# Supplementary material for: Spectral analysis of layered sites using shaking table tests
Source: PLoS One. 2019 Mar 12;14(3):e0212766. doi: 10.1371/journal.pone.0212766 (PMC6413934; doi:10.1371/journal.pone.0212766)
Supplement: S1 Data — (ZIP) [file pone.0212766.s001.zip]

Archive with 7 entries (6 files):
- S1 Data Input seismic wave/EL.txt
- S1 Data Input seismic wave/Fourier .xls
- S1 Data Input seismic wave/Kobe.txt
- S1 Data Input seismic wave/WC.txt
- S1 Data Input seismic wave/input wave-0.08g-horizontal.xls
- S1 Data Input seismic wave/input wave-0.1g-horizontal.xls
- S1 Data Input seismic wave/
