# Supplementary material for: Spectral analysis of layered sites using shaking table tests
Source: PLoS One. 2019 Mar 12;14(3):e0212766. doi: 10.1371/journal.pone.0212766 (PMC6413934; doi:10.1371/journal.pone.0212766)
Supplement: S1 Data — (ZIP) [file pone.0212766.s001.zip › S1 Data Input seismic wave/EL.txt]

0
-0.001732897
-0.001631554
0.000143547
0.002095564
0.001864748
0.001860992
0.001814595
0.001751906
0.001697956
0.001665088
0.001660011
0.001677994
0.001699396
0.001706451
0.001698351
0.001686132
0.001678064
0.001674806
0.001673253
0.001670159
0.001664035
0.001655367
0.001646079
0.001639348
0.00163832
0.001643056
0.001650595
0.001659572
0.001671385
0.001684024
0.001690722
0.001688814
0.001683688
0.001681174
0.001682048
0.001683702
0.001682478
0.001674184
0.001655166
0.001627024
0.001602881
0.001605922
0.001646752
0.001710067
0.001774566
0.001832919
0.001881
0.001887676
0.001813458
0.00166574
0.001490894
0.001325073
0.001174678
0.001066607
0.001087532
0.001285799
0.001584686
0.001802603
0.001793285
0.001622604
0.00148537
0.001499034
0.001654547
0.001868705
0.002059862
0.002202647
0.00229615
0.00228867
0.002121942
0.001864193
0.00168679
0.001682825
0.001790893
0.001892125
0.001924955
0.001891465
0.001781188
0.001571861
0.001287777
0.000979859
0.000672439
0.000342337
-2.38928E-05
-0.000351395
-0.000543878
-0.000607019
-0.000672111
-0.000898751
-0.001329222
-0.001879644
-0.002401268
-0.002689384
-0.002608558
-0.002256015
-0.001864762
-0.001582283
-0.001398232
-0.001212431
-0.000970736
-0.000799619
-0.000913376
-0.001344231
-0.001962148
-0.002672104
-0.003395143
-0.00403467
-0.004576229
-0.005105204
-0.005689902
-0.006214925
-0.006430618
-0.006285154
-0.005967325
-0.005580756
-0.00502729
-0.004294584
-0.00365208
-0.003345888
-0.00302013
-0.001725376
0.001033384
0.004739663
0.008398509
0.010780113
0.01094011
0.009288667
0.007256935
0.00587661
0.005180412
0.004592224
0.003594625
0.002152453
0.000572408
-0.000882302
-0.002158082
-0.003369244
-0.00463861
-0.006011303
-0.00754042
-0.009321522
-0.011369709
-0.013566689
-0.015773926
-0.017939864
-0.020117304
-0.02234833
-0.024107483
-0.024267372
-0.022445675
-0.019593986
-0.016879966
-0.014890614
-0.013969766
-0.014280721
-0.015296993
-0.0160507
-0.015987859
-0.015302216
-0.014609618
-0.014600552
-0.015691383
-0.017620736
-0.019717556
-0.021418713
-0.020665602
-0.0135101
0.001164375
0.019655392
0.036176827
0.045113052
0.044831596
0.039724795
0.035683196
0.035116225
0.036689401
0.03787774
0.037367331
0.035820947
0.034739507
0.03481799
0.03567616
0.036637981
0.03734135
0.037768947
0.037634985
0.03625558
0.033507055
0.03014068
0.026953679
0.024169674
0.021541877
0.018731269
0.015427762
0.01141052
0.006789231
0.001966486
-0.002736888
-0.007281643
-0.01179966
-0.01642279
-0.021202939
-0.026120299
-0.031116574
-0.036128113
-0.041119896
-0.046089216
-0.051068821
-0.056108505
-0.061213953
-0.066112368
-0.070260325
-0.073509517
-0.076358987
-0.079401688
-0.082648985
-0.084675197
-0.083400527
-0.078544059
-0.071003747
-0.059949567
-0.039367292
-0.001550689
0.044652979
0.073397746
0.071982348
0.053131297
0.036350301
0.030621591
0.032737381
0.034902968
0.032060263
0.024170621
0.014294956
0.005705896
-9.57107E-05
-0.003846393
-0.007287191
-0.011597959
-0.01687025
-0.022522399
-0.027976176
-0.033025332
-0.037817119
-0.0430227
-0.046713832
-0.03692485
-0.000777871
0.049170888
0.080000323
0.076285646
0.052480701
0.031067319
0.022641856
0.023726219
0.025334793
0.021447617
0.01169452
-0.000239523
-0.006770314
0.00074834
0.022923095
0.048415558
0.062208521
0.059277861
0.04770407
0.038288828
0.035530561
0.037192233
0.038737805
0.037378968
0.033232635
0.028058718
0.023454262
0.019959175
0.017193113
0.014468024
0.011375961
0.007936353
0.004365354
0.000857531
-0.002556104
-0.00548977
-0.006217361
-0.003034068
0.003248272
0.010111222
0.015880635
0.020599595
0.024390292
0.025930154
0.024261824
0.020605441
0.016998232
0.014390218
0.012431285
0.010280691
0.007350275
0.003629266
-0.000453704
-0.004430062
-0.008108826
-0.011601125
-0.015179458
-0.017969146
-0.016490177
-0.007801877
0.005014083
0.013762165
0.013221364
0.006017311
-0.001630574
-0.005968516
-0.007293307
-0.008014457
-0.010101669
-0.013954557
-0.018749212
-0.023446549
-0.027529094
-0.031104125
-0.034743837
-0.037750544
-0.034490797
-0.020273188
-0.003176961
0.003300828
-0.003359663
-0.015141191
-0.02396413
-0.027513668
-0.028289566
-0.029768021
-0.033648054
-0.039469319
-0.046111949
-0.051196559
-0.043572892
-0.010490105
0.034546818
0.058871374
0.050862871
0.027008509
0.007750781
0.000963231
0.00209587
0.002751637
-0.002259834
-0.011359669
-0.013192271
0.004297588
0.03365103
0.05259599
0.05090536
0.037330255
0.025269274
0.021006353
0.022489031
0.02442431
0.023242872
0.018723394
0.01276592
0.007308192
0.003068167
0.001660931
0.00609785
0.014339475
0.019171153
0.017226455
0.011488976
0.006374597
0.003880384
0.003287378
0.002825709
0.001161355
-0.001944211
-0.005832416
-0.009663004
-0.013041828
-0.015840122
-0.01697309
-0.014832456
-0.009684627
-0.003636113
0.001669891
0.005699617
0.007494386
0.005843728
0.001496498
-0.003268786
-0.006969985
-0.009704464
-0.012471988
-0.016140955
-0.020787657
-0.02586366
-0.030812385
-0.035407694
-0.039788122
-0.044247575
-0.046622359
-0.041395669
-0.026121571
-0.006640654
0.006380957
0.006756701
-0.001714559
-0.0106586
-0.014494059
-0.011562398
-0.003401313
0.005303143
0.009063611
0.006120773
-0.000339468
-0.005986757
-0.008938525
-0.010020832
-0.011043166
-0.013180932
-0.01647743
-0.020350047
-0.024213462
-0.027767249
-0.031026725
-0.034186067
-0.037446355
-0.040891213
-0.044543374
-0.048328144
-0.051665832
-0.053546445
-0.05366471
-0.052958364
-0.052530768
-0.052350798
-0.051107792
-0.047856164
-0.040166735
-0.020158711
0.01205408
0.037187632
0.039063644
0.023268663
0.005530798
-0.003696626
-0.001329684
0.010814618
0.026747756
0.040192986
0.049206611
0.056062228
0.062341671
0.065453924
0.062750324
0.055933949
0.048765213
0.043223779
0.038903972
0.034457781
0.028878188
0.021949691
0.013962351
0.005457809
-0.002940321
-0.010916213
-0.018621745
-0.026390334
-0.034403113
-0.042745304
-0.048198783
-0.042142068
-0.020426608
0.005958746
0.019095998
0.01301195
-0.00273724
-0.015844696
-0.021378795
-0.022064113
-0.023048045
-0.027370234
-0.03483531
-0.043402395
-0.051260157
-0.057867875
-0.064029054
-0.068716377
-0.062212039
-0.032536032
0.013470886
0.049206611
0.055815412
0.040043056
0.02172504
0.013644035
0.015534309
0.019899663
0.020575076
0.019373747
0.024580491
0.039526423
0.055682533
0.061670778
0.055981038
0.046096794
0.039151328
0.036928639
0.036975728
0.036137044
0.033015048
0.028160746
0.022933758
0.018324403
0.014430434
0.011624021
0.012130668
0.017944032
0.027441139
0.035714589
0.038430098
0.035717296
0.031365013
0.028751533
0.028174277
0.027366986
0.024398357
0.019385086
0.013651856
0.008298646
0.003280666
-1.12537E-05
0.006517409
0.026503268
0.045600999
0.048770625
0.037926995
0.02436285
0.016208991
0.014083729
0.013999157
0.012086177
0.007142864
0.000330962
-0.006522199
-0.012376266
-0.017334544
-0.021724336
-0.024300849
-0.022858468
-0.017506097
-0.010845903
-0.005021958
-0.000723233
0.001081722
-0.000754045
-0.005320843
-0.01020735
-0.013918725
-0.016645005
-0.019351176
-0.022746319
-0.026885805
-0.031321442
-0.035606878
-0.039587856
-0.043380203
-0.047232631
-0.050364099
-0.049749767
-0.042853015
-0.031361766
-0.019437913
-0.009940671
-0.004428682
-0.003828856
-0.006865982
-0.010460877
-0.012515559
-0.013147726
-0.013117631
-0.011902121
-0.008606056
-0.003745907
0.001326729
0.005246122
0.00666723
0.005479595
0.003471488
0.002785575
0.004043466
0.006219039
0.007810861
0.007765856
0.006073764
0.003759195
0.001743157
-7.76383E-05
-0.002380679
-0.005451151
-0.008969107
-0.012546547
-0.015248767
-0.015073533
-0.011061163
-0.004857496
0.001227581
0.006506232
0.010640819
0.01162467
0.008268931
0.002468133
-0.0030745
-0.006887253
-0.00779438
-0.004899119
0.000567615
0.005266608
0.006117552
0.00295683
-0.001630285
-0.005112809
-0.006822545
-0.007648564
-0.008777527
-0.010819327
-0.01296597
-0.012645164
-0.008424138
-0.002463724
0.002258643
0.004618746
0.004611249
0.00280617
0.000450887
-0.001386944
-0.002452615
-0.002612882
-0.001547152
0.000488055
0.00250807
0.003421611
0.002821947
0.001364874
5.89363E-05
-0.0006251
-0.000878321
-0.001147474
-0.001613338
-0.001589376
8.50914E-06
0.003251952
0.0071535
0.010678978
0.012702836
0.012007802
0.008978633
0.005913416
0.004634442
0.004982067
0.005648198
0.005594153
0.004716281
0.003422693
0.001608217
-0.001303555
-0.004337533
-0.004784886
-0.001564391
0.003058289
0.005567198
0.004580776
0.001930566
0.000276187
0.000642277
0.002240484
0.003754486
0.004369332
0.003848531
0.002443771
0.000779979
-0.00062395
-0.001807399
-0.003156203
-0.004891785
-0.006897402
-0.009136356
-0.01210669
-0.016247205
-0.020938073
-0.023446792
-0.020279304
-0.011383998
-0.00038435
0.008336074
0.01129377
0.008258647
0.002746928
-0.001464913
-0.003252034
-0.003754405
-0.003745041
-0.002410321
0.000785319
0.004979442
0.009066669
0.012536452
0.014590999
0.014001024
0.010893724
0.006967847
0.003701362
0.001324266
-0.000668222
-0.002691666
-0.004903801
-0.007317123
-0.009794638
-0.01141071
-0.010473083
-0.006507152
-0.001041362
0.004066524
0.007364673
0.007674815
0.005297027
0.002478244
0.001538127
0.002891797
0.005063013
0.006120962
0.005148884
0.002775263
0.000296479
-0.001470106
-0.002542808
-0.003401124
-0.004491711
-0.005951953
-0.007297069
-0.007468108
-0.005912441
-0.003290355
-0.000640618
0.000989759
0.000359032
-0.002856453
-0.007370464
-0.011610976
-0.014599443
-0.015170284
-0.012505925
-0.007672271
-0.002977749
-0.00025223
0.000284005
-3.66247E-05
0.000100276
0.000413873
-3.19839E-05
-0.000947448
-0.001625107
-0.002282072
-0.003531162
-0.005460786
-0.007664992
-0.009762921
-0.011645103
-0.013444337
-0.014983224
-0.015488735
-0.01456675
-0.012825242
-0.011136019
-0.01023693
-0.01100387
-0.013783356
-0.017780787
-0.021200233
-0.0210132
-0.016003231
-0.00993856
-0.007105246
-0.00708365
-0.006182395
-0.002230081
0.003157394
0.007060403
0.008519075
0.00870102
0.009060634
0.010043862
0.011201296
0.012055108
0.012506412
0.012615422
0.012422598
0.012244387
0.011994135
0.010372543
0.005955688
-0.000918077
-0.006490319
-0.006245561
-0.000120444
0.007955947
0.014439365
0.017621927
0.016774745
0.012967025
0.009180605
0.007719361
0.008440538
0.009682624
0.010128488
0.009567336
0.008520888
0.007601718
0.007093663
0.006923707
0.006850718
0.006824359
0.007073312
0.007665425
0.008413935
0.009018876
0.008964019
0.007871212
0.006023373
0.00405762
0.002207743
0.000235182
-0.002026558
-0.004534742
-0.007066356
-0.009032515
-0.009886734
-0.00982936
-0.009581652
-0.009652449
-0.01002481
-0.010311543
-0.010225131
-0.009818725
-0.009322442
-0.008879393
-0.008306116
-0.007291332
-0.005834175
-0.004502861
-0.004102328
-0.004837226
-0.006130543
-0.007348245
-0.008150611
-0.004150446
0.010113279
0.028959648
0.041206498
0.043635949
0.039981894
0.035225289
0.032604772
0.032446453
0.033053478
0.032651862
0.030572065
0.027276325
0.023694663
0.020514238
0.017898809
0.015554228
0.013128619
0.010483366
0.007659308
0.00478835
0.002113374
0.000409134
0.000547543
0.002263874
0.004355882
0.005687845
0.005272752
0.002732044
-0.001034193
-0.004558205
-0.006434867
-0.005702351
-0.003096556
-0.001405553
-0.003298284
-0.008642997
-0.014997838
-0.020290102
-0.024164559
-0.027547497
-0.031525497
-0.036518363
-0.042417029
-0.047442099
-0.043242452
-0.020101012
0.014215418
0.036462883
0.034741943
0.018411032
0.003138585
-0.003028384
0.000139085
0.010404965
0.022844693
0.029920387
0.027986189
0.02057007
0.013749527
0.011346516
0.01387242
0.018270088
0.01935418
0.014447673
0.005634422
-0.003338013
-0.010869529
-0.017861435
-0.025574301
-0.034520296
-0.043456251
-0.046979321
-0.039112358
-0.022672085
-0.00890697
-0.005886786
-0.011304054
-0.016523221
-0.015161218
-0.007480665
0.002035126
0.009535347
0.014185486
0.01744074
0.021011793
0.025326241
0.029514982
0.032664852
0.033723559
0.031234299
0.025302859
0.018005952
0.011341861
0.005807951
0.00069918
-0.004781313
-0.011183732
-0.018969884
-0.028203506
-0.038318598
-0.044716036
-0.037118892
-0.013560546
0.010113496
0.017841896
0.010273249
-0.001116192
-0.007216746
-0.006693021
-0.003430054
-0.001713471
-0.003779466
-0.009795207
-0.017979755
-0.023554639
-0.020252187
-0.006699029
0.01085616
0.022517122
0.021999433
0.012205335
0.001765281
-0.002940619
-0.00166686
0.00153591
0.002846006
0.001058385
-0.00314435
-0.008452824
-0.013398925
-0.016813445
-0.018606969
-0.019799882
-0.021289244
-0.022422239
-0.021614866
-0.018577524
-0.014390272
-0.009823812
-0.005049752
-0.001120181
0.000158394
-0.000468023
0.00055007
0.005256324
0.011816114
0.015743074
0.013767605
0.007082378
-0.000449472
-0.006163776
-0.010079883
-0.013171568
-0.013597866
-0.008530062
-0.000473233
0.004859444
0.005045314
0.001866207
-0.001047019
-0.000885422
0.00246498
0.006951744
0.010529698
0.012378458
0.012357051
0.010687341
0.008284411
0.006159121
0.004682235
0.003286972
0.000790634
-0.003300233
-0.008343111
-0.013409452
-0.018034477
-0.022341104
-0.02671915
-0.030476803
-0.030906565
-0.026109663
-0.017546421
-0.008046743
0.000791925
0.008260704
0.012503029
0.011564888
0.006816077
0.003206351
0.005688089
0.014850804
0.025978326
0.032150113
0.0295959
0.020932904
0.01184702
0.00579856
0.00249292
-2.64803E-05
-0.002875803
-0.006082695
-0.009480084
-0.012784404
-0.014770995
-0.013695103
-0.009505605
-0.004203977
7.127E-06
0.002147395
0.002864409
0.003594192
0.005165555
0.007070091
0.007984227
0.007423508
0.006664416
0.007479961
0.010219204
0.013739162
0.01685588
0.019279892
0.021203156
0.021999514
0.020475782
0.016723487
0.012233806
0.008284113
0.00505327
0.001939954
-0.001197338
-0.00306676
-0.002558077
-0.000592513
0.001021108
0.001493532
0.001195005
0.001514904
0.004405516
0.008850192
0.010462961
0.007267543
0.001510119
-0.003799817
-0.007396715
-0.009923269
-0.012481379
-0.015538504
-0.018664559
-0.020039688
-0.017605256
-0.011692977
-0.004683129
0.001469422
0.006449102
0.010603256
0.012952005
0.012206445
0.009155409
0.005802809
0.003316687
0.001584875
-0.000133953
-0.002413809
-0.00531294
-0.008582132
-0.011073558
-0.010365182
-0.005208693
0.002524603
0.009474401
0.013558949
0.015327331
0.016581515
0.017858025
0.018367244
0.017751505
0.016523329
0.015259511
0.01409837
0.012828625
0.011376367
0.009921294
0.008548114
0.007289329
0.006795509
0.008260163
0.011798767
0.015827619
0.01866897
0.02023354
0.022202622
0.025877976
0.029549893
0.030195347
0.027379976
0.023230883
0.01977271
0.017599898
0.016273023
0.015156482
0.013811826
0.01208393
0.010115877
0.008154156
0.006154196
0.00378228
0.000931703
-0.00215448
-0.005179925
-0.008033076
-0.010809043
-0.013559652
-0.016141848
-0.018436038
-0.020517648
-0.022578014
-0.024732342
-0.026930567
-0.028959377
-0.030417264
-0.031197222
-0.031685169
-0.032275415
-0.033114099
-0.034064825
-0.035031518
-0.036385753
-0.038729415
-0.042086318
-0.045832117
-0.049425822
-0.052841993
-0.055407843
-0.053707741
-0.044214828
-0.028667908
-0.013187671
-0.002403996
0.004085955
0.00946888
0.014738249
0.01795575
0.018042812
0.016507091
0.016114027
0.018888019
0.024389724
0.030443245
0.035115142
0.036944335
0.035394163
0.031895179
0.028612699
0.026585242
0.025460826
0.024260444
0.022530058
0.021108273
0.021168569
0.022602235
0.024162881
0.024904463
0.024810095
0.024325178
0.023952872
0.023956877
0.024211487
0.024529505
0.024781489
0.024895939
0.024744196
0.023365793
0.019139353
0.011663343
0.002639071
-0.004881771
-0.008144982
-0.007271305
-0.005576291
-0.006483634
-0.010489726
-0.014517252
-0.014435819
-0.009842351
-0.005210777
-0.004851677
-0.008738692
-0.013922379
-0.017755916
-0.018765342
-0.016693718
-0.012943481
-0.009490179
-0.007210305
-0.005684543
-0.0046434
-0.005016383
-0.007477228
-0.011133854
-0.013847143
-0.013360414
-0.009899156
-0.006695971
-0.006387534
-0.008548628
-0.010584799
-0.009882945
-0.006245588
-0.002121569
0.000212094
0.000613114
0.000709799
0.002022642
0.00387719
0.004452037
0.003312411
0.001418817
-0.000223014
-0.001320228
-0.001903919
-0.001478231
0.000474186
0.003512732
0.006714997
0.009385228
0.010655623
0.009555211
0.006338008
0.002511959
-0.00082675
-0.00385351
-0.007094664
-0.01009539
-0.011911349
-0.012447793
-0.012388363
-0.012367849
-0.012547764
-0.012722267
-0.012713255
-0.012404655
-0.011041596
-0.007940981
-0.004573009
-0.003307919
-0.004494337
-0.006773507
-0.00890992
-0.010485342
-0.011713329
-0.012971626
-0.014233469
-0.015111909
-0.015455258
-0.015757607
-0.017050951
-0.01958178
-0.02205134
-0.023261059
-0.023753417
-0.024120798
-0.022303459
-0.015937089
-0.006742926
0.000689161
0.003925742
0.004481942
0.005089481
0.006984924
0.009761053
0.01236222
0.013718431
0.013239226
0.011278398
0.008878039
0.007086546
0.006330512
0.005692987
0.002752043
-0.003870046
-0.010513163
-0.010721792
-0.002760487
0.008639451
0.016288232
0.015577664
0.008166497
-0.000416089
-0.006227158
-0.009172729
-0.010854239
-0.010416602
-0.005159357
0.004705618
0.016028048
0.025141374
0.027901482
0.022260862
0.01165176
0.002541788
-0.001169027
-0.000685621
0.000684533
0.001751844
0.003211493
0.005277542
0.007435821
0.009231077
0.010168677
0.009881917
0.008804374
0.007898816
0.007698496
0.007848263
0.007413224
0.005761646
0.00335804
0.001439836
0.00072466
0.000471495
-0.000786805
-0.003424128
-0.006367236
-0.008507384
-0.010074227
-0.013018066
-0.019261814
-0.026933869
-0.029840009
-0.023773173
-0.011333742
0.001673978
0.011850214
0.019447331
0.025125027
0.027502572
0.025896406
0.022347031
0.01931843
0.017554811
0.016302251
0.014557251
0.011895788
0.00856971
0.005186231
0.002332885
0.000264253
-0.001277888
-0.003007843
-0.005918314
-0.01008443
-0.012271559
-0.007609539
0.003540472
0.014142185
0.018067304
0.015937711
0.012872251
0.012894713
0.01560443
0.017511537
0.016253862
0.012482272
0.007637387
0.001467105
-0.006485556
-0.014412301
-0.02003395
-0.023401651
-0.026261054
-0.03012363
-0.035066429
-0.038949167
-0.039011142
-0.035157361
-0.029410248
-0.022665346
-0.014863659
-0.007302184
-0.001718735
0.002118502
0.005112268
0.006399008
0.004835034
0.001220206
-0.002670554
-0.005865325
-0.008520076
-0.011293012
-0.01383575
-0.013815371
-0.009460734
-0.002789201
0.002265428
0.004520507
0.00526604
0.004983123
0.003627777
0.001814395
0.000207619
-0.000597409
0.000114488
0.002325749
0.004959388
0.006858972
0.007754137
0.008388144
0.009834178
0.012538834
0.016026668
0.019437561
0.02129996
0.019761939
0.014819871
0.009029484
0.005117004
0.003597439
0.003019454
0.001873124
-7.65235E-05
-0.001961607
-0.003063702
-0.003445562
-0.003636708
-0.004447382
-0.00670363
-0.010003863
-0.011432144
-0.007584966
0.001381478
0.012012457
0.019982422
0.021493055
0.016360653
0.008671088
0.002712612
-0.00019791
-0.001509018
-0.003361639
-0.006676215
-0.010074958
-0.010851532
-0.008018922
-0.003264022
0.001242544
0.004674847
0.00684333
0.006735754
0.003606181
-0.001398987
-0.006272299
-0.009929061
-0.012686896
-0.015525135
-0.018827966
-0.021142535
-0.020164746
-0.015750408
-0.010013903
-0.0046457
7.72734E-05
0.003824228
0.005859668
0.006463662
0.006637677
0.006696404
0.006343204
0.005449609
0.004145034
0.002499553
0.00028423
-0.002773126
-0.00556939
-0.005724542
-0.00245895
0.002491913
0.007012663
0.010373274
0.012779614
0.013751421
0.012450202
0.009364633
0.005980992
0.003253684
0.001118798
-0.001033457
-0.003029521
-0.003266566
-0.000739934
0.002664397
0.003547914
0.000707529
-0.004032154
-0.008283626
-0.011111446
-0.013033059
-0.014731592
-0.015809432
-0.015401619
-0.013689366
-0.011637119
-0.009918641
-0.009018876
-0.009647145
-0.011933406
-0.014953969
-0.01772428
-0.019752494
-0.019878202
-0.016311019
-0.009171647
-0.000893587
0.005971087
0.010414653
0.013397626
0.016303902
0.018450247
0.017794319
0.014117287
0.009381385
0.005608225
0.003409541
0.00200366
0.000280179
-0.001596569
-0.001833582
0.000698798
0.005030212
0.009494888
0.013092246
0.014994699
0.014323589
0.011460154
0.008041439
0.005325795
0.003414168
0.001685317
-0.00046555
-0.002847278
-0.004194532
-0.003479472
-0.001189481
0.00137744
0.003273684
0.004279375
0.005047208
0.006671506
0.009184529
0.010696786
0.009307909
0.005425847
0.000966622
-0.002638584
-0.005133296
-0.007172038
-0.009466391
-0.012014135
-0.014281993
-0.016031052
-0.017239715
-0.017178851
-0.014983251
-0.011098618
-0.006409671
-0.000442616
0.007791701
0.017185319
0.023583407
0.023360894
0.017774022
0.011314933
0.007123974
0.005271804
0.003999597
0.001726036
-0.001946219
-0.006438602
-0.010278472
-0.011046197
-0.00781465
-0.003558658
-0.00233439
-0.004926507
-0.008930406
-0.011427651
-0.011025115
-0.008564406
-0.005961426
-0.004570221
-0.004576257
-0.005274863
-0.005814554
-0.0056456
-0.004424785
-0.002071432
0.000936547
0.003818545
0.006191489
0.00827023
0.009934933
0.01012083
0.008240055
0.005205392
0.002306539
6.23032E-05
-0.001826589
-0.003519958
-0.003801333
-0.001134492
0.003687614
0.007785585
0.009290454
0.008873872
0.008351284
0.008652117
0.009090836
0.008536287
0.007015478
0.005590689
0.005000551
0.005069616
0.00521665
0.005078087
0.004377938
0.002637028
0.000382312
-0.000518163
0.000834917
0.00345617
0.00568568
0.005900425
0.003404859
-0.000793281
-0.005159249
-0.009116059
-0.01293482
-0.016996797
-0.021204942
-0.024654211
-0.026120191
-0.025211738
-0.022984934
-0.020879049
-0.019026473
-0.016388447
-0.012384141
-0.007635222
-0.003365482
-0.000340589
0.001748523
0.003587399
0.004963746
0.005046234
0.00379362
0.002030564
0.000483834
-0.000699139
-0.001776073
-0.003029386
-0.004537259
-0.005738994
-0.005441409
-0.003149681
0.00024837
0.003523368
0.006144534
0.008346196
0.010603662
0.013168997
0.016000471
0.018540745
0.019538696
0.018220914
0.015371092
0.012445872
0.010236064
0.008599209
0.006978916
0.004973596
0.002555452
0.000451723
8.10831E-05
0.002028469
0.005262251
0.008356615
0.010691157
0.012114106
0.012293777
0.011286544
0.009863812
0.008732548
0.008113914
0.00821061
0.009282362
0.011067009
0.012925159
0.014264375
0.014570377
0.013770122
0.012463761
0.011377233
0.010643174
0.009924704
0.009099226
0.008300514
0.007582368
0.006884709
0.006092194
0.005064907
0.003840276
0.002205575
-0.001352539
-0.008204386
-0.016438107
-0.022186736
-0.024140906
-0.023994441
-0.023269854
-0.022140891
-0.020841106
-0.02005468
-0.019248255
-0.016252103
-0.010306645
-0.003968961
-0.000150328
0.001012483
0.001265109
0.001637134
0.001798871
0.001331611
0.000369833
-0.00077136
-0.001810116
-0.00249778
-0.002806088
-0.0029794
-0.003331464
-0.004178889
-0.005506062
-0.0064235
-0.005824053
-0.003727396
-0.001148124
0.0010939
0.002683882
0.002995016
0.001431823
-0.00113227
-0.003075474
-0.003867123
-0.004048716
-0.003862225
-0.002858591
-0.000873829
0.001575544
0.003937325
0.005798208
0.006302555
0.004692925
0.001536933
-0.001771297
-0.004344597
-0.005594748
-0.004691329
-0.001649572
0.002199537
0.005569877
0.008145117
0.009701325
0.009388747
0.006997643
0.003712187
0.001085446
-6.08916E-05
3.01932E-06
0.000401034
0.000400717
-0.00016296
-0.000974243
-0.001660682
-0.00204517
-0.00218272
-0.002278023
-0.002561628
-0.003108383
-0.003803985
-0.004520534
-0.005167422
-0.005718074
-0.006218552
-0.006713698
-0.007233687
-0.007790483
-0.008364653
-0.008931814
-0.009490071
-0.010041535
-0.010615921
-0.011407327
-0.012517941
-0.013272486
-0.012600916
-0.010397387
-0.007623504
-0.005187557
-0.003300016
-0.001623641
0.000338451
0.002485997
0.003612568
0.002694429
0.000192445
-0.002465705
-0.003406374
-0.001099924
0.00402417
0.00989691
0.014837435
0.017968226
0.018681609
0.017358631
0.015511874
0.014045489
0.012208069
0.008908891
0.004206386
-0.001047297
-0.006110056
-0.009750905
-0.01004803
-0.006631507
-0.001562164
0.002475903
0.003896649
0.003113471
0.001904626
0.001857947
0.003633406
0.006807201
0.010275549
0.013194112
0.014719738
0.013499275
0.009243932
0.003583962
-0.001239597
-0.003673703
-0.003758032
-0.002913312
-0.002557346
-0.003154282
-0.004388141
-0.005814879
-0.007132661
-0.008212261
-0.009123339
-0.010052577
-0.010856593
-0.010442799
-0.007666426
-0.002951877
0.00219587
0.006576731
0.009264148
0.00964977
0.00837288
0.006914587
0.006258064
0.006570696
0.007533384
0.008617476
0.009313105
0.009114002
0.007681256
0.005305011
0.00256713
-0.000263601
-0.003144187
-0.006081991
-0.0091166
-0.011725967
-0.012602946
-0.011170931
-0.008467384
-0.005918612
-0.004086848
-0.002640273
-0.001014635
0.001002957
0.003144539
0.005047425
0.006664984
0.008079977
0.008739504
0.007618687
0.00464156
0.000875341
-0.002669271
-0.005715341
-0.008557667
-0.011627376
-0.014833728
-0.016642758
-0.015169634
-0.010725581
-0.005452532
-0.001275945
0.000964755
0.001737395
0.0023038
0.003601174
0.005673123
0.007891509
0.009463847
0.010043267
0.009978586
0.009872905
0.010071548
0.010538494
0.01107732
0.011689513
0.012574367
0.013557839
0.013898266
0.013142259
0.011800905
0.010796594
0.010532432
0.01069251
0.010514678
0.009236057
0.00678279
0.003892535
0.001438443
-0.000253323
-0.001247288
-0.001387088
-0.000579991
0.000735244
0.001979458
0.002926898
0.003733513
0.004315396
0.003819086
0.001535355
-0.002106067
-0.006113899
-0.009872255
-0.013422876
-0.016888031
-0.019634959
-0.020897235
-0.02097128
-0.020808549
-0.020847601
-0.020817182
-0.020249805
-0.018875894
-0.016853147
-0.014541311
-0.011978926
-0.008958579
-0.005360382
-0.001152494
0.003348892
0.007161483
0.009422602
0.010439849
0.011226356
0.012166798
0.012773416
0.012628142
0.011907317
0.01105096
0.010148326
0.008708652
0.006300093
0.002973257
-0.001025219
-0.005247123
-0.008956035
-0.011695169
-0.013801677
-0.015600803
-0.016278977
-0.014807774
-0.011614143
-0.0082013
-0.005621568
-0.003832861
-0.002169449
-0.000101161
0.002505456
0.005674286
0.009214244
0.011764722
0.011363972
0.007857518
0.003163077
-0.000851109
-0.003721388
-0.006096227
-0.00871945
-0.011779904
-0.014998921
-0.01758983
-0.018408678
-0.017191327
-0.014810291
-0.012066529
-0.009256949
-0.006438277
-0.003516602
-0.000363143
0.003038208
0.006586393
0.010095634
0.013303095
0.016063203
0.018529704
0.021004215
0.023618318
0.025639415
0.025521447
0.022761745
0.018685776
0.01472783
0.010901166
0.006336547
0.000808964
-0.004678934
-0.008911489
-0.011821446
-0.014346186
-0.016801429
-0.017911637
-0.016412533
-0.012950111
-0.009616049
-0.008116972
-0.008430985
-0.009257355
-0.009466174
-0.00852603
-0.006146726
-0.002554042
0.001419355
0.00487709
0.006739462
0.006082316
0.003427673
0.000413139
-0.001836876
-0.003324536
-0.004677554
-0.006437492
-0.008662266
-0.011009012
-0.013145615
-0.015020409
-0.016401112
-0.016373264
-0.014296905
-0.010861681
-0.007415226
-0.004787998
-0.002900132
-0.001126219
0.001030161
0.003464695
0.005606818
0.007098156
0.008123061
0.009081608
0.01021961
0.011530815
0.012870113
0.014043513
0.01460288
0.01399304
0.012315509
0.01036797
0.008816011
0.007718793
0.00675367
0.00576668
0.004977737
0.004567434
0.004393581
0.004207522
0.00382439
0.003122753
0.002163146
0.001173428
0.000313934
-0.000434278
-0.001194174
-0.001864472
-0.001921064
-0.000981147
0.000646867
0.002334403
0.003733594
0.004899173
0.00606505
0.007407026
0.00890724
0.010133387
0.010423557
0.009662408
0.008427304
0.007366215
0.0069774
0.007586644
0.009012732
0.010635975
0.011969562
0.012963507
0.013818159
0.014731213
0.01581452
0.016916582
0.017389131
0.016592448
0.014759954
0.012484789
0.009135842
0.003586939
-0.003021213
-0.007985662
-0.010389187
-0.011566945
-0.013173571
-0.015708704
-0.018032934
-0.018479935
-0.016776856
-0.014119371
-0.011796683
-0.01051549
-0.010350081
-0.010759058
-0.011036265
-0.010849043
-0.010371325
-0.009783137
-0.008215103
-0.00431618
0.00142837
0.006695917
0.00999025
0.011868725
0.013093193
0.012993791
0.010883304
0.007484346
0.004048906
0.001195046
-0.001174009
-0.003432707
-0.005898666
-0.008671819
-0.011576552
-0.013798349
-0.01412316
-0.012366767
-0.009704112
-0.007379016
-0.005827572
-0.004793789
-0.003772186
-0.002407303
-0.000779354
0.000479704
0.000689226
-7.94821E-05
-0.001140308
-0.001943199
-0.002395352
-0.002712369
-0.003145649
-0.00366139
-0.003831454
-0.003360529
-0.002507507
-0.001715127
-0.001173016
-0.000800907
-0.000411091
0.000116262
0.000658071
0.000870984
0.000576774
-2.71302E-05
-0.000478505
-0.000235394
0.000858936
0.002434447
0.004144601
0.005941669
0.007844609
0.009825328
0.011855978
0.013923407
0.016088128
0.018031229
0.017951988
0.013815507
0.006744604
0.000514664
-0.002612273
-0.003532326
-0.004400807
-0.006453567
-0.009474564
-0.012608954
-0.014914863
-0.015411335
-0.013873395
-0.011314527
-0.009166153
-0.008302841
-0.008567301
-0.009102473
-0.009216003
-0.008804807
-0.008183466
-0.007634058
-0.00698514
-0.005802971
-0.003885905
-0.001312399
0.001648433
0.004666133
0.007519311
0.009706927
0.010415952
0.009568851
0.008151531
0.007240886
0.007141105
0.007415957
0.007498445
0.00717607
0.006725551
0.006664741
0.007228167
0.008172045
0.009115491
0.009883432
0.010383125
0.01036023
0.009693964
0.00868121
0.00756659
0.006054631
0.003743661
0.000771343
-0.002379718
-0.00511741
-0.006534892
-0.006062127
-0.00442132
-0.00307063
-0.002831798
-0.003400664
-0.003981735
-0.004074643
-0.003700983
-0.003187326
-0.002826169
-0.002688185
-0.002679877
-0.002677661
-0.002445957
-0.001555436
0.00018324
0.002398039
0.004589003
0.00658504
0.008504028
0.01052323
0.012336564
0.012905944
0.011622911
0.009192593
0.006786741
0.004977521
0.003594896
0.002192466
0.000488713
-0.001518639
-0.003470405
-0.004703561
-0.004893815
-0.004446814
-0.004011829
-0.00391267
-0.003886202
-0.003224159
-0.001519386
0.000877008
0.003320801
0.005493749
0.007263321
0.007716168
0.005538024
0.000983981
-0.003993805
-0.00768472
-0.009383848
-0.00875493
-0.006174818
-0.002990956
-0.000370686
0.001526306
0.003251357
0.004914761
0.005523924
0.004270065
0.001715311
-0.000956731
-0.003048303
-0.004585214
-0.00600018
-0.007683449
-0.009709471
-0.011934975
-0.013861622
-0.014174201
-0.011710433
-0.007092256
-0.002102151
0.002092606
0.005516455
0.008839989
0.011977708
0.013387477
0.011953297
0.008622077
0.005138817
0.002255347
-0.000383641
-0.003367647
-0.006444095
-0.008118054
-0.007236854
-0.004508436
-0.001570483
0.000613826
0.002173356
0.003835026
0.006171868
0.009169969
0.012415561
0.015513525
0.018319424
0.020788469
0.022025684
0.020357489
0.015527002
0.009323443
0.003625504
-0.001002286
-0.005100793
-0.009466093
-0.01446429
-0.019757339
-0.024629909
-0.028648693
-0.030876795
-0.02934692
-0.02360549
-0.015899011
-0.008752981
-0.002994041
0.002087824
0.00754724
0.013860458
0.02084522
0.0279437
0.033361726
0.034156298
0.029643531
0.022640448
0.016348799
0.01185679
0.008312232
0.004388141
-0.000580154
-0.006349564
-0.011397476
-0.01341086
-0.011760283
-0.00829824
-0.005236325
-0.003362261
-0.002482685
-0.002744141
-0.004365408
-0.006781842
-0.009123095
-0.011006956
-0.012668709
-0.014416848
-0.015825995
-0.016015951
-0.014932048
-0.013695807
-0.013488287
-0.014439798
-0.015784534
-0.016791686
-0.017193275
-0.016962752
-0.016235838
-0.015203734
-0.013520249
-0.010499036
-0.006212544
-0.001556427
0.002413203
0.005025774
0.006514757
0.007525373
0.008302435
0.008882803
0.009353213
0.009787386
0.010384153
0.011439911
0.01312529
0.015499614
0.018190495
0.020281604
0.021245483
0.021500552
0.021823793
0.022632952
0.02359388
0.023252615
0.020047482
0.014317121
0.007940629
0.002311273
-0.002244808
-0.005801104
-0.008620264
-0.011084221
-0.01276638
-0.012647086
-0.010790099
-0.008326548
-0.006160962
-0.004505162
-0.003671592
-0.004612359
-0.007618443
-0.011607702
-0.015358643
-0.018025356
-0.018453034
-0.015928699
-0.011552899
-0.007365863
-0.004494526
-0.002736428
-0.001524024
-0.000678823
-0.000150062
0.000299742
0.001252703
0.003436766
0.006722547
0.009977774
0.012133185
0.012935037
0.012990354
0.013155601
0.014066219
0.016177084
0.01945361
0.02237201
0.021999027
0.016935391
0.009114111
0.001490425
-0.004510358
-0.008929838
-0.01218493
-0.014908665
-0.017782465
-0.02036688
-0.021099153
-0.019370012
-0.016282928
-0.013258062
-0.011239698
-0.010942843
-0.012497752
-0.014966391
-0.017149325
-0.018565075
-0.019479211
-0.020431858
-0.021759058
-0.023303927
-0.024638055
-0.025581284
-0.026141246
-0.026125711
-0.025395523
-0.024229646
-0.022414688
-0.018457121
-0.011356069
-0.002234654
0.006954857
0.015209146
0.022802258
0.030435938
0.036643665
0.037437966
0.031373132
0.021771453
0.01280278
0.006049949
0.000526496
-0.005358027
-0.011951213
-0.018192308
-0.022228873
-0.022178049
-0.018099753
-0.012349852
-0.007255094
-0.003461799
-0.000212079
0.003480148
0.007950074
0.011874354
0.012591634
0.009151728
0.003534978
-0.001723314
-0.005622704
-0.008826836
-0.012981504
-0.019155456
-0.025871481
-0.030392637
-0.031977721
-0.031645657
-0.03021348
-0.028232192
-0.026220567
-0.024345395
-0.022442157
-0.020317571
-0.018013151
-0.015805048
-0.01387058
-0.011732002
-0.008280947
-0.003020834
0.003242507
0.009381169
0.014928827
0.020107589
0.025507997
0.031367178
0.036294822
0.038085044
0.036609836
0.033939793
0.031942268
0.030831329
0.02947141
0.026930269
0.023330259
0.019372745
0.015974409
0.013933989
0.013254733
0.013120229
0.012619346
0.011310062
0.009294513
0.007050064
0.005155893
0.004038567
0.003691402
0.003643338
0.003410596
0.002835046
0.001973723
0.000926336
-0.000164186
-0.001176965
-0.002016653
-0.002341946
-0.0018002
-0.000597642
0.000685567
0.001576827
0.001892694
0.001691861
0.001158954
0.000554733
8.4473E-05
-0.000392477
-0.001318886
-0.002916046
-0.004936277
-0.006965141
-0.008787432
-0.010420147
-0.011981145
-0.013610287
-0.015298103
-0.016537916
-0.016585601
-0.015387032
-0.013521115
-0.011359533
-0.008989999
-0.006508749
-0.004020976
-0.001752144
-0.000119375
0.000640775
0.000799776
0.000882589
0.001188872
0.001706887
0.002414551
0.003388269
0.004624077
0.005812497
0.00603022
0.004355774
0.001107115
-0.002318225
-0.00468911
-0.005827247
-0.006427858
-0.0069938
-0.00741252
-0.007546482
-0.00746984
-0.007041377
-0.005725165
-0.003343804
-0.000638713
0.001463338
0.002742571
0.003668751
0.004630762
0.005308285
0.005150724
0.00420598
0.003023459
0.002019671
0.001396652
0.00147182
0.00237057
0.003610349
0.004511062
0.004854925
0.004941013
0.005152023
0.005658265
0.006285614
0.006566258
0.006134954
0.005105258
0.003917433
0.003007086
0.002850688
0.003727369
0.005284984
0.006872341
0.008038597
0.008614608
0.00872876
0.008785808
0.009292213
0.010530835
0.012015704
0.012540241
0.011482724
0.009478028
0.007474089
0.005704381
0.00391424
0.00214923
0.000615046
-0.000690985
-0.001526084
-0.001261629
0.000174033
0.001857761
0.002788308
0.002854558
0.002659858
0.002756319
0.003265782
0.003971153
0.004697147
0.005538511
0.006647691
0.007971941
0.009330507
0.010645339
0.01180851
0.012433125
0.012132536
0.011095344
0.009928952
0.008977848
0.00817329
0.007278585
0.006176009
0.00490012
0.003320909
0.001225094
-0.001268349
-0.003842117
-0.006213193
-0.008060464
-0.009278465
-0.010097447
-0.010566098
-0.01044878
-0.009701271
-0.008450714
-0.006653428
-0.004298481
-0.001726759
0.000479861
0.001982302
0.002988358
0.003978596
0.005254268
0.00649086
0.006846334
0.005886163
0.004133694
0.002444905
0.001286042
0.000587122
-4.66335E-05
-0.000913056
-0.002102657
-0.003535925
-0.005054163
-0.006533891
-0.007888722
-0.009068942
-0.009944838
-0.010305291
-0.009829848
-0.008304357
-0.006106051
-0.003809912
-0.001589235
0.000618102
0.002923731
0.005405469
0.00767311
0.008660858
0.007658307
0.005297893
0.002842001
0.001011371
-0.000321661
-0.001660436
-0.003322073
-0.005354103
-0.007477255
-0.008805862
-0.008414584
-0.006472133
-0.004188713
-0.002714372
-0.002247122
-0.00218072
-0.001863122
-0.001094612
-0.000208111
0.000361008
0.000525624
0.000489947
0.000509319
0.00067124
0.000916196
0.00131477
0.001967674
0.002814911
0.003730671
0.004476746
0.004620478
0.003882359
0.002532773
0.001142405
1.77003E-05
-0.000614873
-0.000273375
0.001167295
0.003126217
0.004912082
0.006308536
0.007526374
0.008859176
0.010160748
0.010571403
0.00953486
0.00756632
0.005545331
0.003945687
0.002640376
0.001147174
-0.000868489
-0.003305943
-0.005829141
-0.008077568
-0.009758266
-0.010851695
-0.01143393
-0.011498204
-0.011152826
-0.010699573
-0.010304858
-0.009662273
-0.008343869
-0.006404015
-0.004477152
-0.003220749
-0.002695203
-0.00243255
-0.001917811
-0.000949072
0.000275618
0.001450064
0.00245321
0.003241641
0.003684177
0.003667452
0.003330489
0.002977316
0.002760839
0.002660075
0.002554082
0.002423498
0.002543809
0.003193848
0.00427656
0.005425306
0.006425341
0.007282239
0.008097108
0.009004532
0.009884461
0.010253087
0.009769334
0.008693334
0.007555143
0.00634426
0.004371308
0.001399337
-0.001610797
-0.003573651
-0.004448492
-0.005004421
-0.005865839
-0.006795726
-0.007087249
-0.006505204
-0.005449879
-0.004441997
-0.003671295
-0.003182292
-0.00319401
-0.003801712
-0.004726727
-0.005610932
-0.006314869
-0.006702602
-0.006363231
-0.005085827
-0.003276661
-0.001516812
-5.93959E-05
0.001221546
0.002366246
0.002932338
0.002514865
0.001376474
0.000158438
-0.000773847
-0.00147822
-0.002178195
-0.002825817
-0.002995963
-0.002475757
-0.001544928
-0.000622775
8.61948E-05
0.00066603
0.001278432
0.001975382
0.002601613
0.002933014
0.002981782
0.002940213
0.002955801
0.00307312
0.003324021
0.003756787
0.004336721
0.004971648
0.005438702
0.005253402
0.00408471
0.002245967
0.000456681
-0.000776648
-0.001467955
-0.001993869
-0.002719026
-0.003737951
-0.00487119
-0.005729414
-0.005907002
-0.005404846
-0.004659881
-0.004068824
-0.003708858
-0.003436739
-0.003152279
-0.002986518
-0.003133984
-0.00356951
-0.004072369
-0.004355665
-0.004218537
-0.003757545
-0.00326911
-0.002925599
-0.002708418
-0.002504351
-0.002094492
-0.001216217
5.16198E-05
0.001179498
0.00177846
0.001962676
0.002114272
0.002676738
0.004005442
0.006029841
0.008258268
0.010230895
0.011745723
0.012893333
0.013880945
0.014458823
0.014084297
0.012800425
0.011235016
0.009857885
0.008542511
0.006832342
0.004538828
0.001904252
-0.000615076
-0.002544794
-0.003639333
-0.004013669
-0.004035374
-0.004108147
-0.004398398
-0.004797768
-0.005208639
-0.005754501
-0.006573267
-0.007589025
-0.008641048
-0.009468583
-0.009602112
-0.00879003
-0.007401641
-0.006007703
-0.004777768
-0.003504532
-0.001995595
-0.000263702
0.001637849
0.003553029
0.005058953
0.005919018
0.00639706
0.006917483
0.007662799
0.008360269
0.008487682
0.007857437
0.006811937
0.005821374
0.005069643
0.004461157
0.003931614
0.003619631
0.003636573
0.003852563
0.00401965
0.003852319
0.003172739
0.002137782
0.001080553
0.000200745
-0.000529432
-0.001155509
-0.001535669
-0.001550059
-0.001335048
-0.001125826
-0.00102457
-0.001042418
-0.001297533
-0.00193912
-0.002873502
-0.003852752
-0.004711031
-0.005448445
-0.006184371
-0.007001622
-0.007872159
-0.008524704
-0.008539751
-0.007885123
-0.006974667
-0.006195521
-0.005647765
-0.005185067
-0.004689001
-0.004369901
-0.004568787
-0.005274024
-0.006140989
-0.006885521
-0.007475144
-0.007977814
-0.008165523
-0.007566888
-0.006139717
-0.004373798
-0.002686294
-0.001111023
0.000512209
0.00228812
0.004201352
0.006186401
0.008185333
0.009856288
0.010379931
0.009327801
0.007342833
0.00540371
0.003965768
0.002867982
0.0017087
0.000453074
-0.000297093
4.55195E-06
0.001131117
0.002409349
0.003354494
0.003801576
0.003843118
0.003782903
0.003870939
0.004047228
0.00405762
0.003793078
0.003370705
0.002925599
0.00247347
0.001927047
0.001242162
0.000476448
-0.000290928
-0.001025758
-0.001743322
-0.002517371
-0.003465182
-0.004601994
-0.005817829
-0.007012393
-0.008129746
-0.008988863
-0.009319817
-0.009145477
-0.008657935
-0.007763095
-0.006279958
-0.004355909
-0.002343101
-0.000630548
0.000379795
0.000644937
0.000606749
0.000724062
0.001122836
0.001681182
0.002292196
0.002915775
0.003515628
0.004095183
0.004603428
0.004752491
0.004264896
0.003271492
0.002180623
0.001268947
0.000633638
0.000357249
0.000409778
0.000573791
0.00064251
0.000531649
0.000207669
-0.000297507
-0.000854048
-0.001334805
-0.001687924
-0.001896022
-0.001996023
-0.002070336
-0.002194512
-0.002431568
-0.002778511
-0.003181615
-0.003582636
-0.00393884
-0.004269632
-0.004604348
-0.00497909
-0.005514425
-0.006304017
-0.007295039
-0.008273802
-0.008800991
-0.008496369
-0.007534033
-0.006338035
-0.005000037
-0.003408052
-0.001613219
-3.11997E-06
0.000909395
0.001055914
0.000897162
0.000893303
0.001197776
0.001731016
0.002327069
0.002809958
0.002932825
0.002496305
0.001627738
0.000688024
-7.44394E-05
-0.000674458
-0.00127175
-0.001998903
-0.002877914
-0.003829641
-0.004761693
-0.005471178
-0.005535805
-0.00471168
-0.00332532
-0.001943726
-0.000910044
-0.000286525
9.95799E-05
0.000522794
0.001117475
0.001831821
0.002546811
0.003056205
0.003122726
0.002732017
0.002141847
0.001639762
0.001318429
0.001115377
0.000963345
0.000815516
0.000634797
0.000430224
0.000271805
0.000232043
0.000309288
0.000432368
0.00053281
0.000598067
0.00062989
0.000608878
0.000527427
0.000416961
0.000317618
0.000238827
0.000154775
-2.3246E-05
-0.000398969
-0.000964487
-0.001593473
-0.002167032
-0.002668816
-0.00315098
-0.003651836
-0.004073127
-0.004183111
-0.003900059
-0.003393113
-0.002853773
-0.002321373
-0.001761703
-0.001162145
-0.000519957
0.000151176
0.000840552
0.001533282
0.002224766
0.002798646
0.002927277
0.002448453
0.001605771
0.000776927
0.000143969
-0.00031299
-0.000625262
-0.000835708
-0.001034123
-0.001297146
-0.001580911
-0.001728846
-0.001655875
-0.001429325
-0.0011712
-0.00091661
-0.00063127
-0.000309534
3.56475E-05
0.000398883
0.000756583
0.001017301
0.001054223
0.000858933
0.000569491
0.000325179
0.000166261
8.31361E-05
0.00010658
0.000233007
0.000391586
0.000525264
0.000615344
0.000688317
0.000778594
0.000880778
0.000890248
0.000679286
0.000278252
-0.000167226
-0.000562035
-0.000904104
-0.001225015
-0.001555453
-0.001861208
-0.002029708
-0.001987487
-0.00179518
-0.001534146
-0.00113266
-0.000510036
0.000251374
0.001025412
0.001714204
0.002147663
0.00218606
0.00191924
0.001598632
0.001477949
0.001759998
0.002479432
0.003410623
0.004285789
0.004950322
0.00516818
0.004710543
0.003743066
0.00269835
0.001866266
0.001326258
0.001061809
0.000961007
0.000843783
0.000608751
0.000273564
-8.13995E-05
-0.000379375
-0.000643774
-0.001012291
-0.001596626
-0.002354035
-0.003120967
-0.003625125
-0.003550566
-0.002877751
-0.001966078
-0.001175379
-0.000596478
-0.000121701
0.000296127
0.000583712
0.000716284
0.000762242
0.000812547
0.000898616
0.000990422
0.001060991
0.001129304
0.001334926
0.001847612
0.002599727
0.003238448
0.003423668
0.003159613
0.002748038
0.002464996
0.002366005
0.002351283
0.00229369
0.002145852
0.002034574
0.002171459
0.002609805
0.003183672
0.003711997
0.004134939
0.004409277
0.004415394
0.004124736
0.003702228
0.003331518
0.003075501
0.002913069
0.002818402
0.0027459
0.002641921
0.002506303
0.00236004
0.002225328
0.002048314
0.001637494
0.000877452
-8.40549E-05
-0.001019588
-0.001846981
-0.002573332
-0.00322221
-0.003819384
-0.004400725
-0.005015815
-0.005591825
-0.005862212
-0.005607928
-0.004957575
-0.004257291
-0.003711294
-0.003300531
-0.002904327
-0.002422369
-0.001812882
-0.001020367
-4.00763E-05
0.001026223
0.002009739
0.002681368
0.002947926
0.002986924
0.003054257
0.003260721
0.003583854
0.004035076
0.0046539
0.005390287
0.006145536
0.006857592
0.007422858
0.007554141
0.007052473
0.006146239
0.005234647
0.004518044
0.003950423
0.00336946
0.002664543
0.001836097
0.000957305
0.000100442
-0.000707645
-0.001450096
-0.002109293
-0.002700107
-0.003274658
-0.003875918
-0.004506677
-0.005150697
-0.005785218
-0.006402039
-0.006998807
-0.007470787
-0.007646156
-0.007521205
-0.007213525
-0.006738623
-0.006099177
-0.005372641
-0.004646025
-0.003954104
-0.003253333
-0.002392351
-0.001191592
0.000317664
0.001929375
0.003447131
0.004682371
0.005509662
0.006040883
0.00646875
0.006768717
0.006831449
0.006704117
0.006521956
0.006350159
0.006127349
0.005707872
0.005061037
0.00431434
0.003593597
0.002938697
0.002269812
0.001477105
0.000550704
-0.000416219
-0.001293314
-0.00201382
-0.002581265
-0.002946708
-0.003060995
-0.003011335
-0.002955801
-0.002971308
-0.003027437
-0.003081266
-0.003171304
-0.003406997
-0.003790832
-0.004100109
-0.004057241
-0.003647344
-0.003125081
-0.002699403
-0.002348625
-0.001904323
-0.001274738
-0.000524526
0.000244354
0.0009743
0.00165833
0.002334793
0.003031361
0.003754974
0.004513308
0.005172835
0.005384333
0.004925505
0.004020841
0.003095663
0.00237375
0.001808235
0.001297669
0.000914161
0.000789416
0.000865772
0.000975348
0.001020895
0.001007179
0.000998817
0.001030832
0.001038077
0.00092734
0.000682579
0.000400571
0.00022199
0.000184653
0.000220066
0.000242685
0.000212833
0.000150825
9.49778E-05
6.18935E-05
5.61118E-05
3.54721E-05
-0.000145524
-0.000608889
-0.0012928
-0.002020629
-0.002673206
-0.003213333
-0.003492029
-0.003270058
-0.002595438
-0.001799613
-0.001130673
-0.000620737
-0.000162892
0.000371584
0.001012519
0.001691623
0.002257452
0.00252381
0.002482712
0.002329142
0.002248132
0.002272635
0.002333979
0.002371886
0.002357924
0.002249371
0.002057911
0.001600209
0.001059313
0.000553386
0.000106288
-0.000315247
-0.000735869
-0.001088203
-0.00123177
-0.001155003
-0.001001702
-0.000894313
-0.000856795
-0.000863114
-0.000920464
-0.001068861
-0.001299219
-0.001547602
-0.001768044
-0.001964216
-0.002160263
-0.002377964
-0.002577638
-0.002648362
-0.002541495
-0.002338945
-0.002144494
-0.002000594
-0.001894114
-0.001812947
-0.001813174
-0.001943713
-0.002157192
-0.002376327
-0.002568661
-0.002745359
-0.002921079
-0.003037396
-0.002977722
-0.002714913
-0.002359431
-0.00203206
-0.001766228
-0.001547298
-0.001418048
-0.001482036
-0.001743159
-0.002065007
-0.002335892
-0.002543476
-0.0027318
-0.002951769
-0.003215796
-0.003438038
-0.003424561
-0.003067707
-0.002499442
-0.001938197
-0.001487687
-0.001123951
-0.000772369
-0.000379178
6.27233E-05
0.000509671
0.000890058
0.001183094
0.001427155
0.001672876
0.001947951
0.002247425
0.002572702
0.002960808
0.003437361
0.003963549
0.004477855
0.004960227
0.005412072
0.005809304
0.006139176
0.006407885
0.006598409
0.006696946
0.006733264
0.006759326
0.006800624
0.006845387
0.006830962
0.006699814
0.006478357
0.006237577
0.006030436
0.005862185
0.005704759
0.005532963
0.005297379
0.004900662
0.004311796
0.003632594
0.002981159
0.002410112
0.00197303
0.001735917
0.001670752
0.00165331
0.001584488
0.001454345
0.001306746
0.001160348
0.000988719
0.000783579
0.000562373
0.000344424
0.00013866
-6.10808E-05
-0.000262173
-0.000490659
-0.000803432
-0.001228044
-0.001664666
-0.001945802
-0.002021327
-0.001984502
-0.001954116
-0.001970646
-0.001995769
-0.001992253
-0.001955361
-0.001898179
-0.00183975
-0.001792008
-0.00175455
-0.001721593
-0.001684078
-0.001652376
-0.00167568
-0.001795827
-0.001991062
-0.002196923
-0.002379206
-0.002550602
-0.002738539
-0.002955504
-0.003185891
-0.003412355
-0.003628318
-0.003831914
-0.004028284
-0.004187983
-0.004229606
-0.004116401
-0.003922467
-0.003744284
-0.003612378
-0.003512678
-0.003411191
-0.00326156
-0.003004921
-0.002612909
-0.002145712
-0.001694156
-0.001311541
-0.001010705
-0.000767306
-0.000581166
-0.000515416
-0.000590308
-0.000728781
-0.000847485
-0.000927281
-0.000988947
-0.00105894
-0.001152873
-0.001264847
-0.001390852
-0.001540086
-0.001712943
-0.00189107
-0.002055968
-0.002207256
-0.00234922
-0.002443987
-0.002416819
-0.002255027
-0.002036209
-0.001847192
-0.001745665
-0.001742569
-0.001784918
-0.001808189
-0.00179367
-0.001754807
-0.001717376
-0.001701961
-0.001682213
-0.001589584
-0.001380387
-0.001094707
-0.000807473
-0.000560806
-0.000352794
-0.000153622
3.09691E-05
0.000172874
0.000274447
0.000358307
0.000443924
0.000537107
0.000627311
0.000663584
0.000580917
0.000385232
0.000155226
-4.46717E-05
-0.000203067
-0.0003388
-0.000479049
-0.000637084
-0.00080331
-0.000965778
-0.001095351
-0.001102709
-0.00091173
-0.0005745
-0.000223561
5.95255E-05
0.000281312
0.000488735
0.000716584
0.000969142
0.001230417
0.001444567
0.00150882
0.001374238
0.001118571
0.000866998
0.000685064
0.000554793
0.000443347
0.00035507
0.000303604
0.000283434
0.000269331
0.000241472
0.000206849
0.000178251
0.000153672
0.000120317
6.01891E-05
-2.77307E-05
-0.000120286
-0.000200633
-0.000269001
-0.000327948
-0.000385697
-0.000446527
-0.00050205
-0.000539876
-0.000537689
-0.000492905
-0.000433772
-0.000383186
-0.000346857
-0.000316724
-0.000282755
-0.000242643
-0.000200374
-0.000140849
-1.4788E-05
0.000208067
0.000490659
0.000763346
0.000980541
0.0011163
0.00116844
0.001178147
0.001194109
0.001236474
0.001300868
0.001383505
0.001480694
0.001575165
0.001638517
0.001634893
0.001555758
0.001440889
0.001338242
0.001264476
0.001207384
0.001148302
0.001077646
0.000998432
0.000918209
0.000843331
0.000777471
0.000723988
0.000683475
0.000649148
0.000614075
0.000575932
0.000537405
0.000501403
0.000468846
0.000439377
0.000402717
0.000340242
0.000246357
0.000139533
4.24103E-05
-3.24281E-05
-7.1824E-05
-7.09786E-05
-4.86705E-05
-2.93293E-05
-2.31879E-05
-2.59693E-05
-2.78603E-05
-2.25756E-05
-1.27425E-05
-9.23755E-06
-2.14933E-05
-4.72943E-05
-7.53482E-05
-9.69902E-05
-0.000111403
-0.000122277
-0.000133139
-0.000142305
-0.000141206
-0.000125443
-0.000100964
-7.63189E-05
-5.52649E-05
-3.65027E-05
-1.89673E-05
-2.22041E-06
1.43466E-05
3.01069E-05
4.35991E-05
5.09465E-05
4.76102E-05
3.53027E-05
2.11622E-05
1.06851E-05
4.69184E-06
7.80772E-07
-3.30537E-06
-8.00553E-06
-1.26295E-05
-1.61273E-05
-1.78549E-05
-1.73661E-05
-1.46643E-05
-1.07711E-05
-6.82766E-06
-3.13934E-06
5.60306E-07
4.53745E-06
8.97701E-06
1.38551E-05
1.84293E-05
2.04487E-05
1.85328E-05
1.46419E-05
1.31642E-05
1.98451E-05
3.73267E-05
6.04535E-05
8.10003E-05
9.50625E-05
0.000103379
0.000108386
0.000112258
0.000115757
0.000118467
0.000119733
0.000119131
0.000116815
0.000113271
0.000108831
0.000103505
9.68658E-05
8.89135E-05
8.0682E-05
7.32362E-05
6.68996E-05
6.13961E-05
5.63431E-05
5.16615E-05
4.75273E-05
4.40776E-05
4.12647E-05
3.89364E-05
3.69749E-05
3.53262E-05
3.39257E-05
3.26429E-05
3.12776E-05
2.96563E-05
2.77437E-05
2.55999E-05
