# Supplementary material for: Spectral analysis of layered sites using shaking table tests
Source: PLoS One. 2019 Mar 12;14(3):e0212766. doi: 10.1371/journal.pone.0212766 (PMC6413934; doi:10.1371/journal.pone.0212766)
Supplement: S1 Data — (ZIP) [file pone.0212766.s001.zip › S1 Data Input seismic wave/Fourier .xls]

## Sheet: Sheet1
	EL			WC			Kobe
0.077	0		0.019	0		0.039	0
0.155	0		0.039	0		0.077	0
0.232	0.001		0.058	0		0.116	0
0.309	0.002		0.077	0		0.155	0
0.386	0.002		0.097	0		0.193	0
0.464	0.002		0.116	0		0.232	0
0.541	0.003		0.135	0		0.27	0
0.618	0.002		0.155	0		0.309	0
0.695	0		0.174	0		0.348	0.001
0.773	0.002		0.193	0		0.386	0.001
0.85	0.002		0.212	0		0.425	0.001
0.927	0.001		0.232	0		0.464	0.001
1.004	0.008		0.251	0		0.502	0.001
1.082	0.006		0.27	0.001		0.541	0.001
1.159	0.01		0.29	0		0.579	0
1.236	0.005		0.309	0		0.618	0
1.313	0.006		0.328	0.001		0.657	0
1.391	0.005		0.348	0.001		0.695	0.001
1.468	0.007		0.367	0.001		0.734	0.001
1.545	0.009		0.386	0.001		0.773	0.001
1.622	0.006		0.406	0.001		0.811	0.001
1.7	0.009		0.425	0.001		0.85	0.001
1.777	0.011		0.444	0.001		0.888	0.001
1.854	0.004		0.464	0.001		0.927	0.001
1.931	0.004		0.483	0.001		0.966	0.001
2.009	0.001		0.502	0.001		1.004	0.001
2.086	0.008		0.522	0.001		1.043	0.002
2.163	0.003		0.541	0.001		1.082	0.002
2.241	0.007		0.56	0.001		1.12	0.003
2.318	0.008		0.579	0.001		1.159	0.003
2.395	0.007		0.599	0.001		1.198	0.003
2.472	0.006		0.618	0.001		1.236	0.004
2.55	0.012		0.637	0.001		1.275	0.006
2.627	0.01		0.657	0		1.313	0.007
2.704	0.012		0.676	0.001		1.352	0.008
2.781	0.008		0.695	0.001		1.391	0.008
2.859	0.009		0.715	0.001		1.429	0.008
2.936	0.011		0.734	0.001		1.468	0.006
3.013	0.007		0.753	0		1.507	0.004
3.09	0.004		0.773	0		1.545	0.002
3.168	0.008		0.792	0		1.584	0.001
3.245	0.007		0.811	0		1.622	0.001
3.322	0.014		0.831	0		1.661	0.001
3.399	0.009		0.85	0		1.7	0.003
3.477	0.009		0.869	0		1.738	0.005
3.554	0.011		0.888	0.001		1.777	0.004
3.631	0.019		0.908	0		1.816	0.003
3.708	0.023		0.927	0.001		1.854	0.003
3.786	0.004		0.946	0.001		1.893	0.002
3.863	0.011		0.966	0.001		1.931	0.006
3.94	0.006		0.985	0		1.97	0.008
4.018	0.01		1.004	0		2.009	0.007
4.095	0.009		1.024	0		2.047	0.005
4.172	0.007		1.043	0		2.086	0.002
4.249	0.008		1.062	0		2.125	0.001
4.327	0.002		1.082	0.001		2.163	0.003
4.404	0.005		1.101	0.001		2.202	0.003
4.481	0.014		1.12	0.001		2.241	0.002
4.558	0.012		1.14	0.001		2.279	0.003
4.636	0.024		1.159	0.001		2.318	0.005
4.713	0.014		1.178	0.001		2.356	0.006
4.79	0.005		1.198	0.001		2.395	0.005
4.867	0.012		1.217	0.002		2.434	0.003
4.945	0.013		1.236	0.001		2.472	0.003
5.022	0.006		1.255	0.001		2.511	0.004
5.099	0.006		1.275	0.001		2.55	0.003
5.176	0.007		1.294	0.001		2.588	0.002
5.254	0.008		1.313	0.001		2.627	0.002
5.331	0.003		1.333	0.001		2.665	0.003
5.408	0.01		1.352	0.001		2.704	0.005
5.485	0.014		1.371	0.001		2.743	0.006
5.563	0.011		1.391	0		2.781	0.005
5.64	0.011		1.41	0.001		2.82	0.003
5.717	0.007		1.429	0.002		2.859	0.004
5.794	0.017		1.449	0.001		2.897	0.003
5.872	0.007		1.468	0.002		2.936	0.002
5.949	0.01		1.487	0.002		2.974	0.002
6.026	0.011		1.507	0.002		3.013	0.002
6.104	0.005		1.526	0.001		3.052	0.003
6.181	0.016		1.545	0.001		3.09	0.003
6.258	0.011		1.565	0.001		3.129	0.003
6.335	0		1.584	0.002		3.168	0.003
6.413	0.011		1.603	0.003		3.206	0.003
6.49	0.003		1.622	0.003		3.245	0.003
6.567	0.01		1.642	0.002		3.284	0.002
6.644	0.013		1.661	0.001		3.322	0.002
6.722	0.01		1.68	0.001		3.361	0.005
6.799	0.014		1.7	0.001		3.399	0.005
6.876	0.014		1.719	0.001		3.438	0.005
6.953	0.018		1.738	0.001		3.477	0.007
7.031	0.016		1.758	0.002		3.515	0.01
7.108	0.007		1.777	0.002		3.554	0.011
7.185	0.006		1.796	0.002		3.593	0.01
7.262	0.01		1.816	0.003		3.631	0.009
7.34	0.003		1.835	0.002		3.67	0.008
7.417	0.005		1.854	0.002		3.708	0.008
7.494	0.006		1.874	0.001		3.747	0.007
7.571	0.01		1.893	0		3.786	0.005
7.649	0.007		1.912	0.002		3.824	0.003
7.726	0.005		1.931	0.003		3.863	0.002
7.803	0.011		1.951	0.004		3.902	0.002
7.88	0.006		1.97	0.005		3.94	0.002
7.958	0.008		1.989	0.004		3.979	0.002
8.035	0.008		2.009	0.004		4.018	0.002
8.112	0.009		2.028	0.003		4.056	0
8.19	0.002		2.047	0.003		4.095	0.001
8.267	0.01		2.067	0.003		4.133	0.003
8.344	0.006		2.086	0.003		4.172	0.004
8.421	0.012		2.105	0.003		4.211	0.006
8.499	0.011		2.125	0.004		4.249	0.008
8.576	0.006		2.144	0.004		4.288	0.011
8.653	0.003		2.163	0.004		4.327	0.012
8.73	0.004		2.183	0.004		4.365	0.012
8.808	0.006		2.202	0.003		4.404	0.012
8.885	0.007		2.221	0.002		4.442	0.011
8.962	0.009		2.241	0.001		4.481	0.008
9.039	0.006		2.26	0.002		4.52	0.006
9.117	0		2.279	0.003		4.558	0.004
9.194	0.004		2.298	0.003		4.597	0.003
9.271	0.005		2.318	0.004		4.636	0.003
9.348	0.003		2.337	0.003		4.674	0.003
9.426	0.002		2.356	0.002		4.713	0.002
9.503	0.001		2.376	0		4.751	0.004
9.58	0.007		2.395	0.002		4.79	0.005
9.657	0.004		2.414	0.002		4.829	0.007
9.735	0.013		2.434	0.003		4.867	0.009
9.812	0.002		2.453	0.002		4.906	0.009
9.889	0.003		2.472	0.001		4.945	0.009
9.967	0.005		2.492	0.001		4.983	0.009
10.044	0.009		2.511	0.002		5.022	0.008
10.121	0.01		2.53	0.003		5.061	0.008
10.198	0.006		2.55	0.004		5.099	0.007
10.276	0.006		2.569	0.003		5.138	0.006
10.353	0.002		2.588	0.002		5.176	0.006
10.43	0.009		2.608	0		5.215	0.006
10.507	0.004		2.627	0.001		5.254	0.007
10.585	0.009		2.646	0.002		5.292	0.006
10.662	0.006		2.665	0.003		5.331	0.006
10.739	0.007		2.685	0.003		5.37	0.006
10.816	0.007		2.704	0.002		5.408	0.007
10.894	0.003		2.723	0.001		5.447	0.008
10.971	0.003		2.743	0		5.485	0.009
11.048	0.007		2.762	0.001		5.524	0.009
11.125	0.003		2.781	0.002		5.563	0.01
11.203	0.006		2.801	0.002		5.601	0.01
11.28	0.005		2.82	0.002		5.64	0.011
11.357	0.001		2.839	0.001		5.679	0.012
11.434	0.011		2.859	0.001		5.717	0.013
11.512	0.007		2.878	0.001		5.756	0.013
11.589	0.011		2.897	0.001		5.794	0.013
11.666	0.003		2.917	0		5.833	0.012
11.743	0.006		2.936	0		5.872	0.011
11.821	0.005		2.955	0.001		5.91	0.01
11.898	0.006		2.974	0.002		5.949	0.01
11.975	0.015		2.994	0.002		5.988	0.01
12.053	0.01		3.013	0.001		6.026	0.009
12.13	0.001		3.032	0.001		6.065	0.01
12.207	0.007		3.052	0.001		6.104	0.011
12.284	0.011		3.071	0.001		6.142	0.011
12.362	0.001		3.09	0.002		6.181	0.012
12.439	0.011		3.11	0.002		6.219	0.013
12.516	0.005		3.129	0.001		6.258	0.013
12.593	0.003		3.148	0.001		6.297	0.012
12.671	0.008		3.168	0.001		6.335	0.012
12.748	0.002		3.187	0.001		6.374	0.012
12.825	0.003		3.206	0.001		6.413	0.014
12.902	0.002		3.226	0.001		6.451	0.017
12.98	0.008		3.245	0.001		6.49	0.02
13.057	0.008		3.264	0.001		6.528	0.022
13.134	0.003		3.284	0.002		6.567	0.022
13.211	0.003		3.303	0.002		6.606	0.022
13.289	0.007		3.322	0.002		6.644	0.02
13.366	0.002		3.341	0.001		6.683	0.017
13.443	0.005		3.361	0.001		6.722	0.017
13.52	0.004		3.38	0.002		6.76	0.019
13.598	0.008		3.399	0.002		6.799	0.019
13.675	0.005		3.419	0.003		6.837	0.019
13.752	0.005		3.438	0.003		6.876	0.019
13.829	0.011		3.457	0.003		6.915	0.018
13.907	0.006		3.477	0.002		6.953	0.017
13.984	0.008		3.496	0.001		6.992	0.016
14.061	0.004		3.515	0.003		7.031	0.014
14.139	0.006		3.535	0.004		7.069	0.012
14.216	0.001		3.554	0.005		7.108	0.011
14.293	0.004		3.573	0.005		7.147	0.01
14.37	0.007		3.593	0.004		7.185	0.012
14.448	0.006		3.612	0.002		7.224	0.012
14.525	0.003		3.631	0		7.262	0.012
14.602	0.004		3.651	0.002		7.301	0.012
14.679	0.005		3.67	0.004		7.34	0.013
14.757	0.004		3.689	0.004		7.378	0.014
14.834	0.004		3.708	0.004		7.417	0.013
14.911	0.006		3.728	0.002		7.456	0.013
14.988	0.002		3.747	0.002		7.494	0.012
15.066	0.005		3.766	0		7.533	0.011
15.143	0.005		3.786	0.001		7.571	0.009
15.22	0.007		3.805	0.001		7.61	0.008
15.297	0.004		3.824	0.001		7.649	0.008
15.375	0.005		3.844	0.002		7.687	0.009
15.452	0.01		3.863	0.002		7.726	0.01
15.529	0.007		3.882	0.002		7.765	0.01
15.606	0.007		3.902	0.002		7.803	0.009
15.684	0.006		3.921	0.002		7.842	0.007
15.761	0.004		3.94	0.003		7.88	0.005
15.838	0.001		3.96	0.004		7.919	0.004
15.915	0.005		3.979	0.004		7.958	0.003
15.993	0.003		3.998	0.003		7.996	0.002
16.07	0.006		4.018	0.003		8.035	0.002
16.147	0.003		4.037	0.003		8.074	0.003
16.225	0.002		4.056	0.003		8.112	0.003
16.302	0.009		4.075	0.004		8.151	0.004
16.379	0.003		4.095	0.004		8.19	0.003
16.456	0.008		4.114	0.003		8.228	0.002
16.534	0.008		4.133	0.003		8.267	0.002
16.611	0.005		4.153	0.002		8.305	0.003
16.688	0		4.172	0.003		8.344	0.003
16.765	0.003		4.191	0.004		8.383	0.004
16.843	0.005		4.211	0.004		8.421	0.004
16.92	0.004		4.23	0.005		8.46	0.004
16.997	0.005		4.249	0.003		8.499	0.004
17.074	0.003		4.269	0.002		8.537	0.004
17.152	0.001		4.288	0.001		8.576	0.004
17.229	0.002		4.307	0.002		8.614	0.005
17.306	0.002		4.327	0.003		8.653	0.006
17.383	0.003		4.346	0.004		8.692	0.006
17.461	0.002		4.365	0.004		8.73	0.005
17.538	0.002		4.384	0.006		8.769	0.003
17.615	0.004		4.404	0.005		8.808	0.002
17.692	0.003		4.423	0.004		8.846	0.003
17.77	0.001		4.442	0.003		8.885	0.004
17.847	0.003		4.462	0.002		8.923	0.005
17.924	0.004		4.481	0.002		8.962	0.005
18.002	0		4.5	0.003		9.001	0.005
18.079	0.001		4.52	0.004		9.039	0.004
18.156	0.004		4.539	0.005		9.078	0.003
18.233	0.004		4.558	0.005		9.117	0.002
18.311	0.001		4.578	0.005		9.155	0.001
18.388	0.002		4.597	0.003		9.194	0.002
18.465	0.005		4.616	0.002		9.233	0.002
18.542	0.005		4.636	0.003		9.271	0.002
18.62	0.004		4.655	0.004		9.31	0.001
18.697	0.006		4.674	0.005		9.348	0.001
18.774	0.011		4.694	0.005		9.387	0.002
18.851	0.006		4.713	0.005		9.426	0.002
18.929	0.007		4.732	0.004		9.464	0.003
19.006	0.005		4.751	0.002		9.503	0.003
19.083	0.006		4.771	0.002		9.542	0.003
19.16	0.003		4.79	0.002		9.58	0.003
19.238	0.006		4.809	0.004		9.619	0.003
19.315	0.006		4.829	0.004		9.657	0.004
19.392	0.005		4.848	0.004		9.696	0.005
19.469	0.001		4.867	0.003		9.735	0.006
19.547	0.001		4.887	0.003		9.773	0.007
19.624	0.004		4.906	0.002		9.812	0.008
19.701	0.002		4.925	0.001		9.851	0.008
19.778	0.004		4.945	0.002		9.889	0.008
19.856	0.005		4.964	0.003		9.928	0.007
19.933	0.002		4.983	0.003		9.967	0.005
20.01	0.002		5.003	0.005		10.005	0.004
20.088	0.001		5.022	0.004		10.044	0.005
20.165	0		5.041	0.004		10.082	0.006
20.242	0.002		5.061	0.004		10.121	0.006
20.319	0.001		5.08	0.004		10.16	0.006
20.397	0.004		5.099	0.003		10.198	0.006
20.474	0.004		5.118	0.001		10.237	0.007
20.551	0.002		5.138	0.001		10.276	0.007
20.628	0.003		5.157	0.002		10.314	0.006
20.706	0.004		5.176	0.004		10.353	0.004
20.783	0.005		5.196	0.005		10.391	0.003
20.86	0.006		5.215	0.006		10.43	0.002
20.937	0.004		5.234	0.005		10.469	0.001
21.015	0.004		5.254	0.002		10.507	0.001
21.092	0.002		5.273	0.002		10.546	0.002
21.169	0.003		5.292	0.002		10.585	0.003
21.246	0.004		5.312	0.004		10.623	0.004
21.324	0.005		5.331	0.005		10.662	0.004
21.401	0.005		5.35	0.006		10.7	0.004
21.478	0.007		5.37	0.006		10.739	0.004
21.555	0.003		5.389	0.005		10.778	0.005
21.633	0.003		5.408	0.003		10.816	0.005
21.71	0.002		5.427	0.002		10.855	0.005
21.787	0.001		5.447	0.003		10.894	0.005
21.864	0.005		5.466	0.004		10.932	0.005
21.942	0.001		5.485	0.005		10.971	0.005
22.019	0.003		5.505	0.005		11.01	0.006
22.096	0.003		5.524	0.006		11.048	0.008
22.174	0.004		5.543	0.005		11.087	0.009
22.251	0.003		5.563	0.007		11.125	0.009
22.328	0.004		5.582	0.007		11.164	0.008
22.405	0.004		5.601	0.008		11.203	0.007
22.483	0.005		5.621	0.008		11.241	0.006
22.56	0.005		5.64	0.008		11.28	0.005
22.637	0.002		5.659	0.007		11.319	0.003
22.714	0.003		5.679	0.007		11.357	0.002
22.792	0.004		5.698	0.006		11.396	0.003
22.869	0.004		5.717	0.006		11.434	0.003
22.946	0.001		5.737	0.007		11.473	0.002
23.023	0.002		5.756	0.009		11.512	0.001
23.101	0.003		5.775	0.01		11.55	0.001
23.178	0.004		5.794	0.011		11.589	0.003
23.255	0.005		5.814	0.009		11.628	0.005
23.332	0.002		5.833	0.006		11.666	0.007
23.41	0.002		5.852	0.002		11.705	0.008
23.487	0.005		5.872	0.003		11.743	0.008
23.564	0.004		5.891	0.004		11.782	0.008
23.641	0.004		5.91	0.006		11.821	0.007
23.719	0.005		5.93	0.008		11.859	0.007
23.796	0.003		5.949	0.008		11.898	0.006
23.873	0.001		5.968	0.007		11.937	0.005
23.951	0.002		5.988	0.006		11.975	0.004
24.028	0.002		6.007	0.004		12.014	0.003
24.105	0.003		6.026	0.002		12.053	0.003
24.182	0.004		6.046	0.002		12.091	0.003
24.26	0.002		6.065	0.002		12.13	0.004
24.337	0.003		6.084	0.003		12.168	0.004
24.414	0.005		6.104	0.003		12.207	0.004
24.491	0.004		6.123	0.004		12.246	0.005
24.569	0.002		6.142	0.004		12.284	0.006
24.646	0.004		6.161	0.004		12.323	0.008
24.723	0.006		6.181	0.005		12.362	0.009
24.8	0.004		6.2	0.004		12.4	0.009
24.878	0.007		6.219	0.006		12.439	0.009
24.955	0.005		6.239	0.006		12.477	0.009
25.032	0.005		6.258	0.005		12.516	0.009
25.109	0.004		6.277	0.004		12.555	0.009
25.187	0.002		6.297	0.004		12.593	0.009
25.264	0.003		6.316	0.003		12.632	0.009
25.341	0.004		6.335	0.004		12.671	0.008
25.418	0.001		6.355	0.005		12.709	0.008
25.496	0.001		6.374	0.006		12.748	0.008
25.573	0.003		6.393	0.005		12.786	0.007
25.65	0.002		6.413	0.005		12.825	0.007
25.727	0.002		6.432	0.004		12.864	0.006
25.805	0.001		6.451	0.004		12.902	0.006
25.882	0.002		6.47	0.003		12.941	0.005
25.959	0.003		6.49	0.005		12.98	0.003
26.037	0.005		6.509	0.005		13.018	0.003
26.114	0.004		6.528	0.006		13.057	0.003
26.191	0		6.548	0.005		13.096	0.003
26.268	0.001		6.567	0.005		13.134	0.003
26.346	0.003		6.586	0.003		13.173	0.004
26.423	0.002		6.606	0.003		13.211	0.004
26.5	0.002		6.625	0.002		13.25	0.003
26.577	0.002		6.644	0.005		13.289	0.002
26.655	0.002		6.664	0.007		13.327	0.001
26.732	0.001		6.683	0.007		13.366	0.001
26.809	0.001		6.702	0.006		13.405	0
26.886	0		6.722	0.004		13.443	0.001
26.964	0.001		6.741	0		13.482	0.002
27.041	0.001		6.76	0		13.52	0.003
27.118	0.002		6.78	0.004		13.559	0.003
27.195	0.001		6.799	0.005		13.598	0.004
27.273	0.002		6.818	0.005		13.636	0.005
27.35	0		6.837	0.004		13.675	0.005
27.427	0.004		6.857	0.004		13.714	0.007
27.504	0.004		6.876	0.004		13.752	0.007
27.582	0.004		6.895	0.002		13.791	0.007
27.659	0.001		6.915	0.003		13.829	0.007
27.736	0.001		6.934	0.004		13.868	0.007
27.813	0.002		6.953	0.006		13.907	0.007
27.891	0.002		6.973	0.008		13.945	0.008
27.968	0.002		6.992	0.009		13.984	0.009
28.045	0.003		7.011	0.009		14.023	0.01
28.123	0.004		7.031	0.009		14.061	0.01
28.2	0.002		7.05	0.009		14.1	0.01
28.277	0.001		7.069	0.01		14.139	0.01
28.354	0.002		7.089	0.012		14.177	0.012
28.432	0.003		7.108	0.014		14.216	0.012
28.509	0.002		7.127	0.014		14.254	0.01
28.586	0.003		7.147	0.016		14.293	0.008
28.663	0.003		7.166	0.016		14.332	0.006
28.741	0.001		7.185	0.015		14.37	0.005
28.818	0.001		7.204	0.016		14.409	0.005
28.895	0.001		7.224	0.017		14.448	0.004
28.972	0.001		7.243	0.017		14.486	0.003
29.05	0.001		7.262	0.019		14.525	0.002
29.127	0.001		7.282	0.021		14.563	0.002
29.204	0.001		7.301	0.02		14.602	0.002
29.281	0.002		7.32	0.019		14.641	0.001
29.359	0.002		7.34	0.019		14.679	0.001
29.436	0.003		7.359	0.018		14.718	0.002
29.513	0.001		7.378	0.02		14.757	0.003
29.59	0.002		7.398	0.022		14.795	0.005
29.668	0.002		7.417	0.023		14.834	0.006
29.745	0.002		7.436	0.024		14.872	0.006
29.822	0.001		7.456	0.021		14.911	0.006
29.9	0.002		7.475	0.014		14.95	0.005
29.977	0		7.494	0.011		14.988	0.004
30.054	0.002		7.514	0.015		15.027	0.004
30.131	0.003		7.533	0.019		15.066	0.005
30.209	0.003		7.552	0.022		15.104	0.006
30.286	0.003		7.571	0.022		15.143	0.007
30.363	0.002		7.591	0.018		15.182	0.006
30.44	0.002		7.61	0.012		15.22	0.005
30.518	0.001		7.629	0.006		15.259	0.004
30.595	0.002		7.649	0.006		15.297	0.002
30.672	0.002		7.668	0.01		15.336	0.001
30.749	0		7.687	0.015		15.375	0.001
30.827	0.001		7.707	0.015		15.413	0.001
30.904	0.002		7.726	0.014		15.452	0.001
30.981	0.003		7.745	0.009		15.491	0.001
31.058	0.003		7.765	0.005		15.529	0.001
31.136	0.002		7.784	0.003		15.568	0.002
31.213	0.002		7.803	0.005		15.606	0.002
31.29	0.003		7.823	0.008		15.645	0.002
31.367	0.003		7.842	0.008		15.684	0.002
31.445	0.002		7.861	0.009		15.722	0.002
31.522	0.002		7.88	0.006		15.761	0.002
31.599	0.003		7.9	0.004		15.8	0.001
31.676	0.003		7.919	0.001		15.838	0.001
31.754	0.003		7.938	0.003		15.877	0.001
31.831	0.002		7.958	0.004		15.915	0.002
31.908	0.001		7.977	0.004		15.954	0.002
31.986	0.001		7.996	0.003		15.993	0.002
32.063	0.001		8.016	0.003		16.031	0.002
32.14	0.001		8.035	0.003		16.07	0.003
32.217	0.001		8.054	0.002		16.109	0.004
32.295	0.002		8.074	0.001		16.147	0.004
32.372	0.003		8.093	0.002		16.186	0.004
32.449	0.003		8.112	0.002		16.225	0.004
32.526	0.002		8.132	0.001		16.263	0.004
32.604	0.001		8.151	0.001		16.302	0.004
32.681	0		8.17	0.002		16.34	0.005
32.758	0.002		8.19	0.001		16.379	0.006
32.835	0.002		8.209	0.003		16.418	0.005
32.913	0.001		8.228	0.003		16.456	0.004
32.99	0.001		8.247	0.001		16.495	0.003
33.067	0.002		8.267	0		16.534	0.003
33.144	0.001		8.286	0.001		16.572	0.003
33.222	0		8.305	0.002		16.611	0.003
33.299	0.001		8.325	0.001		16.649	0.003
33.376	0.001		8.344	0.001		16.688	0.003
33.453	0.001		8.363	0		16.727	0.004
33.531	0.001		8.383	0.001		16.765	0.004
33.608	0.001		8.402	0.002		16.804	0.003
33.685	0.001		8.421	0.005		16.843	0.004
33.762	0.001		8.441	0.004		16.881	0.003
33.84	0.001		8.46	0.003		16.92	0.003
33.917	0.001		8.479	0.003		16.959	0.003
33.994	0.001		8.499	0.006		16.997	0.002
34.072	0		8.518	0.006		17.036	0.001
34.149	0.001		8.537	0.008		17.074	0.001
34.226	0		8.557	0.01		17.113	0
34.303	0		8.576	0.009		17.152	0.002
34.381	0.001		8.595	0.005		17.19	0.003
34.458	0.002		8.614	0.003		17.229	0.004
34.535	0.002		8.634	0.002		17.268	0.003
34.612	0.002		8.653	0.01		17.306	0.003
34.69	0.001		8.672	0.012		17.345	0.002
34.767	0.002		8.692	0.013		17.383	0.001
34.844	0.002		8.711	0.011		17.422	0.001
34.921	0.002		8.73	0.008		17.461	0.001
34.999	0.001		8.75	0.005		17.499	0.001
35.076	0.001		8.769	0.003		17.538	0
35.153	0		8.788	0.005		17.577	0.001
35.23	0.002		8.808	0.009		17.615	0
35.308	0.003		8.827	0.008		17.654	0
35.385	0.003		8.846	0.01		17.692	0.001
35.462	0.002		8.866	0.006		17.731	0.002
35.539	0.002		8.885	0.003		17.77	0.002
35.617	0.001		8.904	0.003		17.808	0.002
35.694	0.001		8.923	0.003		17.847	0.002
35.771	0.001		8.943	0.006		17.886	0.001
35.848	0.001		8.962	0.006		17.924	0.001
35.926	0.001		8.981	0.006		17.963	0.002
36.003	0.002		9.001	0.003		18.002	0.002
36.08	0.002		9.02	0.001		18.04	0.001
36.158	0.002		9.039	0.003		18.079	0.001
36.235	0.002		9.059	0.005		18.117	0.002
36.312	0.002		9.078	0.009		18.156	0.002
36.389	0.001		9.097	0.007		18.195	0.002
36.467	0.001		9.117	0.003		18.233	0.002
36.544	0.001		9.136	0.002		18.272	0.003
36.621	0.001		9.155	0.003		18.311	0.004
36.698	0.001		9.175	0.007		18.349	0.003
36.776	0.001		9.194	0.009		18.388	0.001
36.853	0.002		9.213	0.009		18.426	0.001
36.93	0.001		9.233	0.008		18.465	0.003
37.007	0.001		9.252	0.007		18.504	0.004
37.085	0.001		9.271	0.003		18.542	0.004
37.162	0.001		9.29	0.006		18.581	0.003
37.239	0.001		9.31	0.004		18.62	0.002
37.316	0.001		9.329	0.007		18.658	0.002
37.394	0.001		9.348	0.009		18.697	0.002
37.471	0.001		9.368	0.012		18.735	0.001
37.548	0.002		9.387	0.008		18.774	0.002
37.625	0.002		9.406	0.009		18.813	0.002
37.703	0.001		9.426	0.002		18.851	0.001
37.78	0.001		9.445	0.004		18.89	0.001
37.857	0.002		9.464	0.008		18.929	0.001
37.935	0.001		9.484	0.008		18.967	0
38.012	0.001		9.503	0.007		19.006	0.001
38.089	0		9.522	0.008		19.045	0.001
38.166	0.001		9.542	0.005		19.083	0.002
38.244	0.001		9.561	0.003		19.122	0.003
38.321	0.001		9.58	0.002		19.16	0.003
38.398	0		9.6	0.001		19.199	0.003
38.475	0		9.619	0.004		19.238	0.002
38.553	0.001		9.638	0.002		19.276	0.001
38.63	0		9.657	0.002		19.315	0.001
38.707	0.001		9.677	0.007		19.354	0.002
38.784	0.001		9.696	0.007		19.392	0.003
38.862	0		9.715	0.007		19.431	0.003
38.939	0.001		9.735	0.007		19.469	0.002
39.016	0.001		9.754	0.008		19.508	0.003
39.093	0.001		9.773	0.008		19.547	0.003
39.171	0.001		9.793	0.014		19.585	0.003
39.248	0.001		9.812	0.013		19.624	0.003
39.325	0		9.831	0.011		19.663	0.003
39.402	0		9.851	0.01		19.701	0.002
39.48	0.001		9.87	0.011		19.74	0.002
39.557	0.001		9.889	0.01		19.778	0.002
39.634	0.001		9.909	0.014		19.817	0.001
39.711	0.001		9.928	0.015		19.856	0
39.789	0.001		9.947	0.016		19.894	0.001
39.866	0		9.967	0.014		19.933	0.001
39.943	0		9.986	0.012		19.972	0.001
40.021	0.001		10.005	0.009		20.01	0.001
40.098	0.001		10.024	0.011		20.049	0.001
40.175	0		10.044	0.012		20.088	0
40.252	0.001		10.063	0.012		20.126	0
40.33	0.001		10.082	0.011		20.165	0.001
40.407	0.002		10.102	0.012		20.203	0.001
40.484	0.002		10.121	0.008		20.242	0.002
40.561	0.001		10.14	0.01		20.281	0.002
40.639	0.001		10.16	0.01		20.319	0.003
40.716	0.001		10.179	0.011		20.358	0.003
40.793	0.001		10.198	0.008		20.397	0.003
40.87	0.001		10.218	0.01		20.435	0.002
40.948	0.001		10.237	0.006		20.474	0.002
41.025	0.001		10.256	0.004		20.512	0.002
41.102	0.001		10.276	0.006		20.551	0.002
41.179	0.001		10.295	0.006		20.59	0.002
41.257	0		10.314	0.008		20.628	0.002
41.334	0.001		10.333	0.008		20.667	0.001
41.411	0.001		10.353	0.005		20.706	0.001
41.488	0.001		10.372	0.003		20.744	0.001
41.566	0		10.391	0.002		20.783	0.001
41.643	0		10.411	0.002		20.821	0.001
41.72	0.001		10.43	0.004		20.86	0.001
41.797	0.001		10.449	0.007		20.899	0.001
41.875	0.001		10.469	0.004		20.937	0.001
41.952	0.001		10.488	0.006		20.976	0.001
42.029	0.001		10.507	0.006		21.015	0.001
42.107	0.001		10.527	0.005		21.053	0.001
42.184	0.001		10.546	0.002		21.092	0.001
42.261	0.001		10.565	0.002		21.131	0.001
42.338	0		10.585	0.002		21.169	0.001
42.416	0.001		10.604	0.002		21.208	0.001
42.493	0		10.623	0.003		21.246	0
42.57	0		10.643	0.002		21.285	0.001
42.647	0.001		10.662	0.003		21.324	0.001
42.725	0.001		10.681	0.002		21.362	0.001
42.802	0.001		10.7	0.001		21.401	0.001
42.879	0		10.72	0.004		21.44	0.001
42.956	0		10.739	0.003		21.478	0.001
43.034	0		10.758	0.002		21.517	0
43.111	0.001		10.778	0.005		21.555	0.001
43.188	0.001		10.797	0.007		21.594	0.001
43.265	0.001		10.816	0.007		21.633	0.001
43.343	0		10.836	0.009		21.671	0.001
43.42	0.001		10.855	0.007		21.71	0.001
43.497	0		10.874	0.004		21.749	0.001
43.574	0		10.894	0.002		21.787	0.001
43.652	0.001		10.913	0.005		21.826	0.001
43.729	0.001		10.932	0.009		21.864	0.001
43.806	0.001		10.952	0.012		21.903	0.001
43.884	0.001		10.971	0.012		21.942	0.001
43.961	0.001		10.99	0.008		21.98	0
44.038	0.001		11.01	0.006		22.019	0
44.115	0		11.029	0.003		22.058	0.001
44.193	0		11.048	0.004		22.096	0.001
44.27	0.001		11.067	0.01		22.135	0.001
44.347	0.001		11.087	0.012		22.174	0.001
44.424	0.001		11.106	0.011		22.212	0.001
44.502	0.001		11.125	0.011		22.251	0.001
44.579	0		11.145	0.008		22.289	0.001
44.656	0		11.164	0.007		22.328	0.001
44.733	0		11.183	0.008		22.367	0.001
44.811	0		11.203	0.012		22.405	0.001
44.888	0.001		11.222	0.012		22.444	0.001
44.965	0.001		11.241	0.014		22.483	0.001
45.042	0		11.261	0.013		22.521	0.001
45.12	0		11.28	0.008		22.56	0.001
45.197	0		11.299	0.006		22.598	0.001
45.274	0		11.319	0.008		22.637	0.002
45.351	0		11.338	0.009		22.676	0.002
45.429	0.001		11.357	0.01		22.714	0.001
45.506	0.001		11.376	0.014		22.753	0.001
45.583	0.001		11.396	0.009		22.792	0.001
45.66	0		11.415	0.007		22.83	0.002
45.738	0		11.434	0.008		22.869	0.002
45.815	0		11.454	0.005		22.907	0.003
45.892	0.001		11.473	0.006		22.946	0.002
45.97	0.001		11.492	0.01		22.985	0.002
46.047	0.001		11.512	0.01		23.023	0.002
46.124	0		11.531	0.008		23.062	0.001
46.201	0		11.55	0.009		23.101	0
46.279	0		11.57	0.005		23.139	0.001
46.356	0.001		11.589	0.003		23.178	0.001
46.433	0.001		11.608	0.004		23.217	0.001
46.51	0.001		11.628	0.003		23.255	0.001
46.588	0		11.647	0.003		23.294	0.001
46.665	0		11.666	0.006		23.332	0.001
46.742	0		11.686	0.008		23.371	0
46.819	0		11.705	0.006		23.41	0.001
46.897	0		11.724	0.006		23.448	0.001
46.974	0		11.743	0.007		23.487	0.001
47.051	0		11.763	0.005		23.526	0.001
47.128	0		11.782	0.001		23.564	0.001
47.206	0		11.801	0.003		23.603	0.001
47.283	0		11.821	0.004		23.641	0.001
47.36	0		11.84	0.005		23.68	0.001
47.437	0		11.859	0.007		23.719	0.001
47.515	0		11.879	0.005		23.757	0.001
47.592	0		11.898	0.006		23.796	0.001
47.669	0		11.917	0.005		23.835	0.001
47.746	0		11.937	0.005		23.873	0.001
47.824	0		11.956	0.005		23.912	0.001
47.901	0		11.975	0.007		23.951	0.001
47.978	0		11.995	0.009		23.989	0
48.056	0		12.014	0.007		24.028	0.001
48.133	0		12.033	0.009		24.066	0.001
48.21	0		12.053	0.008		24.105	0.001
48.287	0		12.072	0.007		24.144	0.001
48.365	0		12.091	0.008		24.182	0.001
48.442	0		12.11	0.01		24.221	0.001
48.519	0		12.13	0.008		24.26	0.001
48.596	0		12.149	0.009		24.298	0.001
48.674	0		12.168	0.009		24.337	0.002
48.751	0.001		12.188	0.01		24.375	0.002
48.828	0.001		12.207	0.009		24.414	0.002
48.905	0		12.226	0.01		24.453	0.002
48.983	0		12.246	0.006		24.491	0.002
49.06	0		12.265	0.009		24.53	0.002
49.137	0		12.284	0.012		24.569	0.001
49.214	0		12.304	0.011		24.607	0.001
49.292	0.001		12.323	0.014		24.646	0.001
49.369	0.001		12.342	0.011		24.684	0.001
49.446	0		12.362	0.01		24.723	0.001
49.523	0		12.381	0.007		24.762	0.001
49.601	0		12.4	0.008		24.8	0.001
49.678	0		12.419	0.01		24.839	0.002
49.755	0		12.439	0.015		24.878	0.002
49.833	0.001		12.458	0.013		24.916	0.001
49.91	0.001		12.477	0.013		24.955	0.001
49.987	0		12.497	0.01		24.994	0.001
50.064	0		12.516	0.009		25.032	0.001
50.142	0		12.535	0.009		25.071	0.001
50.219	0		12.555	0.012		25.109	0.001
50.296	0		12.574	0.012		25.148	0.001
50.373	0		12.593	0.01		25.187	0
50.451	0		12.613	0.009		25.225	0.001
50.528	0		12.632	0.008		25.264	0.001
50.605	0		12.651	0.005		25.303	0.002
50.682	0		12.671	0.007		25.341	0.001
50.76	0		12.69	0.009		25.38	0.001
50.837	0		12.709	0.006		25.418	0.001
50.914	0		12.729	0.009		25.457	0.001
50.991	0		12.748	0.007		25.496	0.001
51.069	0		12.767	0.005		25.534	0.001
51.146	0		12.786	0.004		25.573	0.001
51.223	0		12.806	0.006		25.612	0.001
51.3	0		12.825	0.002		25.65	0.001
51.378	0		12.844	0.006		25.689	0.001
51.455	0		12.864	0.007		25.727	0.001
51.532	0		12.883	0.006		25.766	0.001
51.609	0		12.902	0.006		25.805	0.001
51.687	0		12.922	0.008		25.843	0.001
51.764	0		12.941	0.007		25.882	0
51.841	0		12.96	0.007		25.921	0.001
51.919	0		12.98	0.008		25.959	0.001
51.996	0		12.999	0.007		25.998	0.001
52.073	0		13.018	0.009		26.037	0.001
52.15	0		13.038	0.01		26.075	0
52.228	0		13.057	0.007		26.114	0.001
52.305	0		13.076	0.007		26.152	0
52.382	0		13.096	0.008		26.191	0
52.459	0		13.115	0.009		26.23	0.001
52.537	0		13.134	0.007		26.268	0.001
52.614	0		13.153	0.007		26.307	0.001
52.691	0		13.173	0.002		26.346	0.001
52.768	0		13.192	0.003		26.384	0.001
52.846	0		13.211	0.006		26.423	0.001
52.923	0		13.231	0.007		26.461	0.001
53	0		13.25	0.005		26.5	0.001
53.077	0		13.269	0.007		26.539	0.001
53.155	0		13.289	0.004		26.577	0.001
53.232	0		13.308	0.003		26.616	0.001
53.309	0		13.327	0.002		26.655	0.001
53.386	0		13.347	0.003		26.693	0.001
53.464	0		13.366	0.007		26.732	0.001
53.541	0		13.385	0.009		26.77	0.001
53.618	0		13.405	0.01		26.809	0.001
53.695	0		13.424	0.007		26.848	0
53.773	0		13.443	0.004		26.886	0
53.85	0		13.463	0.003		26.925	0.001
53.927	0		13.482	0.003		26.964	0.001
54.005	0		13.501	0.006		27.002	0.002
54.082	0		13.52	0.011		27.041	0.002
54.159	0		13.54	0.009		27.08	0.002
54.236	0		13.559	0.007		27.118	0.002
54.314	0		13.578	0.004		27.157	0.002
54.391	0		13.598	0.001		27.195	0.002
54.468	0		13.617	0.004		27.234	0.002
54.545	0		13.636	0.007		27.273	0.002
54.623	0		13.656	0.007		27.311	0.001
54.7	0		13.675	0.006		27.35	0.001
54.777	0		13.694	0.006		27.389	0
54.854	0		13.714	0.003		27.427	0
54.932	0		13.733	0.001		27.466	0
55.009	0		13.752	0.003		27.504	0
55.086	0		13.772	0.002		27.543	0
55.163	0		13.791	0.003		27.582	0.001
55.241	0		13.81	0.002		27.62	0.001
55.318	0		13.829	0.002		27.659	0.001
55.395	0		13.849	0.005		27.698	0.001
55.472	0		13.868	0.004		27.736	0
55.55	0		13.887	0.005		27.775	0
55.627	0		13.907	0.003		27.813	0.001
55.704	0		13.926	0.002		27.852	0.001
55.781	0		13.945	0.002		27.891	0
55.859	0		13.965	0.003		27.929	0
55.936	0		13.984	0.002		27.968	0
56.013	0		14.003	0.004		28.007	0
56.091	0		14.023	0.004		28.045	0.001
56.168	0		14.042	0.004		28.084	0.001
56.245	0		14.061	0.006		28.123	0.001
56.322	0		14.081	0.005		28.161	0.001
56.4	0		14.1	0.006		28.2	0.001
56.477	0		14.119	0.006		28.238	0
56.554	0		14.139	0.004		28.277	0
56.631	0		14.158	0.007		28.316	0
56.709	0		14.177	0.007		28.354	0.001
56.786	0		14.196	0.007		28.393	0
56.863	0		14.216	0.008		28.432	0
56.94	0		14.235	0.006		28.47	0.001
57.018	0		14.254	0.006		28.509	0.001
57.095	0		14.274	0.005		28.547	0.001
57.172	0		14.293	0.004		28.586	0.001
57.249	0		14.312	0.004		28.625	0.001
57.327	0		14.332	0.002		28.663	0.001
57.404	0		14.351	0.004		28.702	0.001
57.481	0		14.37	0.005		28.741	0.001
57.558	0		14.39	0.005		28.779	0
57.636	0		14.409	0.003		28.818	0
57.713	0		14.428	0.002		28.856	0
57.79	0		14.448	0.003		28.895	0
57.868	0		14.467	0.004		28.934	0.001
57.945	0		14.486	0.007		28.972	0.001
58.022	0		14.506	0.005		29.011	0.001
58.099	0		14.525	0.002		29.05	0.001
58.177	0		14.544	0.003		29.088	0.001
58.254	0		14.563	0.004		29.127	0.001
58.331	0		14.583	0.006		29.166	0
58.408	0		14.602	0.007		29.204	0
58.486	0		14.621	0.005		29.243	0.001
58.563	0		14.641	0.003		29.281	0.001
58.64	0		14.66	0.005		29.32	0.001
58.717	0		14.679	0.005		29.359	0.001
58.795	0		14.699	0.007		29.397	0
58.872	0		14.718	0.01		29.436	0
58.949	0		14.737	0.008		29.475	0.001
59.026	0		14.757	0.003		29.513	0.001
59.104	0		14.776	0.002		29.552	0.001
59.181	0		14.795	0.005		29.59	0.001
59.258	0		14.815	0.007		29.629	0.001
59.335	0		14.834	0.01		29.668	0.001
59.413	0		14.853	0.01		29.706	0.001
59.49	0		14.872	0.006		29.745	0.001
59.567	0		14.892	0.002		29.784	0.001
59.644	0		14.911	0.003		29.822	0.002
59.722	0		14.93	0.006		29.861	0.002
59.799	0		14.95	0.011		29.9	0.002
59.876	0		14.969	0.013		29.938	0.002
59.954	0		14.988	0.011		29.977	0.002
60.031	0		15.008	0.009		30.015	0.002
60.108	0		15.027	0.007		30.054	0.001
60.185	0		15.046	0.004		30.093	0.001
60.263	0		15.066	0.007		30.131	0
60.34	0		15.085	0.011		30.17	0
60.417	0		15.104	0.012		30.209	0.001
60.494	0		15.124	0.013		30.247	0.001
60.572	0		15.143	0.012		30.286	0.001
60.649	0		15.162	0.008		30.324	0.001
60.726	0		15.182	0.007		30.363	0.001
60.803	0		15.201	0.008		30.402	0
60.881	0		15.22	0.007		30.44	0.001
60.958	0		15.239	0.01		30.479	0.001
61.035	0		15.259	0.01		30.518	0.001
61.112	0		15.278	0.008		30.556	0.001
61.19	0		15.297	0.005		30.595	0.001
61.267	0		15.317	0.005		30.633	0.001
61.344	0		15.336	0.005		30.672	0
61.421	0		15.355	0.005		30.711	0
61.499	0		15.375	0.005		30.749	0
61.576	0		15.394	0.002		30.788	0
61.653	0		15.413	0.002		30.827	0.001
61.73	0		15.433	0.001		30.865	0.001
61.808	0		15.452	0.001		30.904	0.001
61.885	0		15.471	0.002		30.943	0.002
61.962	0		15.491	0.002		30.981	0.002
62.04	0		15.51	0.003		31.02	0.002
62.117	0		15.529	0.003		31.058	0.002
62.194	0		15.549	0.001		31.097	0.002
62.271	0		15.568	0.003		31.136	0.002
62.349	0		15.587	0.003		31.174	0.002
62.426	0		15.606	0.005		31.213	0.002
62.503	0		15.626	0.005		31.252	0.002
62.58	0		15.645	0.004		31.29	0.001
62.658	0		15.664	0.005		31.329	0.001
62.735	0		15.684	0.005		31.367	0.001
62.812	0		15.703	0.006		31.406	0.001
62.889	0		15.722	0.007		31.445	0.001
62.967	0		15.742	0.007		31.483	0.001
63.044	0		15.761	0.008		31.522	0.001
63.121	0		15.78	0.008		31.561	0.001
63.198	0		15.8	0.007		31.599	0
63.276	0		15.819	0.004		31.638	0.001
63.353	0		15.838	0.002		31.676	0.001
63.43	0		15.858	0.005		31.715	0.001
63.507	0		15.877	0.007		31.754	0.001
63.585	0		15.896	0.009		31.792	0.001
63.662	0		15.915	0.006		31.831	0.001
63.739	0		15.935	0.004		31.87	0.001
63.817	0		15.954	0.001		31.908	0.001
63.894	0		15.973	0		31.947	0.001
63.971	0		15.993	0.005		31.986	0.001
64.048	0		16.012	0.006		32.024	0.001
64.126	0		16.031	0.006		32.063	0.001
64.203	0		16.051	0.005		32.101	0.001
64.28	0		16.07	0.007		32.14	0.001
64.357	0		16.089	0.006		32.179	0.001
64.435	0		16.109	0.002		32.217	0.001
64.512	0		16.128	0.003		32.256	0.001
64.589	0		16.147	0.002		32.295	0
64.666	0		16.167	0.005		32.333	0
64.744	0		16.186	0.005		32.372	0
64.821	0		16.205	0.002		32.41	0
64.898	0		16.225	0.005		32.449	0
64.975	0		16.244	0.004		32.488	0
65.053	0		16.263	0.003		32.526	0
65.13	0		16.282	0.004		32.565	0.001
65.207	0		16.302	0.001		32.604	0.001
65.284	0		16.321	0.002		32.642	0.001
65.362	0		16.34	0.003		32.681	0
65.439	0		16.36	0.004		32.719	0
65.516	0		16.379	0.005		32.758	0
65.593	0		16.398	0.003		32.797	0
65.671	0		16.418	0.002		32.835	0.001
65.748	0		16.437	0.003		32.874	0.001
65.825	0		16.456	0.004		32.913	0.001
65.903	0		16.476	0.003		32.951	0.001
65.98	0		16.495	0.003		32.99	0.001
66.057	0		16.514	0.004		33.029	0.001
66.134	0		16.534	0.002		33.067	0.001
66.212	0		16.553	0.003		33.106	0.001
66.289	0		16.572	0.004		33.144	0.001
66.366	0		16.592	0.005		33.183	0.002
66.443	0		16.611	0.003		33.222	0.001
66.521	0		16.63	0.004		33.26	0.001
66.598	0		16.649	0.001		33.299	0.001
66.675	0		16.669	0.005		33.338	0.001
66.752	0		16.688	0.004		33.376	0.001
66.83	0		16.707	0.003		33.415	0.001
66.907	0		16.727	0.006		33.453	0
66.984	0		16.746	0.005		33.492	0.001
67.061	0		16.765	0.007		33.531	0.001
67.139	0		16.785	0.006		33.569	0.001
67.216	0		16.804	0.002		33.608	0.001
67.293	0		16.823	0.004		33.647	0.001
67.37	0		16.843	0.002		33.685	0.001
67.448	0		16.862	0.003		33.724	0
67.525	0		16.881	0.006		33.762	0.001
67.602	0		16.901	0.005		33.801	0.001
67.679	0		16.92	0.006		33.84	0.001
67.757	0		16.939	0.008		33.878	0.001
67.834	0		16.959	0.006		33.917	0.001
67.911	0		16.978	0.005		33.956	0.001
67.989	0		16.997	0.005		33.994	0.001
68.066	0		17.016	0.001		34.033	0.001
68.143	0		17.036	0.003		34.072	0
68.22	0		17.055	0.001		34.11	0
68.298	0		17.074	0.002		34.149	0
68.375	0		17.094	0.002		34.187	0
68.452	0		17.113	0.003		34.226	0
68.529	0		17.132	0.005		34.265	0
68.607	0		17.152	0.005		34.303	0
68.684	0		17.171	0.006		34.342	0
68.761	0		17.19	0.008		34.381	0
68.838	0		17.21	0.007		34.419	0
68.916	0		17.229	0.008		34.458	0
68.993	0		17.248	0		34.496	0
69.07	0		17.268	0.001		34.535	0
69.147	0		17.287	0.005		34.574	0.001
69.225	0		17.306	0.008		34.612	0.001
69.302	0		17.325	0.007		34.651	0
69.379	0		17.345	0.005		34.69	0
69.456	0		17.364	0.002		34.728	0.001
69.534	0		17.383	0.002		34.767	0.001
69.611	0		17.403	0.006		34.805	0.001
69.688	0		17.422	0.007		34.844	0.001
69.766	0		17.441	0.008		34.883	0
69.843	0		17.461	0.007		34.921	0
69.92	0		17.48	0.005		34.96	0
69.997	0		17.499	0.004		34.999	0
70.075	0		17.519	0.002		35.037	0
70.152	0		17.538	0.004		35.076	0
70.229	0		17.557	0.003		35.115	0
70.306	0		17.577	0.002		35.153	0
70.384	0		17.596	0.003		35.192	0
70.461	0		17.615	0.003		35.23	0
70.538	0		17.635	0.003		35.269	0
70.615	0		17.654	0.004		35.308	0.001
70.693	0		17.673	0.004		35.346	0.001
70.77	0		17.692	0.003		35.385	0.001
70.847	0		17.712	0.002		35.424	0.001
70.924	0		17.731	0.002		35.462	0.001
71.002	0		17.75	0.005		35.501	0.001
71.079	0		17.77	0.004		35.539	0.001
71.156	0		17.789	0.005		35.578	0.001
71.233	0		17.808	0.002		35.617	0.001
71.311	0		17.828	0.001		35.655	0.001
71.388	0		17.847	0.002		35.694	0.001
71.465	0		17.866	0.003		35.733	0.001
71.542	0		17.886	0.006		35.771	0
71.62	0		17.905	0.004		35.81	0
71.697	0		17.924	0.005		35.848	0
71.774	0		17.944	0.004		35.887	0
71.852	0		17.963	0.003		35.926	0
71.929	0		17.982	0.004		35.964	0
72.006	0		18.002	0.005		36.003	0
72.083	0		18.021	0.004		36.042	0
72.161	0		18.04	0.006		36.08	0
72.238	0		18.059	0.007		36.119	0
72.315	0		18.079	0.008		36.158	0
72.392	0		18.098	0.006		36.196	0
72.47	0		18.117	0.006		36.235	0
72.547	0		18.137	0.005		36.273	0.001
72.624	0		18.156	0.006		36.312	0.001
72.701	0		18.175	0.004		36.351	0.001
72.779	0		18.195	0.005		36.389	0.001
72.856	0		18.214	0.003		36.428	0.001
72.933	0		18.233	0.005		36.467	0.001
73.01	0		18.253	0.006		36.505	0.001
73.088	0		18.272	0.006		36.544	0.001
73.165	0		18.291	0.003		36.582	0.001
73.242	0		18.311	0.002		36.621	0.001
73.319	0		18.33	0.004		36.66	0.001
73.397	0		18.349	0.005		36.698	0.001
73.474	0		18.368	0.01		36.737	0.001
73.551	0		18.388	0.007		36.776	0.001
73.628	0		18.407	0.005		36.814	0.001
73.706	0		18.426	0.004		36.853	0.001
73.783	0		18.446	0.002		36.892	0
73.86	0		18.465	0.003		36.93	0
73.938	0		18.484	0.004		36.969	0
74.015	0		18.504	0.004		37.007	0
74.092	0		18.523	0.005		37.046	0
74.169	0		18.542	0.004		37.085	0
74.247	0		18.562	0.005		37.123	0
74.324	0		18.581	0.004		37.162	0
74.401	0		18.6	0.002		37.201	0
74.478	0		18.62	0.002		37.239	0
74.556	0		18.639	0.004		37.278	0
74.633	0		18.658	0.004		37.316	0
74.71	0		18.678	0.005		37.355	0.001
74.787	0		18.697	0.005		37.394	0.001
74.865	0		18.716	0.003		37.432	0.001
74.942	0		18.735	0.005		37.471	0.001
75.019	0		18.755	0.005		37.51	0.001
75.096	0		18.774	0.006		37.548	0
75.174	0		18.793	0.005		37.587	0
75.251	0		18.813	0.007		37.625	0
75.328	0		18.832	0.003		37.664	0
75.405	0		18.851	0.002		37.703	0
75.483	0		18.871	0		37.741	0
75.56	0		18.89	0.003		37.78	0
75.637	0		18.909	0		37.819	0
75.714	0		18.929	0.001		37.857	0
75.792	0		18.948	0.003		37.896	0
75.869	0		18.967	0.001		37.935	0
75.946	0		18.987	0.004		37.973	0
76.024	0		19.006	0.002		38.012	0
76.101	0		19.025	0.001		38.05	0
76.178	0		19.045	0.004		38.089	0
76.255	0		19.064	0.005		38.128	0
76.333	0		19.083	0.005		38.166	0
76.41	0		19.102	0.005		38.205	0
76.487	0		19.122	0.007		38.244	0.001
76.564	0		19.141	0.007		38.282	0.001
76.642	0		19.16	0.005		38.321	0
76.719	0		19.18	0.008		38.359	0
76.796	0		19.199	0.006		38.398	0
76.873	0		19.218	0.004		38.437	0
76.951	0		19.238	0.006		38.475	0
77.028	0		19.257	0.007		38.514	0
77.105	0		19.276	0.002		38.553	0
77.182	0		19.296	0.002		38.591	0
77.26	0		19.315	0.001		38.63	0
77.337	0		19.334	0.004		38.668	0
77.414	0		19.354	0.005		38.707	0
77.491	0		19.373	0.001		38.746	0
77.569	0		19.392	0.003		38.784	0
77.646	0		19.411	0.006		38.823	0
77.723	0		19.431	0.005		38.862	0
77.801	0		19.45	0.007		38.9	0
77.878	0		19.469	0.006		38.939	0
77.955	0		19.489	0.005		38.978	0
78.032	0		19.508	0.003		39.016	0
78.11	0		19.527	0.004		39.055	0
78.187	0		19.547	0.004		39.093	0
78.264	0		19.566	0.004		39.132	0
78.341	0		19.585	0.003		39.171	0
78.419	0		19.605	0.004		39.209	0
78.496	0		19.624	0.003		39.248	0
78.573	0		19.643	0.004		39.287	0
78.65	0		19.663	0		39.325	0
78.728	0		19.682	0.003		39.364	0
78.805	0		19.701	0.001		39.402	0
78.882	0		19.721	0.006		39.441	0.001
78.959	0		19.74	0.004		39.48	0.001
79.037	0		19.759	0.004		39.518	0.001
79.114	0		19.778	0.002		39.557	0.001
79.191	0		19.798	0.006		39.596	0.001
79.268	0		19.817	0.006		39.634	0.001
79.346	0		19.836	0.003		39.673	0.001
79.423	0		19.856	0.005		39.711	0.001
79.5	0		19.875	0.008		39.75	0
79.577	0		19.894	0.004		39.789	0
79.655	0		19.914	0.006		39.827	0
79.732	0		19.933	0.009		39.866	0
79.809	0		19.952	0.008		39.905	0
79.887	0		19.972	0.002		39.943	0
79.964	0		19.991	0.004		39.982	0
80.041	0		20.01	0.005		40.021	0
80.118	0		20.03	0.007		40.059	0
80.196	0		20.049	0.007		40.098	0
80.273	0		20.068	0.004		40.136	0
80.35	0		20.088	0.004		40.175	0
80.427	0		20.107	0.005		40.214	0
80.505	0		20.126	0.004		40.252	0
80.582	0		20.145	0.002		40.291	0
80.659	0		20.165	0.002		40.33	0
80.736	0		20.184	0.005		40.368	0
80.814	0		20.203	0.005		40.407	0
80.891	0		20.223	0.003		40.445	0
80.968	0		20.242	0.004		40.484	0
81.045	0		20.261	0.004		40.523	0
81.123	0		20.281	0.002		40.561	0
81.2	0		20.3	0.002		40.6	0
81.277	0		20.319	0.004		40.639	0
81.354	0		20.339	0.002		40.677	0.001
81.432	0		20.358	0.002		40.716	0
81.509	0		20.377	0.006		40.754	0
81.586	0		20.397	0.001		40.793	0.001
81.663	0		20.416	0.003		40.832	0.001
81.741	0		20.435	0.004		40.87	0.001
81.818	0		20.455	0.002		40.909	0.001
81.895	0		20.474	0.002		40.948	0.001
81.973	0		20.493	0.002		40.986	0.001
82.05	0		20.512	0.003		41.025	0
82.127	0		20.532	0.004		41.064	0
82.204	0		20.551	0.003		41.102	0
82.282	0		20.57	0.002		41.141	0
82.359	0		20.59	0.003		41.179	0
82.436	0		20.609	0.005		41.218	0
82.513	0		20.628	0.003		41.257	0.001
82.591	0		20.648	0.006		41.295	0
82.668	0		20.667	0.003		41.334	0
82.745	0		20.686	0.003		41.373	0
82.822	0		20.706	0.006		41.411	0
82.9	0		20.725	0.004		41.45	0
82.977	0		20.744	0.002		41.488	0
83.054	0		20.764	0.002		41.527	0
83.131	0		20.783	0.006		41.566	0
83.209	0		20.802	0.002		41.604	0
83.286	0		20.821	0.004		41.643	0
83.363	0		20.841	0.004		41.682	0
83.44	0		20.86	0.005		41.72	0
83.518	0		20.879	0.004		41.759	0
83.595	0		20.899	0.002		41.797	0.001
83.672	0		20.918	0.005		41.836	0.001
83.75	0		20.937	0.002		41.875	0.001
83.827	0		20.957	0.002		41.913	0.001
83.904	0		20.976	0.004		41.952	0.001
83.981	0		20.995	0.002		41.991	0.001
84.059	0		21.015	0.006		42.029	0.001
84.136	0		21.034	0.005		42.068	0
84.213	0		21.053	0.004		42.107	0
84.29	0		21.073	0.004		42.145	0
84.368	0		21.092	0.006		42.184	0
84.445	0		21.111	0.001		42.222	0
84.522	0		21.131	0.003		42.261	0
84.599	0		21.15	0.007		42.3	0
84.677	0		21.169	0.002		42.338	0
84.754	0		21.188	0.001		42.377	0
84.831	0		21.208	0.004		42.416	0
84.908	0		21.227	0.006		42.454	0.001
84.986	0		21.246	0.008		42.493	0.001
85.063	0		21.266	0.006		42.531	0.001
85.14	0		21.285	0.003		42.57	0
85.217	0		21.304	0.002		42.609	0
85.295	0		21.324	0.003		42.647	0
85.372	0		21.343	0.002		42.686	0
85.449	0		21.362	0.002		42.725	0.001
85.526	0		21.382	0.002		42.763	0.001
85.604	0		21.401	0.004		42.802	0.001
85.681	0		21.42	0.004		42.84	0.001
85.758	0		21.44	0.004		42.879	0.001
85.836	0		21.459	0.003		42.918	0.001
85.913	0		21.478	0.002		42.956	0.001
85.99	0		21.498	0		42.995	0.001
86.067	0		21.517	0.004		43.034	0.001
86.145	0		21.536	0.004		43.072	0
86.222	0		21.555	0.002		43.111	0
86.299	0		21.575	0.001		43.15	0
86.376	0		21.594	0.002		43.188	0.001
86.454	0		21.613	0.005		43.227	0.001
86.531	0		21.633	0.002		43.265	0
86.608	0		21.652	0.002		43.304	0
86.685	0		21.671	0.003		43.343	0
86.763	0		21.691	0.003		43.381	0
86.84	0		21.71	0.003		43.42	0
86.917	0		21.729	0.001		43.459	0
86.994	0		21.749	0.001		43.497	0
87.072	0		21.768	0.001		43.536	0
87.149	0		21.787	0.006		43.574	0
87.226	0		21.807	0.004		43.613	0
87.303	0		21.826	0.006		43.652	0
87.381	0		21.845	0.004		43.69	0
87.458	0		21.864	0.005		43.729	0
87.535	0		21.884	0.003		43.768	0
87.612	0		21.903	0.006		43.806	0
87.69	0		21.922	0.003		43.845	0
87.767	0		21.942	0.001		43.884	0
87.844	0		21.961	0.001		43.922	0
87.922	0		21.98	0.002		43.961	0
87.999	0		22	0.002		43.999	0
88.076	0		22.019	0		44.038	0
88.153	0		22.038	0.002		44.077	0
88.231	0		22.058	0.003		44.115	0
88.308	0		22.077	0		44.154	0.001
88.385	0		22.096	0.003		44.193	0.001
88.462	0		22.116	0.003		44.231	0.001
88.54	0		22.135	0.001		44.27	0
88.617	0		22.154	0.001		44.308	0
88.694	0		22.174	0.003		44.347	0
88.771	0		22.193	0.002		44.386	0
88.849	0		22.212	0.003		44.424	0
88.926	0		22.231	0.006		44.463	0
89.003	0		22.251	0.003		44.502	0
89.08	0		22.27	0.001		44.54	0
89.158	0		22.289	0.006		44.579	0
89.235	0		22.309	0.004		44.617	0
89.312	0		22.328	0.001		44.656	0
89.389	0		22.347	0.004		44.695	0
89.467	0		22.367	0.007		44.733	0
89.544	0		22.386	0.004		44.772	0
89.621	0		22.405	0.004		44.811	0.001
89.699	0		22.425	0.001		44.849	0
89.776	0		22.444	0.004		44.888	0
89.853	0		22.463	0.005		44.927	0
89.93	0		22.483	0.003		44.965	0
90.008	0		22.502	0.001		45.004	0
90.085	0		22.521	0		45.042	0
90.162	0		22.541	0.001		45.081	0
90.239	0		22.56	0.003		45.12	0
90.317	0		22.579	0.004		45.158	0
90.394	0		22.598	0.003		45.197	0
90.471	0		22.618	0.005		45.236	0
90.548	0		22.637	0.001		45.274	0
90.626	0		22.656	0.007		45.313	0
90.703	0		22.676	0.003		45.351	0
90.78	0		22.695	0.006		45.39	0
90.857	0		22.714	0.002		45.429	0
90.935	0		22.734	0.006		45.467	0
91.012	0		22.753	0.004		45.506	0
91.089	0		22.772	0.002		45.545	0
91.166	0		22.792	0.003		45.583	0
91.244	0		22.811	0.003		45.622	0
91.321	0		22.83	0		45.66	0
91.398	0		22.85	0.003		45.699	0
91.475	0		22.869	0.003		45.738	0
91.553	0		22.888	0.002		45.776	0
91.63	0		22.907	0.004		45.815	0
91.707	0		22.927	0.004		45.854	0
91.785	0		22.946	0		45.892	0
91.862	0		22.965	0.003		45.931	0
91.939	0		22.985	0.006		45.97	0
92.016	0		23.004	0.001		46.008	0
92.094	0		23.023	0.003		46.047	0
92.171	0		23.043	0.003		46.085	0
92.248	0		23.062	0.003		46.124	0
92.325	0		23.081	0.003		46.163	0
92.403	0		23.101	0.002		46.201	0
92.48	0		23.12	0.004		46.24	0
92.557	0		23.139	0.002		46.279	0
92.634	0		23.159	0.003		46.317	0
92.712	0		23.178	0.004		46.356	0
92.789	0		23.197	0.002		46.394	0
92.866	0		23.217	0.002		46.433	0
92.943	0		23.236	0.003		46.472	0
93.021	0		23.255	0.001		46.51	0
93.098	0		23.274	0.001		46.549	0
93.175	0		23.294	0.001		46.588	0
93.252	0		23.313	0.001		46.626	0
93.33	0		23.332	0.001		46.665	0
93.407	0		23.352	0.002		46.703	0
93.484	0		23.371	0.002		46.742	0
93.561	0		23.39	0.002		46.781	0
93.639	0		23.41	0.006		46.819	0
93.716	0		23.429	0.005		46.858	0
93.793	0		23.448	0.003		46.897	0
93.871	0		23.468	0.001		46.935	0
93.948	0		23.487	0.001		46.974	0
94.025	0		23.506	0.001		47.013	0
94.102	0		23.526	0.003		47.051	0
94.18	0		23.545	0.004		47.09	0
94.257	0		23.564	0.002		47.128	0
94.334	0		23.584	0.002		47.167	0
94.411	0		23.603	0.003		47.206	0
94.489	0		23.622	0.003		47.244	0.001
94.566	0		23.641	0.003		47.283	0.001
94.643	0		23.661	0.004		47.322	0.001
94.72	0		23.68	0.003		47.36	0
94.798	0		23.699	0.005		47.399	0
94.875	0		23.719	0.005		47.437	0
94.952	0		23.738	0.002		47.476	0
95.029	0		23.757	0.002		47.515	0
95.107	0		23.777	0.001		47.553	0
95.184	0		23.796	0		47.592	0
95.261	0		23.815	0.004		47.631	0
95.338	0		23.835	0.003		47.669	0
95.416	0		23.854	0.002		47.708	0
95.493	0		23.873	0.002		47.746	0.001
95.57	0		23.893	0.004		47.785	0.001
95.647	0		23.912	0.005		47.824	0
95.725	0		23.931	0.003		47.862	0
95.802	0		23.951	0.003		47.901	0
95.879	0		23.97	0.003		47.94	0
95.957	0		23.989	0.005		47.978	0
96.034	0		24.008	0.005		48.017	0
96.111	0		24.028	0.004		48.056	0.001
96.188	0		24.047	0.003		48.094	0.001
96.266	0		24.066	0.004		48.133	0.001
96.343	0		24.086	0.005		48.171	0.001
96.42	0		24.105	0.003		48.21	0.001
96.497	0		24.124	0.001		48.249	0.001
96.575	0		24.144	0.002		48.287	0.001
96.652	0		24.163	0.003		48.326	0.001
96.729	0		24.182	0.004		48.365	0.001
96.806	0		24.202	0.002		48.403	0.001
96.884	0		24.221	0.003		48.442	0.001
96.961	0		24.24	0.004		48.48	0.001
97.038	0		24.26	0.002		48.519	0
97.115	0		24.279	0.002		48.558	0
97.193	0		24.298	0.001		48.596	0
97.27	0		24.317	0.002		48.635	0
97.347	0		24.337	0.001		48.674	0
97.424	0		24.356	0.002		48.712	0
97.502	0		24.375	0.003		48.751	0
97.579	0		24.395	0.005		48.789	0
			24.414	0.001		48.828	0
			24.433	0.001		48.867	0
			24.453	0.003		48.905	0
			24.472	0.005		48.944	0
			24.491	0.004		48.983	0
			24.511	0.001		49.021	0
			24.53	0.002		49.06	0
			24.549	0.003		49.099	0
			24.569	0.006		49.137	0
			24.588	0.002		49.176	0
			24.607	0.001		49.214	0
			24.627	0.002		49.253	0
			24.646	0.002		49.292	0
			24.665	0.002		49.33	0
			24.684	0.003		49.369	0
			24.704	0.001		49.408	0
			24.723	0.003		49.446	0
			24.742	0.001		49.485	0
			24.762	0.001		49.523	0
			24.781	0.002		49.562	0
			24.8	0.002		49.601	0
			24.82	0.001		49.639	0
			24.839	0.001		49.678	0.001
			24.858	0.002		49.717	0.001
			24.878	0.004		49.755	0.001
			24.897	0.005		49.794	0.001
			24.916	0.002		49.833	0.001
			24.936	0.003		49.871	0.001
			24.955	0.003		49.91	0.001
			24.974	0.004		49.948	0.001
			24.994	0.005		49.987	0.001
			25.013	0.005		50.026	0.001
			25.032	0.002		50.064	0.001
			25.051	0.003		50.103	0.001
			25.071	0.002		50.142	0.001
			25.09	0.001		50.18	0.001
			25.109	0.001		50.219	0.001
			25.129	0.001		50.257	0.001
			25.148	0.003		50.296	0.001
			25.167	0.002		50.335	0.001
			25.187	0.003		50.373	0.001
			25.206	0.001		50.412	0
			25.225	0.003		50.451	0
			25.245	0.002		50.489	0.001
			25.264	0.002		50.528	0
			25.283	0.003		50.566	0
			25.303	0.002		50.605	0
			25.322	0.003		50.644	0
			25.341	0.002		50.682	0
			25.36	0.002		50.721	0
			25.38	0.003		50.76	0
			25.399	0.003		50.798	0
			25.418	0.003		50.837	0
			25.438	0.003		50.876	0
			25.457	0		50.914	0
			25.476	0.001		50.953	0
			25.496	0.001		50.991	0
			25.515	0.004		51.03	0
			25.534	0.001		51.069	0
			25.554	0.002		51.107	0.001
			25.573	0.003		51.146	0.001
			25.592	0.003		51.185	0.001
			25.612	0.003		51.223	0.001
			25.631	0.001		51.262	0.001
			25.65	0		51.3	0.001
			25.67	0.002		51.339	0.001
			25.689	0.002		51.378	0.001
			25.708	0.002		51.416	0.001
			25.727	0.001		51.455	0.001
			25.747	0.002		51.494	0.001
			25.766	0.001		51.532	0.001
			25.785	0.001		51.571	0.001
			25.805	0.002		51.609	0.001
			25.824	0.003		51.648	0.001
			25.843	0.003		51.687	0
			25.863	0.004		51.725	0
			25.882	0.002		51.764	0
			25.901	0.004		51.803	0.001
			25.921	0.002		51.841	0.001
			25.94	0.003		51.88	0.001
			25.959	0.002		51.919	0.001
			25.979	0.003		51.957	0.001
			25.998	0.002		51.996	0.001
			26.017	0.004		52.034	0.001
			26.037	0.001		52.073	0.001
			26.056	0.001		52.112	0.001
			26.075	0.001		52.15	0.001
			26.094	0.004		52.189	0.001
			26.114	0.001		52.228	0.001
			26.133	0.001		52.266	0.001
			26.152	0.003		52.305	0.001
			26.172	0.002		52.343	0.001
			26.191	0.002		52.382	0.001
			26.21	0.003		52.421	0.001
			26.23	0.002		52.459	0
			26.249	0.002		52.498	0
			26.268	0.003		52.537	0
			26.288	0.001		52.575	0
			26.307	0.001		52.614	0
			26.326	0.002		52.652	0
			26.346	0.001		52.691	0
			26.365	0.002		52.73	0
			26.384	0.001		52.768	0
			26.403	0.001		52.807	0
			26.423	0.002		52.846	0
			26.442	0.002		52.884	0
			26.461	0.003		52.923	0
			26.481	0.005		52.962	0
			26.5	0.002		53	0
			26.519	0.001		53.039	0
			26.539	0.002		53.077	0
			26.558	0.001		53.116	0
			26.577	0.003		53.155	0
			26.597	0.003		53.193	0
			26.616	0.004		53.232	0
			26.635	0.003		53.271	0
			26.655	0.004		53.309	0
			26.674	0.004		53.348	0
			26.693	0.003		53.386	0
			26.713	0.001		53.425	0
			26.732	0.003		53.464	0
			26.751	0.003		53.502	0
			26.77	0.004		53.541	0
			26.79	0.004		53.58	0
			26.809	0.003		53.618	0
			26.828	0.003		53.657	0
			26.848	0.003		53.695	0
			26.867	0.002		53.734	0
			26.886	0.002		53.773	0
			26.906	0.003		53.811	0
			26.925	0.005		53.85	0
			26.944	0.004		53.889	0
			26.964	0.003		53.927	0
			26.983	0.004		53.966	0
			27.002	0.003		54.005	0
			27.022	0.004		54.043	0
			27.041	0.005		54.082	0
			27.06	0.003		54.12	0
			27.08	0.003		54.159	0
			27.099	0.002		54.198	0
			27.118	0.004		54.236	0
			27.137	0.005		54.275	0
			27.157	0.003		54.314	0
			27.176	0.005		54.352	0
			27.195	0.003		54.391	0
			27.215	0.002		54.429	0
			27.234	0.004		54.468	0
			27.253	0.001		54.507	0
			27.273	0.003		54.545	0
			27.292	0.003		54.584	0
			27.311	0.001		54.623	0
			27.331	0.003		54.661	0
			27.35	0.003		54.7	0
			27.369	0.002		54.738	0
			27.389	0.003		54.777	0
			27.408	0.004		54.816	0
			27.427	0.003		54.854	0
			27.447	0.002		54.893	0
			27.466	0.004		54.932	0
			27.485	0.004		54.97	0
			27.504	0.003		55.009	0
			27.524	0.002		55.048	0
			27.543	0.004		55.086	0
			27.562	0.006		55.125	0
			27.582	0.004		55.163	0
			27.601	0.004		55.202	0
			27.62	0.003		55.241	0
			27.64	0.002		55.279	0
			27.659	0.002		55.318	0
			27.678	0.003		55.357	0
			27.698	0.002		55.395	0
			27.717	0.003		55.434	0
			27.736	0.001		55.472	0
			27.756	0.003		55.511	0
			27.775	0.001		55.55	0
			27.794	0.002		55.588	0
			27.813	0.002		55.627	0
			27.833	0		55.666	0
			27.852	0.001		55.704	0
			27.871	0.003		55.743	0
			27.891	0.001		55.781	0
			27.91	0.001		55.82	0
			27.929	0.001		55.859	0
			27.949	0.003		55.897	0
			27.968	0.001		55.936	0
			27.987	0.002		55.975	0
			28.007	0.003		56.013	0
			28.026	0.002		56.052	0
			28.045	0.003		56.091	0
			28.065	0.001		56.129	0
			28.084	0.005		56.168	0
			28.103	0.001		56.206	0
			28.123	0.002		56.245	0
			28.142	0.001		56.284	0
			28.161	0.002		56.322	0
			28.18	0.001		56.361	0
			28.2	0.002		56.4	0
			28.219	0.002		56.438	0
			28.238	0.001		56.477	0
			28.258	0.001		56.515	0
			28.277	0.001		56.554	0
			28.296	0.001		56.593	0
			28.316	0.002		56.631	0
			28.335	0.001		56.67	0
			28.354	0		56.709	0
			28.374	0.001		56.747	0
			28.393	0		56.786	0
			28.412	0.003		56.825	0
			28.432	0.001		56.863	0
			28.451	0.002		56.902	0
			28.47	0.001		56.94	0
			28.49	0.002		56.979	0
			28.509	0.001		57.018	0
			28.528	0.001		57.056	0
			28.547	0.002		57.095	0
			28.567	0.002		57.134	0
			28.586	0.001		57.172	0
			28.605	0.002		57.211	0
			28.625	0.001		57.249	0
			28.644	0.001		57.288	0
			28.663	0.001		57.327	0
			28.683	0.002		57.365	0
			28.702	0.001		57.404	0
			28.721	0.002		57.443	0
			28.741	0.002		57.481	0
			28.76	0.001		57.52	0
			28.779	0.001		57.558	0
			28.799	0.001		57.597	0
			28.818	0.001		57.636	0
			28.837	0		57.674	0
			28.856	0.001		57.713	0
			28.876	0.002		57.752	0
			28.895	0		57.79	0
			28.914	0		57.829	0
			28.934	0.001		57.868	0
			28.953	0.002		57.906	0
			28.972	0.001		57.945	0
			28.992	0.001		57.983	0
			29.011	0.003		58.022	0
			29.03	0.001		58.061	0
			29.05	0.002		58.099	0
			29.069	0.002		58.138	0
			29.088	0.002		58.177	0
			29.108	0.002		58.215	0
			29.127	0.003		58.254	0
			29.146	0.002		58.292	0
			29.166	0.002		58.331	0
			29.185	0.002		58.37	0
			29.204	0.003		58.408	0
			29.223	0.002		58.447	0
			29.243	0.001		58.486	0
			29.262	0.002		58.524	0
			29.281	0.003		58.563	0
			29.301	0.002		58.601	0
			29.32	0.001		58.64	0
			29.339	0.001		58.679	0
			29.359	0.001		58.717	0
			29.378	0.001		58.756	0
			29.397	0.001		58.795	0
			29.417	0.001		58.833	0
			29.436	0.001		58.872	0
			29.455	0.001		58.911	0
			29.475	0.001		58.949	0
			29.494	0		58.988	0
			29.513	0.001		59.026	0
			29.533	0.002		59.065	0
			29.552	0.001		59.104	0
			29.571	0		59.142	0
			29.59	0.001		59.181	0
			29.61	0.002		59.22	0
			29.629	0.001		59.258	0
			29.648	0.001		59.297	0
			29.668	0.001		59.335	0
			29.687	0.001		59.374	0
			29.706	0.001		59.413	0
			29.726	0.002		59.451	0
			29.745	0.002		59.49	0
			29.764	0.001		59.529	0
			29.784	0.001		59.567	0
			29.803	0.001		59.606	0
			29.822	0		59.644	0
			29.842	0.001		59.683	0
			29.861	0.001		59.722	0
			29.88	0.001		59.76	0
			29.9	0.002		59.799	0
			29.919	0.001		59.838	0
			29.938	0.002		59.876	0
			29.957	0.001		59.915	0
			29.977	0.002		59.954	0
			29.996	0.001		59.992	0
			30.015	0.003		60.031	0
			30.035	0.002		60.069	0
			30.054	0.003		60.108	0
			30.073	0.002		60.147	0
			30.093	0.001		60.185	0
			30.112	0.002		60.224	0
			30.131	0.001		60.263	0
			30.151	0.001		60.301	0
			30.17	0.002		60.34	0
			30.189	0.002		60.378	0
			30.209	0.001		60.417	0
			30.228	0		60.456	0
			30.247	0.001		60.494	0
			30.266	0.001		60.533	0
			30.286	0.001		60.572	0
			30.305	0.001		60.61	0
			30.324	0.001		60.649	0
			30.344	0.001		60.687	0
			30.363	0.002		60.726	0
			30.382	0.003		60.765	0
			30.402	0.002		60.803	0
			30.421	0.001		60.842	0
			30.44	0.002		60.881	0
			30.46	0.002		60.919	0
			30.479	0.003		60.958	0
			30.498	0.002		60.997	0
			30.518	0.002		61.035	0
			30.537	0.002		61.074	0
			30.556	0.002		61.112	0
			30.576	0.001		61.151	0
			30.595	0.002		61.19	0
			30.614	0.001		61.228	0
			30.633	0.001		61.267	0
			30.653	0.001		61.306	0
			30.672	0.001		61.344	0
			30.691	0		61.383	0
			30.711	0.001		61.421	0
			30.73	0.002		61.46	0
			30.749	0.001		61.499	0
			30.769	0.001		61.537	0
			30.788	0.002		61.576	0
			30.807	0.002		61.615	0
			30.827	0.002		61.653	0
			30.846	0.002		61.692	0
			30.865	0.001		61.73	0
			30.885	0.002		61.769	0
			30.904	0.001		61.808	0
			30.923	0.002		61.846	0
			30.943	0.002		61.885	0
			30.962	0.003		61.924	0
			30.981	0.002		61.962	0
			31	0.002		62.001	0
			31.02	0.001		62.04	0
			31.039	0.001		62.078	0
			31.058	0.001		62.117	0
			31.078	0.001		62.155	0
			31.097	0.001		62.194	0
			31.116	0		62.233	0
			31.136	0.001		62.271	0
			31.155	0		62.31	0
			31.174	0		62.349	0
			31.194	0		62.387	0
			31.213	0.001		62.426	0
			31.232	0		62.464	0
			31.252	0.001		62.503	0
			31.271	0.001		62.542	0
			31.29	0.001		62.58	0
			31.309	0.001		62.619	0
			31.329	0		62.658	0
			31.348	0.001		62.696	0
			31.367	0.001		62.735	0
			31.387	0.001		62.773	0
			31.406	0.001		62.812	0
			31.425	0.001		62.851	0
			31.445	0.001		62.889	0
			31.464	0.001		62.928	0
			31.483	0		62.967	0
			31.503	0.001		63.005	0
			31.522	0.001		63.044	0
			31.541	0.001		63.083	0
			31.561	0		63.121	0
			31.58	0.001		63.16	0
			31.599	0		63.198	0
			31.619	0.002		63.237	0
			31.638	0.002		63.276	0
			31.657	0.002		63.314	0
			31.676	0.001		63.353	0
			31.696	0.001		63.392	0
			31.715	0.001		63.43	0
			31.734	0.002		63.469	0
			31.754	0.002		63.507	0
			31.773	0.001		63.546	0
			31.792	0.001		63.585	0
			31.812	0		63.623	0
			31.831	0.001		63.662	0
			31.85	0.001		63.701	0
			31.87	0		63.739	0
			31.889	0.001		63.778	0
			31.908	0.001		63.817	0
			31.928	0.001		63.855	0
			31.947	0.001		63.894	0
			31.966	0.001		63.932	0
			31.986	0.001		63.971	0
			32.005	0.001		64.01	0
			32.024	0		64.048	0
			32.043	0.001		64.087	0
			32.063	0.001		64.126	0
			32.082	0.001		64.164	0
			32.101	0.001		64.203	0
			32.121	0		64.241	0
			32.14	0.001		64.28	0
			32.159	0.002		64.319	0
			32.179	0.001		64.357	0
			32.198	0.002		64.396	0
			32.217	0.002		64.435	0
			32.237	0.001		64.473	0
			32.256	0		64.512	0
			32.275	0		64.55	0
			32.295	0.001		64.589	0
			32.314	0.001		64.628	0
			32.333	0.002		64.666	0
			32.352	0.001		64.705	0
			32.372	0.002		64.744	0
			32.391	0		64.782	0
			32.41	0.001		64.821	0
			32.43	0.001		64.86	0
			32.449	0.001		64.898	0
			32.468	0.001		64.937	0
			32.488	0.001		64.975	0
			32.507	0		65.014	0
			32.526	0		65.053	0
			32.546	0.001		65.091	0
			32.565	0		65.13	0
			32.584	0.001		65.169	0
			32.604	0		65.207	0
			32.623	0.001		65.246	0
			32.642	0.001		65.284	0
			32.662	0.001		65.323	0
			32.681	0.002		65.362	0
			32.7	0.001		65.4	0
			32.719	0.001		65.439	0
			32.739	0.001		65.478	0
			32.758	0.001		65.516	0
			32.777	0.001		65.555	0
			32.797	0.002		65.593	0
			32.816	0.002		65.632	0
			32.835	0.001		65.671	0
			32.855	0.001		65.709	0
			32.874	0.001		65.748	0
			32.893	0.001		65.787	0
			32.913	0.001		65.825	0
			32.932	0.001		65.864	0
			32.951	0.001		65.903	0
			32.971	0		65.941	0
			32.99	0		65.98	0
			33.009	0.001		66.018	0
			33.029	0.001		66.057	0
			33.048	0.001		66.096	0
			33.067	0		66.134	0
			33.086	0.001		66.173	0
			33.106	0.001		66.212	0
			33.125	0.001		66.25	0
			33.144	0.001		66.289	0
			33.164	0.001		66.327	0
			33.183	0.001		66.366	0
			33.202	0.001		66.405	0
			33.222	0.001		66.443	0
			33.241	0.001		66.482	0
			33.26	0.002		66.521	0
			33.28	0.001		66.559	0
			33.299	0.001		66.598	0
			33.318	0.001		66.636	0
			33.338	0.002		66.675	0
			33.357	0.002		66.714	0
			33.376	0.002		66.752	0
			33.396	0.001		66.791	0
			33.415	0.001		66.83	0
			33.434	0.001		66.868	0
			33.453	0.001		66.907	0
			33.473	0.001		66.946	0
			33.492	0.001		66.984	0
			33.511	0.001		67.023	0
			33.531	0.001		67.061	0
			33.55	0.001		67.1	0
			33.569	0		67.139	0
			33.589	0.001		67.177	0
			33.608	0.001		67.216	0
			33.627	0.001		67.255	0
			33.647	0		67.293	0
			33.666	0		67.332	0
			33.685	0.001		67.37	0
			33.705	0.001		67.409	0
			33.724	0.001		67.448	0
			33.743	0		67.486	0
			33.762	0.001		67.525	0
			33.782	0		67.564	0
			33.801	0		67.602	0
			33.82	0.001		67.641	0
			33.84	0.001		67.679	0
			33.859	0		67.718	0
			33.878	0.001		67.757	0
			33.898	0		67.795	0
			33.917	0.001		67.834	0
			33.936	0.001		67.873	0
			33.956	0.001		67.911	0
			33.975	0.001		67.95	0
			33.994	0.001		67.989	0
			34.014	0.001		68.027	0
			34.033	0		68.066	0
			34.052	0.001		68.104	0
			34.072	0.001		68.143	0
			34.091	0.001		68.182	0
			34.11	0.001		68.22	0
			34.129	0.001		68.259	0
			34.149	0.001		68.298	0
			34.168	0.001		68.336	0
			34.187	0.001		68.375	0
			34.207	0.001		68.413	0
			34.226	0.001		68.452	0
			34.245	0.001		68.491	0
			34.265	0.001		68.529	0
			34.284	0.001		68.568	0
			34.303	0		68.607	0
			34.323	0		68.645	0
			34.342	0		68.684	0
			34.361	0.001		68.722	0
			34.381	0.001		68.761	0
			34.4	0.001		68.8	0
			34.419	0.001		68.838	0
			34.439	0.001		68.877	0
			34.458	0.001		68.916	0
			34.477	0.001		68.954	0
			34.496	0.001		68.993	0
			34.516	0.001		69.032	0
			34.535	0.001		69.07	0
			34.554	0.001		69.109	0
			34.574	0.001		69.147	0
			34.593	0.001		69.186	0
			34.612	0.001		69.225	0
			34.632	0.001		69.263	0
			34.651	0.001		69.302	0
			34.67	0.001		69.341	0
			34.69	0.001		69.379	0
			34.709	0.001		69.418	0
			34.728	0		69.456	0
			34.748	0		69.495	0
			34.767	0		69.534	0
			34.786	0		69.572	0
			34.805	0		69.611	0
			34.825	0.001		69.65	0
			34.844	0.001		69.688	0
			34.863	0.001		69.727	0
			34.883	0.001		69.766	0
			34.902	0		69.804	0
			34.921	0.001		69.843	0
			34.941	0		69.881	0
			34.96	0.001		69.92	0
			34.979	0.001		69.959	0
			34.999	0.001		69.997	0
			35.018	0.001		70.036	0
			35.037	0.001		70.075	0
			35.057	0.001		70.113	0
			35.076	0.001		70.152	0
			35.095	0		70.19	0
			35.115	0.001		70.229	0
			35.134	0.001		70.268	0
			35.153	0.001		70.306	0
			35.172	0.001		70.345	0
			35.192	0.001		70.384	0
			35.211	0.001		70.422	0
			35.23	0		70.461	0
			35.25	0		70.499	0
			35.269	0.001		70.538	0
			35.288	0.001		70.577	0
			35.308	0.001		70.615	0
			35.327	0.001		70.654	0
			35.346	0.001		70.693	0
			35.366	0.001		70.731	0
			35.385	0.001		70.77	0
			35.404	0		70.809	0
			35.424	0		70.847	0
			35.443	0.001		70.886	0
			35.462	0.001		70.924	0
			35.482	0.001		70.963	0
			35.501	0.001		71.002	0
			35.52	0.001		71.04	0
			35.539	0.001		71.079	0
			35.559	0.001		71.118	0
			35.578	0		71.156	0
			35.597	0.001		71.195	0
			35.617	0.001		71.233	0
			35.636	0.001		71.272	0
			35.655	0.001		71.311	0
			35.675	0.001		71.349	0
			35.694	0.001		71.388	0
			35.713	0.001		71.427	0
			35.733	0.001		71.465	0
			35.752	0.001		71.504	0
			35.771	0.001		71.542	0
			35.791	0.001		71.581	0
			35.81	0.001		71.62	0
			35.829	0.001		71.658	0
			35.848	0.001		71.697	0
			35.868	0.001		71.736	0
			35.887	0.001		71.774	0
			35.906	0.001		71.813	0
			35.926	0.001		71.852	0
			35.945	0.001		71.89	0
			35.964	0.001		71.929	0
			35.984	0		71.967	0
			36.003	0		72.006	0
			36.022	0		72.045	0
			36.042	0.001		72.083	0
			36.061	0.001		72.122	0
			36.08	0.001		72.161	0
			36.1	0.001		72.199	0
			36.119	0.001		72.238	0
			36.138	0.001		72.276	0
			36.158	0		72.315	0
			36.177	0.001		72.354	0
			36.196	0.001		72.392	0
			36.215	0.001		72.431	0
			36.235	0.001		72.47	0
			36.254	0.001		72.508	0
			36.273	0.001		72.547	0
			36.293	0		72.585	0
			36.312	0		72.624	0
			36.331	0		72.663	0
			36.351	0		72.701	0
			36.37	0		72.74	0
			36.389	0		72.779	0
			36.409	0.001		72.817	0
			36.428	0.001		72.856	0
			36.447	0.001		72.895	0
			36.467	0.001		72.933	0
			36.486	0.001		72.972	0
			36.505	0.001		73.01	0
			36.525	0.001		73.049	0
			36.544	0.001		73.088	0
			36.563	0.001		73.126	0
			36.582	0.001		73.165	0
			36.602	0.001		73.204	0
			36.621	0.001		73.242	0
			36.64	0.001		73.281	0
			36.66	0		73.319	0
			36.679	0.001		73.358	0
			36.698	0.001		73.397	0
			36.718	0.001		73.435	0
			36.737	0.001		73.474	0
			36.756	0.001		73.513	0
			36.776	0.001		73.551	0
			36.795	0.001		73.59	0
			36.814	0		73.628	0
			36.834	0.001		73.667	0
			36.853	0.001		73.706	0
			36.872	0.001		73.744	0
			36.892	0.001		73.783	0
			36.911	0.001		73.822	0
			36.93	0.001		73.86	0
			36.949	0.001		73.899	0
			36.969	0.001		73.938	0
			36.988	0.001		73.976	0
			37.007	0.001		74.015	0
			37.027	0.001		74.053	0
			37.046	0.001		74.092	0
			37.065	0.001		74.131	0
			37.085	0.001		74.169	0
			37.104	0.001		74.208	0
			37.123	0		74.247	0
			37.143	0		74.285	0
			37.162	0		74.324	0
			37.181	0.001		74.362	0
			37.201	0.001		74.401	0
			37.22	0		74.44	0
			37.239	0.001		74.478	0
			37.258	0.001		74.517	0
			37.278	0.001		74.556	0
			37.297	0.001		74.594	0
			37.316	0		74.633	0
			37.336	0		74.671	0
			37.355	0.001		74.71	0
			37.374	0.001		74.749	0
			37.394	0.001		74.787	0
			37.413	0		74.826	0
			37.432	0		74.865	0
			37.452	0.001		74.903	0
			37.471	0.001		74.942	0
			37.49	0.001		74.981	0
			37.51	0.001		75.019	0
			37.529	0.001		75.058	0
			37.548	0.001		75.096	0
			37.568	0.001		75.135	0
			37.587	0.001		75.174	0
			37.606	0.001		75.212	0
			37.625	0.001		75.251	0
			37.645	0.001		75.29	0
			37.664	0		75.328	0
			37.683	0		75.367	0
			37.703	0		75.405	0
			37.722	0		75.444	0
			37.741	0		75.483	0
			37.761	0		75.521	0
			37.78	0.001		75.56	0
			37.799	0.001		75.599	0
			37.819	0.001		75.637	0
			37.838	0.001		75.676	0
			37.857	0		75.714	0
			37.877	0.001		75.753	0
			37.896	0.001		75.792	0
			37.915	0.001		75.83	0
			37.935	0.001		75.869	0
			37.954	0.001		75.908	0
			37.973	0		75.946	0
			37.992	0		75.985	0
			38.012	0		76.024	0
			38.031	0.001		76.062	0
			38.05	0.001		76.101	0
			38.07	0		76.139	0
			38.089	0		76.178	0
			38.108	0		76.217	0
			38.128	0.001		76.255	0
			38.147	0.001		76.294	0
			38.166	0.001		76.333	0
			38.186	0		76.371	0
			38.205	0		76.41	0
			38.224	0		76.448	0
			38.244	0.001		76.487	0
			38.263	0.001		76.526	0
			38.282	0.001		76.564	0
			38.301	0		76.603	0
			38.321	0		76.642	0
			38.34	0		76.68	0
			38.359	0.001		76.719	0
			38.379	0.001		76.758	0
			38.398	0		76.796	0
			38.417	0		76.835	0
			38.437	0		76.873	0
			38.456	0		76.912	0
			38.475	0		76.951	0
			38.495	0		76.989	0
			38.514	0		77.028	0
			38.533	0		77.067	0
			38.553	0		77.105	0
			38.572	0		77.144	0
			38.591	0		77.182	0
			38.611	0		77.221	0
[truncated: 30,769 more rows]
