# Supplementary material for: Spectral analysis of layered sites using shaking table tests
Source: PLoS One. 2019 Mar 12;14(3):e0212766. doi: 10.1371/journal.pone.0212766 (PMC6413934; doi:10.1371/journal.pone.0212766)
Supplement: S1 Data — (ZIP) [file pone.0212766.s001.zip › S1 Data Input seismic wave/Kobe.txt]

0	0
0.003162555	-1.19E-07
0.006325111	-1.11E-07
0.009487666	-1.00E-07
0.012650221	-9.66E-08
0.015812777	-4.04E-08
0.018975332	-1.46E-07
0.022137887	-3.19E-07
0.025300443	-3.06E-07
0.028462998	-4.18E-07
0.031625553	-4.40E-07
0.034788109	2.94E-07
0.037950664	6.25E-07
0.041113219	-3.41E-07
0.044275775	-5.09E-07
0.04743833	4.04E-07
0.050600886	-2.51E-07
0.053763441	-1.32E-06
0.056925996	-1.47E-06
0.060088552	-2.36E-06
0.063251107	-2.73E-06
0.066413662	-1.45E-06
0.069576218	-1.41E-06
0.072738773	-1.11E-06
0.075901328	2.51E-07
0.079063884	5.84E-07
0.082226439	-2.45E-06
0.085388994	-5.10E-06
0.08855155	-6.02E-06
0.091714105	-5.32E-06
0.09487666	-5.64E-06
0.098039216	-5.84E-06
0.101201771	-7.33E-06
0.104364326	-9.36E-06
0.107526882	-9.00E-06
0.110689437	2.70E-06
0.113851992	1.87E-05
0.117014548	1.60E-05
0.120177103	1.53E-06
0.123339658	-3.28E-08
0.126502214	1.34E-05
0.129664769	1.65E-05
0.132827324	6.38E-07
0.13598988	-1.04E-05
0.139152435	-9.72E-06
0.142314991	-1.15E-05
0.145477546	-1.29E-05
0.148640101	-1.09E-05
0.151802657	-9.53E-06
0.154965212	-1.73E-05
0.158127767	-3.03E-05
0.161290323	-2.39E-05
0.164452878	1.51E-05
0.167615433	2.34E-05
0.170777989	7.15E-06
0.173940544	5.17E-06
0.177103099	-6.20E-06
0.180265655	-2.20E-05
0.18342821	-2.45E-05
0.186590765	-2.62E-05
0.189753321	-4.81E-06
0.192915876	1.70E-05
0.196078431	-2.10E-06
0.199240987	-2.01E-05
0.202403542	-1.37E-06
0.205566097	2.20E-05
0.208728653	1.62E-05
0.211891208	-3.61E-06
0.215053763	-4.68E-06
0.218216319	1.56E-05
0.221378874	1.11E-05
0.224541429	-1.59E-05
0.227703985	-4.04E-05
0.23086654	-3.50E-05
0.234029096	-2.73E-05
0.237191651	-2.15E-05
0.240354206	4.13E-05
0.243516762	8.09E-05
0.246679317	2.91E-05
0.249841872	-3.61E-05
0.253004428	-1.19E-05
0.256166983	2.36E-05
0.259329538	1.99E-05
0.262492094	7.02E-07
0.265654649	-9.97E-06
0.268817204	-1.74E-05
0.27197976	-4.15E-05
0.275142315	-5.09E-05
0.27830487	-6.42E-05
0.281467426	-0.000100679
0.284629981	-0.000109318
0.287792536	-7.82E-05
0.290955092	-4.73E-05
0.294117647	-2.32E-05
0.297280202	-3.79E-05
0.300442758	-3.94E-05
0.303605313	-3.06E-05
0.306767868	-2.67E-06
0.309930424	9.68E-06
0.313092979	-2.42E-05
0.316255534	-3.27E-05
0.31941809	-3.38E-05
0.322580645	-3.71E-05
0.325743201	-6.25E-05
0.328905756	-7.59E-05
0.332068311	-9.41E-07
0.335230867	5.40E-05
0.338393422	1.95E-05
0.341555977	3.93E-06
0.344718533	5.34E-05
0.347881088	9.52E-05
0.351043643	4.44E-05
0.354206199	-2.20E-05
0.357368754	-1.73E-05
0.360531309	4.62E-05
0.363693865	0.00010225
0.36685642	5.86E-05
0.370018975	-5.40E-05
0.373181531	-9.52E-05
0.376344086	-9.25E-05
0.379506641	-0.000112302
0.382669197	-0.000136333
0.385831752	-0.000125339
0.388994307	-5.18E-05
0.392156863	1.08E-05
0.395319418	2.21E-05
0.398481973	8.67E-05
0.401644529	0.000131935
0.404807084	9.79E-05
0.407969639	0.000107276
0.411132195	0.000122511
0.41429475	6.28E-05
0.417457306	-5.73E-06
0.420619861	-3.66E-05
0.423782416	-7.10E-05
0.426944972	-8.04E-05
0.430107527	-8.47E-05
0.433270082	-4.65E-05
0.436432638	1.81E-05
0.439595193	-1.40E-05
0.442757748	-4.66E-05
0.445920304	1.31E-05
0.449082859	5.76E-05
0.452245414	3.19E-05
0.45540797	-2.61E-06
0.458570525	-2.18E-05
0.46173308	-8.06E-05
0.464895636	-9.94E-05
0.468058191	-3.05E-05
0.471220746	-3.47E-07
0.474383302	2.20E-05
0.477545857	-3.13E-05
0.480708412	-0.000146857
0.483870968	-0.000204186
0.487033523	-0.000156124
0.490196078	-1.18E-05
0.493358634	8.81E-05
0.496521189	0.000110417
0.499683744	7.84E-05
0.5028463	-1.59E-05
0.506008855	-4.66E-05
0.50917141	-6.46E-05
0.512333966	-8.29E-05
0.515496521	-5.94E-05
0.518659077	-5.37E-05
0.521821632	7.05E-06
0.524984187	9.97E-05
0.528146743	0.000100836
0.531309298	3.44E-05
0.534471853	1.25E-05
0.537634409	3.05E-05
0.540796964	-8.10E-05
0.543959519	-0.000174343
0.547122075	-4.62E-05
0.55028463	3.46E-05
0.553447185	2.45E-05
0.556609741	7.54E-05
0.559772296	7.33E-05
0.562934851	2.40E-05
0.566097407	6.60E-05
0.569259962	0.000145286
0.572422517	2.92E-05
0.575585073	-0.000132564
0.578747628	-5.95E-05
0.581910183	-2.80E-06
0.585072739	-0.000117171
0.588235294	-0.000188479
0.591397849	-5.06E-05
0.594560405	0.000106491
0.59772296	0.000163349
0.600885515	0.000164919
0.604048071	9.39E-05
0.607210626	9.63E-05
0.610373182	0.000119998
0.613535737	1.96E-05
0.616698292	-4.92E-05
0.619860848	-7.26E-05
0.623023403	-4.52E-05
0.626185958	-8.01E-06
0.629348514	-5.29E-05
0.632511069	-6.61E-05
0.635673624	2.39E-05
0.63883618	0.000152511
0.641998735	0.000129422
0.64516129	-4.92E-05
0.648323846	-0.000107119
0.651486401	-2.18E-05
0.654648956	8.23E-06
0.657811512	-7.93E-05
0.660974067	-0.000174343
0.664136622	-0.000105077
0.667299178	9.17E-06
0.670461733	0.0001456
0.673624288	0.000155338
0.676786844	-4.16E-05
0.679949399	-0.000194762
0.683111954	-0.000111517
0.68627451	5.10E-05
0.689437065	7.41E-05
0.69259962	-3.61E-05
0.695762176	1.60E-05
0.698924731	0.00026073
0.702087287	0.000306279
0.705249842	0.000124553
0.708412397	-9.97E-05
0.711574953	-0.000202615
0.714737508	-0.000160207
0.717900063	-8.51E-05
0.721062619	-2.45E-05
0.724225174	-0.000118428
0.727387729	-0.000168061
0.730550285	-7.98E-06
0.73371284	0.000152668
0.736875395	0.000218322
0.740037951	0.000202615
0.743200506	0.000149056
0.746363061	9.16E-05
0.749525617	0.000118585
0.752688172	0.000208898
0.755850727	6.35E-05
0.759013283	-0.000257588
0.762175838	-0.000372246
0.765338393	-0.000274866
0.768500949	-0.000205756
0.771663504	-0.000282719
0.774826059	-0.000230887
0.777988615	3.39E-05
0.78115117	0.00023717
0.784313725	0.00021361
0.787476281	7.95E-05
0.790638836	8.06E-05
0.793801392	0.000157066
0.796963947	0.000202615
0.800126502	0.00014293
0.803289058	-3.35E-05
0.806451613	-0.000232458
0.809614168	-0.000243452
0.812776724	-0.000140731
0.815939279	-7.63E-05
0.819101834	4.88E-05
0.82226439	0.000199474
0.825426945	0.0001456
0.8285895	1.96E-05
0.831752056	9.72E-05
0.834914611	0.000153296
0.838077166	5.83E-05
0.841239722	-8.67E-05
0.844402277	-9.91E-05
0.847564832	1.06E-05
0.850727388	3.25E-06
0.853889943	-2.34E-05
0.857052498	-3.49E-05
0.860215054	-2.76E-06
0.863377609	1.59E-07
0.866540164	-0.000180626
0.86970272	-0.000364393
0.872865275	-0.000532454
0.87602783	-0.000493187
0.879190386	-0.000128794
0.882352941	0.000353399
0.885515497	0.000802607
0.888678052	0.000950249
0.891840607	0.000719362
0.895003163	0.000193191
0.898165718	-0.000191621
0.901328273	-7.52E-05
0.904490829	0.000268583
0.907653384	0.000334551
0.910815939	7.04E-05
0.913978495	-0.000164919
0.91714105	-8.28E-05
0.920303605	0.000207327
0.923466161	0.00030942
0.926628716	9.13E-05
0.929791271	-0.000282719
0.932953827	-0.000433502
0.936116382	-0.0002623
0.939278937	-1.43E-05
0.942441493	8.14E-05
0.945604048	0.00023717
0.948766603	0.00071308
0.951929159	0.000987945
0.955091714	0.000488475
0.958254269	-0.000507323
0.961416825	-0.001198414
0.96457938	-0.000874858
0.967741935	8.65E-05
0.970904491	0.000650253
0.974067046	0.000274866
0.977229602	-0.000477481
0.980392157	-0.000741352
0.983554712	-0.000534024
0.986717268	-0.000232458
0.989879823	-0.000325127
0.993042378	-0.000870146
0.996204934	-0.000843444
0.999367489	0.000230887
1.002530044	0.00123768
1.0056926	0.001110457
1.008855155	0.000207327
1.01201771	-0.000194762
1.015180266	0.000339263
1.018342821	0.000867004
1.021505376	0.000416225
1.024667932	-0.000802607
1.027830487	-0.001586367
1.030993042	-0.00118899
1.034155598	4.63E-05
1.037318153	0.000967527
1.040480708	0.000654965
1.043643264	-0.000343975
1.046805819	-0.000852868
1.049968374	-0.000678525
1.05313093	-0.000460203
1.056293485	-0.000631405
1.05945604	-0.000656536
1.062618596	-0.000160207
1.065781151	0.000435073
1.068943707	0.000578003
1.072106262	0.000126595
1.075268817	-0.000562296
1.078431373	-0.000920407
1.081593928	-0.000411513
1.084756483	0.000510465
1.087919039	0.000513606
1.091081594	-0.00038167
1.094244149	-0.001060196
1.097406705	-0.000829309
1.10056926	0.000104763
1.103731815	0.00085758
1.106894371	0.000706797
1.110056926	-0.000235599
1.113219481	-0.001041348
1.116382037	-0.001011505
1.119544592	-0.000126124
1.122707147	0.000841874
1.125869703	0.000950249
1.129032258	0.000298425
1.132194813	-0.000351828
1.135357369	-0.000468057
1.138519924	-0.000328268
1.141682479	-0.000232458
1.144845035	-0.000289001
1.14800759	-0.000304708
1.151170145	-2.54E-05
1.154332701	0.000757058
1.157495256	0.001565948
1.160657812	0.0015471
1.163820367	0.000626693
1.166982922	-0.00059371
1.170145478	-0.001493698
1.173308033	-0.002104684
1.176470588	-0.002293164
1.179633144	-0.001869085
1.182795699	-0.000702085
1.185958254	0.00080889
1.18912081	0.001602073
1.192283365	0.001091609
1.19544592	-0.000113873
1.198608476	-0.000772765
1.201771031	-5.15E-05
1.204933586	0.001507834
1.208096142	0.002293164
1.211258697	0.001526682
1.214421252	-7.79E-05
1.217583808	-0.001253387
1.220746363	-0.001386893
1.223908918	-0.000780618
1.227071474	-0.000106334
1.230234029	0.000101622
1.233396584	0.000158637
1.23655914	0.0005246
1.239721695	0.000893706
1.24288425	0.00069109
1.246046806	-0.000218322
1.249209361	-0.001206267
1.252371917	-0.001759139
1.255534472	-0.001743433
1.258697027	-0.001300507
1.261859583	-0.000667531
1.265022138	4.82E-05
1.268184693	0.00088114
1.271347249	0.002073271
1.274509804	0.003628225
1.277672359	0.004523501
1.280834915	0.003706758
1.28399747	0.001540818
1.287160025	-0.000636117
1.290322581	-0.001408882
1.293485136	-0.00078533
1.296647691	-5.51E-05
1.299810247	-0.000419366
1.302972802	-0.001551812
1.306135357	-0.001790552
1.309297913	-0.000461774
1.312460468	0.001203126
1.315623023	0.00161778
1.318785579	0.000494758
1.321948134	-0.000422508
1.325110689	0.000698944
1.328273245	0.003345506
1.3314358	0.005041819
1.334598355	0.003816704
1.337760911	0.000386382
1.340923466	-0.002528763
1.344086022	-0.002670122
1.347248577	-0.000706797
1.350411132	0.000873287
1.353573688	0.000307849
1.356736243	-0.002104684
1.359898798	-0.004036596
1.363061354	-0.00314132
1.366223909	-0.000105862
1.369386464	0.002293164
1.37254902	0.002073271
1.375711575	-2.94E-05
1.37887413	-0.001482703
1.382036686	-0.000617269
1.385199241	0.002057565
1.388361796	0.004523501
1.391524352	0.005293124
1.394686907	0.004554914
1.397849462	0.003596812
1.401012018	0.003533985
1.404174573	0.004240782
1.407337128	0.004774807
1.410499684	0.004303609
1.413662239	0.003125614
1.416824794	0.002151804
1.41998735	0.001821966
1.423149905	0.001424589
1.42631246	-0.00030942
1.429475016	-0.003691051
1.432637571	-0.007743354
1.435800127	-0.01113598
1.438962682	-0.012863706
1.442125237	-0.012078376
1.445287793	-0.008277379
1.448450348	-0.002120391
1.451612903	0.004727687
1.454775459	0.010586249
1.457938014	0.014528606
1.461100569	0.016552872
1.464263125	0.017000825
1.46742568	0.015786076
1.470588235	0.012580987
1.473750791	0.008057486
1.476913346	0.004036596
1.480075901	0.001565948
1.483238457	-0.000623552
1.486401012	-0.004476381
1.489563567	-0.009973691
1.492726123	-0.015031217
1.495888678	-0.017581498
1.499051233	-0.017618722
1.502213789	-0.016998783
1.505376344	-0.017441081
1.508538899	-0.018264735
1.511701455	-0.01701072
1.51486401	-0.012266855
1.518026565	-0.005717203
1.521189121	-0.00042879
1.524351676	0.001696313
1.527514231	0.000991087
1.530676787	-0.000567008
1.533839342	-0.000339263
1.537001898	0.003596812
1.540164453	0.010774728
1.543327008	0.017645109
1.546489564	0.020675384
1.549652119	0.019286449
1.552814674	0.015974712
1.55597723	0.014669965
1.559139785	0.017590607
1.56230234	0.022566459
1.565464896	0.024854596
1.568627451	0.021512232
1.571790006	0.014293007
1.574952562	0.008418738
1.578115117	0.007617701
1.581277672	0.010224997
1.584440228	0.010743315
1.587602783	0.005528723
1.590765338	-0.003565398
1.593927894	-0.011324459
1.597090449	-0.013617623
1.600253004	-0.010774728
1.60341556	-0.006628185
1.606578115	-0.00471198
1.60974067	-0.005246005
1.612903226	-0.005136058
1.616065781	-0.001869085
1.619228336	0.003502572
1.622390892	0.007743354
1.625553447	0.008654337
1.628716003	0.006879491
1.631878558	0.005073232
1.635041113	0.005136058
1.638203669	0.006502533
1.641366224	0.006581066
1.644528779	0.003078494
1.647691335	-0.004617741
1.65085389	-0.014575725
1.654016445	-0.02311886
1.657179001	-0.026753524
1.660341556	-0.024155967
1.663504111	-0.017771233
1.666666667	-0.012533867
1.669829222	-0.011685711
1.672991777	-0.014293007
1.676154333	-0.016864963
1.679316888	-0.017222602
1.682479443	-0.016231201
1.685641999	-0.015958692
1.688804554	-0.016617898
1.691967109	-0.015219696
1.695129665	-0.008748577
1.69829222	0.002041858
1.701454775	0.013224958
1.704617331	0.020838261
1.707779886	0.023285664
1.710942441	0.022036518
1.714104997	0.019636392
1.717267552	0.01759422
1.720430108	0.016228374
1.723592663	0.01515687
1.726755218	0.013758982
1.729917774	0.01201555
1.733080329	0.011245926
1.736242884	0.012392508
1.73940544	0.013774689
1.742567995	0.012502454
1.74573055	0.007382102
1.748893106	-0.000419366
1.752055661	-0.008198846
1.755218216	-0.013601916
1.758380772	-0.016432246
1.761543327	-0.017744689
1.764705882	-0.017728354
1.767868438	-0.015580948
1.771030993	-0.010868968
1.774193548	-0.005214591
1.777356104	-0.002183217
1.780518659	-0.004680567
1.783681214	-0.011905603
1.78684377	-0.020099737
1.790006325	-0.025812071
1.79316888	-0.028017434
1.796331436	-0.027697334
1.799493991	-0.02601657
1.802656546	-0.02278321
1.805819102	-0.017417521
1.808981657	-0.010272117
1.812144213	-0.002340284
1.815306768	0.00485334
1.818469323	0.009957985
1.821631879	0.013115012
1.824794434	0.015565241
1.827956989	0.018340441
1.831119545	0.021156791
1.8342821	0.022144265
1.837444655	0.019338438
1.840607211	0.012282562
1.843769766	0.0016649
1.846932321	-0.010146464
1.850094877	-0.018968705
1.853257432	-0.02182762
1.856419987	-0.019782307
1.859582543	-0.016196647
1.862745098	-0.013696156
1.865907653	-0.013052185
1.869070209	-0.013507677
1.872232764	-0.014041701
1.875395319	-0.014544312
1.878557875	-0.015266816
1.88172043	-0.015743825
1.884882985	-0.015282522
1.888045541	-0.013884635
1.891208096	-0.012235442
1.894370651	-0.011764244
1.897533207	-0.013272078
1.900695762	-0.015913614
1.903858318	-0.017950132
1.907020873	-0.01861829
1.910183428	-0.018577296
1.913345984	-0.018512585
1.916508539	-0.018036047
1.919671094	-0.015628068
1.92283365	-0.009926572
1.925996205	-0.001140299
1.92915876	0.008858523
1.932321316	0.017773746
1.935483871	0.023843562
1.938646426	0.026783995
1.941808982	0.027281894
1.944971537	0.025759453
1.948134092	0.022088035
1.951296648	0.016560254
1.954459203	0.010696195
1.957621758	0.006942318
1.960784314	0.00716221
1.963946869	0.011324459
1.967109424	0.017233596
1.97027198	0.022007932
1.973434535	0.024315546
1.97659709	0.025095535
1.979759646	0.025932226
1.982922201	0.02720823
1.986084756	0.028233714
1.989247312	0.028420152
1.992409867	0.027460164
1.995572423	0.025030667
1.998734978	0.021128362
2.001897533	0.0160878
2.005060089	0.010099344
2.008222644	0.003816704
2.011385199	-0.001649193
2.014547755	-0.005513017
2.01771031	-0.007680528
2.020872865	-0.008355912
2.024035421	-0.007649115
2.027197976	-0.005575843
2.030360531	-0.002623002
2.033523087	0.000369105
2.036685642	0.002528763
2.039848197	0.003204147
2.043010753	0.002340284
2.046173308	0.000815173
2.049335863	-0.000289001
2.052498419	-0.000387953
2.055660974	0.001096321
2.058823529	0.004099423
2.061986085	0.006785252
2.06514864	0.006628185
2.068311195	0.002513056
2.071473751	-0.004319315
2.074636306	-0.011465819
2.077798861	-0.01652036
2.080961417	-0.018437507
2.084123972	-0.018648133
2.087286528	-0.019480583
2.090449083	-0.02151176
2.093611638	-0.0223073
2.096774194	-0.018727922
2.099936749	-0.010162171
2.103099304	0.000786901
2.10626186	0.010067931
2.109424415	0.015643774
2.11258697	0.018624887
2.115749526	0.020975694
2.118912081	0.023101897
2.122074636	0.023679271
2.125237192	0.021542702
2.128399747	0.016796168
2.131562302	0.010774728
2.134724858	0.005026112
2.137887413	-0.00030942
2.141049968	-0.006109868
2.144212524	-0.013209251
2.147375079	-0.021054384
2.150537634	-0.027331527
2.15370019	-0.029815997
2.156862745	-0.028640672
2.1600253	-0.02602301
2.163187856	-0.024560412
2.166350411	-0.024865277
2.169512966	-0.024247693
2.172675522	-0.018753995
2.175838077	-0.00711509
2.179000633	0.007680528
2.182163188	0.020829151
2.185325743	0.029045431
2.188488299	0.031972985
2.191650854	0.031197079
2.194813409	0.028718891
2.197975965	0.02615149
2.20113852	0.023781678
2.204301075	0.020285075
2.207463631	0.014308713
2.210626186	0.006706718
2.213788741	-0.000147642
2.216951297	-0.004586327
2.220113852	-0.006078454
2.223276407	-0.004978992
2.226438963	-0.002811482
2.229601518	-0.000898418
2.232764073	0.001088467
2.235926629	0.005088939
2.239089184	0.012251149
2.242251739	0.021100719
2.245414295	0.029314171
2.24857685	0.03554231
2.251739405	0.039513095
2.254901961	0.041357521
2.258064516	0.0409636
2.261227071	0.038436251
2.264389627	0.034134684
2.267552182	0.028691405
2.270714738	0.022239604
2.273877293	0.013256371
2.277039848	0.000582715
2.280202404	-0.01437154
2.283364959	-0.029167
2.286527514	-0.044308006
2.28969007	-0.06027141
2.292852625	-0.073502336
2.29601518	-0.079999686
2.299177736	-0.079924451
2.302340291	-0.076401461
2.305502846	-0.072058114
2.308665402	-0.067843719
2.311827957	-0.063673617
2.314990512	-0.057886991
2.318153068	-0.047927121
2.321315623	-0.03370291
2.324478178	-0.018661483
2.327640734	-0.005952802
2.330803289	0.004570621
2.333965844	0.014057408
2.3371284	0.022958967
2.340290955	0.031116033
2.34345351	0.03781851
2.346616066	0.041863274
2.349778621	0.042024895
2.352941176	0.039139907
2.356103732	0.035970943
2.359266287	0.033859819
2.362428843	0.032683865
2.365591398	0.0320878
2.368753953	0.031025405
2.371916509	0.028207484
2.375079064	0.023382102
2.378241619	0.01787364
2.381404175	0.012926532
2.38456673	0.009204068
2.387729285	0.00725645
2.390891841	0.007476342
2.394054396	0.009502493
2.397216951	0.012549574
2.400379507	0.015882829
2.403542062	0.019069541
2.406704617	0.021901127
2.409867173	0.0237655
2.413029728	0.023795186
2.416192283	0.02125323
2.419354839	0.015968587
2.422517394	0.008151726
2.425679949	-0.001418306
2.428842505	-0.011685711
2.43200506	-0.021858248
2.435167615	-0.031379432
2.438330171	-0.039542153
2.441492726	-0.045742647
2.444655281	-0.049875525
2.447817837	-0.05231586
2.450980392	-0.054085522
2.454142948	-0.055510111
2.457305503	-0.055812306
2.460468058	-0.054255468
2.463630614	-0.051312208
2.466793169	-0.048181254
2.469955724	-0.044712294
2.47311828	-0.03899195
2.476280835	-0.030021282
2.47944339	-0.019426395
2.482605946	-0.009408254
2.485768501	-0.001107315
2.488931056	0.004397848
2.492093612	0.00716221
2.495256167	0.009172655
2.498418722	0.012628107
2.501581278	0.017983744
2.504743833	0.024486276
2.507906388	0.030899596
2.511068944	0.036211254
2.514231499	0.040317902
2.517394054	0.043523619
2.52055661	0.045728197
2.523719165	0.046465936
2.52688172	0.04561401
2.530044276	0.043937959
2.533206831	0.042825775
2.536369386	0.043083049
2.539531942	0.043912985
2.542694497	0.042998547
2.545857052	0.037466997
2.549019608	0.026681274
2.552182163	0.013272078
2.555344719	-0.000137276
2.558507274	-0.013036479
2.561669829	-0.025774061
2.564832385	-0.038095732
2.56799494	-0.048517061
2.571157495	-0.055243884
2.574320051	-0.057794165
2.577482606	-0.057347626
2.580645161	-0.055852358
2.583807717	-0.054528606
2.586970272	-0.053238623
2.590132827	-0.050558762
2.593295383	-0.044742922
2.596457938	-0.034963364
2.599620493	-0.023179801
2.602783049	-0.014167354
2.605945604	-0.010444889
2.609108159	-0.009596733
2.612270715	-0.008874229
2.61543327	-0.007617701
2.618595825	-0.005183178
2.621758381	-0.001176424
2.624920936	0.003910944
2.628083491	0.009581026
2.631246047	0.015872934
2.634408602	0.022655672
2.637571157	0.029199984
2.640733713	0.034612322
2.643896268	0.038401068
2.647058824	0.04100695
2.650221379	0.043349118
2.653383934	0.046031178
2.65654649	0.049251816
2.659709045	0.052485491
2.6628716	0.054700907
2.666034156	0.055700004
2.669196711	0.055600424
2.672359266	0.054437036
2.675521822	0.051974084
2.678684377	0.046591903
2.681846932	0.037007107
2.685009488	0.02540684
2.688172043	0.015329642
2.691334598	0.007319276
2.694497154	-8.07E-05
2.697659709	-0.00725645
2.700822264	-0.014245887
2.70398482	-0.02075533
2.707147375	-0.025361762
2.71030993	-0.027933247
2.713472486	-0.0296349
2.716635041	-0.031941257
2.719797596	-0.034919543
2.722960152	-0.03777139
2.726122707	-0.040083245
2.729285262	-0.040782817
2.732447818	-0.039641575
2.735610373	-0.037245533
2.738772929	-0.034563631
2.741935484	-0.032453292
2.745098039	-0.0310664
2.748260595	-0.029739192
2.75142315	-0.028457219
2.754585705	-0.027442259
2.757748261	-0.026559862
2.760910816	-0.02623552
2.764073371	-0.027652256
2.767235927	-0.031267758
2.770398482	-0.035878588
2.773561037	-0.039827542
2.776723593	-0.042432167
2.779886148	-0.042888601
2.783048703	-0.039609691
2.786211259	-0.032139475
2.789373814	-0.022007304
2.792536369	-0.010916087
2.795698925	0.000549731
2.79886148	0.012455334
2.802024035	0.024817686
2.805186591	0.037208466
2.808349146	0.048537166
2.811511701	0.057867201
2.814674257	0.064967998
2.817836812	0.070276986
2.820999367	0.074328504
2.824161923	0.077355637
2.827324478	0.078999961
2.830487034	0.078675619
2.833649589	0.076460203
2.836812144	0.072807948
2.8399747	0.068073821
2.843137255	0.063049594
2.84629981	0.058000707
2.849462366	0.051491891
2.852624921	0.041307575
2.855787476	0.027296187
2.858950032	0.011732831
2.862112587	-0.002387403
2.865275142	-0.012863706
2.868437698	-0.019813406
2.871600253	-0.02473821
2.874762808	-0.029394432
2.877925364	-0.035012683
2.881087919	-0.040843916
2.884250474	-0.044628735
2.88741303	-0.044942867
2.890575585	-0.041874897
2.89373814	-0.036287274
2.896900696	-0.028654808
2.900063251	-0.01886614
2.903225806	-0.00790042
2.906388362	0.000739781
2.909550917	0.003628225
2.912713472	0.001456002
2.915876028	-0.001586367
2.919038583	-0.002952841
2.922201139	-0.003345506
2.925363694	-0.004162249
2.928526249	-0.005874269
2.931688805	-0.00882711
2.93485136	-0.013224958
2.938013915	-0.018319237
2.941176471	-0.022339498
2.944339026	-0.02366168
2.947501581	-0.021482546
2.950664137	-0.016046806
2.953826692	-0.008465858
2.956989247	-0.000180626
2.960151803	0.008010366
2.963314358	0.015612361
2.966476913	0.021567833
2.969639469	0.025532022
2.972802024	0.028508737
2.975964579	0.03158032
2.979127135	0.034468292
2.98228969	0.036662347
2.985452245	0.038149762
2.988614801	0.039130168
2.991777356	0.03926336
2.994939911	0.03766647
2.998102467	0.033648879
3.001265022	0.026992736
3.004427577	0.017930498
3.007590133	0.007460635
3.010752688	-0.002418817
3.013915244	-0.009910865
3.017077799	-0.014889857
3.020240354	-0.017865316
3.02340291	-0.019209801
3.026565465	-0.019348019
3.02972802	-0.019022892
3.032890576	-0.018817921
3.036053131	-0.018279185
3.039215686	-0.015899478
3.042378242	-0.011198806
3.045540797	-0.005811442
3.048703352	-0.001633486
3.051865908	0.000557584
3.055028463	0.001108886
3.058191018	0.001140299
3.061353574	0.000758629
3.064516129	-0.001401029
3.067678684	-0.005230298
3.07084124	-0.008921349
3.074003795	-0.011120273
3.07716635	-0.011764244
3.080328906	-0.011575765
3.083491461	-0.011434405
3.086654016	-0.011858484
3.089816572	-0.01280088
3.092979127	-0.013790395
3.096141682	-0.014575725
3.099304238	-0.014874151
3.102466793	-0.013853222
3.105629349	-0.010649075
3.108791904	-0.005654376
3.111954459	-0.00066596
3.115117015	0.002513056
3.11827957	0.004005183
3.121442125	0.004884753
3.124604681	0.005575843
3.127767236	0.006471119
3.130929791	0.008120313
3.134092347	0.010382063
3.137254902	0.012847999
3.140417457	0.014984097
3.143580013	0.016450779
3.146742568	0.017726312
3.149905123	0.01948341
3.153067679	0.021464798
3.156230234	0.02271897
3.159392789	0.022581851
3.162555345	0.02107119
3.1657179	0.019313307
3.168880455	0.018535831
3.172043011	0.018878863
3.175205566	0.019757019
3.178368121	0.020151097
3.181530677	0.019015981
3.184693232	0.015659481
3.187855787	0.010193584
3.191018343	0.003361213
3.194180898	-0.003706758
3.197343454	-0.010193584
3.200506009	-0.015203989
3.203668564	-0.018105941
3.20683112	-0.019429065
3.209993675	-0.021091138
3.21315623	-0.024448895
3.216318786	-0.029408568
3.219481341	-0.035108807
3.222643896	-0.040646484
3.225806452	-0.045247261
3.228969007	-0.04802089
3.232131562	-0.048018063
3.235294118	-0.045094907
3.238456673	-0.040489104
3.241619228	-0.035342993
3.244781784	-0.029805945
3.247944339	-0.023972513
3.251106894	-0.018167668
3.25426945	-0.013413437
3.257432005	-0.010366356
3.26059456	-0.009361134
3.263757116	-0.010680488
3.266919671	-0.01349197
3.270082226	-0.015933561
3.273244782	-0.016515334
3.276407337	-0.015235403
3.279569892	-0.013507677
3.282732448	-0.013099305
3.285895003	-0.014842738
3.289057559	-0.017970236
3.292220114	-0.020844073
3.295382669	-0.02235599
3.298545225	-0.022386147
3.30170778	-0.021410453
3.304870335	-0.019809165
3.308032891	-0.017932069
3.311195446	-0.016022618
3.314358001	-0.014167354
3.317520557	-0.011795657
3.320683112	-0.008465858
3.323845667	-0.004162249
3.327008223	0.000664389
3.330170778	0.005104645
3.333333333	0.008450151
3.336495889	0.010743315
3.339658444	0.012376801
3.342820999	0.013366317
3.345983555	0.013633329
3.34914611	0.013303491
3.352308665	0.012722347
3.355471221	0.012062669
3.358633776	0.011010327
3.361796331	0.009282601
3.364958887	0.007272156
3.368121442	0.005465897
3.371283997	0.00397377
3.374446553	0.003691051
3.377609108	0.005513017
3.380771664	0.009047002
3.383934219	0.013083598
3.387096774	0.016771194
3.39025933	0.020044921
3.393421885	0.023421055
3.39658444	0.027147289
3.399746996	0.030679232
3.402909551	0.032725017
3.406072106	0.032719205
3.409234662	0.031277968
3.412397217	0.029027055
3.415559772	0.026563474
3.418722328	0.024234971
3.421884883	0.021844897
3.425047438	0.019074567
3.428209994	0.016262614
3.431372549	0.014120234
3.434535104	0.012989359
3.43769766	0.012565281
3.440860215	0.012313975
3.44402277	0.011937017
3.447185326	0.011261633
3.450347881	0.009675266
3.453510436	0.006392586
3.456672992	0.001680606
3.459835547	-0.003706758
3.462998102	-0.008858523
3.466160658	-0.013224958
3.469323213	-0.017247889
3.472485769	-0.021551027
3.475648324	-0.025480504
3.478810879	-0.028178898
3.481973435	-0.029769506
3.48513599	-0.031059489
3.488298545	-0.032696431
3.491461101	-0.034457926
3.494623656	-0.035579534
3.497786211	-0.035288805
3.500948767	-0.032639887
3.504111322	-0.026749283
3.507273877	-0.018395728
3.510436433	-0.009973691
3.513598988	-0.003502572
3.516761543	0.000681666
3.519924099	0.003361213
3.523086654	0.005104645
3.526249209	0.006612479
3.529411765	0.009172655
3.53257432	0.013382024
3.535736875	0.018674991
3.538899431	0.02413492
3.542061986	0.028728158
3.545224541	0.031839164
3.548387097	0.033495268
3.551549652	0.033534535
3.554712207	0.031234774
3.557874763	0.026371226
3.561037318	0.019702674
3.564199873	0.013350611
3.567362429	0.009345427
3.570524984	0.0078533
3.57368754	0.0078533
3.576850095	0.008811403
3.58001265	0.010649075
3.583175206	0.012879413
3.586337761	0.014795618
3.589500316	0.015690894
3.592662872	0.014638552
3.595825427	0.011701418
3.598987982	0.008403031
3.602150538	0.005701496
3.605313093	0.003109907
3.608475648	-0.000191621
3.611638204	-0.004256489
3.614800759	-0.008764283
3.617963314	-0.013272078
3.62112587	-0.016914909
3.624288425	-0.018948757
3.62745098	-0.019537126
3.630613536	-0.019594299
3.633776091	-0.019913457
3.636938646	-0.02109742
3.640101202	-0.023090117
3.643263757	-0.025104174
3.646426312	-0.026411591
3.649588868	-0.026218557
3.652751423	-0.023355715
3.655913978	-0.01742129
3.659076534	-0.009800919
3.662239089	-0.002434523
3.665401645	0.00387953
3.6685642	0.00882711
3.671726755	0.011937017
3.674889311	0.013067892
3.678051866	0.012408215
3.681214421	0.010287823
3.684376977	0.007334983
3.687539532	0.004696274
3.690702087	0.003424039
3.693864643	0.003691051
3.697027198	0.00480622
3.700189753	0.006188401
3.703352309	0.007743354
3.706514864	0.009738092
3.709677419	0.012282562
3.712839975	0.014889857
3.71600253	0.017264067
3.719165085	0.019148859
3.722327641	0.02034476
3.725490196	0.02129014
3.728652751	0.022794361
3.731815307	0.024714336
3.734977862	0.02604924
3.738140417	0.026043743
3.741302973	0.024146386
3.744465528	0.019851416
3.747628083	0.013994581
3.750790639	0.00873287
3.753953194	0.00545019
3.75711575	0.003848117
3.760278305	0.002937134
3.76344086	0.00249735
3.766603416	0.002827188
3.769765971	0.004177956
3.772928526	0.006424
3.776091082	0.008748577
3.779253637	0.010334943
3.782416192	0.010727608
3.785578748	0.010005105
3.788741303	0.008230259
3.791903858	0.005622963
3.795066414	0.003455452
3.798228969	0.002418817
3.801391524	0.001743433
3.80455408	0.000337692
3.807716635	-0.00245023
3.81087919	-0.006533946
3.814041746	-0.011120273
3.817204301	-0.015046923
3.820366856	-0.017917462
3.823529412	-0.019886441
3.826691967	-0.020852397
3.829854522	-0.020279892
3.833017078	-0.017864688
3.836179633	-0.014481486
3.839342188	-0.011795657
3.842504744	-0.010429183
3.845667299	-0.009769506
3.848829855	-0.009282601
3.85199241	-0.008717163
3.855154965	-0.00794754
3.858317521	-0.007020851
3.861480076	-0.006141281
3.864642631	-0.004931873
3.867805187	-0.003062787
3.870967742	-0.000871716
3.874130297	0.000964385
3.877292853	0.002088978
3.880455408	0.002670122
3.883617963	0.003125614
3.886780519	0.00328268
3.889943074	0.002685829
3.893105629	0.001074331
3.896268185	-0.001278517
3.89943074	-0.003628225
3.902593295	-0.005340244
3.905755851	-0.006251227
3.908918406	-0.006549652
3.912080961	-0.006581066
3.915243517	-0.006596772
3.918406072	-0.006958024
3.921568627	-0.008026073
3.924731183	-0.009785212
3.927893738	-0.01187419
3.931056293	-0.013633329
3.934218849	-0.014654258
3.937381404	-0.014591432
3.94054396	-0.013601916
3.943706515	-0.012423921
3.94686907	-0.011654298
3.950031626	-0.011450112
3.953194181	-0.011701418
3.956356736	-0.012109789
3.959519292	-0.01192131
3.962681847	-0.010570542
3.965844402	-0.008607217
3.969006958	-0.006879491
3.972169513	-0.005921388
3.975332068	-0.00637688
3.978494624	-0.007931833
3.981657179	-0.009408254
3.984819734	-0.009926572
3.98798229	-0.0095182
3.991144845	-0.008371618
3.9943074	-0.006565359
3.997469956	-0.004146543
4.000632511	-0.001311501
4.003795066	0.001821966
4.006957622	0.005355951
4.010120177	0.009314014
4.013282732	0.013319197
4.016445288	0.017170927
4.019607843	0.020562453
4.022770398	0.023343778
4.025932954	0.025288412
4.029095509	0.025598618
4.032258065	0.023814191
4.03542062	0.020115286
4.038583175	0.01506263
4.041745731	0.009188361
4.044908286	0.003204147
4.048070841	-0.002136098
4.051233397	-0.00628264
4.054395952	-0.008889936
4.057558507	-0.009832332
4.060721063	-0.009502493
4.063883618	-0.008889936
4.067046173	-0.008450151
4.070208729	-0.007287863
4.073371284	-0.005088939
4.076533839	-0.003078494
4.079696395	-0.002010445
4.08285895	-0.0016649
4.086021505	-0.002104684
4.089184061	-0.003565398
4.092346616	-0.005889975
4.095509171	-0.008355912
4.098671727	-0.010366356
4.101834282	-0.012141202
4.104996837	-0.013617623
4.108159393	-0.013696156
4.111321948	-0.01182707
4.114484503	-0.008984176
4.117647059	-0.006989437
4.120809614	-0.00725645
4.12397217	-0.009251188
4.127134725	-0.011261633
4.13029728	-0.012219735
4.133459836	-0.012109789
4.136622391	-0.011497232
4.139784946	-0.010743315
4.142947502	-0.009816625
4.146110057	-0.008811403
4.149272612	-0.008104606
4.152435168	-0.007633408
4.155597723	-0.007020851
4.158760278	-0.005795736
4.161922834	-0.003612518
4.165085389	-0.000871716
4.168247944	0.001649193
4.1714105	0.003691051
4.174573055	0.005560137
4.17773561	0.007727648
4.180898166	0.01025641
4.184060721	0.012549574
4.187223276	0.014088821
4.190385832	0.014591432
4.193548387	0.013821809
4.196710942	0.01196843
4.199873498	0.009549613
4.203036053	0.00711509
4.206198608	0.005465897
4.209361164	0.004774807
4.212523719	0.004492088
4.215686275	0.004115129
4.21884883	0.003424039
4.222011385	0.002717242
4.225173941	0.002685829
4.228336496	0.003314093
4.231499051	0.004005183
4.234661607	0.004586327
4.237824162	0.005010406
4.240986717	0.005151765
4.244149273	0.005293124
4.247311828	0.005654376
4.250474383	0.006298347
4.253636939	0.007696234
4.256799494	0.010146464
4.259962049	0.012816586
4.263124605	0.014701378
4.26628716	0.015628068
4.269449715	0.016099894
4.272612271	0.016805434
4.275774826	0.017981859
4.278937381	0.019205717
4.282099937	0.019716182
4.285262492	0.019230219
4.288425047	0.017571602
4.291587603	0.014622845
4.294750158	0.010759021
4.297912713	0.006596772
4.301075269	0.002858601
4.304237824	0.000115601
4.30740038	-0.00157066
4.310562935	-0.00240311
4.31372549	-0.002607296
4.316888046	-0.002921428
4.320050601	-0.00402089
4.323213156	-0.005748616
4.326375712	-0.007633408
4.329538267	-0.009628146
4.332700822	-0.011858484
4.335863378	-0.014450073
4.339025933	-0.017315271
4.342188488	-0.019842463
4.345351044	-0.021524483
4.348513599	-0.022380492
4.351676154	-0.02264719
4.35483871	-0.022396984
4.358001265	-0.021778458
4.36116382	-0.020630306
4.364326376	-0.018480386
4.367488931	-0.015219696
4.370651486	-0.011277339
4.373814042	-0.007633408
4.376976597	-0.005073232
4.380139152	-0.003502572
4.383301708	-0.002465936
4.386464263	-0.001916205
4.389626818	-0.001759139
4.392789374	-0.001528252
4.395951929	-0.001437154
4.399114485	-0.002183217
4.40227704	-0.003832411
4.405439595	-0.005842855
4.408602151	-0.007397809
4.411764706	-0.007978953
4.414927261	-0.007617701
4.418089817	-0.006628185
4.421252372	-0.005261711
4.424414927	-0.003785291
4.427577483	-0.002104684
4.430740038	-1.17E-05
4.433902593	0.002183217
4.437065149	0.004287902
4.440227704	0.00632976
4.443390259	0.008261672
4.446552815	0.010067931
4.44971537	0.011889897
4.452877925	0.01339773
4.456040481	0.014245887
4.459203036	0.014434366
4.462365591	0.014073114
4.465528147	0.013130718
4.468690702	0.011701418
4.471853257	0.010083638
4.475015813	0.008717163
4.478178368	0.007601995
4.481340923	0.006172694
4.484503479	0.004680567
4.487666034	0.004052303
4.49082859	0.004586327
4.493991145	0.005858562
4.4971537	0.007554875
4.500316256	0.009235481
4.503478811	0.010680488
4.506641366	0.01201555
4.509803922	0.013067892
4.512966477	0.013429144
4.516129032	0.013052185
4.519291588	0.011654298
4.522454143	0.009329721
4.525616698	0.006612479
4.528779254	0.004099423
4.531941809	0.002261751
4.535104364	0.001336632
4.53826692	0.001160718
4.541429475	0.001586367
4.54459203	0.00249735
4.547754586	0.003298386
4.550917141	0.003361213
4.554079696	0.002654416
4.557242252	0.001449719
4.560404807	-5.97E-05
4.563567362	-0.001680606
4.566729918	-0.003031374
4.569892473	-0.003486865
4.573055028	-0.002952841
4.576217584	-0.001759139
4.579380139	-0.000348687
4.582542694	0.000812031
4.58570525	0.001507834
4.588867805	0.001759139
4.592030361	0.001884792
4.595192916	0.001774846
4.598355471	0.000845015
4.601518027	-0.000684808
4.604680582	-0.002057565
4.607843137	-0.002999961
4.611005693	-0.003706758
4.614168248	-0.004649154
4.617330803	-0.006094161
4.620493359	-0.007727648
4.623655914	-0.009015589
4.626818469	-0.009596733
4.629981025	-0.00961244
4.63314358	-0.009361134
4.636306135	-0.009031295
4.639468691	-0.008544391
4.642631246	-0.00799466
4.645793801	-0.007759061
4.648956357	-0.007711941
4.652118912	-0.007617701
4.655281467	-0.007743354
4.658444023	-0.008088899
4.661606578	-0.008277379
4.664769133	-0.008026073
4.667931689	-0.007334983
4.671094244	-0.006659599
4.674256799	-0.005937095
4.677419355	-0.0047591
4.68058191	-0.003047081
4.683744466	-0.001061766
4.686907021	0.001179566
4.690069576	0.003549692
4.693232132	0.005340244
4.696394687	0.006094161
4.699557242	0.005905682
4.702719798	0.004869046
4.705882353	0.003062787
4.709044908	0.00090313
4.712207464	-0.00100051
4.715370019	-0.002277457
4.718532574	-0.003062787
4.72169513	-0.003565398
4.724857685	-0.004099423
4.72802024	-0.00485334
4.731182796	-0.005622963
4.734345351	-0.006015628
4.737507906	-0.005921388
4.740670462	-0.005654376
4.743833017	-0.00554443
4.746995572	-0.005937095
4.750158128	-0.006895198
4.753320683	-0.007931833
4.756483238	-0.008340205
4.759645794	-0.007507755
4.762808349	-0.005340244
4.765970904	-0.00230887
4.76913346	0.000683237
4.772296015	0.003062787
4.775458571	0.005120352
4.778621126	0.007193623
4.781783681	0.009015589
4.784946237	0.009848039
4.788108792	0.009156948
4.791271347	0.006848078
4.794433903	0.003643931
4.797596458	0.000771194
4.800759013	-0.001127734
4.803921569	-0.002324577
4.807084124	-0.00314132
4.810246679	-0.003832411
4.813409235	-0.004837633
4.81657179	-0.006219814
4.819734345	-0.007193623
4.822896901	-0.006800958
4.826059456	-0.00554443
4.829222011	-0.004476381
4.832384567	-0.004052303
4.835547122	-0.004209369
4.838709677	-0.004319315
4.841872233	-0.003816704
4.845034788	-0.002795775
4.848197343	-0.002136098
4.851359899	-0.00249735
4.854522454	-0.003785291
4.857685009	-0.005434484
4.860847565	-0.006565359
4.86401012	-0.006753838
4.867172676	-0.006455413
4.870335231	-0.006047041
4.873497786	-0.005858562
4.876660342	-0.005905682
4.879822897	-0.005748616
4.882985452	-0.005214591
4.886148008	-0.004586327
4.889310563	-0.004256489
4.892473118	-0.004649154
4.895635674	-0.005403071
4.898798229	-0.005717203
4.901960784	-0.005701496
4.90512334	-0.006031335
4.908285895	-0.006628185
4.91144845	-0.007130797
4.914611006	-0.007790474
4.917773561	-0.00882711
4.920936116	-0.010020811
4.924098672	-0.01113598
4.927261227	-0.011717124
4.930423782	-0.010963207
4.933586338	-0.008136019
4.936748893	-0.003125614
4.939911448	0.003047081
4.943074004	0.009062709
4.946236559	0.014010288
4.949399114	0.017625947
4.95256167	0.019928692
4.955724225	0.021329721
4.958886781	0.022102486
4.962049336	0.02196788
4.965211891	0.020818785
4.968374447	0.018959281
4.971537002	0.016822398
4.974699557	0.014811324
4.977862113	0.012847999
4.981024668	0.010476303
4.984187223	0.007554875
4.987349779	0.004429261
4.990512334	0.001602073
4.993674889	-0.000980092
4.996837445	-0.00318844
5	-0.004303609
5.003162555	-0.003863824
5.006325111	-0.002104684
5.009487666	0.000208898
5.012650221	0.002293164
5.015812777	0.004146543
5.018975332	0.005921388
5.022137887	0.007240743
5.025300443	0.007727648
5.028462998	0.00716221
5.031625553	0.005842855
5.034788109	0.004460675
5.037950664	0.003533985
5.041113219	0.002937134
5.044275775	0.002748655
5.04743833	0.003109907
5.050600886	0.00402089
5.053763441	0.005214591
5.056925996	0.006204107
5.060088552	0.006973731
5.063251107	0.008403031
5.066413662	0.011104567
5.069576218	0.014654258
5.072738773	0.018102329
5.075901328	0.020520517
5.079063884	0.021466054
5.082226439	0.020593867
5.085388994	0.017921074
5.08855155	0.01437154
5.091714105	0.011214513
5.09487666	0.008858523
5.098039216	0.007005144
5.101201771	0.005371657
5.104364326	0.003942357
5.107526882	0.002937134
5.110689437	0.002701535
5.113851992	0.003408332
5.117014548	0.004947579
5.120177103	0.006596772
5.123339658	0.007413516
5.126502214	0.006926611
5.129664769	0.005057525
5.132827324	0.002513056
5.13598988	0.000673813
5.139152435	0.000273295
5.142314991	0.001005222
5.145477546	0.002277457
5.148640101	0.003424039
5.151802657	0.003942357
5.154965212	0.004225076
5.158127767	0.00480622
5.161290323	0.005795736
5.164452878	0.007036557
5.167615433	0.008026073
5.170777989	0.008198846
5.173940544	0.006958024
5.177103099	0.00406801
5.180265655	0.00026073
5.18342821	-0.003565398
5.186590765	-0.006816665
5.189753321	-0.009455374
5.192915876	-0.011622885
5.196078431	-0.013115012
5.199240987	-0.013523383
5.202403542	-0.012423921
5.205566097	-0.010005105
5.208728653	-0.00711509
5.211891208	-0.004554914
5.215053763	-0.002905721
5.218216319	-0.002246044
5.221378874	-0.002041858
5.224541429	-0.001884792
5.227703985	-0.001454431
5.23086654	-0.000948679
5.234029096	-0.000812031
5.237191651	-0.001506263
5.240354206	-0.002968548
5.243516762	-0.004350728
5.246679317	-0.005136058
5.249841872	-0.005371657
5.253004428	-0.005418777
5.256166983	-0.005670083
5.259329538	-0.006266934
5.262492094	-0.007193623
5.265654649	-0.008387325
5.268817204	-0.009486787
5.27197976	-0.009942278
5.275142315	-0.009345427
5.27830487	-0.007429222
5.281467426	-0.004586327
5.284629981	-0.001821966
5.287792536	7.18E-05
5.290955092	0.000984804
5.294117647	0.001215691
5.297280202	0.0010225
5.300442758	0.000620411
5.303605313	-9.86E-05
5.306767868	-0.001375898
5.309930424	-0.003266973
5.313092979	-0.005685789
5.316255534	-0.008371618
5.31941809	-0.010759021
5.322580645	-0.012376801
5.325743201	-0.012738053
5.328905756	-0.011622885
5.332068311	-0.009581026
5.335230867	-0.007507755
5.338393422	-0.006204107
5.341555977	-0.005858562
5.344718533	-0.006078454
5.347881088	-0.006643892
5.351043643	-0.007884714
5.354206199	-0.009785212
5.357368754	-0.011638591
5.360531309	-0.012596694
5.363693865	-0.012455334
5.36685642	-0.011528645
5.370018975	-0.009973691
5.373181531	-0.00790042
5.376344086	-0.005355951
5.379506641	-0.002418817
5.382669197	0.000510465
5.385831752	0.003031374
5.388994307	0.005010406
5.392156863	0.006361173
5.395319418	0.006942318
5.398481973	0.006848078
5.401644529	0.006518239
5.404807084	0.006549652
5.407969639	0.007099384
5.411132195	0.007837594
5.41429475	0.008167432
5.417457306	0.00794754
5.420619861	0.007539168
5.423782416	0.007429222
5.426944972	0.007743354
5.430107527	0.008136019
5.433270082	0.008214552
5.436432638	0.007413516
5.439595193	0.00549731
5.442757748	0.002811482
5.445920304	0.000130993
5.449082859	-0.001696313
5.452245414	-0.002434523
5.45540797	-0.002387403
5.458570525	-0.002088978
5.46173308	-0.001821966
5.464895636	-0.001821966
5.468058191	-0.001916205
5.471220746	-0.001586367
5.474383302	-0.000892135
5.477545857	-0.000326697
5.480708412	8.76E-06
5.483870968	0.000254447
5.487033523	0.000303137
5.490196078	-0.00021518
5.493358634	-0.00137904
5.496521189	-0.002795775
5.499683744	-0.003942357
5.5028463	-0.004602034
5.506008855	-0.005010406
5.50917141	-0.005324538
5.512333966	-0.005654376
5.515496521	-0.005654376
5.518659077	-0.005151765
5.521821632	-0.004602034
5.524984187	-0.004413555
5.528146743	-0.00466486
5.531309298	-0.005293124
5.534471853	-0.006125574
5.537634409	-0.006738132
5.540796964	-0.006848078
5.543959519	-0.006266934
5.547122075	-0.004900459
5.55028463	-0.002874308
5.553447185	-0.000669101
5.556609741	0.00116543
5.559772296	0.002465936
5.562934851	0.003439746
5.566097407	0.004240782
5.569259962	0.004869046
5.572422517	0.005418777
5.575585073	0.006062748
5.578747628	0.006643892
5.581910183	0.007397809
5.585072739	0.008403031
5.588235294	0.009392547
5.591397849	0.010193584
5.594560405	0.010664782
5.59772296	0.010868968
5.600885515	0.011120273
5.604048071	0.011293046
5.607210626	0.011481525
5.610373182	0.011811364
5.613535737	0.012031256
5.616698292	0.011858484
5.619860848	0.0111831
5.623023403	0.010162171
5.626185958	0.008889936
5.629348514	0.007492049
5.632511069	0.006031335
5.635673624	0.00471198
5.63883618	0.003832411
5.641998735	0.003408332
5.64516129	0.003502572
5.648323846	0.004052303
5.651486401	0.004397848
5.654648956	0.003942357
5.657811512	0.002654416
5.660974067	0.001126163
5.664136622	-0.000279577
5.667299178	-0.001696313
5.670461733	-0.002921428
5.673624288	-0.003565398
5.676786844	-0.003345506
5.679949399	-0.002544469
5.683111954	-0.001473279
5.68627451	-0.000202615
5.689437065	0.001143441
5.69259962	0.00249735
5.695762176	0.003895237
5.698924731	0.005183178
5.702087287	0.006015628
5.705249842	0.006314053
5.708412397	0.00628264
5.711574953	0.005717203
5.714737508	0.004554914
5.717900063	0.003329799
5.721062619	0.00245023
5.724225174	0.001884792
5.727387729	0.001203126
5.730550285	-2.75E-05
5.73371284	-0.001696313
5.736875395	-0.003408332
5.740037951	-0.004790513
5.743200506	-0.005748616
5.746363061	-0.006455413
5.749525617	-0.006926611
5.752688172	-0.006989437
5.755850727	-0.006439706
5.759013283	-0.005104645
5.762175838	-0.003204147
5.765338393	-0.001151294
5.768500949	0.000716221
5.771663504	0.001869085
5.774826059	0.001963325
5.777988615	0.001033494
5.78115117	-0.00092826
5.784313725	-0.003628225
5.787476281	-0.006345467
5.790638836	-0.00873287
5.793801392	-0.010492009
5.796963947	-0.011277339
5.800126502	-0.011512938
5.803289058	-0.011560058
5.806451613	-0.011512938
5.809614168	-0.011497232
5.812776724	-0.01099462
5.815939279	-0.009455374
5.819101834	-0.007083677
5.82226439	-0.004523501
5.825426945	-0.002544469
5.8285895	-0.001207838
5.831752056	-9.38E-05
5.834914611	0.001074331
5.838077166	0.002026151
5.841239722	0.002560176
5.844402277	0.002701535
5.847564832	0.002481643
5.850727388	0.001994738
5.853889943	0.001438725
5.857052498	0.00121255
5.860215054	0.001448149
5.863377609	0.00161778
5.866540164	0.001423018
5.86970272	0.000976951
5.872865275	0.000394236
5.87602783	-0.000113245
5.879190386	-0.000193191
5.882352941	0.00042879
5.885515497	0.001462285
5.888678052	0.002575883
5.891840607	0.003800997
5.895003163	0.005120352
5.898165718	0.006392586
5.901328273	0.007539168
5.904490829	0.008198846
5.907653384	0.007806181
5.910815939	0.006078454
5.913978495	0.003408332
5.91714105	0.000232458
5.920303605	-0.002748655
5.923466161	-0.005041819
5.926628716	-0.006659599
5.929791271	-0.007460635
5.932953827	-0.007350689
5.936116382	-0.006596772
5.939278937	-0.005560137
5.942441493	-0.004507794
5.945604048	-0.003785291
5.948766603	-0.003533985
5.951929159	-0.003628225
5.955091714	-0.00387953
5.958254269	-0.003958063
5.961416825	-0.003408332
5.96457938	-0.002418817
5.967741935	-0.001586367
5.970904491	-0.001236109
5.974067046	-0.001273805
5.977229602	-0.001405741
5.980392157	-0.001460714
5.983554712	-0.001388464
5.986717268	-0.001058625
5.989879823	-0.000563867
5.993042378	-0.000168061
5.996204934	0.000307849
5.999367489	0.001168571
6.002530044	0.002026151
6.0056926	0.002481643
6.008855155	0.002638709
6.01201771	0.002560176
6.015180266	0.002104684
6.018342821	0.001548671
6.021505376	0.001336632
6.024667932	0.001680606
6.027830487	0.00230887
6.030993042	0.002717242
6.034155598	0.002607296
6.037318153	0.002120391
6.040480708	0.001559665
6.043643264	0.000923548
6.046805819	0.000109632
6.049968374	-0.001126163
6.05313093	-0.002575883
6.056293485	-0.003502572
6.05945604	-0.003612518
6.062618596	-0.003298386
6.065781151	-0.002905721
6.068943707	-0.002434523
6.072106262	-0.001696313
6.075268817	-0.000643971
6.078431373	0.000493187
6.081593928	0.001302077
6.084756483	0.001633486
6.087919039	0.001869085
6.091081594	0.002324577
6.094244149	0.002952841
6.097406705	0.003376919
6.10056926	0.00314132
6.103731815	0.00230887
6.106894371	0.001104174
6.110056926	-0.000480622
6.113219481	-0.00230887
6.116382037	-0.004240782
6.119544592	-0.006031335
6.122707147	-0.007177917
6.125869703	-0.007476342
6.129032258	-0.007287863
6.132194813	-0.006942318
6.135357369	-0.006094161
6.138519924	-0.004539208
6.141682479	-0.00240311
6.144845035	-2.83E-05
6.14800759	0.002104684
6.151170145	0.003942357
6.154332701	0.005403071
6.157495256	0.006314053
6.160657812	0.006643892
6.163820367	0.006298347
6.166982922	0.005230298
6.170145478	0.003675345
6.173308033	0.002010445
6.176470588	0.000526171
6.179633144	-0.000716221
6.182795699	-0.001561236
6.185958254	-0.001947618
6.18912081	-0.001853379
6.192283365	-0.001633486
6.19544592	-0.001712019
6.198608476	-0.001931912
6.201771031	-0.001727726
6.204933586	-0.000877999
6.208096142	0.000507323
6.211258697	0.002026151
6.214421252	0.0030942
6.217583808	0.003157027
6.220746363	0.002230337
6.223908918	0.000929831
6.227071474	-0.000158637
6.230234029	-0.000835591
6.233396584	-0.001397887
6.23655914	-0.002183217
6.239721695	-0.0030942
6.24288425	-0.00387953
6.246046806	-0.004319315
6.249209361	-0.004444968
6.252371917	-0.004460675
6.255534472	-0.004460675
6.258697027	-0.004366435
6.261859583	-0.004099423
6.265022138	-0.003471159
6.268184693	-0.00230887
6.271347249	-0.000763341
6.274509804	0.00073821
6.277672359	0.001947618
6.280834915	0.002685829
6.28399747	0.003062787
6.287160025	0.003345506
6.290322581	0.003738171
6.293485136	0.004429261
6.296647691	0.005261711
6.299810247	0.005607256
6.302972802	0.005183178
6.306135357	0.004177956
6.309297913	0.002811482
6.312460468	0.001633486
6.315623023	0.001145011
6.318785579	0.001028782
6.321948134	0.000934543
[truncated: 2,097 more rows]
