# Supplementary material for: Spectral analysis of layered sites using shaking table tests
Source: PLoS One. 2019 Mar 12;14(3):e0212766. doi: 10.1371/journal.pone.0212766 (PMC6413934; doi:10.1371/journal.pone.0212766)
Supplement: S1 Data — (ZIP) [file pone.0212766.s001.zip › S1 Data Input seismic wave/WC.txt]

0.00158	-0.00003
0.00316	-0.00002
0.00474	-0.00002
0.00633	-0.00002
0.00791	-0.00002
0.00949	-0.00002
0.01107	-0.00002
0.01265	-0.00002
0.01423	-0.00002
0.01581	-0.00002
0.01739	-0.00002
0.01898	-0.00002
0.02056	-0.00002
0.02214	-0.00002
0.02372	-0.00002
0.0253	-0.00002
0.02688	-0.00002
0.02846	-0.00002
0.03004	-0.00002
0.03163	-0.00002
0.03321	-0.00002
0.03479	-0.00002
0.03637	-0.00002
0.03795	-0.00002
0.03953	-0.00002
0.04111	-0.00002
0.04269	-0.00002
0.04428	-0.00002
0.04586	-0.00002
0.04744	-0.00002
0.04902	-0.00002
0.0506	-0.00002
0.05218	-0.00002
0.05376	-0.00002
0.05534	-0.00002
0.05693	-0.00002
0.05851	-0.00002
0.06009	-0.00002
0.06167	-0.00002
0.06325	-0.00002
0.06483	-0.00002
0.06641	-0.00002
0.06799	-0.00002
0.06958	-0.00002
0.07116	-0.00002
0.07274	-0.00002
0.07432	-0.00002
0.0759	-0.00002
0.07748	-0.00002
0.07906	-0.00002
0.08065	-0.00002
0.08223	-0.00002
0.08381	-0.00002
0.08539	-0.00002
0.08697	-0.00002
0.08855	-0.00002
0.09013	-0.00002
0.09171	-0.00002
0.0933	-0.00002
0.09488	-0.00002
0.09646	-0.00002
0.09804	-0.00002
0.09962	-0.00002
0.1012	-0.00002
0.10278	-0.00002
0.10436	-0.00002
0.10595	-0.00002
0.10753	-0.00002
0.10911	-0.00002
0.11069	-0.00002
0.11227	-0.00002
0.11385	-0.00002
0.11543	-0.00002
0.11701	-0.00002
0.1186	-0.00003
0.12018	-0.00003
0.12176	-0.00003
0.12334	-0.00003
0.12492	-0.00003
0.1265	-0.00002
0.12808	-0.00002
0.12966	-0.00002
0.13125	-0.00002
0.13283	-0.00002
0.13441	-0.00002
0.13599	-0.00002
0.13757	-0.00003
0.13915	-0.00003
0.14073	-0.00003
0.14231	-0.00003
0.1439	-0.00003
0.14548	-0.00003
0.14706	-0.00003
0.14864	-0.00002
0.15022	-0.00002
0.1518	-0.00002
0.15338	-0.00002
0.15497	-0.00002
0.15655	-0.00002
0.15813	-0.00002
0.15971	-0.00003
0.16129	-0.00003
0.16287	-0.00003
0.16445	-0.00003
0.16603	-0.00003
0.16762	-0.00003
0.1692	-0.00002
0.17078	-0.00003
0.17236	-0.00003
0.17394	-0.00003
0.17552	-0.00002
0.1771	-0.00002
0.17868	-0.00003
0.18027	-0.00003
0.18185	-0.00003
0.18343	-0.00002
0.18501	-0.00003
0.18659	-0.00003
0.18817	-0.00003
0.18975	-0.00001
0.19133	0
0.19292	0
0.1945	0
0.19608	0.00003
0.19766	0.00006
0.19924	0.00009
0.20082	0.0001
0.2024	0.00013
0.20398	0.00018
0.20557	0.00022
0.20715	0.00021
0.20873	0.00018
0.21031	0.00015
0.21189	0.00013
0.21347	0.00009
0.21505	0.00001
0.21664	-0.00006
0.21822	-0.00013
0.2198	-0.00018
0.22138	-0.00023
0.22296	-0.00029
0.22454	-0.00032
0.22612	-0.00032
0.2277	-0.00027
0.22929	-0.00017
0.23087	-0.00003
0.23245	0.0001
0.23403	0.00019
0.23561	0.00024
0.23719	0.0003
0.23877	0.00036
0.24035	0.00033
0.24194	0.00017
0.24352	-0.00007
0.2451	-0.00032
0.24668	-0.00052
0.24826	-0.00073
0.24984	-0.00092
0.25142	-0.00102
0.253	-0.00091
0.25459	-0.00065
0.25617	-0.00035
0.25775	-0.00009
0.25933	0.00014
0.26091	0.00038
0.26249	0.00057
0.26407	0.00061
0.26565	0.0005
0.26724	0.0003
0.26882	0.00011
0.2704	-0.00006
0.27198	-0.00025
0.27356	-0.00043
0.27514	-0.00056
0.27672	-0.00055
0.2783	-0.0004
0.27989	-0.00017
0.28147	0.00005
0.28305	0.00024
0.28463	0.00041
0.28621	0.0006
0.28779	0.00077
0.28937	0.00092
0.29096	0.00102
0.29254	0.00105
0.29412	0.00093
0.2957	0.00064
0.29728	0.00021
0.29886	-0.00022
0.30044	-0.00058
0.30202	-0.00085
0.30361	-0.00107
0.30519	-0.00123
0.30677	-0.00127
0.30835	-0.00113
0.30993	-0.00078
0.31151	-0.0002
0.31309	0.00055
0.31467	0.00121
0.31626	0.0015
0.31784	0.00135
0.31942	0.001
0.321	0.00072
0.32258	0.00045
0.32416	-0.00005
0.32574	-0.0008
0.32732	-0.00147
0.32891	-0.00172
0.33049	-0.00156
0.33207	-0.00124
0.33365	-0.00085
0.33523	-0.0003
0.33681	0.00031
0.33839	0.00067
0.33997	0.00059
0.34156	0.00034
0.34314	0.00034
0.34472	0.00058
0.3463	0.00067
0.34788	0.00041
0.34946	0.00011
0.35104	0.0002
0.35262	0.00056
0.35421	0.00071
0.35579	0.00043
0.35737	-0.00003
0.35895	-0.00028
0.36053	-0.0003
0.36211	-0.0003
0.36369	-0.00035
0.36528	-0.00033
0.36686	-0.0002
0.36844	-0.00006
0.37002	0.00001
0.3716	0.00008
0.37318	0.00017
0.37476	0.00012
0.37634	-0.00026
0.37793	-0.00082
0.37951	-0.00122
0.38109	-0.00127
0.38267	-0.00114
0.38425	-0.001
0.38583	-0.00074
0.38741	-0.00015
0.38899	0.00073
0.39058	0.00152
0.39216	0.00191
0.39374	0.00183
0.39532	0.0014
0.3969	0.00071
0.39848	-0.0002
0.40006	-0.00117
0.40164	-0.00195
0.40323	-0.00236
0.40481	-0.00236
0.40639	-0.00196
0.40797	-0.00116
0.40955	-0.00008
0.41113	0.00101
0.41271	0.00179
0.41429	0.00216
0.41588	0.00217
0.41746	0.00185
0.41904	0.00116
0.42062	0.00017
0.4222	-0.00085
0.42378	-0.00161
0.42536	-0.00199
0.42694	-0.00209
0.42853	-0.00196
0.43011	-0.00149
0.43169	-0.00063
0.43327	0.00042
0.43485	0.0013
0.43643	0.00184
0.43801	0.00211
0.4396	0.0023
0.44118	0.00234
0.44276	0.00205
0.44434	0.00134
0.44592	0.00049
0.4475	-0.00013
0.44908	-0.00036
0.45066	-0.0004
0.45225	-0.0005
0.45383	-0.00064
0.45541	-0.00062
0.45699	-0.00028
0.45857	0.00023
0.46015	0.00055
0.46173	0.00048
0.46331	0.00012
0.4649	-0.0003
0.46648	-0.00068
0.46806	-0.00105
0.46964	-0.00135
0.47122	-0.00142
0.4728	-0.00111
0.47438	-0.00053
0.47596	0.00001
0.47755	0.00031
0.47913	0.00045
0.48071	0.00068
0.48229	0.00106
0.48387	0.00136
0.48545	0.00127
0.48703	0.0008
0.48861	0.00032
0.4902	0.00018
0.49178	0.00035
0.49336	0.00047
0.49494	0.00027
0.49652	-0.00012
0.4981	-0.00043
0.49968	-0.0006
0.50127	-0.00078
0.50285	-0.00102
0.50443	-0.00108
0.50601	-0.0008
0.50759	-0.00036
0.50917	-0.00014
0.51075	-0.00023
0.51233	-0.0003
0.51392	-0.00001
0.5155	0.00052
0.51708	0.00086
0.51866	0.00079
0.52024	0.00044
0.52182	0.00003
0.5234	-0.00045
0.52498	-0.0011
0.52657	-0.00184
0.52815	-0.00237
0.52973	-0.00248
0.53131	-0.00213
0.53289	-0.00146
0.53447	-0.00065
0.53605	0.0001
0.53763	0.00062
0.53922	0.0009
0.5408	0.00107
0.54238	0.0012
0.54396	0.00112
0.54554	0.00068
0.54712	0.00002
0.5487	-0.00043
0.55028	-0.00039
0.55187	-0.00007
0.55345	0.00022
0.55503	0.00045
0.55661	0.00085
0.55819	0.0014
0.55977	0.00175
0.56135	0.0016
0.56293	0.00117
0.56452	0.00084
0.5661	0.00066
0.56768	0.00025
0.56926	-0.00057
0.57084	-0.00148
0.57242	-0.00196
0.574	-0.00182
0.57559	-0.00128
0.57717	-0.00056
0.57875	0.00031
0.58033	0.00131
0.58191	0.00217
0.58349	0.00253
0.58507	0.00228
0.58665	0.0016
0.58824	0.00079
0.58982	0.00004
0.5914	-0.00073
0.59298	-0.00165
0.59456	-0.0027
0.59614	-0.00344
0.59772	-0.00343
0.5993	-0.0027
0.60089	-0.00188
0.60247	-0.00151
0.60405	-0.0014
0.60563	-0.00083
0.60721	0.00047
0.60879	0.0019
0.61037	0.00264
0.61195	0.00254
0.61354	0.00218
0.61512	0.00206
0.6167	0.00202
0.61828	0.0016
0.61986	0.00066
0.62144	-0.00045
0.62302	-0.00133
0.6246	-0.00184
0.62619	-0.00209
0.62777	-0.0022
0.62935	-0.00221
0.63093	-0.00205
0.63251	-0.00159
0.63409	-0.00084
0.63567	0.00006
0.63725	0.00092
0.63884	0.00167
0.64042	0.0023
0.642	0.00276
0.64358	0.0029
0.64516	0.00267
0.64674	0.00217
0.64832	0.00156
0.64991	0.00082
0.65149	-0.00008
0.65307	-0.00103
0.65465	-0.00185
0.65623	-0.00237
0.65781	-0.00248
0.65939	-0.00215
0.66097	-0.00146
0.66256	-0.00073
0.66414	-0.00028
0.66572	-0.00015
0.6673	0.00001
0.66888	0.00038
0.67046	0.00074
0.67204	0.00078
0.67362	0.00051
0.67521	0.0003
0.67679	0.00029
0.67837	0.00023
0.67995	-0.00004
0.68153	-0.00036
0.68311	-0.00052
0.68469	-0.00062
0.68627	-0.00088
0.68786	-0.00111
0.68944	-0.00086
0.69102	-0.00001
0.6926	0.00093
0.69418	0.0014
0.69576	0.00137
0.69734	0.00127
0.69892	0.00129
0.70051	0.00115
0.70209	0.00061
0.70367	-0.00009
0.70525	-0.00049
0.70683	-0.00041
0.70841	-0.0002
0.70999	-0.00029
0.71157	-0.00069
0.71316	-0.00099
0.71474	-0.0008
0.71632	-0.00018
0.7179	0.00046
0.71948	0.00078
0.72106	0.00087
0.72264	0.00098
0.72423	0.0011
0.72581	0.00094
0.72739	0.00042
0.72897	0.00003
0.73055	0.00028
0.73213	0.00106
0.73371	0.00163
0.73529	0.00155
0.73688	0.00117
0.73846	0.00105
0.74004	0.00106
0.74162	0.00053
0.7432	-0.00083
0.74478	-0.00236
0.74636	-0.00319
0.74794	-0.00314
0.74953	-0.00273
0.75111	-0.00233
0.75269	-0.00183
0.75427	-0.00107
0.75585	-0.00028
0.75743	0.0002
0.75901	0.00044
0.76059	0.00074
0.76218	0.00117
0.76376	0.00141
0.76534	0.00127
0.76692	0.00099
0.7685	0.00084
0.77008	0.00071
0.77166	0.00038
0.77324	0.00001
0.77483	0.00005
0.77641	0.00055
0.77799	0.00095
0.77957	0.00074
0.78115	0.00021
0.78273	0.00009
0.78431	0.00055
0.7859	0.00094
0.78748	0.00064
0.78906	-0.0001
0.79064	-0.00047
0.79222	-0.00016
0.7938	0.00029
0.79538	0.00027
0.79696	-0.00016
0.79855	-0.00042
0.80013	-0.0003
0.80171	-0.00022
0.80329	-0.00057
0.80487	-0.00107
0.80645	-0.00109
0.80803	-0.00048
0.80961	0.00017
0.8112	0.00032
0.81278	0.00009
0.81436	0.00009
0.81594	0.00054
0.81752	0.00101
0.8191	0.00101
0.82068	0.00062
0.82226	0.00031
0.82385	0.00028
0.82543	0.00026
0.82701	0.00003
0.82859	-0.00025
0.83017	-0.00018
0.83175	0.00028
0.83333	0.0007
0.83491	0.00055
0.8365	-0.00028
0.83808	-0.00143
0.83966	-0.0023
0.84124	-0.0025
0.84282	-0.00215
0.8444	-0.00174
0.84598	-0.00162
0.84756	-0.00156
0.84915	-0.00105
0.85073	0.00003
0.85231	0.00108
0.85389	0.00147
0.85547	0.00127
0.85705	0.00107
0.85863	0.0011
0.86022	0.00094
0.8618	0.0002
0.86338	-0.00078
0.86496	-0.00129
0.86654	-0.00125
0.86812	-0.00123
0.8697	-0.00164
0.87128	-0.00216
0.87287	-0.00212
0.87445	-0.00143
0.87603	-0.00053
0.87761	0.00031
0.87919	0.00126
0.88077	0.00246
0.88235	0.00354
0.88393	0.00392
0.88552	0.00354
0.8871	0.00284
0.88868	0.00217
0.89026	0.0014
0.89184	0.00031
0.89342	-0.00082
0.895	-0.00133
0.89658	-0.00094
0.89817	-0.00016
0.89975	0.00026
0.90133	0.00016
0.90291	0.00014
0.90449	0.00076
0.90607	0.00183
0.90765	0.00255
0.90923	0.00229
0.91082	0.00112
0.9124	-0.00035
0.91398	-0.00156
0.91556	-0.00237
0.91714	-0.00295
0.91872	-0.00337
0.9203	-0.00341
0.92188	-0.0028
0.92347	-0.00151
0.92505	0.00002
0.92663	0.00119
0.92821	0.0017
0.92979	0.00176
0.93137	0.0017
0.93295	0.00157
0.93454	0.00118
0.93612	0.00051
0.9377	-0.00022
0.93928	-0.00087
0.94086	-0.00153
0.94244	-0.00221
0.94402	-0.00244
0.9456	-0.00171
0.94719	-0.00018
0.94877	0.00131
0.95035	0.00212
0.95193	0.00247
0.95351	0.0028
0.95509	0.00284
0.95667	0.00189
0.95825	0.00004
0.95984	-0.00143
0.96142	-0.00154
0.963	-0.00092
0.96458	-0.0011
0.96616	-0.00232
0.96774	-0.00294
0.96932	-0.00154
0.9709	0.00105
0.97249	0.00247
0.97407	0.00174
0.97565	0.00033
0.97723	0.00014
0.97881	0.00108
0.98039	0.00141
0.98197	0.00023
0.98355	-0.00135
0.98514	-0.00192
0.98672	-0.00155
0.9883	-0.00135
0.98988	-0.00159
0.99146	-0.0013
0.99304	0.00009
0.99462	0.0017
0.9962	0.00226
0.99779	0.00182
0.99937	0.00152
1.00095	0.00186
1.00253	0.00196
1.00411	0.00089
1.00569	-0.00091
1.00727	-0.0022
1.00886	-0.0025
1.01044	-0.00258
1.01202	-0.00319
1.0136	-0.00393
1.01518	-0.0038
1.01676	-0.0025
1.01834	-0.00088
1.01992	0.00017
1.02151	0.00064
1.02309	0.00108
1.02467	0.00173
1.02625	0.0022
1.02783	0.00199
1.02941	0.00111
1.03099	-0.00013
1.03257	-0.00145
1.03416	-0.00262
1.03574	-0.00327
1.03732	-0.00296
1.0389	-0.00179
1.04048	-0.00046
1.04206	0.0004
1.04364	0.00093
1.04522	0.00166
1.04681	0.00261
1.04839	0.00303
1.04997	0.00252
1.05155	0.00171
1.05313	0.00164
1.05471	0.00225
1.05629	0.00234
1.05787	0.00111
1.05946	-0.00064
1.06104	-0.00147
1.06262	-0.00095
1.0642	0
1.06578	0.00068
1.06736	0.00148
1.06894	0.00295
1.07052	0.00442
1.07211	0.0045
1.07369	0.00285
1.07527	0.00081
1.07685	-0.00022
1.07843	-0.00043
1.08001	-0.00114
1.08159	-0.00295
1.08318	-0.00499
1.08476	-0.00606
1.08634	-0.00594
1.08792	-0.00524
1.0895	-0.00445
1.09108	-0.0035
1.09266	-0.00225
1.09424	-0.00086
1.09583	0.00045
1.09741	0.00164
1.09899	0.0027
1.10057	0.00347
1.10215	0.0038
1.10373	0.00372
1.10531	0.0032
1.10689	0.0021
1.10848	0.00044
1.11006	-0.00109
1.11164	-0.00159
1.11322	-0.00088
1.1148	0.00021
1.11638	0.00084
1.11796	0.0011
1.11954	0.00169
1.12113	0.00272
1.12271	0.00336
1.12429	0.00277
1.12587	0.00112
1.12745	-0.00057
1.12903	-0.00153
1.13061	-0.00187
1.13219	-0.00218
1.13378	-0.00279
1.13536	-0.00348
1.13694	-0.00379
1.13852	-0.0035
1.1401	-0.00286
1.14168	-0.00227
1.14326	-0.00182
1.14485	-0.00108
1.14643	0.00048
1.14801	0.00266
1.14959	0.00441
1.15117	0.00477
1.15275	0.00377
1.15433	0.00234
1.15591	0.00125
1.1575	0.00049
1.15908	-0.00023
1.16066	-0.0007
1.16224	-0.0004
1.16382	0.00055
1.1654	0.0013
1.16698	0.00127
1.16856	0.00101
1.17015	0.00153
1.17173	0.00279
1.17331	0.00346
1.17489	0.00241
1.17647	0.00016
1.17805	-0.00161
1.17963	-0.00192
1.18121	-0.00141
1.1828	-0.00129
1.18438	-0.0018
1.18596	-0.00218
1.18754	-0.00185
1.18912	-0.00117
1.1907	-0.00065
1.19228	-0.00011
1.19386	0.00097
1.19545	0.00238
1.19703	0.00318
1.19861	0.00282
1.20019	0.00196
1.20177	0.00162
1.20335	0.00182
1.20493	0.0016
1.20651	0.00032
1.2081	-0.00141
1.20968	-0.00243
1.21126	-0.00216
1.21284	-0.00091
1.21442	0.00071
1.216	0.00234
1.21758	0.00375
1.21917	0.00476
1.22075	0.00538
1.22233	0.00579
1.22391	0.0059
1.22549	0.00528
1.22707	0.00367
1.22865	0.00158
1.23023	-0.00014
1.23182	-0.00121
1.2334	-0.00215
1.23498	-0.00354
1.23656	-0.00528
1.23814	-0.00672
1.23972	-0.00737
1.2413	-0.00713
1.24288	-0.00613
1.24447	-0.00466
1.24605	-0.00307
1.24763	-0.00154
1.24921	0.00012
1.25079	0.00203
1.25237	0.00369
1.25395	0.00422
1.25553	0.00336
1.25712	0.00193
1.2587	0.00075
1.26028	-0.00039
1.26186	-0.00221
1.26344	-0.00458
1.26502	-0.00624
1.2666	-0.0062
1.26818	-0.00505
1.26977	-0.0042
1.27135	-0.00415
1.27293	-0.00403
1.27451	-0.00281
1.27609	-0.0007
1.27767	0.00113
1.27925	0.00193
1.28083	0.00217
1.28242	0.00285
1.284	0.00418
1.28558	0.00516
1.28716	0.00448
1.28874	0.00214
1.29032	-0.00036
1.2919	-0.00146
1.29349	-0.00117
1.29507	-0.00084
1.29665	-0.0012
1.29823	-0.00129
1.29981	0.00016
1.30139	0.00272
1.30297	0.0044
1.30455	0.00402
1.30614	0.00262
1.30772	0.00196
1.3093	0.00225
1.31088	0.0021
1.31246	0.00059
1.31404	-0.00152
1.31562	-0.0029
1.3172	-0.00344
1.31879	-0.0041
1.32037	-0.0053
1.32195	-0.0062
1.32353	-0.00572
1.32511	-0.00373
1.32669	-0.00105
1.32827	0.00154
1.32985	0.0039
1.33144	0.00619
1.33302	0.00836
1.3346	0.00989
1.33618	0.01005
1.33776	0.0085
1.33934	0.00572
1.34092	0.00293
1.3425	0.0012
1.34409	0.00059
1.34567	0.00022
1.34725	-0.0006
1.34883	-0.00163
1.35041	-0.00218
1.35199	-0.00198
1.35357	-0.00133
1.35515	-0.00043
1.35674	0.00089
1.35832	0.00251
1.3599	0.0036
1.36148	0.0033
1.36306	0.00183
1.36464	0.00036
1.36622	-0.00029
1.36781	-0.00057
1.36939	-0.00141
1.37097	-0.00298
1.37255	-0.00449
1.37413	-0.0053
1.37571	-0.00557
1.37729	-0.00569
1.37887	-0.00554
1.38046	-0.0047
1.38204	-0.00334
1.38362	-0.00225
1.3852	-0.00191
1.38678	-0.00199
1.38836	-0.00191
1.38994	-0.00159
1.39152	-0.00124
1.39311	-0.0006
1.39469	0.00083
1.39627	0.00281
1.39785	0.00412
1.39943	0.00384
1.40101	0.00259
1.40259	0.00177
1.40417	0.00175
1.40576	0.00149
1.40734	0.0001
1.40892	-0.0017
1.4105	-0.00248
1.41208	-0.00209
1.41366	-0.00186
1.41524	-0.00276
1.41682	-0.004
1.41841	-0.00408
1.41999	-0.00275
1.42157	-0.0011
1.42315	0.00013
1.42473	0.00154
1.42631	0.00388
1.42789	0.00647
1.42948	0.00765
1.43106	0.00662
1.43264	0.0044
1.43422	0.00262
1.4358	0.00185
1.43738	0.00146
1.43896	0.00081
1.44054	-0.00001
1.44213	-0.00071
1.44371	-0.00149
1.44529	-0.00276
1.44687	-0.00428
1.44845	-0.005
1.45003	-0.00412
1.45161	-0.00204
1.45319	-0.00007
1.45478	0.0009
1.45636	0.00135
1.45794	0.00248
1.45952	0.00482
1.4611	0.00768
1.46268	0.00998
1.46426	0.01137
1.46584	0.01211
1.46743	0.01225
1.46901	0.01128
1.47059	0.00889
1.47217	0.00565
1.47375	0.0026
1.47533	0.00012
1.47691	-0.00242
1.47849	-0.00566
1.48008	-0.00929
1.48166	-0.01219
1.48324	-0.01343
1.48482	-0.01293
1.4864	-0.01118
1.48798	-0.00859
1.48956	-0.00533
1.49114	-0.00162
1.49273	0.00209
1.49431	0.00535
1.49589	0.00789
1.49747	0.00944
1.49905	0.00972
1.50063	0.00865
1.50221	0.00655
1.5038	0.00401
1.50538	0.0013
1.50696	-0.00163
1.50854	-0.00468
1.51012	-0.00715
1.5117	-0.00832
1.51328	-0.0083
1.51486	-0.00798
1.51645	-0.00799
1.51803	-0.00796
1.51961	-0.00701
1.52119	-0.00486
1.52277	-0.00204
1.52435	0.0007
1.52593	0.00301
1.52751	0.00475
1.5291	0.0059
1.53068	0.0065
1.53226	0.00664
1.53384	0.00614
1.53542	0.00459
1.537	0.00215
1.53858	-0.00011
1.54016	-0.00114
1.54175	-0.00104
1.54333	-0.00095
1.54491	-0.00142
1.54649	-0.00187
1.54807	-0.00174
1.54965	-0.00159
1.55123	-0.0023
1.55281	-0.00343
1.5544	-0.00339
1.55598	-0.00139
1.55756	0.00141
1.55914	0.00319
1.56072	0.00351
1.5623	0.00338
1.56388	0.00381
1.56546	0.00481
1.56705	0.00563
1.56863	0.00548
1.57021	0.00402
1.57179	0.00161
1.57337	-0.00059
1.57495	-0.00164
1.57653	-0.00201
1.57812	-0.00326
1.5797	-0.00607
1.58128	-0.00902
1.58286	-0.01016
1.58444	-0.00939
1.58602	-0.00848
1.5876	-0.00839
1.58918	-0.00791
1.59077	-0.00532
1.59235	-0.00084
1.59393	0.00364
1.59551	0.00687
1.59709	0.00927
1.59867	0.01155
1.60025	0.01321
1.60183	0.01328
1.60342	0.01188
1.605	0.01031
1.60658	0.00936
1.60816	0.00837
1.60974	0.00615
1.61132	0.00266
1.6129	-0.00084
1.61448	-0.00322
1.61607	-0.00472
1.61765	-0.00653
1.61923	-0.00921
1.62081	-0.01189
1.62239	-0.01318
1.62397	-0.01283
1.62555	-0.0119
1.62713	-0.01129
1.62872	-0.01053
1.6303	-0.00862
1.63188	-0.00567
1.63346	-0.00289
1.63504	-0.00096
1.63662	0.00081
1.6382	0.00313
1.63978	0.00537
1.64137	0.00643
1.64295	0.00668
1.64453	0.00765
1.64611	0.00979
1.64769	0.01129
1.64927	0.01026
1.65085	0.00715
1.65244	0.00418
1.65402	0.00268
1.6556	0.00186
1.65718	0.00043
1.65876	-0.00175
1.66034	-0.00399
1.66192	-0.00593
1.6635	-0.0076
1.66509	-0.00883
1.66667	-0.00943
1.66825	-0.00969
1.66983	-0.00989
1.67141	-0.0095
1.67299	-0.00768
1.67457	-0.00475
1.67615	-0.00218
1.67774	-0.00069
1.67932	0.00071
1.6809	0.00314
1.68248	0.00595
1.68406	0.00751
1.68564	0.00761
1.68722	0.00764
1.6888	0.00839
1.69039	0.00873
1.69197	0.00748
1.69355	0.0054
1.69513	0.00425
1.69671	0.00434
1.69829	0.00448
1.69987	0.00414
1.70145	0.00436
1.70304	0.00578
1.70462	0.00717
1.7062	0.00707
1.70778	0.00603
1.70936	0.00594
1.71094	0.00729
1.71252	0.00849
1.7141	0.00812
1.71569	0.00658
1.71727	0.0049
1.71885	0.00307
1.72043	0.00051
1.72201	-0.00242
1.72359	-0.00487
1.72517	-0.0072
1.72676	-0.01057
1.72834	-0.01454
1.72992	-0.01667
1.7315	-0.01546
1.73308	-0.0127
1.73466	-0.01133
1.73624	-0.01147
1.73782	-0.01048
1.73941	-0.00693
1.74099	-0.0027
1.74257	-0.00011
1.74415	0.00154
1.74573	0.0046
1.74731	0.00913
1.74889	0.01237
1.75047	0.01258
1.75206	0.01154
1.75364	0.01195
1.75522	0.01366
1.7568	0.0142
1.75838	0.01245
1.75996	0.00987
1.76154	0.00789
1.76312	0.00571
1.76471	0.00188
1.76629	-0.00293
1.76787	-0.00649
1.76945	-0.00787
1.77103	-0.00852
1.77261	-0.01007
1.77419	-0.01219
1.77577	-0.01338
1.77736	-0.0129
1.77894	-0.0111
1.78052	-0.00822
1.7821	-0.00414
1.78368	0.00053
1.78526	0.00413
1.78684	0.00551
1.78843	0.00531
1.79001	0.00506
1.79159	0.005
1.79317	0.00382
1.79475	0.00062
1.79633	-0.00355
1.79791	-0.00678
1.79949	-0.00861
1.80108	-0.01057
1.80266	-0.01401
1.80424	-0.01823
1.80582	-0.02103
1.8074	-0.02113
1.80898	-0.01925
1.81056	-0.01672
1.81214	-0.01372
1.81373	-0.00948
1.81531	-0.00393
1.81689	0.00177
1.81847	0.00659
1.82005	0.01095
1.82163	0.01592
1.82321	0.02127
1.82479	0.02515
1.82638	0.02593
1.82796	0.02386
1.82954	0.02053
1.83112	0.01708
1.8327	0.0134
1.83428	0.00914
1.83586	0.00455
1.83744	0.00019
1.83903	-0.00394
1.84061	-0.00818
1.84219	-0.01232
1.84377	-0.01533
1.84535	-0.01629
1.84693	-0.0153
1.84851	-0.01321
1.85009	-0.01065
1.85168	-0.00759
1.85326	-0.00388
1.85484	0.00012
1.85642	0.00361
1.858	0.00606
1.85958	0.00756
1.86116	0.00839
1.86275	0.00842
1.86433	0.00715
1.86591	0.00457
1.86749	0.0015
1.86907	-0.00112
1.87065	-0.0034
1.87223	-0.00635
1.87381	-0.01034
1.8754	-0.01411
1.87698	-0.01581
1.87856	-0.01506
1.88014	-0.01355
1.88172	-0.01304
1.8833	-0.01339
1.88488	-0.01287
1.88646	-0.01033
1.88805	-0.00634
1.88963	-0.00208
1.89121	0.00225
1.89279	0.00713
1.89437	0.01234
1.89595	0.0166
1.89753	0.01895
1.89911	0.01991
1.9007	0.0207
1.90228	0.02163
1.90386	0.02203
1.90544	0.02165
1.90702	0.02125
1.9086	0.02139
1.91018	0.02105
1.91176	0.0185
1.91335	0.01351
1.91493	0.00801
1.91651	0.00406
1.91809	0.00165
1.91967	-0.00086
1.92125	-0.0044
1.92283	-0.00819
1.92441	-0.0112
1.926	-0.01362
1.92758	-0.01615
1.92916	-0.01824
1.93074	-0.01825
1.93232	-0.01559
1.9339	-0.01177
1.93548	-0.00862
1.93707	-0.00623
1.93865	-0.00356
1.94023	-0.00083
1.94181	0.00019
1.94339	-0.00125
1.94497	-0.00304
1.94655	-0.00232
1.94813	0.00092
1.94972	0.00357
1.9513	0.00305
1.95288	0.00007
1.95446	-0.00289
1.95604	-0.00497
1.95762	-0.00745
1.9592	-0.01114
1.96078	-0.01457
1.96237	-0.01561
1.96395	-0.01398
1.96553	-0.01119
1.96711	-0.00827
1.96869	-0.00461
1.97027	0.00051
1.97185	0.00611
1.97343	0.01005
1.97502	0.01117
1.9766	0.01043
1.97818	0.00977
1.97976	0.01035
1.98134	0.01194
1.98292	0.01356
1.9845	0.01418
1.98608	0.01317
1.98767	0.01039
1.98925	0.00627
1.99083	0.00168
1.99241	-0.00257
1.99399	-0.00597
1.99557	-0.00825
1.99715	-0.00942
1.99873	-0.00986
2.00032	-0.01022
2.0019	-0.01087
2.00348	-0.01162
2.00506	-0.01225
2.00664	-0.01298
2.00822	-0.01413
2.0098	-0.01515
2.01139	-0.01467
2.01297	-0.01199
2.01455	-0.00824
2.01613	-0.00534
2.01771	-0.00389
2.01929	-0.00285
2.02087	-0.00131
2.02245	0.00006
2.02404	0.0002
2.02562	-0.0002
2.0272	0.00095
2.02878	0.00445
2.03036	0.00838
2.03194	0.01038
2.03352	0.01043
2.0351	0.01061
2.03669	0.01197
2.03827	0.01315
2.03985	0.0126
2.04143	0.01098
2.04301	0.0103
2.04459	0.01095
2.04617	0.01088
2.04775	0.00825
2.04934	0.00373
2.05092	-0.00061
2.0525	-0.00382
2.05408	-0.00659
2.05566	-0.00938
2.05724	-0.01137
2.05882	-0.01178
2.0604	-0.01117
2.06199	-0.01072
2.06357	-0.01038
2.06515	-0.00902
2.06673	-0.00624
2.06831	-0.0032
2.06989	-0.00118
2.07147	0.00002
2.07306	0.00137
2.07464	0.00293
2.07622	0.00375
2.0778	0.00363
2.07938	0.00403
2.08096	0.00641
2.08254	0.00995
2.08412	0.01187
2.08571	0.01024
2.08729	0.00609
2.08887	0.00229
2.09045	0.0005
2.09203	-0.00029
2.09361	-0.00208
2.09519	-0.00524
2.09677	-0.00815
2.09836	-0.00941
2.09994	-0.00959
2.10152	-0.01029
2.1031	-0.01178
2.10468	-0.01257
2.10626	-0.01155
2.10784	-0.00952
2.10942	-0.00801
2.11101	-0.00708
2.11259	-0.00542
2.11417	-0.00249
2.11575	0.00059
2.11733	0.0027
2.11891	0.00443
2.12049	0.00707
2.12207	0.01027
2.12366	0.01201
2.12524	0.01097
2.12682	0.00803
2.1284	0.00498
2.12998	0.00241
2.13156	-0.00034
2.13314	-0.00354
2.13472	-0.00623
2.13631	-0.00727
2.13789	-0.00663
2.13947	-0.00539
2.14105	-0.00473
2.14263	-0.00486
2.14421	-0.00483
2.14579	-0.00335
2.14738	-0.00018
2.14896	0.00331
2.15054	0.00539
2.15212	0.00593
2.1537	0.00656
2.15528	0.00854
2.15686	0.01092
2.15844	0.01133
2.16003	0.00852
2.16161	0.00358
2.16319	-0.0013
2.16477	-0.00456
2.16635	-0.00585
2.16793	-0.00588
2.16951	-0.00603
2.17109	-0.00754
2.17268	-0.01021
2.17426	-0.01212
2.17584	-0.01132
2.17742	-0.00779
2.179	-0.00343
2.18058	0.00013
2.18216	0.00304
2.18374	0.00654
2.18533	0.01126
2.18691	0.01649
2.18849	0.02068
2.19007	0.02255
2.19165	0.02196
2.19323	0.02027
2.19481	0.01938
2.19639	0.01989
2.19798	0.02024
2.19956	0.01844
2.20114	0.01446
2.20272	0.01026
2.2043	0.00728
2.20588	0.00502
2.20746	0.00245
2.20904	0.00017
2.21063	-0.00023
2.21221	0.00137
2.21379	0.00308
2.21537	0.00332
2.21695	0.00267
2.21853	0.00268
2.22011	0.00362
2.2217	0.00455
2.22328	0.00539
2.22486	0.0073
2.22644	0.01066
2.22802	0.01357
2.2296	0.01362
2.23118	0.01069
2.23276	0.00683
2.23435	0.00356
2.23593	0.00029
2.23751	-0.00401
2.23909	-0.00871
2.24067	-0.012
2.24225	-0.01341
2.24383	-0.01441
2.24541	-0.01637
2.247	-0.0185
2.24858	-0.01867
2.25016	-0.01614
2.25174	-0.01258
2.25332	-0.01037
2.2549	-0.01001
2.25648	-0.00962
2.25806	-0.0069
2.25965	-0.00168
2.26123	0.00352
2.26281	0.0057
2.26439	0.00443
2.26597	0.00251
2.26755	0.00292
2.26913	0.00546
2.27071	0.00709
2.2723	0.00576
2.27388	0.00289
2.27546	0.00123
2.27704	0.00107
2.27862	0.00015
2.2802	-0.00287
2.28178	-0.00661
2.28336	-0.00941
2.28495	-0.01204
2.28653	-0.01619
2.28811	-0.02119
2.28969	-0.02421
2.29127	-0.02407
2.29285	-0.02291
2.29443	-0.02299
2.29602	-0.0234
2.2976	-0.02158
2.29918	-0.01722
2.30076	-0.01262
2.30234	-0.00926
2.30392	-0.00599
2.3055	-0.00138
2.30708	0.00365
2.30867	0.00723
2.31025	0.00923
2.31183	0.01106
2.31341	0.01296
2.31499	0.01338
2.31657	0.01151
2.31815	0.00871
2.31973	0.00677
2.32132	0.00573
2.3229	0.0045
2.32448	0.00278
2.32606	0.00119
2.32764	-0.00003
2.32922	-0.00124
2.3308	-0.00237
2.33238	-0.00286
2.33397	-0.00296
2.33555	-0.00366
2.33713	-0.00503
2.33871	-0.0057
2.34029	-0.0048
2.34187	-0.00336
2.34345	-0.00255
2.34503	-0.00151
2.34662	0.00128
2.3482	0.00471
2.34978	0.00535
2.35136	0.00199
2.35294	-0.00198
2.35452	-0.00239
2.3561	0.00051
2.35769	0.00258
2.35927	0.00132
2.36085	-0.00117
2.36243	-0.00145
2.36401	0.00091
2.36559	0.00359
2.36717	0.00509
2.36875	0.00619
2.37034	0.00779
2.37192	0.00914
2.3735	0.0089
2.37508	0.00709
2.37666	0.00477
2.37824	0.00247
2.37982	-0.00013
2.3814	-0.00297
2.38299	-0.00508
2.38457	-0.00565
2.38615	-0.00504
2.38773	-0.00433
2.38931	-0.00427
2.39089	-0.00499
2.39247	-0.00632
2.39405	-0.00769
2.39564	-0.00786
2.39722	-0.00575
2.3988	-0.00173
2.40038	0.00239
2.40196	0.00524
2.40354	0.00732
2.40512	0.00999
2.4067	0.01324
2.40829	0.01549
2.40987	0.01567
2.41145	0.01474
2.41303	0.0145
2.41461	0.01533
2.41619	0.016
2.41777	0.01539
2.41935	0.01358
2.42094	0.0111
2.42252	0.00821
2.4241	0.00537
2.42568	0.00366
2.42726	0.00359
2.42884	0.0038
2.43042	0.00179
2.43201	-0.00366
2.43359	-0.01122
2.43517	-0.01811
2.43675	-0.02205
2.43833	-0.02231
2.43991	-0.01972
2.44149	-0.01621
2.44307	-0.01355
2.44466	-0.01193
2.44624	-0.00999
2.44782	-0.00704
2.4494	-0.0043
2.45098	-0.00335
2.45256	-0.00361
2.45414	-0.00278
2.45572	0.00012
2.45731	0.00373
2.45889	0.00672
2.46047	0.00973
2.46205	0.01343
2.46363	0.01587
2.46521	0.01399
2.46679	0.00796
2.46837	0.00186
2.46996	-0.0008
2.47154	-0.00092
2.47312	-0.00201
2.4747	-0.00549
2.47628	-0.00945
2.47786	-0.01132
2.47944	-0.01015
2.48102	-0.00642
2.48261	-0.00143
2.48419	0.00258
2.48577	0.00336
2.48735	0.0014
2.48893	0.00049
2.49051	0.00392
2.49209	0.01034
2.49367	0.01519
2.49526	0.01621
2.49684	0.01583
2.49842	0.01726
2.5	0.02004
2.50158	0.02109
2.50316	0.01926
2.50474	0.01665
2.50633	0.01532
2.50791	0.01461
2.50949	0.01293
2.51107	0.0108
2.51265	0.01026
2.51423	0.01156
2.51581	0.012
2.51739	0.00889
2.51898	0.00283
2.52056	-0.0028
2.52214	-0.00537
2.52372	-0.00541
2.5253	-0.00559
2.52688	-0.00756
2.52846	-0.01016
2.53004	-0.0107
2.53163	-0.00795
2.53321	-0.00373
2.53479	-0.00111
2.53637	-0.00103
2.53795	-0.00142
2.53953	-0.00015
2.54111	0.00187
2.54269	0.00172
2.54428	-0.00152
2.54586	-0.00503
2.54744	-0.00568
2.54902	-0.00412
2.5506	-0.00393
2.55218	-0.00696
2.55376	-0.01099
2.55534	-0.01299
2.55693	-0.01315
2.55851	-0.0142
2.56009	-0.01714
2.56167	-0.01954
2.56325	-0.01884
2.56483	-0.01604
2.56641	-0.01443
2.56799	-0.01523
2.56958	-0.01593
2.57116	-0.01389
2.57274	-0.01034
2.57432	-0.00937
2.5759	-0.013
2.57748	-0.0185
2.57906	-0.02144
2.58065	-0.02039
2.58223	-0.01748
2.58381	-0.01473
2.58539	-0.01163
2.58697	-0.00713
2.58855	-0.00259
2.59013	-0.00058
2.59171	-0.00087
2.5933	0.00018
2.59488	0.00523
2.59646	0.01224
2.59804	0.01689
2.59962	0.01795
2.6012	0.01828
2.60278	0.02026
2.60436	0.02244
2.60595	0.0221
2.60753	0.01947
2.60911	0.01748
2.61069	0.01756
2.61227	0.01788
2.61385	0.01628
2.61543	0.01333
2.61701	0.01148
2.6186	0.01224
2.62018	0.01517
2.62176	0.01906
2.62334	0.02247
2.62492	0.02371
2.6265	0.02192
2.62808	0.01858
2.62966	0.01662
2.63125	0.0173
2.63283	0.01884
2.63441	0.01886
2.63599	0.01743
2.63757	0.0167
2.63915	0.01809
2.64073	0.02105
2.64231	0.02432
2.6439	0.02673
2.64548	0.02672
2.64706	0.02263
2.64864	0.01481
2.65022	0.00647
2.6518	0.00101
2.65338	-0.00153
2.65497	-0.00415
2.65655	-0.00903
2.65813	-0.01513
2.65971	-0.02004
2.66129	-0.02309
2.66287	-0.02571
2.66445	-0.02913
2.66603	-0.03281
2.66762	-0.0354
2.6692	-0.0364
2.67078	-0.03657
2.67236	-0.03702
2.67394	-0.03819
2.67552	-0.03943
2.6771	-0.03941
2.67868	-0.03712
2.68027	-0.03285
2.68185	-0.02806
2.68343	-0.02407
2.68501	-0.02097
2.68659	-0.01791
2.68817	-0.01437
2.68975	-0.01056
2.69133	-0.0069
2.69292	-0.00333
2.6945	0.00049
2.69608	0.00447
2.69766	0.00776
2.69924	0.00927
2.70082	0.00859
2.7024	0.00655
2.70398	0.00479
2.70557	0.00436
2.70715	0.00475
2.70873	0.00462
2.71031	0.00361
2.71189	0.00307
2.71347	0.00444
2.71505	0.00729
2.71664	0.00973
2.71822	0.011
2.7198	0.01263
2.72138	0.0164
2.72296	0.02159
2.72454	0.02539
2.72612	0.02623
2.7277	0.02563
2.72929	0.02627
2.73087	0.02892
2.73245	0.0321
2.73403	0.0345
2.73561	0.03635
2.73719	0.0381
2.73877	0.03885
2.74035	0.03721
2.74194	0.03343
2.74352	0.02939
2.7451	0.02624
2.74668	0.0231
2.74826	0.0187
2.74984	0.01376
2.75142	0.01045
2.753	0.0095
2.75459	0.00882
2.75617	0.0055
2.75775	-0.00136
2.75933	-0.01014
2.76091	-0.01843
2.76249	-0.02454
2.76407	-0.02781
2.76565	-0.0286
2.76724	-0.02834
2.76882	-0.02864
2.7704	-0.02953
2.77198	-0.02924
2.77356	-0.02657
2.77514	-0.02308
2.77672	-0.02166
2.7783	-0.02262
2.77989	-0.02242
2.78147	-0.01748
2.78305	-0.00881
2.78463	-0.00155
2.78621	0.00059
2.78779	-0.00047
2.78937	0.0007
2.79096	0.00679
2.79254	0.0147
2.79412	0.01881
2.7957	0.0169
2.79728	0.01208
2.79886	0.00911
2.80044	0.00929
2.80202	0.00988
2.80361	0.00802
2.80519	0.0043
2.80677	0.00174
2.80835	0.00159
2.80993	0.00161
2.81151	-0.00099
2.81309	-0.00583
2.81467	-0.00975
2.81626	-0.01097
2.81784	-0.01142
2.81942	-0.01429
2.821	-0.02005
2.82258	-0.02594
2.82416	-0.0292
2.82574	-0.02978
2.82732	-0.02949
2.82891	-0.02951
2.83049	-0.02936
2.83207	-0.02785
2.83365	-0.02437
2.83523	-0.01936
2.83681	-0.0142
2.83839	-0.01062
2.83997	-0.00928
2.84156	-0.00886
2.84314	-0.00713
2.84472	-0.00355
2.8463	0.00004
2.84788	0.00171
2.84946	0.00208
2.85104	0.00344
2.85262	0.00642
2.85421	0.00891
2.85579	0.00887
2.85737	0.0072
2.85895	0.00642
2.86053	0.0071
2.86211	0.00714
2.86369	0.00502
2.86528	0.00215
2.86686	0.00091
2.86844	0.0012
2.87002	0.00072
2.8716	-0.00163
2.87318	-0.00435
2.87476	-0.00606
2.87634	-0.00794
2.87793	-0.0119
2.87951	-0.01702
2.88109	-0.01998
2.88267	-0.0191
2.88425	-0.01626
2.88583	-0.01387
2.88741	-0.01157
2.88899	-0.00769
2.89058	-0.00304
2.89216	-0.00085
2.89374	-0.00219
2.89532	-0.00371
2.8969	-0.00134
2.89848	0.00453
2.90006	0.00959
2.90164	0.01085
2.90323	0.00976
2.90481	0.0097
2.90639	0.01199
2.90797	0.01546
2.90955	0.0186
2.91113	0.02056
2.91271	0.02032
2.91429	0.01684
2.91588	0.01051
2.91746	0.00368
2.91904	-0.00134
2.92062	-0.00424
2.9222	-0.00624
2.92378	-0.0081
2.92536	-0.00931
2.92694	-0.0091
2.92853	-0.00764
2.93011	-0.00587
2.93169	-0.00468
2.93327	-0.00424
2.93485	-0.00382
2.93643	-0.00219
2.93801	0.00125
2.9396	0.00557
2.94118	0.00892
2.94276	0.01044
2.94434	0.01124
2.94592	0.0131
2.9475	0.01641
2.94908	0.0199
2.95066	0.02232
2.95225	0.02393
2.95383	0.02593
2.95541	0.0288
2.95699	0.0313
2.95857	0.03118
2.96015	0.0269
2.96173	0.01902
2.96331	0.00994
2.9649	0.0021
2.96648	-0.00384
2.96806	-0.00891
2.96964	-0.01429
2.97122	-0.02005
2.9728	-0.02559
2.97438	-0.03046
2.97596	-0.03443
2.97755	-0.03724
2.97913	-0.03894
2.98071	-0.04042
2.98229	-0.04269
2.98387	-0.04558
2.98545	-0.04787
2.98703	-0.0488
2.98861	-0.04877
2.9902	-0.04806
2.99178	-0.04585
2.99336	-0.04147
2.99494	-0.03606
2.99652	-0.03185
2.9981	-0.02964
2.99968	-0.02809
3.00127	-0.02566
3.00285	-0.02226
3.00443	-0.0184
3.00601	-0.01381
3.00759	-0.00799
3.00917	-0.00173
3.01075	0.0035
3.01233	0.0075
3.01392	0.01161
3.0155	0.01656
3.01708	0.0212
3.01866	0.02415
3.02024	0.02594
3.02182	0.02831
3.0234	0.03183
3.02498	0.03527
3.02657	0.03756
3.02815	0.0391
3.02973	0.04076
3.03131	0.04242
3.03289	0.04351
3.03447	0.04434
3.03605	0.04598
3.03763	0.04866
3.03922	0.05133
3.0408	0.0529
3.04238	0.0535
3.04396	0.05385
3.04554	0.05392
3.04712	0.05263
3.0487	0.04911
3.05028	0.04373
3.05187	0.03774
3.05345	0.03221
3.05503	0.02737
3.05661	0.02303
3.05819	0.0192
3.05977	0.01627
3.06135	0.0144
3.06293	0.01324
3.06452	0.01232
3.0661	0.01155
3.06768	0.01088
3.06926	0.00939
3.07084	0.00559
3.07242	-0.00076
3.074	-0.00761
3.07559	-0.01235
3.07717	-0.01482
3.07875	-0.01757
3.08033	-0.0228
3.08191	-0.02939
3.08349	-0.034
3.08507	-0.03495
3.08665	-0.03401
3.08824	-0.03406
3.08982	-0.03585
3.0914	-0.03772
3.09298	-0.03814
3.09456	-0.03756
3.09614	-0.03744
3.09772	-0.03822
3.0993	-0.03905
3.10089	-0.0395
3.10247	-0.04071
3.10405	-0.04407
3.10563	-0.04886
3.10721	-0.05189
3.10879	-0.05005
3.11037	-0.04322
3.11195	-0.03408
3.11354	-0.02522
3.11512	-0.01731
3.1167	-0.01029
3.11828	-0.00517
3.11986	-0.00291
3.12144	-0.00194
3.12302	0.00103
3.1246	0.00669
3.12619	0.01115
3.12777	0.01028
3.12935	0.00561
3.13093	0.0037
3.13251	0.00876
3.13409	0.01771
3.13567	0.02398
3.13725	0.02521
3.13884	0.02502
3.14042	0.02739
3.142	0.03161
3.14358	0.03403
3.14516	0.03305
3.14674	0.03051
3.14832	0.02833
3.14991	0.0261
3.15149	0.02264
3.15307	0.01843
3.15465	0.01501
3.15623	0.01239
3.15781	0.00868
3.15939	0.00298
3.16097	-0.00243
3.16256	-0.00383
[truncated: 29,999 more rows]
