# Supplementary material for: Spectral analysis of layered sites using shaking table tests
Source: PLoS One. 2019 Mar 12;14(3):e0212766. doi: 10.1371/journal.pone.0212766 (PMC6413934; doi:10.1371/journal.pone.0212766)
Supplement: S1 Data — (ZIP) [file pone.0212766.s001.zip › S1 Data Input seismic wave/input wave-0.08g-horizontal.xls]

## Sheet: 180
0	0	0	0	0.00158	-3e-05	-0.000375	-3e-05	0	0
0.00316256	-0.00163722	-0.0216612	-0.0017329	0.00316	-2e-05	-0.00025	-2e-05	0.00316256	-1.18585e-07
0.00632511	-0.00154147	-0.0203944	-0.00163155	0.00474	-2e-05	-0.00025	-2e-05	0.00632511	-1.10889e-07
0.00948767	0.000135621	0.00179434	0.000143547	0.00633	-2e-05	-0.00025	-2e-05	0.00948767	-1.00051e-07
0.0126502	0.00197986	0.0261945	0.00209556	0.00791	-2e-05	-0.00025	-2e-05	0.0126502	-9.65956e-08
0.0158128	0.00176179	0.0233094	0.00186475	0.00949	-2e-05	-0.00025	-2e-05	0.0158128	-4.0366e-08
0.0189753	0.00175824	0.0232624	0.00186099	0.01107	-2e-05	-0.00025	-2e-05	0.0189753	-1.456e-07
0.0221379	0.00171441	0.0226824	0.00181459	0.01265	-2e-05	-0.00025	-2e-05	0.0221379	-3.18844e-07
0.0253004	0.00165518	0.0218988	0.00175191	0.01423	-2e-05	-0.00025	-2e-05	0.0253004	-3.06279e-07
0.028463	0.00160421	0.0212244	0.00169796	0.01581	-2e-05	-0.00025	-2e-05	0.028463	-4.17796e-07
0.0316256	0.00157315	0.0208136	0.00166509	0.01739	-2e-05	-0.00025	-2e-05	0.0316256	-4.39785e-07
0.0347881	0.00156836	0.0207501	0.00166001	0.01898	-2e-05	-0.00025	-2e-05	0.0347881	2.93713e-07
0.0379507	0.00158535	0.0209749	0.00167799	0.02056	-2e-05	-0.00025	-2e-05	0.0379507	6.25123e-07
0.0411132	0.00160557	0.0212424	0.0016994	0.02214	-2e-05	-0.00025	-2e-05	0.0411132	-3.40833e-07
0.0442758	0.00161223	0.0213306	0.00170645	0.02372	-2e-05	-0.00025	-2e-05	0.0442758	-5.08894e-07
0.0474383	0.00160458	0.0212294	0.00169835	0.0253	-2e-05	-0.00025	-2e-05	0.0474383	4.0366e-07
0.0506009	0.00159304	0.0210766	0.00168613	0.02688	-2e-05	-0.00025	-2e-05	0.0506009	-2.51306e-07
0.0537634	0.00158541	0.0209758	0.00167806	0.02846	-2e-05	-0.00025	-2e-05	0.0537634	-1.32093e-06
0.056926	0.00158234	0.0209351	0.00167481	0.03004	-2e-05	-0.00025	-2e-05	0.056926	-1.47485e-06
0.0600886	0.00158087	0.0209157	0.00167325	0.03163	-2e-05	-0.00025	-2e-05	0.0600886	-2.35599e-06
0.0632511	0.00157795	0.020877	0.00167016	0.03321	-2e-05	-0.00025	-2e-05	0.0632511	-2.73295e-06
0.0664137	0.00157216	0.0208004	0.00166403	0.03479	-2e-05	-0.00025	-2e-05	0.0664137	-1.45443e-06
0.0695762	0.00156397	0.0206921	0.00165537	0.03637	-2e-05	-0.00025	-2e-05	0.0695762	-1.41359e-06
0.0727388	0.00155519	0.020576	0.00164608	0.03795	-2e-05	-0.00025	-2e-05	0.0727388	-1.11203e-06
0.0759013	0.00154884	0.0204919	0.00163935	0.03953	-2e-05	-0.00025	-2e-05	0.0759013	2.51306e-07
0.0790639	0.00154786	0.020479	0.00163832	0.04111	-2e-05	-0.00025	-2e-05	0.0790639	5.84286e-07
0.0822264	0.00155234	0.0205382	0.00164306	0.04269	-2e-05	-0.00025	-2e-05	0.0822264	-2.45023e-06
0.085389	0.00155946	0.0206324	0.0016506	0.04428	-2e-05	-0.00025	-2e-05	0.085389	-5.10465e-06
0.0885515	0.00156794	0.0207447	0.00165957	0.04586	-2e-05	-0.00025	-2e-05	0.0885516	-6.01563e-06
0.0917141	0.0015791	0.0208923	0.00167139	0.04744	-2e-05	-0.00025	-2e-05	0.0917141	-5.32454e-06
0.0948767	0.00159104	0.0210503	0.00168402	0.04902	-2e-05	-0.00025	-2e-05	0.0948767	-5.63867e-06
0.0980392	0.00159737	0.021134	0.00169072	0.0506	-2e-05	-0.00025	-2e-05	0.0980392	-5.84286e-06
0.101202	0.00159557	0.0211102	0.00168881	0.05218	-2e-05	-0.00025	-2e-05	0.101202	-7.33498e-06
0.104364	0.00159073	0.0210461	0.00168369	0.05376	-2e-05	-0.00025	-2e-05	0.104364	-9.36113e-06
0.107527	0.00158835	0.0210147	0.00168117	0.05534	-2e-05	-0.00025	-2e-05	0.107527	-8.99988e-06
0.110689	0.00158918	0.0210256	0.00168205	0.05693	-2e-05	-0.00025	-2e-05	0.110689	2.70154e-06
0.113852	0.00159074	0.0210463	0.0016837	0.05851	-2e-05	-0.00025	-2e-05	0.113852	1.86909e-05
0.117015	0.00158958	0.021031	0.00168248	0.06009	-2e-05	-0.00025	-2e-05	0.117015	1.60207e-05
0.120177	0.00158175	0.0209273	0.00167418	0.06167	-2e-05	-0.00025	-2e-05	0.120177	1.52825e-06
0.12334	0.00156378	0.0206896	0.00165517	0.06325	-2e-05	-0.00025	-2e-05	0.12334	-3.28268e-08
0.126502	0.00153719	0.0203378	0.00162702	0.06483	-2e-05	-0.00025	-2e-05	0.126502	1.33977e-05
0.129665	0.00151438	0.020036	0.00160288	0.06641	-2e-05	-0.00025	-2e-05	0.129665	1.64919e-05
0.132827	0.00151726	0.020074	0.00160592	0.06799	-2e-05	-0.00025	-2e-05	0.132827	6.37688e-07
0.13599	0.00155583	0.0205844	0.00164675	0.06958	-2e-05	-0.00025	-2e-05	0.13599	-1.03978e-05
0.139152	0.00161565	0.0213758	0.00171007	0.07116	-2e-05	-0.00025	-2e-05	0.139152	-9.72239e-06
0.142315	0.00167659	0.0221821	0.00177457	0.07274	-2e-05	-0.00025	-2e-05	0.142315	-1.15444e-05
0.145478	0.00173172	0.0229115	0.00183292	0.07432	-2e-05	-0.00025	-2e-05	0.145478	-1.29422e-05
0.14864	0.00177714	0.0235125	0.001881	0.0759	-2e-05	-0.00025	-2e-05	0.14864	-1.09161e-05
0.151803	0.00178345	0.023596	0.00188768	0.07748	-2e-05	-0.00025	-2e-05	0.151803	-9.53391e-06
0.154965	0.00171333	0.0226682	0.00181346	0.07906	-2e-05	-0.00025	-2e-05	0.154965	-1.72773e-05
0.158128	0.00157377	0.0208217	0.00166574	0.08065	-2e-05	-0.00025	-2e-05	0.158128	-3.03137e-05
0.16129	0.00140858	0.0186362	0.00149089	0.08223	-2e-05	-0.00025	-2e-05	0.16129	-2.3874e-05
0.164453	0.00125191	0.0165634	0.00132507	0.08381	-2e-05	-0.00025	-2e-05	0.164453	1.50626e-05
0.167615	0.00110982	0.0146835	0.00117468	0.08539	-2e-05	-0.00025	-2e-05	0.167615	2.34028e-05
0.170778	0.00100772	0.0133326	0.00106661	0.08697	-2e-05	-0.00025	-2e-05	0.170778	7.1465e-06
0.173941	0.00102749	0.0135942	0.00108753	0.08855	-2e-05	-0.00025	-2e-05	0.173941	5.16747e-06
0.177103	0.00121481	0.0160725	0.0012858	0.09013	-2e-05	-0.00025	-2e-05	0.177103	-6.20411e-06
0.180266	0.00149719	0.0198086	0.00158469	0.09171	-2e-05	-0.00025	-2e-05	0.180266	-2.19892e-05
0.183428	0.00170308	0.0225325	0.0018026	0.0933	-2e-05	-0.00025	-2e-05	0.183428	-2.45023e-05
0.186591	0.00169427	0.0224161	0.00179329	0.09488	-2e-05	-0.00025	-2e-05	0.186591	-2.623e-05
0.189753	0.00153302	0.0202826	0.0016226	0.09646	-2e-05	-0.00025	-2e-05	0.189753	-4.80622e-06
0.192916	0.00140336	0.0185671	0.00148537	0.09804	-2e-05	-0.00025	-2e-05	0.192916	1.69631e-05
0.196078	0.00141627	0.0187379	0.00149903	0.09962	-2e-05	-0.00025	-2e-05	0.196078	-2.10468e-06
0.199241	0.0015632	0.0206818	0.00165455	0.1012	-2e-05	-0.00025	-2e-05	0.199241	-2.01044e-05
0.202404	0.00176553	0.0233588	0.0018687	0.10278	-2e-05	-0.00025	-2e-05	0.202404	-1.37433e-06
0.205566	0.00194613	0.0257483	0.00205986	0.10436	-2e-05	-0.00025	-2e-05	0.205566	2.19892e-05
0.208729	0.00208103	0.0275331	0.00220265	0.10595	-2e-05	-0.00025	-2e-05	0.208729	1.61778e-05
0.211891	0.00216937	0.0287019	0.00229615	0.10753	-2e-05	-0.00025	-2e-05	0.211891	-3.61252e-06
0.215054	0.00216231	0.0286084	0.00228867	0.10911	-2e-05	-0.00025	-2e-05	0.215054	-4.68057e-06
0.218216	0.00200478	0.0265243	0.00212194	0.11069	-2e-05	-0.00025	-2e-05	0.218216	1.56281e-05
0.221379	0.00176127	0.0233024	0.00186419	0.11227	-2e-05	-0.00025	-2e-05	0.221379	1.11203e-05
0.224541	0.00159366	0.0210849	0.00168679	0.11385	-2e-05	-0.00025	-2e-05	0.224541	-1.58637e-05
0.227704	0.00158991	0.0210353	0.00168282	0.11543	-2e-05	-0.00025	-2e-05	0.227704	-4.0366e-05
0.230867	0.00169201	0.0223862	0.00179089	0.11701	-2e-05	-0.00025	-2e-05	0.230867	-3.50257e-05
0.234029	0.00178766	0.0236516	0.00189213	0.1186	-3e-05	-0.000375	-3e-05	0.234029	-2.73295e-05
0.237192	0.00181867	0.0240619	0.00192496	0.12018	-3e-05	-0.000375	-3e-05	0.237192	-2.1518e-05
0.240354	0.00178703	0.0236433	0.00189146	0.12176	-3e-05	-0.000375	-3e-05	0.240354	4.13084e-05
0.243517	0.00168284	0.0222649	0.00178119	0.12334	-3e-05	-0.000375	-3e-05	0.243517	8.0889e-05
0.246679	0.00148507	0.0196483	0.00157186	0.12492	-3e-05	-0.000375	-3e-05	0.246679	2.90572e-05
0.249842	0.00121668	0.0160972	0.00128778	0.1265	-2e-05	-0.00025	-2e-05	0.249842	-3.61252e-05
0.253004	0.000925759	0.0122482	0.000979859	0.12808	-2e-05	-0.00025	-2e-05	0.253004	-1.18899e-05
0.256167	0.000635312	0.00840548	0.000672439	0.12966	-2e-05	-0.00025	-2e-05	0.256167	2.35599e-05
0.25933	0.000323436	0.00427921	0.000342337	0.13125	-2e-05	-0.00025	-2e-05	0.25933	1.99474e-05
0.262492	-2.25736e-05	-0.00029866	-2.38928e-05	0.13283	-2e-05	-0.00025	-2e-05	0.262492	7.02085e-07
0.265655	-0.000331994	-0.00439244	-0.000351395	0.13441	-2e-05	-0.00025	-2e-05	0.265655	-9.97369e-06
0.268817	-0.000513849	-0.00679848	-0.000543878	0.13599	-2e-05	-0.00025	-2e-05	0.268817	-1.74343e-05
0.27198	-0.000573504	-0.00758774	-0.000607019	0.13757	-3e-05	-0.000375	-3e-05	0.27198	-4.14654e-05
0.275142	-0.000635002	-0.00840139	-0.000672111	0.13915	-3e-05	-0.000375	-3e-05	0.275142	-5.08894e-05
0.278305	-0.000849129	-0.0112344	-0.000898751	0.14073	-3e-05	-0.000375	-3e-05	0.278305	-6.424e-05
0.281467	-0.00125583	-0.0166153	-0.00132922	0.14231	-3e-05	-0.000375	-3e-05	0.281467	-0.000100679
0.28463	-0.00177586	-0.0234955	-0.00187964	0.1439	-3e-05	-0.000375	-3e-05	0.28463	-0.000109318
0.287793	-0.00226869	-0.0300159	-0.00240127	0.14548	-3e-05	-0.000375	-3e-05	0.287793	-7.82189e-05
0.290955	-0.0025409	-0.0336173	-0.00268938	0.14706	-3e-05	-0.000375	-3e-05	0.290955	-4.72769e-05
0.294118	-0.00246453	-0.032607	-0.00260856	0.14864	-2e-05	-0.00025	-2e-05	0.294118	-2.32458e-05
0.29728	-0.00213145	-0.0282002	-0.00225602	0.15022	-2e-05	-0.00025	-2e-05	0.29728	-3.78529e-05
0.300443	-0.0017618	-0.0233095	-0.00186476	0.1518	-2e-05	-0.00025	-2e-05	0.300443	-3.94236e-05
0.303605	-0.00149492	-0.0197785	-0.00158228	0.15338	-2e-05	-0.00025	-2e-05	0.303605	-3.06279e-05
0.306768	-0.00132103	-0.0174779	-0.00139823	0.15497	-2e-05	-0.00025	-2e-05	0.306768	-2.67012e-06
0.30993	-0.00114549	-0.0151554	-0.00121243	0.15655	-2e-05	-0.00025	-2e-05	0.30993	9.67527e-06
0.313093	-0.000917139	-0.0121342	-0.000970736	0.15813	-2e-05	-0.00025	-2e-05	0.313093	-2.41882e-05
0.316256	-0.00075547	-0.00999524	-0.000799619	0.15971	-3e-05	-0.000375	-3e-05	0.316256	-3.26697e-05
0.319418	-0.000862946	-0.0114172	-0.000913376	0.16129	-3e-05	-0.000375	-3e-05	0.319418	-3.37692e-05
0.322581	-0.00127001	-0.0168029	-0.00134423	0.16287	-3e-05	-0.000375	-3e-05	0.322581	-3.70676e-05
0.325743	-0.00185381	-0.0245269	-0.00196215	0.16445	-3e-05	-0.000375	-3e-05	0.325743	-6.25123e-05
0.328906	-0.00252457	-0.0334013	-0.0026721	0.16603	-3e-05	-0.000375	-3e-05	0.328906	-7.58629e-05
0.332068	-0.00320769	-0.0424393	-0.00339514	0.16762	-3e-05	-0.000375	-3e-05	0.332068	-9.40825e-07
0.335231	-0.00381191	-0.0504334	-0.00403467	0.1692	-2e-05	-0.00025	-2e-05	0.335231	5.40307e-05
0.338393	-0.00432356	-0.0572029	-0.00457623	0.17078	-3e-05	-0.000375	-3e-05	0.338393	1.94762e-05
0.341556	-0.00482333	-0.0638151	-0.0051052	0.17236	-3e-05	-0.000375	-3e-05	0.341556	3.92665e-06
0.344719	-0.00537575	-0.0711238	-0.0056899	0.17394	-3e-05	-0.000375	-3e-05	0.344719	5.34024e-05
0.347881	-0.00587178	-0.0776866	-0.00621493	0.17552	-2e-05	-0.00025	-2e-05	0.347881	9.5182e-05
0.351044	-0.00607557	-0.0803827	-0.00643062	0.1771	-2e-05	-0.00025	-2e-05	0.351044	4.44497e-05
0.354206	-0.00593813	-0.0785644	-0.00628515	0.17868	-3e-05	-0.000375	-3e-05	0.354206	-2.19892e-05
0.357369	-0.00563785	-0.0745916	-0.00596733	0.18027	-3e-05	-0.000375	-3e-05	0.357369	-1.72773e-05
0.360531	-0.00527263	-0.0697595	-0.00558076	0.18185	-3e-05	-0.000375	-3e-05	0.360531	4.61774e-05
0.363694	-0.00474972	-0.0628411	-0.00502729	0.18343	-2e-05	-0.00025	-2e-05	0.363694	0.00010225
0.366856	-0.00405747	-0.0536823	-0.00429458	0.18501	-3e-05	-0.000375	-3e-05	0.366856	5.85856e-05
0.370019	-0.00345044	-0.045651	-0.00365208	0.18659	-3e-05	-0.000375	-3e-05	0.370019	-5.40307e-05
0.373182	-0.00316115	-0.0418236	-0.00334589	0.18817	-3e-05	-0.000375	-3e-05	0.373182	-9.5182e-05
0.376344	-0.00285338	-0.0377516	-0.00302013	0.18975	-1e-05	-0.000125	-1e-05	0.376344	-9.25119e-05
0.379507	-0.00163011	-0.0215672	-0.00172538	0.19133	0	0	0	0.379507	-0.000112302
0.382669	0.000976329	0.0129173	0.00103338	0.19292	0	0	0	0.382669	-0.000136333
0.385832	0.00447797	0.0592458	0.00473966	0.1945	0	0	0	0.385832	-0.000125339
0.388994	0.00793481	0.104981	0.00839851	0.19608	3e-05	0.000375	3e-05	0.388994	-5.18318e-05
0.392157	0.0101849	0.134751	0.0107801	0.19766	6e-05	0.00075	6e-05	0.392157	1.08218e-05
0.395319	0.0103361	0.136751	0.0109401	0.19924	9e-05	0.001125	9e-05	0.395319	2.21463e-05
0.398482	0.00877582	0.116108	0.00928867	0.20082	0.0001	0.00125	0.0001	0.398482	8.67004e-05
0.401645	0.00685626	0.0907117	0.00725693	0.2024	0.00013	0.001625	0.00013	0.401645	0.000131935
0.404807	0.00555215	0.0734576	0.00587661	0.20398	0.00018	0.00225	0.00018	0.404807	9.78521e-05
0.40797	0.00489439	0.0647552	0.00518041	0.20557	0.00022	0.00275	0.00022	0.40797	0.000107276
0.411132	0.00433868	0.0574028	0.00459222	0.20715	0.00021	0.002625	0.00021	0.411132	0.000122511
0.414295	0.00339616	0.0449328	0.00359462	0.20873	0.00018	0.00225	0.00018	0.414295	6.28264e-05
0.417457	0.00203361	0.0269057	0.00215245	0.21031	0.00015	0.001875	0.00015	0.417457	-5.73291e-06
0.42062	0.000540804	0.0071551	0.000572408	0.21189	0.00013	0.001625	0.00013	0.42062	-3.65964e-05
0.423782	-0.000833588	-0.0110288	-0.000882302	0.21347	9e-05	0.001125	9e-05	0.423782	-7.09938e-05
0.426945	-0.00203893	-0.026976	-0.00215808	0.21505	1e-05	0.000125	1e-05	0.426945	-8.04178e-05
0.430108	-0.00318322	-0.0421155	-0.00336924	0.21664	-6e-05	-0.00075	-6e-05	0.430108	-8.46586e-05
0.43327	-0.0043825	-0.0579826	-0.00463861	0.21822	-0.00013	-0.001625	-0.00013	0.43327	-4.64915e-05
0.436433	-0.0056794	-0.0751413	-0.0060113	0.2198	-0.00018	-0.00225	-0.00018	0.436433	1.80626e-05
0.439595	-0.00712409	-0.0942553	-0.00754042	0.22138	-0.00023	-0.002875	-0.00023	0.439595	-1.4026e-05
0.442758	-0.00880686	-0.116519	-0.00932152	0.22296	-0.00029	-0.003625	-0.00029	0.442758	-4.66486e-05
0.44592	-0.010742	-0.142121	-0.0113697	0.22454	-0.00032	-0.004	-0.00032	0.44592	1.31464e-05
0.449083	-0.0128176	-0.169584	-0.0135667	0.22612	-0.00032	-0.004	-0.00032	0.449083	5.76432e-05
0.452245	-0.014903	-0.197174	-0.0157739	0.2277	-0.00027	-0.003375	-0.00027	0.452245	3.18844e-05
0.455408	-0.0169494	-0.224248	-0.0179399	0.22929	-0.00017	-0.002125	-0.00017	0.455408	-2.6073e-06
0.458571	-0.0190066	-0.251466	-0.0201173	0.23087	-3e-05	-0.000375	-3e-05	0.458571	-2.18322e-05
0.461733	-0.0211144	-0.279354	-0.0223483	0.23245	0.0001	0.00125	0.0001	0.461733	-8.05749e-05
0.464896	-0.0227764	-0.301344	-0.0241075	0.23403	0.00019	0.002375	0.00019	0.464896	-9.94228e-05
0.468058	-0.0229275	-0.303342	-0.0242674	0.23561	0.00024	0.003	0.00024	0.468058	-3.04708e-05
0.471221	-0.0212064	-0.280571	-0.0224457	0.23719	0.0003	0.00375	0.0003	0.471221	-3.47116e-07
0.474383	-0.0185122	-0.244925	-0.019594	0.23877	0.00036	0.0045	0.00036	0.474383	2.19892e-05
0.477546	-0.015948	-0.211	-0.01688	0.24035	0.00033	0.004125	0.00033	0.477546	-3.12561e-05
0.480708	-0.0140685	-0.186133	-0.0148906	0.24194	0.00017	0.002125	0.00017	0.480708	-0.000146857
0.483871	-0.0131985	-0.174622	-0.0139698	0.24352	-7e-05	-0.000875	-7e-05	0.483871	-0.000204186
0.487034	-0.0134922	-0.178509	-0.0142807	0.2451	-0.00032	-0.004	-0.00032	0.487034	-0.000156124
0.490196	-0.0144524	-0.191212	-0.015297	0.24668	-0.00052	-0.0065	-0.00052	0.490196	-1.18428e-05
0.493359	-0.0151645	-0.200634	-0.0160507	0.24826	-0.00073	-0.009125	-0.00073	0.493359	8.8114e-05
0.496521	-0.0151051	-0.199848	-0.0159879	0.24984	-0.00092	-0.0115	-0.00092	0.496521	0.000110417
0.499684	-0.0144573	-0.191278	-0.0153022	0.25142	-0.00102	-0.01275	-0.00102	0.499684	7.83759e-05
0.502846	-0.013803	-0.18262	-0.0146096	0.253	-0.00091	-0.011375	-0.00091	0.502846	-1.58637e-05
0.506009	-0.0137944	-0.182507	-0.0146006	0.25459	-0.00065	-0.008125	-0.00065	0.506009	-4.66486e-05
0.509171	-0.014825	-0.196142	-0.0156914	0.25617	-0.00035	-0.004375	-0.00035	0.509171	-6.45541e-05
0.512334	-0.0166479	-0.220259	-0.0176207	0.25775	-9e-05	-0.001125	-9e-05	0.512334	-8.29309e-05
0.515497	-0.0186289	-0.246469	-0.0197176	0.25933	0.00014	0.00175	0.00014	0.515497	-5.9371e-05
0.518659	-0.0202361	-0.267734	-0.0214187	0.26091	0.00038	0.00475	0.00038	0.518659	-5.37166e-05
0.521822	-0.0195246	-0.25832	-0.0206656	0.26249	0.00057	0.007125	0.00057	0.521822	7.05226e-06
0.524984	-0.0127642	-0.168876	-0.0135101	0.26407	0.00061	0.007625	0.00061	0.524984	9.97369e-05
0.528147	0.00110009	0.0145547	0.00116437	0.26565	0.0005	0.00625	0.0005	0.528147	0.000100836
0.531309	0.0185702	0.245692	0.0196554	0.26724	0.0003	0.00375	0.0003	0.531309	3.43975e-05
0.534472	0.0341794	0.45221	0.0361768	0.26882	0.00011	0.001375	0.00011	0.534472	1.24867e-05
0.537634	0.0426222	0.563913	0.0451131	0.2704	-6e-05	-0.00075	-6e-05	0.537634	3.04708e-05
0.540797	0.0423563	0.560395	0.0448316	0.27198	-0.00025	-0.003125	-0.00025	0.540797	-8.10461e-05
0.54396	0.0375315	0.49656	0.0397248	0.27356	-0.00043	-0.005375	-0.00043	0.54396	-0.000174343
0.547122	0.033713	0.44604	0.0356832	0.27514	-0.00056	-0.007	-0.00056	0.547122	-4.61774e-05
0.550285	0.0331774	0.438953	0.0351162	0.27672	-0.00055	-0.006875	-0.00055	0.550285	3.45545e-05
0.553447	0.0346637	0.458618	0.0366894	0.2783	-0.0004	-0.005	-0.0004	0.553447	2.45023e-05
0.55661	0.0357864	0.473472	0.0378777	0.27989	-0.00017	-0.002125	-0.00017	0.55661	7.53917e-05
0.559772	0.0353042	0.467092	0.0373673	0.28147	5e-05	0.000625	5e-05	0.559772	7.33498e-05
0.562935	0.0338432	0.447762	0.0358209	0.28305	0.00024	0.003	0.00024	0.562935	2.40311e-05
0.566097	0.0328215	0.434244	0.0347395	0.28463	0.00041	0.005125	0.00041	0.566097	6.59677e-05
0.56926	0.0328956	0.435225	0.034818	0.28621	0.0006	0.0075	0.0006	0.56926	0.000145286
0.572423	0.0337064	0.445952	0.0356762	0.28779	0.00077	0.009625	0.00077	0.572423	2.92143e-05
0.575585	0.0346151	0.457975	0.036638	0.28937	0.00092	0.0115	0.00092	0.575585	-0.000132564
0.578748	0.0352796	0.466767	0.0373414	0.29096	0.00102	0.01275	0.00102	0.578748	-5.9528e-05
0.58191	0.0356836	0.472112	0.0377689	0.29254	0.00105	0.013125	0.00105	0.58191	-2.79577e-06
0.585073	0.0355571	0.470437	0.037635	0.29412	0.00093	0.011625	0.00093	0.585073	-0.000117171
0.588235	0.0342538	0.453195	0.0362556	0.2957	0.00064	0.008	0.00064	0.588235	-0.000188479
0.591398	0.031657	0.418838	0.0335071	0.29728	0.00021	0.002625	0.00021	0.591398	-5.05753e-05
0.59456	0.0284765	0.376758	0.0301407	0.29886	-0.00022	-0.00275	-0.00022	0.59456	0.000106491
0.597723	0.0254655	0.336921	0.0269537	0.30044	-0.00058	-0.00725	-0.00058	0.597723	0.000163349
0.600886	0.0228352	0.302121	0.0241697	0.30202	-0.00085	-0.010625	-0.00085	0.600886	0.000164919
0.604048	0.0203525	0.269273	0.0215419	0.30361	-0.00107	-0.013375	-0.00107	0.604048	9.39255e-05
0.607211	0.0176971	0.234141	0.0187313	0.30519	-0.00123	-0.015375	-0.00123	0.607211	9.62815e-05
0.610373	0.014576	0.192847	0.0154278	0.30677	-0.00127	-0.015875	-0.00127	0.610373	0.000119998
0.613536	0.0107805	0.142632	0.0114105	0.30835	-0.00113	-0.014125	-0.00113	0.613536	1.96333e-05
0.616698	0.00641438	0.0848654	0.00678923	0.30993	-0.00078	-0.00975	-0.00078	0.616698	-4.91617e-05
0.619861	0.00185791	0.0245811	0.00196649	0.31151	-0.0002	-0.0025	-0.0002	0.619861	-7.25645e-05
0.623023	-0.00258578	-0.0342111	-0.00273689	0.31309	0.00055	0.006875	0.00055	0.623023	-4.5235e-05
0.626186	-0.00687961	-0.0910205	-0.00728164	0.31467	0.00121	0.015125	0.00121	0.626186	-8.01037e-06
0.629349	-0.0111482	-0.147496	-0.0117997	0.31626	0.0015	0.01875	0.0015	0.629349	-5.29312e-05
0.632511	-0.015516	-0.205285	-0.0164228	0.31784	0.00135	0.016875	0.00135	0.632511	-6.61248e-05
0.635674	-0.0200323	-0.265037	-0.0212029	0.31942	0.001	0.0125	0.001	0.635674	2.3874e-05
0.638836	-0.0246781	-0.326504	-0.0261203	0.321	0.00072	0.009	0.00072	0.638836	0.000152511
0.641999	-0.0293986	-0.388957	-0.0311166	0.32258	0.00045	0.005625	0.00045	0.641999	0.000129422
0.645161	-0.0341334	-0.451601	-0.0361281	0.32416	-5e-05	-0.000625	-5e-05	0.645161	-4.91617e-05
0.648324	-0.0388496	-0.513999	-0.0411199	0.32574	-0.0008	-0.01	-0.0008	0.648324	-0.000107119
0.651486	-0.0435445	-0.576115	-0.0460892	0.32732	-0.00147	-0.018375	-0.00147	0.651486	-2.18322e-05
0.654649	-0.0482492	-0.63836	-0.0510688	0.32891	-0.00172	-0.0215	-0.00172	0.654649	8.23026e-06
0.657812	-0.0530106	-0.701356	-0.0561085	0.33049	-0.00156	-0.0195	-0.00156	0.657812	-7.93183e-05
0.660974	-0.0578342	-0.765174	-0.061214	0.33207	-0.00124	-0.0155	-0.00124	0.660974	-0.000174343
0.664137	-0.0624621	-0.826405	-0.0661124	0.33365	-0.00085	-0.010625	-0.00085	0.664137	-0.000105077
0.667299	-0.0663811	-0.878254	-0.0702603	0.33523	-0.0003	-0.00375	-0.0003	0.667299	9.17265e-06
0.670462	-0.0694509	-0.918869	-0.0735095	0.33681	0.00031	0.003875	0.00031	0.670462	0.0001456
0.673624	-0.072143	-0.954487	-0.076359	0.33839	0.00067	0.008375	0.00067	0.673624	0.000155338
0.676787	-0.0750177	-0.992521	-0.0794017	0.33997	0.00059	0.007375	0.00059	0.676787	-4.16225e-05
0.679949	-0.0780857	-1.03311	-0.082649	0.34156	0.00034	0.00425	0.00034	0.679949	-0.000194762
0.683112	-0.0800001	-1.05844	-0.0846752	0.34314	0.00034	0.00425	0.00034	0.683112	-0.000111517
0.686275	-0.0787958	-1.04251	-0.0834005	0.34472	0.00058	0.00725	0.00058	0.686275	5.10465e-05
0.689437	-0.0742074	-0.981801	-0.0785441	0.3463	0.00067	0.008375	0.00067	0.689437	7.41352e-05
0.6926	-0.0670835	-0.887547	-0.0710037	0.34788	0.00041	0.005125	0.00041	0.6926	-3.61252e-05
0.695762	-0.0566396	-0.74937	-0.0599496	0.34946	0.00011	0.001375	0.00011	0.695762	1.60207e-05
0.698925	-0.0371937	-0.492091	-0.0393673	0.35104	0.0002	0.0025	0.0002	0.698925	0.00026073
0.702087	-0.00146507	-0.0193836	-0.00155069	0.35262	0.00056	0.007	0.00056	0.702087	0.000306279
0.70525	0.0421876	0.558162	0.044653	0.35421	0.00071	0.008875	0.00071	0.70525	0.000124553
0.708412	0.0693453	0.917472	0.0733977	0.35579	0.00043	0.005375	0.00043	0.708412	-9.97369e-05
0.711575	0.068008	0.899779	0.0719823	0.35737	-3e-05	-0.000375	-3e-05	0.711575	-0.000202615
0.714738	0.0501978	0.664141	0.0531313	0.35895	-0.00028	-0.0035	-0.00028	0.714738	-0.000160207
0.7179	0.0343433	0.454379	0.0363503	0.36053	-0.0003	-0.00375	-0.0003	0.7179	-8.51298e-05
0.721063	0.0289309	0.38277	0.0306216	0.36211	-0.0003	-0.00375	-0.0003	0.721063	-2.45023e-05
0.724225	0.0309299	0.409217	0.0327374	0.36369	-0.00035	-0.004375	-0.00035	0.724225	-0.000118428
0.727388	0.0329759	0.436287	0.034903	0.36528	-0.00033	-0.004125	-0.00033	0.727388	-0.000168061
0.73055	0.0302901	0.400753	0.0320603	0.36686	-0.0002	-0.0025	-0.0002	0.73055	-7.97895e-06
0.733713	0.0228361	0.302133	0.0241706	0.36844	-6e-05	-0.00075	-6e-05	0.733713	0.000152668
0.736875	0.0135057	0.178687	0.014295	0.37002	1e-05	0.000125	1e-05	0.736875	0.000218322
0.740038	0.00539086	0.0713237	0.0057059	0.3716	8e-05	0.001	8e-05	0.740038	0.000202615
0.743201	-9.04263e-05	-0.00119638	-9.57107e-05	0.37318	0.00017	0.002125	0.00017	0.743201	0.000149056
0.746363	-0.00363402	-0.0480799	-0.00384639	0.37476	0.00012	0.0015	0.00012	0.746363	9.15695e-05
0.749526	-0.00688485	-0.0910899	-0.00728719	0.37634	-0.00026	-0.00325	-0.00026	0.749526	0.000118585
0.752688	-0.0109576	-0.144974	-0.011598	0.37793	-0.00082	-0.01025	-0.00082	0.752688	0.000208898
0.755851	-0.0159388	-0.210878	-0.0168703	0.37951	-0.00122	-0.01525	-0.00122	0.755851	6.34547e-05
0.759013	-0.0212789	-0.28153	-0.0225224	0.38109	-0.00127	-0.015875	-0.00127	0.759013	-0.000257588
0.762176	-0.0264315	-0.349702	-0.0279762	0.38267	-0.00114	-0.01425	-0.00114	0.762176	-0.000372246
0.765338	-0.0312019	-0.412817	-0.0330253	0.38425	-0.001	-0.0125	-0.001	0.765338	-0.000274866
0.768501	-0.0357291	-0.472714	-0.0378171	0.38583	-0.00074	-0.00925	-0.00074	0.768501	-0.000205756
0.771664	-0.0406473	-0.537784	-0.0430227	0.38741	-0.00015	-0.001875	-0.00015	0.771664	-0.000282719
0.774826	-0.0441346	-0.583923	-0.0467138	0.38899	0.00073	0.009125	0.00073	0.774826	-0.000230887
0.777989	-0.0348861	-0.461561	-0.0369248	0.39058	0.00152	0.019	0.00152	0.777989	3.39263e-05
0.781151	-0.000734923	-0.00972339	-0.000777871	0.39216	0.00191	0.023875	0.00191	0.781151	0.00023717
0.784314	0.046456	0.614636	0.0491709	0.39374	0.00183	0.022875	0.00183	0.784314	0.00021361
0.787476	0.0755833	1	0.0800003	0.39532	0.0014	0.0175	0.0014	0.787476	7.94754e-05
0.790639	0.0720737	0.953571	0.0762856	0.3969	0.00071	0.008875	0.00071	0.790639	8.05749e-05
0.793801	0.0495831	0.656009	0.0524807	0.39848	-0.0002	-0.0025	-0.0002	0.793801	0.000157066
0.796964	0.029352	0.388341	0.0310673	0.40006	-0.00117	-0.014625	-0.00117	0.796964	0.000202615
0.800127	0.0213917	0.283023	0.0226419	0.40164	-0.00195	-0.024375	-0.00195	0.800127	0.00014293
0.803289	0.0224162	0.296578	0.0237262	0.40323	-0.00236	-0.0295	-0.00236	0.803289	-3.34551e-05
0.806452	0.023936	0.316685	0.0253348	0.40481	-0.00236	-0.0295	-0.00236	0.806452	-0.000232458
0.809614	0.0202634	0.268095	0.0214476	0.40639	-0.00196	-0.0245	-0.00196	0.809614	-0.000243452
0.812777	0.0110488	0.146181	0.0116945	0.40797	-0.00116	-0.0145	-0.00116	0.812777	-0.000140731
0.815939	-0.000226298	-0.00299403	-0.000239523	0.40955	-8e-05	-0.001	-8e-05	0.815939	-7.63341e-05
0.819102	-0.00639651	-0.0846289	-0.00677031	0.41113	0.00101	0.012625	0.00101	0.819102	4.88475e-05
0.822264	0.000707022	0.00935425	0.00074834	0.41271	0.00179	0.022375	0.00179	0.822264	0.000199474
0.825427	0.0216575	0.286539	0.0229231	0.41429	0.00216	0.027	0.00216	0.825427	0.0001456
0.82859	0.0457424	0.605194	0.0484156	0.41588	0.00217	0.027125	0.00217	0.828589	1.96333e-05
0.831752	0.0587738	0.777607	0.0622085	0.41746	0.00185	0.023125	0.00185	0.831752	9.72239e-05
0.834915	0.056005	0.740973	0.0592779	0.41904	0.00116	0.0145	0.00116	0.834915	0.000153296
0.838077	0.0450702	0.596301	0.0477041	0.42062	0.00017	0.002125	0.00017	0.838077	5.82715e-05
0.84124	0.0361748	0.47861	0.0382888	0.4222	-0.00085	-0.010625	-0.00085	0.84124	-8.67004e-05
0.844402	0.0335688	0.444132	0.0355306	0.42378	-0.00161	-0.020125	-0.00161	0.844402	-9.91087e-05
0.847565	0.0351388	0.464903	0.0371922	0.42536	-0.00199	-0.024875	-0.00199	0.847565	1.06177e-05
0.850727	0.036599	0.484223	0.0387378	0.42694	-0.00209	-0.026125	-0.00209	0.850727	3.25127e-06
0.85389	0.0353152	0.467237	0.037379	0.42853	-0.00196	-0.0245	-0.00196	0.85389	-2.34028e-05
0.857052	0.0313978	0.415408	0.0332326	0.43011	-0.00149	-0.018625	-0.00149	0.857052	-3.48687e-05
0.860215	0.0265095	0.350734	0.0280587	0.43169	-0.00063	-0.007875	-0.00063	0.860215	-2.76436e-06
0.863378	0.0221593	0.293178	0.0234543	0.43327	0.00042	0.00525	0.00042	0.863378	1.58637e-07
0.86654	0.0188572	0.24949	0.0199592	0.43485	0.0013	0.01625	0.0013	0.86654	-0.000180626
0.869703	0.0162438	0.214914	0.0171931	0.43643	0.00184	0.023	0.00184	0.869703	-0.000364393
0.872865	0.0136692	0.18085	0.014468	0.43801	0.00211	0.026375	0.00211	0.872865	-0.000532454
0.876028	0.0107479	0.1422	0.011376	0.4396	0.0023	0.02875	0.0023	0.876028	-0.000493187
0.87919	0.00749817	0.0992044	0.00793635	0.44118	0.00234	0.02925	0.00234	0.87919	-0.000128794
0.882353	0.00412433	0.0545669	0.00436535	0.44276	0.00205	0.025625	0.00205	0.882353	0.000353399
0.885515	0.000810185	0.0107191	0.000857531	0.44434	0.00134	0.01675	0.00134	0.885515	0.000802607
0.888678	-0.00241498	-0.0319513	-0.0025561	0.44592	0.00049	0.006125	0.00049	0.888678	0.000950249
0.891841	-0.00518667	-0.0686221	-0.00548977	0.4475	-0.00013	-0.001625	-0.00013	0.891841	0.000719362
0.895003	-0.00587408	-0.077717	-0.00621736	0.44908	-0.00036	-0.0045	-0.00036	0.895003	0.000193191
0.898166	-0.00286655	-0.0379258	-0.00303407	0.45066	-0.0004	-0.005	-0.0004	0.898166	-0.000191621
0.901328	0.00306893	0.0406034	0.00324827	0.45225	-0.0005	-0.00625	-0.0005	0.901328	-7.52346e-05
0.904491	0.00955296	0.12639	0.0101112	0.45383	-0.00064	-0.008	-0.00064	0.904491	0.000268583
0.907653	0.0150038	0.198508	0.0158806	0.45541	-0.00062	-0.00775	-0.00062	0.907653	0.000334551
0.910816	0.0194622	0.257495	0.0205996	0.45699	-0.00028	-0.0035	-0.00028	0.910816	7.03656e-05
0.913978	0.0230436	0.304879	0.0243903	0.45857	0.00023	0.002875	0.00023	0.913978	-0.000164919
0.917141	0.0244985	0.324127	0.0259302	0.46015	0.00055	0.006875	0.00055	0.917141	-8.27738e-05
0.920304	0.0229223	0.303273	0.0242618	0.46173	0.00048	0.006	0.00048	0.920304	0.000207327
0.923466	0.0194678	0.257568	0.0206054	0.46331	0.00012	0.0015	0.00012	0.923466	0.00030942
0.926629	0.0160597	0.212478	0.0169982	0.4649	-0.0003	-0.00375	-0.0003	0.926629	9.12554e-05
0.929791	0.0135957	0.179878	0.0143902	0.46648	-0.00068	-0.0085	-0.00068	0.929791	-0.000282719
0.932954	0.0117449	0.155391	0.0124313	0.46806	-0.00105	-0.013125	-0.00105	0.932954	-0.000433502
0.936116	0.00971307	0.128509	0.0102807	0.46964	-0.00135	-0.016875	-0.00135	0.936116	-0.0002623
0.939279	0.00694445	0.0918784	0.00735028	0.47122	-0.00142	-0.01775	-0.00142	0.939279	-1.42616e-05
0.942441	0.00342888	0.0453658	0.00362927	0.4728	-0.00111	-0.013875	-0.00111	0.942441	8.13602e-05
0.945604	-0.000428654	-0.0056713	-0.000453704	0.47438	-0.00053	-0.006625	-0.00053	0.945604	0.00023717
0.948767	-0.00418547	-0.0553758	-0.00443006	0.47596	1e-05	0.000125	1e-05	0.948767	0.00071308
0.951929	-0.00766112	-0.10136	-0.00810883	0.47755	0.00031	0.003875	0.00031	0.951929	0.000987945
0.955092	-0.0109606	-0.145014	-0.0116011	0.47913	0.00045	0.005625	0.00045	0.955092	0.000488475
0.958254	-0.0143414	-0.189743	-0.0151795	0.48071	0.00068	0.0085	0.00068	0.958254	-0.000507323
0.961417	-0.016977	-0.224614	-0.0179691	0.48229	0.00106	0.01325	0.00106	0.961417	-0.00119841
0.964579	-0.0155797	-0.206127	-0.0164902	0.48387	0.00136	0.017	0.00136	0.964579	-0.000874858
0.967742	-0.00737112	-0.0975235	-0.00780188	0.48545	0.00127	0.015875	0.00127	0.967742	8.65434e-05
0.970904	0.00473724	0.062676	0.00501408	0.48703	0.0008	0.01	0.0008	0.970904	0.000650253
0.974067	0.0130023	0.172027	0.0137622	0.48861	0.00032	0.004	0.00032	0.974067	0.000274866
0.97723	0.0124914	0.165267	0.0132214	0.4902	0.00018	0.00225	0.00018	0.97723	-0.000477481
0.980392	0.00568508	0.0752164	0.00601731	0.49178	0.00035	0.004375	0.00035	0.980392	-0.000741352
0.983555	-0.00154055	-0.0203822	-0.00163057	0.49336	0.00047	0.005875	0.00047	0.983555	-0.000534024
0.986717	-0.00563898	-0.0746065	-0.00596852	0.49494	0.00027	0.003375	0.00027	0.986717	-0.000232458
0.98988	-0.00689063	-0.0911663	-0.00729331	0.49652	-0.00012	-0.0015	-0.00012	0.98988	-0.000325127
0.993042	-0.00757196	-0.100181	-0.00801446	0.4981	-0.00043	-0.005375	-0.00043	0.993042	-0.000870146
0.996205	-0.00954393	-0.126271	-0.0101017	0.49968	-0.0006	-0.0075	-0.0006	0.996205	-0.000843444
0.999367	-0.0131841	-0.174432	-0.0139546	0.50127	-0.00078	-0.00975	-0.00078	0.999367	0.000230887
1.00253	-0.017714	-0.234365	-0.0187492	0.50285	-0.00102	-0.01275	-0.00102	1.00253	0.00123768
1.00569	-0.022152	-0.293082	-0.0234465	0.50443	-0.00108	-0.0135	-0.00108	1.00569	0.00111046
1.00886	-0.0260091	-0.344114	-0.0275291	0.50601	-0.0008	-0.01	-0.0008	1.00886	0.000207327
1.01202	-0.0293868	-0.388802	-0.0311041	0.50759	-0.00036	-0.0045	-0.00036	1.01202	-0.000194762
1.01518	-0.0328255	-0.434298	-0.0347438	0.50917	-0.00014	-0.00175	-0.00014	1.01518	0.000339263
1.01834	-0.0356662	-0.471882	-0.0377505	0.51075	-0.00023	-0.002875	-0.00023	1.01834	0.000867004
1.02151	-0.0325865	-0.431135	-0.0344908	0.51233	-0.0003	-0.00375	-0.0003	1.02151	0.000416225
1.02467	-0.0191539	-0.253415	-0.0202732	0.51392	-1e-05	-0.000125	-1e-05	1.02467	-0.000802607
1.02783	-0.00300155	-0.039712	-0.00317696	0.5155	0.00052	0.0065	0.00052	1.02783	-0.00158637
1.03099	0.00311858	0.0412604	0.00330083	0.51708	0.00086	0.01075	0.00086	1.03099	-0.00118899
1.03416	-0.00317417	-0.0419958	-0.00335966	0.51866	0.00079	0.009875	0.00079	1.03416	4.63345e-05
1.03732	-0.0143052	-0.189265	-0.0151412	0.52024	0.00044	0.0055	0.00044	1.03732	0.000967527
1.04048	-0.022641	-0.299552	-0.0239641	0.52182	3e-05	0.000375	3e-05	1.04048	0.000654965
1.04364	-0.0259946	-0.343921	-0.0275137	0.5234	-0.00045	-0.005625	-0.00045	1.04364	-0.000343975
1.04681	-0.0267276	-0.35362	-0.0282896	0.52498	-0.0011	-0.01375	-0.0011	1.04681	-0.000852868
1.04997	-0.0281245	-0.3721	-0.029768	0.52657	-0.00184	-0.023	-0.00184	1.04997	-0.000678525
1.05313	-0.0317903	-0.420601	-0.0336481	0.52815	-0.00237	-0.029625	-0.00237	1.05313	-0.000460203
1.05629	-0.0372901	-0.493366	-0.0394693	0.52973	-0.00248	-0.031	-0.00248	1.05629	-0.000631405
1.05946	-0.043566	-0.576399	-0.0461119	0.53131	-0.00213	-0.026625	-0.00213	1.05946	-0.000656536
1.06262	-0.0483699	-0.639957	-0.0511966	0.53289	-0.00146	-0.01825	-0.00146	1.06262	-0.000160207
1.06578	-0.0411671	-0.544661	-0.0435729	0.53447	-0.00065	-0.008125	-0.00065	1.06578	0.000435073
1.06894	-0.00991092	-0.131126	-0.0104901	0.53605	0.0001	0.00125	0.0001	1.06894	0.000578003
1.07211	0.0326394	0.431835	0.0345468	0.53763	0.00062	0.00775	0.00062	1.07211	0.000126595
1.07527	0.0556209	0.735892	0.0588714	0.53922	0.0009	0.01125	0.0009	1.07527	-0.000562296
1.07843	0.0480546	0.635786	0.0508629	0.5408	0.00107	0.013375	0.00107	1.07843	-0.000920407
1.08159	0.0255173	0.337606	0.0270085	0.54238	0.0012	0.015	0.0012	1.08159	-0.000411513
1.08476	0.00732284	0.0968848	0.00775078	0.54396	0.00112	0.014	0.00112	1.08476	0.000510465
1.08792	0.000910049	0.0120404	0.000963231	0.54554	0.00068	0.0085	0.00068	1.08792	0.000513606
1.09108	0.00198015	0.0261984	0.00209587	0.54712	2e-05	0.00025	2e-05	1.09108	-0.00038167
1.09424	0.00259971	0.0343955	0.00275164	0.5487	-0.00043	-0.005375	-0.00043	1.09424	-0.0010602
1.09741	-0.00213506	-0.0282479	-0.00225983	0.55028	-0.00039	-0.004875	-0.00039	1.09741	-0.000829309
1.10057	-0.0107325	-0.141996	-0.0113597	0.55187	-7e-05	-0.000875	-7e-05	1.10057	0.000104763
1.10373	-0.0124639	-0.164903	-0.0131923	0.55345	0.00022	0.00275	0.00022	1.10373	0.00085758
1.10689	0.00406031	0.0537199	0.00429759	0.55503	0.00045	0.005625	0.00045	1.10689	0.000706797
1.11006	0.0317931	0.420638	0.033651	0.55661	0.00085	0.010625	0.00085	1.11006	-0.000235599
1.11322	0.049692	0.65745	0.052596	0.55819	0.0014	0.0175	0.0014	1.11322	-0.00104135
1.11638	0.0480947	0.636317	0.0509054	0.55977	0.00175	0.021875	0.00175	1.11638	-0.0010115
1.11954	0.0352692	0.466628	0.0373303	0.56135	0.0016	0.02	0.0016	1.11954	-0.000126124
1.12271	0.0238741	0.315866	0.0252693	0.56293	0.00117	0.014625	0.00117	1.12271	0.000841874
1.12587	0.0198465	0.262579	0.0210064	0.56452	0.00084	0.0105	0.00084	1.12587	0.000950249
1.12903	0.0212474	0.281113	0.022489	0.5661	0.00066	0.00825	0.00066	1.12903	0.000298425
1.13219	0.0230758	0.305304	0.0244243	0.56768	0.00025	0.003125	0.00025	1.13219	-0.000351828
1.13536	0.0219596	0.290536	0.0232429	0.56926	-0.00057	-0.007125	-0.00057	1.13536	-0.000468057
1.13852	0.0176896	0.234042	0.0187234	0.57084	-0.00148	-0.0185	-0.00148	1.13852	-0.000328268
1.14168	0.0120611	0.159574	0.0127659	0.57242	-0.00196	-0.0245	-0.00196	1.14168	-0.000232458
1.14485	0.00690469	0.0913524	0.00730819	0.574	-0.00182	-0.02275	-0.00182	1.14485	-0.000289001
1.14801	0.00289877	0.0383521	0.00306817	0.57559	-0.00128	-0.016	-0.00128	1.14801	-0.000304708
1.15117	0.00156923	0.0207616	0.00166093	0.57717	-0.00056	-0.007	-0.00056	1.15117	-2.54447e-05
1.15433	0.00576117	0.0762231	0.00609785	0.57875	0.00031	0.003875	0.00031	1.15433	0.000757058
1.1575	0.0135478	0.179243	0.0143395	0.58033	0.00131	0.016375	0.00131	1.1575	0.00156595
1.16066	0.0181127	0.239639	0.0191712	0.58191	0.00217	0.027125	0.00217	1.16066	0.0015471
1.16382	0.0162753	0.215331	0.0172265	0.58349	0.00253	0.031625	0.00253	1.16382	0.000626693
1.16698	0.0108546	0.143612	0.011489	0.58507	0.00228	0.0285	0.00228	1.16698	-0.00059371
1.17015	0.00602264	0.0796825	0.0063746	0.58665	0.0016	0.02	0.0016	1.17015	-0.0014937
1.17331	0.00366614	0.0485048	0.00388038	0.58824	0.00079	0.009875	0.00079	1.17331	-0.00210468
1.17647	0.00310587	0.0410922	0.00328738	0.58982	4e-05	0.0005	4e-05	1.17647	-0.00229316
1.17963	0.00266969	0.0353214	0.00282571	0.5914	-0.00073	-0.009125	-0.00073	1.17963	-0.00186908
1.1828	0.00109723	0.0145169	0.00116135	0.59298	-0.00165	-0.020625	-0.00165	1.1828	-0.000702085
1.18596	-0.00183687	-0.0243026	-0.00194421	0.59456	-0.0027	-0.03375	-0.0027	1.18596	0.00080889
1.18912	-0.00551039	-0.0729052	-0.00583242	0.59614	-0.00344	-0.043	-0.00344	1.18912	0.00160207
1.19228	-0.00912949	-0.120788	-0.009663	0.59772	-0.00343	-0.042875	-0.00343	1.19228	0.00109161
1.19545	-0.0123218	-0.163023	-0.0130418	0.5993	-0.0027	-0.03375	-0.0027	1.19545	-0.000113873
1.19861	-0.0149655	-0.198002	-0.0158401	0.60089	-0.00188	-0.0235	-0.00188	1.19861	-0.000772765
1.20177	-0.016036	-0.212164	-0.0169731	0.60247	-0.00151	-0.018875	-0.00151	1.20177	-5.15177e-05
1.20493	-0.0140135	-0.185406	-0.0148325	0.60405	-0.0014	-0.0175	-0.0014	1.20493	0.00150783
1.2081	-0.00914991	-0.121058	-0.00968463	0.60563	-0.00083	-0.010375	-0.00083	1.2081	0.00229316
1.21126	-0.00343535	-0.0454514	-0.00363611	0.60721	0.00047	0.005875	0.00047	1.21126	0.00152668
1.21442	0.00157769	0.0208736	0.00166989	0.60879	0.0019	0.02375	0.0019	1.21442	-7.79047e-05
1.21758	0.00538493	0.0712452	0.00569962	0.61037	0.00264	0.033	0.00264	1.21758	-0.00125339
1.22075	0.0070806	0.0936798	0.00749439	0.61195	0.00254	0.03175	0.00254	1.22075	-0.00138689
1.22391	0.00552108	0.0730466	0.00584373	0.61354	0.00218	0.02725	0.00218	1.22391	-0.000780618
1.22707	0.00141387	0.0187062	0.0014965	0.61512	0.00206	0.02575	0.00206	1.22707	-0.000106334
1.23023	-0.00308831	-0.0408598	-0.00326879	0.6167	0.00202	0.02525	0.00202	1.23023	0.000101622
1.2334	-0.00658515	-0.0871248	-0.00696998	0.61828	0.0016	0.02	0.0016	1.2334	0.000158637
1.23656	-0.00916866	-0.121306	-0.00970446	0.61986	0.00066	0.00825	0.00066	1.23656	0.0005246
1.23972	-0.0117834	-0.1559	-0.012472	0.62144	-0.00045	-0.005625	-0.00045	1.23972	0.000893706
1.24288	-0.0152498	-0.201762	-0.016141	0.62302	-0.00133	-0.016625	-0.00133	1.24288	0.00069109
1.24605	-0.0196399	-0.259846	-0.0207877	0.6246	-0.00184	-0.023	-0.00184	1.24605	-0.000218322
1.24921	-0.0244357	-0.323296	-0.0258637	0.62619	-0.00209	-0.026125	-0.00209	1.24921	-0.00120627
1.25237	-0.0291112	-0.385155	-0.0308124	0.62777	-0.0022	-0.0275	-0.0022	1.25237	-0.00175914
1.25553	-0.0334527	-0.442596	-0.0354077	0.62935	-0.00221	-0.027625	-0.00221	1.25553	-0.00174343
1.2587	-0.0375913	-0.497352	-0.0397881	0.63093	-0.00205	-0.025625	-0.00205	1.2587	-0.00130051
1.26186	-0.0418046	-0.553095	-0.0442476	0.63251	-0.00159	-0.019875	-0.00159	1.26186	-0.000667531
1.26502	-0.0440482	-0.582779	-0.0466224	0.63409	-0.00084	-0.0105	-0.00084	1.26502	4.82193e-05
1.26818	-0.0391101	-0.517446	-0.0413957	0.63567	6e-05	0.00075	6e-05	1.26818	0.00088114
1.27135	-0.0246793	-0.32652	-0.0261216	0.63725	0.00092	0.0115	0.00092	1.27135	0.00207327
1.27451	-0.00627401	-0.0830082	-0.00664065	0.63884	0.00167	0.020875	0.00167	1.27451	0.00362823
1.27767	0.00602865	0.079762	0.00638096	0.64042	0.0023	0.02875	0.0023	1.27767	0.0045235
1.28083	0.00638365	0.0844588	0.0067567	0.642	0.00276	0.0345	0.00276	1.28083	0.00370676
1.284	-0.00161989	-0.021432	-0.00171456	0.64358	0.0029	0.03625	0.0029	1.284	0.00154082
1.28716	-0.0100701	-0.133232	-0.0106586	0.64516	0.00267	0.033375	0.00267	1.28716	-0.000636117
1.29032	-0.0136938	-0.181176	-0.0144941	0.64674	0.00217	0.027125	0.00217	1.29032	-0.00140888
1.29349	-0.010924	-0.14453	-0.0115624	0.64832	0.00156	0.0195	0.00156	1.29349	-0.00078533
1.29665	-0.00321352	-0.0425164	-0.00340131	0.64991	0.00082	0.01025	0.00082	1.29665	-5.51302e-05
1.29981	0.00501034	0.0662893	0.00530314	0.65149	-8e-05	-0.001	-8e-05	1.29981	-0.000419366
1.30297	0.00856319	0.113295	0.00906361	0.65307	-0.00103	-0.012875	-0.00103	1.30297	-0.00155181
1.30614	0.00578283	0.0765097	0.00612077	0.65465	-0.00185	-0.023125	-0.00185	1.30614	-0.00179055
1.3093	-0.000320725	-0.00424335	-0.000339468	0.65623	-0.00237	-0.029625	-0.00237	1.3093	-0.000461774
1.31246	-0.00565621	-0.0748345	-0.00598676	0.65781	-0.00248	-0.031	-0.00248	1.31246	0.00120313
1.31562	-0.00844501	-0.111732	-0.00893853	0.65939	-0.00215	-0.026875	-0.00215	1.31562	0.00161778
1.31879	-0.00946756	-0.12526	-0.0100208	0.66097	-0.00146	-0.01825	-0.00146	1.31879	0.000494758
1.32195	-0.0104334	-0.13804	-0.0110432	0.66256	-0.00073	-0.009125	-0.00073	1.32195	-0.000422508
1.32511	-0.0124532	-0.164762	-0.0131809	0.66414	-0.00028	-0.0035	-0.00028	1.32511	0.000698944
1.32827	-0.0155677	-0.205968	-0.0164774	0.66572	-0.00015	-0.001875	-0.00015	1.32827	0.00334551
1.33144	-0.0192265	-0.254376	-0.02035	0.6673	1e-05	0.000125	1e-05	1.33144	0.00504182
1.3346	-0.0228766	-0.302668	-0.0242135	0.66888	0.00038	0.00475	0.00038	1.3346	0.0038167
1.33776	-0.0262341	-0.347091	-0.0277672	0.67046	0.00074	0.00925	0.00074	1.33776	0.000386382
1.34092	-0.0293137	-0.387834	-0.0310267	0.67204	0.00078	0.00975	0.00078	1.34092	-0.00252876
1.34409	-0.0322986	-0.427326	-0.0341861	0.67362	0.00051	0.006375	0.00051	1.34409	-0.00267012
1.34725	-0.0353788	-0.468079	-0.0374464	0.67521	0.0003	0.00375	0.0003	1.34725	-0.000706797
1.35041	-0.0386335	-0.51114	-0.0408912	0.67679	0.00029	0.003625	0.00029	1.35041	0.000873287
1.35357	-0.042084	-0.556792	-0.0445434	0.67837	0.00023	0.002875	0.00023	1.35357	0.000307849
1.35674	-0.0456598	-0.604102	-0.0483281	0.67995	-4e-05	-0.0005	-4e-05	1.35674	-0.00210468
1.3599	-0.0488132	-0.645823	-0.0516658	0.68153	-0.00036	-0.0045	-0.00036	1.3599	-0.0040366
1.36306	-0.05059	-0.669331	-0.0535464	0.68311	-0.00052	-0.0065	-0.00052	1.36306	-0.00314132
1.36622	-0.0507017	-0.670809	-0.0536647	0.68469	-0.00062	-0.00775	-0.00062	1.36622	-0.000105862
1.36939	-0.0500344	-0.66198	-0.0529584	0.68627	-0.00088	-0.011	-0.00088	1.36939	0.00229316
1.37255	-0.0496304	-0.656635	-0.0525308	0.68786	-0.00111	-0.013875	-0.00111	1.37255	0.00207327
1.37571	-0.0494604	-0.654385	-0.0523508	0.68944	-0.00086	-0.01075	-0.00086	1.37571	-2.93713e-05
1.37887	-0.048286	-0.638847	-0.0511078	0.69102	-1e-05	-0.000125	-1e-05	1.37887	-0.0014827
1.38204	-0.0452139	-0.598202	-0.0478562	0.6926	0.00093	0.011625	0.00093	1.38204	-0.000617269
1.3852	-0.037949	-0.502084	-0.0401667	0.69418	0.0014	0.0175	0.0014	1.3852	0.00205756
1.38836	-0.0190457	-0.251984	-0.0201587	0.69576	0.00137	0.017125	0.00137	1.38836	0.0045235
1.39152	0.0113885	0.150676	0.0120541	0.69734	0.00127	0.015875	0.00127	1.39152	0.00529312
1.39469	0.0351344	0.464845	0.0371876	0.69892	0.00129	0.016125	0.00129	1.39469	0.00455491
1.39785	0.0369068	0.488296	0.0390636	0.70051	0.00115	0.014375	0.00115	1.39785	0.00359681
1.40101	0.0219839	0.290858	0.0232687	0.70209	0.00061	0.007625	0.00061	1.40101	0.00353398
1.40417	0.00522543	0.069135	0.0055308	0.70367	-9e-05	-0.001125	-9e-05	1.40417	0.00424078
1.40734	-0.00349253	-0.0462078	-0.00369663	0.70525	-0.00049	-0.006125	-0.00049	1.40734	0.00477481
1.4105	-0.00125627	-0.0166211	-0.00132968	0.70683	-0.00041	-0.005125	-0.00041	1.4105	0.00430361
1.41366	0.0102175	0.135183	0.0108146	0.70841	-0.0002	-0.0025	-0.0002	1.41366	0.00312561
1.41682	0.0252709	0.334347	0.0267478	0.70999	-0.00029	-0.003625	-0.00029	1.41682	0.0021518
1.41999	0.0379738	0.502412	0.040193	0.71157	-0.00069	-0.008625	-0.00069	1.41999	0.00182197
1.42315	0.0464898	0.615083	0.0492066	0.71316	-0.00099	-0.012375	-0.00099	1.42315	0.00142459
1.42631	0.0529669	0.700778	0.0560622	0.71474	-0.0008	-0.01	-0.0008	1.42631	-0.00030942
1.42948	0.0588996	0.779271	0.0623417	0.71632	-0.00018	-0.00225	-0.00018	1.42948	-0.00369105
1.43264	0.06184	0.818174	0.0654539	0.7179	0.00046	0.00575	0.00046	1.43264	-0.00774335
1.4358	0.0592857	0.784379	0.0627503	0.71948	0.00078	0.00975	0.00078	1.4358	-0.011136
1.43896	0.0528457	0.699174	0.0559339	0.72106	0.00087	0.010875	0.00087	1.43896	-0.0128637
1.44213	0.0460728	0.609565	0.0487652	0.72264	0.00098	0.01225	0.00098	1.44213	-0.0120784
1.44529	0.0408373	0.540297	0.0432238	0.72423	0.0011	0.01375	0.0011	1.44529	-0.00827738
1.44845	0.036756	0.4863	0.038904	0.72581	0.00094	0.01175	0.00094	1.44845	-0.00212039
1.45161	0.0325553	0.430722	0.0344578	0.72739	0.00042	0.00525	0.00042	1.45161	0.00472769
1.45478	0.0272838	0.360977	0.0288782	0.72897	3e-05	0.000375	3e-05	1.45478	0.0105862
1.45794	0.0207378	0.274371	0.0219497	0.73055	0.00028	0.0035	0.00028	1.45794	0.0145286
1.4611	0.0131915	0.174529	0.0139624	0.73213	0.00106	0.01325	0.00106	1.4611	0.0165529
1.46426	0.00515647	0.0682226	0.00545781	0.73371	0.00163	0.020375	0.00163	1.46426	0.0170008
1.46743	-0.00277798	-0.036754	-0.00294032	0.73529	0.00155	0.019375	0.00155	1.46743	0.0157861
1.47059	-0.0103135	-0.136453	-0.0109162	0.73688	0.00117	0.014625	0.00117	1.47059	0.012581
1.47375	-0.0175936	-0.232772	-0.0186217	0.73846	0.00105	0.013125	0.00105	1.47375	0.00805749
1.47691	-0.0249333	-0.329879	-0.0263903	0.74004	0.00106	0.01325	0.00106	1.47691	0.0040366
1.48008	-0.0325036	-0.430039	-0.0344031	0.74162	0.00053	0.006625	0.00053	1.48008	0.00156595
1.48324	-0.0403852	-0.534316	-0.0427453	0.7432	-0.00083	-0.010375	-0.00083	1.48324	-0.000623552
1.4864	-0.0455376	-0.602485	-0.0481988	0.74478	-0.00236	-0.0295	-0.00236	1.4864	-0.00447638
1.48956	-0.0398153	-0.526776	-0.0421421	0.74636	-0.00319	-0.039875	-0.00319	1.48956	-0.00997369
1.49273	-0.0192988	-0.255333	-0.0204266	0.74794	-0.00314	-0.03925	-0.00314	1.49273	-0.0150312
1.49589	0.00562975	0.0744843	0.00595875	0.74953	-0.00273	-0.034125	-0.00273	1.49589	-0.0175815
1.49905	0.0180417	0.2387	0.019096	0.75111	-0.00233	-0.029125	-0.00233	1.49905	-0.0176187
1.50221	0.0122935	0.162649	0.013012	0.75269	-0.00183	-0.022875	-0.00183	1.50221	-0.0169988
1.50538	-0.00258611	-0.0342155	-0.00273724	0.75427	-0.00107	-0.013375	-0.00107	1.50538	-0.0174411
1.50854	-0.0149699	-0.198059	-0.0158447	0.75585	-0.00028	-0.0035	-0.00028	1.50854	-0.0182647
1.5117	-0.0201984	-0.267235	-0.0213788	0.75743	0.0002	0.0025	0.0002	1.5117	-0.0170107
1.51486	-0.0208459	-0.275801	-0.0220641	0.75901	0.00044	0.0055	0.00044	1.51486	-0.0122669
1.51803	-0.0217755	-0.288101	-0.023048	0.76059	0.00074	0.00925	0.00074	1.51803	-0.0057172
1.52119	-0.0258591	-0.342128	-0.0273702	0.76218	0.00117	0.014625	0.00117	1.52119	-0.00042879
1.52435	-0.032912	-0.435441	-0.0348353	0.76376	0.00141	0.017625	0.00141	1.52435	0.00169631
1.52751	-0.041006	-0.54253	-0.0434024	0.76534	0.00127	0.015875	0.00127	1.52751	0.000991087
1.53068	-0.04843	-0.640752	-0.0512602	0.76692	0.00099	0.012375	0.00099	1.53068	-0.000567008
1.53384	-0.0546728	-0.723348	-0.0578679	0.7685	0.00084	0.0105	0.00084	1.53384	-0.000339263
1.537	-0.0604938	-0.800363	-0.0640291	0.77008	0.00071	0.008875	0.00071	1.537	0.00359681
1.54016	-0.0649224	-0.858955	-0.0687164	0.77166	0.00038	0.00475	0.00038	1.54016	0.0107747
1.54333	-0.0587772	-0.77765	-0.062212	0.77324	1e-05	0.000125	1e-05	1.54333	0.0176451
1.54649	-0.0307396	-0.4067	-0.032536	0.77483	5e-05	0.000625	5e-05	1.54649	0.0206754
1.54965	0.0127271	0.168386	0.0134709	0.77641	0.00055	0.006875	0.00055	1.54965	0.0192864
1.55281	0.0464898	0.615083	0.0492066	0.77799	0.00095	0.011875	0.00095	1.55281	0.0159747
1.55598	0.0527337	0.697693	0.0558154	0.77957	0.00074	0.00925	0.00074	1.55598	0.01467
1.55914	0.0378322	0.500538	0.0400431	0.78115	0.00021	0.002625	0.00021	1.55914	0.0175906
1.5623	0.0205255	0.271563	0.021725	0.78273	9e-05	0.001125	9e-05	1.5623	0.0225665
1.56546	0.0128907	0.17055	0.013644	0.78431	0.00055	0.006875	0.00055	1.56546	0.0248546
1.56863	0.0146766	0.194179	0.0155343	0.7859	0.00094	0.01175	0.00094	1.56863	0.0215122
1.57179	0.018801	0.248746	0.0198997	0.78748	0.00064	0.008	0.00064	1.57179	0.014293
1.57495	0.0194391	0.257188	0.0205751	0.78906	-0.0001	-0.00125	-0.0001	1.57495	0.00841874
1.57812	0.0183041	0.242172	0.0193737	0.79064	-0.00047	-0.005875	-0.00047	1.57812	0.0076177
1.58128	0.0232233	0.307256	0.0245805	0.79222	-0.00016	-0.002	-0.00016	1.58128	0.010225
1.58444	0.0373441	0.49408	0.0395264	0.7938	0.00029	0.003625	0.00029	1.58444	0.0107433
1.5876	0.0526082	0.696032	0.0556825	0.79538	0.00027	0.003375	0.00027	1.5876	0.00552872
1.59077	0.0582658	0.770885	0.0616708	0.79696	-0.00016	-0.002	-0.00016	1.59077	-0.0035654
1.59393	0.0528902	0.699763	0.055981	0.79855	-0.00042	-0.00525	-0.00042	1.59393	-0.0113245
1.59709	0.0435517	0.57621	0.0460968	0.80013	-0.0003	-0.00375	-0.0003	1.59709	-0.0136176
1.60025	0.0369897	0.489392	0.0391513	0.80171	-0.00022	-0.00275	-0.00022	1.60025	-0.0107747
1.60342	0.0348897	0.461608	0.0369286	0.80329	-0.00057	-0.007125	-0.00057	1.60342	-0.00662818
1.60658	0.0349342	0.462197	0.0369757	0.80487	-0.00107	-0.013375	-0.00107	1.60658	-0.00471198
1.60974	0.0341418	0.451713	0.036137	0.80645	-0.00109	-0.013625	-0.00109	1.60974	-0.005246
1.6129	0.0311922	0.412688	0.033015	0.80803	-0.00048	-0.006	-0.00048	1.6129	-0.00513606
1.61607	0.0266059	0.352009	0.0281607	0.80961	0.00017	0.002125	0.00017	1.61607	-0.00186908
1.61923	0.0216675	0.286672	0.0229338	0.8112	0.00032	0.004	0.00032	1.61923	0.00350257
1.62239	0.0173127	0.229055	0.0183244	0.81278	9e-05	0.001125	9e-05	1.62239	0.00774335
1.62555	0.0136337	0.18038	0.0144304	0.81436	9e-05	0.001125	9e-05	1.62555	0.00865434
1.62872	0.0109822	0.1453	0.011624	0.81594	0.00054	0.00675	0.00054	1.62872	0.00687949
1.63188	0.0114609	0.151633	0.0121307	0.81752	0.00101	0.012625	0.00101	1.63188	0.00507323
1.63504	0.0169533	0.2243	0.017944	0.8191	0.00101	0.012625	0.00101	1.63504	0.00513606
1.6382	0.025926	0.343014	0.0274411	0.82068	0.00062	0.00775	0.00062	1.6382	0.00650253
1.64137	0.0337427	0.446432	0.0357146	0.82226	0.00031	0.003875	0.00031	1.64137	0.00658107
1.64453	0.0363083	0.480376	0.0384301	0.82385	0.00028	0.0035	0.00028	1.64453	0.00307849
1.64769	0.0337453	0.446466	0.0357173	0.82543	0.00026	0.00325	0.00026	1.64769	-0.00461774
1.65085	0.0296333	0.392063	0.031365	0.82701	3e-05	0.000375	3e-05	1.65085	-0.0145757
1.65402	0.0271641	0.359394	0.0287515	0.82859	-0.00025	-0.003125	-0.00025	1.65402	-0.0231189
1.65718	0.0266187	0.352178	0.0281743	0.83017	-0.00018	-0.00225	-0.00018	1.65718	-0.0267535
1.66034	0.025856	0.342087	0.027367	0.83175	0.00028	0.0035	0.00028	1.66034	-0.024156
1.6635	0.0230513	0.304979	0.0243984	0.83333	0.0007	0.00875	0.0007	1.6635	-0.0177712
1.66667	0.0183148	0.242314	0.0193851	0.83491	0.00055	0.006875	0.00055	1.66667	-0.0125339
1.66983	0.0128981	0.170648	0.0136519	0.8365	-0.00028	-0.0035	-0.00028	1.66983	-0.0116857
1.67299	0.00784046	0.103733	0.00829865	0.83808	-0.00143	-0.017875	-0.00143	1.67299	-0.014293
1.67615	0.00309953	0.0410083	0.00328067	0.83966	-0.0023	-0.02875	-0.0023	1.67615	-0.016865
1.67932	-1.06323e-05	-0.000140671	-1.12537e-05	0.84124	-0.0025	-0.03125	-0.0025	1.67932	-0.0172226
1.68248	0.00615757	0.0814676	0.00651741	0.84282	-0.00215	-0.026875	-0.00215	1.68248	-0.0162312
1.68564	0.02504	0.331291	0.0265033	0.8444	-0.00174	-0.02175	-0.00174	1.68564	-0.0159587
1.6888	0.0430833	0.570012	0.045601	0.84598	-0.00162	-0.02025	-0.00162	1.6888	-0.0166179
1.69197	0.0460779	0.609633	0.0487706	0.84756	-0.00156	-0.0195	-0.00156	1.69197	-0.0152197
1.69513	0.035833	0.474087	0.037927	0.84915	-0.00105	-0.013125	-0.00105	1.69513	-0.00874858
1.69829	0.0230177	0.304536	0.0243629	0.85073	3e-05	0.000375	3e-05	1.69829	0.00204186
1.70145	0.0153141	0.202612	0.016209	0.85231	0.00108	0.0135	0.00108	1.70145	0.013225
1.70462	0.0133061	0.176047	0.0140837	0.85389	0.00147	0.018375	0.00147	1.70462	0.0208383
1.70778	0.0132262	0.174989	0.0139992	0.85547	0.00127	0.015875	0.00127	1.70778	0.0232857
1.71094	0.0114189	0.151077	0.0120862	0.85705	0.00107	0.013375	0.00107	1.71094	0.0220365
1.7141	0.00674849	0.0892858	0.00714286	0.85863	0.0011	0.01375	0.0011	1.7141	0.0196364
1.71727	0.000312689	0.00413703	0.000330962	0.86022	0.00094	0.01175	0.00094	1.71727	0.0175942
1.72043	-0.00616209	-0.0815275	-0.0065222	0.8618	0.0002	0.0025	0.0002	1.72043	0.0162284
1.72359	-0.0116929	-0.154703	-0.0123763	0.86338	-0.00078	-0.00975	-0.00078	1.72359	0.0151569
1.72676	-0.0163775	-0.216682	-0.0173345	0.86496	-0.00129	-0.016125	-0.00129	1.72676	0.013759
1.72992	-0.0205249	-0.271554	-0.0217243	0.86654	-0.00125	-0.015625	-0.00125	1.72992	0.0120155
1.73308	-0.0229591	-0.303761	-0.0243008	0.86812	-0.00123	-0.015375	-0.00123	1.73308	0.0112459
1.73624	-0.0215964	-0.285731	-0.0228585	0.8697	-0.00164	-0.0205	-0.00164	1.73624	0.0123925
1.73941	-0.0165395	-0.218826	-0.0175061	0.87128	-0.00216	-0.027	-0.00216	1.73941	0.0137747
1.74257	-0.0102471	-0.135574	-0.0108459	0.87287	-0.00212	-0.0265	-0.00212	1.74257	0.0125025
1.74573	-0.00474468	-0.0627745	-0.00502196	0.87445	-0.00143	-0.017875	-0.00143	1.74573	0.0073821
1.74889	-0.000683302	-0.00904042	-0.000723233	0.87603	-0.00053	-0.006625	-0.00053	1.74889	-0.000419366
1.75206	0.001022	0.0135215	0.00108172	0.87761	0.00031	0.003875	0.00031	1.75206	-0.00819885
1.75522	-0.000712412	-0.00942556	-0.000754045	0.87919	0.00126	0.01575	0.00126	1.75522	-0.0136019
1.75838	-0.00502707	-0.0665105	-0.00532084	0.88077	0.00246	0.03075	0.00246	1.75838	-0.0164322
1.76154	-0.00964378	-0.127592	-0.0102074	0.88235	0.00354	0.04425	0.00354	1.76154	-0.0177447
1.76471	-0.0131502	-0.173984	-0.0139187	0.88393	0.00392	0.049	0.00392	1.76471	-0.0177284
1.76787	-0.015726	-0.208063	-0.016645	0.88552	0.00354	0.04425	0.00354	1.76787	-0.0155809
1.77103	-0.0182827	-0.24189	-0.0193512	0.8871	0.00284	0.0355	0.00284	1.77103	-0.010869
1.77419	-0.0214904	-0.284329	-0.0227463	0.88868	0.00217	0.027125	0.00217	1.77419	-0.00521459
1.77736	-0.0254014	-0.336073	-0.0268858	0.89026	0.0014	0.0175	0.0014	1.77736	-0.00218322
1.78052	-0.0295921	-0.391518	-0.0313214	0.89184	0.00031	0.003875	0.00031	1.78052	-0.00468057
1.78368	-0.0336409	-0.445086	-0.0356069	0.89342	-0.00082	-0.01025	-0.00082	1.78368	-0.0119056
1.78684	-0.0374021	-0.494848	-0.0395879	0.895	-0.00133	-0.016625	-0.00133	1.78684	-0.0200997
1.79001	-0.0409851	-0.542253	-0.0433802	0.89658	-0.00094	-0.01175	-0.00094	1.79001	-0.0258121
1.79317	-0.0446248	-0.590408	-0.0472326	0.89817	-0.00016	-0.002	-0.00016	1.79317	-0.0280174
1.79633	-0.0475834	-0.629551	-0.0503641	0.89975	0.00026	0.00325	0.00026	1.79633	-0.0276973
1.79949	-0.047003	-0.621872	-0.0497498	0.90133	0.00016	0.002	0.00016	1.79949	-0.0260166
1.80266	-0.040487	-0.535663	-0.042853	0.90291	0.00014	0.00175	0.00014	1.80266	-0.0227832
1.80582	-0.0296302	-0.392022	-0.0313618	0.90449	0.00076	0.0095	0.00076	1.80582	-0.0174175
1.80898	-0.0183647	-0.242974	-0.0194379	0.90607	0.00183	0.022875	0.00183	1.80898	-0.0102721
1.81214	-0.00939182	-0.124258	-0.00994067	0.90765	0.00255	0.031875	0.00255	1.81214	-0.00234028
1.81531	-0.00418416	-0.0553585	-0.00442868	0.90923	0.00229	0.028625	0.00229	1.81531	0.00485334
1.81847	-0.00361746	-0.0478607	-0.00382886	0.91082	0.00112	0.014	0.00112	1.81847	0.00995799
1.82163	-0.00648689	-0.0858248	-0.00686598	0.9124	-0.00035	-0.004375	-0.00035	1.82163	0.013115
1.82479	-0.00988331	-0.130761	-0.0104609	0.91398	-0.00156	-0.0195	-0.00156	1.82479	0.0155652
1.82796	-0.0118245	-0.156444	-0.0125156	0.91556	-0.00237	-0.029625	-0.00237	1.82796	0.0183404
1.83112	-0.0124218	-0.164347	-0.0131477	0.91714	-0.00295	-0.036875	-0.00295	1.83112	0.0211568
1.83428	-0.0123934	-0.16397	-0.0131176	0.91872	-0.00337	-0.042125	-0.00337	1.83428	0.0221443
1.83744	-0.011245	-0.148777	-0.0119021	0.9203	-0.00341	-0.042625	-0.00341	1.83744	0.0193384
1.84061	-0.00813089	-0.107576	-0.00860606	0.92188	-0.0028	-0.035	-0.0028	1.84061	0.0122826
1.84377	-0.00353909	-0.0468238	-0.00374591	0.92347	-0.00151	-0.018875	-0.00151	1.84377	0.0016649
1.84693	0.00125348	0.0165841	0.00132673	0.92505	2e-05	0.00025	2e-05	1.84693	-0.0101465
1.85009	0.00495647	0.0655765	0.00524612	0.92663	0.00119	0.014875	0.00119	1.85009	-0.0189687
1.85326	0.00629912	0.0833404	0.00666723	0.92821	0.0017	0.02125	0.0017	1.85326	-0.0218276
1.85642	0.00517705	0.0684949	0.00547959	0.92979	0.00176	0.022	0.00176	1.85642	-0.0197823
1.85958	0.00327982	0.0433936	0.00347149	0.93137	0.0017	0.02125	0.0017	1.85958	-0.0161966
1.86275	0.00263178	0.0348197	0.00278557	0.93295	0.00157	0.019625	0.00157	1.86275	-0.0136962
1.86591	0.00382022	0.0505433	0.00404347	0.93454	0.00118	0.01475	0.00118	1.86591	-0.0130522
1.86907	0.00587567	0.077738	0.00621904	0.93612	0.00051	0.006375	0.00051	1.86907	-0.0135077
1.87223	0.0073796	0.0976358	0.00781086	0.9377	-0.00022	-0.00275	-0.00022	1.87223	-0.0140417
1.8754	0.00733708	0.0970732	0.00776586	0.93928	-0.00087	-0.010875	-0.00087	1.8754	-0.0145443
1.87856	0.00573842	0.0759221	0.00607376	0.94086	-0.00153	-0.019125	-0.00153	1.87856	-0.0152668
1.88172	0.00355164	0.0469899	0.0037592	0.94244	-0.00221	-0.027625	-0.00221	1.88172	-0.0157438
1.88488	0.00164691	0.0217895	0.00174316	0.94402	-0.00244	-0.0305	-0.00244	1.88488	-0.0152825
1.88805	-7.33517e-05	-0.000970478	-7.76383e-05	0.9456	-0.00171	-0.021375	-0.00171	1.88805	-0.0138846
1.89121	-0.00224924	-0.0297585	-0.00238068	0.94719	-0.00018	-0.00225	-0.00018	1.89121	-0.0122354
1.89437	-0.00515018	-0.0681394	-0.00545115	0.94877	0.00131	0.016375	0.00131	1.89437	-0.0117642
1.89753	-0.0084739	-0.112114	-0.00896911	0.95035	0.00212	0.0265	0.00212	1.89753	-0.0132721
1.9007	-0.0118538	-0.156832	-0.0125465	0.95193	0.00247	0.030875	0.00247	1.9007	-0.0159136
1.90386	-0.0144068	-0.19061	-0.0152488	0.95351	0.0028	0.035	0.0028	1.90386	-0.0179501
1.90702	-0.0142413	-0.188419	-0.0150735	0.95509	0.00284	0.0355	0.00284	1.90702	-0.0186183
1.91018	-0.0104504	-0.138265	-0.0110612	0.95667	0.00189	0.023625	0.00189	1.91018	-0.0185773
1.91335	-0.0045893	-0.0607187	-0.0048575	0.95825	4e-05	0.0005	4e-05	1.91335	-0.0185126
1.91651	0.0011598	0.0153448	0.00122758	0.95984	-0.00143	-0.017875	-0.00143	1.91651	-0.018036
1.91967	0.00614701	0.0813279	0.00650623	0.96142	-0.00154	-0.01925	-0.00154	1.91967	-0.0156281
1.92283	0.0100533	0.13301	0.0106408	0.963	-0.00092	-0.0115	-0.00092	1.92283	-0.00992657
1.926	0.0109828	0.145308	0.0116247	0.96458	-0.0011	-0.01375	-0.0011	1.926	-0.0011403
1.92916	0.00781238	0.103362	0.00826893	0.96616	-0.00232	-0.029	-0.00232	1.92916	0.00885852
1.93232	0.00233186	0.0308517	0.00246813	0.96774	-0.00294	-0.03675	-0.00294	1.93232	0.0177737
1.93548	-0.00290475	-0.0384312	-0.0030745	0.96932	-0.00154	-0.01925	-0.00154	1.93548	0.0238436
1.93865	-0.00650699	-0.0860907	-0.00688725	0.9709	0.00105	0.013125	0.00105	1.93865	0.026784
1.94181	-0.00736403	-0.0974298	-0.00779438	0.97249	0.00247	0.030875	0.00247	1.94181	0.0272819
1.94497	-0.00462863	-0.061239	-0.00489912	0.97407	0.00174	0.02175	0.00174	1.94497	0.0257595
1.94813	0.000536276	0.00709519	0.000567615	0.97565	0.00033	0.004125	0.00033	1.94813	0.022088
1.9513	0.00497583	0.0658326	0.00526661	0.97723	0.00014	0.00175	0.00014	1.9513	0.0165603
1.95446	0.00577979	0.0764694	0.00611755	0.97881	0.00108	0.0135	0.00108	1.95446	0.0106962
1.95762	0.00279358	0.0369604	0.00295683	0.98039	0.00141	0.017625	0.00141	1.95762	0.00694232
1.96078	-0.00154027	-0.0203786	-0.00163028	0.98197	0.00023	0.002875	0.00023	1.96078	0.00716221
1.96395	-0.00483052	-0.0639101	-0.00511281	0.98355	-0.00135	-0.016875	-0.00135	1.96395	0.0113245
1.96711	-0.00644586	-0.0852818	-0.00682255	0.98514	-0.00192	-0.024	-0.00192	1.96711	0.0172336
1.97027	-0.00722627	-0.0956071	-0.00764856	0.98672	-0.00155	-0.019375	-0.00155	1.97027	0.0220079
1.97343	-0.0082929	-0.109719	-0.00877753	0.9883	-0.00135	-0.016875	-0.00135	1.97343	0.0243155
1.9766	-0.010222	-0.135242	-0.0108193	0.98988	-0.00159	-0.019875	-0.00159	1.9766	0.0250955
1.97976	-0.0122501	-0.162075	-0.012966	0.99146	-0.0013	-0.01625	-0.0013	1.97976	0.0259322
1.98292	-0.011947	-0.158065	-0.0126452	0.99304	9e-05	0.001125	9e-05	1.98292	0.0272082
1.98608	-0.00795902	-0.105302	-0.00842414	0.99462	0.0017	0.02125	0.0017	1.98608	0.0282337
1.98925	-0.0023277	-0.0307966	-0.00246372	0.9962	0.00226	0.02825	0.00226	1.98925	0.0284202
1.99241	0.00213394	0.028233	0.00225864	0.99779	0.00182	0.02275	0.00182	1.99241	0.0274602
1.99557	0.00436373	0.0577343	0.00461875	0.99937	0.00152	0.019	0.00152	1.99557	0.0250307
1.99873	0.00435665	0.0576406	0.00461125	1.00095	0.00186	0.02325	0.00186	1.99873	0.0211284
2.0019	0.00265123	0.0350771	0.00280617	1.00253	0.00196	0.0245	0.00196	2.0019	0.0160878
2.00506	0.000425992	0.00563609	0.000450887	1.00411	0.00089	0.011125	0.00089	2.00506	0.0100993
2.00822	-0.00131037	-0.0173368	-0.00138694	1.00569	-0.00091	-0.011375	-0.00091	2.00822	0.0038167
2.01139	-0.0023172	-0.0306577	-0.00245261	1.00727	-0.0022	-0.0275	-0.0022	2.01139	-0.00164919
2.01455	-0.00246862	-0.032661	-0.00261288	1.00886	-0.0025	-0.03125	-0.0025	2.01455	-0.00551302
2.01771	-0.00146173	-0.0193394	-0.00154715	1.01044	-0.00258	-0.03225	-0.00258	2.01771	-0.00768053
2.02087	0.000461109	0.00610069	0.000488055	1.01202	-0.00319	-0.039875	-0.00319	2.02087	-0.00835591
2.02404	0.00236959	0.0313509	0.00250807	1.0136	-0.00393	-0.049125	-0.00393	2.02404	-0.00764911
2.0272	0.0032327	0.0427701	0.00342161	1.01518	-0.0038	-0.0475	-0.0038	2.0272	-0.00557584
2.03036	0.00266614	0.0352743	0.00282195	1.01676	-0.0025	-0.03125	-0.0025	2.03036	-0.002623
2.03352	0.00128952	0.0170609	0.00136487	1.01834	-0.00088	-0.011	-0.00088	2.03352	0.000369105
2.03669	5.56823e-05	0.000736704	5.89363e-05	1.01992	0.00017	0.002125	0.00017	2.03669	0.00252876
2.03985	-0.000590587	-0.00781375	-0.0006251	1.02151	0.00064	0.008	0.00064	2.03985	0.00320415
2.04301	-0.000829827	-0.010979	-0.000878321	1.02309	0.00108	0.0135	0.00108	2.04301	0.00234028
2.04617	-0.00108412	-0.0143434	-0.00114747	1.02467	0.00173	0.021625	0.00173	2.04617	0.000815173
2.04934	-0.00152426	-0.0201667	-0.00161334	1.02625	0.0022	0.0275	0.0022	2.04934	-0.000289001
2.0525	-0.00150162	-0.0198672	-0.00158938	1.02783	0.00199	0.024875	0.00199	2.0525	-0.000387953
2.05566	8.03933e-06	0.000106364	8.50914e-06	1.02941	0.00111	0.013875	0.00111	2.05566	0.00109632
2.05882	0.0030724	0.0406494	0.00325195	1.03099	-0.00013	-0.001625	-0.00013	2.05882	0.00409942
2.06199	0.00675854	0.0894187	0.0071535	1.03257	-0.00145	-0.018125	-0.00145	2.06199	0.00678525
2.06515	0.0100894	0.133487	0.010679	1.03416	-0.00262	-0.03275	-0.00262	2.06515	0.00662818
2.06831	0.0120015	0.158785	0.0127028	1.03574	-0.00327	-0.040875	-0.00327	2.06831	0.00251306
2.07147	0.0113448	0.150098	0.0120078	1.03732	-0.00296	-0.037	-0.00296	2.07147	-0.00431931
2.07464	0.0084829	0.112233	0.00897863	1.0389	-0.00179	-0.022375	-0.00179	2.07464	-0.0114658
2.0778	0.00558692	0.0739177	0.00591342	1.04048	-0.00046	-0.00575	-0.00046	2.0778	-0.0165204
2.08096	0.00437856	0.0579305	0.00463444	1.04206	0.0004	0.005	0.0004	2.08096	-0.0184375
2.08412	0.00470699	0.0622758	0.00498207	1.04364	0.00093	0.011625	0.00093	2.08412	-0.0186481
2.08729	0.00533635	0.0706025	0.0056482	1.04522	0.00166	0.02075	0.00166	2.08729	-0.0194806
2.09045	0.00528529	0.0699269	0.00559415	1.04681	0.00261	0.032625	0.00261	2.09045	-0.0215118
2.09361	0.00445588	0.0589535	0.00471628	1.04839	0.00303	0.037875	0.00303	2.09361	-0.0223073
2.09677	0.00323372	0.0427837	0.00342269	1.04997	0.00252	0.0315	0.00252	2.09677	-0.0187279
2.09994	0.00151942	0.0201027	0.00160822	1.05155	0.00171	0.021375	0.00171	2.09994	-0.0101622
2.1031	-0.00123158	-0.0162944	-0.00130355	1.05313	0.00164	0.0205	0.00164	2.1031	0.000786901
2.10626	-0.00409805	-0.0542192	-0.00433753	1.05471	0.00225	0.028125	0.00225	2.10626	0.0100679
2.10942	-0.0045207	-0.0598111	-0.00478489	1.05629	0.00234	0.02925	0.00234	2.10942	0.0156438
2.11259	-0.00147802	-0.0195549	-0.00156439	1.05787	0.00111	0.013875	0.00111	2.11259	0.0186249
2.11575	0.00288943	0.0382286	0.00305829	1.05946	-0.00064	-0.008	-0.00064	2.11575	0.0209757
2.11891	0.00525982	0.06959	0.0055672	1.06104	-0.00147	-0.018375	-0.00147	2.11891	0.0231019
2.12207	0.00432786	0.0572597	0.00458078	1.06262	-0.00095	-0.011875	-0.00095	2.12207	0.0236793
2.12524	0.00182397	0.0241321	0.00193057	1.0642	0	0	0	2.12524	0.0215427
2.1284	0.000260938	0.00345233	0.000276187	1.06578	0.00068	0.0085	0.00068	2.1284	0.0167962
2.13156	0.000606815	0.00802846	0.000642277	1.06736	0.00148	0.0185	0.00148	2.13156	0.0107747
2.13472	0.00211678	0.028006	0.00224048	1.06894	0.00295	0.036875	0.00295	2.13472	0.00502611
2.13789	0.00354719	0.0469311	0.00375449	1.07052	0.00442	0.05525	0.00442	2.13789	-0.00030942
2.14105	0.00412809	0.0546167	0.00436933	1.07211	0.0045	0.05625	0.0045	2.14105	-0.00610987
2.14421	0.00363604	0.0481066	0.00384853	1.07369	0.00285	0.035625	0.00285	2.14421	-0.0132093
2.14738	0.00230884	0.0305471	0.00244377	1.07527	0.00081	0.010125	0.00081	2.14738	-0.0210544
2.15054	0.000736915	0.00974974	0.000779979	1.07685	-0.00022	-0.00275	-0.00022	2.15054	-0.0273315
2.1537	-0.0005895	-0.00779937	-0.00062395	1.07843	-0.00043	-0.005375	-0.00043	2.1537	-0.029816
2.15686	-0.00170761	-0.0225925	-0.0018074	1.08001	-0.00114	-0.01425	-0.00114	2.15686	-0.0286407
2.16003	-0.00298194	-0.0394525	-0.0031562	1.08159	-0.00295	-0.036875	-0.00295	2.16003	-0.026023
2.16319	-0.0046217	-0.0611473	-0.00489178	1.08318	-0.00499	-0.062375	-0.00499	2.16319	-0.0245604
2.16635	-0.00651658	-0.0862175	-0.0068974	1.08476	-0.00606	-0.07575	-0.00606	2.16635	-0.0248653
2.16951	-0.00863192	-0.114204	-0.00913636	1.08634	-0.00594	-0.07425	-0.00594	2.16951	-0.0242477
2.17268	-0.0114382	-0.151334	-0.0121067	1.08792	-0.00524	-0.0655	-0.00524	2.17268	-0.018754
2.17584	-0.0153502	-0.20309	-0.0162472	1.0895	-0.00445	-0.055625	-0.00445	2.17584	-0.00711509
2.179	-0.019782	-0.261726	-0.0209381	1.09108	-0.0035	-0.04375	-0.0035	2.179	0.00768053
2.18216	-0.0221522	-0.293085	-0.0234468	1.09266	-0.00225	-0.028125	-0.00225	2.18216	0.0208292
2.18533	-0.0191596	-0.253491	-0.0202793	1.09424	-0.00086	-0.01075	-0.00086	2.18533	0.0290454
2.18849	-0.0107555	-0.1423	-0.011384	1.09583	0.00045	0.005625	0.00045	2.18849	0.031973
2.19165	-0.000363129	-0.00480437	-0.00038435	1.09741	0.00164	0.0205	0.00164	2.19165	0.0311971
2.19481	0.00787582	0.104201	0.00833607	1.09899	0.0027	0.03375	0.0027	2.19481	0.0287189
2.19798	0.0106702	0.141172	0.0112938	1.10057	0.00347	0.043375	0.00347	2.19798	0.0261515
2.20114	0.00780267	0.103233	0.00825865	1.10215	0.0038	0.0475	0.0038	2.20114	0.0237817
2.2043	0.00259526	0.0343366	0.00274693	1.10373	0.00372	0.0465	0.00372	2.2043	0.0202851
2.20746	-0.00138403	-0.0183114	-0.00146491	1.10531	0.0032	0.04	0.0032	2.20746	0.0143087
2.21063	-0.00307248	-0.0406504	-0.00325203	1.10689	0.0021	0.02625	0.0021	2.21063	0.00670672
2.21379	-0.00354712	-0.0469301	-0.00375441	1.10848	0.00044	0.0055	0.00044	2.21379	-0.000147642
2.21695	-0.00353827	-0.046813	-0.00374504	1.11006	-0.00109	-0.013625	-0.00109	2.21695	-0.00458633
2.22011	-0.00227724	-0.030129	-0.00241032	1.11164	-0.00159	-0.019875	-0.00159	2.22011	-0.00607845
2.22328	0.000741959	0.00981649	0.000785319	1.11322	-0.00088	-0.011	-0.00088	2.22328	-0.00497899
2.22644	0.00470451	0.062243	0.00497944	1.1148	0.00021	0.002625	0.00021	2.22644	-0.00281148
2.2296	0.00856608	0.113333	0.00906667	1.11638	0.00084	0.0105	0.00084	2.2296	-0.000898418
2.23276	0.0118443	0.156706	0.0125365	1.11796	0.0011	0.01375	0.0011	2.23276	0.00108847
2.23593	0.0137854	0.182387	0.014591	1.11954	0.00169	0.021125	0.00169	2.23593	0.00508894
2.23909	0.013228	0.175013	0.014001	1.12113	0.00272	0.034	0.00272	2.23909	0.0122511
2.24225	0.0102923	0.136172	0.0108937	1.12271	0.00336	0.042	0.00336	2.24225	0.0211007
2.24541	0.00658313	0.0870981	0.00696785	1.12429	0.00277	0.034625	0.00277	2.24541	0.0293142
2.24858	0.003497	0.046267	0.00370136	1.12587	0.00112	0.014	0.00112	2.24858	0.0355423
2.25174	0.00125115	0.0165533	0.00132427	1.12745	-0.00057	-0.007125	-0.00057	2.25174	0.0395131
2.2549	-0.000631328	-0.00835278	-0.000668222	1.12903	-0.00153	-0.019125	-0.00153	2.2549	0.0413575
2.25806	-0.00254305	-0.0336458	-0.00269167	1.13061	-0.00187	-0.023375	-0.00187	2.25806	0.0409636
2.26123	-0.00463305	-0.0612975	-0.0049038	1.13219	-0.00218	-0.02725	-0.00218	2.26123	0.0384363
2.26439	-0.00691313	-0.091464	-0.00731712	1.13378	-0.00279	-0.034875	-0.00279	2.26439	0.0341347
2.26755	-0.00925385	-0.122433	-0.00979464	1.13536	-0.00348	-0.0435	-0.00348	2.26755	0.0286914
2.27071	-0.0107807	-0.142634	-0.0114107	1.13694	-0.00379	-0.047375	-0.00379	2.27071	0.0222396
2.27388	-0.00989484	-0.130914	-0.0104731	1.13852	-0.0035	-0.04375	-0.0035	2.27388	0.0132564
2.27704	-0.00614788	-0.0813394	-0.00650715	1.1401	-0.00286	-0.03575	-0.00286	2.27704	0.000582715
2.2802	-0.000983866	-0.013017	-0.00104136	1.14168	-0.00227	-0.028375	-0.00227	2.2802	-0.0143715
2.28336	0.003842	0.0508315	0.00406652	1.14326	-0.00182	-0.02275	-0.00182	2.28336	-0.029167
2.28653	0.00695805	0.0920584	0.00736467	1.14485	-0.00108	-0.0135	-0.00108	2.28653	-0.044308
2.28969	0.00725107	0.0959352	0.00767482	1.14643	0.00048	0.006	0.00048	2.28969	-0.0602714
2.29285	0.00500457	0.0662128	0.00529703	1.14801	0.00266	0.03325	0.00266	2.29285	-0.0735023
2.29602	0.00234141	0.030978	0.00247824	1.14959	0.00441	0.055125	0.00441	2.29602	-0.0799997
2.29918	0.0014532	0.0192266	0.00153813	1.15117	0.00477	0.059625	0.00477	2.29918	-0.0799245
2.30234	0.00273213	0.0361475	0.0028918	1.15275	0.00377	0.047125	0.00377	2.30234	-0.0764015
2.3055	0.00478347	0.0632877	0.00506301	1.15433	0.00234	0.02925	0.00234	2.3055	-0.0720581
2.30867	0.00578301	0.076512	0.00612096	1.15591	0.00125	0.015625	0.00125	2.30867	-0.0678437
2.31183	0.0048646	0.064361	0.00514888	1.1575	0.00049	0.006125	0.00049	2.31183	-0.0636736
2.31499	0.00262203	0.0346908	0.00277526	1.15908	-0.00023	-0.002875	-0.00023	2.31499	-0.057887
2.31815	0.000280109	0.00370598	0.000296479	1.16066	-0.0007	-0.00875	-0.0007	2.31815	-0.0479271
2.32132	-0.00138894	-0.0183763	-0.00147011	1.16224	-0.0004	-0.005	-0.0004	2.32132	-0.0337029
2.32448	-0.00240241	-0.0317851	-0.00254281	1.16382	0.00055	0.006875	0.00055	2.32448	-0.0186615
2.32764	-0.00321334	-0.042514	-0.00340112	1.1654	0.0013	0.01625	0.0013	2.32764	-0.0059528
2.3308	-0.00424371	-0.0561464	-0.00449171	1.16698	0.00127	0.015875	0.00127	2.3308	0.00457062
2.33397	-0.00562333	-0.0743994	-0.00595195	1.16856	0.00101	0.012625	0.00101	2.33397	0.0140574
2.33713	-0.00689418	-0.0912134	-0.00729707	1.17015	0.00153	0.019125	0.00153	2.33713	0.022959
2.34029	-0.00705577	-0.0933513	-0.00746811	1.17173	0.00279	0.034875	0.00279	2.34029	0.031116
2.34345	-0.005586	-0.0739055	-0.00591244	1.17331	0.00346	0.04325	0.00346	2.34345	0.0378185
2.34662	-0.00310869	-0.0411294	-0.00329035	1.17489	0.00241	0.030125	0.00241	2.34662	0.0418633
2.34978	-0.000605248	-0.00800772	-0.000640618	1.17647	0.00016	0.002	0.00016	2.34978	0.0420249
2.35294	0.000935112	0.012372	0.000989759	1.17805	-0.00161	-0.020125	-0.00161	2.35294	0.0391399
2.3561	0.000339209	0.0044879	0.000359032	1.17963	-0.00192	-0.024	-0.00192	2.3561	0.0359709
2.35927	-0.00269874	-0.0357057	-0.00285645	1.18121	-0.00141	-0.017625	-0.00141	2.35927	0.0338598
2.36243	-0.00696352	-0.0921308	-0.00737046	1.1828	-0.00129	-0.016125	-0.00129	2.36243	0.0326839
2.36559	-0.0109699	-0.145137	-0.011611	1.18438	-0.0018	-0.0225	-0.0018	2.36559	0.0320878
2.36875	-0.0137934	-0.182493	-0.0145994	1.18596	-0.00218	-0.02725	-0.00218	2.36875	0.0310254
2.37192	-0.0143327	-0.189629	-0.0151703	1.18754	-0.00185	-0.023125	-0.00185	2.37192	0.0282075
2.37508	-0.0118154	-0.156324	-0.0125059	1.18912	-0.00117	-0.014625	-0.00117	2.37508	0.0233821
2.37824	-0.00724867	-0.0959034	-0.00767227	1.1907	-0.00065	-0.008125	-0.00065	2.37824	0.0178736
2.3814	-0.00281334	-0.0372219	-0.00297775	1.19228	-0.00011	-0.001375	-0.00011	2.3814	0.0129265
2.38457	-0.000238304	-0.00315287	-0.00025223	1.19386	0.00097	0.012125	0.00097	2.38457	0.00920407
2.38773	0.000268325	0.00355007	0.000284005	1.19545	0.00238	0.02975	0.00238	2.38773	0.00725645
2.39089	-3.46026e-05	-0.000457809	-3.66247e-05	1.19703	0.00318	0.03975	0.00318	2.39089	0.00747634
2.39405	9.47392e-05	0.00125345	0.000100276	1.19861	0.00282	0.03525	0.00282	2.39405	0.00950249
2.39722	0.000391022	0.00517341	0.000413873	1.20019	0.00196	0.0245	0.00196	2.39722	0.0125496
2.40038	-3.0218e-05	-0.000399799	-3.19839e-05	1.20177	0.00162	0.02025	0.00162	2.40038	0.0158828
2.40354	-0.000895137	-0.0118431	-0.000947448	1.20335	0.00182	0.02275	0.00182	2.40354	0.0190695
2.4067	-0.00153538	-0.0203138	-0.00162511	1.20493	0.0016	0.02	0.0016	2.4067	0.0219011
2.40987	-0.00215607	-0.0285259	-0.00228207	1.20651	0.00032	0.004	0.00032	2.40987	0.0237655
2.41303	-0.0033362	-0.0441395	-0.00353116	1.2081	-0.00141	-0.017625	-0.00141	2.41303	0.0237952
2.41619	-0.00515928	-0.0682598	-0.00546079	1.20968	-0.00243	-0.030375	-0.00243	2.41619	0.0212532
2.41935	-0.00724179	-0.0958124	-0.00766499	1.21126	-0.00216	-0.027	-0.00216	2.41935	0.0159686
2.42252	-0.00922389	-0.122037	-0.00976292	1.21284	-0.00091	-0.011375	-0.00091	2.42252	0.00815173
2.42568	-0.0110021	-0.145564	-0.0116451	1.21442	0.00071	0.008875	0.00071	2.42568	-0.00141831
2.42884	-0.012702	-0.168054	-0.0134443	1.216	0.00234	0.02925	0.00234	2.42884	-0.0116857
2.43201	-0.014156	-0.18729	-0.0149832	1.21758	0.00375	0.046875	0.00375	2.43201	-0.0218582
2.43517	-0.0146336	-0.193609	-0.0154887	1.21917	0.00476	0.0595	0.00476	2.43517	-0.0313794
2.43833	-0.0137625	-0.182084	-0.0145668	1.22075	0.00538	0.06725	0.00538	2.43833	-0.0395422
2.44149	-0.0121171	-0.160316	-0.0128252	1.22233	0.00579	0.072375	0.00579	2.44149	-0.0457426
2.44466	-0.0105212	-0.1392	-0.011136	1.22391	0.0059	0.07375	0.0059	2.44466	-0.0498755
2.44782	-0.00967172	-0.127962	-0.0102369	1.22549	0.00528	0.066	0.00528	2.44782	-0.0523159
2.45098	-0.0103963	-0.137548	-0.0110039	1.22707	0.00367	0.045875	0.00367	2.45098	-0.0540855
2.45414	-0.0130223	-0.172292	-0.0137834	1.22865	0.00158	0.01975	0.00158	2.45414	-0.0555101
2.45731	-0.0167991	-0.22226	-0.0177808	1.23023	-0.00014	-0.00175	-0.00014	2.45731	-0.0558123
2.46047	-0.0200297	-0.265003	-0.0212002	1.23182	-0.00121	-0.015125	-0.00121	2.46047	-0.0542555
2.46363	-0.019853	-0.262665	-0.0210132	1.2334	-0.00215	-0.026875	-0.00215	2.46363	-0.0513122
2.46679	-0.0151197	-0.20004	-0.0160032	1.23498	-0.00354	-0.04425	-0.00354	2.46679	-0.0481813
2.46996	-0.00938983	-0.124232	-0.00993856	1.23656	-0.00528	-0.066	-0.00528	2.46996	-0.0447123
2.47312	-0.00671295	-0.0888156	-0.00710525	1.23814	-0.00672	-0.084	-0.00672	2.47312	-0.0389919
2.47628	-0.00669254	-0.0885456	-0.00708365	1.23972	-0.00737	-0.092125	-0.00737	2.47628	-0.0300213
2.47944	-0.00584105	-0.0772799	-0.0061824	1.2413	-0.00713	-0.089125	-0.00713	2.47944	-0.0194264
2.48261	-0.00210695	-0.027876	-0.00223008	1.24288	-0.00613	-0.076625	-0.00613	2.48261	-0.00940825
2.48577	0.00298307	0.0394674	0.00315739	1.24447	-0.00466	-0.05825	-0.00466	2.48577	-0.00110731
2.48893	0.00667058	0.088255	0.0070604	1.24605	-0.00307	-0.038375	-0.00307	2.48893	0.00439785
2.49209	0.00804872	0.106488	0.00851907	1.24763	-0.00154	-0.01925	-0.00154	2.49209	0.00716221
2.49526	0.00822061	0.108763	0.00870102	1.24921	0.00012	0.0015	0.00012	2.49526	0.00917266
2.49842	0.00856037	0.113258	0.00906063	1.25079	0.00203	0.025375	0.00203	2.49842	0.0126281
2.50158	0.00948932	0.125548	0.0100439	1.25237	0.00369	0.046125	0.00369	2.50158	0.0179837
2.50474	0.0105828	0.140016	0.0112013	1.25395	0.00422	0.05275	0.00422	2.50474	0.0244863
2.50791	0.0113895	0.150689	0.0120551	1.25553	0.00336	0.042	0.00336	2.50791	0.0308996
2.51107	0.0118159	0.15633	0.0125064	1.25712	0.00193	0.024125	0.00193	2.51107	0.0362113
2.51423	0.0119189	0.157693	0.0126154	1.2587	0.00075	0.009375	0.00075	2.51423	0.0403179
2.51739	0.0117367	0.155282	0.0124226	1.26028	-0.00039	-0.004875	-0.00039	2.51739	0.0435236
2.52056	0.0115683	0.153055	0.0122444	1.26186	-0.00221	-0.027625	-0.00221	2.52056	0.0457282
2.52372	0.0113319	0.149927	0.0119941	1.26344	-0.00458	-0.05725	-0.00458	2.52372	0.0464659
2.52688	0.00979985	0.129657	0.0103725	1.26502	-0.00624	-0.078	-0.00624	2.52688	0.045614
2.53004	0.00562686	0.0744461	0.00595569	1.2666	-0.0062	-0.0775	-0.0062	2.53004	0.043938
2.53321	-0.000867387	-0.011476	-0.000918077	1.26818	-0.00505	-0.063125	-0.00505	2.53321	0.0428258
2.53637	-0.00613197	-0.081129	-0.00649032	1.26977	-0.0042	-0.0525	-0.0042	2.53637	0.043083
2.53953	-0.00590073	-0.0780695	-0.00624556	1.27135	-0.00415	-0.051875	-0.00415	2.53953	0.043913
2.54269	-0.000113794	-0.00150555	-0.000120444	1.27293	-0.00403	-0.050375	-0.00403	2.54269	0.0429985
2.54586	0.00751668	0.0994493	0.00795595	1.27451	-0.00281	-0.035125	-0.00281	2.54586	0.037467
2.54902	0.0136421	0.180492	0.0144394	1.27609	-0.0007	-0.00875	-0.0007	2.54902	0.0266813
2.55218	0.016649	0.220274	0.0176219	1.27767	0.00113	0.014125	0.00113	2.55218	0.0132721
2.55534	0.0158486	0.209684	0.0167747	1.27925	0.00193	0.024125	0.00193	2.55534	-0.000137276
2.55851	0.0122511	0.162088	0.012967	1.28083	0.00217	0.027125	0.00217	2.55851	-0.0130365
2.56167	0.00867372	0.114758	0.0091806	1.28242	0.00285	0.035625	0.00285	2.56167	-0.0257741
2.56483	0.00729316	0.096492	0.00771936	1.284	0.00418	0.05225	0.00418	2.56483	-0.0380957
2.56799	0.00797451	0.105507	0.00844054	1.28558	0.00516	0.0645	0.00516	2.56799	-0.0485171
2.57116	0.00914802	0.121033	0.00968262	1.28716	0.00448	0.056	0.00448	2.57116	-0.0552439
2.57432	0.00956927	0.126606	0.0101285	1.28874	0.00214	0.02675	0.00214	2.57432	-0.0577942
2.57748	0.0090391	0.119592	0.00956734	1.29032	-0.00036	-0.0045	-0.00036	2.57748	-0.0573476
2.58065	0.00805043	0.106511	0.00852089	1.2919	-0.00146	-0.01825	-0.00146	2.58065	-0.0558524
2.58381	0.00718201	0.0950215	0.00760172	1.29349	-0.00117	-0.014625	-0.00117	2.58381	-0.0545286
2.58697	0.006702	0.0886708	0.00709366	1.29507	-0.00084	-0.0105	-0.00084	2.58697	-0.0532386
2.59013	0.00654143	0.0865463	0.00692371	1.29665	-0.0012	-0.015	-0.0012	2.59013	-0.0505588
2.5933	0.00647247	0.085634	0.00685072	1.29823	-0.00129	-0.016125	-0.00129	2.5933	-0.0447429
2.59646	0.00644757	0.0853045	0.00682436	1.29981	0.00016	0.002	0.00016	2.59646	-0.0349634
2.59962	0.00668278	0.0884164	0.00707331	1.30139	0.00272	0.034	0.00272	2.59962	-0.0231798
2.60278	0.0072422	0.0958178	0.00766542	1.30297	0.0044	0.055	0.0044	2.60278	-0.0141674
2.60595	0.00794938	0.105174	0.00841393	1.30455	0.00402	0.05025	0.00402	2.60595	-0.0104449
2.60911	0.00852092	0.112736	0.00901888	1.30614	0.00262	0.03275	0.00262	2.60911	-0.00959673
2.61227	0.00846909	0.11205	0.00896402	1.30772	0.00196	0.0245	0.00196	2.61227	-0.00887423
2.61543	0.00743662	0.0983902	0.00787121	1.3093	0.00225	0.028125	0.00225	2.61543	-0.0076177
2.6186	0.00569081	0.0752922	0.00602337	1.31088	0.0021	0.02625	0.0021	2.6186	-0.00518318
2.62176	0.00383359	0.0507202	0.00405762	1.31246	0.00059	0.007375	0.00059	2.62176	-0.00117642
2.62492	0.00208585	0.0275968	0.00220774	1.31404	-0.00152	-0.019	-0.00152	2.62492	0.00391094
2.62808	0.000222197	0.00293978	0.000235182	1.31562	-0.0029	-0.03625	-0.0029	2.62808	0.00958103
2.63125	-0.00191467	-0.025332	-0.00202656	1.3172	-0.00344	-0.043	-0.00344	2.63125	0.0158729
2.63441	-0.00428437	-0.0566843	-0.00453474	1.31879	-0.0041	-0.05125	-0.0041	2.63441	0.0226557
2.63757	-0.00667621	-0.0883295	-0.00706636	1.32037	-0.0053	-0.06625	-0.0053	2.63757	0.0292
2.64073	-0.00853381	-0.112906	-0.00903252	1.32195	-0.0062	-0.0775	-0.0062	2.64073	0.0346123
2.6439	-0.00934086	-0.123584	-0.00988673	1.32353	-0.00572	-0.0715	-0.00572	2.6439	0.0384011
2.64706	-0.00928666	-0.122867	-0.00982936	1.32511	-0.00373	-0.046625	-0.00373	2.64706	0.041007
2.65022	-0.00905263	-0.119771	-0.00958165	1.32669	-0.00105	-0.013125	-0.00105	2.65022	0.0433491
2.65338	-0.00911951	-0.120656	-0.00965245	1.32827	0.00154	0.01925	0.00154	2.65338	0.0460312
2.65655	-0.00947132	-0.12531	-0.0100248	1.32985	0.0039	0.04875	0.0039	2.65655	0.0492518
2.65971	-0.00974222	-0.128894	-0.0103115	1.33144	0.00619	0.077375	0.00619	2.65971	0.0524855
2.66287	-0.00966058	-0.127814	-0.0102251	1.33302	0.00836	0.1045	0.00836	2.66287	0.0547009
2.66603	-0.00927661	-0.122734	-0.00981872	1.3346	0.00989	0.123625	0.00989	2.66603	0.0557
2.6692	-0.00880773	-0.116531	-0.00932244	1.33618	0.01005	0.125625	0.01005	2.6692	0.0556004
2.67236	-0.00838914	-0.110992	-0.00887939	1.33776	0.0085	0.10625	0.0085	2.67236	0.054437
2.67552	-0.00784751	-0.103826	-0.00830612	1.33934	0.00572	0.0715	0.00572	2.67552	0.0519741
2.67868	-0.00688876	-0.0911416	-0.00729133	1.34092	0.00293	0.036625	0.00293	2.67868	0.0465919
2.68185	-0.00551206	-0.0729272	-0.00583417	1.3425	0.0012	0.015	0.0012	2.68185	0.0370071
2.68501	-0.00425425	-0.0562858	-0.00450286	1.34409	0.00059	0.007375	0.00059	2.68501	0.0254068
2.68817	-0.00387583	-0.0512791	-0.00410233	1.34567	0.00022	0.00275	0.00022	2.68817	0.0153296
2.69133	-0.00457015	-0.0604653	-0.00483723	1.34725	-0.0006	-0.0075	-0.0006	2.69133	0.00731928
2.6945	-0.00579206	-0.0766318	-0.00613054	1.34883	-0.00163	-0.020375	-0.00163	2.6945	-8.07319e-05
2.69766	-0.00694253	-0.0918531	-0.00734825	1.35041	-0.00218	-0.02725	-0.00218	2.69766	-0.00725645
2.70082	-0.0077006	-0.101883	-0.00815061	1.35199	-0.00198	-0.02475	-0.00198	2.70082	-0.0142459
2.70398	-0.00392129	-0.0518806	-0.00415045	1.35357	-0.00133	-0.016625	-0.00133	2.70398	-0.0207553
2.70715	0.0095549	0.126416	0.0101133	1.35515	-0.00043	-0.005375	-0.00043	2.70715	-0.0253618
2.71031	0.0273607	0.361996	0.0289596	1.35674	0.00089	0.011125	0.00089	2.71031	-0.0279332
2.71347	0.0389314	0.515081	0.0412065	1.35832	0.00251	0.031375	0.00251	2.71347	-0.0296349
2.71664	0.0412267	0.545449	0.0436359	1.3599	0.0036	0.045	0.0036	2.71664	-0.0319413
2.7198	0.0377744	0.499774	0.0399819	1.36148	0.0033	0.04125	0.0033	2.7198	-0.0349195
2.72296	0.0332804	0.440316	0.0352253	1.36306	0.00183	0.022875	0.00183	2.72296	-0.0377714
2.72612	0.0308046	0.40756	0.0326048	1.36464	0.00036	0.0045	0.00036	2.72612	-0.0400832
2.72929	0.030655	0.405581	0.0324465	1.36622	-0.00029	-0.003625	-0.00029	2.72929	-0.0407828
2.73245	0.0312285	0.413168	0.0330535	1.36781	-0.00057	-0.007125	-0.00057	2.73245	-0.0396416
2.73561	0.0308491	0.408148	0.0326519	1.36939	-0.00141	-0.017625	-0.00141	2.73561	-0.0372455
2.73877	0.0288841	0.382151	0.0305721	1.37097	-0.00298	-0.03725	-0.00298	2.73877	-0.0345636
2.74194	0.0257703	0.340954	0.0272763	1.37255	-0.00449	-0.056125	-0.00449	2.74194	-0.0324533
2.7451	0.0223864	0.296183	0.0236947	1.37413	-0.0053	-0.06625	-0.0053	2.7451	-0.0310664
2.74826	0.0193816	0.256428	0.0205142	1.37571	-0.00557	-0.069625	-0.00557	2.74826	-0.0297392
2.75142	0.0169106	0.223735	0.0178988	1.37729	-0.00569	-0.071125	-0.00569	2.75142	-0.0284572
2.75459	0.0146954	0.194428	0.0155542	1.37887	-0.00554	-0.06925	-0.00554	2.75459	-0.0274423
2.75775	0.0124038	0.164108	0.0131286	1.38046	-0.0047	-0.05875	-0.0047	2.75775	-0.0265599
2.76091	0.00990455	0.131042	0.0104834	1.38204	-0.00334	-0.04175	-0.00334	2.76091	-0.0262355
2.76407	0.00723642	0.0957414	0.00765931	1.38362	-0.00225	-0.028125	-0.00225	2.76407	-0.0276523
2.76724	0.00452397	0.0598544	0.00478835	1.3852	-0.00191	-0.023875	-0.00191	2.76724	-0.0312678
2.7704	0.00199669	0.0264172	0.00211337	1.38678	-0.00199	-0.024875	-0.00199	2.7704	-0.0358786
2.77356	0.000386545	0.00511418	0.000409134	1.38836	-0.00191	-0.023875	-0.00191	2.77356	-0.0398275
2.77672	0.000517311	0.00684428	0.000547543	1.38994	-0.00159	-0.019875	-0.00159	2.77672	-0.0424322
2.77989	0.00213888	0.0282984	0.00226387	1.39152	-0.00124	-0.0155	-0.00124	2.77989	-0.0428886
2.78305	0.00411538	0.0544485	0.00435588	1.39311	-0.0006	-0.0075	-0.0006	2.78305	-0.0396097
2.78621	0.0053738	0.0710981	0.00568784	1.39469	0.00083	0.010375	0.00083	2.78621	-0.0321395
2.78937	0.00498163	0.0659094	0.00527275	1.39627	0.00281	0.035125	0.00281	2.78937	-0.0220073
2.79254	0.0025812	0.0341505	0.00273204	1.39785	0.00412	0.0515	0.00412	2.79254	-0.0109161
2.7957	-0.000977093	-0.0129274	-0.00103419	1.39943	0.00384	0.048	0.00384	2.7957	0.000549731
2.79886	-0.00430654	-0.0569776	-0.00455821	1.40101	0.00259	0.032375	0.00259	2.79886	0.0124553
2.80202	-0.00607958	-0.0804358	-0.00643487	1.40259	0.00177	0.022125	0.00177	2.80202	0.0248177
2.80519	-0.00538751	-0.0712794	-0.00570235	1.40417	0.00175	0.021875	0.00175	2.80519	0.0372085
2.80835	-0.00292559	-0.038707	-0.00309656	1.40576	0.00149	0.018625	0.00149	2.80835	0.0485372
2.81151	-0.00132795	-0.0175694	-0.00140555	1.40734	0.0001	0.00125	0.0001	2.81151	0.0578672
2.81467	-0.00311618	-0.0412286	-0.00329828	1.40892	-0.0017	-0.02125	-0.0017	2.81467	0.064968
2.81784	-0.0081658	-0.108037	-0.008643	1.4105	-0.00248	-0.031	-0.00248	2.81784	0.070277
2.821	-0.0141698	-0.187473	-0.0149978	1.41208	-0.00209	-0.026125	-0.00209	2.821	0.0743285
2.82416	-0.0191698	-0.253626	-0.0202901	1.41366	-0.00186	-0.02325	-0.00186	2.82416	0.0773556
2.82732	-0.0228304	-0.302057	-0.0241646	1.41524	-0.00276	-0.0345	-0.00276	2.82732	0.079
2.83049	-0.0260265	-0.344344	-0.0275475	1.41682	-0.004	-0.05	-0.004	2.83049	0.0786756
2.83365	-0.0297849	-0.394069	-0.0315255	1.41841	-0.00408	-0.051	-0.00408	2.83365	0.0764602
2.83681	-0.0345021	-0.45648	-0.0365184	1.41999	-0.00275	-0.034375	-0.00275	2.83681	0.0728079
2.83997	-0.0400751	-0.530213	-0.042417	1.42157	-0.0011	-0.01375	-0.0011	2.83997	0.0680738
2.84314	-0.0448227	-0.593026	-0.0474421	1.42315	0.00013	0.001625	0.00013	2.84314	0.0630496
2.8463	-0.0408549	-0.540531	-0.0432425	1.42473	0.00154	0.01925	0.00154	2.8463	0.0580007
2.84946	-0.0189912	-0.251263	-0.020101	1.42631	0.00388	0.0485	0.00388	2.84946	0.0514919
2.85262	0.0134305	0.177693	0.0142154	1.42789	0.00647	0.080875	0.00647	2.85262	0.0413076
2.85579	0.0344497	0.455786	0.0364629	1.42948	0.00765	0.095625	0.00765	2.85579	0.0272962
2.85895	0.0328238	0.434274	0.0347419	1.43106	0.00662	0.08275	0.00662	2.85895	0.0117328
2.86211	0.0173945	0.230138	0.018411	1.43264	0.0044	0.055	0.0044	2.86211	-0.0023874
2.86528	0.0029653	0.0392323	0.00313859	1.43422	0.00262	0.03275	0.00262	2.86528	-0.0128637
2.86844	-0.00286118	-0.0378548	-0.00302838	1.4358	0.00185	0.023125	0.00185	2.86844	-0.0198134
2.8716	0.000131406	0.00173857	0.000139085	1.43738	0.00146	0.01825	0.00146	2.8716	-0.0247382
2.87476	0.00983048	0.130062	0.010405	1.43896	0.00081	0.010125	0.00081	2.87476	-0.0293944
2.87793	0.0215834	0.285559	0.0228447	1.44054	-1e-05	-0.000125	-1e-05	2.87793	-0.0350127
2.88109	0.0282684	0.374005	0.0299204	1.44213	-0.00071	-0.008875	-0.00071	2.88109	-0.0408439
2.88425	0.026441	0.349827	0.0279862	1.44371	-0.00149	-0.018625	-0.00149	2.88425	-0.0446287
2.88741	0.0194343	0.257126	0.0205701	1.44529	-0.00276	-0.0345	-0.00276	2.88741	-0.0449429
2.89058	0.0129904	0.171869	0.0137495	1.44687	-0.00428	-0.0535	-0.00428	2.89058	-0.0418749
2.89374	0.01072	0.141831	0.0113465	1.44845	-0.005	-0.0625	-0.005	2.89374	-0.0362873
2.8969	0.0131065	0.173405	0.0138724	1.45003	-0.00412	-0.0515	-0.00412	2.8969	-0.0286548
2.90006	0.0172614	0.228376	0.0182701	1.45161	-0.00204	-0.0255	-0.00204	2.90006	-0.0188661
2.90323	0.0182856	0.241927	0.0193542	1.45319	-7e-05	-0.000875	-7e-05	2.90323	-0.00790042
2.90639	0.01365	0.180596	0.0144477	1.45478	0.0009	0.01125	0.0009	2.90639	0.000739781
2.90955	0.00532333	0.0704303	0.00563442	1.45636	0.00135	0.016875	0.00135	2.90955	0.00362823
2.91271	-0.00315371	-0.0417252	-0.00333801	1.45794	0.00248	0.031	0.00248	2.91271	0.001456
2.91588	-0.0102694	-0.135869	-0.0108695	1.45952	0.00482	0.06025	0.00482	2.91588	-0.00158637
2.91904	-0.0168753	-0.223268	-0.0178614	1.4611	0.00768	0.096	0.00768	2.91904	-0.00295284
2.9222	-0.0241623	-0.319679	-0.0255743	1.46268	0.00998	0.12475	0.00998	2.9222	-0.00334551
2.92536	-0.0326143	-0.431504	-0.0345203	1.46426	0.01137	0.142125	0.01137	2.92536	-0.00416225
2.92853	-0.0410569	-0.543203	-0.0434563	1.46584	0.01211	0.151375	0.01211	2.92853	-0.00587427
2.93169	-0.0443855	-0.587242	-0.0469793	1.46743	0.01225	0.153125	0.01225	2.93169	-0.00882711
2.93485	-0.0369529	-0.488904	-0.0391124	1.46901	0.01128	0.141	0.01128	2.93485	-0.013225
2.93801	-0.0214203	-0.283401	-0.0226721	1.47059	0.00889	0.111125	0.00889	2.93801	-0.0183192
2.94118	-0.00841519	-0.111337	-0.00890697	1.47217	0.00565	0.070625	0.00565	2.94118	-0.0223395
2.94434	-0.00556176	-0.0735848	-0.00588679	1.47375	0.0026	0.0325	0.0026	2.94434	-0.0236617
2.9475	-0.0106799	-0.141301	-0.0113041	1.47533	0.00012	0.0015	0.00012	2.9475	-0.0214825
2.95066	-0.0156109	-0.20654	-0.0165232	1.47691	-0.00242	-0.03025	-0.00242	2.95066	-0.0160468
2.95383	-0.0143241	-0.189515	-0.0151612	1.47849	-0.00566	-0.07075	-0.00566	2.95383	-0.00846586
2.95699	-0.00706764	-0.0935083	-0.00748066	1.48008	-0.00929	-0.116125	-0.00929	2.95699	-0.000180626
2.96015	0.00192276	0.0254391	0.00203513	1.48166	-0.01219	-0.152375	-0.01219	2.96015	0.00801037
2.96331	0.00900888	0.119192	0.00953535	1.48324	-0.01343	-0.167875	-0.01343	2.96331	0.0156124
2.96648	0.0134023	0.177319	0.0141855	1.48482	-0.01293	-0.161625	-0.01293	2.96648	0.0215678
2.96964	0.0164778	0.218009	0.0174407	1.4864	-0.01118	-0.13975	-0.01118	2.96964	0.025532
2.9728	0.0198517	0.262647	0.0210118	1.48798	-0.00859	-0.107375	-0.00859	2.9728	0.0285087
2.97596	0.0239279	0.316578	0.0253262	1.48956	-0.00533	-0.066625	-0.00533	2.97596	0.0315803
2.97913	0.0278854	0.368937	0.029515	1.49114	-0.00162	-0.02025	-0.00162	2.97913	0.0344683
2.98229	0.0308613	0.408311	0.0326649	1.49273	0.00209	0.026125	0.00209	2.98229	0.0366623
2.98545	0.0318616	0.421544	0.0337236	1.49431	0.00535	0.066875	0.00535	2.98545	0.0381498
2.98861	0.0295098	0.390429	0.0312343	1.49589	0.00789	0.098625	0.00789	2.98861	0.0391302
2.99178	0.0239058	0.316286	0.0253029	1.49747	0.00944	0.118	0.00944	2.99178	0.0392634
2.99494	0.0170118	0.225074	0.018006	1.49905	0.00972	0.1215	0.00972	2.99494	0.0376665
2.9981	0.0107156	0.141773	0.0113419	1.50063	0.00865	0.108125	0.00865	2.9981	0.0336489
3.00127	0.00548728	0.0725994	0.00580795	1.50221	0.00655	0.081875	0.00655	3.00127	0.0269927
3.00443	0.000660576	0.00873975	0.00069918	1.5038	0.00401	0.050125	0.00401	3.00443	0.0179305
3.00759	-0.00451733	-0.0597664	-0.00478131	1.50538	0.0013	0.01625	0.0013	3.00759	0.00746064
3.01075	-0.0105662	-0.139797	-0.0111837	1.50696	-0.00163	-0.020375	-0.00163	3.01075	-0.00241882
3.01392	-0.0179225	-0.237124	-0.0189699	1.50854	-0.00468	-0.0585	-0.00468	3.01392	-0.00991086
3.01708	-0.0266463	-0.352544	-0.0282035	1.51012	-0.00715	-0.089375	-0.00715	3.01708	-0.0148899
3.02024	-0.0362029	-0.478982	-0.0383186	1.5117	-0.00832	-0.104	-0.00832	3.02024	-0.0178653
3.0234	-0.0422472	-0.55895	-0.044716	1.51328	-0.0083	-0.10375	-0.0083	3.0234	-0.0192098
3.02657	-0.0350695	-0.463986	-0.0371189	1.51486	-0.00798	-0.09975	-0.00798	3.02657	-0.019348
3.02973	-0.0128118	-0.169507	-0.0135605	1.51645	-0.00799	-0.099875	-0.00799	3.02973	-0.0190229
3.03289	0.0095551	0.126419	0.0101135	1.51803	-0.00796	-0.0995	-0.00796	3.03289	-0.0188179
3.03605	0.0168568	0.223024	0.0178419	1.51961	-0.00701	-0.087625	-0.00701	3.03605	-0.0182792
3.03922	0.00970604	0.128416	0.0102732	1.52119	-0.00486	-0.06075	-0.00486	3.03922	-0.0158995
3.04238	-0.00105456	-0.0139524	-0.00111619	1.52277	-0.00204	-0.0255	-0.00204	3.04238	-0.0111988
3.04554	-0.00681829	-0.0902093	-0.00721675	1.52435	0.0007	0.00875	0.0007	3.04554	-0.00581144
3.0487	-0.00632348	-0.0836628	-0.00669302	1.52593	0.00301	0.037625	0.00301	3.0487	-0.00163349
3.05187	-0.00324067	-0.0428757	-0.00343005	1.52751	0.00475	0.059375	0.00475	3.05187	0.000557584
3.05503	-0.00161887	-0.0214184	-0.00171347	1.5291	0.0059	0.07375	0.0059	3.05503	0.00110889
3.05819	-0.00357079	-0.0472433	-0.00377947	1.53068	0.0065	0.08125	0.0065	3.05819	0.0011403
3.06135	-0.00925439	-0.12244	-0.00979521	1.53226	0.00664	0.083	0.00664	3.06135	0.000758629
3.06452	-0.016987	-0.224747	-0.0179798	1.53384	0.00614	0.07675	0.00614	3.06452	-0.00140103
3.06768	-0.0222541	-0.294433	-0.0235546	1.53542	0.00459	0.057375	0.00459	3.06768	-0.0052303
3.07084	-0.019134	-0.253152	-0.0202522	1.537	0.00215	0.026875	0.00215	3.07084	-0.00892135
3.074	-0.00632916	-0.0837379	-0.00669903	1.53858	-0.00011	-0.001375	-0.00011	3.074	-0.0111203
3.07717	0.0102568	0.135702	0.0108562	1.54016	-0.00114	-0.01425	-0.00114	3.07717	-0.0117642
3.08033	0.0212739	0.281464	0.0225171	1.54175	-0.00104	-0.013	-0.00104	3.08033	-0.0115758
3.08349	0.0207848	0.274993	0.0219994	1.54333	-0.00095	-0.011875	-0.00095	3.08349	-0.0114344
3.08665	0.0115314	0.152567	0.0122053	1.54491	-0.00142	-0.01775	-0.00142	3.08665	-0.0118585
3.08982	0.00166782	0.022066	0.00176528	1.54649	-0.00187	-0.023375	-0.00187	3.08982	-0.0128009
3.09298	-0.00277826	-0.0367577	-0.00294062	1.54807	-0.00174	-0.02175	-0.00174	3.09298	-0.0137904
3.09614	-0.00157483	-0.0208358	-0.00166686	1.54965	-0.00159	-0.019875	-0.00159	3.09614	-0.0145757
3.0993	0.00145111	0.0191989	0.00153591	1.55123	-0.0023	-0.02875	-0.0023	3.0993	-0.0148742
3.10247	0.00268887	0.0355751	0.00284601	1.55281	-0.00343	-0.042875	-0.00343	3.10247	-0.0138532
3.10563	0.000999949	0.0132298	0.00105839	1.5544	-0.00339	-0.042375	-0.00339	3.10563	-0.0106491
3.10879	-0.00297074	-0.0393044	-0.00314435	1.55598	-0.00139	-0.017375	-0.00139	3.10879	-0.00565438
3.11195	-0.00798612	-0.10566	-0.00845282	1.55756	0.00141	0.017625	0.00141	3.11195	-0.00066596
3.11512	-0.0126591	-0.167487	-0.0133989	1.55914	0.00319	0.039875	0.00319	3.11512	0.00251306
3.11828	-0.0158851	-0.210168	-0.0168134	1.56072	0.00351	0.043875	0.00351	3.11828	0.00400518
3.12144	-0.0175796	-0.232587	-0.018607	1.5623	0.00338	0.04225	0.00338	3.12144	0.00488475
3.1246	-0.0187067	-0.247499	-0.0197999	1.56388	0.00381	0.047625	0.00381	3.1246	0.00557584
3.12777	-0.0201138	-0.266116	-0.0212892	1.56546	0.00481	0.060125	0.00481	3.12777	0.00647112
3.13093	-0.0211843	-0.280278	-0.0224222	1.56705	0.00563	0.070375	0.00563	3.13093	0.00812031
3.13409	-0.0204215	-0.270186	-0.0216149	1.56863	0.00548	0.0685	0.00548	3.13409	0.0103821
3.13725	-0.0175518	-0.232219	-0.0185775	1.57021	0.00402	0.05025	0.00402	3.13725	0.012848
3.14042	-0.0135957	-0.179878	-0.0143903	1.57179	0.00161	0.020125	0.00161	3.14042	0.0149841
3.14358	-0.00928142	-0.122798	-0.00982381	1.57337	-0.00059	-0.007375	-0.00059	3.14358	0.0164508
3.14674	-0.00477094	-0.0631219	-0.00504975	1.57495	-0.00164	-0.0205	-0.00164	3.14674	0.0177263
3.14991	-0.00105833	-0.0140023	-0.00112018	1.57653	-0.00201	-0.025125	-0.00201	3.14991	0.0194834
3.15307	0.000149649	0.00197992	0.000158394	1.57812	-0.00326	-0.04075	-0.00326	3.15307	0.0214648
3.15623	-0.000442183	-0.00585029	-0.000468023	1.5797	-0.00607	-0.075875	-0.00607	3.15623	0.022719
3.15939	0.0005197	0.00687588	0.00055007	1.58128	-0.00902	-0.11275	-0.00902	3.15939	0.0225819
3.16256	0.00496611	0.0657041	0.00525632	1.58286	-0.01016	-0.127	-0.01016	3.16256	0.0210712
3.16572	0.0111637	0.147701	0.0118161	1.58444	-0.00939	-0.117375	-0.00939	3.16572	0.0193133
3.16888	0.0148739	0.196788	0.0157431	1.58602	-0.00848	-0.106	-0.00848	3.16888	0.0185358
3.17204	0.0130075	0.172095	0.0137676	1.5876	-0.00839	-0.104875	-0.00839	3.17204	0.0188789
3.17521	0.00669134	0.0885297	0.00708238	1.58918	-0.00791	-0.098875	-0.00791	3.17521	0.019757
3.17837	-0.000424655	-0.00561839	-0.000449472	1.59077	-0.00532	-0.0665	-0.00532	3.17837	0.0201511
3.18153	-0.00582346	-0.0770472	-0.00616378	1.59235	-0.00084	-0.0105	-0.00084	3.18153	0.019016
3.18469	-0.00952335	-0.125999	-0.0100799	1.59393	0.00364	0.0455	0.00364	3.18469	0.0156595
3.18786	-0.0124443	-0.164645	-0.0131716	1.59551	0.00687	0.085875	0.00687	3.18786	0.0101936
3.19102	-0.0128471	-0.169973	-0.0135979	1.59709	0.00927	0.115875	0.00927	3.19102	0.00336121
3.19418	-0.0080591	-0.106626	-0.00853006	1.59867	0.01155	0.144375	0.01155	3.19418	-0.00370676
3.19734	-0.000447105	-0.00591541	-0.000473233	1.60025	0.01321	0.165125	0.01321	3.19734	-0.0101936
3.20051	0.00459114	0.0607431	0.00485944	1.60183	0.01328	0.166	0.01328	3.20051	-0.015204
3.20367	0.00476675	0.0630664	0.00504531	1.60342	0.01188	0.1485	0.01188	3.20367	-0.0181059
3.20683	0.00176317	0.0233276	0.00186621	1.605	0.01031	0.128875	0.01031	3.20683	-0.0194291
3.20999	-0.00098921	-0.0130877	-0.00104702	1.60658	0.00936	0.117	0.00936	3.20999	-0.0210911
3.21316	-0.000836536	-0.0110678	-0.000885422	1.60816	0.00837	0.104625	0.00837	3.21316	-0.0244489
3.21632	0.00232888	0.0308122	0.00246498	1.60974	0.00615	0.076875	0.00615	3.21632	-0.0294086
3.21948	0.00656792	0.0868968	0.00695174	1.61132	0.00266	0.03325	0.00266	3.21948	-0.0351088
3.22264	0.00994833	0.131621	0.0105297	1.6129	-0.00084	-0.0105	-0.00084	3.22264	-0.0406465
3.22581	0.011695	0.154731	0.0123785	1.61448	-0.00322	-0.04025	-0.00322	3.22581	-0.0452473
3.22897	0.0116748	0.154463	0.0123571	1.61607	-0.00472	-0.059	-0.00472	3.22897	-0.0480209
3.23213	0.0100973	0.133592	0.0106873	1.61765	-0.00653	-0.081625	-0.00653	3.23213	-0.0480181
3.23529	0.00782701	0.103555	0.00828441	1.61923	-0.00921	-0.115125	-0.00921	3.23529	-0.0450949
3.23846	0.00581906	0.076989	0.00615912	1.62081	-0.01189	-0.148625	-0.01189	3.23846	-0.0404891
3.24162	0.00442372	0.0585279	0.00468224	1.62239	-0.01318	-0.16475	-0.01318	3.24162	-0.035343
3.24478	0.00310549	0.0410871	0.00328697	1.62397	-0.01283	-0.160375	-0.01283	3.24478	-0.0298059
3.24794	0.000746981	0.00988292	0.000790634	1.62555	-0.0119	-0.14875	-0.0119	3.24794	-0.0239725
3.25111	-0.00311802	-0.0412529	-0.00330023	1.62713	-0.01129	-0.141125	-0.01129	3.25111	-0.0181677
3.25427	-0.00788247	-0.104289	-0.00834311	1.62872	-0.01053	-0.131625	-0.01053	3.25427	-0.0134134
3.25743	-0.0126691	-0.167618	-0.0134095	1.6303	-0.00862	-0.10775	-0.00862	3.25743	-0.0103664
3.26059	-0.0170387	-0.225431	-0.0180345	1.63188	-0.00567	-0.070875	-0.00567	3.26059	-0.00936113
3.26376	-0.0211076	-0.279264	-0.0223411	1.63346	-0.00289	-0.036125	-0.00289	3.26376	-0.0106805
3.26692	-0.0252439	-0.333989	-0.0267192	1.63504	-0.00096	-0.012	-0.00096	3.26692	-0.013492
3.27008	-0.0287941	-0.38096	-0.0304768	1.63662	0.00081	0.010125	0.00081	3.27008	-0.0159336
3.27324	-0.0292001	-0.386332	-0.0309066	1.6382	0.00313	0.039125	0.00313	3.27324	-0.0165153
3.27641	-0.0246681	-0.326371	-0.0261097	1.63978	0.00537	0.067125	0.00537	3.27641	-0.0152354
3.27957	-0.0165776	-0.21933	-0.0175464	1.64137	0.00643	0.080375	0.00643	3.27957	-0.0135077
3.28273	-0.00760246	-0.100584	-0.00804674	1.64295	0.00668	0.0835	0.00668	3.28273	-0.0130993
3.2859	0.000748201	0.00989906	0.000791925	1.64453	0.00765	0.095625	0.00765	3.2859	-0.0148427
3.28906	0.00780461	0.103259	0.0082607	1.64611	0.00979	0.122375	0.00979	3.28906	-0.0179702
3.29222	0.0118127	0.156288	0.012503	1.64769	0.01129	0.141125	0.01129	3.29222	-0.0208441
3.29538	0.0109264	0.144561	0.0115649	1.64927	0.01026	0.12825	0.01026	3.29538	-0.022356
3.29855	0.00643974	0.085201	0.00681608	1.65085	0.00715	0.089375	0.00715	3.29855	-0.0223861
3.30171	0.00302932	0.0400794	0.00320635	1.65244	0.00418	0.05225	0.00418	3.30171	-0.0214105
3.30487	0.00537403	0.0711011	0.00568809	1.65402	0.00268	0.0335	0.00268	3.30487	-0.0198092
3.30803	0.0140309	0.185635	0.0148508	1.6556	0.00186	0.02325	0.00186	3.30803	-0.0179321
3.3112	0.024544	0.324729	0.0259783	1.65718	0.00043	0.005375	0.00043	3.3112	-0.0160226
3.31436	0.030375	0.401876	0.0321501	1.65876	-0.00175	-0.021875	-0.00175	3.31436	-0.0141674
3.31752	0.0279618	0.369949	0.0295959	1.66034	-0.00399	-0.049875	-0.00399	3.31752	-0.0117957
3.32068	0.0197771	0.261661	0.0209329	1.66192	-0.00593	-0.074125	-0.00593	3.32068	-0.00846586
3.32385	0.0111929	0.148088	0.011847	1.6635	-0.0076	-0.095	-0.0076	3.32385	-0.00416225
3.32701	0.00547841	0.072482	0.00579856	1.66509	-0.00883	-0.110375	-0.00883	3.32701	0.000664389
3.33017	0.00235528	0.0311615	0.00249292	1.66667	-0.00943	-0.117875	-0.00943	3.33017	0.00510464
3.33333	-2.50183e-05	-0.000331004	-2.64803e-05	1.66825	-0.00969	-0.121125	-0.00969	3.33333	0.00845015
3.3365	-0.00271702	-0.0359475	-0.0028758	1.66983	-0.00989	-0.123625	-0.00989	3.3365	0.0107433
3.33966	-0.00574685	-0.0760337	-0.0060827	1.67141	-0.0095	-0.11875	-0.0095	3.33966	0.0123768
3.34282	-0.00895667	-0.118501	-0.00948008	1.67299	-0.00768	-0.096	-0.00768	3.34282	0.0133663
3.34598	-0.0120785	-0.159805	-0.0127844	1.67457	-0.00475	-0.059375	-0.00475	3.34598	0.0136333
3.34915	-0.0139555	-0.184637	-0.014771	1.67615	-0.00218	-0.02725	-0.00218	3.34915	0.0133035
3.35231	-0.012939	-0.171189	-0.0136951	1.67774	-0.00069	-0.008625	-0.00069	3.35231	0.0127223
3.35547	-0.00898078	-0.11882	-0.0095056	1.67932	0.00071	0.008875	0.00071	3.35547	0.0120627
3.35863	-0.00397186	-0.0525497	-0.00420398	1.6809	0.00314	0.03925	0.00314	3.35863	0.0110103
3.3618	6.73351e-06	8.90876e-05	7.127e-06	1.68248	0.00595	0.074375	0.00595	3.3618	0.0092826
3.36496	0.00202883	0.0268424	0.00214739	1.68406	0.00751	0.093875	0.00751	3.36496	0.00727216
3.36812	0.00270626	0.0358051	0.00286441	1.68564	0.00761	0.095125	0.00761	3.36812	0.0054659
3.37128	0.00339575	0.0449274	0.00359419	1.68722	0.00764	0.0955	0.00764	3.37128	0.00397377
3.37445	0.00488035	0.0645694	0.00516555	1.6888	0.00839	0.104875	0.00839	3.37445	0.00369105
3.37761	0.00667973	0.0883761	0.00707009	1.69039	0.00873	0.109125	0.00873	3.37761	0.00551302
3.38077	0.0075434	0.0998028	0.00798423	1.69197	0.00748	0.0935	0.00748	3.38077	0.009047
3.38393	0.00701364	0.0927938	0.00742351	1.69355	0.0054	0.0675	0.0054	3.38393	0.0130836
3.3871	0.00629646	0.0833052	0.00666442	1.69513	0.00425	0.053125	0.00425	3.3871	0.0167712
3.39026	0.00706697	0.0934995	0.00747996	1.69671	0.00434	0.05425	0.00434	3.39026	0.0200449
3.39342	0.00965498	0.12774	0.0102192	1.69829	0.00448	0.056	0.00448	3.39342	0.0234211
3.39658	0.0129806	0.17174	0.0137392	1.69987	0.00414	0.05175	0.00414	3.39658	0.0271473
3.39975	0.0159252	0.210698	0.0168559	1.70145	0.00436	0.0545	0.00436	3.39975	0.0306792
3.40291	0.0182154	0.240999	0.0192799	1.70304	0.00578	0.07225	0.00578	3.40291	0.032725
3.40607	0.0200325	0.265039	0.0212032	1.70462	0.00717	0.089625	0.00717	3.40607	0.0327192
3.40923	0.0207849	0.274994	0.0219995	1.7062	0.00707	0.088375	0.00707	3.40923	0.031278
3.4124	0.0193453	0.255947	0.0204758	1.70778	0.00603	0.075375	0.00603	3.4124	0.0290271
3.41556	0.0158001	0.209044	0.0167235	1.70936	0.00594	0.07425	0.00594	3.41556	0.0265635
3.41872	0.0115583	0.152923	0.0122338	1.71094	0.00729	0.091125	0.00729	3.41872	0.024235
3.42188	0.00782673	0.103551	0.00828411	1.71252	0.00849	0.106125	0.00849	3.42188	0.0218449
3.42505	0.00477427	0.0631659	0.00505327	1.7141	0.00812	0.1015	0.00812	3.42505	0.0190746
3.42821	0.00183284	0.0242494	0.00193995	1.71569	0.00658	0.08225	0.00658	3.42821	0.0162626
3.43137	-0.00113123	-0.0149667	-0.00119734	1.71727	0.0049	0.06125	0.0049	3.43137	0.0141202
3.43454	-0.00289744	-0.0383345	-0.00306676	1.71885	0.00307	0.038375	0.00307	3.43454	0.0129894
3.4377	-0.00241684	-0.031976	-0.00255808	1.72043	0.00051	0.006375	0.00051	3.4377	0.0125653
3.44086	-0.000559799	-0.00740642	-0.000592513	1.72201	-0.00242	-0.03025	-0.00242	3.44086	0.012314
3.44402	0.000964731	0.0127639	0.00102111	1.72359	-0.00487	-0.060875	-0.00487	3.44402	0.011937
3.44719	0.00141107	0.0186692	0.00149353	1.72517	-0.0072	-0.09	-0.0072	3.44719	0.0112616
3.45035	0.00112903	0.0149376	0.001195	1.72676	-0.01057	-0.132125	-0.01057	3.45035	0.00967527
3.45351	0.00143126	0.0189363	0.0015149	1.72834	-0.01454	-0.18175	-0.01454	3.45351	0.00639259
3.45667	0.00416228	0.0550689	0.00440552	1.72992	-0.01667	-0.208375	-0.01667	3.45667	0.00168061
3.45984	0.00836155	0.110627	0.00885019	1.7315	-0.01546	-0.19325	-0.01546	3.45984	-0.00370676
3.463	0.00988527	0.130787	0.010463	1.73308	-0.0127	-0.15875	-0.0127	3.463	-0.00885852
3.46616	0.00686628	0.0908443	0.00726754	1.73466	-0.01133	-0.141625	-0.01133	3.46616	-0.013225
3.46932	0.00142674	0.0188765	0.00151012	1.73624	-0.01147	-0.143375	-0.01147	3.46932	-0.0172479
3.47249	-0.00359002	-0.0474977	-0.00379982	1.73782	-0.01048	-0.131	-0.01048	3.47249	-0.021551
3.47565	-0.00698832	-0.0924589	-0.00739672	1.73941	-0.00693	-0.086625	-0.00693	3.47565	-0.0254805
3.47881	-0.00937538	-0.124041	-0.00992327	1.74099	-0.0027	-0.03375	-0.0027	3.47881	-0.0281789
3.48197	-0.0117923	-0.156017	-0.0124814	1.74257	-0.00011	-0.001375	-0.00011	3.48197	-0.0297695
3.48514	-0.0146806	-0.194231	-0.0155385	1.74415	0.00154	0.01925	0.00154	3.48514	-0.0310595
3.4883	-0.017634	-0.233307	-0.0186646	1.74573	0.0046	0.0575	0.0046	3.4883	-0.0326964
3.49146	-0.0189332	-0.250496	-0.0200397	1.74731	0.00913	0.114125	0.00913	3.49146	-0.0344579
3.49462	-0.0166332	-0.220066	-0.0176053	1.74889	0.01237	0.154625	0.01237	3.49462	-0.0355795
3.49779	-0.0110474	-0.146162	-0.011693	1.75047	0.01258	0.15725	0.01258	3.49779	-0.0352888
3.50095	-0.00442456	-0.0585391	-0.00468313	1.75206	0.01154	0.14425	0.01154	3.50095	-0.0326399
3.50411	0.00138829	0.0183678	0.00146942	1.75364	0.01195	0.149375	0.01195	3.50411	-0.0267493
3.50727	0.00609303	0.0806138	0.0064491	1.75522	0.01366	0.17075	0.01366	3.50727	-0.0183957
3.51044	0.0100178	0.132541	0.0106033	1.7568	0.0142	0.1775	0.0142	3.51044	-0.00997369
3.5136	0.0122369	0.1619	0.012952	1.75838	0.01245	0.155625	0.01245	3.5136	-0.00350257
3.51676	0.0115325	0.152581	0.0122064	1.75996	0.00987	0.123375	0.00987	3.51676	0.000681666
3.51992	0.00864992	0.114443	0.00915541	1.76154	0.00789	0.098625	0.00789	3.51992	0.00336121
3.52309	0.00548242	0.0725351	0.00580281	1.76312	0.00571	0.071375	0.00571	3.52309	0.00510464
3.52625	0.00313356	0.0414586	0.00331669	1.76471	0.00188	0.0235	0.00188	3.52625	0.00661248
3.52941	0.00149737	0.0198109	0.00158488	1.76629	-0.00293	-0.036625	-0.00293	3.52941	0.00917266
3.53257	-0.000126557	-0.00167441	-0.000133953	1.76787	-0.00649	-0.081125	-0.00649	3.53257	0.013382
3.53574	-0.00228054	-0.0301726	-0.00241381	1.76945	-0.00787	-0.098375	-0.00787	3.53574	0.018675
3.5389	-0.0050196	-0.0664118	-0.00531294	1.77103	-0.00852	-0.1065	-0.00852	3.5389	0.0241349
3.54206	-0.00810829	-0.107277	-0.00858213	1.77261	-0.01007	-0.125875	-0.01007	3.54206	0.0287282
3.54522	-0.0104622	-0.138419	-0.0110736	1.77419	-0.01219	-0.152375	-0.01219	3.54522	0.0318392
3.54839	-0.00979289	-0.129565	-0.0103652	1.77577	-0.01338	-0.16725	-0.01338	3.54839	0.0334953
3.55155	-0.00492111	-0.0651087	-0.00520869	1.77736	-0.0129	-0.16125	-0.0129	3.55155	0.0335345
3.55471	0.00238521	0.0315575	0.0025246	1.77894	-0.0111	-0.13875	-0.0111	3.55471	0.0312348
3.55787	0.0089513	0.11843	0.0094744	1.78052	-0.00822	-0.10275	-0.00822	3.55787	0.0263712
3.56104	0.0128103	0.169487	0.0135589	1.7821	-0.00414	-0.05175	-0.00414	3.56104	0.0197027
3.5642	0.0144811	0.191592	0.0153273	1.78368	0.00053	0.006625	0.00053	3.5642	0.0133506
3.56736	0.015666	0.207269	0.0165815	1.78526	0.00413	0.051625	0.00413	3.56736	0.00934543
3.57052	0.016872	0.223225	0.017858	1.78684	0.00551	0.068875	0.00551	3.57052	0.0078533
3.57369	0.0173531	0.229591	0.0183672	1.78843	0.00531	0.066375	0.00531	3.57369	0.0078533
3.57685	0.0167714	0.221894	0.0177515	1.79001	0.00506	0.06325	0.00506	3.57685	0.0088114
3.58001	0.015611	0.206542	0.0165233	1.79159	0.005	0.0625	0.005	3.58001	0.0106491
3.58318	0.014417	0.190744	0.0152595	1.79317	0.00382	0.04775	0.00382	3.58318	0.0128794
3.58634	0.01332	0.17623	0.0140984	1.79475	0.00062	0.00775	0.00062	3.58634	0.0147956
3.5895	0.0121203	0.160358	0.0128286	1.79633	-0.00355	-0.044375	-0.00355	3.5895	0.0156909
3.59266	0.0107482	0.142205	0.0113764	1.79791	-0.00678	-0.08475	-0.00678	3.59266	0.0146386
3.59583	0.00937351	0.124016	0.00992129	1.79949	-0.00861	-0.107625	-0.00861	3.59583	0.0117014
3.59899	0.00807615	0.106851	0.00854811	1.80108	-0.01057	-0.132125	-0.01057	3.59899	0.00840303
3.60215	0.00688687	0.0911166	0.00728933	1.80266	-0.01401	-0.175125	-0.01401	3.60215	0.0057015
3.60531	0.00642031	0.0849439	0.00679551	1.80424	-0.01823	-0.227875	-0.01823	3.60531	0.00310991
3.60848	0.0078041	0.103252	0.00826016	1.80582	-0.02103	-0.262875	-0.02103	3.60848	-0.000191621
3.61164	0.0111473	0.147485	0.0117988	1.8074	-0.02113	-0.264125	-0.02113	3.61164	-0.00425649
3.6148	0.0149537	0.197845	0.0158276	1.80898	-0.01925	-0.240625	-0.01925	3.6148	-0.00876428
3.61796	0.0176382	0.233362	0.018669	1.81056	-0.01672	-0.209	-0.01672	3.61796	-0.0132721
3.62113	0.0191164	0.252919	0.0202335	1.81214	-0.01372	-0.1715	-0.01372	3.62113	-0.0169149
3.62429	0.0209768	0.277533	0.0222026	1.81373	-0.00948	-0.1185	-0.00948	3.62429	-0.0189488
3.62745	0.0244492	0.323475	0.025878	1.81531	-0.00393	-0.049125	-0.00393	3.62745	-0.0195371
3.63061	0.0279184	0.369374	0.0295499	1.81689	0.00177	0.022125	0.00177	3.63061	-0.0195943
3.63378	0.0285282	0.377442	0.0301953	1.81847	0.00659	0.082375	0.00659	3.63378	-0.0199135
3.63694	0.0258683	0.34225	0.02738	1.82005	0.01095	0.136875	0.01095	3.63694	-0.0210974
3.6401	0.0219482	0.290386	0.0232309	1.82163	0.01592	0.199	0.01592	3.6401	-0.0230901
3.64326	0.018681	0.247159	0.0197727	1.82321	0.02127	0.265875	0.02127	3.64326	-0.0251042
3.64643	0.0166282	0.219999	0.0175999	1.82479	0.02515	0.314375	0.02515	3.64643	-0.0264116
3.64959	0.0153745	0.203413	0.016273	1.82638	0.02593	0.324125	0.02593	3.64959	-0.0262186
3.65275	0.0143197	0.189456	0.0151565	1.82796	0.02386	0.29825	0.02386	3.65275	-0.0233557
3.65591	0.0130492	0.172648	0.0138118	1.82954	0.02053	0.256625	0.02053	3.65591	-0.0174213
3.65908	0.0114167	0.151049	0.0120839	1.83112	0.01708	0.2135	0.01708	3.65908	-0.00980092
3.66224	0.00955735	0.126448	0.0101159	1.8327	0.0134	0.1675	0.0134	3.66224	-0.00243452
3.6654	0.00770395	0.101927	0.00815416	1.83428	0.00914	0.11425	0.00914	3.6654	0.00387953
3.66856	0.00581441	0.0769274	0.0061542	1.83586	0.00455	0.056875	0.00455	3.66856	0.00882711
3.67173	0.00357345	0.0472785	0.00378228	1.83744	0.00019	0.002375	0.00019	3.67173	0.011937
3.67489	0.000880261	0.0116463	0.000931703	1.83903	-0.00394	-0.04925	-0.00394	3.67489	0.0130679
3.67805	-0.00203553	-0.026931	-0.00215448	1.84061	-0.00818	-0.10225	-0.00818	3.67805	0.0124082
3.68121	-0.00489393	-0.0647491	-0.00517993	1.84219	-0.01232	-0.154	-0.01232	3.68121	0.0102878
3.68438	-0.00758955	-0.100413	-0.00803308	1.84377	-0.01533	-0.191625	-0.01533	3.68438	0.00733498
3.68754	-0.0102122	-0.135113	-0.010809	1.84535	-0.01629	-0.203625	-0.01629	3.68754	0.00469627
3.6907	-0.012811	-0.169496	-0.0135597	1.84693	-0.0153	-0.19125	-0.0153	3.6907	0.00342404
3.69386	-0.0152506	-0.201773	-0.0161418	1.84851	-0.01321	-0.165125	-0.01321	3.69386	0.00369105
3.69703	-0.0174181	-0.23045	-0.018436	1.85009	-0.01065	-0.133125	-0.01065	3.69703	0.00480622
3.70019	-0.0193848	-0.256471	-0.0205176	1.85168	-0.00759	-0.094875	-0.00759	3.70019	0.0061884
3.70335	-0.0213314	-0.282225	-0.022578	1.85326	-0.00388	-0.0485	-0.00388	3.70335	0.00774335
3.70651	-0.0233668	-0.309154	-0.0247323	1.85484	0.00012	0.0015	0.00012	3.70651	0.00973809
3.70968	-0.0254437	-0.336632	-0.0269306	1.85642	0.00361	0.045125	0.00361	3.70968	0.0122826
3.71284	-0.0273605	-0.361992	-0.0289594	1.858	0.00606	0.07575	0.00606	3.71284	0.0148899
3.716	-0.0287379	-0.380216	-0.0304173	1.85958	0.00756	0.0945	0.00756	3.716	0.0172641
3.71917	-0.0294747	-0.389965	-0.0311972	1.86116	0.00839	0.104875	0.00839	3.71917	0.0191489
3.72233	-0.0299358	-0.396065	-0.0316852	1.86275	0.00842	0.10525	0.00842	3.72233	0.0203448
3.72549	-0.0304934	-0.403443	-0.0322754	1.86433	0.00715	0.089375	0.00715	3.72549	0.0212901
3.72865	-0.0312858	-0.413926	-0.0331141	1.86591	0.00457	0.057125	0.00457	3.72865	0.0227944
3.73182	-0.032184	-0.42581	-0.0340648	1.86749	0.0015	0.01875	0.0015	3.73182	0.0247143
3.73498	-0.0330973	-0.437894	-0.0350315	1.86907	-0.00112	-0.014	-0.00112	3.73498	0.0260492
3.73814	-0.0343768	-0.454822	-0.0363858	1.87065	-0.0034	-0.0425	-0.0034	3.73814	0.0260437
3.7413	-0.0365911	-0.484118	-0.0387294	1.87223	-0.00635	-0.079375	-0.00635	3.7413	0.0241464
3.74447	-0.0397626	-0.526079	-0.0420863	1.87381	-0.01034	-0.12925	-0.01034	3.74447	0.0198514
3.74763	-0.0433016	-0.572901	-0.0458321	1.8754	-0.01411	-0.176375	-0.01411	3.74763	0.0139946
3.75079	-0.0466969	-0.617823	-0.0494258	1.87698	-0.01581	-0.197625	-0.01581	3.75079	0.00873287
3.75395	-0.0499245	-0.660525	-0.052842	1.87856	-0.01506	-0.18825	-0.01506	3.75395	0.00545019
3.75712	-0.0523486	-0.692598	-0.0554078	1.88014	-0.01355	-0.169375	-0.01355	3.75712	0.00384812
3.76028	-0.0507424	-0.671347	-0.0537077	1.88172	-0.01304	-0.163	-0.01304	3.76028	0.00293713
3.76344	-0.0417736	-0.552685	-0.0442148	1.8833	-0.01339	-0.167375	-0.01339	3.76344	0.00249735
3.7666	-0.0270851	-0.358349	-0.0286679	1.88488	-0.01287	-0.160875	-0.01287	3.7666	0.00282719
3.76977	-0.0124595	-0.164846	-0.0131877	1.88646	-0.01033	-0.129125	-0.01033	3.76977	0.00417796
3.77293	-0.00227127	-0.03005	-0.002404	1.88805	-0.00634	-0.07925	-0.00634	3.77293	0.006424
3.77609	0.00386036	0.0510744	0.00408595	1.88963	-0.00208	-0.026	-0.00208	3.77609	0.00874858
3.77925	0.00894608	0.118361	0.00946888	1.89121	0.00225	0.028125	0.00225	3.77925	0.0103349
3.78242	0.0139245	0.184228	0.0147382	1.89279	0.00713	0.089125	0.00713	3.78242	0.0107276
3.78558	0.0169644	0.224447	0.0179558	1.89437	0.01234	0.15425	0.01234	3.78558	0.0100051
3.78874	0.0170466	0.225535	0.0180428	1.89595	0.0166	0.2075	0.0166	3.78874	0.00823026
3.7919	0.0155957	0.206339	0.0165071	1.89753	0.01895	0.236875	0.01895	3.7919	0.00562296
3.79507	0.0152243	0.201425	0.016114	1.89911	0.01991	0.248875	0.01991	3.79507	0.00345545
3.79823	0.0178452	0.2361	0.018888	1.9007	0.0207	0.25875	0.0207	3.79823	0.00241882
3.80139	0.0230431	0.304872	0.0243897	1.90228	0.02163	0.270375	0.02163	3.80139	0.00174343
3.80455	0.0287624	0.380541	0.0304432	1.90386	0.02203	0.275375	0.02203	3.80455	0.000337692
3.80772	0.0331763	0.438939	0.0351151	1.90544	0.02165	0.270625	0.02165	3.80772	-0.00245023
3.81088	0.0349045	0.461804	0.0369443	1.90702	0.02125	0.265625	0.02125	3.81088	-0.00653395
3.81404	0.03344	0.442427	0.0353942	1.9086	0.02139	0.267375	0.02139	3.81404	-0.0111203
3.8172	0.0301342	0.39869	0.0318952	1.91018	0.02105	0.263125	0.02105	3.8172	-0.0150469
3.82037	0.0270329	0.357659	0.0286127	1.91176	0.0185	0.23125	0.0185	3.82037	-0.0179175
3.82353	0.0251174	0.332316	0.0265852	1.91335	0.01351	0.168875	0.01351	3.82353	-0.0198864
3.82669	0.0240551	0.31826	0.0254608	1.91493	0.00801	0.100125	0.00801	3.82669	-0.0208524
3.82985	0.022921	0.303256	0.0242604	1.91651	0.00406	0.05075	0.00406	3.82985	-0.0202799
3.83302	0.0212861	0.281626	0.0225301	1.91809	0.00165	0.020625	0.00165	3.83302	-0.0178647
3.83618	0.0199428	0.263853	0.0211083	1.91967	-0.00086	-0.01075	-0.00086	3.83618	-0.0144815
3.83934	0.0199998	0.264607	0.0211686	1.92125	-0.0044	-0.055	-0.0044	3.83934	-0.0117957
3.8425	0.0213543	0.282528	0.0226022	1.92283	-0.00819	-0.102375	-0.00819	3.8425	-0.0104292
3.84567	0.0228288	0.302036	0.0241629	1.92441	-0.0112	-0.14	-0.0112	3.84567	-0.00976951
3.84883	0.0235294	0.311306	0.0249045	1.926	-0.01362	-0.17025	-0.01362	3.84883	-0.0092826
3.85199	0.0234403	0.310126	0.0248101	1.92758	-0.01615	-0.201875	-0.01615	3.85199	-0.00871716
3.85515	0.0229821	0.304065	0.0243252	1.92916	-0.01824	-0.228	-0.01824	3.85515	-0.00794754
3.85832	0.0226304	0.299411	0.0239529	1.93074	-0.01825	-0.228125	-0.01825	3.85832	-0.00702085
3.86148	0.0226342	0.299461	0.0239569	1.93232	-0.01559	-0.194875	-0.01559	3.86148	-0.00614128
3.86464	0.0228747	0.302644	0.0242115	1.9339	-0.01177	-0.147125	-0.01177	3.86464	-0.00493187
3.86781	0.0231752	0.306619	0.0245295	1.93548	-0.00862	-0.10775	-0.00862	3.86781	-0.00306279
3.87097	0.0234132	0.309769	0.0247815	1.93707	-0.00623	-0.077875	-0.00623	3.87097	-0.000871716
3.87413	0.0235214	0.311199	0.0248959	1.93865	-0.00356	-0.0445	-0.00356	3.87413	0.000964385
3.87729	0.023378	0.309302	0.0247442	1.94023	-0.00083	-0.010375	-0.00083	3.87729	0.00208898
3.88046	0.0220757	0.292072	0.0233658	1.94181	0.00019	0.002375	0.00019	3.88046	0.00267012
3.88362	0.0180826	0.239242	0.0191394	1.94339	-0.00125	-0.015625	-0.00125	3.88362	0.00312561
3.88678	0.0110194	0.145792	0.0116633	1.94497	-0.00304	-0.038	-0.00304	3.88678	0.00328268
3.88994	0.00249336	0.0329884	0.00263907	1.94655	-0.00232	-0.029	-0.00232	3.88994	0.00268583
3.89311	-0.00461224	-0.0610221	-0.00488177	1.94813	0.00092	0.0115	0.00092	3.89311	0.00107433
3.89627	-0.00769528	-0.101812	-0.00814498	1.94972	0.00357	0.044625	0.00357	3.89627	-0.00127852
3.89943	-0.00686984	-0.0908913	-0.00727131	1.9513	0.00305	0.038125	0.00305	3.89943	-0.00362823
3.90259	-0.00526841	-0.0697036	-0.00557629	1.95288	7e-05	0.000875	7e-05	3.90259	-0.00534024
3.90576	-0.00612566	-0.0810454	-0.00648363	1.95446	-0.00289	-0.036125	-0.00289	3.90576	-0.00625123
3.90892	-0.00991056	-0.131122	-0.0104897	1.95604	-0.00497	-0.062125	-0.00497	3.90892	-0.00654965
3.91208	-0.0137157	-0.181466	-0.0145173	1.95762	-0.00745	-0.093125	-0.00745	3.91208	-0.00658107
3.91524	-0.0136388	-0.180448	-0.0144358	1.9592	-0.01114	-0.13925	-0.01114	3.91524	-0.00659677
3.91841	-0.00929893	-0.123029	-0.00984235	1.96078	-0.01457	-0.182125	-0.01457	3.91841	-0.00695802
3.92157	-0.00492308	-0.0651347	-0.00521078	1.96237	-0.01561	-0.195125	-0.01561	3.92157	-0.00802607
3.92473	-0.0045838	-0.060646	-0.00485168	1.96395	-0.01398	-0.17475	-0.01398	3.92473	-0.00978521
3.92789	-0.00825621	-0.109234	-0.00873869	1.96553	-0.01119	-0.139875	-0.01119	3.92789	-0.0118742
3.93106	-0.0131537	-0.17403	-0.0139224	1.96711	-0.00827	-0.103375	-0.00827	3.93106	-0.0136333
3.93422	-0.0167756	-0.221949	-0.0177559	1.96869	-0.00461	-0.057625	-0.00461	3.93422	-0.0146543
3.93738	-0.0177293	-0.234567	-0.0187653	1.97027	0.00051	0.006375	0.00051	3.93738	-0.0145914
3.94054	-0.015772	-0.208671	-0.0166937	1.97185	0.00611	0.076375	0.00611	3.94054	-0.0136019
3.94371	-0.0122288	-0.161794	-0.0129435	1.97343	0.01005	0.125625	0.01005	3.94371	-0.0124239
3.94687	-0.0089662	-0.118627	-0.00949018	1.97502	0.01117	0.139625	0.01117	3.94687	-0.0116543
3.95003	-0.00681221	-0.0901288	-0.0072103	1.9766	0.01043	0.130375	0.01043	3.95003	-0.0114501
3.95319	-0.00537069	-0.0710568	-0.00568454	1.97818	0.00977	0.122125	0.00977	3.95319	-0.0117014
3.95636	-0.00438703	-0.0580425	-0.0046434	1.97976	0.01035	0.129375	0.01035	3.95636	-0.0121098
3.95952	-0.00473942	-0.0627048	-0.00501638	1.98134	0.01194	0.14925	0.01194	3.95952	-0.0119213
3.96268	-0.00706439	-0.0934653	-0.00747723	1.98292	0.01356	0.1695	0.01356	3.96268	-0.0105705
3.96584	-0.0105191	-0.139173	-0.0111339	1.9845	0.01418	0.17725	0.01418	3.96584	-0.00860722
3.96901	-0.0130826	-0.173089	-0.0138471	1.98608	0.01317	0.164625	0.01317	3.96901	-0.00687949
3.97217	-0.0126228	-0.167005	-0.0133604	1.98767	0.01039	0.129875	0.01039	3.97217	-0.00592139
3.97533	-0.0093526	-0.123739	-0.00989916	1.98925	0.00627	0.078375	0.00627	3.97533	-0.00637688
3.97849	-0.00632627	-0.0836996	-0.00669597	1.99083	0.00168	0.021	0.00168	3.97849	-0.00793183
3.98166	-0.00603486	-0.0798442	-0.00638753	1.99241	-0.00257	-0.032125	-0.00257	3.98166	-0.00940825
3.98482	-0.00807664	-0.106858	-0.00854863	1.99399	-0.00597	-0.074625	-0.00597	3.98482	-0.00992657
3.98798	-0.0100004	-0.13231	-0.0105848	1.99557	-0.00825	-0.103125	-0.00825	3.98798	-0.0095182
3.99114	-0.00933728	-0.123537	-0.00988295	1.99715	-0.00942	-0.11775	-0.00942	3.99114	-0.00837162
3.99431	-0.00590075	-0.0780698	-0.00624559	1.99873	-0.00986	-0.12325	-0.00986	3.99431	-0.00656536
3.99747	-0.00200443	-0.0265196	-0.00212157	2.00032	-0.01022	-0.12775	-0.01022	3.99747	-0.00414654
4.00063	0.000200384	0.00265117	0.000212094	2.0019	-0.01087	-0.135875	-0.01087	4.00063	-0.0013115
4.0038	0.000579262	0.00766392	0.000613114	2.00348	-0.01162	-0.14525	-0.01162	4.0038	0.00182197
4.00696	0.00067061	0.00887249	0.000709799	2.00506	-0.01225	-0.153125	-0.01225	4.00696	0.00535595
4.01012	0.00191097	0.025283	0.00202264	2.00664	-0.01298	-0.16225	-0.01298	4.01012	0.00931401
4.01328	0.00366312	0.0484649	0.00387719	2.00822	-0.01413	-0.176625	-0.01413	4.01328	0.0133192
4.01645	0.00420623	0.0556505	0.00445204	2.0098	-0.01515	-0.189375	-0.01515	4.01645	0.0171709
4.01961	0.00312952	0.0414051	0.00331241	2.01139	-0.01467	-0.183375	-0.01467	4.01961	0.0205625
4.02277	0.00134048	0.0177352	0.00141882	2.01297	-0.01199	-0.149875	-0.01199	4.02277	0.0233438
4.02593	-0.000210701	-0.00278768	-0.000223014	2.01455	-0.00824	-0.103	-0.00824	4.02593	0.0252884
4.0291	-0.00124734	-0.0165029	-0.00132023	2.01613	-0.00534	-0.06675	-0.00534	4.0291	0.0255986
4.03226	-0.0017988	-0.023799	-0.00190392	2.01771	-0.00389	-0.048625	-0.00389	4.03226	0.0238142
4.03542	-0.00139661	-0.0184779	-0.00147823	2.01929	-0.00285	-0.035625	-0.00285	4.03542	0.0201153
4.03858	0.000448005	0.00592732	0.000474186	2.02087	-0.00131	-0.016375	-0.00131	4.03858	0.0150626
4.04175	0.00331879	0.0439092	0.00351273	2.02245	6e-05	0.00075	6e-05	4.04175	0.00918836
4.04491	0.00634424	0.0839375	0.006715	2.02404	0.0002	0.0025	0.0002	4.04491	0.00320415
4.04807	0.00886705	0.117315	0.00938523	2.02562	-0.0002	-0.0025	-0.0002	4.04807	-0.0021361
4.05123	0.0100673	0.133195	0.0106556	2.0272	0.00095	0.011875	0.00095	4.05123	-0.00628264
4.0544	0.00902764	0.11944	0.00955521	2.02878	0.00445	0.055625	0.00445	4.0544	-0.00888994
4.05756	0.00598807	0.0792251	0.00633801	2.03036	0.00838	0.10475	0.00838	4.05756	-0.00983233
4.06072	0.00237327	0.0313995	0.00251196	2.03194	0.01038	0.12975	0.01038	4.06072	-0.00950249
4.06388	-0.000781103	-0.0103344	-0.00082675	2.03352	0.01043	0.130375	0.01043	4.06388	-0.00888994
4.06705	-0.00364075	-0.0481689	-0.00385351	2.0351	0.01061	0.132625	0.01061	4.06705	-0.00845015
4.07021	-0.00670295	-0.0886833	-0.00709466	2.03669	0.01197	0.149625	0.01197	4.07021	-0.00728786
4.07337	-0.009538	-0.126192	-0.0100954	2.03827	0.01315	0.164375	0.01315	4.07337	-0.00508894
4.07653	-0.0112537	-0.148892	-0.0119113	2.03985	0.0126	0.1575	0.0126	4.07653	-0.00307849
4.0797	-0.0117605	-0.155597	-0.0124478	2.04143	0.01098	0.13725	0.01098	4.0797	-0.00201045
4.08286	-0.0117044	-0.154855	-0.0123884	2.04301	0.0103	0.12875	0.0103	4.08286	-0.0016649
4.08602	-0.011685	-0.154598	-0.0123678	2.04459	0.01095	0.136875	0.01095	4.08602	-0.00210468
4.08918	-0.011855	-0.156847	-0.0125478	2.04617	0.01088	0.136	0.01088	4.08918	-0.0035654
4.09235	-0.0120198	-0.159028	-0.0127223	2.04775	0.00825	0.103125	0.00825	4.09235	-0.00588998
4.09551	-0.0120113	-0.158916	-0.0127133	2.04934	0.00373	0.046625	0.00373	4.09551	-0.00835591
4.09867	-0.0117198	-0.155058	-0.0124047	2.05092	-0.00061	-0.007625	-0.00061	4.09867	-0.0103664
4.10183	-0.010432	-0.13802	-0.0110416	2.0525	-0.00382	-0.04775	-0.00382	4.10183	-0.0121412
4.105	-0.00750254	-0.0992623	-0.00794098	2.05408	-0.00659	-0.082375	-0.00659	4.105	-0.0136176
4.10816	-0.00432052	-0.0571626	-0.00457301	2.05566	-0.00938	-0.11725	-0.00938	4.10816	-0.0136962
4.11132	-0.00312528	-0.041349	-0.00330792	2.05724	-0.01137	-0.142125	-0.01137	4.11132	-0.0118271
4.11448	-0.00424619	-0.0561792	-0.00449434	2.05882	-0.01178	-0.14725	-0.01178	4.11448	-0.00898418
4.11765	-0.00639952	-0.0846688	-0.00677351	2.0604	-0.01117	-0.139625	-0.01117	4.11765	-0.00698944
4.12081	-0.00841798	-0.111374	-0.00890992	2.06199	-0.01072	-0.134	-0.01072	4.12081	-0.00725645
4.12397	-0.00990642	-0.131067	-0.0104853	2.06357	-0.01038	-0.12975	-0.01038	4.12397	-0.00925119
4.12713	-0.0110666	-0.146417	-0.0117133	2.06515	-0.00902	-0.11275	-0.00902	4.12713	-0.0112616
4.1303	-0.0122554	-0.162145	-0.0129716	2.06673	-0.00624	-0.078	-0.00624	4.1303	-0.0122197
4.13346	-0.0134476	-0.177918	-0.0142335	2.06831	-0.0032	-0.04	-0.0032	4.13346	-0.0121098
4.13662	-0.0142775	-0.188899	-0.0151119	2.06989	-0.00118	-0.01475	-0.00118	4.13662	-0.0114972
4.13978	-0.0146019	-0.193191	-0.0154553	2.07147	2e-05	0.00025	2e-05	4.13978	-0.0107433
4.14295	-0.0148876	-0.19697	-0.0157576	2.07306	0.00137	0.017125	0.00137	4.14295	-0.00981663
4.14611	-0.0161095	-0.213137	-0.017051	2.07464	0.00293	0.036625	0.00293	4.14611	-0.0088114
4.14927	-0.0185006	-0.244772	-0.0195818	2.07622	0.00375	0.046875	0.00375	4.14927	-0.00810461
4.15244	-0.0208338	-0.275642	-0.0220513	2.0778	0.00363	0.045375	0.00363	4.15244	-0.00763341
4.1556	-0.0219768	-0.290763	-0.0232611	2.07938	0.00403	0.050375	0.00403	4.1556	-0.00702085
4.15876	-0.0224419	-0.296918	-0.0237534	2.08096	0.00641	0.080125	0.00641	4.15876	-0.00579574
4.16192	-0.022789	-0.30151	-0.0241208	2.08254	0.00995	0.124375	0.00995	4.16192	-0.00361252
4.16509	-0.021072	-0.278793	-0.0223035	2.08412	0.01187	0.148375	0.01187	4.16509	-0.000871716
4.16825	-0.0150572	-0.199214	-0.0159371	2.08571	0.01024	0.128	0.01024	4.16825	0.00164919
4.17141	-0.00637063	-0.0842866	-0.00674293	2.08729	0.00609	0.076125	0.00609	4.17141	0.00369105
4.17457	0.000651111	0.00861451	0.000689161	2.08887	0.00229	0.028625	0.00229	4.17457	0.00556014
4.17774	0.00370899	0.0490718	0.00392574	2.09045	0.0005	0.00625	0.0005	4.17774	0.00772765
4.1809	0.00423448	0.0560243	0.00448194	2.09203	-0.00029	-0.003625	-0.00029	4.1809	0.0102564
4.18406	0.00480848	0.0636185	0.00508948	2.09361	-0.00208	-0.026	-0.00208	4.18406	0.0125496
4.18722	0.00659927	0.0873115	0.00698492	2.09519	-0.00524	-0.0655	-0.00524	4.18722	0.0140888
4.19039	0.00922212	0.122013	0.00976105	2.09677	-0.00815	-0.101875	-0.00815	4.19039	0.0145914
4.19355	0.0116797	0.154528	0.0123622	2.09836	-0.00941	-0.117625	-0.00941	4.19355	0.0138218
4.19671	0.012961	0.17148	0.0137184	2.09994	-0.00959	-0.119875	-0.00959	4.19671	0.0119684
4.19987	0.0125083	0.16549	0.0132392	2.10152	-0.01029	-0.128625	-0.01029	4.19987	0.00954961
4.20304	0.0106557	0.14098	0.0112784	2.1031	-0.01178	-0.14725	-0.01178	4.20304	0.00711509
4.2062	0.00838786	0.110975	0.00887804	2.10468	-0.01257	-0.157125	-0.01257	4.2062	0.0054659
4.20936	0.00669528	0.0885818	0.00708655	2.10626	-0.01155	-0.144375	-0.01155	4.20936	0.00477481
4.21252	0.00598099	0.0791314	0.00633051	2.10784	-0.00952	-0.119	-0.00952	4.21252	0.00449209
4.21569	0.00537866	0.0711623	0.00569299	2.10942	-0.00801	-0.100125	-0.00801	4.21569	0.00411513
4.21885	0.0026001	0.0344005	0.00275204	2.11101	-0.00708	-0.0885	-0.00708	4.21885	0.00342404
4.22201	-0.00365637	-0.0483756	-0.00387005	2.11259	-0.00542	-0.06775	-0.00542	4.22201	0.00271724
4.22517	-0.0099327	-0.131415	-0.0105132	2.11417	-0.00249	-0.031125	-0.00249	4.22517	0.00268583
4.22834	-0.0101298	-0.134022	-0.0107218	2.11575	0.00059	0.007375	0.00059	4.22834	0.00331409
4.2315	-0.00260807	-0.0345061	-0.00276049	2.11733	0.0027	0.03375	0.0027	4.2315	0.00400518
4.23466	0.00816245	0.107993	0.00863945	2.11891	0.00443	0.055375	0.00443	4.23466	0.00458633
4.23782	0.0153889	0.203603	0.0162882	2.12049	0.00707	0.088375	0.00707	4.23782	0.00501041
4.24099	0.0147176	0.194721	0.0155777	2.12207	0.01027	0.128375	0.01027	4.24099	0.00515176
4.24415	0.0077156	0.102081	0.0081665	2.12366	0.01201	0.150125	0.01201	4.24415	0.00529312
4.24731	-0.000393116	-0.00520112	-0.000416089	2.12524	0.01097	0.137125	0.01097	4.24731	0.00565438
4.25047	-0.00588334	-0.0778395	-0.00622716	2.12682	0.00803	0.100375	0.00803	4.25047	0.00629835
4.25364	-0.00866628	-0.114659	-0.00917273	2.1284	0.00498	0.06225	0.00498	4.25364	0.00769623
4.2568	-0.0102549	-0.135678	-0.0108542	2.12998	0.00241	0.030125	0.00241	4.2568	0.0101465
4.25996	-0.00984148	-0.130208	-0.0104166	2.13156	-0.00034	-0.00425	-0.00034	4.25996	0.0128166
4.26312	-0.0048745	-0.064492	-0.00515936	2.13314	-0.00354	-0.04425	-0.00354	4.26312	0.0147014
4.26629	0.00444581	0.0588202	0.00470562	2.13472	-0.00623	-0.077875	-0.00623	4.26629	0.0156281
4.26945	0.0151431	0.200351	0.016028	2.13631	-0.00727	-0.090875	-0.00727	4.26945	0.0160999
4.27261	0.0237533	0.314267	0.0251414	2.13789	-0.00663	-0.082875	-0.00663	4.27261	0.0168054
4.27577	0.026361	0.348769	0.0279015	2.13947	-0.00539	-0.067375	-0.00539	4.27577	0.0179819
4.27894	0.0210318	0.278261	0.0222609	2.14105	-0.00473	-0.059125	-0.00473	4.27894	0.0192057
4.2821	0.0110084	0.145647	0.0116518	2.14263	-0.00486	-0.06075	-0.00486	4.2821	0.0197162
4.28526	0.00240145	0.0317723	0.00254179	2.14421	-0.00483	-0.060375	-0.00483	4.28526	0.0192302
4.28843	-0.00110448	-0.0146128	-0.00116903	2.14579	-0.00335	-0.041875	-0.00335	4.28843	0.0175716
4.29159	-0.000647766	-0.00857026	-0.000685621	2.14738	-0.00018	-0.00225	-0.00018	4.29159	0.0146228
4.29475	0.000646738	0.00855667	0.000684533	2.14896	0.00331	0.041375	0.00331	4.29475	0.010759
4.29791	0.00165512	0.021898	0.00175184	2.15054	0.00539	0.067375	0.00539	4.29791	0.00659677
4.30108	0.00303418	0.0401437	0.00321149	2.15212	0.00593	0.074125	0.00593	4.30108	0.0028586
4.30424	0.00498616	0.0659693	0.00527754	2.1537	0.00656	0.082	0.00656	4.30424	0.000115601
4.3074	0.00702527	0.0929478	0.00743582	2.15528	0.00854	0.10675	0.00854	4.3074	-0.00157066
4.31056	0.00872141	0.115388	0.00923108	2.15686	0.01092	0.1365	0.01092	4.31056	-0.00240311
4.31373	0.00960724	0.127108	0.0101687	2.15844	0.01133	0.141625	0.01133	4.31373	-0.0026073
4.31689	0.00933631	0.123524	0.00988192	2.16003	0.00852	0.1065	0.00852	4.31689	-0.00292143
4.32005	0.00831826	0.110055	0.00880437	2.16161	0.00358	0.04475	0.00358	4.32005	-0.00402089
4.32321	0.0074627	0.0987352	0.00789882	2.16319	-0.0013	-0.01625	-0.0013	4.32321	-0.00574862
4.32638	0.00727344	0.0962312	0.0076985	2.16477	-0.00456	-0.057	-0.00456	4.32638	-0.00763341
4.32954	0.00741494	0.0981033	0.00784826	2.16635	-0.00585	-0.073125	-0.00585	4.32954	-0.00962815
4.3327	0.00700392	0.0926653	0.00741322	2.16793	-0.00588	-0.0735	-0.00588	4.3327	-0.0118585
4.33586	0.00544353	0.0720206	0.00576165	2.16951	-0.00603	-0.075375	-0.00603	4.33586	-0.0144501
4.33903	0.00317263	0.0419755	0.00335804	2.17109	-0.00754	-0.09425	-0.00754	4.33903	-0.0173153
4.34219	0.00136034	0.017998	0.00143984	2.17268	-0.01021	-0.127625	-0.01021	4.34219	-0.0198425
4.34535	0.000684649	0.00905825	0.00072466	2.17426	-0.01212	-0.1515	-0.01212	4.34535	-0.0215245
4.34851	0.000445463	0.00589369	0.000471495	2.17584	-0.01132	-0.1415	-0.01132	4.34851	-0.0223805
4.35168	-0.000743363	-0.00983506	-0.000786805	2.17742	-0.00779	-0.097375	-0.00779	4.35168	-0.0226472
4.35484	-0.00323507	-0.0428016	-0.00342413	2.179	-0.00343	-0.042875	-0.00343	4.35484	-0.022397
4.358	-0.00601569	-0.0795905	-0.00636724	2.18058	0.00013	0.001625	0.00013	4.358	-0.0217785
4.36116	-0.00803767	-0.106342	-0.00850738	2.18216	0.00304	0.038	0.00304	4.36116	-0.0206303
4.36433	-0.009518	-0.125928	-0.0100742	2.18374	0.00654	0.08175	0.00654	4.36433	-0.0184804
4.36749	-0.0122993	-0.162726	-0.0130181	2.18533	0.01126	0.14075	0.01126	4.36749	-0.0152197
4.37065	-0.0181983	-0.240773	-0.0192618	2.18691	0.01649	0.206125	0.01649	4.37065	-0.0112773
4.37381	-0.0254468	-0.336673	-0.0269339	2.18849	0.02068	0.2585	0.02068	4.37381	-0.00763341
4.37698	-0.0281925	-0.373	-0.02984	2.19007	0.02255	0.281875	0.02255	4.37698	-0.00507323
4.38014	-0.0224606	-0.297165	-0.0237732	2.19165	0.02196	0.2745	0.02196	4.38014	-0.00350257
4.3833	-0.010708	-0.141672	-0.0113337	2.19323	0.02027	0.253375	0.02027	4.3833	-0.00246594
4.38646	0.00158155	0.0209247	0.00167398	2.19481	0.01938	0.24225	0.01938	4.38646	-0.00191621
4.38963	0.0111959	0.148128	0.0118502	2.19639	0.01989	0.248625	0.01989	4.38963	-0.00175914
4.39279	0.0183736	0.243092	0.0194473	2.19798	0.02024	0.253	0.02024	4.39279	-0.00152825
4.39595	0.0237378	0.314063	0.025125	2.19956	0.01844	0.2305	0.01844	4.39595	-0.00143715
4.39911	0.0259841	0.343782	0.0275026	2.20114	0.01446	0.18075	0.01446	4.39911	-0.00218322
4.40228	0.0244666	0.323705	0.0258964	2.20272	0.01026	0.12825	0.01026	4.40228	-0.00383241
4.40544	0.0211132	0.279338	0.022347	2.2043	0.00728	0.091	0.00728	4.40544	-0.00584286
4.4086	0.0182518	0.24148	0.0193184	2.20588	0.00502	0.06275	0.00502	4.4086	-0.00739781
4.41176	0.0165856	0.219435	0.0175548	2.20746	0.00245	0.030625	0.00245	4.41176	-0.00797895
4.41493	0.0154022	0.203778	0.0163023	2.20904	0.00017	0.002125	0.00017	4.41493	-0.0076177
4.41809	0.0137535	0.181966	0.0145573	2.21063	-0.00023	-0.002875	-0.00023	4.41809	-0.00662818
4.42125	0.011239	0.148697	0.0118958	2.21221	0.00137	0.017125	0.00137	4.42125	-0.00526171
4.42441	0.00809655	0.107121	0.00856971	2.21379	0.00308	0.0385	0.00308	4.42441	-0.00378529
4.42758	0.00489989	0.0648279	0.00518623	2.21537	0.00332	0.0415	0.00332	4.42758	-0.00210468
4.43074	0.00220408	0.0291611	0.00233289	2.21695	0.00267	0.033375	0.00267	4.43074	-1.16543e-05
4.4339	0.000249663	0.00330316	0.000264253	2.21853	0.00268	0.0335	0.00268	4.4339	0.00218322
4.43707	-0.00120733	-0.0159736	-0.00127789	2.22011	0.00362	0.04525	0.00362	4.43707	0.0042879
4.44023	-0.00284177	-0.037598	-0.00300784	2.2217	0.00455	0.056875	0.00455	4.44023	0.00632976
4.44339	-0.00559155	-0.0739789	-0.00591831	2.22328	0.00539	0.067375	0.00539	4.44339	0.00826167
4.44655	-0.00952764	-0.126055	-0.0100844	2.22486	0.0073	0.09125	0.0073	4.44655	0.0100679
4.44972	-0.011594	-0.153394	-0.0122716	2.22644	0.01066	0.13325	0.01066	4.44972	0.0118899
4.45288	-0.0071894	-0.0951192	-0.00760954	2.22802	0.01357	0.169625	0.01357	4.45288	0.0133977
4.45604	0.00334499	0.0442559	0.00354047	2.2296	0.01362	0.17025	0.01362	4.45604	0.0142459
4.4592	0.0133614	0.176777	0.0141422	2.23118	0.01069	0.133625	0.01069	4.4592	0.0144344
4.46237	0.0170698	0.225841	0.0180673	2.23276	0.00683	0.085375	0.00683	4.46237	0.0140731
4.46553	0.0150578	0.199221	0.0159377	2.23435	0.00356	0.0445	0.00356	4.46553	0.0131307
4.46869	0.0121615	0.160903	0.0128723	2.23593	0.00029	0.003625	0.00029	4.46869	0.0117014
4.47185	0.0121828	0.161184	0.0128947	2.23751	-0.00401	-0.050125	-0.00401	4.47185	0.0100836
4.47502	0.0147429	0.195055	0.0156044	2.23909	-0.00871	-0.108875	-0.00871	4.47502	0.00871716
4.47818	0.0165447	0.218894	0.0175115	2.24067	-0.012	-0.15	-0.012	4.47818	0.007602
4.48134	0.0153564	0.203173	0.0162539	2.24225	-0.01341	-0.167625	-0.01341	4.48134	0.00617269
4.4845	0.0117931	0.156028	0.0124823	2.24383	-0.01441	-0.180125	-0.01441	4.4845	0.00468057
4.48767	0.00721571	0.0954673	0.00763739	2.24541	-0.01637	-0.204625	-0.01637	4.48767	0.0040523
4.49083	0.0013861	0.0183388	0.00146711	2.247	-0.0185	-0.23125	-0.0185	4.49083	0.00458633
4.49399	-0.00612747	-0.0810694	-0.00648556	2.24858	-0.01867	-0.233375	-0.01867	4.49399	0.00585856
4.49715	-0.0136166	-0.180154	-0.0144123	2.25016	-0.01614	-0.20175	-0.01614	4.49715	0.00755487
4.50032	-0.0189278	-0.250424	-0.020034	2.25174	-0.01258	-0.15725	-0.01258	4.50032	0.00923548
4.50348	-0.0221096	-0.292521	-0.0234017	2.25332	-0.01037	-0.129625	-0.01037	4.50348	0.0106805
4.50664	-0.0248111	-0.328263	-0.0262611	2.2549	-0.01001	-0.125125	-0.01001	4.50664	0.0120155
4.5098	-0.0284604	-0.376545	-0.0301236	2.25648	-0.00962	-0.12025	-0.00962	4.5098	0.0130679
4.51297	-0.0331303	-0.43833	-0.0350664	2.25806	-0.0069	-0.08625	-0.0069	4.51297	0.0134291
4.51613	-0.0367987	-0.486865	-0.0389492	2.25965	-0.00168	-0.021	-0.00168	4.51613	0.0130522
4.51929	-0.0368572	-0.487639	-0.0390111	2.26123	0.00352	0.044	0.00352	4.51929	0.0116543
4.52245	-0.0332162	-0.439467	-0.0351574	2.26281	0.0057	0.07125	0.0057	4.52245	0.00932972
4.52562	-0.0277864	-0.367628	-0.0294102	2.26439	0.00443	0.055375	0.00443	4.52562	0.00661248
4.52878	-0.0214139	-0.283317	-0.0226653	2.26597	0.00251	0.031375	0.00251	4.52878	0.00409942
4.53194	-0.014043	-0.185796	-0.0148637	2.26755	0.00292	0.0365	0.00292	4.53194	0.00226175
4.5351	-0.00689901	-0.0912773	-0.00730218	2.26913	0.00546	0.06825	0.00546	4.5351	0.00133663
4.53827	-0.00162384	-0.0214842	-0.00171873	2.27071	0.00709	0.088625	0.00709	4.53827	0.00116072
4.54143	0.00200153	0.0264813	0.0021185	2.2723	0.00576	0.072	0.00576	4.54143	0.00158637
4.54459	0.00483001	0.0639033	0.00511227	2.27388	0.00289	0.036125	0.00289	4.54459	0.00249735
4.54775	0.0060457	0.0799876	0.00639901	2.27546	0.00123	0.015375	0.00123	4.54775	0.00329839
4.55092	0.00456808	0.0604379	0.00483503	2.27704	0.00107	0.013375	0.00107	4.55092	0.00336121
4.55408	0.00115284	0.0152526	0.00122021	2.27862	0.00015	0.001875	0.00015	4.55408	0.00265442
4.55724	-0.00252311	-0.0333819	-0.00267055	2.2802	-0.00287	-0.035875	-0.00287	4.55724	0.00144972
4.5604	-0.00554149	-0.0733166	-0.00586532	2.28178	-0.00661	-0.082625	-0.00661	4.5604	-5.96851e-05
4.56357	-0.00804966	-0.106501	-0.00852008	2.28336	-0.00941	-0.117625	-0.00941	4.56357	-0.00168061
4.56673	-0.0106695	-0.141163	-0.011293	2.28495	-0.01204	-0.1505	-0.01204	4.56673	-0.00303137
4.56989	-0.0130718	-0.172947	-0.0138357	2.28653	-0.01619	-0.202375	-0.01619	4.56989	-0.00348687
4.57306	-0.0130526	-0.172692	-0.0138154	2.28811	-0.02119	-0.264875	-0.02119	4.57306	-0.00295284
4.57622	-0.00893838	-0.118259	-0.00946073	2.28969	-0.02421	-0.302625	-0.02421	4.57622	-0.00175914
4.57938	-0.0026352	-0.034865	-0.0027892	2.29127	-0.02407	-0.300875	-0.02407	4.57938	-0.000348687
4.58254	0.00214035	0.0283178	0.00226543	2.29285	-0.02291	-0.286375	-0.02291	4.58254	0.000812031
4.58571	0.00427092	0.0565063	0.00452051	2.29443	-0.02299	-0.287375	-0.02299	4.58571	0.00150783
4.58887	0.00497529	0.0658255	0.00526604	2.29602	-0.0234	-0.2925	-0.0234	4.58887	0.00175914
4.59203	0.00470799	0.062289	0.00498312	2.2976	-0.02158	-0.26975	-0.02158	4.59203	0.00188479
4.59519	0.00342748	0.0453472	0.00362778	2.29918	-0.01722	-0.21525	-0.01722	4.59519	0.00177485
4.59836	0.00171422	0.0226799	0.00181439	2.30076	-0.01262	-0.15775	-0.01262	4.59836	0.000845015
4.60152	0.000196156	0.00259524	0.000207619	2.30234	-0.00926	-0.11575	-0.00926	4.60152	-0.000684808
4.60468	-0.000564425	-0.00746761	-0.000597409	2.30392	-0.00599	-0.074875	-0.00599	4.60468	-0.00205756
4.60784	0.000108167	0.0014311	0.000114488	2.3055	-0.00138	-0.01725	-0.00138	4.60784	-0.00299996
4.61101	0.00219734	0.0290719	0.00232575	2.30708	0.00365	0.045625	0.00365	4.61101	-0.00370676
4.61417	0.00468557	0.0619924	0.00495939	2.30867	0.00723	0.090375	0.00723	4.61417	-0.00464915
4.61733	0.00648027	0.0857372	0.00685897	2.31025	0.00923	0.115375	0.00923	4.61733	-0.00609416
4.62049	0.00732601	0.0969267	0.00775414	2.31183	0.01106	0.13825	0.01106	4.62049	-0.00772765
4.62366	0.00792501	0.104852	0.00838814	2.31341	0.01296	0.162	0.01296	4.62366	-0.00901559
4.62682	0.00929121	0.122927	0.00983418	2.31499	0.01338	0.16725	0.01338	4.62682	-0.00959673
4.62998	0.0118465	0.156735	0.0125388	2.31657	0.01151	0.143875	0.01151	4.62998	-0.00961244
4.63314	0.0151418	0.200333	0.0160267	2.31815	0.00871	0.108875	0.00871	4.63314	-0.00936113
4.63631	0.0183644	0.24297	0.0194376	2.31973	0.00677	0.084625	0.00677	4.63631	-0.00903129
4.63947	0.0201239	0.26625	0.0213	2.32132	0.00573	0.071625	0.00573	4.63947	-0.00854439
4.64263	0.0186708	0.247024	0.0197619	2.3229	0.0045	0.05625	0.0045	4.64263	-0.00799466
4.64579	0.0140016	0.185248	0.0148199	2.32448	0.00278	0.03475	0.00278	4.64579	-0.00775906
4.64896	0.00853094	0.112869	0.00902948	2.32606	0.00119	0.014875	0.00119	4.64896	-0.00771194
4.65212	0.00483448	0.0639625	0.005117	2.32764	-3e-05	-0.000375	-3e-05	4.65212	-0.0076177
4.65528	0.00339882	0.044968	0.00359744	2.32922	-0.00124	-0.0155	-0.00124	4.65528	-0.00774335
4.65844	0.00285274	0.0377432	0.00301945	2.3308	-0.00237	-0.029625	-0.00237	4.65844	-0.0080889
4.66161	0.0017697	0.0234141	0.00187312	2.33238	-0.00286	-0.03575	-0.00286	4.66161	-0.00827738
4.66477	-7.22985e-05	-0.000956544	-7.65235e-05	2.33397	-0.00296	-0.037	-0.00296	4.66477	-0.00802607
4.66793	-0.0018533	-0.0245201	-0.00196161	2.33555	-0.00366	-0.04575	-0.00366	4.66793	-0.00733498
4.67109	-0.00289455	-0.0382963	-0.0030637	2.33713	-0.00503	-0.062875	-0.00503	4.67109	-0.0066596
4.67426	-0.00325532	-0.0430695	-0.00344556	2.33871	-0.0057	-0.07125	-0.0057	4.67426	-0.00593709
4.67742	-0.00343592	-0.0454588	-0.00363671	2.34029	-0.0048	-0.06	-0.0048	4.67742	-0.0047591
4.68058	-0.00420183	-0.0555923	-0.00444738	2.34187	-0.00336	-0.042	-0.00336	4.68058	-0.00304708
4.68374	-0.00633351	-0.0837954	-0.00670363	2.34345	-0.00255	-0.031875	-0.00255	4.68374	-0.00106177
4.68691	-0.00945152	-0.125048	-0.0100039	2.34503	-0.00151	-0.018875	-0.00151	4.68691	0.00117957
4.69007	-0.0108009	-0.142902	-0.0114321	2.34662	0.00128	0.016	0.00128	4.69007	0.00354969
4.69323	-0.00716618	-0.0948121	-0.00758497	2.3482	0.00471	0.058875	0.00471	4.69323	0.00534024
4.69639	0.0013052	0.0172685	0.00138148	2.34978	0.00535	0.066875	0.00535	4.69639	0.00609416
4.69956	0.0113492	0.150156	0.0120125	2.35136	0.00199	0.024875	0.00199	4.69956	0.00590568
4.70272	0.0188791	0.24978	0.0199824	2.35294	-0.00198	-0.02475	-0.00198	4.70272	0.00486905
4.70588	0.0203064	0.268663	0.0214931	2.35452	-0.00239	-0.029875	-0.00239	4.70588	0.00306279
4.70904	0.0154573	0.204508	0.0163607	2.3561	0.00051	0.006375	0.00051	4.70904	0.00090313
4.71221	0.00819234	0.108389	0.00867109	2.35769	0.00258	0.03225	0.00258	4.71221	-0.00100051
4.71537	0.00256284	0.0339077	0.00271261	2.35927	0.00132	0.0165	0.00132	4.71537	-0.00227746
4.71853	-0.000186982	-0.00247387	-0.00019791	2.36085	-0.00117	-0.014625	-0.00117	4.71853	-0.00306279
4.7217	-0.0014257	-0.0188627	-0.00150902	2.36243	-0.00145	-0.018125	-0.00145	4.7217	-0.0035654
4.72486	-0.00317603	-0.0420205	-0.00336164	2.36401	0.00091	0.011375	0.00091	4.72486	-0.00409942
4.72802	-0.0063076	-0.0834527	-0.00667622	2.36559	0.00359	0.044875	0.00359	4.72802	-0.00485334
4.73118	-0.00951869	-0.125937	-0.010075	2.36717	0.00509	0.063625	0.00509	4.73118	-0.00562296
4.73435	-0.0102524	-0.135644	-0.0108515	2.36875	0.00619	0.077375	0.00619	4.73435	-0.00601563
4.73751	-0.00757618	-0.100237	-0.00801892	2.37034	0.00779	0.097375	0.00779	4.73751	-0.00592139
4.74067	-0.00308381	-0.0408003	-0.00326402	2.37192	0.00914	0.11425	0.00914	4.74067	-0.00565438
4.74383	0.00117394	0.0155318	0.00124254	2.3735	0.0089	0.11125	0.0089	4.74383	-0.00554443
4.747	0.00441674	0.0584356	0.00467485	2.37508	0.00709	0.088625	0.00709	4.747	-0.00593709
4.75016	0.00646549	0.0855416	0.00684333	2.37666	0.00477	0.059625	0.00477	4.75016	-0.0068952
4.75332	0.00636386	0.0841969	0.00673575	2.37824	0.00247	0.030875	0.00247	4.75332	-0.00793183
4.75648	0.00340707	0.0450773	0.00360618	2.37982	-0.00013	-0.001625	-0.00013	4.75648	-0.0083402
4.75965	-0.00132175	-0.0174873	-0.00139899	2.3814	-0.00297	-0.037125	-0.00297	4.75965	-0.00750775
4.76281	-0.00592599	-0.0784037	-0.0062723	2.38299	-0.00508	-0.0635	-0.00508	4.76281	-0.00534024
4.76597	-0.00938085	-0.124113	-0.00992906	2.38457	-0.00565	-0.070625	-0.00565	4.76597	-0.00230887
4.76913	-0.0119864	-0.158586	-0.0126869	2.38615	-0.00504	-0.063	-0.00504	4.76913	0.000683237
4.7723	-0.014668	-0.194064	-0.0155251	2.38773	-0.00433	-0.054125	-0.00433	4.7723	0.00306279
4.77546	-0.0177884	-0.23535	-0.018828	2.38931	-0.00427	-0.053375	-0.00427	4.77546	0.00512035
4.77862	-0.0199752	-0.264282	-0.0211425	2.39089	-0.00499	-0.062375	-0.00499	4.77862	0.00719362
4.78178	-0.0190514	-0.252059	-0.0201647	2.39247	-0.00632	-0.079	-0.00632	4.78178	0.00901559
4.78495	-0.0148808	-0.19688	-0.0157504	2.39405	-0.00769	-0.096125	-0.00769	4.78495	0.00984804
4.78811	-0.00946101	-0.125174	-0.0100139	2.39564	-0.00786	-0.09825	-0.00786	4.78811	0.00915695
4.79127	-0.0043892	-0.0580713	-0.0046457	2.39722	-0.00575	-0.071875	-0.00575	4.79127	0.00684808
4.79443	7.3007e-05	0.000965918	7.72734e-05	2.3988	-0.00173	-0.021625	-0.00173	4.79443	0.00364393
4.7976	0.00361308	0.0478028	0.00382423	2.40038	0.00239	0.029875	0.00239	4.7976	0.000771194
4.80076	0.00553614	0.0732459	0.00585967	2.40196	0.00524	0.0655	0.00524	4.80076	-0.00112773
4.80392	0.00610679	0.0807958	0.00646366	2.40354	0.00732	0.0915	0.00732	4.80392	-0.00232458
4.80708	0.00627119	0.082971	0.00663768	2.40512	0.00999	0.124875	0.00999	4.80708	-0.00314132
4.81025	0.00632668	0.0837051	0.0066964	2.4067	0.01324	0.1655	0.01324	4.81025	-0.00383241
4.81341	0.00599298	0.0792901	0.0063432	2.40829	0.01549	0.193625	0.01549	4.81341	-0.00483763
4.81657	0.00514872	0.0681201	0.00544961	2.40987	0.01567	0.195875	0.01567	4.81657	-0.00621981
4.81973	0.00391618	0.0518129	0.00414503	2.41145	0.01474	0.18425	0.01474	4.81973	-0.00719362
4.8229	0.00236155	0.0312444	0.00249955	2.41303	0.0145	0.18125	0.0145	4.8229	-0.00680096
4.82606	0.000268537	0.00355287	0.00028423	2.41461	0.01533	0.191625	0.01533	4.82606	-0.00554443
4.82922	-0.00262001	-0.0346641	-0.00277313	2.41619	0.016	0.2	0.016	4.82922	-0.00447638
4.83238	-0.00526189	-0.0696174	-0.00556939	2.41777	0.01539	0.192375	0.01539	4.83238	-0.0040523
4.83555	-0.00540848	-0.0715568	-0.00572454	2.41935	0.01358	0.16975	0.01358	4.83555	-0.00420937
4.83871	-0.00232319	-0.0307369	-0.00245895	2.42094	0.0111	0.13875	0.0111	4.83871	-0.00431931
4.84187	0.00235433	0.0311489	0.00249191	2.42252	0.00821	0.102625	0.00821	4.84187	-0.0038167
4.84503	0.00662548	0.0876583	0.00701266	2.4241	0.00537	0.067125	0.00537	4.84503	-0.00279577
4.8482	0.00980054	0.129666	0.0103733	2.42568	0.00366	0.04575	0.00366	4.8482	-0.0021361
4.85136	0.012074	0.159745	0.0127796	2.42726	0.00359	0.044875	0.00359	4.85136	-0.00249735
4.85452	0.0129922	0.171893	0.0137514	2.42884	0.0038	0.0475	0.0038	4.85452	-0.00378529
4.85769	0.0117628	0.155628	0.0124502	2.43042	0.00179	0.022375	0.00179	4.85769	-0.00543448
4.86085	0.00884759	0.117058	0.00936463	2.43201	-0.00366	-0.04575	-0.00366	4.86085	-0.00656536
4.86401	0.00565077	0.0747624	0.00598099	2.43359	-0.01122	-0.14025	-0.01122	4.86401	-0.00675384
4.86717	0.00307404	0.0406711	0.00325368	2.43517	-0.01811	-0.226375	-0.01811	4.86717	-0.00645541
4.87034	0.00105703	0.013985	0.0011188	2.43675	-0.02205	-0.275625	-0.02205	4.87034	-0.00604704
4.8735	-0.000976398	-0.0129182	-0.00103346	2.43833	-0.02231	-0.278875	-0.02231	4.8735	-0.00585856
4.87666	-0.00286225	-0.037869	-0.00302952	2.43991	-0.01972	-0.2465	-0.01972	4.87666	-0.00590568
4.87982	-0.00308621	-0.0408321	-0.00326657	2.44149	-0.01621	-0.202625	-0.01621	4.87982	-0.00574862
4.88299	-0.00069908	-0.00924918	-0.000739934	2.44307	-0.01355	-0.169375	-0.01355	4.88299	-0.00521459
4.88615	0.00251729	0.033305	0.0026644	2.44466	-0.01193	-0.149125	-0.01193	4.88615	-0.00458633
4.88931	0.00335202	0.0443489	0.00354791	2.44624	-0.00999	-0.124875	-0.00999	4.88931	-0.00425649
4.89247	0.000668464	0.00884411	0.000707529	2.44782	-0.00704	-0.088	-0.00704	4.89247	-0.00464915
4.89564	-0.00380953	-0.0504019	-0.00403215	2.4494	-0.0043	-0.05375	-0.0043	4.89564	-0.00540307
4.8988	-0.00782627	-0.103545	-0.00828363	2.45098	-0.00335	-0.041875	-0.00335	4.8988	-0.0057172
4.90196	-0.010498	-0.138893	-0.0111114	2.45256	-0.00361	-0.045125	-0.00361	4.90196	-0.0057015
4.90512	-0.0123135	-0.162913	-0.0130331	2.45414	-0.00278	-0.03475	-0.00278	4.90512	-0.00603133
4.90829	-0.0139182	-0.184145	-0.0147316	2.45572	0.00012	0.0015	0.00012	4.90829	-0.00662818
4.91145	-0.0149366	-0.197618	-0.0158094	2.45731	0.00373	0.046625	0.00373	4.91145	-0.0071308
4.91461	-0.0145513	-0.19252	-0.0154016	2.45889	0.00672	0.084	0.00672	4.91461	-0.00779047
4.91777	-0.0129335	-0.171117	-0.0136894	2.46047	0.00973	0.121625	0.00973	4.91777	-0.00882711
4.92094	-0.0109946	-0.145464	-0.0116371	2.46205	0.01343	0.167875	0.01343	4.92094	-0.0100208
4.9241	-0.00937101	-0.123983	-0.00991864	2.46363	0.01587	0.198375	0.01587	4.9241	-0.011136
4.92726	-0.00852092	-0.112736	-0.00901888	2.46521	0.01399	0.174875	0.01399	4.92726	-0.0117171
4.93042	-0.0091145	-0.120589	-0.00964714	2.46679	0.00796	0.0995	0.00796	4.93042	-0.0109632
4.93359	-0.0112745	-0.149168	-0.0119334	2.46837	0.00186	0.02325	0.00186	4.93359	-0.00813602
4.93675	-0.0141283	-0.186925	-0.014954	2.46996	-0.0008	-0.01	-0.0008	4.93675	-0.00312561
4.93991	-0.0167457	-0.221553	-0.0177243	2.47154	-0.00092	-0.0115	-0.00092	4.93991	0.00304708
4.94307	-0.0186619	-0.246906	-0.0197525	2.47312	-0.00201	-0.025125	-0.00201	4.94307	0.00906271
4.94624	-0.0187807	-0.248478	-0.0198782	2.4747	-0.00549	-0.068625	-0.00549	4.94624	0.0140103
4.9494	-0.0154104	-0.203888	-0.016311	2.47628	-0.00945	-0.118125	-0.00945	4.9494	0.0176259
4.95256	-0.00866526	-0.114646	-0.00917165	2.47786	-0.01132	-0.1415	-0.01132	4.95256	0.0199287
4.95572	-0.00084425	-0.0111698	-0.000893587	2.47944	-0.01015	-0.126875	-0.01015	4.95572	0.0213297
4.95889	0.00564141	0.0746386	0.00597109	2.48102	-0.00642	-0.08025	-0.00642	4.95889	0.0221025
4.96205	0.00983963	0.130183	0.0104147	2.48261	-0.00143	-0.017875	-0.00143	4.96205	0.0219679
4.96521	0.0126579	0.16747	0.0133976	2.48419	0.00258	0.03225	0.00258	4.96521	0.0208188
4.96837	0.0154037	0.203799	0.0163039	2.48577	0.00336	0.042	0.00336	4.96837	0.0189593
4.97154	0.0174316	0.230628	0.0184502	2.48735	0.0014	0.0175	0.0014	4.97154	0.0168224
4.9747	0.0168119	0.222429	0.0177943	2.48893	0.00049	0.006125	0.00049	4.9747	0.0148113
4.97786	0.0133378	0.176466	0.0141173	2.49051	0.00392	0.049	0.00392	4.97786	0.012848
4.98102	0.00886342	0.117267	0.00938139	2.49209	0.01034	0.12925	0.01034	4.98102	0.0104763
4.98419	0.00529858	0.0701028	0.00560823	2.49367	0.01519	0.189875	0.01519	4.98419	0.00755487
4.98735	0.00322129	0.0426193	0.00340954	2.49526	0.01621	0.202625	0.01621	4.98735	0.00442926
4.99051	0.00189303	0.0250458	0.00200366	2.49684	0.01583	0.197875	0.01583	4.99051	0.00160207
4.99367	0.000264709	0.00350223	0.000280179	2.49842	0.01726	0.21575	0.01726	4.99367	-0.000980092
4.99684	-0.00150842	-0.0199571	-0.00159657	2.5	0.02004	0.2505	0.02004	4.99684	-0.00318844
5	-0.00173235	-0.0229198	-0.00183358	2.50158	0.02109	0.263625	0.02109	5	-0.00430361
5.00316	0.000660216	0.00873498	0.000698798	2.50316	0.01926	0.24075	0.01926	5.00316	-0.00386382
5.00633	0.00475248	0.0628777	0.00503021	2.50474	0.01665	0.208125	0.01665	5.00633	-0.00210468
5.00949	0.00897065	0.118686	0.00949489	2.50633	0.01532	0.1915	0.01532	5.00949	0.000208898
5.01265	0.0123694	0.163653	0.0130922	2.50791	0.01461	0.182625	0.01461	5.01265	0.00229316
5.01581	0.0141668	0.187434	0.0149947	2.50949	0.01293	0.161625	0.01293	5.01581	0.00414654
5.01898	0.0135327	0.179045	0.0143236	2.51107	0.0108	0.135	0.0108	5.01898	0.00592139
5.02214	0.0108274	0.143252	0.0114602	2.51265	0.01026	0.12825	0.01026	5.02214	0.00724074
5.0253	0.00759745	0.100518	0.00804144	2.51423	0.01156	0.1445	0.01156	5.0253	0.00772765
5.02846	0.00503174	0.0665724	0.0053258	2.51581	0.012	0.15	0.012	5.02846	0.00716221
5.03163	0.00322566	0.0426771	0.00341417	2.51739	0.00889	0.111125	0.00889	5.03163	0.00584286
5.03479	0.00159227	0.0210665	0.00168532	2.51898	0.00283	0.035375	0.00283	5.03479	0.00446067
5.03795	-0.000439846	-0.00581937	-0.00046555	2.52056	-0.0028	-0.035	-0.0028	5.03795	0.00353398
5.04111	-0.00269007	-0.035591	-0.00284728	2.52214	-0.00537	-0.067125	-0.00537	5.04111	0.00293713
5.04428	-0.00396294	-0.0524316	-0.00419453	2.52372	-0.00541	-0.067625	-0.00541	5.04428	0.00274866
5.04744	-0.00328736	-0.0434934	-0.00347947	2.5253	-0.00559	-0.069875	-0.00559	5.04744	0.00310991
5.0506	-0.00112381	-0.0148685	-0.00118948	2.52688	-0.00756	-0.0945	-0.00756	5.0506	0.00402089
5.05376	0.00130139	0.017218	0.00137744	2.52846	-0.01016	-0.127	-0.01016	5.05376	0.00521459
5.05693	0.00309294	0.0409211	0.00327368	2.53004	-0.0107	-0.13375	-0.0107	5.05693	0.00620411
5.06009	0.0040431	0.0534922	0.00427937	2.53163	-0.00795	-0.099375	-0.00795	5.06009	0.00697373
5.06325	0.00476854	0.0630901	0.00504721	2.53321	-0.00373	-0.046625	-0.00373	5.06325	0.00840303
5.06641	0.00630316	0.0833938	0.00667151	2.53479	-0.00111	-0.013875	-0.00111	5.06641	0.0111046
5.06958	0.00867743	0.114807	0.00918453	2.53637	-0.00103	-0.012875	-0.00103	5.06958	0.0146543
5.07274	0.0101062	0.13371	0.0106968	2.53795	-0.00142	-0.01775	-0.00142	5.07274	0.0181023
5.0759	0.008794	0.116349	0.00930791	2.53953	-0.00015	-0.001875	-0.00015	5.0759	0.0205205
5.07906	0.00512627	0.0678231	0.00542585	2.54111	0.00187	0.023375	0.00187	5.07906	0.0214661
5.08223	0.000913253	0.0120828	0.000966622	2.54269	0.00172	0.0215	0.00172	5.08223	0.0205939
5.08539	-0.0024929	-0.0329823	-0.00263858	2.54428	-0.00152	-0.019	-0.00152	5.08539	0.0179211
5.08855	-0.00484987	-0.0641662	-0.0051333	2.54586	-0.00503	-0.062875	-0.00503	5.08855	0.0143715
5.09171	-0.00677605	-0.0896505	-0.00717204	2.54744	-0.00568	-0.071	-0.00568	5.09171	0.0112145
5.09488	-0.00894373	-0.11833	-0.00946639	2.54902	-0.00412	-0.0515	-0.00412	5.09488	0.00885852
5.09804	-0.0113508	-0.150177	-0.0120141	2.5506	-0.00393	-0.049125	-0.00393	5.09804	0.00700514
5.1012	-0.0134934	-0.178525	-0.014282	2.55218	-0.00696	-0.087	-0.00696	5.1012	0.00537166
5.10436	-0.0151459	-0.200388	-0.0160311	2.55376	-0.01099	-0.137375	-0.01099	5.10436	0.00394236
5.10753	-0.0162879	-0.215496	-0.0172397	2.55534	-0.01299	-0.162375	-0.01299	5.10753	0.00293713
5.11069	-0.0162304	-0.214736	-0.0171789	2.55693	-0.01315	-0.164375	-0.01315	5.11069	0.00270154
5.11385	-0.014156	-0.187291	-0.0149833	2.55851	-0.0142	-0.1775	-0.0142	5.11385	0.00340833
5.11701	-0.0104858	-0.138733	-0.0110986	2.56009	-0.01714	-0.21425	-0.01714	5.11701	0.00494758
5.12018	-0.00605578	-0.0801209	-0.00640967	2.56167	-0.01954	-0.24425	-0.01954	5.12018	0.00659677
5.12334	-0.000418179	-0.00553271	-0.000442616	2.56325	-0.01884	-0.2355	-0.01884	5.12334	0.00741352
5.1265	0.0073615	0.0973963	0.0077917	2.56483	-0.01604	-0.2005	-0.01604	5.1265	0.00692661
5.12966	0.0162365	0.214816	0.0171853	2.56641	-0.01443	-0.180375	-0.01443	5.12966	0.00505753
5.13283	0.0222813	0.294793	0.0235834	2.56799	-0.01523	-0.190375	-0.01523	5.13283	0.00251306
5.13599	0.0220711	0.292011	0.0233609	2.56958	-0.01593	-0.199125	-0.01593	5.13599	0.000673813
5.13915	0.0167927	0.222175	0.017774	2.57116	-0.01389	-0.173625	-0.01389	5.13915	0.000273295
5.14231	0.0106902	0.141437	0.0113149	2.57274	-0.01034	-0.12925	-0.01034	5.14231	0.00100522
5.14548	0.00673064	0.0890497	0.00712397	2.57432	-0.00937	-0.117125	-0.00937	5.14548	0.00227746
5.14864	0.00498073	0.0658976	0.0052718	2.5759	-0.013	-0.1625	-0.013	5.14864	0.00342404
5.1518	0.00377877	0.049995	0.0039996	2.57748	-0.0185	-0.23125	-0.0185	5.1518	0.00394236
5.15497	0.00163074	0.0215755	0.00172604	2.57906	-0.02144	-0.268	-0.02144	5.15497	0.00422508
5.15813	-0.00183876	-0.0243277	-0.00194622	2.58065	-0.02039	-0.254875	-0.02039	5.15813	0.00480622
5.16129	-0.00608311	-0.0804825	-0.0064386	2.58223	-0.01748	-0.2185	-0.01748	5.16129	0.00579574
5.16445	-0.00971097	-0.128481	-0.0102785	2.58381	-0.01473	-0.184125	-0.01473	5.16445	0.00703656
5.16762	-0.0104363	-0.138077	-0.0110462	2.58539	-0.01163	-0.145375	-0.01163	5.16762	0.00802607
5.17078	-0.00738318	-0.0976831	-0.00781465	2.58697	-0.00713	-0.089125	-0.00713	5.17078	0.00819885
5.17394	-0.00336218	-0.0444832	-0.00355866	2.58855	-0.00259	-0.032375	-0.00259	5.17394	0.00695802
5.1771	-0.0022055	-0.0291799	-0.00233439	2.59013	-0.00058	-0.00725	-0.00058	5.1771	0.00406801
5.18027	-0.0046545	-0.0615813	-0.00492651	2.59171	-0.00087	-0.010875	-0.00087	5.18027	0.00026073
5.18343	-0.00843734	-0.11163	-0.00893041	2.5933	0.00018	0.00225	0.00018	5.18343	-0.0035654
5.18659	-0.0107967	-0.142846	-0.0114277	2.59488	0.00523	0.065375	0.00523	5.18659	-0.00681667
5.18975	-0.0104164	-0.137814	-0.0110251	2.59646	0.01224	0.153	0.01224	5.18975	-0.00945537
5.19292	-0.00809154	-0.107055	-0.00856441	2.59804	0.01689	0.211125	0.01689	5.19292	-0.0116229
5.19608	-0.00563228	-0.0745178	-0.00596143	2.59962	0.01795	0.224375	0.01795	5.19608	-0.013115
5.19924	-0.00431789	-0.0571278	-0.00457022	2.6012	0.01828	0.2285	0.01828	5.19924	-0.0135234
5.2024	-0.00432359	-0.0572032	-0.00457626	2.60278	0.02026	0.25325	0.02026	5.2024	-0.0124239
5.20557	-0.00498362	-0.0659358	-0.00527486	2.60436	0.02244	0.2805	0.02244	5.20557	-0.0100051
5.20873	-0.00549352	-0.0726819	-0.00581455	2.60595	0.0221	0.27625	0.0221	5.20873	-0.00711509
5.21189	-0.00533389	-0.07057	-0.0056456	2.60753	0.01947	0.243375	0.01947	5.21189	-0.00455491
5.21505	-0.00418048	-0.0553098	-0.00442478	2.60911	0.01748	0.2185	0.01748	5.21505	-0.00290572
5.21822	-0.00195706	-0.0258929	-0.00207143	2.61069	0.01756	0.2195	0.01756	5.21822	-0.00224604
5.22138	0.000884838	0.0117068	0.000936547	2.61227	0.01788	0.2235	0.01788	5.22138	-0.00204186
5.22454	0.00360771	0.0477318	0.00381854	2.61385	0.01628	0.2035	0.01628	5.22454	-0.00188479
5.2277	0.00584964	0.0773936	0.00619149	2.61543	0.01333	0.166625	0.01333	5.2277	-0.00145443
5.23087	0.00781361	0.103378	0.00827023	2.61701	0.01148	0.1435	0.01148	5.23087	-0.000948679
5.23403	0.0093864	0.124187	0.00993493	2.6186	0.01224	0.153	0.01224	5.23403	-0.000812031
5.23719	0.00956203	0.12651	0.0101208	2.62018	0.01517	0.189625	0.01517	5.23719	-0.00150626
5.24035	0.0077851	0.103001	0.00824005	2.62176	0.01906	0.23825	0.01906	5.24035	-0.00296855
5.24352	0.00491799	0.0650674	0.00520539	2.62334	0.02247	0.280875	0.02247	5.24352	-0.00435073
5.24668	0.00217919	0.0288317	0.00230654	2.62492	0.02371	0.296375	0.02371	5.24668	-0.00513606
5.24984	5.88633e-05	0.000778791	6.23032e-05	2.6265	0.02192	0.274	0.02192	5.24984	-0.00537166
5.253	-0.00172574	-0.0228324	-0.00182659	2.62808	0.01858	0.23225	0.01858	5.253	-0.00541878
5.25617	-0.00332561	-0.0439995	-0.00351996	2.62966	0.01662	0.20775	0.01662	5.25617	-0.00567008
5.25933	-0.00359145	-0.0475167	-0.00380133	2.63125	0.0173	0.21625	0.0173	5.25933	-0.00626693
5.26249	-0.00107185	-0.0141811	-0.00113449	2.63283	0.01884	0.2355	0.01884	5.26249	-0.00719362
5.26565	0.00348401	0.0460952	0.00368761	2.63441	0.01886	0.23575	0.01886	5.26565	-0.00838732
5.26882	0.00735572	0.0973198	0.00778558	2.63599	0.01743	0.217875	0.01743	5.26882	-0.00948679
5.27198	0.0087775	0.116131	0.00929045	2.63757	0.0167	0.20875	0.0167	5.27198	-0.00994228
5.27514	0.00838392	0.110923	0.00887387	2.63915	0.01809	0.226125	0.01809	5.27514	-0.00934543
5.2783	0.00789019	0.104391	0.00835128	2.64073	0.02105	0.263125	0.02105	5.2783	-0.00742922
5.28147	0.00817441	0.108151	0.00865212	2.64231	0.02432	0.304	0.02432	5.28147	-0.00458633
5.28463	0.00858891	0.113635	0.00909084	2.6439	0.02673	0.334125	0.02673	5.28463	-0.00182197
5.28779	0.00806498	0.106704	0.00853629	2.64548	0.02672	0.334	0.02672	5.28779	7.17792e-05
5.29096	0.00662814	0.0876935	0.00701548	2.64706	0.02263	0.282875	0.02263	5.29096	0.000984804
5.29412	0.00528201	0.0698836	0.00559069	2.64864	0.01481	0.185125	0.01481	5.29412	0.00121569
5.29728	0.00472446	0.0625069	0.00500055	2.65022	0.00647	0.080875	0.00647	5.29728	0.0010225
5.30044	0.00478971	0.0633702	0.00506962	2.6518	0.00101	0.012625	0.00101	5.30044	0.000620411
5.30361	0.00492863	0.0652081	0.00521665	2.65338	-0.00153	-0.019125	-0.00153	5.30361	-9.86375e-05
5.30677	0.00479771	0.0634761	0.00507809	2.65497	-0.00415	-0.051875	-0.00415	5.30677	-0.0013759
5.30993	0.00413622	0.0547242	0.00437794	2.65655	-0.00903	-0.112875	-0.00903	5.30993	-0.00326697
5.31309	0.00249143	0.0329629	0.00263703	2.65813	-0.01513	-0.189125	-0.01513	5.31309	-0.00568579
5.31626	0.000361203	0.0047789	0.000382312	2.65971	-0.02004	-0.2505	-0.02004	5.31626	-0.00837162
5.31942	-0.000489554	-0.00647704	-0.000518163	2.66129	-0.02309	-0.288625	-0.02309	5.31942	-0.010759
5.32258	0.000788819	0.0104365	0.000834917	2.66287	-0.02571	-0.321375	-0.02571	5.32258	-0.0123768
5.32574	0.00326535	0.0432021	0.00345617	2.66445	-0.02913	-0.364125	-0.02913	5.32574	-0.0127381
5.32891	0.00537176	0.071071	0.00568568	2.66603	-0.03281	-0.410125	-0.03281	5.32891	-0.0116229
5.33207	0.00557465	0.0737553	0.00590043	2.66762	-0.0354	-0.4425	-0.0354	5.33207	-0.00958103
5.33523	0.00321687	0.0425607	0.00340486	2.6692	-0.0364	-0.455	-0.0364	5.33523	-0.00750775
5.33839	-0.000749482	-0.00991601	-0.000793281	2.67078	-0.03657	-0.457125	-0.03657	5.33839	-0.00620411
5.34156	-0.00487439	-0.0644906	-0.00515925	2.67236	-0.03702	-0.46275	-0.03702	5.34156	-0.00585856
5.34472	-0.00861274	-0.113951	-0.00911606	2.67394	-0.03819	-0.477375	-0.03819	5.34472	-0.00607845
5.34788	-0.0122207	-0.161685	-0.0129348	2.67552	-0.03943	-0.492875	-0.03943	5.34788	-0.00664389
5.35104	-0.0160584	-0.21246	-0.0169968	2.6771	-0.03941	-0.492625	-0.03941	5.35104	-0.00788471
5.35421	-0.0200342	-0.265062	-0.0212049	2.67868	-0.03712	-0.464	-0.03712	5.35421	-0.00978521
5.35737	-0.023293	-0.308178	-0.0246542	2.68027	-0.03285	-0.410625	-0.03285	5.35737	-0.0116386
5.36053	-0.024678	-0.326502	-0.0261202	2.68185	-0.02806	-0.35075	-0.02806	5.36053	-0.0125967
5.36369	-0.0238197	-0.315147	-0.0252117	2.68343	-0.02407	-0.300875	-0.02407	5.36369	-0.0124553
5.36686	-0.0217159	-0.287312	-0.0229849	2.68501	-0.02097	-0.262125	-0.02097	5.36686	-0.0115286
5.37002	-0.0197263	-0.260988	-0.020879	2.68659	-0.01791	-0.223875	-0.01791	5.37002	-0.00997369
5.37318	-0.017976	-0.237831	-0.0190265	2.68817	-0.01437	-0.179625	-0.01437	5.37318	-0.00790042
5.37634	-0.0154836	-0.204856	-0.0163884	2.68975	-0.01056	-0.132	-0.01056	5.37634	-0.00535595
5.37951	-0.0117004	-0.154802	-0.0123841	2.69133	-0.0069	-0.08625	-0.0069	5.37951	-0.00241882
5.38267	-0.00721366	-0.0954403	-0.00763522	2.69292	-0.00333	-0.041625	-0.00333	5.38267	0.000510465
5.38583	-0.00317967	-0.0420685	-0.00336548	2.6945	0.00049	0.006125	0.00049	5.38583	0.00303137
5.38899	-0.000321784	-0.00425736	-0.000340589	2.69608	0.00447	0.055875	0.00447	5.38899	0.00501041
5.39216	0.00165198	0.0218565	0.00174852	2.69766	0.00776	0.097	0.00776	5.39216	0.00636117
5.39532	0.00338933	0.0448425	0.0035874	2.69924	0.00927	0.115875	0.00927	5.39532	0.00694232
5.39848	0.00468968	0.0620468	0.00496375	2.70082	0.00859	0.107375	0.00859	5.39848	0.00684808
5.40164	0.00476762	0.0630779	0.00504623	2.7024	0.00655	0.081875	0.00655	5.40164	0.00651824
5.40481	0.00358416	0.0474202	0.00379362	2.70398	0.00479	0.059875	0.00479	5.40481	0.00654965
5.40797	0.00191845	0.025382	0.00203056	2.70557	0.00436	0.0545	0.00436	5.40797	0.00709938
5.41113	0.00045712	0.00604792	0.000483834	2.70715	0.00475	0.059375	0.00475	5.41113	0.00783759
5.41429	-0.000660538	-0.00873924	-0.000699139	2.70873	0.00462	0.05775	0.00462	5.41429	0.00816743
5.41746	-0.00167801	-0.0222009	-0.00177607	2.71031	0.00361	0.045125	0.00361	5.41746	0.00794754
5.42062	-0.00286213	-0.0378673	-0.00302939	2.71189	0.00307	0.038375	0.00307	5.42062	0.00753917
5.42378	-0.00428675	-0.0567157	-0.00453726	2.71347	0.00444	0.0555	0.00444	5.42378	0.00742922
5.42694	-0.00542213	-0.0717374	-0.00573899	2.71505	0.00729	0.091125	0.00729	5.42694	0.00774335
5.43011	-0.00514097	-0.0680176	-0.00544141	2.71664	0.00973	0.121625	0.00973	5.43011	0.00813602
5.43327	-0.00297578	-0.039371	-0.00314968	2.71822	0.011	0.1375	0.011	5.43327	0.00821455
5.43643	0.000234657	0.00310462	0.00024837	2.7198	0.01263	0.157875	0.01263	5.43643	0.00741352
5.4396	0.00332883	0.0440421	0.00352337	2.72138	0.0164	0.205	0.0164	5.4396	0.00549731
5.44276	0.00580528	0.0768067	0.00614453	2.72296	0.02159	0.269875	0.02159	5.44276	0.00281148
5.44592	0.00788538	0.104327	0.0083462	2.72454	0.02539	0.317375	0.02539	5.44592	0.000130993
5.44908	0.0100182	0.132546	0.0106037	2.72612	0.02623	0.327875	0.02623	5.44908	-0.00169631
5.45225	0.0124419	0.164612	0.013169	2.7277	0.02563	0.320375	0.02563	5.45225	-0.00243452
5.45541	0.015117	0.200006	0.0160005	2.72929	0.02627	0.328375	0.02627	5.45541	-0.0023874
5.45857	0.0175171	0.231759	0.0185407	2.73087	0.02892	0.3615	0.02892	5.45857	-0.00208898
5.46173	0.0184599	0.244234	0.0195387	2.73245	0.0321	0.40125	0.0321	5.46173	-0.00182197
5.4649	0.0172149	0.227761	0.0182209	2.73403	0.0345	0.43125	0.0345	5.4649	-0.00182197
5.46806	0.0145224	0.192139	0.0153711	2.73561	0.03635	0.454375	0.03635	5.46806	-0.00191621
5.47122	0.0117587	0.155573	0.0124459	2.73719	0.0381	0.47625	0.0381	5.47122	-0.00158637
5.47438	0.00967091	0.127951	0.0102361	2.73877	0.03885	0.485625	0.03885	5.47438	-0.000892135
5.47755	0.00812442	0.10749	0.00859921	2.74035	0.03721	0.465125	0.03721	5.47755	-0.000326697
5.48071	0.00659359	0.0872364	0.00697892	2.74194	0.03343	0.417875	0.03343	5.48071	8.76428e-06
5.48387	0.00469899	0.06217	0.0049736	2.74352	0.02939	0.367375	0.02939	5.48387	0.000254447
5.48703	0.00241436	0.0319431	0.00255545	2.7451	0.02624	0.328	0.02624	5.48703	0.000303137
5.4902	0.000426782	0.00564654	0.000451723	2.74668	0.0231	0.28875	0.0231	5.4902	-0.00021518
5.49336	7.66063e-05	0.00101354	8.10831e-05	2.74826	0.0187	0.23375	0.0187	5.49336	-0.00137904
5.49652	0.00191647	0.0253559	0.00202847	2.74984	0.01376	0.172	0.01376	5.49652	-0.00279577
5.49968	0.00497171	0.0657781	0.00526225	2.75142	0.01045	0.130625	0.01045	5.49968	-0.00394236
5.50285	0.00789523	0.104458	0.00835662	2.753	0.0095	0.11875	0.0095	5.50285	-0.00460203
5.50601	0.0101009	0.133639	0.0106912	2.75459	0.00882	0.11025	0.00882	5.50601	-0.00501041
5.50917	0.0114453	0.151426	0.0121141	2.75617	0.0055	0.06875	0.0055	5.50917	-0.00532454
5.51233	0.011615	0.153672	0.0122938	2.75775	-0.00136	-0.017	-0.00136	5.51233	-0.00565438
5.5155	0.0106634	0.141082	0.0112865	2.75933	-0.01014	-0.12675	-0.01014	5.5155	-0.00565438
5.51866	0.00931921	0.123298	0.00986381	2.76091	-0.01843	-0.230375	-0.01843	5.51866	-0.00515176
5.52182	0.0082504	0.109157	0.00873255	2.76249	-0.02454	-0.30675	-0.02454	5.52182	-0.00460203
5.52498	0.00766592	0.101424	0.00811391	2.76407	-0.02781	-0.347625	-0.02781	5.52498	-0.00441356
5.52815	0.00775728	0.102633	0.00821061	2.76565	-0.0286	-0.3575	-0.0286	5.52815	-0.00466486
5.53131	0.00876986	0.11603	0.00928236	2.76724	-0.02834	-0.35425	-0.02834	5.53131	-0.00529312
5.53447	0.010456	0.138338	0.011067	2.76882	-0.02864	-0.358	-0.02864	5.53447	-0.00612557
5.53763	0.0122115	0.161564	0.0129252	2.7704	-0.02953	-0.369125	-0.02953	5.53763	-0.00673813
5.5408	0.0134768	0.178305	0.0142644	2.77198	-0.02924	-0.3655	-0.02924	5.5408	-0.00684808
5.54396	0.0137659	0.18213	0.0145704	2.77356	-0.02657	-0.332125	-0.02657	5.54396	-0.00626693
5.54712	0.0130098	0.172127	0.0137701	2.77514	-0.02308	-0.2885	-0.02308	5.54712	-0.00490046
5.55028	0.0117756	0.155797	0.0124638	2.77672	-0.02166	-0.27075	-0.02166	5.55028	-0.00287431
5.55345	0.0107491	0.142215	0.0113772	2.7783	-0.02262	-0.28275	-0.02262	5.55345	-0.000669101
5.55661	0.0100555	0.13304	0.0106432	2.77989	-0.02242	-0.28025	-0.02242	5.55661	0.00116543
5.55977	0.00937674	0.124059	0.0099247	2.78147	-0.01748	-0.2185	-0.01748	5.55977	0.00246594
5.56293	0.00859683	0.11374	0.00909923	2.78305	-0.00881	-0.110125	-0.00881	5.56293	0.00343975
5.5661	0.00784222	0.103756	0.00830051	2.78463	-0.00155	-0.019375	-0.00155	5.5661	0.00424078
5.56926	0.00716373	0.0947796	0.00758237	2.78621	0.00059	0.007375	0.00059	5.56926	0.00486905
5.57242	0.00650459	0.0860589	0.00688471	2.78779	-0.00047	-0.005875	-0.00047	5.57242	0.00541878
5.57559	0.00575583	0.0761524	0.00609219	2.78937	0.0007	0.00875	0.0007	5.57559	0.00606275
5.57875	0.00478526	0.0633113	0.00506491	2.79096	0.00679	0.084875	0.00679	5.57875	0.00664389
5.58191	0.00362825	0.0480035	0.00384028	2.79254	0.0147	0.18375	0.0147	5.58191	0.00739781
5.58507	0.0020838	0.0275697	0.00220558	2.79412	0.01881	0.235125	0.01881	5.58507	0.00840303
5.58824	-0.00127786	-0.0169067	-0.00135254	2.7957	0.0169	0.21125	0.0169	5.58824	0.00939255
5.5914	-0.0077514	-0.102555	-0.00820439	2.79728	0.01208	0.151	0.01208	5.5914	0.0101936
5.59456	-0.0155305	-0.205476	-0.0164381	2.79886	0.00911	0.113875	0.00911	5.59456	0.0106648
5.59772	-0.0209618	-0.277334	-0.0221867	2.80044	0.00929	0.116125	0.00929	5.59772	0.010869
5.60089	-0.022808	-0.301761	-0.0241409	2.80202	0.00988	0.1235	0.00988	5.60089	0.0111203
5.60405	-0.0226696	-0.299931	-0.0239944	2.80361	0.00802	0.10025	0.00802	5.60405	0.011293
5.60721	-0.0219851	-0.290873	-0.0232699	2.80519	0.0043	0.05375	0.0043	5.60721	0.0114815
5.61037	-0.0209184	-0.276761	-0.0221409	2.80677	0.00174	0.02175	0.00174	5.61037	0.0118114
5.61354	-0.0196904	-0.260514	-0.0208411	2.80835	0.00159	0.019875	0.00159	5.61354	0.0120313
5.6167	-0.0189474	-0.250684	-0.0200547	2.80993	0.00161	0.020125	0.00161	5.6167	0.0118585
5.61986	-0.0181855	-0.240603	-0.0192483	2.81151	-0.00099	-0.012375	-0.00099	5.61986	0.0111831
5.62302	-0.0153548	-0.203151	-0.0162521	2.81309	-0.00583	-0.072875	-0.00583	5.62302	0.0101622
5.62619	-0.00973759	-0.128833	-0.0103066	2.81467	-0.00975	-0.121875	-0.00975	5.62619	0.00888994
5.62935	-0.00374983	-0.049612	-0.00396896	2.81626	-0.01097	-0.137125	-0.01097	5.62935	0.00749205
5.63251	-0.000142028	-0.0018791	-0.000150328	2.81784	-0.01142	-0.14275	-0.01142	5.63251	0.00603133
5.63567	0.000956582	0.012656	0.00101248	2.81942	-0.01429	-0.178625	-0.01429	5.63567	0.00471198
5.63884	0.00119526	0.0158139	0.00126511	2.821	-0.02005	-0.250625	-0.02005	5.63884	0.00383241
5.642	0.00154674	0.0204642	0.00163713	2.82258	-0.02594	-0.32425	-0.02594	5.642	0.00340833
5.64516	0.00169955	0.0224859	0.00179887	2.82416	-0.0292	-0.365	-0.0292	5.64516	0.00350257
5.64832	0.00125809	0.0166451	0.00133161	2.82574	-0.02978	-0.37225	-0.02978	5.64832	0.0040523
5.65149	0.000349414	0.00462291	0.000369833	2.82732	-0.02949	-0.368625	-0.02949	5.65149	0.00439785
5.65465	-0.000728771	-0.009642	-0.00077136	2.82891	-0.02951	-0.368875	-0.02951	5.65465	0.00394236
5.65781	-0.00171017	-0.0226265	-0.00181012	2.83049	-0.02936	-0.367	-0.02936	5.65781	0.00265442
5.66097	-0.00235987	-0.0312223	-0.00249778	2.83207	-0.02785	-0.348125	-0.02785	5.66097	0.00112616
5.66414	-0.00265116	-0.0350761	-0.00280609	2.83365	-0.02437	-0.304625	-0.02437	5.66414	-0.000279577
5.6673	-0.0028149	-0.0372425	-0.0029794	2.83523	-0.01936	-0.242	-0.01936	5.6673	-0.00169631
5.67046	-0.00314753	-0.0416433	-0.00333146	2.83681	-0.0142	-0.1775	-0.0142	5.67046	-0.00292143
5.67362	-0.00394816	-0.0522361	-0.00417889	2.83839	-0.01062	-0.13275	-0.01062	5.67362	-0.0035654
5.67679	-0.00520206	-0.0688258	-0.00550606	2.83997	-0.00928	-0.116	-0.00928	5.67679	-0.00334551
5.67995	-0.00606884	-0.0802938	-0.0064235	2.84156	-0.00886	-0.11075	-0.00886	5.67995	-0.00254447
5.68311	-0.00550249	-0.0728007	-0.00582405	2.84314	-0.00713	-0.089125	-0.00713	5.68311	-0.00147328
5.68627	-0.0035216	-0.0465925	-0.0037274	2.84472	-0.00355	-0.044375	-0.00355	5.68627	-0.000202615
5.68944	-0.00108473	-0.0143515	-0.00114812	2.8463	4e-05	0.0005	4e-05	5.68944	0.00114344
5.6926	0.0010335	0.0136738	0.0010939	2.84788	0.00171	0.021375	0.00171	5.6926	0.00249735
5.69576	0.0025357	0.0335485	0.00268388	2.84946	0.00208	0.026	0.00208	5.69576	0.00389524
5.69892	0.00282965	0.0374377	0.00299502	2.85104	0.00344	0.043	0.00344	5.69892	0.00518318
5.70209	0.00135277	0.0178978	0.00143182	2.85262	0.00642	0.08025	0.00642	5.70209	0.00601563
5.70525	-0.00106975	-0.0141534	-0.00113227	2.85421	0.00891	0.111375	0.00891	5.70525	0.00631405
5.70841	-0.00290567	-0.0384434	-0.00307547	2.85579	0.00887	0.110875	0.00887	5.70841	0.00628264
5.71157	-0.00365361	-0.048339	-0.00386712	2.85737	0.0072	0.09	0.0072	5.71157	0.0057172
5.71474	-0.00382518	-0.050609	-0.00404872	2.85895	0.00642	0.08025	0.00642	5.71474	0.00455491
5.7179	-0.00364898	-0.0482778	-0.00386222	2.86053	0.0071	0.08875	0.0071	5.7179	0.0033298
5.72106	-0.00270076	-0.0357324	-0.00285859	2.86211	0.00714	0.08925	0.00714	5.72106	0.00245023
5.72423	-0.000825582	-0.0109229	-0.000873829	2.86369	0.00502	0.06275	0.00502	5.72423	0.00188479
5.72739	0.00148855	0.0196943	0.00157554	2.86528	0.00215	0.026875	0.00215	5.72739	0.00120313
5.73055	0.00371994	0.0492166	0.00393732	2.86686	0.00091	0.011375	0.00091	5.73055	-2.74866e-05
5.73371	0.00547807	0.0724776	0.00579821	2.86844	0.0012	0.015	0.0012	5.73371	-0.00169631
5.73688	0.00595458	0.0787819	0.00630256	2.87002	0.00072	0.009	0.00072	5.73688	-0.00340833
5.74004	0.00443382	0.0586616	0.00469293	2.8716	-0.00163	-0.020375	-0.00163	5.74004	-0.00479051
5.7432	0.00145208	0.0192117	0.00153693	2.87318	-0.00435	-0.054375	-0.00435	5.7432	-0.00574862
5.74636	-0.0016735	-0.0221412	-0.0017713	2.87476	-0.00606	-0.07575	-0.00606	5.74636	-0.00645541
5.74953	-0.00410472	-0.0543075	-0.0043446	2.87634	-0.00794	-0.09925	-0.00794	5.74953	-0.00692661
5.75269	-0.00528585	-0.0699344	-0.00559475	2.87793	-0.0119	-0.14875	-0.0119	5.75269	-0.00698944
5.75585	-0.00443231	-0.0586416	-0.00469133	2.87951	-0.01702	-0.21275	-0.01702	5.75585	-0.00643971
5.75901	-0.0015585	-0.0206197	-0.00164957	2.88109	-0.01998	-0.24975	-0.01998	5.75901	-0.00510464
5.76218	0.0020781	0.0274942	0.00219954	2.88267	-0.0191	-0.23875	-0.0191	5.76218	-0.00320415
5.76534	0.00526235	0.0696235	0.00556988	2.88425	-0.01626	-0.20325	-0.01626	5.76534	-0.00115129
5.7685	0.00769541	0.101814	0.00814512	2.88583	-0.01387	-0.173375	-0.01387	5.7685	0.000716221
5.77166	0.00916569	0.121267	0.00970133	2.88741	-0.01157	-0.144625	-0.01157	5.77166	0.00186908
5.77483	0.00887037	0.117359	0.00938875	2.88899	-0.00769	-0.096125	-0.00769	5.77483	0.00196333
5.77799	0.00661129	0.0874705	0.00699764	2.89058	-0.00304	-0.038	-0.00304	5.77799	0.00103349
5.78115	0.00350723	0.0464023	0.00371219	2.89216	-0.00085	-0.010625	-0.00085	5.78115	-0.00092826
5.78431	0.00102552	0.0135681	0.00108545	2.89374	-0.00219	-0.027375	-0.00219	5.78431	-0.00362823
5.78748	-5.75297e-05	-0.000761145	-6.08916e-05	2.89532	-0.00371	-0.046375	-0.00371	5.78748	-0.00634547
5.79064	2.85261e-06	3.77415e-05	3.01932e-06	2.8969	-0.00134	-0.01675	-0.00134	5.79064	-0.00873287
5.7938	0.000378892	0.00501293	0.000401034	2.89848	0.00453	0.056625	0.00453	5.7938	-0.010492
5.79696	0.000378593	0.00500897	0.000400717	2.90006	0.00959	0.119875	0.00959	5.79696	-0.0112773
5.80013	-0.000153963	-0.002037	-0.00016296	2.90164	0.01085	0.135625	0.01085	5.80013	-0.0115129
5.80329	-0.000920453	-0.012178	-0.000974243	2.90323	0.00976	0.122	0.00976	5.80329	-0.0115601
5.80645	-0.00156899	-0.0207585	-0.00166068	2.90481	0.0097	0.12125	0.0097	5.80645	-0.0115129
5.80961	-0.00193225	-0.0255646	-0.00204517	2.90639	0.01199	0.149875	0.01199	5.80961	-0.0114972
5.81278	-0.00206221	-0.027284	-0.00218272	2.90797	0.01546	0.19325	0.01546	5.81278	-0.0109946
5.81594	-0.00215225	-0.0284753	-0.00227802	2.90955	0.0186	0.2325	0.0186	5.81594	-0.00945537
5.8191	-0.00242019	-0.0320203	-0.00256163	2.91113	0.02056	0.257	0.02056	5.8191	-0.00708368
5.82226	-0.00293676	-0.0388548	-0.00310838	2.91271	0.02032	0.254	0.02032	5.82226	-0.0045235
5.82543	-0.00359396	-0.0475498	-0.00380398	2.91429	0.01684	0.2105	0.01684	5.82543	-0.00254447
5.82859	-0.00427094	-0.0565067	-0.00452053	2.91588	0.01051	0.131375	0.01051	5.82859	-0.00120784
5.83175	-0.00488212	-0.0645928	-0.00516742	2.91746	0.00368	0.046	0.00368	5.83175	-9.37684e-05
5.83491	-0.00540237	-0.0714759	-0.00571807	2.91904	-0.00134	-0.01675	-0.00134	5.83491	0.00107433
5.83808	-0.00587521	-0.0777319	-0.00621855	2.92062	-0.00424	-0.053	-0.00424	5.83808	0.00202615
5.84124	-0.00634302	-0.0839212	-0.0067137	2.9222	-0.00624	-0.078	-0.00624	5.84124	0.00256018
5.8444	-0.0068343	-0.0904211	-0.00723369	2.92378	-0.0081	-0.10125	-0.0081	5.8444	0.00270154
5.84756	-0.00736035	-0.097381	-0.00779048	2.92536	-0.00931	-0.116375	-0.00931	5.84756	0.00248164
5.85073	-0.00790282	-0.104558	-0.00836465	2.92694	-0.0091	-0.11375	-0.0091	5.85073	0.00199474
5.85389	-0.00843867	-0.111648	-0.00893181	2.92853	-0.00764	-0.0955	-0.00764	5.85389	0.00143873
5.85705	-0.0089661	-0.118626	-0.00949007	2.93011	-0.00587	-0.073375	-0.00587	5.85705	0.00121255
5.86022	-0.00948712	-0.125519	-0.0100415	2.93169	-0.00468	-0.0585	-0.00468	5.86022	0.00144815
5.86338	-0.0100298	-0.132699	-0.0106159	2.93327	-0.00424	-0.053	-0.00424	5.86338	0.00161778
5.86654	-0.0107775	-0.142592	-0.0114073	2.93485	-0.00382	-0.04775	-0.00382	5.86654	0.00142302
5.8697	-0.0118268	-0.156474	-0.0125179	2.93643	-0.00219	-0.027375	-0.00219	5.8697	0.000976951
5.87287	-0.0125397	-0.165906	-0.0132725	2.93801	0.00125	0.015625	0.00125	5.87287	0.000394236
5.87603	-0.0119052	-0.157511	-0.0126009	2.9396	0.00557	0.069625	0.00557	5.87603	-0.000113245
5.87919	-0.00982332	-0.129967	-0.0103974	2.94118	0.00892	0.1115	0.00892	5.87919	-0.000193191
5.88235	-0.00720259	-0.0952938	-0.0076235	2.94276	0.01044	0.1305	0.01044	5.88235	0.00042879
5.88552	-0.00490114	-0.0648445	-0.00518756	2.94434	0.01124	0.1405	0.01124	5.88552	0.00146229
5.88868	-0.00311781	-0.0412502	-0.00330002	2.94592	0.0131	0.16375	0.0131	5.88868	0.00257588
5.89184	-0.001534	-0.0202955	-0.00162364	2.9475	0.01641	0.205125	0.01641	5.89184	0.003801
5.895	0.000319764	0.00423063	0.000338451	2.94908	0.0199	0.24875	0.0199	5.895	0.00512035
5.89817	0.00234874	0.031075	0.002486	2.95066	0.02232	0.279	0.02232	5.89817	0.00639259
5.90133	0.00341311	0.0451571	0.00361257	2.95225	0.02393	0.299125	0.02393	5.90133	0.00753917
5.90449	0.00254566	0.0336804	0.00269443	2.95383	0.02593	0.324125	0.02593	5.90449	0.00819885
5.90765	0.00018182	0.00240556	0.000192445	2.95541	0.0288	0.36	0.0288	5.90765	0.00780618
5.91082	-0.00232957	-0.0308213	-0.00246571	2.95699	0.0313	0.39125	0.0313	5.91082	0.00607845
5.91398	-0.0032183	-0.0425797	-0.00340637	2.95857	0.03118	0.38975	0.03118	5.91398	0.00340833
5.91714	-0.00103919	-0.0137491	-0.00109992	2.96015	0.0269	0.33625	0.0269	5.91714	0.000232458
5.9203	0.00380199	0.0503021	0.00402417	2.96173	0.01902	0.23775	0.01902	5.9203	-0.00274866
5.92347	0.00935048	0.123711	0.00989691	2.96331	0.00994	0.12425	0.00994	5.92347	-0.00504182
5.92663	0.0140182	0.185468	0.0148374	2.9649	0.0021	0.02625	0.0021	5.92663	-0.0066596
5.92979	0.0169762	0.224603	0.0179682	2.96648	-0.00384	-0.048	-0.00384	5.92979	-0.00746064
5.93295	0.0176502	0.23352	0.0186816	2.96806	-0.00891	-0.111375	-0.00891	5.93295	-0.00735069
5.93612	0.0164002	0.216983	0.0173586	2.96964	-0.01429	-0.178625	-0.01429	5.93612	-0.00659677
5.93928	0.0146554	0.193898	0.0155119	2.97122	-0.02005	-0.250625	-0.02005	5.93928	-0.00556014
5.94244	0.01327	0.175569	0.0140455	2.9728	-0.02559	-0.319875	-0.02559	5.94244	-0.00450779
5.9456	0.011534	0.152601	0.0122081	2.97438	-0.03046	-0.38075	-0.03046	5.9456	-0.00378529
5.94877	0.00841701	0.111361	0.00890889	2.97596	-0.03443	-0.430375	-0.03443	5.94877	-0.00353398
5.95193	0.00397414	0.0525798	0.00420639	2.97755	-0.03724	-0.4655	-0.03724	5.95193	-0.00362823
5.95509	-0.000989474	-0.0130912	-0.0010473	2.97913	-0.03894	-0.48675	-0.03894	5.95509	-0.00387953
5.95825	-0.0057727	-0.0763757	-0.00611006	2.98071	-0.04042	-0.50525	-0.04042	5.95825	-0.00395806
5.96142	-0.00921253	-0.121886	-0.0097509	2.98229	-0.04269	-0.533625	-0.04269	5.96142	-0.00340833
5.96458	-0.00949325	-0.1256	-0.010048	2.98387	-0.04558	-0.56975	-0.04558	5.96458	-0.00241882
5.96774	-0.00626537	-0.0828938	-0.00663151	2.98545	-0.04787	-0.598375	-0.04787	5.96774	-0.00158637
5.9709	-0.00147591	-0.0195271	-0.00156216	2.98703	-0.0488	-0.61	-0.0488	5.9709	-0.00123611
5.97407	0.0023392	0.0309488	0.0024759	2.98861	-0.04877	-0.609625	-0.04877	5.97407	-0.00127381
5.97723	0.00368151	0.0487081	0.00389665	2.9902	-0.04806	-0.60075	-0.04806	5.97723	-0.00140574
5.98039	0.00294157	0.0389184	0.00311347	2.99178	-0.04585	-0.573125	-0.04585	5.98039	-0.00146071
5.98355	0.00179947	0.0238078	0.00190463	2.99336	-0.04147	-0.518375	-0.04147	5.98355	-0.00138846
5.98672	0.00175537	0.0232243	0.00185795	2.99494	-0.03606	-0.45075	-0.03606	5.98672	-0.00105863
5.98988	0.0034328	0.0454176	0.00363341	2.99652	-0.03185	-0.398125	-0.03185	5.98988	-0.000563867
5.99304	0.00643136	0.08509	0.0068072	2.9981	-0.02964	-0.3705	-0.02964	5.99304	-0.000168061
5.9962	0.00970821	0.128444	0.0102755	2.99968	-0.02809	-0.351125	-0.02809	5.9962	0.000307849
5.99937	0.0124656	0.164926	0.0131941	3.00127	-0.02566	-0.32075	-0.02566	5.99937	0.00116857
6.00253	0.013907	0.183997	0.0147197	3.00285	-0.02226	-0.27825	-0.02226	6.00253	0.00202615
6.00569	0.0127539	0.168741	0.0134993	3.00443	-0.0184	-0.23	-0.0184	6.00569	0.00248164
6.00886	0.00873355	0.115549	0.00924393	3.00601	-0.01381	-0.172625	-0.01381	6.00886	0.00263871
6.01202	0.00338608	0.0447995	0.00358396	3.00759	-0.00799	-0.099875	-0.00799	6.01202	0.00256018
6.01518	-0.00117116	-0.015495	-0.0012396	3.00917	-0.00173	-0.021625	-0.00173	6.01518	0.00210468
6.01834	-0.00347087	-0.0459213	-0.0036737	3.01075	0.0035	0.04375	0.0035	6.01834	0.00154867
6.02151	-0.00355054	-0.0469754	-0.00375803	3.01233	0.0075	0.09375	0.0075	6.02151	0.00133663
6.02467	-0.00275246	-0.0364164	-0.00291331	3.01392	0.01161	0.145125	0.01161	6.02467	0.00168061
6.02783	-0.00241615	-0.0319668	-0.00255735	3.0155	0.01656	0.207	0.01656	6.02783	0.00230887
6.03099	-0.00298013	-0.0394285	-0.00315428	3.01708	0.0212	0.265	0.0212	6.03099	0.00271724
6.03416	-0.00414586	-0.0548518	-0.00438814	3.01866	0.02415	0.301875	0.02415	6.03416	0.0026073
6.03732	-0.00549383	-0.072686	-0.00581488	3.02024	0.02594	0.32425	0.02594	6.03732	0.00212039
6.04048	-0.00673885	-0.0891583	-0.00713266	3.02182	0.02831	0.353875	0.02831	6.04048	0.00155967
6.04364	-0.00775884	-0.102653	-0.00821226	3.0234	0.03183	0.397875	0.03183	6.04364	0.000923548
6.04681	-0.00861962	-0.114042	-0.00912334	3.02498	0.03527	0.440875	0.03527	6.04681	0.000109632
6.04997	-0.00949755	-0.125657	-0.0100526	3.02657	0.03756	0.4695	0.03756	6.04997	-0.00112616
6.05313	-0.0102572	-0.135707	-0.0108566	3.02815	0.0391	0.48875	0.0391	6.05313	-0.00257588
6.05629	-0.00986623	-0.130535	-0.0104428	3.02973	0.04076	0.5095	0.04076	6.05629	-0.00350257
6.05946	-0.00724314	-0.0958303	-0.00766643	3.03131	0.04242	0.53025	0.04242	6.05946	-0.00361252
6.06262	-0.0027889	-0.0368985	-0.00295188	3.03289	0.04351	0.543875	0.04351	6.06262	-0.00329839
6.06578	0.00207463	0.0274484	0.00219587	3.03447	0.04434	0.55425	0.04434	6.06578	-0.00290572
6.06894	0.00621361	0.0822091	0.00657673	3.03605	0.04598	0.57475	0.04598	6.06894	-0.00243452
6.07211	0.00875265	0.115802	0.00926415	3.03763	0.04866	0.60825	0.04866	6.07211	-0.00169631
6.07527	0.00911698	0.120622	0.00964977	3.03922	0.05133	0.641625	0.05133	6.07527	-0.000643971
6.07843	0.00791059	0.104661	0.00837288	3.0408	0.0529	0.66125	0.0529	6.07843	0.000493187
6.08159	0.00653282	0.0864323	0.00691459	3.04238	0.0535	0.66875	0.0535	6.08159	0.00130208
6.08476	0.00591254	0.0782258	0.00625806	3.04396	0.05385	0.673125	0.05385	6.08476	0.00163349
6.08792	0.00620791	0.0821337	0.0065707	3.04554	0.05392	0.674	0.05392	6.08792	0.00186908
6.09108	0.00711745	0.0941673	0.00753338	3.04712	0.05263	0.657875	0.05263	6.09108	0.00232458
6.09424	0.00814168	0.107718	0.00861748	3.0487	0.04911	0.613875	0.04911	6.09424	0.00295284
6.09741	0.00879891	0.116414	0.00931311	3.05028	0.04373	0.546625	0.04373	6.09741	0.00337692
6.10057	0.0086108	0.113925	0.009114	3.05187	0.03774	0.47175	0.03774	6.10057	0.00314132
6.10373	0.00725716	0.0960157	0.00768126	3.05345	0.03221	0.402625	0.03221	6.10373	0.00230887
6.10689	0.00501211	0.0663126	0.00530501	3.05503	0.02737	0.342125	0.02737	6.10689	0.00110417
6.11006	0.00242539	0.0320891	0.00256713	3.05661	0.02303	0.287875	0.02303	6.11006	-0.000480622
6.11322	-0.000249047	-0.00329501	-0.000263601	3.05819	0.0192	0.24	0.0192	6.11322	-0.00230887
6.11638	-0.00297059	-0.0393023	-0.00314419	3.05977	0.01627	0.203375	0.01627	6.11638	-0.00424078
6.11954	-0.00574619	-0.0760249	-0.00608199	3.06135	0.0144	0.18	0.0144	6.11954	-0.00603133
6.12271	-0.00861325	-0.113958	-0.0091166	3.06293	0.01324	0.1655	0.01324	6.12271	-0.00717792
6.12587	-0.0110785	-0.146575	-0.011726	3.06452	0.01232	0.154	0.01232	6.12587	-0.00747634
6.12903	-0.0119071	-0.157537	-0.0126029	3.0661	0.01155	0.144375	0.01155	6.12903	-0.00728786
6.13219	-0.0105542	-0.139637	-0.0111709	3.06768	0.01088	0.136	0.01088	6.13219	-0.00694232
6.13536	-0.00799988	-0.105842	-0.00846738	3.06926	0.00939	0.117375	0.00939	6.13536	-0.00609416
6.13852	-0.00559183	-0.0739826	-0.00591861	3.07084	0.00559	0.069875	0.00559	6.13852	-0.00453921
6.14168	-0.0038612	-0.0510856	-0.00408685	3.07242	-0.00076	-0.0095	-0.00076	6.14168	-0.00240311
6.14485	-0.0024945	-0.0330034	-0.00264027	3.074	-0.00761	-0.095125	-0.00761	6.14485	-2.82719e-05
6.14801	-0.000958614	-0.0126829	-0.00101464	3.07559	-0.01235	-0.154375	-0.01235	6.14801	0.00210468
6.15117	0.000947582	0.012537	0.00100296	3.07717	-0.01482	-0.18525	-0.01482	6.15117	0.00394236
6.15433	0.00297092	0.0393067	0.00314454	3.07875	-0.01757	-0.219625	-0.01757	6.15433	0.00540307
6.1575	0.00476874	0.0630928	0.00504742	3.08033	-0.0228	-0.285	-0.0228	6.1575	0.00631405
6.16066	0.00629699	0.0833123	0.00666498	3.08191	-0.02939	-0.367375	-0.02939	6.16066	0.00664389
6.16382	0.00763386	0.101	0.00807998	3.08349	-0.034	-0.425	-0.034	6.16382	0.00629835
6.16698	0.00825697	0.109244	0.0087395	3.08507	-0.03495	-0.436875	-0.03495	6.16698	0.0052303
6.17015	0.00719804	0.0952336	0.00761869	3.08665	-0.03401	-0.425125	-0.03401	6.17015	0.00367535
6.17331	0.00438529	0.0580195	0.00464156	3.08824	-0.03406	-0.42575	-0.03406	6.17331	0.00201045
6.17647	0.000827012	0.0109418	0.000875341	3.08982	-0.03585	-0.448125	-0.03585	6.17647	0.000526171
6.17963	-0.00252189	-0.0333659	-0.00266927	3.0914	-0.03772	-0.4715	-0.03772	6.17963	-0.000716221
6.1828	-0.00539978	-0.0714418	-0.00571534	3.09298	-0.03814	-0.47675	-0.03814	6.1828	-0.00156124
6.18596	-0.00808518	-0.106971	-0.00855767	3.09456	-0.03756	-0.4695	-0.03756	6.18596	-0.00194762
6.18912	-0.0109854	-0.145342	-0.0116274	3.09614	-0.03744	-0.468	-0.03744	6.18912	-0.00185338
6.19228	-0.0140147	-0.185422	-0.0148337	3.09772	-0.03822	-0.47775	-0.03822	6.19228	-0.00163349
6.19545	-0.0157239	-0.208034	-0.0166428	3.0993	-0.03905	-0.488125	-0.03905	6.19545	-0.00171202
6.19861	-0.0143321	-0.18962	-0.0151696	3.10089	-0.0395	-0.49375	-0.0395	6.19861	-0.00193191
6.20177	-0.0101334	-0.13407	-0.0107256	3.10247	-0.04071	-0.508875	-0.04071	6.20177	-0.00172773
6.20493	-0.00515148	-0.0681566	-0.00545253	3.10405	-0.04407	-0.550875	-0.04407	6.20493	-0.000877999
6.2081	-0.0012055	-0.0159493	-0.00127595	3.10563	-0.04886	-0.61075	-0.04886	6.2081	0.000507323
6.21126	0.000911489	0.0120594	0.000964755	3.10721	-0.05189	-0.648625	-0.05189	6.21126	0.00202615
6.21442	0.00164147	0.0217174	0.00173739	3.10879	-0.05005	-0.625625	-0.05005	6.21442	0.0030942
6.21758	0.0021766	0.0287975	0.0023038	3.11037	-0.04322	-0.54025	-0.04322	6.21758	0.00315703
6.22075	0.00340234	0.0450147	0.00360117	3.11195	-0.03408	-0.426	-0.03408	6.22075	0.00223034
6.22391	0.0053599	0.070914	0.00567312	3.11354	-0.02522	-0.31525	-0.02522	6.22391	0.000929831
6.22707	0.0074558	0.0986439	0.00789151	3.11512	-0.01731	-0.216375	-0.01731	6.22707	-0.000158637
6.23023	0.00894132	0.118298	0.00946385	3.1167	-0.01029	-0.128625	-0.01029	6.23023	-0.000835591
6.2334	0.00948875	0.125541	0.0100433	3.11828	-0.00517	-0.064625	-0.00517	6.2334	-0.00139789
6.23656	0.00942764	0.124732	0.00997859	3.11986	-0.00291	-0.036375	-0.00291	6.23656	-0.00218322
6.23972	0.0093278	0.123411	0.0098729	3.12144	-0.00194	-0.02425	-0.00194	6.23972	-0.0030942
6.24288	0.00951547	0.125894	0.0100715	3.12302	0.00103	0.012875	0.00103	6.24288	-0.00387953
6.24605	0.00995664	0.131731	0.0105385	3.1246	0.00669	0.083625	0.00669	6.24605	-0.00431931
6.24921	0.0104657	0.138466	0.0110773	3.12619	0.01115	0.139375	0.01115	6.24921	-0.00444497
6.25237	0.0110441	0.146119	0.0116895	3.12777	0.01028	0.1285	0.01028	6.25237	-0.00446067
6.25553	0.0118801	0.15718	0.0125744	3.12935	0.00561	0.070125	0.00561	6.25553	-0.00446067
6.2587	0.0128093	0.169473	0.0135578	3.13093	0.0037	0.04625	0.0037	6.2587	-0.00436644
6.26186	0.0131309	0.173728	0.0138983	3.13251	0.00876	0.1095	0.00876	6.26186	-0.00409942
6.26502	0.0124166	0.164278	0.0131423	3.13409	0.01771	0.221375	0.01771	6.26502	-0.00347116
6.26818	0.0111493	0.147511	0.0118009	3.13567	0.02398	0.29975	0.02398	6.26818	-0.00230887
6.27135	0.0102005	0.134957	0.0107966	3.13725	0.02521	0.315125	0.02521	6.27135	-0.000763341
6.27451	0.00995091	0.131655	0.0105324	3.13884	0.02502	0.31275	0.02502	6.27451	0.00073821
6.27767	0.0101021	0.133656	0.0106925	3.14042	0.02739	0.342375	0.02739	6.27767	0.00194762
6.28083	0.00993414	0.131433	0.0105147	3.142	0.03161	0.395125	0.03161	6.28083	0.00268583
6.284	0.00872611	0.115451	0.00923606	3.14358	0.03403	0.425375	0.03403	6.284	0.00306279
6.28716	0.00640829	0.0847849	0.00678279	3.14516	0.03305	0.413125	0.03305	6.28716	0.00334551
6.29032	0.00367762	0.0486567	0.00389254	3.14674	0.03051	0.381375	0.03051	6.29032	0.00373817
6.29349	0.00135902	0.0179805	0.00143844	3.14832	0.02833	0.354125	0.02833	6.29349	0.00442926
6.29665	-0.000239336	-0.00316653	-0.000253323	3.14991	0.0261	0.32625	0.0261	6.29665	0.00526171
6.29981	-0.00117842	-0.0155911	-0.00124729	3.15149	0.02264	0.283	0.02264	6.29981	0.00560726
6.30297	-0.0013105	-0.0173386	-0.00138709	3.15307	0.01843	0.230375	0.01843	6.30297	0.00518318
6.30614	-0.000547969	-0.00724989	-0.000579991	3.15465	0.01501	0.187625	0.01501	6.30614	0.00417796
6.3093	0.000694649	0.00919055	0.000735244	3.15623	0.01239	0.154875	0.01239	6.3093	0.00281148
6.31246	0.00187017	0.0247432	0.00197946	3.15781	0.00868	0.1085	0.00868	6.31246	0.00163349
6.31562	0.0027653	0.0365862	0.0029269	3.15939	0.00298	0.03725	0.00298	6.31562	0.00114501
6.31879	0.00352738	0.0466689	0.00373351	3.16097	-0.00243	-0.030375	-0.00243	6.31879	0.00102878
6.32195	0.00407713	0.0539424	0.0043154	3.16256	-0.00383	-0.047875	-0.00383	6.32195	0.000934543
[truncated: 29,999 more rows]
