# Supplementary material for: Spectral analysis of layered sites using shaking table tests
Source: PLoS One. 2019 Mar 12;14(3):e0212766. doi: 10.1371/journal.pone.0212766 (PMC6413934; doi:10.1371/journal.pone.0212766)
Supplement: S1 Data — (ZIP) [file pone.0212766.s001.zip › S1 Data Input seismic wave/input wave-0.1g-horizontal.xls]

## Sheet: 180
0	0	0	0	0.00158	-3e-05	-0.000375	-3e-05	0	0	0	-3.75e-05	0	0
0.00316256	0	0	0	0.00316	-2e-05	-0.00025	-2e-05	0.00999367	0.03158	-1.18585e-07	-2.5e-05	0	-1.48231e-07
0.00632511	0	0	0	0.00474	-2e-05	-0.00025	-2e-05	0.0199874	0.06316	-1.10889e-07	-2.5e-05	0	-1.38611e-07
0.00948767	0.000135621	0.00179434	0.000143547	0.00633	-2e-05	-0.00025	-2e-05	0.029981	0.09474	-1.00051e-07	-2.5e-05	0	-1.25064e-07
0.0126502	0.00197986	0.0261945	0.00209556	0.00791	-2e-05	-0.00025	-2e-05	0.0399747	0.12632	-9.65956e-08	-2.5e-05	0	-1.20744e-07
0.0158128	0.00176179	0.0233094	0.00186475	0.00949	-2e-05	-0.00025	-2e-05	0.0499684	0.1579	-4.0366e-08	-2.5e-05	0	-5.04575e-08
0.0189753	0.00175824	0.0232624	0.00186099	0.01107	-2e-05	-0.00025	-2e-05	0.059962	0.18948	-1.456e-07	-2.5e-05	0	-1.82e-07
0.0221379	0.00171441	0.0226824	0.00181459	0.01265	-2e-05	-0.00025	-2e-05	0.0699557	0.22106	-3.18844e-07	-2.5e-05	0	-3.98555e-07
0.0253004	0.00165518	0.0218988	0.00175191	0.01423	-2e-05	-0.00025	-2e-05	0.0799494	0.25264	-3.06279e-07	-2.5e-05	0	-3.82849e-07
0.028463	0.00160421	0.0212244	0.00169796	0.01581	-2e-05	-0.00025	-2e-05	0.0899431	0.28422	-4.17796e-07	-2.5e-05	0	-5.22245e-07
0.0316256	0.00157315	0.0208136	0.00166509	0.01739	-2e-05	-0.00025	-2e-05	0.0999367	0.3158	-4.39785e-07	-2.5e-05	0	-5.49731e-07
0.0347881	0.00156836	0.0207501	0.00166001	0.01898	-2e-05	-0.00025	-2e-05	0.10993	0.34738	2.93713e-07	-2.5e-05	0	3.67141e-07
0.0379507	0.00158535	0.0209749	0.00167799	0.02056	-2e-05	-0.00025	-2e-05	0.119924	0.37896	6.25123e-07	-2.5e-05	0	7.81404e-07
0.0411132	0.00160557	0.0212424	0.0016994	0.02214	-2e-05	-0.00025	-2e-05	0.129918	0.41054	-3.40833e-07	-2.5e-05	0	-4.26041e-07
0.0442758	0.00161223	0.0213306	0.00170645	0.02372	-2e-05	-0.00025	-2e-05	0.139911	0.44212	-5.08894e-07	-2.5e-05	0	-6.36117e-07
0.0474383	0.00160458	0.0212294	0.00169835	0.0253	-2e-05	-0.00025	-2e-05	0.149905	0.4737	4.0366e-07	-2.5e-05	0	5.04575e-07
0.0506009	0.00159304	0.0210766	0.00168613	0.02688	-2e-05	-0.00025	-2e-05	0.159899	0.50528	-2.51306e-07	-2.5e-05	0	-3.14133e-07
0.0537634	0.00158541	0.0209758	0.00167806	0.02846	-2e-05	-0.00025	-2e-05	0.169892	0.53686	-1.32093e-06	-2.5e-05	0	-1.65116e-06
0.056926	0.00158234	0.0209351	0.00167481	0.03004	-2e-05	-0.00025	-2e-05	0.179886	0.56844	-1.47485e-06	-2.5e-05	0	-1.84356e-06
0.0600886	0.00158087	0.0209157	0.00167325	0.03163	-2e-05	-0.00025	-2e-05	0.18988	0.60002	-2.35599e-06	-2.5e-05	0	-2.94499e-06
0.0632511	0.00157795	0.020877	0.00167016	0.03321	-2e-05	-0.00025	-2e-05	0.199873	0.6316	-2.73295e-06	-2.5e-05	0	-3.41619e-06
0.0664137	0.00157216	0.0208004	0.00166403	0.03479	-2e-05	-0.00025	-2e-05	0.209867	0.66318	-1.45443e-06	-2.5e-05	0	-1.81804e-06
0.0695762	0.00156397	0.0206921	0.00165537	0.03637	-2e-05	-0.00025	-2e-05	0.219861	0.69476	-1.41359e-06	-2.5e-05	0	-1.76699e-06
0.0727388	0.00155519	0.020576	0.00164608	0.03795	-2e-05	-0.00025	-2e-05	0.229855	0.72634	-1.11203e-06	-2.5e-05	0	-1.39004e-06
0.0759013	0.00154884	0.0204919	0.00163935	0.03953	-2e-05	-0.00025	-2e-05	0.239848	0.75792	2.51306e-07	-2.5e-05	0	3.14133e-07
0.0790639	0.00154786	0.020479	0.00163832	0.04111	-2e-05	-0.00025	-2e-05	0.249842	0.7895	5.84286e-07	-2.5e-05	0	7.30358e-07
0.0822264	0.00155234	0.0205382	0.00164306	0.04269	-2e-05	-0.00025	-2e-05	0.259836	0.82108	-2.45023e-06	-2.5e-05	0	-3.06279e-06
0.085389	0.00155946	0.0206324	0.0016506	0.04428	-2e-05	-0.00025	-2e-05	0.269829	0.85266	-5.10465e-06	-2.5e-05	0	-6.38081e-06
0.0885515	0.00156794	0.0207447	0.00165957	0.04586	-2e-05	-0.00025	-2e-05	0.279823	0.88424	-6.01563e-06	-2.5e-05	0	-7.51954e-06
0.0917141	0.0015791	0.0208923	0.00167139	0.04744	-2e-05	-0.00025	-2e-05	0.289817	0.91582	-5.32454e-06	-2.5e-05	0	-6.65568e-06
0.0948767	0.00159104	0.0210503	0.00168402	0.04902	-2e-05	-0.00025	-2e-05	0.29981	0.9474	-5.63867e-06	-2.5e-05	0	-7.04834e-06
0.0980392	0.00159737	0.021134	0.00169072	0.0506	-2e-05	-0.00025	-2e-05	0.309804	0.97898	-5.84286e-06	-2.5e-05	0	-7.30358e-06
0.101202	0.00159557	0.0211102	0.00168881	0.05218	-2e-05	-0.00025	-2e-05	0.319798	1.01056	-7.33498e-06	-2.5e-05	0	-9.16873e-06
0.104364	0.00159073	0.0210461	0.00168369	0.05376	-2e-05	-0.00025	-2e-05	0.329791	1.04214	-9.36113e-06	-2.5e-05	0	-1.17014e-05
0.107527	0.00158835	0.0210147	0.00168117	0.05534	-2e-05	-0.00025	-2e-05	0.339785	1.07372	-8.99988e-06	-2.5e-05	0	-1.12499e-05
0.110689	0.00158918	0.0210256	0.00168205	0.05693	-2e-05	-0.00025	-2e-05	0.349779	1.1053	2.70154e-06	-2.5e-05	0	3.37692e-06
0.113852	0.00159074	0.0210463	0.0016837	0.05851	-2e-05	-0.00025	-2e-05	0.359772	1.13688	1.86909e-05	-2.5e-05	0	2.33636e-05
0.117015	0.00158958	0.021031	0.00168248	0.06009	-2e-05	-0.00025	-2e-05	0.369766	1.16846	1.60207e-05	-2.5e-05	0	2.00259e-05
0.120177	0.00158175	0.0209273	0.00167418	0.06167	-2e-05	-0.00025	-2e-05	0.37976	1.20004	1.52825e-06	-2.5e-05	0	1.91031e-06
0.12334	0.00156378	0.0206896	0.00165517	0.06325	-2e-05	-0.00025	-2e-05	0.389753	1.23162	-3.28268e-08	-2.5e-05	0	-4.10335e-08
0.126502	0.00153719	0.0203378	0.00162702	0.06483	-2e-05	-0.00025	-2e-05	0.399747	1.2632	1.33977e-05	-2.5e-05	0	1.67471e-05
0.129665	0.00151438	0.020036	0.00160288	0.06641	-2e-05	-0.00025	-2e-05	0.409741	1.29478	1.64919e-05	-2.5e-05	0	2.06149e-05
0.132827	0.00151726	0.020074	0.00160592	0.06799	-2e-05	-0.00025	-2e-05	0.419734	1.32636	6.37688e-07	-2.5e-05	0	7.9711e-07
0.13599	0.00155583	0.0205844	0.00164675	0.06958	-2e-05	-0.00025	-2e-05	0.429728	1.35794	-1.03978e-05	-2.5e-05	0	-1.29973e-05
0.139152	0.00161565	0.0213758	0.00171007	0.07116	-2e-05	-0.00025	-2e-05	0.439722	1.38952	-9.72239e-06	-2.5e-05	0	-1.2153e-05
0.142315	0.00167659	0.0221821	0.00177457	0.07274	-2e-05	-0.00025	-2e-05	0.449715	1.4211	-1.15444e-05	-2.5e-05	0	-1.44305e-05
0.145478	0.00173172	0.0229115	0.00183292	0.07432	-2e-05	-0.00025	-2e-05	0.459709	1.45268	-1.29422e-05	-2.5e-05	0	-1.61777e-05
0.14864	0.00177714	0.0235125	0.001881	0.0759	-2e-05	-0.00025	-2e-05	0.469703	1.48426	-1.09161e-05	-2.5e-05	0	-1.36451e-05
0.151803	0.00178345	0.023596	0.00188768	0.07748	-2e-05	-0.00025	-2e-05	0.479696	1.51584	-9.53391e-06	-2.5e-05	0	-1.19174e-05
0.154965	0.00171333	0.0226682	0.00181346	0.07906	-2e-05	-0.00025	-2e-05	0.48969	1.54742	-1.72773e-05	-2.5e-05	0	-2.15966e-05
0.158128	0.00157377	0.0208217	0.00166574	0.08065	-2e-05	-0.00025	-2e-05	0.499684	1.579	-3.03137e-05	-2.5e-05	0	-3.78921e-05
0.16129	0.00140858	0.0186362	0.00149089	0.08223	-2e-05	-0.00025	-2e-05	0.509677	1.61058	-2.3874e-05	-2.5e-05	0	-2.98425e-05
0.164453	0.00125191	0.0165634	0.00132507	0.08381	-2e-05	-0.00025	-2e-05	0.519671	1.64216	1.50626e-05	-2.5e-05	0	1.88283e-05
0.167615	0.00110982	0.0146835	0.00117468	0.08539	-2e-05	-0.00025	-2e-05	0.529665	1.67374	2.34028e-05	-2.5e-05	0	2.92535e-05
0.170778	0.00100772	0.0133326	0.00106661	0.08697	-2e-05	-0.00025	-2e-05	0.539658	1.70532	7.1465e-06	-2.5e-05	0	8.93312e-06
0.173941	0.00102749	0.0135942	0.00108753	0.08855	-2e-05	-0.00025	-2e-05	0.549652	1.7369	5.16747e-06	-2.5e-05	0	6.45934e-06
0.177103	0.00121481	0.0160725	0.0012858	0.09013	-2e-05	-0.00025	-2e-05	0.559646	1.76848	-6.20411e-06	-2.5e-05	0	-7.75514e-06
0.180266	0.00149719	0.0198086	0.00158469	0.09171	-2e-05	-0.00025	-2e-05	0.569639	1.80006	-2.19892e-05	-2.5e-05	0	-2.74865e-05
0.183428	0.00170308	0.0225325	0.0018026	0.0933	-2e-05	-0.00025	-2e-05	0.579633	1.83164	-2.45023e-05	-2.5e-05	0	-3.06279e-05
0.186591	0.00169427	0.0224161	0.00179329	0.09488	-2e-05	-0.00025	-2e-05	0.589627	1.86322	-2.623e-05	-2.5e-05	0	-3.27875e-05
0.189753	0.00153302	0.0202826	0.0016226	0.09646	-2e-05	-0.00025	-2e-05	0.59962	1.8948	-4.80622e-06	-2.5e-05	0	-6.00778e-06
0.192916	0.00140336	0.0185671	0.00148537	0.09804	-2e-05	-0.00025	-2e-05	0.609614	1.92638	1.69631e-05	-2.5e-05	0	2.12039e-05
0.196078	0.00141627	0.0187379	0.00149903	0.09962	-2e-05	-0.00025	-2e-05	0.619608	1.95796	-2.10468e-06	-2.5e-05	0	-2.63085e-06
0.199241	0.0015632	0.0206818	0.00165455	0.1012	-2e-05	-0.00025	-2e-05	0.629602	1.98954	-2.01044e-05	-2.5e-05	0	-2.51305e-05
0.202404	0.00176553	0.0233588	0.0018687	0.10278	-2e-05	-0.00025	-2e-05	0.639595	2.02112	-1.37433e-06	-2.5e-05	0	-1.71791e-06
0.205566	0.00194613	0.0257483	0.00205986	0.10436	-2e-05	-0.00025	-2e-05	0.649589	2.0527	2.19892e-05	-2.5e-05	0	2.74865e-05
0.208729	0.00208103	0.0275331	0.00220265	0.10595	-2e-05	-0.00025	-2e-05	0.659583	2.08428	1.61778e-05	-2.5e-05	0	2.02223e-05
0.211891	0.00216937	0.0287019	0.00229615	0.10753	-2e-05	-0.00025	-2e-05	0.669576	2.11586	-3.61252e-06	-2.5e-05	0	-4.51565e-06
0.215054	0.00216231	0.0286084	0.00228867	0.10911	-2e-05	-0.00025	-2e-05	0.67957	2.14744	-4.68057e-06	-2.5e-05	0	-5.85071e-06
0.218216	0.00200478	0.0265243	0.00212194	0.11069	-2e-05	-0.00025	-2e-05	0.689564	2.17902	1.56281e-05	-2.5e-05	0	1.95351e-05
0.221379	0.00176127	0.0233024	0.00186419	0.11227	-2e-05	-0.00025	-2e-05	0.699557	2.2106	1.11203e-05	-2.5e-05	0	1.39004e-05
0.224541	0.00159366	0.0210849	0.00168679	0.11385	-2e-05	-0.00025	-2e-05	0.709551	2.24218	-1.58637e-05	-2.5e-05	0	-1.98296e-05
0.227704	0.00158991	0.0210353	0.00168282	0.11543	-2e-05	-0.00025	-2e-05	0.719545	2.27376	-4.0366e-05	-2.5e-05	0	-5.04575e-05
0.230867	0.00169201	0.0223862	0.00179089	0.11701	-2e-05	-0.00025	-2e-05	0.729538	2.30534	-3.50257e-05	-2.5e-05	0	-4.37821e-05
0.234029	0.00178766	0.0236516	0.00189213	0.1186	-3e-05	-0.000375	-3e-05	0.739532	2.33692	-2.73295e-05	-3.75e-05	0	-3.41619e-05
0.237192	0.00181867	0.0240619	0.00192496	0.12018	-3e-05	-0.000375	-3e-05	0.749526	2.3685	-2.1518e-05	-3.75e-05	0	-2.68975e-05
0.240354	0.00178703	0.0236433	0.00189146	0.12176	-3e-05	-0.000375	-3e-05	0.759519	2.40008	4.13084e-05	-3.75e-05	0	5.16355e-05
0.243517	0.00168284	0.0222649	0.00178119	0.12334	-3e-05	-0.000375	-3e-05	0.769513	2.43166	8.0889e-05	-3.75e-05	0	0.000101111
0.246679	0.00148507	0.0196483	0.00157186	0.12492	-3e-05	-0.000375	-3e-05	0.779507	2.46324	2.90572e-05	-3.75e-05	0	3.63215e-05
0.249842	0.00121668	0.0160972	0.00128778	0.1265	-2e-05	-0.00025	-2e-05	0.7895	2.49482	-3.61252e-05	-2.5e-05	0	-4.51565e-05
0.253004	0.000925759	0.0122482	0.000979859	0.12808	-2e-05	-0.00025	-2e-05	0.799494	2.5264	-1.18899e-05	-2.5e-05	0	-1.48624e-05
0.256167	0.000635312	0.00840548	0.000672439	0.12966	-2e-05	-0.00025	-2e-05	0.809488	2.55798	2.35599e-05	-2.5e-05	0.000840548	2.94499e-05
0.25933	0.000323436	0.00427921	0.000342337	0.13125	-2e-05	-0.00025	-2e-05	0.819481	2.58956	1.99474e-05	-2.5e-05	0.000427921	2.49343e-05
0.262492	-2.25736e-05	-0.00029866	-2.38928e-05	0.13283	-2e-05	-0.00025	-2e-05	0.829475	2.62114	7.02085e-07	-2.5e-05	-2.9866e-05	8.77606e-07
0.265655	-0.000331994	-0.00439244	-0.000351395	0.13441	-2e-05	-0.00025	-2e-05	0.839469	2.65272	-9.97369e-06	-2.5e-05	-0.000439244	-1.24671e-05
0.268817	-0.000513849	-0.00679848	-0.000543878	0.13599	-2e-05	-0.00025	-2e-05	0.849462	2.6843	-1.74343e-05	-2.5e-05	-0.000679848	-2.17929e-05
0.27198	-0.000573504	-0.00758774	-0.000607019	0.13757	-3e-05	-0.000375	-3e-05	0.859456	2.71588	-4.14654e-05	-3.75e-05	-0.000758774	-5.18317e-05
0.275142	-0.000635002	-0.00840139	-0.000672111	0.13915	-3e-05	-0.000375	-3e-05	0.86945	2.74746	-5.08894e-05	-3.75e-05	-0.000840139	-6.36118e-05
0.278305	-0.000849129	-0.0112344	-0.000898751	0.14073	-3e-05	-0.000375	-3e-05	0.879443	2.77904	-6.424e-05	-3.75e-05	-0.00112344	-8.03e-05
0.281467	-0.00125583	-0.0166153	-0.00132922	0.14231	-3e-05	-0.000375	-3e-05	0.889437	2.81062	-0.000100679	-3.75e-05	-0.00166153	-0.000125849
0.28463	-0.00177586	-0.0234955	-0.00187964	0.1439	-3e-05	-0.000375	-3e-05	0.899431	2.8422	-0.000109318	-3.75e-05	-0.00234955	-0.000136648
0.287793	-0.00226869	-0.0300159	-0.00240127	0.14548	-3e-05	-0.000375	-3e-05	0.909424	2.87378	-7.82189e-05	-3.75e-05	-0.00300159	-9.77736e-05
0.290955	-0.0025409	-0.0336173	-0.00268938	0.14706	-3e-05	-0.000375	-3e-05	0.919418	2.90536	-4.72769e-05	-3.75e-05	-0.00336173	-5.90961e-05
0.294118	-0.00246453	-0.032607	-0.00260856	0.14864	-2e-05	-0.00025	-2e-05	0.929412	2.93694	-2.32458e-05	-2.5e-05	-0.0032607	-2.90573e-05
0.29728	-0.00213145	-0.0282002	-0.00225602	0.15022	-2e-05	-0.00025	-2e-05	0.939405	2.96852	-3.78529e-05	-2.5e-05	-0.00282002	-4.73161e-05
0.300443	-0.0017618	-0.0233095	-0.00186476	0.1518	-2e-05	-0.00025	-2e-05	0.949399	3.0001	-3.94236e-05	-2.5e-05	-0.00233095	-4.92795e-05
0.303605	-0.00149492	-0.0197785	-0.00158228	0.15338	-2e-05	-0.00025	-2e-05	0.959393	3.03168	-3.06279e-05	-2.5e-05	-0.00197785	-3.82849e-05
0.306768	-0.00132103	-0.0174779	-0.00139823	0.15497	-2e-05	-0.00025	-2e-05	0.969386	3.06326	-2.67012e-06	-2.5e-05	-0.00174779	-3.33765e-06
0.30993	-0.00114549	-0.0151554	-0.00121243	0.15655	-2e-05	-0.00025	-2e-05	0.97938	3.09484	9.67527e-06	-2.5e-05	-0.00151554	1.20941e-05
0.313093	-0.000917139	-0.0121342	-0.000970736	0.15813	-2e-05	-0.00025	-2e-05	0.989374	3.12642	-2.41882e-05	-2.5e-05	-0.00121342	-3.02353e-05
0.316256	-0.00075547	-0.00999524	-0.000799619	0.15971	-3e-05	-0.000375	-3e-05	0.999367	3.158	-3.26697e-05	-3.75e-05	-0.000999524	-4.08371e-05
0.319418	-0.000862946	-0.0114172	-0.000913376	0.16129	-3e-05	-0.000375	-3e-05	1.00936	3.18958	-3.37692e-05	-3.75e-05	-0.00114172	-4.22115e-05
0.322581	-0.00127001	-0.0168029	-0.00134423	0.16287	-3e-05	-0.000375	-3e-05	1.01935	3.22116	-3.70676e-05	-3.75e-05	-0.00168029	-4.63345e-05
0.325743	-0.00185381	-0.0245269	-0.00196215	0.16445	-3e-05	-0.000375	-3e-05	1.02935	3.25274	-6.25123e-05	-3.75e-05	-0.00245269	-7.81404e-05
0.328906	-0.00252457	-0.0334013	-0.0026721	0.16603	-3e-05	-0.000375	-3e-05	1.03934	3.28432	-7.58629e-05	-3.75e-05	-0.00334013	-9.48286e-05
0.332068	-0.00320769	-0.0424393	-0.00339514	0.16762	-3e-05	-0.000375	-3e-05	1.04934	3.3159	-9.40825e-07	-3.75e-05	-0.00424393	-1.17603e-06
0.335231	-0.00381191	-0.0504334	-0.00403467	0.1692	-2e-05	-0.00025	-2e-05	1.05933	3.34748	5.40307e-05	-2.5e-05	-0.00504334	6.75384e-05
0.338393	-0.00432356	-0.0572029	-0.00457623	0.17078	-3e-05	-0.000375	-3e-05	1.06932	3.37906	1.94762e-05	-3.75e-05	-0.00572029	2.43453e-05
0.341556	-0.00482333	-0.0638151	-0.0051052	0.17236	-3e-05	-0.000375	-3e-05	1.07932	3.41064	3.92665e-06	-3.75e-05	-0.00638151	4.90831e-06
0.344719	-0.00537575	-0.0711238	-0.0056899	0.17394	-3e-05	-0.000375	-3e-05	1.08931	3.44222	5.34024e-05	-3.75e-05	-0.00711238	6.6753e-05
0.347881	-0.00587178	-0.0776866	-0.00621493	0.17552	-2e-05	-0.00025	-2e-05	1.0993	3.4738	9.5182e-05	-2.5e-05	-0.00776866	0.000118977
0.351044	-0.00607557	-0.0803827	-0.00643062	0.1771	-2e-05	-0.00025	-2e-05	1.1093	3.50538	4.44497e-05	-2.5e-05	-0.00803827	5.55621e-05
0.354206	-0.00593813	-0.0785644	-0.00628515	0.17868	-3e-05	-0.000375	-3e-05	1.11929	3.53696	-2.19892e-05	-3.75e-05	-0.00785644	-2.74865e-05
0.357369	-0.00563785	-0.0745916	-0.00596733	0.18027	-3e-05	-0.000375	-3e-05	1.12929	3.56854	-1.72773e-05	-3.75e-05	-0.00745916	-2.15966e-05
0.360531	-0.00527263	-0.0697595	-0.00558076	0.18185	-3e-05	-0.000375	-3e-05	1.13928	3.60012	4.61774e-05	-3.75e-05	-0.00697595	5.77218e-05
0.363694	-0.00474972	-0.0628411	-0.00502729	0.18343	-2e-05	-0.00025	-2e-05	1.14927	3.6317	0.00010225	-2.5e-05	-0.00628411	0.000127812
0.366856	-0.00405747	-0.0536823	-0.00429458	0.18501	-3e-05	-0.000375	-3e-05	1.15927	3.66328	5.85856e-05	-3.75e-05	-0.00536823	7.3232e-05
0.370019	-0.00345044	-0.045651	-0.00365208	0.18659	-3e-05	-0.000375	-3e-05	1.16926	3.69486	-5.40307e-05	-3.75e-05	-0.0045651	-6.75384e-05
0.373182	-0.00316115	-0.0418236	-0.00334589	0.18817	-3e-05	-0.000375	-3e-05	1.17925	3.72644	-9.5182e-05	-3.75e-05	-0.00418236	-0.000118977
0.376344	-0.00285338	-0.0377516	-0.00302013	0.18975	-1e-05	-0.000125	-1e-05	1.18925	3.75802	-9.25119e-05	-1.25e-05	-0.00377516	-0.00011564
0.379507	-0.00163011	-0.0215672	-0.00172538	0.19133	0	0	0	1.19924	3.7896	-0.000112302	0	-0.00215672	-0.000140377
0.382669	0.000976329	0.0129173	0.00103338	0.19292	0	0	0	1.20923	3.82118	-0.000136333	0	0.00129173	-0.000170416
0.385832	0.00447797	0.0592458	0.00473966	0.1945	0	0	0	1.21923	3.85276	-0.000125339	0	0.00592458	-0.000156674
0.388994	0.00793481	0.104981	0.00839851	0.19608	3e-05	0.000375	3e-05	1.22922	3.88434	-5.18318e-05	3.75e-05	0.0104981	-6.47898e-05
0.392157	0.0101849	0.134751	0.0107801	0.19766	6e-05	0.00075	6e-05	1.23922	3.91592	1.08218e-05	7.5e-05	0.0134751	1.35273e-05
0.395319	0.0103361	0.136751	0.0109401	0.19924	9e-05	0.001125	9e-05	1.24921	3.9475	2.21463e-05	0.0001125	0.0136751	2.76829e-05
0.398482	0.00877582	0.116108	0.00928867	0.20082	0.0001	0.00125	0.0001	1.2592	3.97908	8.67004e-05	0.000125	0.0116108	0.000108375
0.401645	0.00685626	0.0907117	0.00725693	0.2024	0.00013	0.001625	0.00013	1.2692	4.01066	0.000131935	0.0001625	0.00907117	0.000164919
0.404807	0.00555215	0.0734576	0.00587661	0.20398	0.00018	0.00225	0.00018	1.27919	4.04224	9.78521e-05	0.000225	0.00734576	0.000122315
0.40797	0.00489439	0.0647552	0.00518041	0.20557	0.00022	0.00275	0.00022	1.28918	4.07382	0.000107276	0.000275	0.00647552	0.000134095
0.411132	0.00433868	0.0574028	0.00459222	0.20715	0.00021	0.002625	0.00021	1.29918	4.1054	0.000122511	0.0002625	0.00574028	0.000153139
0.414295	0.00339616	0.0449328	0.00359462	0.20873	0.00018	0.00225	0.00018	1.30917	4.13698	6.28264e-05	0.000225	0.00449328	7.8533e-05
0.417457	0.00203361	0.0269057	0.00215245	0.21031	0.00015	0.001875	0.00015	1.31917	4.16856	-5.73291e-06	0.0001875	0.00269057	-7.16614e-06
0.42062	0.000540804	0.0071551	0.000572408	0.21189	0.00013	0.001625	0.00013	1.32916	4.20014	-3.65964e-05	0.0001625	0.00071551	-4.57455e-05
0.423782	-0.000833588	-0.0110288	-0.000882302	0.21347	9e-05	0.001125	9e-05	1.33915	4.23172	-7.09938e-05	0.0001125	-0.00110288	-8.87423e-05
0.426945	-0.00203893	-0.026976	-0.00215808	0.21505	1e-05	0.000125	1e-05	1.34915	4.2633	-8.04178e-05	1.25e-05	-0.0026976	-0.000100522
0.430108	-0.00318322	-0.0421155	-0.00336924	0.21664	-6e-05	-0.00075	-6e-05	1.35914	4.29488	-8.46586e-05	-7.5e-05	-0.00421155	-0.000105823
0.43327	-0.0043825	-0.0579826	-0.00463861	0.21822	-0.00013	-0.001625	-0.00013	1.36913	4.32646	-4.64915e-05	-0.0001625	-0.00579826	-5.81144e-05
0.436433	-0.0056794	-0.0751413	-0.0060113	0.2198	-0.00018	-0.00225	-0.00018	1.37913	4.35804	1.80626e-05	-0.000225	-0.00751413	2.25783e-05
0.439595	-0.00712409	-0.0942553	-0.00754042	0.22138	-0.00023	-0.002875	-0.00023	1.38912	4.38962	-1.4026e-05	-0.0002875	-0.00942553	-1.75325e-05
0.442758	-0.00880686	-0.116519	-0.00932152	0.22296	-0.00029	-0.003625	-0.00029	1.39911	4.4212	-4.66486e-05	-0.0003625	-0.0116519	-5.83108e-05
0.44592	-0.010742	-0.142121	-0.0113697	0.22454	-0.00032	-0.004	-0.00032	1.40911	4.45278	1.31464e-05	-0.0004	-0.0142121	1.6433e-05
0.449083	-0.0128176	-0.169584	-0.0135667	0.22612	-0.00032	-0.004	-0.00032	1.4191	4.48436	5.76432e-05	-0.0004	-0.0169584	7.2054e-05
0.452245	-0.014903	-0.197174	-0.0157739	0.2277	-0.00027	-0.003375	-0.00027	1.4291	4.51594	3.18844e-05	-0.0003375	-0.0197174	3.98555e-05
0.455408	-0.0169494	-0.224248	-0.0179399	0.22929	-0.00017	-0.002125	-0.00017	1.43909	4.54752	-2.6073e-06	-0.0002125	-0.0224248	-3.25912e-06
0.458571	-0.0190066	-0.251466	-0.0201173	0.23087	-3e-05	-0.000375	-3e-05	1.44908	4.5791	-2.18322e-05	-3.75e-05	-0.0251466	-2.72903e-05
0.461733	-0.0211144	-0.279354	-0.0223483	0.23245	0.0001	0.00125	0.0001	1.45908	4.61068	-8.05749e-05	0.000125	-0.0279354	-0.000100719
0.464896	-0.0227764	-0.301344	-0.0241075	0.23403	0.00019	0.002375	0.00019	1.46907	4.64226	-9.94228e-05	0.0002375	-0.0301344	-0.000124278
0.468058	-0.0229275	-0.303342	-0.0242674	0.23561	0.00024	0.003	0.00024	1.47906	4.67384	-3.04708e-05	0.0003	-0.0303342	-3.80885e-05
0.471221	-0.0212064	-0.280571	-0.0224457	0.23719	0.0003	0.00375	0.0003	1.48906	4.70542	-3.47116e-07	0.000375	-0.0280571	-4.33895e-07
0.474383	-0.0185122	-0.244925	-0.019594	0.23877	0.00036	0.0045	0.00036	1.49905	4.737	2.19892e-05	0.00045	-0.0244925	2.74865e-05
0.477546	-0.015948	-0.211	-0.01688	0.24035	0.00033	0.004125	0.00033	1.50904	4.76858	-3.12561e-05	0.0004125	-0.0211	-3.90701e-05
0.480708	-0.0140685	-0.186133	-0.0148906	0.24194	0.00017	0.002125	0.00017	1.51904	4.80016	-0.000146857	0.0002125	-0.0186133	-0.000183571
0.483871	-0.0131985	-0.174622	-0.0139698	0.24352	-7e-05	-0.000875	-7e-05	1.52903	4.83174	-0.000204186	-8.75e-05	-0.0174622	-0.000255232
0.487034	-0.0134922	-0.178509	-0.0142807	0.2451	-0.00032	-0.004	-0.00032	1.53903	4.86332	-0.000156124	-0.0004	-0.0178509	-0.000195155
0.490196	-0.0144524	-0.191212	-0.015297	0.24668	-0.00052	-0.0065	-0.00052	1.54902	4.8949	-1.18428e-05	-0.00065	-0.0191212	-1.48035e-05
0.493359	-0.0151645	-0.200634	-0.0160507	0.24826	-0.00073	-0.009125	-0.00073	1.55901	4.92648	8.8114e-05	-0.0009125	-0.0200634	0.000110143
0.496521	-0.0151051	-0.199848	-0.0159879	0.24984	-0.00092	-0.0115	-0.00092	1.56901	4.95806	0.000110417	-0.00115	-0.0199848	0.000138021
0.499684	-0.0144573	-0.191278	-0.0153022	0.25142	-0.00102	-0.01275	-0.00102	1.579	4.98964	7.83759e-05	-0.001275	-0.0191278	9.79699e-05
0.502846	-0.013803	-0.18262	-0.0146096	0.253	-0.00091	-0.011375	-0.00091	1.58899	5.02122	-1.58637e-05	-0.0011375	-0.018262	-1.98296e-05
0.506009	-0.0137944	-0.182507	-0.0146006	0.25459	-0.00065	-0.008125	-0.00065	1.59899	5.0528	-4.66486e-05	-0.0008125	-0.0182507	-5.83108e-05
0.509171	-0.014825	-0.196142	-0.0156914	0.25617	-0.00035	-0.004375	-0.00035	1.60898	5.08438	-6.45541e-05	-0.0004375	-0.0196142	-8.06926e-05
0.512334	-0.0166479	-0.220259	-0.0176207	0.25775	-9e-05	-0.001125	-9e-05	1.61898	5.11596	-8.29309e-05	-0.0001125	-0.0220259	-0.000103664
0.515497	-0.0186289	-0.246469	-0.0197176	0.25933	0.00014	0.00175	0.00014	1.62897	5.14754	-5.9371e-05	0.000175	-0.0246469	-7.42138e-05
0.518659	-0.0202361	-0.267734	-0.0214187	0.26091	0.00038	0.00475	0.00038	1.63896	5.17912	-5.37166e-05	0.000475	-0.0267734	-6.71457e-05
0.521822	-0.0195246	-0.25832	-0.0206656	0.26249	0.00057	0.007125	0.00057	1.64896	5.2107	7.05226e-06	0.0007125	-0.025832	8.81533e-06
0.524984	-0.0127642	-0.168876	-0.0135101	0.26407	0.00061	0.007625	0.00061	1.65895	5.24228	9.97369e-05	0.0007625	-0.0168876	0.000124671
0.528147	0.00110009	0.0145547	0.00116437	0.26565	0.0005	0.00625	0.0005	1.66894	5.27386	0.000100836	0.000625	0.00145547	0.000126045
0.531309	0.0185702	0.245692	0.0196554	0.26724	0.0003	0.00375	0.0003	1.67894	5.30544	3.43975e-05	0.000375	0.0245692	4.29969e-05
0.534472	0.0341794	0.45221	0.0361768	0.26882	0.00011	0.001375	0.00011	1.68893	5.33702	1.24867e-05	0.0001375	0.045221	1.56084e-05
0.537634	0.0426222	0.563913	0.0451131	0.2704	-6e-05	-0.00075	-6e-05	1.69892	5.3686	3.04708e-05	-7.5e-05	0.0563913	3.80885e-05
0.540797	0.0423563	0.560395	0.0448316	0.27198	-0.00025	-0.003125	-0.00025	1.70892	5.40018	-8.10461e-05	-0.0003125	0.0560395	-0.000101308
0.54396	0.0375315	0.49656	0.0397248	0.27356	-0.00043	-0.005375	-0.00043	1.71891	5.43176	-0.000174343	-0.0005375	0.049656	-0.000217929
0.547122	0.033713	0.44604	0.0356832	0.27514	-0.00056	-0.007	-0.00056	1.72891	5.46334	-4.61774e-05	-0.0007	0.044604	-5.77218e-05
0.550285	0.0331774	0.438953	0.0351162	0.27672	-0.00055	-0.006875	-0.00055	1.7389	5.49492	3.45545e-05	-0.0006875	0.0438953	4.31931e-05
0.553447	0.0346637	0.458618	0.0366894	0.2783	-0.0004	-0.005	-0.0004	1.74889	5.5265	2.45023e-05	-0.0005	0.0458618	3.06279e-05
0.55661	0.0357864	0.473472	0.0378777	0.27989	-0.00017	-0.002125	-0.00017	1.75889	5.55808	7.53917e-05	-0.0002125	0.0473472	9.42396e-05
0.559772	0.0353042	0.467092	0.0373673	0.28147	5e-05	0.000625	5e-05	1.76888	5.58966	7.33498e-05	6.25e-05	0.0467092	9.16872e-05
0.562935	0.0338432	0.447762	0.0358209	0.28305	0.00024	0.003	0.00024	1.77887	5.62124	2.40311e-05	0.0003	0.0447762	3.00389e-05
0.566097	0.0328215	0.434244	0.0347395	0.28463	0.00041	0.005125	0.00041	1.78887	5.65282	6.59677e-05	0.0005125	0.0434244	8.24596e-05
0.56926	0.0328956	0.435225	0.034818	0.28621	0.0006	0.0075	0.0006	1.79886	5.6844	0.000145286	0.00075	0.0435225	0.000181608
0.572423	0.0337064	0.445952	0.0356762	0.28779	0.00077	0.009625	0.00077	1.80886	5.71598	2.92143e-05	0.0009625	0.0445952	3.65179e-05
0.575585	0.0346151	0.457975	0.036638	0.28937	0.00092	0.0115	0.00092	1.81885	5.74756	-0.000132564	0.00115	0.0457975	-0.000165705
0.578748	0.0352796	0.466767	0.0373414	0.29096	0.00102	0.01275	0.00102	1.82884	5.77914	-5.9528e-05	0.001275	0.0466767	-7.441e-05
0.58191	0.0356836	0.472112	0.0377689	0.29254	0.00105	0.013125	0.00105	1.83884	5.81072	-2.79577e-06	0.0013125	0.0472112	-3.49471e-06
0.585073	0.0355571	0.470437	0.037635	0.29412	0.00093	0.011625	0.00093	1.84883	5.8423	-0.000117171	0.0011625	0.0470437	-0.000146464
0.588235	0.0342538	0.453195	0.0362556	0.2957	0.00064	0.008	0.00064	1.85882	5.87388	-0.000188479	0.0008	0.0453195	-0.000235599
0.591398	0.031657	0.418838	0.0335071	0.29728	0.00021	0.002625	0.00021	1.86882	5.90546	-5.05753e-05	0.0002625	0.0418838	-6.32191e-05
0.59456	0.0284765	0.376758	0.0301407	0.29886	-0.00022	-0.00275	-0.00022	1.87881	5.93704	0.000106491	-0.000275	0.0376758	0.000133114
0.597723	0.0254655	0.336921	0.0269537	0.30044	-0.00058	-0.00725	-0.00058	1.8888	5.96862	0.000163349	-0.000725	0.0336921	0.000204186
0.600886	0.0228352	0.302121	0.0241697	0.30202	-0.00085	-0.010625	-0.00085	1.8988	6.0002	0.000164919	-0.0010625	0.0302121	0.000206149
0.604048	0.0203525	0.269273	0.0215419	0.30361	-0.00107	-0.013375	-0.00107	1.90879	6.03178	9.39255e-05	-0.0013375	0.0269273	0.000117407
0.607211	0.0176971	0.234141	0.0187313	0.30519	-0.00123	-0.015375	-0.00123	1.91879	6.06336	9.62815e-05	-0.0015375	0.0234141	0.000120352
0.610373	0.014576	0.192847	0.0154278	0.30677	-0.00127	-0.015875	-0.00127	1.92878	6.09494	0.000119998	-0.0015875	0.0192847	0.000149998
0.613536	0.0107805	0.142632	0.0114105	0.30835	-0.00113	-0.014125	-0.00113	1.93877	6.12652	1.96333e-05	-0.0014125	0.0142632	2.45416e-05
0.616698	0.00641438	0.0848654	0.00678923	0.30993	-0.00078	-0.00975	-0.00078	1.94877	6.1581	-4.91617e-05	-0.000975	0.00848654	-6.14521e-05
0.619861	0.00185791	0.0245811	0.00196649	0.31151	-0.0002	-0.0025	-0.0002	1.95876	6.18968	-7.25645e-05	-0.00025	0.00245811	-9.07056e-05
0.623023	-0.00258578	-0.0342111	-0.00273689	0.31309	0.00055	0.006875	0.00055	1.96875	6.22126	-4.5235e-05	0.0006875	-0.00342111	-5.65438e-05
0.626186	-0.00687961	-0.0910205	-0.00728164	0.31467	0.00121	0.015125	0.00121	1.97875	6.25284	-8.01037e-06	0.0015125	-0.00910205	-1.0013e-05
0.629349	-0.0111482	-0.147496	-0.0117997	0.31626	0.0015	0.01875	0.0015	1.98874	6.28442	-5.29312e-05	0.001875	-0.0147496	-6.6164e-05
0.632511	-0.015516	-0.205285	-0.0164228	0.31784	0.00135	0.016875	0.00135	1.99873	6.316	-6.61248e-05	0.0016875	-0.0205285	-8.2656e-05
0.635674	-0.0200323	-0.265037	-0.0212029	0.31942	0.001	0.0125	0.001	2.00873	6.34758	2.3874e-05	0.00125	-0.0265037	2.98425e-05
0.638836	-0.0246781	-0.326504	-0.0261203	0.321	0.00072	0.009	0.00072	2.01872	6.37916	0.000152511	0.0009	-0.0326504	0.000190639
0.641999	-0.0293986	-0.388957	-0.0311166	0.32258	0.00045	0.005625	0.00045	2.02872	6.41074	0.000129422	0.0005625	-0.0388957	0.000161778
0.645161	-0.0341334	-0.451601	-0.0361281	0.32416	-5e-05	-0.000625	-5e-05	2.03871	6.44232	-4.91617e-05	-6.25e-05	-0.0451601	-6.14521e-05
0.648324	-0.0388496	-0.513999	-0.0411199	0.32574	-0.0008	-0.01	-0.0008	2.0487	6.4739	-0.000107119	-0.001	-0.0513999	-0.000133899
0.651486	-0.0435445	-0.576115	-0.0460892	0.32732	-0.00147	-0.018375	-0.00147	2.0587	6.50548	-2.18322e-05	-0.0018375	-0.0576115	-2.72903e-05
0.654649	-0.0482492	-0.63836	-0.0510688	0.32891	-0.00172	-0.0215	-0.00172	2.06869	6.53706	8.23026e-06	-0.00215	-0.063836	1.02878e-05
0.657812	-0.0530106	-0.701356	-0.0561085	0.33049	-0.00156	-0.0195	-0.00156	2.07868	6.56864	-7.93183e-05	-0.00195	-0.0701356	-9.91479e-05
0.660974	-0.0578342	-0.765174	-0.061214	0.33207	-0.00124	-0.0155	-0.00124	2.08868	6.60022	-0.000174343	-0.00155	-0.0765174	-0.000217929
0.664137	-0.0624621	-0.826405	-0.0661124	0.33365	-0.00085	-0.010625	-0.00085	2.09867	6.6318	-0.000105077	-0.0010625	-0.0826405	-0.000131346
0.667299	-0.0663811	-0.878254	-0.0702603	0.33523	-0.0003	-0.00375	-0.0003	2.10867	6.66338	9.17265e-06	-0.000375	-0.0878254	1.14658e-05
0.670462	-0.0694509	-0.918869	-0.0735095	0.33681	0.00031	0.003875	0.00031	2.11866	6.69496	0.0001456	0.0003875	-0.0918869	0.000182
0.673624	-0.072143	-0.954487	-0.076359	0.33839	0.00067	0.008375	0.00067	2.12865	6.72654	0.000155338	0.0008375	-0.0954487	0.000194173
0.676787	-0.0750177	-0.992521	-0.0794017	0.33997	0.00059	0.007375	0.00059	2.13865	6.75812	-4.16225e-05	0.0007375	-0.0992521	-5.20281e-05
0.679949	-0.0780857	-1.03311	-0.082649	0.34156	0.00034	0.00425	0.00034	2.14864	6.7897	-0.000194762	0.000425	-0.103311	-0.000243452
0.683112	-0.0800001	-1.05844	-0.0846752	0.34314	0.00034	0.00425	0.00034	2.15863	6.82128	-0.000111517	0.000425	-0.105844	-0.000139396
0.686275	-0.0787958	-1.04251	-0.0834005	0.34472	0.00058	0.00725	0.00058	2.16863	6.85286	5.10465e-05	0.000725	-0.104251	6.38081e-05
0.689437	-0.0742074	-0.981801	-0.0785441	0.3463	0.00067	0.008375	0.00067	2.17862	6.88444	7.41352e-05	0.0008375	-0.0981801	9.2669e-05
0.6926	-0.0670835	-0.887547	-0.0710037	0.34788	0.00041	0.005125	0.00041	2.18861	6.91602	-3.61252e-05	0.0005125	-0.0887547	-4.51565e-05
0.695762	-0.0566396	-0.74937	-0.0599496	0.34946	0.00011	0.001375	0.00011	2.19861	6.9476	1.60207e-05	0.0001375	-0.074937	2.00259e-05
0.698925	-0.0371937	-0.492091	-0.0393673	0.35104	0.0002	0.0025	0.0002	2.2086	6.97918	0.00026073	0.00025	-0.0492091	0.000325912
0.702087	-0.00146507	-0.0193836	-0.00155069	0.35262	0.00056	0.007	0.00056	2.2186	7.01076	0.000306279	0.0007	-0.00193836	0.000382849
0.70525	0.0421876	0.558162	0.044653	0.35421	0.00071	0.008875	0.00071	2.22859	7.04234	0.000124553	0.0008875	0.0558162	0.000155691
0.708412	0.0693453	0.917472	0.0733977	0.35579	0.00043	0.005375	0.00043	2.23858	7.07392	-9.97369e-05	0.0005375	0.0917472	-0.000124671
0.711575	0.068008	0.899779	0.0719823	0.35737	-3e-05	-0.000375	-3e-05	2.24858	7.1055	-0.000202615	-3.75e-05	0.0899779	-0.000253269
0.714738	0.0501978	0.664141	0.0531313	0.35895	-0.00028	-0.0035	-0.00028	2.25857	7.13708	-0.000160207	-0.00035	0.0664141	-0.000200259
0.7179	0.0343433	0.454379	0.0363503	0.36053	-0.0003	-0.00375	-0.0003	2.26856	7.16866	-8.51298e-05	-0.000375	0.0454379	-0.000106412
0.721063	0.0289309	0.38277	0.0306216	0.36211	-0.0003	-0.00375	-0.0003	2.27856	7.20024	-2.45023e-05	-0.000375	0.038277	-3.06279e-05
0.724225	0.0309299	0.409217	0.0327374	0.36369	-0.00035	-0.004375	-0.00035	2.28855	7.23182	-0.000118428	-0.0004375	0.0409217	-0.000148035
0.727388	0.0329759	0.436287	0.034903	0.36528	-0.00033	-0.004125	-0.00033	2.29855	7.2634	-0.000168061	-0.0004125	0.0436287	-0.000210076
0.73055	0.0302901	0.400753	0.0320603	0.36686	-0.0002	-0.0025	-0.0002	2.30854	7.29498	-7.97895e-06	-0.00025	0.0400753	-9.97369e-06
0.733713	0.0228361	0.302133	0.0241706	0.36844	-6e-05	-0.00075	-6e-05	2.31853	7.32656	0.000152668	-7.5e-05	0.0302133	0.000190835
0.736875	0.0135057	0.178687	0.014295	0.37002	1e-05	0.000125	1e-05	2.32853	7.35814	0.000218322	1.25e-05	0.0178687	0.000272903
0.740038	0.00539086	0.0713237	0.0057059	0.3716	8e-05	0.001	8e-05	2.33852	7.38972	0.000202615	0.0001	0.00713237	0.000253269
0.743201	-9.04263e-05	-0.00119638	-9.57107e-05	0.37318	0.00017	0.002125	0.00017	2.34851	7.4213	0.000149056	0.0002125	-0.000119638	0.00018632
0.746363	-0.00363402	-0.0480799	-0.00384639	0.37476	0.00012	0.0015	0.00012	2.35851	7.45288	9.15695e-05	0.00015	-0.00480799	0.000114462
0.749526	-0.00688485	-0.0910899	-0.00728719	0.37634	-0.00026	-0.00325	-0.00026	2.3685	7.48446	0.000118585	-0.000325	-0.00910899	0.000148231
0.752688	-0.0109576	-0.144974	-0.011598	0.37793	-0.00082	-0.01025	-0.00082	2.37849	7.51604	0.000208898	-0.001025	-0.0144974	0.000261123
0.755851	-0.0159388	-0.210878	-0.0168703	0.37951	-0.00122	-0.01525	-0.00122	2.38849	7.54762	6.34547e-05	-0.001525	-0.0210878	7.93184e-05
0.759013	-0.0212789	-0.28153	-0.0225224	0.38109	-0.00127	-0.015875	-0.00127	2.39848	7.5792	-0.000257588	-0.0015875	-0.028153	-0.000321985
0.762176	-0.0264315	-0.349702	-0.0279762	0.38267	-0.00114	-0.01425	-0.00114	2.40848	7.61078	-0.000372246	-0.001425	-0.0349702	-0.000465308
0.765338	-0.0312019	-0.412817	-0.0330253	0.38425	-0.001	-0.0125	-0.001	2.41847	7.64236	-0.000274866	-0.00125	-0.0412817	-0.000343582
0.768501	-0.0357291	-0.472714	-0.0378171	0.38583	-0.00074	-0.00925	-0.00074	2.42846	7.67394	-0.000205756	-0.000925	-0.0472714	-0.000257195
0.771664	-0.0406473	-0.537784	-0.0430227	0.38741	-0.00015	-0.001875	-0.00015	2.43846	7.70552	-0.000282719	-0.0001875	-0.0537784	-0.000353399
0.774826	-0.0441346	-0.583923	-0.0467138	0.38899	0.00073	0.009125	0.00073	2.44845	7.7371	-0.000230887	0.0009125	-0.0583923	-0.000288609
0.777989	-0.0348861	-0.461561	-0.0369248	0.39058	0.00152	0.019	0.00152	2.45844	7.76868	3.39263e-05	0.0019	-0.0461561	4.24079e-05
0.781151	-0.000734923	-0.00972339	-0.000777871	0.39216	0.00191	0.023875	0.00191	2.46844	7.80026	0.00023717	0.0023875	-0.000972339	0.000296463
0.784314	0.046456	0.614636	0.0491709	0.39374	0.00183	0.022875	0.00183	2.47843	7.83184	0.00021361	0.0022875	0.0614636	0.000267013
0.787476	0.0755833	1	0.0800003	0.39532	0.0014	0.0175	0.0014	2.48843	7.86342	7.94754e-05	0.00175	0.1	9.93442e-05
0.790639	0.0720737	0.953571	0.0762856	0.3969	0.00071	0.008875	0.00071	2.49842	7.895	8.05749e-05	0.0008875	0.0953571	0.000100719
0.793801	0.0495831	0.656009	0.0524807	0.39848	-0.0002	-0.0025	-0.0002	2.50841	7.92658	0.000157066	-0.00025	0.0656009	0.000196333
0.796964	0.029352	0.388341	0.0310673	0.40006	-0.00117	-0.014625	-0.00117	2.51841	7.95816	0.000202615	-0.0014625	0.0388341	0.000253269
0.800127	0.0213917	0.283023	0.0226419	0.40164	-0.00195	-0.024375	-0.00195	2.5284	7.98974	0.00014293	-0.0024375	0.0283023	0.000178662
0.803289	0.0224162	0.296578	0.0237262	0.40323	-0.00236	-0.0295	-0.00236	2.53839	8.02132	-3.34551e-05	-0.00295	0.0296578	-4.18189e-05
0.806452	0.023936	0.316685	0.0253348	0.40481	-0.00236	-0.0295	-0.00236	2.54839	8.0529	-0.000232458	-0.00295	0.0316685	-0.000290573
0.809614	0.0202634	0.268095	0.0214476	0.40639	-0.00196	-0.0245	-0.00196	2.55838	8.08448	-0.000243452	-0.00245	0.0268095	-0.000304315
0.812777	0.0110488	0.146181	0.0116945	0.40797	-0.00116	-0.0145	-0.00116	2.56837	8.11606	-0.000140731	-0.00145	0.0146181	-0.000175914
0.815939	-0.000226298	-0.00299403	-0.000239523	0.40955	-8e-05	-0.001	-8e-05	2.57837	8.14764	-7.63341e-05	-0.0001	-0.000299403	-9.54176e-05
0.819102	-0.00639651	-0.0846289	-0.00677031	0.41113	0.00101	0.012625	0.00101	2.58836	8.17922	4.88475e-05	0.0012625	-0.00846289	6.10594e-05
0.822264	0.000707022	0.00935425	0.00074834	0.41271	0.00179	0.022375	0.00179	2.59836	8.2108	0.000199474	0.0022375	0.000935425	0.000249343
0.825427	0.0216575	0.286539	0.0229231	0.41429	0.00216	0.027	0.00216	2.60835	8.24238	0.0001456	0.0027	0.0286539	0.000182
0.82859	0.0457424	0.605194	0.0484156	0.41588	0.00217	0.027125	0.00217	2.61834	8.27396	1.96333e-05	0.0027125	0.0605194	2.45416e-05
0.831752	0.0587738	0.777607	0.0622085	0.41746	0.00185	0.023125	0.00185	2.62834	8.30554	9.72239e-05	0.0023125	0.0777607	0.00012153
0.834915	0.056005	0.740973	0.0592779	0.41904	0.00116	0.0145	0.00116	2.63833	8.33712	0.000153296	0.00145	0.0740973	0.00019162
0.838077	0.0450702	0.596301	0.0477041	0.42062	0.00017	0.002125	0.00017	2.64832	8.3687	5.82715e-05	0.0002125	0.0596301	7.28394e-05
0.84124	0.0361748	0.47861	0.0382888	0.4222	-0.00085	-0.010625	-0.00085	2.65832	8.40028	-8.67004e-05	-0.0010625	0.047861	-0.000108375
0.844402	0.0335688	0.444132	0.0355306	0.42378	-0.00161	-0.020125	-0.00161	2.66831	8.43186	-9.91087e-05	-0.0020125	0.0444132	-0.000123886
0.847565	0.0351388	0.464903	0.0371922	0.42536	-0.00199	-0.024875	-0.00199	2.6783	8.46344	1.06177e-05	-0.0024875	0.0464903	1.32721e-05
0.850727	0.036599	0.484223	0.0387378	0.42694	-0.00209	-0.026125	-0.00209	2.6883	8.49502	3.25127e-06	-0.0026125	0.0484223	4.06409e-06
0.85389	0.0353152	0.467237	0.037379	0.42853	-0.00196	-0.0245	-0.00196	2.69829	8.5266	-2.34028e-05	-0.00245	0.0467237	-2.92535e-05
0.857052	0.0313978	0.415408	0.0332326	0.43011	-0.00149	-0.018625	-0.00149	2.70829	8.55818	-3.48687e-05	-0.0018625	0.0415408	-4.35859e-05
0.860215	0.0265095	0.350734	0.0280587	0.43169	-0.00063	-0.007875	-0.00063	2.71828	8.58976	-2.76436e-06	-0.0007875	0.0350734	-3.45545e-06
0.863378	0.0221593	0.293178	0.0234543	0.43327	0.00042	0.00525	0.00042	2.72827	8.62134	1.58637e-07	0.000525	0.0293178	1.98296e-07
0.86654	0.0188572	0.24949	0.0199592	0.43485	0.0013	0.01625	0.0013	2.73827	8.65292	-0.000180626	0.001625	0.024949	-0.000225782
0.869703	0.0162438	0.214914	0.0171931	0.43643	0.00184	0.023	0.00184	2.74826	8.6845	-0.000364393	0.0023	0.0214914	-0.000455491
0.872865	0.0136692	0.18085	0.014468	0.43801	0.00211	0.026375	0.00211	2.75825	8.71608	-0.000532454	0.0026375	0.018085	-0.000665568
0.876028	0.0107479	0.1422	0.011376	0.4396	0.0023	0.02875	0.0023	2.76825	8.74766	-0.000493187	0.002875	0.01422	-0.000616484
0.87919	0.00749817	0.0992044	0.00793635	0.44118	0.00234	0.02925	0.00234	2.77824	8.77924	-0.000128794	0.002925	0.00992044	-0.000160993
0.882353	0.00412433	0.0545669	0.00436535	0.44276	0.00205	0.025625	0.00205	2.78824	8.81082	0.000353399	0.0025625	0.00545669	0.000441749
0.885515	0.000810185	0.0107191	0.000857531	0.44434	0.00134	0.01675	0.00134	2.79823	8.8424	0.000802607	0.001675	0.00107191	0.00100326
0.888678	-0.00241498	-0.0319513	-0.0025561	0.44592	0.00049	0.006125	0.00049	2.80822	8.87398	0.000950249	0.0006125	-0.00319513	0.00118781
0.891841	-0.00518667	-0.0686221	-0.00548977	0.4475	-0.00013	-0.001625	-0.00013	2.81822	8.90556	0.000719362	-0.0001625	-0.00686221	0.000899202
0.895003	-0.00587408	-0.077717	-0.00621736	0.44908	-0.00036	-0.0045	-0.00036	2.82821	8.93714	0.000193191	-0.00045	-0.0077717	0.000241489
0.898166	-0.00286655	-0.0379258	-0.00303407	0.45066	-0.0004	-0.005	-0.0004	2.8382	8.96872	-0.000191621	-0.0005	-0.00379258	-0.000239526
0.901328	0.00306893	0.0406034	0.00324827	0.45225	-0.0005	-0.00625	-0.0005	2.8482	9.0003	-7.52346e-05	-0.000625	0.00406034	-9.40433e-05
0.904491	0.00955296	0.12639	0.0101112	0.45383	-0.00064	-0.008	-0.00064	2.85819	9.03188	0.000268583	-0.0008	0.012639	0.000335729
0.907653	0.0150038	0.198508	0.0158806	0.45541	-0.00062	-0.00775	-0.00062	2.86818	9.06346	0.000334551	-0.000775	0.0198508	0.000418189
0.910816	0.0194622	0.257495	0.0205996	0.45699	-0.00028	-0.0035	-0.00028	2.87818	9.09504	7.03656e-05	-0.00035	0.0257495	8.7957e-05
0.913978	0.0230436	0.304879	0.0243903	0.45857	0.00023	0.002875	0.00023	2.88817	9.12662	-0.000164919	0.0002875	0.0304879	-0.000206149
0.917141	0.0244985	0.324127	0.0259302	0.46015	0.00055	0.006875	0.00055	2.89817	9.1582	-8.27738e-05	0.0006875	0.0324127	-0.000103467
0.920304	0.0229223	0.303273	0.0242618	0.46173	0.00048	0.006	0.00048	2.90816	9.18978	0.000207327	0.0006	0.0303273	0.000259159
0.923466	0.0194678	0.257568	0.0206054	0.46331	0.00012	0.0015	0.00012	2.91815	9.22136	0.00030942	0.00015	0.0257568	0.000386775
0.926629	0.0160597	0.212478	0.0169982	0.4649	-0.0003	-0.00375	-0.0003	2.92815	9.25294	9.12554e-05	-0.000375	0.0212478	0.000114069
0.929791	0.0135957	0.179878	0.0143902	0.46648	-0.00068	-0.0085	-0.00068	2.93814	9.28452	-0.000282719	-0.00085	0.0179878	-0.000353399
0.932954	0.0117449	0.155391	0.0124313	0.46806	-0.00105	-0.013125	-0.00105	2.94813	9.3161	-0.000433502	-0.0013125	0.0155391	-0.000541878
0.936116	0.00971307	0.128509	0.0102807	0.46964	-0.00135	-0.016875	-0.00135	2.95813	9.34768	-0.0002623	-0.0016875	0.0128509	-0.000327875
0.939279	0.00694445	0.0918784	0.00735028	0.47122	-0.00142	-0.01775	-0.00142	2.96812	9.37926	-1.42616e-05	-0.001775	0.00918784	-1.7827e-05
0.942441	0.00342888	0.0453658	0.00362927	0.4728	-0.00111	-0.013875	-0.00111	2.97812	9.41084	8.13602e-05	-0.0013875	0.00453658	0.0001017
0.945604	-0.000428654	-0.0056713	-0.000453704	0.47438	-0.00053	-0.006625	-0.00053	2.98811	9.44242	0.00023717	-0.0006625	-0.00056713	0.000296463
0.948767	-0.00418547	-0.0553758	-0.00443006	0.47596	1e-05	0.000125	1e-05	2.9981	9.474	0.00071308	1.25e-05	-0.00553758	0.00089135
0.951929	-0.00766112	-0.10136	-0.00810883	0.47755	0.00031	0.003875	0.00031	3.0081	9.50558	0.000987945	0.0003875	-0.010136	0.00123493
0.955092	-0.0109606	-0.145014	-0.0116011	0.47913	0.00045	0.005625	0.00045	3.01809	9.53716	0.000488475	0.0005625	-0.0145014	0.000610594
0.958254	-0.0143414	-0.189743	-0.0151795	0.48071	0.00068	0.0085	0.00068	3.02808	9.56874	-0.000507323	0.00085	-0.0189743	-0.000634154
0.961417	-0.016977	-0.224614	-0.0179691	0.48229	0.00106	0.01325	0.00106	3.03808	9.60032	-0.00119841	0.001325	-0.0224614	-0.00149802
0.964579	-0.0155797	-0.206127	-0.0164902	0.48387	0.00136	0.017	0.00136	3.04807	9.6319	-0.000874858	0.0017	-0.0206127	-0.00109357
0.967742	-0.00737112	-0.0975235	-0.00780188	0.48545	0.00127	0.015875	0.00127	3.05806	9.66348	8.65434e-05	0.0015875	-0.00975235	0.000108179
0.970904	0.00473724	0.062676	0.00501408	0.48703	0.0008	0.01	0.0008	3.06806	9.69506	0.000650253	0.001	0.0062676	0.000812816
0.974067	0.0130023	0.172027	0.0137622	0.48861	0.00032	0.004	0.00032	3.07805	9.72664	0.000274866	0.0004	0.0172027	0.000343582
0.97723	0.0124914	0.165267	0.0132214	0.4902	0.00018	0.00225	0.00018	3.08805	9.75822	-0.000477481	0.000225	0.0165267	-0.000596851
0.980392	0.00568508	0.0752164	0.00601731	0.49178	0.00035	0.004375	0.00035	3.09804	9.7898	-0.000741352	0.0004375	0.00752164	-0.00092669
0.983555	-0.00154055	-0.0203822	-0.00163057	0.49336	0.00047	0.005875	0.00047	3.10803	9.82138	-0.000534024	0.0005875	-0.00203822	-0.00066753
0.986717	-0.00563898	-0.0746065	-0.00596852	0.49494	0.00027	0.003375	0.00027	3.11803	9.85296	-0.000232458	0.0003375	-0.00746065	-0.000290573
0.98988	-0.00689063	-0.0911663	-0.00729331	0.49652	-0.00012	-0.0015	-0.00012	3.12802	9.88454	-0.000325127	-0.00015	-0.00911663	-0.000406409
0.993042	-0.00757196	-0.100181	-0.00801446	0.4981	-0.00043	-0.005375	-0.00043	3.13801	9.91612	-0.000870146	-0.0005375	-0.0100181	-0.00108768
0.996205	-0.00954393	-0.126271	-0.0101017	0.49968	-0.0006	-0.0075	-0.0006	3.14801	9.9477	-0.000843444	-0.00075	-0.0126271	-0.0010543
0.999367	-0.0131841	-0.174432	-0.0139546	0.50127	-0.00078	-0.00975	-0.00078	3.158	9.97928	0.000230887	-0.000975	-0.0174432	0.000288609
1.00253	-0.017714	-0.234365	-0.0187492	0.50285	-0.00102	-0.01275	-0.00102	3.16799	10.0109	0.00123768	-0.001275	-0.0234365	0.0015471
1.00569	-0.022152	-0.293082	-0.0234465	0.50443	-0.00108	-0.0135	-0.00108	3.17799	10.0424	0.00111046	-0.00135	-0.0293082	0.00138807
1.00886	-0.0260091	-0.344114	-0.0275291	0.50601	-0.0008	-0.01	-0.0008	3.18798	10.074	0.000207327	-0.001	-0.0344114	0.000259159
1.01202	-0.0293868	-0.388802	-0.0311041	0.50759	-0.00036	-0.0045	-0.00036	3.19798	10.1056	-0.000194762	-0.00045	-0.0388802	-0.000243452
1.01518	-0.0328255	-0.434298	-0.0347438	0.50917	-0.00014	-0.00175	-0.00014	3.20797	10.1372	0.000339263	-0.000175	-0.0434298	0.000424079
1.01834	-0.0356662	-0.471882	-0.0377505	0.51075	-0.00023	-0.002875	-0.00023	3.21796	10.1688	0.000867004	-0.0002875	-0.0471882	0.00108376
1.02151	-0.0325865	-0.431135	-0.0344908	0.51233	-0.0003	-0.00375	-0.0003	3.22796	10.2003	0.000416225	-0.000375	-0.0431135	0.000520281
1.02467	-0.0191539	-0.253415	-0.0202732	0.51392	-1e-05	-0.000125	-1e-05	3.23795	10.2319	-0.000802607	-1.25e-05	-0.0253415	-0.00100326
1.02783	-0.00300155	-0.039712	-0.00317696	0.5155	0.00052	0.0065	0.00052	3.24794	10.2635	-0.00158637	0.00065	-0.0039712	-0.00198296
1.03099	0.00311858	0.0412604	0.00330083	0.51708	0.00086	0.01075	0.00086	3.25794	10.2951	-0.00118899	0.001075	0.00412604	-0.00148624
1.03416	-0.00317417	-0.0419958	-0.00335966	0.51866	0.00079	0.009875	0.00079	3.26793	10.3267	4.63345e-05	0.0009875	-0.00419958	5.79181e-05
1.03732	-0.0143052	-0.189265	-0.0151412	0.52024	0.00044	0.0055	0.00044	3.27793	10.3582	0.000967527	0.00055	-0.0189265	0.00120941
1.04048	-0.022641	-0.299552	-0.0239641	0.52182	3e-05	0.000375	3e-05	3.28792	10.3898	0.000654965	3.75e-05	-0.0299552	0.000818706
1.04364	-0.0259946	-0.343921	-0.0275137	0.5234	-0.00045	-0.005625	-0.00045	3.29791	10.4214	-0.000343975	-0.0005625	-0.0343921	-0.000429969
1.04681	-0.0267276	-0.35362	-0.0282896	0.52498	-0.0011	-0.01375	-0.0011	3.30791	10.453	-0.000852868	-0.001375	-0.035362	-0.00106609
1.04997	-0.0281245	-0.3721	-0.029768	0.52657	-0.00184	-0.023	-0.00184	3.3179	10.4846	-0.000678525	-0.0023	-0.03721	-0.000848156
1.05313	-0.0317903	-0.420601	-0.0336481	0.52815	-0.00237	-0.029625	-0.00237	3.32789	10.5161	-0.000460203	-0.0029625	-0.0420601	-0.000575254
1.05629	-0.0372901	-0.493366	-0.0394693	0.52973	-0.00248	-0.031	-0.00248	3.33789	10.5477	-0.000631405	-0.0031	-0.0493366	-0.000789256
1.05946	-0.043566	-0.576399	-0.0461119	0.53131	-0.00213	-0.026625	-0.00213	3.34788	10.5793	-0.000656536	-0.0026625	-0.0576399	-0.00082067
1.06262	-0.0483699	-0.639957	-0.0511966	0.53289	-0.00146	-0.01825	-0.00146	3.35787	10.6109	-0.000160207	-0.001825	-0.0639957	-0.000200259
1.06578	-0.0411671	-0.544661	-0.0435729	0.53447	-0.00065	-0.008125	-0.00065	3.36787	10.6425	0.000435073	-0.0008125	-0.0544661	0.000543841
1.06894	-0.00991092	-0.131126	-0.0104901	0.53605	0.0001	0.00125	0.0001	3.37786	10.674	0.000578003	0.000125	-0.0131126	0.000722504
1.07211	0.0326394	0.431835	0.0345468	0.53763	0.00062	0.00775	0.00062	3.38786	10.7056	0.000126595	0.000775	0.0431835	0.000158244
1.07527	0.0556209	0.735892	0.0588714	0.53922	0.0009	0.01125	0.0009	3.39785	10.7372	-0.000562296	0.001125	0.0735892	-0.00070287
1.07843	0.0480546	0.635786	0.0508629	0.5408	0.00107	0.013375	0.00107	3.40784	10.7688	-0.000920407	0.0013375	0.0635786	-0.00115051
1.08159	0.0255173	0.337606	0.0270085	0.54238	0.0012	0.015	0.0012	3.41784	10.8004	-0.000411513	0.0015	0.0337606	-0.000514391
1.08476	0.00732284	0.0968848	0.00775078	0.54396	0.00112	0.014	0.00112	3.42783	10.8319	0.000510465	0.0014	0.00968848	0.000638081
1.08792	0.000910049	0.0120404	0.000963231	0.54554	0.00068	0.0085	0.00068	3.43782	10.8635	0.000513606	0.00085	0.00120404	0.000642008
1.09108	0.00198015	0.0261984	0.00209587	0.54712	2e-05	0.00025	2e-05	3.44782	10.8951	-0.00038167	2.5e-05	0.00261984	-0.000477088
1.09424	0.00259971	0.0343955	0.00275164	0.5487	-0.00043	-0.005375	-0.00043	3.45781	10.9267	-0.0010602	-0.0005375	0.00343955	-0.00132525
1.09741	-0.00213506	-0.0282479	-0.00225983	0.55028	-0.00039	-0.004875	-0.00039	3.46781	10.9583	-0.000829309	-0.0004875	-0.00282479	-0.00103664
1.10057	-0.0107325	-0.141996	-0.0113597	0.55187	-7e-05	-0.000875	-7e-05	3.4778	10.9898	0.000104763	-8.75e-05	-0.0141996	0.000130954
1.10373	-0.0124639	-0.164903	-0.0131923	0.55345	0.00022	0.00275	0.00022	3.48779	11.0214	0.00085758	0.000275	-0.0164903	0.00107197
1.10689	0.00406031	0.0537199	0.00429759	0.55503	0.00045	0.005625	0.00045	3.49779	11.053	0.000706797	0.0005625	0.00537199	0.000883496
1.11006	0.0317931	0.420638	0.033651	0.55661	0.00085	0.010625	0.00085	3.50778	11.0846	-0.000235599	0.0010625	0.0420638	-0.000294499
1.11322	0.049692	0.65745	0.052596	0.55819	0.0014	0.0175	0.0014	3.51777	11.1162	-0.00104135	0.00175	0.065745	-0.00130169
1.11638	0.0480947	0.636317	0.0509054	0.55977	0.00175	0.021875	0.00175	3.52777	11.1477	-0.0010115	0.0021875	0.0636317	-0.00126438
1.11954	0.0352692	0.466628	0.0373303	0.56135	0.0016	0.02	0.0016	3.53776	11.1793	-0.000126124	0.002	0.0466628	-0.000157655
1.12271	0.0238741	0.315866	0.0252693	0.56293	0.00117	0.014625	0.00117	3.54775	11.2109	0.000841874	0.0014625	0.0315866	0.00105234
1.12587	0.0198465	0.262579	0.0210064	0.56452	0.00084	0.0105	0.00084	3.55775	11.2425	0.000950249	0.00105	0.0262579	0.00118781
1.12903	0.0212474	0.281113	0.022489	0.5661	0.00066	0.00825	0.00066	3.56774	11.2741	0.000298425	0.000825	0.0281113	0.000373031
1.13219	0.0230758	0.305304	0.0244243	0.56768	0.00025	0.003125	0.00025	3.57774	11.3056	-0.000351828	0.0003125	0.0305304	-0.000439785
1.13536	0.0219596	0.290536	0.0232429	0.56926	-0.00057	-0.007125	-0.00057	3.58773	11.3372	-0.000468057	-0.0007125	0.0290536	-0.000585071
1.13852	0.0176896	0.234042	0.0187234	0.57084	-0.00148	-0.0185	-0.00148	3.59772	11.3688	-0.000328268	-0.00185	0.0234042	-0.000410335
1.14168	0.0120611	0.159574	0.0127659	0.57242	-0.00196	-0.0245	-0.00196	3.60772	11.4004	-0.000232458	-0.00245	0.0159574	-0.000290573
1.14485	0.00690469	0.0913524	0.00730819	0.574	-0.00182	-0.02275	-0.00182	3.61771	11.432	-0.000289001	-0.002275	0.00913524	-0.000361251
1.14801	0.00289877	0.0383521	0.00306817	0.57559	-0.00128	-0.016	-0.00128	3.6277	11.4635	-0.000304708	-0.0016	0.00383521	-0.000380885
1.15117	0.00156923	0.0207616	0.00166093	0.57717	-0.00056	-0.007	-0.00056	3.6377	11.4951	-2.54447e-05	-0.0007	0.00207616	-3.18059e-05
1.15433	0.00576117	0.0762231	0.00609785	0.57875	0.00031	0.003875	0.00031	3.64769	11.5267	0.000757058	0.0003875	0.00762231	0.000946323
1.1575	0.0135478	0.179243	0.0143395	0.58033	0.00131	0.016375	0.00131	3.65769	11.5583	0.00156595	0.0016375	0.0179243	0.00195743
1.16066	0.0181127	0.239639	0.0191712	0.58191	0.00217	0.027125	0.00217	3.66768	11.5899	0.0015471	0.0027125	0.0239639	0.00193388
1.16382	0.0162753	0.215331	0.0172265	0.58349	0.00253	0.031625	0.00253	3.67767	11.6214	0.000626693	0.0031625	0.0215331	0.000783366
1.16698	0.0108546	0.143612	0.011489	0.58507	0.00228	0.0285	0.00228	3.68767	11.653	-0.00059371	0.00285	0.0143612	-0.000742138
1.17015	0.00602264	0.0796825	0.0063746	0.58665	0.0016	0.02	0.0016	3.69766	11.6846	-0.0014937	0.002	0.00796825	-0.00186712
1.17331	0.00366614	0.0485048	0.00388038	0.58824	0.00079	0.009875	0.00079	3.70765	11.7162	-0.00210468	0.0009875	0.00485048	-0.00263085
1.17647	0.00310587	0.0410922	0.00328738	0.58982	4e-05	0.0005	4e-05	3.71765	11.7478	-0.00229316	5e-05	0.00410922	-0.00286645
1.17963	0.00266969	0.0353214	0.00282571	0.5914	-0.00073	-0.009125	-0.00073	3.72764	11.7793	-0.00186908	-0.0009125	0.00353214	-0.00233636
1.1828	0.00109723	0.0145169	0.00116135	0.59298	-0.00165	-0.020625	-0.00165	3.73763	11.8109	-0.000702085	-0.0020625	0.00145169	-0.000877606
1.18596	-0.00183687	-0.0243026	-0.00194421	0.59456	-0.0027	-0.03375	-0.0027	3.74763	11.8425	0.00080889	-0.003375	-0.00243026	0.00101111
1.18912	-0.00551039	-0.0729052	-0.00583242	0.59614	-0.00344	-0.043	-0.00344	3.75762	11.8741	0.00160207	-0.0043	-0.00729052	0.00200259
1.19228	-0.00912949	-0.120788	-0.009663	0.59772	-0.00343	-0.042875	-0.00343	3.76762	11.9057	0.00109161	-0.0042875	-0.0120788	0.00136451
1.19545	-0.0123218	-0.163023	-0.0130418	0.5993	-0.0027	-0.03375	-0.0027	3.77761	11.9372	-0.000113873	-0.003375	-0.0163023	-0.000142341
1.19861	-0.0149655	-0.198002	-0.0158401	0.60089	-0.00188	-0.0235	-0.00188	3.7876	11.9688	-0.000772765	-0.00235	-0.0198002	-0.000965956
1.20177	-0.016036	-0.212164	-0.0169731	0.60247	-0.00151	-0.018875	-0.00151	3.7976	12.0004	-5.15177e-05	-0.0018875	-0.0212164	-6.43971e-05
1.20493	-0.0140135	-0.185406	-0.0148325	0.60405	-0.0014	-0.0175	-0.0014	3.80759	12.032	0.00150783	-0.00175	-0.0185406	0.00188479
1.2081	-0.00914991	-0.121058	-0.00968463	0.60563	-0.00083	-0.010375	-0.00083	3.81758	12.0636	0.00229316	-0.0010375	-0.0121058	0.00286645
1.21126	-0.00343535	-0.0454514	-0.00363611	0.60721	0.00047	0.005875	0.00047	3.82758	12.0951	0.00152668	0.0005875	-0.00454514	0.00190835
1.21442	0.00157769	0.0208736	0.00166989	0.60879	0.0019	0.02375	0.0019	3.83757	12.1267	-7.79047e-05	0.002375	0.00208736	-9.73809e-05
1.21758	0.00538493	0.0712452	0.00569962	0.61037	0.00264	0.033	0.00264	3.84756	12.1583	-0.00125339	0.0033	0.00712452	-0.00156673
1.22075	0.0070806	0.0936798	0.00749439	0.61195	0.00254	0.03175	0.00254	3.85756	12.1899	-0.00138689	0.003175	0.00936798	-0.00173362
1.22391	0.00552108	0.0730466	0.00584373	0.61354	0.00218	0.02725	0.00218	3.86755	12.2215	-0.000780618	0.002725	0.00730466	-0.000975773
1.22707	0.00141387	0.0187062	0.0014965	0.61512	0.00206	0.02575	0.00206	3.87755	12.253	-0.000106334	0.002575	0.00187062	-0.000132918
1.23023	-0.00308831	-0.0408598	-0.00326879	0.6167	0.00202	0.02525	0.00202	3.88754	12.2846	0.000101622	0.002525	-0.00408598	0.000127027
1.2334	-0.00658515	-0.0871248	-0.00696998	0.61828	0.0016	0.02	0.0016	3.89753	12.3162	0.000158637	0.002	-0.00871248	0.000198296
1.23656	-0.00916866	-0.121306	-0.00970446	0.61986	0.00066	0.00825	0.00066	3.90753	12.3478	0.0005246	0.000825	-0.0121306	0.00065575
1.23972	-0.0117834	-0.1559	-0.012472	0.62144	-0.00045	-0.005625	-0.00045	3.91752	12.3794	0.000893706	-0.0005625	-0.01559	0.00111713
1.24288	-0.0152498	-0.201762	-0.016141	0.62302	-0.00133	-0.016625	-0.00133	3.92751	12.4109	0.00069109	-0.0016625	-0.0201762	0.000863863
1.24605	-0.0196399	-0.259846	-0.0207877	0.6246	-0.00184	-0.023	-0.00184	3.93751	12.4425	-0.000218322	-0.0023	-0.0259846	-0.000272903
1.24921	-0.0244357	-0.323296	-0.0258637	0.62619	-0.00209	-0.026125	-0.00209	3.9475	12.4741	-0.00120627	-0.0026125	-0.0323296	-0.00150783
1.25237	-0.0291112	-0.385155	-0.0308124	0.62777	-0.0022	-0.0275	-0.0022	3.9575	12.5057	-0.00175914	-0.00275	-0.0385155	-0.00219892
1.25553	-0.0334527	-0.442596	-0.0354077	0.62935	-0.00221	-0.027625	-0.00221	3.96749	12.5373	-0.00174343	-0.0027625	-0.0442596	-0.00217929
1.2587	-0.0375913	-0.497352	-0.0397881	0.63093	-0.00205	-0.025625	-0.00205	3.97748	12.5688	-0.00130051	-0.0025625	-0.0497352	-0.00162563
1.26186	-0.0418046	-0.553095	-0.0442476	0.63251	-0.00159	-0.019875	-0.00159	3.98748	12.6004	-0.000667531	-0.0019875	-0.0553095	-0.000834414
1.26502	-0.0440482	-0.582779	-0.0466224	0.63409	-0.00084	-0.0105	-0.00084	3.99747	12.632	4.82193e-05	-0.00105	-0.0582779	6.02741e-05
1.26818	-0.0391101	-0.517446	-0.0413957	0.63567	6e-05	0.00075	6e-05	4.00746	12.6636	0.00088114	7.5e-05	-0.0517446	0.00110143
1.27135	-0.0246793	-0.32652	-0.0261216	0.63725	0.00092	0.0115	0.00092	4.01746	12.6952	0.00207327	0.00115	-0.032652	0.00259159
1.27451	-0.00627401	-0.0830082	-0.00664065	0.63884	0.00167	0.020875	0.00167	4.02745	12.7267	0.00362823	0.0020875	-0.00830082	0.00453528
1.27767	0.00602865	0.079762	0.00638096	0.64042	0.0023	0.02875	0.0023	4.03744	12.7583	0.0045235	0.002875	0.0079762	0.00565438
1.28083	0.00638365	0.0844588	0.0067567	0.642	0.00276	0.0345	0.00276	4.04744	12.7899	0.00370676	0.00345	0.00844588	0.00463345
1.284	-0.00161989	-0.021432	-0.00171456	0.64358	0.0029	0.03625	0.0029	4.05743	12.8215	0.00154082	0.003625	-0.0021432	0.00192602
1.28716	-0.0100701	-0.133232	-0.0106586	0.64516	0.00267	0.033375	0.00267	4.06743	12.8531	-0.000636117	0.0033375	-0.0133232	-0.000795146
1.29032	-0.0136938	-0.181176	-0.0144941	0.64674	0.00217	0.027125	0.00217	4.07742	12.8846	-0.00140888	0.0027125	-0.0181176	-0.0017611
1.29349	-0.010924	-0.14453	-0.0115624	0.64832	0.00156	0.0195	0.00156	4.08741	12.9162	-0.00078533	0.00195	-0.014453	-0.000981662
1.29665	-0.00321352	-0.0425164	-0.00340131	0.64991	0.00082	0.01025	0.00082	4.09741	12.9478	-5.51302e-05	0.001025	-0.00425164	-6.89128e-05
1.29981	0.00501034	0.0662893	0.00530314	0.65149	-8e-05	-0.001	-8e-05	4.1074	12.9794	-0.000419366	-0.0001	0.00662893	-0.000524208
1.30297	0.00856319	0.113295	0.00906361	0.65307	-0.00103	-0.012875	-0.00103	4.11739	13.011	-0.00155181	-0.0012875	0.0113295	-0.00193976
1.30614	0.00578283	0.0765097	0.00612077	0.65465	-0.00185	-0.023125	-0.00185	4.12739	13.0425	-0.00179055	-0.0023125	0.00765097	-0.00223819
1.3093	-0.000320725	-0.00424335	-0.000339468	0.65623	-0.00237	-0.029625	-0.00237	4.13738	13.0741	-0.000461774	-0.0029625	-0.000424335	-0.000577217
1.31246	-0.00565621	-0.0748345	-0.00598676	0.65781	-0.00248	-0.031	-0.00248	4.14738	13.1057	0.00120313	-0.0031	-0.00748345	0.00150391
1.31562	-0.00844501	-0.111732	-0.00893853	0.65939	-0.00215	-0.026875	-0.00215	4.15737	13.1373	0.00161778	-0.0026875	-0.0111732	0.00202223
1.31879	-0.00946756	-0.12526	-0.0100208	0.66097	-0.00146	-0.01825	-0.00146	4.16736	13.1689	0.000494758	-0.001825	-0.012526	0.000618448
1.32195	-0.0104334	-0.13804	-0.0110432	0.66256	-0.00073	-0.009125	-0.00073	4.17736	13.2004	-0.000422508	-0.0009125	-0.013804	-0.000528135
1.32511	-0.0124532	-0.164762	-0.0131809	0.66414	-0.00028	-0.0035	-0.00028	4.18735	13.232	0.000698944	-0.00035	-0.0164762	0.00087368
1.32827	-0.0155677	-0.205968	-0.0164774	0.66572	-0.00015	-0.001875	-0.00015	4.19734	13.2636	0.00334551	-0.0001875	-0.0205968	0.00418188
1.33144	-0.0192265	-0.254376	-0.02035	0.6673	1e-05	0.000125	1e-05	4.20734	13.2952	0.00504182	1.25e-05	-0.0254376	0.00630227
1.3346	-0.0228766	-0.302668	-0.0242135	0.66888	0.00038	0.00475	0.00038	4.21733	13.3268	0.0038167	0.000475	-0.0302668	0.00477088
1.33776	-0.0262341	-0.347091	-0.0277672	0.67046	0.00074	0.00925	0.00074	4.22732	13.3583	0.000386382	0.000925	-0.0347091	0.000482978
1.34092	-0.0293137	-0.387834	-0.0310267	0.67204	0.00078	0.00975	0.00078	4.23732	13.3899	-0.00252876	0.000975	-0.0387834	-0.00316095
1.34409	-0.0322986	-0.427326	-0.0341861	0.67362	0.00051	0.006375	0.00051	4.24731	13.4215	-0.00267012	0.0006375	-0.0427326	-0.00333765
1.34725	-0.0353788	-0.468079	-0.0374464	0.67521	0.0003	0.00375	0.0003	4.25731	13.4531	-0.000706797	0.000375	-0.0468079	-0.000883496
1.35041	-0.0386335	-0.51114	-0.0408912	0.67679	0.00029	0.003625	0.00029	4.2673	13.4847	0.000873287	0.0003625	-0.051114	0.00109161
1.35357	-0.042084	-0.556792	-0.0445434	0.67837	0.00023	0.002875	0.00023	4.27729	13.5162	0.000307849	0.0002875	-0.0556792	0.000384811
1.35674	-0.0456598	-0.604102	-0.0483281	0.67995	-4e-05	-0.0005	-4e-05	4.28729	13.5478	-0.00210468	-5e-05	-0.0604102	-0.00263085
1.3599	-0.0488132	-0.645823	-0.0516658	0.68153	-0.00036	-0.0045	-0.00036	4.29728	13.5794	-0.0040366	-0.00045	-0.0645823	-0.00504575
1.36306	-0.05059	-0.669331	-0.0535464	0.68311	-0.00052	-0.0065	-0.00052	4.30727	13.611	-0.00314132	-0.00065	-0.0669331	-0.00392665
1.36622	-0.0507017	-0.670809	-0.0536647	0.68469	-0.00062	-0.00775	-0.00062	4.31727	13.6426	-0.000105862	-0.000775	-0.0670809	-0.000132327
1.36939	-0.0500344	-0.66198	-0.0529584	0.68627	-0.00088	-0.011	-0.00088	4.32726	13.6741	0.00229316	-0.0011	-0.066198	0.00286645
1.37255	-0.0496304	-0.656635	-0.0525308	0.68786	-0.00111	-0.013875	-0.00111	4.33725	13.7057	0.00207327	-0.0013875	-0.0656635	0.00259159
1.37571	-0.0494604	-0.654385	-0.0523508	0.68944	-0.00086	-0.01075	-0.00086	4.34725	13.7373	-2.93713e-05	-0.001075	-0.0654385	-3.67141e-05
1.37887	-0.048286	-0.638847	-0.0511078	0.69102	-1e-05	-0.000125	-1e-05	4.35724	13.7689	-0.0014827	-1.25e-05	-0.0638847	-0.00185338
1.38204	-0.0452139	-0.598202	-0.0478562	0.6926	0.00093	0.011625	0.00093	4.36724	13.8005	-0.000617269	0.0011625	-0.0598202	-0.000771586
1.3852	-0.037949	-0.502084	-0.0401667	0.69418	0.0014	0.0175	0.0014	4.37723	13.832	0.00205756	0.00175	-0.0502084	0.00257196
1.38836	-0.0190457	-0.251984	-0.0201587	0.69576	0.00137	0.017125	0.00137	4.38722	13.8636	0.0045235	0.0017125	-0.0251984	0.00565438
1.39152	0.0113885	0.150676	0.0120541	0.69734	0.00127	0.015875	0.00127	4.39722	13.8952	0.00529312	0.0015875	0.0150676	0.00661641
1.39469	0.0351344	0.464845	0.0371876	0.69892	0.00129	0.016125	0.00129	4.40721	13.9268	0.00455491	0.0016125	0.0464845	0.00569364
1.39785	0.0369068	0.488296	0.0390636	0.70051	0.00115	0.014375	0.00115	4.4172	13.9584	0.00359681	0.0014375	0.0488296	0.00449601
1.40101	0.0219839	0.290858	0.0232687	0.70209	0.00061	0.007625	0.00061	4.4272	13.9899	0.00353398	0.0007625	0.0290858	0.00441748
1.40417	0.00522543	0.069135	0.0055308	0.70367	-9e-05	-0.001125	-9e-05	4.43719	14.0215	0.00424078	-0.0001125	0.0069135	0.00530098
1.40734	-0.00349253	-0.0462078	-0.00369663	0.70525	-0.00049	-0.006125	-0.00049	4.44719	14.0531	0.00477481	-0.0006125	-0.00462078	0.00596851
1.4105	-0.00125627	-0.0166211	-0.00132968	0.70683	-0.00041	-0.005125	-0.00041	4.45718	14.0847	0.00430361	-0.0005125	-0.00166211	0.00537951
1.41366	0.0102175	0.135183	0.0108146	0.70841	-0.0002	-0.0025	-0.0002	4.46717	14.1163	0.00312561	-0.00025	0.0135183	0.00390702
1.41682	0.0252709	0.334347	0.0267478	0.70999	-0.00029	-0.003625	-0.00029	4.47717	14.1478	0.0021518	-0.0003625	0.0334347	0.00268976
1.41999	0.0379738	0.502412	0.040193	0.71157	-0.00069	-0.008625	-0.00069	4.48716	14.1794	0.00182197	-0.0008625	0.0502412	0.00227746
1.42315	0.0464898	0.615083	0.0492066	0.71316	-0.00099	-0.012375	-0.00099	4.49715	14.211	0.00142459	-0.0012375	0.0615083	0.00178074
1.42631	0.0529669	0.700778	0.0560622	0.71474	-0.0008	-0.01	-0.0008	4.50715	14.2426	-0.00030942	-0.001	0.0700778	-0.000386775
1.42948	0.0588996	0.779271	0.0623417	0.71632	-0.00018	-0.00225	-0.00018	4.51714	14.2742	-0.00369105	-0.000225	0.0779271	-0.00461381
1.43264	0.06184	0.818174	0.0654539	0.7179	0.00046	0.00575	0.00046	4.52713	14.3057	-0.00774335	0.000575	0.0818174	-0.00967919
1.4358	0.0592857	0.784379	0.0627503	0.71948	0.00078	0.00975	0.00078	4.53713	14.3373	-0.011136	0.000975	0.0784379	-0.01392
1.43896	0.0528457	0.699174	0.0559339	0.72106	0.00087	0.010875	0.00087	4.54712	14.3689	-0.0128637	0.0010875	0.0699174	-0.0160796
1.44213	0.0460728	0.609565	0.0487652	0.72264	0.00098	0.01225	0.00098	4.55712	14.4005	-0.0120784	0.001225	0.0609565	-0.015098
1.44529	0.0408373	0.540297	0.0432238	0.72423	0.0011	0.01375	0.0011	4.56711	14.4321	-0.00827738	0.001375	0.0540297	-0.0103467
1.44845	0.036756	0.4863	0.038904	0.72581	0.00094	0.01175	0.00094	4.5771	14.4636	-0.00212039	0.001175	0.04863	-0.00265049
1.45161	0.0325553	0.430722	0.0344578	0.72739	0.00042	0.00525	0.00042	4.5871	14.4952	0.00472769	0.000525	0.0430722	0.00590961
1.45478	0.0272838	0.360977	0.0288782	0.72897	3e-05	0.000375	3e-05	4.59709	14.5268	0.0105862	3.75e-05	0.0360977	0.0132328
1.45794	0.0207378	0.274371	0.0219497	0.73055	0.00028	0.0035	0.00028	4.60708	14.5584	0.0145286	0.00035	0.0274371	0.0181608
1.4611	0.0131915	0.174529	0.0139624	0.73213	0.00106	0.01325	0.00106	4.61708	14.59	0.0165529	0.001325	0.0174529	0.0206911
1.46426	0.00515647	0.0682226	0.00545781	0.73371	0.00163	0.020375	0.00163	4.62707	14.6215	0.0170008	0.0020375	0.00682226	0.021251
1.46743	-0.00277798	-0.036754	-0.00294032	0.73529	0.00155	0.019375	0.00155	4.63707	14.6531	0.0157861	0.0019375	-0.0036754	0.0197326
1.47059	-0.0103135	-0.136453	-0.0109162	0.73688	0.00117	0.014625	0.00117	4.64706	14.6847	0.012581	0.0014625	-0.0136453	0.0157262
1.47375	-0.0175936	-0.232772	-0.0186217	0.73846	0.00105	0.013125	0.00105	4.65705	14.7163	0.00805749	0.0013125	-0.0232772	0.0100719
1.47691	-0.0249333	-0.329879	-0.0263903	0.74004	0.00106	0.01325	0.00106	4.66705	14.7479	0.0040366	0.001325	-0.0329879	0.00504575
1.48008	-0.0325036	-0.430039	-0.0344031	0.74162	0.00053	0.006625	0.00053	4.67704	14.7794	0.00156595	0.0006625	-0.0430039	0.00195743
1.48324	-0.0403852	-0.534316	-0.0427453	0.7432	-0.00083	-0.010375	-0.00083	4.68703	14.811	-0.000623552	-0.0010375	-0.0534316	-0.00077944
1.4864	-0.0455376	-0.602485	-0.0481988	0.74478	-0.00236	-0.0295	-0.00236	4.69703	14.8426	-0.00447638	-0.00295	-0.0602485	-0.00559548
1.48956	-0.0398153	-0.526776	-0.0421421	0.74636	-0.00319	-0.039875	-0.00319	4.70702	14.8742	-0.00997369	-0.0039875	-0.0526776	-0.0124671
1.49273	-0.0192988	-0.255333	-0.0204266	0.74794	-0.00314	-0.03925	-0.00314	4.71701	14.9058	-0.0150312	-0.003925	-0.0255333	-0.018789
1.49589	0.00562975	0.0744843	0.00595875	0.74953	-0.00273	-0.034125	-0.00273	4.72701	14.9373	-0.0175815	-0.0034125	0.00744843	-0.0219769
1.49905	0.0180417	0.2387	0.019096	0.75111	-0.00233	-0.029125	-0.00233	4.737	14.9689	-0.0176187	-0.0029125	0.02387	-0.0220234
1.50221	0.0122935	0.162649	0.013012	0.75269	-0.00183	-0.022875	-0.00183	4.747	15.0005	-0.0169988	-0.0022875	0.0162649	-0.0212485
1.50538	-0.00258611	-0.0342155	-0.00273724	0.75427	-0.00107	-0.013375	-0.00107	4.75699	15.0321	-0.0174411	-0.0013375	-0.00342155	-0.0218014
1.50854	-0.0149699	-0.198059	-0.0158447	0.75585	-0.00028	-0.0035	-0.00028	4.76698	15.0637	-0.0182647	-0.00035	-0.0198059	-0.0228309
1.5117	-0.0201984	-0.267235	-0.0213788	0.75743	0.0002	0.0025	0.0002	4.77698	15.0952	-0.0170107	0.00025	-0.0267235	-0.0212634
1.51486	-0.0208459	-0.275801	-0.0220641	0.75901	0.00044	0.0055	0.00044	4.78697	15.1268	-0.0122669	0.00055	-0.0275801	-0.0153336
1.51803	-0.0217755	-0.288101	-0.023048	0.76059	0.00074	0.00925	0.00074	4.79696	15.1584	-0.0057172	0.000925	-0.0288101	-0.0071465
1.52119	-0.0258591	-0.342128	-0.0273702	0.76218	0.00117	0.014625	0.00117	4.80696	15.19	-0.00042879	0.0014625	-0.0342128	-0.000535987
1.52435	-0.032912	-0.435441	-0.0348353	0.76376	0.00141	0.017625	0.00141	4.81695	15.2216	0.00169631	0.0017625	-0.0435441	0.00212039
1.52751	-0.041006	-0.54253	-0.0434024	0.76534	0.00127	0.015875	0.00127	4.82694	15.2531	0.000991087	0.0015875	-0.054253	0.00123886
1.53068	-0.04843	-0.640752	-0.0512602	0.76692	0.00099	0.012375	0.00099	4.83694	15.2847	-0.000567008	0.0012375	-0.0640752	-0.00070876
1.53384	-0.0546728	-0.723348	-0.0578679	0.7685	0.00084	0.0105	0.00084	4.84693	15.3163	-0.000339263	0.00105	-0.0723348	-0.000424079
1.537	-0.0604938	-0.800363	-0.0640291	0.77008	0.00071	0.008875	0.00071	4.85693	15.3479	0.00359681	0.0008875	-0.0800363	0.00449601
1.54016	-0.0649224	-0.858955	-0.0687164	0.77166	0.00038	0.00475	0.00038	4.86692	15.3795	0.0107747	0.000475	-0.0858955	0.0134684
1.54333	-0.0587772	-0.77765	-0.062212	0.77324	1e-05	0.000125	1e-05	4.87691	15.411	0.0176451	1.25e-05	-0.077765	0.0220564
1.54649	-0.0307396	-0.4067	-0.032536	0.77483	5e-05	0.000625	5e-05	4.88691	15.4426	0.0206754	6.25e-05	-0.04067	0.0258442
1.54965	0.0127271	0.168386	0.0134709	0.77641	0.00055	0.006875	0.00055	4.8969	15.4742	0.0192864	0.0006875	0.0168386	0.0241081
1.55281	0.0464898	0.615083	0.0492066	0.77799	0.00095	0.011875	0.00095	4.90689	15.5058	0.0159747	0.0011875	0.0615083	0.0199684
1.55598	0.0527337	0.697693	0.0558154	0.77957	0.00074	0.00925	0.00074	4.91689	15.5374	0.01467	0.000925	0.0697693	0.0183375
1.55914	0.0378322	0.500538	0.0400431	0.78115	0.00021	0.002625	0.00021	4.92688	15.5689	0.0175906	0.0002625	0.0500538	0.0219883
1.5623	0.0205255	0.271563	0.021725	0.78273	9e-05	0.001125	9e-05	4.93688	15.6005	0.0225665	0.0001125	0.0271563	0.0282081
1.56546	0.0128907	0.17055	0.013644	0.78431	0.00055	0.006875	0.00055	4.94687	15.6321	0.0248546	0.0006875	0.017055	0.0310682
1.56863	0.0146766	0.194179	0.0155343	0.7859	0.00094	0.01175	0.00094	4.95686	15.6637	0.0215122	0.001175	0.0194179	0.0268903
1.57179	0.018801	0.248746	0.0198997	0.78748	0.00064	0.008	0.00064	4.96686	15.6953	0.014293	0.0008	0.0248746	0.0178663
1.57495	0.0194391	0.257188	0.0205751	0.78906	-0.0001	-0.00125	-0.0001	4.97685	15.7268	0.00841874	-0.000125	0.0257188	0.0105234
1.57812	0.0183041	0.242172	0.0193737	0.79064	-0.00047	-0.005875	-0.00047	4.98684	15.7584	0.0076177	-0.0005875	0.0242172	0.00952213
1.58128	0.0232233	0.307256	0.0245805	0.79222	-0.00016	-0.002	-0.00016	4.99684	15.79	0.010225	-0.0002	0.0307256	0.0127812
1.58444	0.0373441	0.49408	0.0395264	0.7938	0.00029	0.003625	0.00029	5.00683	15.8216	0.0107433	0.0003625	0.049408	0.0134291
1.5876	0.0526082	0.696032	0.0556825	0.79538	0.00027	0.003375	0.00027	5.01682	15.8532	0.00552872	0.0003375	0.0696032	0.0069109
1.59077	0.0582658	0.770885	0.0616708	0.79696	-0.00016	-0.002	-0.00016	5.02682	15.8847	-0.0035654	-0.0002	0.0770885	-0.00445675
1.59393	0.0528902	0.699763	0.055981	0.79855	-0.00042	-0.00525	-0.00042	5.03681	15.9163	-0.0113245	-0.000525	0.0699763	-0.0141556
1.59709	0.0435517	0.57621	0.0460968	0.80013	-0.0003	-0.00375	-0.0003	5.04681	15.9479	-0.0136176	-0.000375	0.057621	-0.017022
1.60025	0.0369897	0.489392	0.0391513	0.80171	-0.00022	-0.00275	-0.00022	5.0568	15.9795	-0.0107747	-0.000275	0.0489392	-0.0134684
1.60342	0.0348897	0.461608	0.0369286	0.80329	-0.00057	-0.007125	-0.00057	5.06679	16.0111	-0.00662818	-0.0007125	0.0461608	-0.00828523
1.60658	0.0349342	0.462197	0.0369757	0.80487	-0.00107	-0.013375	-0.00107	5.07679	16.0426	-0.00471198	-0.0013375	0.0462197	-0.00588998
1.60974	0.0341418	0.451713	0.036137	0.80645	-0.00109	-0.013625	-0.00109	5.08678	16.0742	-0.005246	-0.0013625	0.0451713	-0.00655751
1.6129	0.0311922	0.412688	0.033015	0.80803	-0.00048	-0.006	-0.00048	5.09677	16.1058	-0.00513606	-0.0006	0.0412688	-0.00642007
1.61607	0.0266059	0.352009	0.0281607	0.80961	0.00017	0.002125	0.00017	5.10677	16.1374	-0.00186908	0.0002125	0.0352009	-0.00233636
1.61923	0.0216675	0.286672	0.0229338	0.8112	0.00032	0.004	0.00032	5.11676	16.169	0.00350257	0.0004	0.0286672	0.00437822
1.62239	0.0173127	0.229055	0.0183244	0.81278	9e-05	0.001125	9e-05	5.12676	16.2005	0.00774335	0.0001125	0.0229055	0.00967919
1.62555	0.0136337	0.18038	0.0144304	0.81436	9e-05	0.001125	9e-05	5.13675	16.2321	0.00865434	0.0001125	0.018038	0.0108179
1.62872	0.0109822	0.1453	0.011624	0.81594	0.00054	0.00675	0.00054	5.14674	16.2637	0.00687949	0.000675	0.01453	0.00859936
1.63188	0.0114609	0.151633	0.0121307	0.81752	0.00101	0.012625	0.00101	5.15674	16.2953	0.00507323	0.0012625	0.0151633	0.00634154
1.63504	0.0169533	0.2243	0.017944	0.8191	0.00101	0.012625	0.00101	5.16673	16.3269	0.00513606	0.0012625	0.02243	0.00642007
1.6382	0.025926	0.343014	0.0274411	0.82068	0.00062	0.00775	0.00062	5.17672	16.3584	0.00650253	0.000775	0.0343014	0.00812817
1.64137	0.0337427	0.446432	0.0357146	0.82226	0.00031	0.003875	0.00031	5.18672	16.39	0.00658107	0.0003875	0.0446432	0.00822633
1.64453	0.0363083	0.480376	0.0384301	0.82385	0.00028	0.0035	0.00028	5.19671	16.4216	0.00307849	0.00035	0.0480376	0.00384812
1.64769	0.0337453	0.446466	0.0357173	0.82543	0.00026	0.00325	0.00026	5.2067	16.4532	-0.00461774	0.000325	0.0446466	-0.00577218
1.65085	0.0296333	0.392063	0.031365	0.82701	3e-05	0.000375	3e-05	5.2167	16.4848	-0.0145757	3.75e-05	0.0392063	-0.0182197
1.65402	0.0271641	0.359394	0.0287515	0.82859	-0.00025	-0.003125	-0.00025	5.22669	16.5163	-0.0231189	-0.0003125	0.0359394	-0.0288986
1.65718	0.0266187	0.352178	0.0281743	0.83017	-0.00018	-0.00225	-0.00018	5.23669	16.5479	-0.0267535	-0.000225	0.0352178	-0.0334419
1.66034	0.025856	0.342087	0.027367	0.83175	0.00028	0.0035	0.00028	5.24668	16.5795	-0.024156	0.00035	0.0342087	-0.030195
1.6635	0.0230513	0.304979	0.0243984	0.83333	0.0007	0.00875	0.0007	5.25667	16.6111	-0.0177712	0.000875	0.0304979	-0.022214
1.66667	0.0183148	0.242314	0.0193851	0.83491	0.00055	0.006875	0.00055	5.26667	16.6427	-0.0125339	0.0006875	0.0242314	-0.0156673
1.66983	0.0128981	0.170648	0.0136519	0.8365	-0.00028	-0.0035	-0.00028	5.27666	16.6742	-0.0116857	-0.00035	0.0170648	-0.0146071
1.67299	0.00784046	0.103733	0.00829865	0.83808	-0.00143	-0.017875	-0.00143	5.28665	16.7058	-0.014293	-0.0017875	0.0103733	-0.0178663
1.67615	0.00309953	0.0410083	0.00328067	0.83966	-0.0023	-0.02875	-0.0023	5.29665	16.7374	-0.016865	-0.002875	0.00410083	-0.0210812
1.67932	-1.06323e-05	-0.000140671	-1.12537e-05	0.84124	-0.0025	-0.03125	-0.0025	5.30664	16.769	-0.0172226	-0.003125	-1.40671e-05	-0.0215283
1.68248	0.00615757	0.0814676	0.00651741	0.84282	-0.00215	-0.026875	-0.00215	5.31664	16.8006	-0.0162312	-0.0026875	0.00814676	-0.020289
1.68564	0.02504	0.331291	0.0265033	0.8444	-0.00174	-0.02175	-0.00174	5.32663	16.8321	-0.0159587	-0.002175	0.0331291	-0.0199484
1.6888	0.0430833	0.570012	0.045601	0.84598	-0.00162	-0.02025	-0.00162	5.33662	16.8637	-0.0166179	-0.002025	0.0570012	-0.0207724
1.69197	0.0460779	0.609633	0.0487706	0.84756	-0.00156	-0.0195	-0.00156	5.34662	16.8953	-0.0152197	-0.00195	0.0609633	-0.0190246
1.69513	0.035833	0.474087	0.037927	0.84915	-0.00105	-0.013125	-0.00105	5.35661	16.9269	-0.00874858	-0.0013125	0.0474087	-0.0109357
1.69829	0.0230177	0.304536	0.0243629	0.85073	3e-05	0.000375	3e-05	5.3666	16.9585	0.00204186	3.75e-05	0.0304536	0.00255232
1.70145	0.0153141	0.202612	0.016209	0.85231	0.00108	0.0135	0.00108	5.3766	16.99	0.013225	0.00135	0.0202612	0.0165312
1.70462	0.0133061	0.176047	0.0140837	0.85389	0.00147	0.018375	0.00147	5.38659	17.0216	0.0208383	0.0018375	0.0176047	0.0260478
1.70778	0.0132262	0.174989	0.0139992	0.85547	0.00127	0.015875	0.00127	5.39658	17.0532	0.0232857	0.0015875	0.0174989	0.0291071
1.71094	0.0114189	0.151077	0.0120862	0.85705	0.00107	0.013375	0.00107	5.40658	17.0848	0.0220365	0.0013375	0.0151077	0.0275456
1.7141	0.00674849	0.0892858	0.00714286	0.85863	0.0011	0.01375	0.0011	5.41657	17.1164	0.0196364	0.001375	0.00892858	0.0245455
1.71727	0.000312689	0.00413703	0.000330962	0.86022	0.00094	0.01175	0.00094	5.42657	17.1479	0.0175942	0.001175	0.000413703	0.0219928
1.72043	-0.00616209	-0.0815275	-0.0065222	0.8618	0.0002	0.0025	0.0002	5.43656	17.1795	0.0162284	0.00025	-0.00815275	0.0202855
1.72359	-0.0116929	-0.154703	-0.0123763	0.86338	-0.00078	-0.00975	-0.00078	5.44655	17.2111	0.0151569	-0.000975	-0.0154703	0.0189461
1.72676	-0.0163775	-0.216682	-0.0173345	0.86496	-0.00129	-0.016125	-0.00129	5.45655	17.2427	0.013759	-0.0016125	-0.0216682	0.0171987
1.72992	-0.0205249	-0.271554	-0.0217243	0.86654	-0.00125	-0.015625	-0.00125	5.46654	17.2743	0.0120155	-0.0015625	-0.0271554	0.0150194
1.73308	-0.0229591	-0.303761	-0.0243008	0.86812	-0.00123	-0.015375	-0.00123	5.47653	17.3058	0.0112459	-0.0015375	-0.0303761	0.0140574
1.73624	-0.0215964	-0.285731	-0.0228585	0.8697	-0.00164	-0.0205	-0.00164	5.48653	17.3374	0.0123925	-0.00205	-0.0285731	0.0154906
1.73941	-0.0165395	-0.218826	-0.0175061	0.87128	-0.00216	-0.027	-0.00216	5.49652	17.369	0.0137747	-0.0027	-0.0218826	0.0172184
1.74257	-0.0102471	-0.135574	-0.0108459	0.87287	-0.00212	-0.0265	-0.00212	5.50651	17.4006	0.0125025	-0.00265	-0.0135574	0.0156281
1.74573	-0.00474468	-0.0627745	-0.00502196	0.87445	-0.00143	-0.017875	-0.00143	5.51651	17.4322	0.0073821	-0.0017875	-0.00627745	0.00922763
1.74889	-0.000683302	-0.00904042	-0.000723233	0.87603	-0.00053	-0.006625	-0.00053	5.5265	17.4637	-0.000419366	-0.0006625	-0.000904042	-0.000524208
1.75206	0.001022	0.0135215	0.00108172	0.87761	0.00031	0.003875	0.00031	5.5365	17.4953	-0.00819885	0.0003875	0.00135215	-0.0102486
1.75522	-0.000712412	-0.00942556	-0.000754045	0.87919	0.00126	0.01575	0.00126	5.54649	17.5269	-0.0136019	0.001575	-0.000942556	-0.0170024
1.75838	-0.00502707	-0.0665105	-0.00532084	0.88077	0.00246	0.03075	0.00246	5.55648	17.5585	-0.0164322	0.003075	-0.00665105	-0.0205403
1.76154	-0.00964378	-0.127592	-0.0102074	0.88235	0.00354	0.04425	0.00354	5.56648	17.5901	-0.0177447	0.004425	-0.0127592	-0.0221809
1.76471	-0.0131502	-0.173984	-0.0139187	0.88393	0.00392	0.049	0.00392	5.57647	17.6216	-0.0177284	0.0049	-0.0173984	-0.0221604
1.76787	-0.015726	-0.208063	-0.016645	0.88552	0.00354	0.04425	0.00354	5.58646	17.6532	-0.0155809	0.004425	-0.0208063	-0.0194762
1.77103	-0.0182827	-0.24189	-0.0193512	0.8871	0.00284	0.0355	0.00284	5.59646	17.6848	-0.010869	0.00355	-0.024189	-0.0135862
1.77419	-0.0214904	-0.284329	-0.0227463	0.88868	0.00217	0.027125	0.00217	5.60645	17.7164	-0.00521459	0.0027125	-0.0284329	-0.00651824
1.77736	-0.0254014	-0.336073	-0.0268858	0.89026	0.0014	0.0175	0.0014	5.61645	17.748	-0.00218322	0.00175	-0.0336073	-0.00272902
1.78052	-0.0295921	-0.391518	-0.0313214	0.89184	0.00031	0.003875	0.00031	5.62644	17.7795	-0.00468057	0.0003875	-0.0391518	-0.00585071
1.78368	-0.0336409	-0.445086	-0.0356069	0.89342	-0.00082	-0.01025	-0.00082	5.63643	17.8111	-0.0119056	-0.001025	-0.0445086	-0.014882
1.78684	-0.0374021	-0.494848	-0.0395879	0.895	-0.00133	-0.016625	-0.00133	5.64643	17.8427	-0.0200997	-0.0016625	-0.0494848	-0.0251247
1.79001	-0.0409851	-0.542253	-0.0433802	0.89658	-0.00094	-0.01175	-0.00094	5.65642	17.8743	-0.0258121	-0.001175	-0.0542253	-0.0322651
1.79317	-0.0446248	-0.590408	-0.0472326	0.89817	-0.00016	-0.002	-0.00016	5.66641	17.9059	-0.0280174	-0.0002	-0.0590408	-0.0350218
1.79633	-0.0475834	-0.629551	-0.0503641	0.89975	0.00026	0.00325	0.00026	5.67641	17.9374	-0.0276973	0.000325	-0.0629551	-0.0346217
1.79949	-0.047003	-0.621872	-0.0497498	0.90133	0.00016	0.002	0.00016	5.6864	17.969	-0.0260166	0.0002	-0.0621872	-0.0325207
1.80266	-0.040487	-0.535663	-0.042853	0.90291	0.00014	0.00175	0.00014	5.69639	18.0006	-0.0227832	0.000175	-0.0535663	-0.028479
1.80582	-0.0296302	-0.392022	-0.0313618	0.90449	0.00076	0.0095	0.00076	5.70639	18.0322	-0.0174175	0.00095	-0.0392022	-0.0217719
1.80898	-0.0183647	-0.242974	-0.0194379	0.90607	0.00183	0.022875	0.00183	5.71638	18.0638	-0.0102721	0.0022875	-0.0242974	-0.0128401
1.81214	-0.00939182	-0.124258	-0.00994067	0.90765	0.00255	0.031875	0.00255	5.72638	18.0953	-0.00234028	0.0031875	-0.0124258	-0.00292536
1.81531	-0.00418416	-0.0553585	-0.00442868	0.90923	0.00229	0.028625	0.00229	5.73637	18.1269	0.00485334	0.0028625	-0.00553585	0.00606668
1.81847	-0.00361746	-0.0478607	-0.00382886	0.91082	0.00112	0.014	0.00112	5.74636	18.1585	0.00995799	0.0014	-0.00478607	0.0124475
1.82163	-0.00648689	-0.0858248	-0.00686598	0.9124	-0.00035	-0.004375	-0.00035	5.75636	18.1901	0.013115	-0.0004375	-0.00858248	0.0163938
1.82479	-0.00988331	-0.130761	-0.0104609	0.91398	-0.00156	-0.0195	-0.00156	5.76635	18.2217	0.0155652	-0.00195	-0.0130761	0.0194566
1.82796	-0.0118245	-0.156444	-0.0125156	0.91556	-0.00237	-0.029625	-0.00237	5.77634	18.2532	0.0183404	-0.0029625	-0.0156444	0.0229256
1.83112	-0.0124218	-0.164347	-0.0131477	0.91714	-0.00295	-0.036875	-0.00295	5.78634	18.2848	0.0211568	-0.0036875	-0.0164347	0.026446
1.83428	-0.0123934	-0.16397	-0.0131176	0.91872	-0.00337	-0.042125	-0.00337	5.79633	18.3164	0.0221443	-0.0042125	-0.016397	0.0276803
1.83744	-0.011245	-0.148777	-0.0119021	0.9203	-0.00341	-0.042625	-0.00341	5.80633	18.348	0.0193384	-0.0042625	-0.0148777	0.024173
1.84061	-0.00813089	-0.107576	-0.00860606	0.92188	-0.0028	-0.035	-0.0028	5.81632	18.3796	0.0122826	-0.0035	-0.0107576	0.0153532
1.84377	-0.00353909	-0.0468238	-0.00374591	0.92347	-0.00151	-0.018875	-0.00151	5.82631	18.4111	0.0016649	-0.0018875	-0.00468238	0.00208113
1.84693	0.00125348	0.0165841	0.00132673	0.92505	2e-05	0.00025	2e-05	5.83631	18.4427	-0.0101465	2.5e-05	0.00165841	-0.0126831
1.85009	0.00495647	0.0655765	0.00524612	0.92663	0.00119	0.014875	0.00119	5.8463	18.4743	-0.0189687	0.0014875	0.00655765	-0.0237109
1.85326	0.00629912	0.0833404	0.00666723	0.92821	0.0017	0.02125	0.0017	5.85629	18.5059	-0.0218276	0.002125	0.00833404	-0.0272845
1.85642	0.00517705	0.0684949	0.00547959	0.92979	0.00176	0.022	0.00176	5.86629	18.5375	-0.0197823	0.0022	0.00684949	-0.0247279
1.85958	0.00327982	0.0433936	0.00347149	0.93137	0.0017	0.02125	0.0017	5.87628	18.569	-0.0161966	0.002125	0.00433936	-0.0202458
1.86275	0.00263178	0.0348197	0.00278557	0.93295	0.00157	0.019625	0.00157	5.88627	18.6006	-0.0136962	0.0019625	0.00348197	-0.0171202
1.86591	0.00382022	0.0505433	0.00404347	0.93454	0.00118	0.01475	0.00118	5.89627	18.6322	-0.0130522	0.001475	0.00505433	-0.0163152
1.86907	0.00587567	0.077738	0.00621904	0.93612	0.00051	0.006375	0.00051	5.90626	18.6638	-0.0135077	0.0006375	0.0077738	-0.0168846
1.87223	0.0073796	0.0976358	0.00781086	0.9377	-0.00022	-0.00275	-0.00022	5.91626	18.6954	-0.0140417	-0.000275	0.00976358	-0.0175521
1.8754	0.00733708	0.0970732	0.00776586	0.93928	-0.00087	-0.010875	-0.00087	5.92625	18.7269	-0.0145443	-0.0010875	0.00970732	-0.0181804
1.87856	0.00573842	0.0759221	0.00607376	0.94086	-0.00153	-0.019125	-0.00153	5.93624	18.7585	-0.0152668	-0.0019125	0.00759221	-0.0190835
1.88172	0.00355164	0.0469899	0.0037592	0.94244	-0.00221	-0.027625	-0.00221	5.94624	18.7901	-0.0157438	-0.0027625	0.00469899	-0.0196798
1.88488	0.00164691	0.0217895	0.00174316	0.94402	-0.00244	-0.0305	-0.00244	5.95623	18.8217	-0.0152825	-0.00305	0.00217895	-0.0191032
1.88805	-7.33517e-05	-0.000970478	-7.76383e-05	0.9456	-0.00171	-0.021375	-0.00171	5.96622	18.8533	-0.0138846	-0.0021375	-9.70478e-05	-0.0173558
1.89121	-0.00224924	-0.0297585	-0.00238068	0.94719	-0.00018	-0.00225	-0.00018	5.97622	18.8848	-0.0122354	-0.000225	-0.00297585	-0.0152943
1.89437	-0.00515018	-0.0681394	-0.00545115	0.94877	0.00131	0.016375	0.00131	5.98621	18.9164	-0.0117642	0.0016375	-0.00681394	-0.0147053
1.89753	-0.0084739	-0.112114	-0.00896911	0.95035	0.00212	0.0265	0.00212	5.9962	18.948	-0.0132721	0.00265	-0.0112114	-0.0165901
1.9007	-0.0118538	-0.156832	-0.0125465	0.95193	0.00247	0.030875	0.00247	6.0062	18.9796	-0.0159136	0.0030875	-0.0156832	-0.019892
1.90386	-0.0144068	-0.19061	-0.0152488	0.95351	0.0028	0.035	0.0028	6.01619	19.0112	-0.0179501	0.0035	-0.019061	-0.0224377
1.90702	-0.0142413	-0.188419	-0.0150735	0.95509	0.00284	0.0355	0.00284	6.02619	19.0427	-0.0186183	0.00355	-0.0188419	-0.0232729
1.91018	-0.0104504	-0.138265	-0.0110612	0.95667	0.00189	0.023625	0.00189	6.03618	19.0743	-0.0185773	0.0023625	-0.0138265	-0.0232216
1.91335	-0.0045893	-0.0607187	-0.0048575	0.95825	4e-05	0.0005	4e-05	6.04617	19.1059	-0.0185126	5e-05	-0.00607187	-0.0231407
1.91651	0.0011598	0.0153448	0.00122758	0.95984	-0.00143	-0.017875	-0.00143	6.05617	19.1375	-0.018036	-0.0017875	0.00153448	-0.0225451
1.91967	0.00614701	0.0813279	0.00650623	0.96142	-0.00154	-0.01925	-0.00154	6.06616	19.1691	-0.0156281	-0.001925	0.00813279	-0.0195351
1.92283	0.0100533	0.13301	0.0106408	0.963	-0.00092	-0.0115	-0.00092	6.07615	19.2006	-0.00992657	-0.00115	0.013301	-0.0124082
1.926	0.0109828	0.145308	0.0116247	0.96458	-0.0011	-0.01375	-0.0011	6.08615	19.2322	-0.0011403	-0.001375	0.0145308	-0.00142537
1.92916	0.00781238	0.103362	0.00826893	0.96616	-0.00232	-0.029	-0.00232	6.09614	19.2638	0.00885852	-0.0029	0.0103362	0.0110732
1.93232	0.00233186	0.0308517	0.00246813	0.96774	-0.00294	-0.03675	-0.00294	6.10614	19.2954	0.0177737	-0.003675	0.00308517	0.0222172
1.93548	-0.00290475	-0.0384312	-0.0030745	0.96932	-0.00154	-0.01925	-0.00154	6.11613	19.327	0.0238436	-0.001925	-0.00384312	0.0298045
1.93865	-0.00650699	-0.0860907	-0.00688725	0.9709	0.00105	0.013125	0.00105	6.12612	19.3585	0.026784	0.0013125	-0.00860907	0.03348
1.94181	-0.00736403	-0.0974298	-0.00779438	0.97249	0.00247	0.030875	0.00247	6.13612	19.3901	0.0272819	0.0030875	-0.00974298	0.0341024
1.94497	-0.00462863	-0.061239	-0.00489912	0.97407	0.00174	0.02175	0.00174	6.14611	19.4217	0.0257595	0.002175	-0.0061239	0.0321993
1.94813	0.000536276	0.00709519	0.000567615	0.97565	0.00033	0.004125	0.00033	6.1561	19.4533	0.022088	0.0004125	0.000709519	0.02761
1.9513	0.00497583	0.0658326	0.00526661	0.97723	0.00014	0.00175	0.00014	6.1661	19.4849	0.0165603	0.000175	0.00658326	0.0207003
1.95446	0.00577979	0.0764694	0.00611755	0.97881	0.00108	0.0135	0.00108	6.17609	19.5164	0.0106962	0.00135	0.00764694	0.0133702
1.95762	0.00279358	0.0369604	0.00295683	0.98039	0.00141	0.017625	0.00141	6.18608	19.548	0.00694232	0.0017625	0.00369604	0.0086779
1.96078	-0.00154027	-0.0203786	-0.00163028	0.98197	0.00023	0.002875	0.00023	6.19608	19.5796	0.00716221	0.0002875	-0.00203786	0.00895276
1.96395	-0.00483052	-0.0639101	-0.00511281	0.98355	-0.00135	-0.016875	-0.00135	6.20607	19.6112	0.0113245	-0.0016875	-0.00639101	0.0141556
1.96711	-0.00644586	-0.0852818	-0.00682255	0.98514	-0.00192	-0.024	-0.00192	6.21607	19.6428	0.0172336	-0.0024	-0.00852818	0.021542
1.97027	-0.00722627	-0.0956071	-0.00764856	0.98672	-0.00155	-0.019375	-0.00155	6.22606	19.6743	0.0220079	-0.0019375	-0.00956071	0.0275099
1.97343	-0.0082929	-0.109719	-0.00877753	0.9883	-0.00135	-0.016875	-0.00135	6.23605	19.7059	0.0243155	-0.0016875	-0.0109719	0.0303944
1.9766	-0.010222	-0.135242	-0.0108193	0.98988	-0.00159	-0.019875	-0.00159	6.24605	19.7375	0.0250955	-0.0019875	-0.0135242	0.0313694
1.97976	-0.0122501	-0.162075	-0.012966	0.99146	-0.0013	-0.01625	-0.0013	6.25604	19.7691	0.0259322	-0.001625	-0.0162075	0.0324153
1.98292	-0.011947	-0.158065	-0.0126452	0.99304	9e-05	0.001125	9e-05	6.26603	19.8007	0.0272082	0.0001125	-0.0158065	0.0340103
1.98608	-0.00795902	-0.105302	-0.00842414	0.99462	0.0017	0.02125	0.0017	6.27603	19.8322	0.0282337	0.002125	-0.0105302	0.0352921
1.98925	-0.0023277	-0.0307966	-0.00246372	0.9962	0.00226	0.02825	0.00226	6.28602	19.8638	0.0284202	0.002825	-0.00307966	0.0355252
1.99241	0.00213394	0.028233	0.00225864	0.99779	0.00182	0.02275	0.00182	6.29602	19.8954	0.0274602	0.002275	0.0028233	0.0343252
1.99557	0.00436373	0.0577343	0.00461875	0.99937	0.00152	0.019	0.00152	6.30601	19.927	0.0250307	0.0019	0.00577343	0.0312883
1.99873	0.00435665	0.0576406	0.00461125	1.00095	0.00186	0.02325	0.00186	6.316	19.9586	0.0211284	0.002325	0.00576406	0.0264105
2.0019	0.00265123	0.0350771	0.00280617	1.00253	0.00196	0.0245	0.00196	6.326	19.9901	0.0160878	0.00245	0.00350771	0.0201097
2.00506	0.000425992	0.00563609	0.000450887	1.00411	0.00089	0.011125	0.00089	6.33599	20.0217	0.0100993	0.0011125	0.000563609	0.0126242
2.00822	-0.00131037	-0.0173368	-0.00138694	1.00569	-0.00091	-0.011375	-0.00091	6.34598	20.0533	0.0038167	-0.0011375	-0.00173368	0.00477088
2.01139	-0.0023172	-0.0306577	-0.00245261	1.00727	-0.0022	-0.0275	-0.0022	6.35598	20.0849	-0.00164919	-0.00275	-0.00306577	-0.00206149
2.01455	-0.00246862	-0.032661	-0.00261288	1.00886	-0.0025	-0.03125	-0.0025	6.36597	20.1165	-0.00551302	-0.003125	-0.0032661	-0.00689127
2.01771	-0.00146173	-0.0193394	-0.00154715	1.01044	-0.00258	-0.03225	-0.00258	6.37596	20.148	-0.00768053	-0.003225	-0.00193394	-0.00960066
2.02087	0.000461109	0.00610069	0.000488055	1.01202	-0.00319	-0.039875	-0.00319	6.38596	20.1796	-0.00835591	-0.0039875	0.000610069	-0.0104449
2.02404	0.00236959	0.0313509	0.00250807	1.0136	-0.00393	-0.049125	-0.00393	6.39595	20.2112	-0.00764911	-0.0049125	0.00313509	-0.00956139
2.0272	0.0032327	0.0427701	0.00342161	1.01518	-0.0038	-0.0475	-0.0038	6.40595	20.2428	-0.00557584	-0.00475	0.00427701	-0.0069698
2.03036	0.00266614	0.0352743	0.00282195	1.01676	-0.0025	-0.03125	-0.0025	6.41594	20.2744	-0.002623	-0.003125	0.00352743	-0.00327875
2.03352	0.00128952	0.0170609	0.00136487	1.01834	-0.00088	-0.011	-0.00088	6.42593	20.3059	0.000369105	-0.0011	0.00170609	0.000461381
2.03669	5.56823e-05	0.000736704	5.89363e-05	1.01992	0.00017	0.002125	0.00017	6.43593	20.3375	0.00252876	0.0002125	7.36704e-05	0.00316095
2.03985	-0.000590587	-0.00781375	-0.0006251	1.02151	0.00064	0.008	0.00064	6.44592	20.3691	0.00320415	0.0008	-0.000781375	0.00400518
2.04301	-0.000829827	-0.010979	-0.000878321	1.02309	0.00108	0.0135	0.00108	6.45591	20.4007	0.00234028	0.00135	-0.0010979	0.00292536
2.04617	-0.00108412	-0.0143434	-0.00114747	1.02467	0.00173	0.021625	0.00173	6.46591	20.4323	0.000815173	0.0021625	-0.00143434	0.00101897
2.04934	-0.00152426	-0.0201667	-0.00161334	1.02625	0.0022	0.0275	0.0022	6.4759	20.4638	-0.000289001	0.00275	-0.00201667	-0.000361251
2.0525	-0.00150162	-0.0198672	-0.00158938	1.02783	0.00199	0.024875	0.00199	6.4859	20.4954	-0.000387953	0.0024875	-0.00198672	-0.000484941
2.05566	8.03933e-06	0.000106364	8.50914e-06	1.02941	0.00111	0.013875	0.00111	6.49589	20.527	0.00109632	0.0013875	1.06364e-05	0.0013704
2.05882	0.0030724	0.0406494	0.00325195	1.03099	-0.00013	-0.001625	-0.00013	6.50588	20.5586	0.00409942	-0.0001625	0.00406494	0.00512428
2.06199	0.00675854	0.0894187	0.0071535	1.03257	-0.00145	-0.018125	-0.00145	6.51588	20.5902	0.00678525	-0.0018125	0.00894187	0.00848157
2.06515	0.0100894	0.133487	0.010679	1.03416	-0.00262	-0.03275	-0.00262	6.52587	20.6217	0.00662818	-0.003275	0.0133487	0.00828523
2.06831	0.0120015	0.158785	0.0127028	1.03574	-0.00327	-0.040875	-0.00327	6.53586	20.6533	0.00251306	-0.0040875	0.0158785	0.00314132
2.07147	0.0113448	0.150098	0.0120078	1.03732	-0.00296	-0.037	-0.00296	6.54586	20.6849	-0.00431931	-0.0037	0.0150098	-0.00539914
2.07464	0.0084829	0.112233	0.00897863	1.0389	-0.00179	-0.022375	-0.00179	6.55585	20.7165	-0.0114658	-0.0022375	0.0112233	-0.0143323
2.0778	0.00558692	0.0739177	0.00591342	1.04048	-0.00046	-0.00575	-0.00046	6.56584	20.7481	-0.0165204	-0.000575	0.00739177	-0.0206505
2.08096	0.00437856	0.0579305	0.00463444	1.04206	0.0004	0.005	0.0004	6.57584	20.7796	-0.0184375	0.0005	0.00579305	-0.0230469
2.08412	0.00470699	0.0622758	0.00498207	1.04364	0.00093	0.011625	0.00093	6.58583	20.8112	-0.0186481	0.0011625	0.00622758	-0.0233102
2.08729	0.00533635	0.0706025	0.0056482	1.04522	0.00166	0.02075	0.00166	6.59583	20.8428	-0.0194806	0.002075	0.00706025	-0.0243507
2.09045	0.00528529	0.0699269	0.00559415	1.04681	0.00261	0.032625	0.00261	6.60582	20.8744	-0.0215118	0.0032625	0.00699269	-0.0268897
2.09361	0.00445588	0.0589535	0.00471628	1.04839	0.00303	0.037875	0.00303	6.61581	20.906	-0.0223073	0.0037875	0.00589535	-0.0278841
2.09677	0.00323372	0.0427837	0.00342269	1.04997	0.00252	0.0315	0.00252	6.62581	20.9375	-0.0187279	0.00315	0.00427837	-0.0234099
2.09994	0.00151942	0.0201027	0.00160822	1.05155	0.00171	0.021375	0.00171	6.6358	20.9691	-0.0101622	0.0021375	0.00201027	-0.0127027
2.1031	-0.00123158	-0.0162944	-0.00130355	1.05313	0.00164	0.0205	0.00164	6.64579	21.0007	0.000786901	0.00205	-0.00162944	0.000983626
2.10626	-0.00409805	-0.0542192	-0.00433753	1.05471	0.00225	0.028125	0.00225	6.65579	21.0323	0.0100679	0.0028125	-0.00542192	0.0125849
2.10942	-0.0045207	-0.0598111	-0.00478489	1.05629	0.00234	0.02925	0.00234	6.66578	21.0639	0.0156438	0.002925	-0.00598111	0.0195547
2.11259	-0.00147802	-0.0195549	-0.00156439	1.05787	0.00111	0.013875	0.00111	6.67577	21.0954	0.0186249	0.0013875	-0.00195549	0.0232811
2.11575	0.00288943	0.0382286	0.00305829	1.05946	-0.00064	-0.008	-0.00064	6.68577	21.127	0.0209757	-0.0008	0.00382286	0.0262196
2.11891	0.00525982	0.06959	0.0055672	1.06104	-0.00147	-0.018375	-0.00147	6.69576	21.1586	0.0231019	-0.0018375	0.006959	0.0288774
2.12207	0.00432786	0.0572597	0.00458078	1.06262	-0.00095	-0.011875	-0.00095	6.70576	21.1902	0.0236793	-0.0011875	0.00572597	0.0295991
2.12524	0.00182397	0.0241321	0.00193057	1.0642	0	0	0	6.71575	21.2218	0.0215427	0	0.00241321	0.0269284
2.1284	0.000260938	0.00345233	0.000276187	1.06578	0.00068	0.0085	0.00068	6.72574	21.2533	0.0167962	0.00085	0.000345233	0.0209952
2.13156	0.000606815	0.00802846	0.000642277	1.06736	0.00148	0.0185	0.00148	6.73574	21.2849	0.0107747	0.00185	0.000802846	0.0134684
2.13472	0.00211678	0.028006	0.00224048	1.06894	0.00295	0.036875	0.00295	6.74573	21.3165	0.00502611	0.0036875	0.0028006	0.00628264
2.13789	0.00354719	0.0469311	0.00375449	1.07052	0.00442	0.05525	0.00442	6.75572	21.3481	-0.00030942	0.005525	0.00469311	-0.000386775
2.14105	0.00412809	0.0546167	0.00436933	1.07211	0.0045	0.05625	0.0045	6.76572	21.3797	-0.00610987	0.005625	0.00546167	-0.00763733
2.14421	0.00363604	0.0481066	0.00384853	1.07369	0.00285	0.035625	0.00285	6.77571	21.4112	-0.0132093	0.0035625	0.00481066	-0.0165116
2.14738	0.00230884	0.0305471	0.00244377	1.07527	0.00081	0.010125	0.00081	6.78571	21.4428	-0.0210544	0.0010125	0.00305471	-0.026318
2.15054	0.000736915	0.00974974	0.000779979	1.07685	-0.00022	-0.00275	-0.00022	6.7957	21.4744	-0.0273315	-0.000275	0.000974974	-0.0341644
2.1537	-0.0005895	-0.00779937	-0.00062395	1.07843	-0.00043	-0.005375	-0.00043	6.80569	21.506	-0.029816	-0.0005375	-0.000779937	-0.03727
2.15686	-0.00170761	-0.0225925	-0.0018074	1.08001	-0.00114	-0.01425	-0.00114	6.81569	21.5376	-0.0286407	-0.001425	-0.00225925	-0.0358008
2.16003	-0.00298194	-0.0394525	-0.0031562	1.08159	-0.00295	-0.036875	-0.00295	6.82568	21.5691	-0.026023	-0.0036875	-0.00394525	-0.0325288
2.16319	-0.0046217	-0.0611473	-0.00489178	1.08318	-0.00499	-0.062375	-0.00499	6.83567	21.6007	-0.0245604	-0.0062375	-0.00611473	-0.0307005
2.16635	-0.00651658	-0.0862175	-0.0068974	1.08476	-0.00606	-0.07575	-0.00606	6.84567	21.6323	-0.0248653	-0.007575	-0.00862175	-0.0310816
2.16951	-0.00863192	-0.114204	-0.00913636	1.08634	-0.00594	-0.07425	-0.00594	6.85566	21.6639	-0.0242477	-0.007425	-0.0114204	-0.0303096
2.17268	-0.0114382	-0.151334	-0.0121067	1.08792	-0.00524	-0.0655	-0.00524	6.86565	21.6955	-0.018754	-0.00655	-0.0151334	-0.0234425
2.17584	-0.0153502	-0.20309	-0.0162472	1.0895	-0.00445	-0.055625	-0.00445	6.87565	21.727	-0.00711509	-0.0055625	-0.020309	-0.00889386
2.179	-0.019782	-0.261726	-0.0209381	1.09108	-0.0035	-0.04375	-0.0035	6.88564	21.7586	0.00768053	-0.004375	-0.0261726	0.00960066
2.18216	-0.0221522	-0.293085	-0.0234468	1.09266	-0.00225	-0.028125	-0.00225	6.89564	21.7902	0.0208292	-0.0028125	-0.0293085	0.0260364
2.18533	-0.0191596	-0.253491	-0.0202793	1.09424	-0.00086	-0.01075	-0.00086	6.90563	21.8218	0.0290454	-0.001075	-0.0253491	0.0363068
2.18849	-0.0107555	-0.1423	-0.011384	1.09583	0.00045	0.005625	0.00045	6.91562	21.8534	0.031973	0.0005625	-0.01423	0.0399662
2.19165	-0.000363129	-0.00480437	-0.00038435	1.09741	0.00164	0.0205	0.00164	6.92562	21.8849	0.0311971	0.00205	-0.000480437	0.0389963
2.19481	0.00787582	0.104201	0.00833607	1.09899	0.0027	0.03375	0.0027	6.93561	21.9165	0.0287189	0.003375	0.0104201	0.0358986
2.19798	0.0106702	0.141172	0.0112938	1.10057	0.00347	0.043375	0.00347	6.9456	21.9481	0.0261515	0.0043375	0.0141172	0.0326894
2.20114	0.00780267	0.103233	0.00825865	1.10215	0.0038	0.0475	0.0038	6.9556	21.9797	0.0237817	0.00475	0.0103233	0.0297271
2.2043	0.00259526	0.0343366	0.00274693	1.10373	0.00372	0.0465	0.00372	6.96559	22.0113	0.0202851	0.00465	0.00343366	0.0253563
2.20746	-0.00138403	-0.0183114	-0.00146491	1.10531	0.0032	0.04	0.0032	6.97559	22.0428	0.0143087	0.004	-0.00183114	0.0178859
2.21063	-0.00307248	-0.0406504	-0.00325203	1.10689	0.0021	0.02625	0.0021	6.98558	22.0744	0.00670672	0.002625	-0.00406504	0.0083834
2.21379	-0.00354712	-0.0469301	-0.00375441	1.10848	0.00044	0.0055	0.00044	6.99557	22.106	-0.000147642	0.00055	-0.00469301	-0.000184552
2.21695	-0.00353827	-0.046813	-0.00374504	1.11006	-0.00109	-0.013625	-0.00109	7.00557	22.1376	-0.00458633	-0.0013625	-0.0046813	-0.00573291
2.22011	-0.00227724	-0.030129	-0.00241032	1.11164	-0.00159	-0.019875	-0.00159	7.01556	22.1692	-0.00607845	-0.0019875	-0.0030129	-0.00759807
2.22328	0.000741959	0.00981649	0.000785319	1.11322	-0.00088	-0.011	-0.00088	7.02555	22.2007	-0.00497899	-0.0011	0.000981649	-0.00622374
2.22644	0.00470451	0.062243	0.00497944	1.1148	0.00021	0.002625	0.00021	7.03555	22.2323	-0.00281148	0.0002625	0.0062243	-0.00351435
2.2296	0.00856608	0.113333	0.00906667	1.11638	0.00084	0.0105	0.00084	7.04554	22.2639	-0.000898418	0.00105	0.0113333	-0.00112302
2.23276	0.0118443	0.156706	0.0125365	1.11796	0.0011	0.01375	0.0011	7.05553	22.2955	0.00108847	0.001375	0.0156706	0.00136058
2.23593	0.0137854	0.182387	0.014591	1.11954	0.00169	0.021125	0.00169	7.06553	22.3271	0.00508894	0.0021125	0.0182387	0.00636117
2.23909	0.013228	0.175013	0.014001	1.12113	0.00272	0.034	0.00272	7.07552	22.3586	0.0122511	0.0034	0.0175013	0.0153139
2.24225	0.0102923	0.136172	0.0108937	1.12271	0.00336	0.042	0.00336	7.08552	22.3902	0.0211007	0.0042	0.0136172	0.0263759
2.24541	0.00658313	0.0870981	0.00696785	1.12429	0.00277	0.034625	0.00277	7.09551	22.4218	0.0293142	0.0034625	0.00870981	0.0366427
2.24858	0.003497	0.046267	0.00370136	1.12587	0.00112	0.014	0.00112	7.1055	22.4534	0.0355423	0.0014	0.0046267	0.0444279
2.25174	0.00125115	0.0165533	0.00132427	1.12745	-0.00057	-0.007125	-0.00057	7.1155	22.485	0.0395131	-0.0007125	0.00165533	0.0493914
2.2549	-0.000631328	-0.00835278	-0.000668222	1.12903	-0.00153	-0.019125	-0.00153	7.12549	22.5165	0.0413575	-0.0019125	-0.000835278	0.0516969
2.25806	-0.00254305	-0.0336458	-0.00269167	1.13061	-0.00187	-0.023375	-0.00187	7.13548	22.5481	0.0409636	-0.0023375	-0.00336458	0.0512045
2.26123	-0.00463305	-0.0612975	-0.0049038	1.13219	-0.00218	-0.02725	-0.00218	7.14548	22.5797	0.0384363	-0.002725	-0.00612975	0.0480453
2.26439	-0.00691313	-0.091464	-0.00731712	1.13378	-0.00279	-0.034875	-0.00279	7.15547	22.6113	0.0341347	-0.0034875	-0.0091464	0.0426684
2.26755	-0.00925385	-0.122433	-0.00979464	1.13536	-0.00348	-0.0435	-0.00348	7.16546	22.6429	0.0286914	-0.00435	-0.0122433	0.0358643
2.27071	-0.0107807	-0.142634	-0.0114107	1.13694	-0.00379	-0.047375	-0.00379	7.17546	22.6744	0.0222396	-0.0047375	-0.0142634	0.0277995
2.27388	-0.00989484	-0.130914	-0.0104731	1.13852	-0.0035	-0.04375	-0.0035	7.18545	22.706	0.0132564	-0.004375	-0.0130914	0.0165705
2.27704	-0.00614788	-0.0813394	-0.00650715	1.1401	-0.00286	-0.03575	-0.00286	7.19545	22.7376	0.000582715	-0.003575	-0.00813394	0.000728394
2.2802	-0.000983866	-0.013017	-0.00104136	1.14168	-0.00227	-0.028375	-0.00227	7.20544	22.7692	-0.0143715	-0.0028375	-0.0013017	-0.0179644
2.28336	0.003842	0.0508315	0.00406652	1.14326	-0.00182	-0.02275	-0.00182	7.21543	22.8008	-0.029167	-0.002275	0.00508315	-0.0364587
2.28653	0.00695805	0.0920584	0.00736467	1.14485	-0.00108	-0.0135	-0.00108	7.22543	22.8323	-0.044308	-0.00135	0.00920584	-0.055385
2.28969	0.00725107	0.0959352	0.00767482	1.14643	0.00048	0.006	0.00048	7.23542	22.8639	-0.0602714	0.0006	0.00959352	-0.0753393
2.29285	0.00500457	0.0662128	0.00529703	1.14801	0.00266	0.03325	0.00266	7.24541	22.8955	-0.0735023	0.003325	0.00662128	-0.0918779
2.29602	0.00234141	0.030978	0.00247824	1.14959	0.00441	0.055125	0.00441	7.25541	22.9271	-0.0799997	0.0055125	0.0030978	-0.0999996
2.29918	0.0014532	0.0192266	0.00153813	1.15117	0.00477	0.059625	0.00477	7.2654	22.9587	-0.0799245	0.0059625	0.00192266	-0.0999056
2.30234	0.00273213	0.0361475	0.0028918	1.15275	0.00377	0.047125	0.00377	7.2754	22.9902	-0.0764015	0.0047125	0.00361475	-0.0955018
2.3055	0.00478347	0.0632877	0.00506301	1.15433	0.00234	0.02925	0.00234	7.28539	23.0218	-0.0720581	0.002925	0.00632877	-0.0900726
2.30867	0.00578301	0.076512	0.00612096	1.15591	0.00125	0.015625	0.00125	7.29538	23.0534	-0.0678437	0.0015625	0.0076512	-0.0848046
2.31183	0.0048646	0.064361	0.00514888	1.1575	0.00049	0.006125	0.00049	7.30538	23.085	-0.0636736	0.0006125	0.0064361	-0.079592
2.31499	0.00262203	0.0346908	0.00277526	1.15908	-0.00023	-0.002875	-0.00023	7.31537	23.1166	-0.057887	-0.0002875	0.00346908	-0.0723587
2.31815	0.000280109	0.00370598	0.000296479	1.16066	-0.0007	-0.00875	-0.0007	7.32536	23.1481	-0.0479271	-0.000875	0.000370598	-0.0599089
2.32132	-0.00138894	-0.0183763	-0.00147011	1.16224	-0.0004	-0.005	-0.0004	7.33536	23.1797	-0.0337029	-0.0005	-0.00183763	-0.0421286
2.32448	-0.00240241	-0.0317851	-0.00254281	1.16382	0.00055	0.006875	0.00055	7.34535	23.2113	-0.0186615	0.0006875	-0.00317851	-0.0233269
2.32764	-0.00321334	-0.042514	-0.00340112	1.1654	0.0013	0.01625	0.0013	7.35534	23.2429	-0.0059528	0.001625	-0.0042514	-0.007441
2.3308	-0.00424371	-0.0561464	-0.00449171	1.16698	0.00127	0.015875	0.00127	7.36534	23.2745	0.00457062	0.0015875	-0.00561464	0.00571328
2.33397	-0.00562333	-0.0743994	-0.00595195	1.16856	0.00101	0.012625	0.00101	7.37533	23.306	0.0140574	0.0012625	-0.00743994	0.0175718
2.33713	-0.00689418	-0.0912134	-0.00729707	1.17015	0.00153	0.019125	0.00153	7.38533	23.3376	0.022959	0.0019125	-0.00912134	0.0286987
2.34029	-0.00705577	-0.0933513	-0.00746811	1.17173	0.00279	0.034875	0.00279	7.39532	23.3692	0.031116	0.0034875	-0.00933513	0.038895
2.34345	-0.005586	-0.0739055	-0.00591244	1.17331	0.00346	0.04325	0.00346	7.40531	23.4008	0.0378185	0.004325	-0.00739055	0.0472731
2.34662	-0.00310869	-0.0411294	-0.00329035	1.17489	0.00241	0.030125	0.00241	7.41531	23.4324	0.0418633	0.0030125	-0.00411294	0.0523291
2.34978	-0.000605248	-0.00800772	-0.000640618	1.17647	0.00016	0.002	0.00016	7.4253	23.4639	0.0420249	0.0002	-0.000800772	0.0525311
2.35294	0.000935112	0.012372	0.000989759	1.17805	-0.00161	-0.020125	-0.00161	7.43529	23.4955	0.0391399	-0.0020125	0.0012372	0.0489249
2.3561	0.000339209	0.0044879	0.000359032	1.17963	-0.00192	-0.024	-0.00192	7.44529	23.5271	0.0359709	-0.0024	0.00044879	0.0449637
2.35927	-0.00269874	-0.0357057	-0.00285645	1.18121	-0.00141	-0.017625	-0.00141	7.45528	23.5587	0.0338598	-0.0017625	-0.00357057	0.0423248
2.36243	-0.00696352	-0.0921308	-0.00737046	1.1828	-0.00129	-0.016125	-0.00129	7.46528	23.5903	0.0326839	-0.0016125	-0.00921308	0.0408548
2.36559	-0.0109699	-0.145137	-0.011611	1.18438	-0.0018	-0.0225	-0.0018	7.47527	23.6218	0.0320878	-0.00225	-0.0145137	0.0401097
2.36875	-0.0137934	-0.182493	-0.0145994	1.18596	-0.00218	-0.02725	-0.00218	7.48526	23.6534	0.0310254	-0.002725	-0.0182493	0.0387818
2.37192	-0.0143327	-0.189629	-0.0151703	1.18754	-0.00185	-0.023125	-0.00185	7.49526	23.685	0.0282075	-0.0023125	-0.0189629	0.0352594
2.37508	-0.0118154	-0.156324	-0.0125059	1.18912	-0.00117	-0.014625	-0.00117	7.50525	23.7166	0.0233821	-0.0014625	-0.0156324	0.0292276
2.37824	-0.00724867	-0.0959034	-0.00767227	1.1907	-0.00065	-0.008125	-0.00065	7.51524	23.7482	0.0178736	-0.0008125	-0.00959034	0.0223421
2.3814	-0.00281334	-0.0372219	-0.00297775	1.19228	-0.00011	-0.001375	-0.00011	7.52524	23.7797	0.0129265	-0.0001375	-0.00372219	0.0161582
2.38457	-0.000238304	-0.00315287	-0.00025223	1.19386	0.00097	0.012125	0.00097	7.53523	23.8113	0.00920407	0.0012125	-0.000315287	0.0115051
2.38773	0.000268325	0.00355007	0.000284005	1.19545	0.00238	0.02975	0.00238	7.54522	23.8429	0.00725645	0.002975	0.000355007	0.00907056
2.39089	-3.46026e-05	-0.000457809	-3.66247e-05	1.19703	0.00318	0.03975	0.00318	7.55522	23.8745	0.00747634	0.003975	-4.57809e-05	0.00934543
2.39405	9.47392e-05	0.00125345	0.000100276	1.19861	0.00282	0.03525	0.00282	7.56521	23.9061	0.00950249	0.003525	0.000125345	0.0118781
2.39722	0.000391022	0.00517341	0.000413873	1.20019	0.00196	0.0245	0.00196	7.57521	23.9376	0.0125496	0.00245	0.000517341	0.015687
2.40038	-3.0218e-05	-0.000399799	-3.19839e-05	1.20177	0.00162	0.02025	0.00162	7.5852	23.9692	0.0158828	0.002025	-3.99799e-05	0.0198535
2.40354	-0.000895137	-0.0118431	-0.000947448	1.20335	0.00182	0.02275	0.00182	7.59519	24.0008	0.0190695	0.002275	-0.00118431	0.0238369
2.4067	-0.00153538	-0.0203138	-0.00162511	1.20493	0.0016	0.02	0.0016	7.60519	24.0324	0.0219011	0.002	-0.00203138	0.0273764
2.40987	-0.00215607	-0.0285259	-0.00228207	1.20651	0.00032	0.004	0.00032	7.61518	24.064	0.0237655	0.0004	-0.00285259	0.0297069
2.41303	-0.0033362	-0.0441395	-0.00353116	1.2081	-0.00141	-0.017625	-0.00141	7.62517	24.0955	0.0237952	-0.0017625	-0.00441395	0.029744
2.41619	-0.00515928	-0.0682598	-0.00546079	1.20968	-0.00243	-0.030375	-0.00243	7.63517	24.1271	0.0212532	-0.0030375	-0.00682598	0.0265665
2.41935	-0.00724179	-0.0958124	-0.00766499	1.21126	-0.00216	-0.027	-0.00216	7.64516	24.1587	0.0159686	-0.0027	-0.00958124	0.0199607
2.42252	-0.00922389	-0.122037	-0.00976292	1.21284	-0.00091	-0.011375	-0.00091	7.65515	24.1903	0.00815173	-0.0011375	-0.0122037	0.0101897
2.42568	-0.0110021	-0.145564	-0.0116451	1.21442	0.00071	0.008875	0.00071	7.66515	24.2219	-0.00141831	0.0008875	-0.0145564	-0.00177288
2.42884	-0.012702	-0.168054	-0.0134443	1.216	0.00234	0.02925	0.00234	7.67514	24.2534	-0.0116857	0.002925	-0.0168054	-0.0146071
2.43201	-0.014156	-0.18729	-0.0149832	1.21758	0.00375	0.046875	0.00375	7.68514	24.285	-0.0218582	0.0046875	-0.018729	-0.0273228
2.43517	-0.0146336	-0.193609	-0.0154887	1.21917	0.00476	0.0595	0.00476	7.69513	24.3166	-0.0313794	0.00595	-0.0193609	-0.0392243
2.43833	-0.0137625	-0.182084	-0.0145668	1.22075	0.00538	0.06725	0.00538	7.70512	24.3482	-0.0395422	0.006725	-0.0182084	-0.0494277
2.44149	-0.0121171	-0.160316	-0.0128252	1.22233	0.00579	0.072375	0.00579	7.71512	24.3798	-0.0457426	0.0072375	-0.0160316	-0.0571783
2.44466	-0.0105212	-0.1392	-0.011136	1.22391	0.0059	0.07375	0.0059	7.72511	24.4113	-0.0498755	0.007375	-0.01392	-0.0623444
2.44782	-0.00967172	-0.127962	-0.0102369	1.22549	0.00528	0.066	0.00528	7.7351	24.4429	-0.0523159	0.0066	-0.0127962	-0.0653948
2.45098	-0.0103963	-0.137548	-0.0110039	1.22707	0.00367	0.045875	0.00367	7.7451	24.4745	-0.0540855	0.0045875	-0.0137548	-0.0676069
2.45414	-0.0130223	-0.172292	-0.0137834	1.22865	0.00158	0.01975	0.00158	7.75509	24.5061	-0.0555101	0.001975	-0.0172292	-0.0693876
2.45731	-0.0167991	-0.22226	-0.0177808	1.23023	-0.00014	-0.00175	-0.00014	7.76509	24.5377	-0.0558123	-0.000175	-0.022226	-0.0697654
2.46047	-0.0200297	-0.265003	-0.0212002	1.23182	-0.00121	-0.015125	-0.00121	7.77508	24.5692	-0.0542555	-0.0015125	-0.0265003	-0.0678193
2.46363	-0.019853	-0.262665	-0.0210132	1.2334	-0.00215	-0.026875	-0.00215	7.78507	24.6008	-0.0513122	-0.0026875	-0.0262665	-0.0641403
2.46679	-0.0151197	-0.20004	-0.0160032	1.23498	-0.00354	-0.04425	-0.00354	7.79507	24.6324	-0.0481813	-0.004425	-0.020004	-0.0602266
2.46996	-0.00938983	-0.124232	-0.00993856	1.23656	-0.00528	-0.066	-0.00528	7.80506	24.664	-0.0447123	-0.0066	-0.0124232	-0.0558904
2.47312	-0.00671295	-0.0888156	-0.00710525	1.23814	-0.00672	-0.084	-0.00672	7.81505	24.6956	-0.0389919	-0.0084	-0.00888156	-0.0487399
2.47628	-0.00669254	-0.0885456	-0.00708365	1.23972	-0.00737	-0.092125	-0.00737	7.82505	24.7271	-0.0300213	-0.0092125	-0.00885456	-0.0375266
2.47944	-0.00584105	-0.0772799	-0.0061824	1.2413	-0.00713	-0.089125	-0.00713	7.83504	24.7587	-0.0194264	-0.0089125	-0.00772799	-0.024283
2.48261	-0.00210695	-0.027876	-0.00223008	1.24288	-0.00613	-0.076625	-0.00613	7.84503	24.7903	-0.00940825	-0.0076625	-0.0027876	-0.0117603
2.48577	0.00298307	0.0394674	0.00315739	1.24447	-0.00466	-0.05825	-0.00466	7.85503	24.8219	-0.00110731	-0.005825	0.00394674	-0.00138414
2.48893	0.00667058	0.088255	0.0070604	1.24605	-0.00307	-0.038375	-0.00307	7.86502	24.8535	0.00439785	-0.0038375	0.0088255	0.00549731
2.49209	0.00804872	0.106488	0.00851907	1.24763	-0.00154	-0.01925	-0.00154	7.87502	24.885	0.00716221	-0.001925	0.0106488	0.00895276
2.49526	0.00822061	0.108763	0.00870102	1.24921	0.00012	0.0015	0.00012	7.88501	24.9166	0.00917266	0.00015	0.0108763	0.0114658
2.49842	0.00856037	0.113258	0.00906063	1.25079	0.00203	0.025375	0.00203	7.895	24.9482	0.0126281	0.0025375	0.0113258	0.0157851
2.50158	0.00948932	0.125548	0.0100439	1.25237	0.00369	0.046125	0.00369	7.905	24.9798	0.0179837	0.0046125	0.0125548	0.0224797
2.50474	0.0105828	0.140016	0.0112013	1.25395	0.00422	0.05275	0.00422	7.91499	25.0114	0.0244863	0.005275	0.0140016	0.0306078
2.50791	0.0113895	0.150689	0.0120551	1.25553	0.00336	0.042	0.00336	7.92498	25.043	0.0308996	0.0042	0.0150689	0.0386245
2.51107	0.0118159	0.15633	0.0125064	1.25712	0.00193	0.024125	0.00193	7.93498	25.0745	0.0362113	0.0024125	0.015633	0.0452641
2.51423	0.0119189	0.157693	0.0126154	1.2587	0.00075	0.009375	0.00075	7.94497	25.1061	0.0403179	0.0009375	0.0157693	0.0503974
2.51739	0.0117367	0.155282	0.0124226	1.26028	-0.00039	-0.004875	-0.00039	7.95497	25.1377	0.0435236	-0.0004875	0.0155282	0.0544045
2.52056	0.0115683	0.153055	0.0122444	1.26186	-0.00221	-0.027625	-0.00221	7.96496	25.1693	0.0457282	-0.0027625	0.0153055	0.0571602
2.52372	0.0113319	0.149927	0.0119941	1.26344	-0.00458	-0.05725	-0.00458	7.97495	25.2009	0.0464659	-0.005725	0.0149927	0.0580824
2.52688	0.00979985	0.129657	0.0103725	1.26502	-0.00624	-0.078	-0.00624	7.98495	25.2324	0.045614	-0.0078	0.0129657	0.0570175
2.53004	0.00562686	0.0744461	0.00595569	1.2666	-0.0062	-0.0775	-0.0062	7.99494	25.264	0.043938	-0.00775	0.00744461	0.0549224
2.53321	-0.000867387	-0.011476	-0.000918077	1.26818	-0.00505	-0.063125	-0.00505	8.00493	25.2956	0.0428258	-0.0063125	-0.0011476	0.0535322
2.53637	-0.00613197	-0.081129	-0.00649032	1.26977	-0.0042	-0.0525	-0.0042	8.01493	25.3272	0.043083	-0.00525	-0.0081129	0.0538538
2.53953	-0.00590073	-0.0780695	-0.00624556	1.27135	-0.00415	-0.051875	-0.00415	8.02492	25.3588	0.043913	-0.0051875	-0.00780695	0.0548912
2.54269	-0.000113794	-0.00150555	-0.000120444	1.27293	-0.00403	-0.050375	-0.00403	8.03491	25.3903	0.0429985	-0.0050375	-0.000150555	0.0537482
2.54586	0.00751668	0.0994493	0.00795595	1.27451	-0.00281	-0.035125	-0.00281	8.04491	25.4219	0.037467	-0.0035125	0.00994493	0.0468337
2.54902	0.0136421	0.180492	0.0144394	1.27609	-0.0007	-0.00875	-0.0007	8.0549	25.4535	0.0266813	-0.000875	0.0180492	0.0333516
2.55218	0.016649	0.220274	0.0176219	1.27767	0.00113	0.014125	0.00113	8.0649	25.4851	0.0132721	0.0014125	0.0220274	0.0165901
2.55534	0.0158486	0.209684	0.0167747	1.27925	0.00193	0.024125	0.00193	8.07489	25.5167	-0.000137276	0.0024125	0.0209684	-0.000171595
2.55851	0.0122511	0.162088	0.012967	1.28083	0.00217	0.027125	0.00217	8.08488	25.5482	-0.0130365	0.0027125	0.0162088	-0.0162956
2.56167	0.00867372	0.114758	0.0091806	1.28242	0.00285	0.035625	0.00285	8.09488	25.5798	-0.0257741	0.0035625	0.0114758	-0.0322176
2.56483	0.00729316	0.096492	0.00771936	1.284	0.00418	0.05225	0.00418	8.10487	25.6114	-0.0380957	0.005225	0.0096492	-0.0476197
2.56799	0.00797451	0.105507	0.00844054	1.28558	0.00516	0.0645	0.00516	8.11486	25.643	-0.0485171	0.00645	0.0105507	-0.0606463
2.57116	0.00914802	0.121033	0.00968262	1.28716	0.00448	0.056	0.00448	8.12486	25.6746	-0.0552439	0.0056	0.0121033	-0.0690549
2.57432	0.00956927	0.126606	0.0101285	1.28874	0.00214	0.02675	0.00214	8.13485	25.7061	-0.0577942	0.002675	0.0126606	-0.0722427
2.57748	0.0090391	0.119592	0.00956734	1.29032	-0.00036	-0.0045	-0.00036	8.14485	25.7377	-0.0573476	-0.00045	0.0119592	-0.0716845
2.58065	0.00805043	0.106511	0.00852089	1.2919	-0.00146	-0.01825	-0.00146	8.15484	25.7693	-0.0558524	-0.001825	0.0106511	-0.0698154
2.58381	0.00718201	0.0950215	0.00760172	1.29349	-0.00117	-0.014625	-0.00117	8.16483	25.8009	-0.0545286	-0.0014625	0.00950215	-0.0681608
2.58697	0.006702	0.0886708	0.00709366	1.29507	-0.00084	-0.0105	-0.00084	8.17483	25.8325	-0.0532386	-0.00105	0.00886708	-0.0665483
2.59013	0.00654143	0.0865463	0.00692371	1.29665	-0.0012	-0.015	-0.0012	8.18482	25.864	-0.0505588	-0.0015	0.00865463	-0.0631985
2.5933	0.00647247	0.085634	0.00685072	1.29823	-0.00129	-0.016125	-0.00129	8.19481	25.8956	-0.0447429	-0.0016125	0.0085634	-0.0559287
2.59646	0.00644757	0.0853045	0.00682436	1.29981	0.00016	0.002	0.00016	8.20481	25.9272	-0.0349634	0.0002	0.00853045	-0.0437042
2.59962	0.00668278	0.0884164	0.00707331	1.30139	0.00272	0.034	0.00272	8.2148	25.9588	-0.0231798	0.0034	0.00884164	-0.0289748
2.60278	0.0072422	0.0958178	0.00766542	1.30297	0.0044	0.055	0.0044	8.22479	25.9904	-0.0141674	0.0055	0.00958178	-0.0177092
2.60595	0.00794938	0.105174	0.00841393	1.30455	0.00402	0.05025	0.00402	8.23479	26.0219	-0.0104449	0.005025	0.0105174	-0.0130561
2.60911	0.00852092	0.112736	0.00901888	1.30614	0.00262	0.03275	0.00262	8.24478	26.0535	-0.00959673	0.003275	0.0112736	-0.0119959
2.61227	0.00846909	0.11205	0.00896402	1.30772	0.00196	0.0245	0.00196	8.25478	26.0851	-0.00887423	0.00245	0.011205	-0.0110928
2.61543	0.00743662	0.0983902	0.00787121	1.3093	0.00225	0.028125	0.00225	8.26477	26.1167	-0.0076177	0.0028125	0.00983902	-0.00952213
2.6186	0.00569081	0.0752922	0.00602337	1.31088	0.0021	0.02625	0.0021	8.27476	26.1483	-0.00518318	0.002625	0.00752922	-0.00647897
2.62176	0.00383359	0.0507202	0.00405762	1.31246	0.00059	0.007375	0.00059	8.28476	26.1798	-0.00117642	0.0007375	0.00507202	-0.00147053
2.62492	0.00208585	0.0275968	0.00220774	1.31404	-0.00152	-0.019	-0.00152	8.29475	26.2114	0.00391094	-0.0019	0.00275968	0.00488868
2.62808	0.000222197	0.00293978	0.000235182	1.31562	-0.0029	-0.03625	-0.0029	8.30474	26.243	0.00958103	-0.003625	0.000293978	0.0119763
2.63125	-0.00191467	-0.025332	-0.00202656	1.3172	-0.00344	-0.043	-0.00344	8.31474	26.2746	0.0158729	-0.0043	-0.0025332	0.0198412
2.63441	-0.00428437	-0.0566843	-0.00453474	1.31879	-0.0041	-0.05125	-0.0041	8.32473	26.3062	0.0226557	-0.005125	-0.00566843	0.0283196
2.63757	-0.00667621	-0.0883295	-0.00706636	1.32037	-0.0053	-0.06625	-0.0053	8.33472	26.3377	0.0292	-0.006625	-0.00883295	0.0365
2.64073	-0.00853381	-0.112906	-0.00903252	1.32195	-0.0062	-0.0775	-0.0062	8.34472	26.3693	0.0346123	-0.00775	-0.0112906	0.0432654
2.6439	-0.00934086	-0.123584	-0.00988673	1.32353	-0.00572	-0.0715	-0.00572	8.35471	26.4009	0.0384011	-0.00715	-0.0123584	0.0480013
2.64706	-0.00928666	-0.122867	-0.00982936	1.32511	-0.00373	-0.046625	-0.00373	8.36471	26.4325	0.041007	-0.0046625	-0.0122867	0.0512587
2.65022	-0.00905263	-0.119771	-0.00958165	1.32669	-0.00105	-0.013125	-0.00105	8.3747	26.4641	0.0433491	-0.0013125	-0.0119771	0.0541864
2.65338	-0.00911951	-0.120656	-0.00965245	1.32827	0.00154	0.01925	0.00154	8.38469	26.4956	0.0460312	0.001925	-0.0120656	0.057539
2.65655	-0.00947132	-0.12531	-0.0100248	1.32985	0.0039	0.04875	0.0039	8.39469	26.5272	0.0492518	0.004875	-0.012531	0.0615648
2.65971	-0.00974222	-0.128894	-0.0103115	1.33144	0.00619	0.077375	0.00619	8.40468	26.5588	0.0524855	0.0077375	-0.0128894	0.0656069
2.66287	-0.00966058	-0.127814	-0.0102251	1.33302	0.00836	0.1045	0.00836	8.41467	26.5904	0.0547009	0.01045	-0.0127814	0.0683761
2.66603	-0.00927661	-0.122734	-0.00981872	1.3346	0.00989	0.123625	0.00989	8.42467	26.622	0.0557	0.0123625	-0.0122734	0.069625
2.6692	-0.00880773	-0.116531	-0.00932244	1.33618	0.01005	0.125625	0.01005	8.43466	26.6535	0.0556004	0.0125625	-0.0116531	0.0695005
2.67236	-0.00838914	-0.110992	-0.00887939	1.33776	0.0085	0.10625	0.0085	8.44466	26.6851	0.054437	0.010625	-0.0110992	0.0680463
2.67552	-0.00784751	-0.103826	-0.00830612	1.33934	0.00572	0.0715	0.00572	8.45465	26.7167	0.0519741	0.00715	-0.0103826	0.0649676
2.67868	-0.00688876	-0.0911416	-0.00729133	1.34092	0.00293	0.036625	0.00293	8.46464	26.7483	0.0465919	0.0036625	-0.00911416	0.0582399
2.68185	-0.00551206	-0.0729272	-0.00583417	1.3425	0.0012	0.015	0.0012	8.47464	26.7799	0.0370071	0.0015	-0.00729272	0.0462589
2.68501	-0.00425425	-0.0562858	-0.00450286	1.34409	0.00059	0.007375	0.00059	8.48463	26.8114	0.0254068	0.0007375	-0.00562858	0.0317586
2.68817	-0.00387583	-0.0512791	-0.00410233	1.34567	0.00022	0.00275	0.00022	8.49462	26.843	0.0153296	0.000275	-0.00512791	0.0191621
2.69133	-0.00457015	-0.0604653	-0.00483723	1.34725	-0.0006	-0.0075	-0.0006	8.50462	26.8746	0.00731928	-0.00075	-0.00604653	0.0091491
2.6945	-0.00579206	-0.0766318	-0.00613054	1.34883	-0.00163	-0.020375	-0.00163	8.51461	26.9062	-8.07319e-05	-0.0020375	-0.00766318	-0.000100915
2.69766	-0.00694253	-0.0918531	-0.00734825	1.35041	-0.00218	-0.02725	-0.00218	8.5246	26.9378	-0.00725645	-0.002725	-0.00918531	-0.00907056
2.70082	-0.0077006	-0.101883	-0.00815061	1.35199	-0.00198	-0.02475	-0.00198	8.5346	26.9693	-0.0142459	-0.002475	-0.0101883	-0.0178074
2.70398	-0.00392129	-0.0518806	-0.00415045	1.35357	-0.00133	-0.016625	-0.00133	8.54459	27.0009	-0.0207553	-0.0016625	-0.00518806	-0.0259442
2.70715	0.0095549	0.126416	0.0101133	1.35515	-0.00043	-0.005375	-0.00043	8.55459	27.0325	-0.0253618	-0.0005375	0.0126416	-0.0317022
2.71031	0.0273607	0.361996	0.0289596	1.35674	0.00089	0.011125	0.00089	8.56458	27.0641	-0.0279332	0.0011125	0.0361996	-0.0349166
2.71347	0.0389314	0.515081	0.0412065	1.35832	0.00251	0.031375	0.00251	8.57457	27.0957	-0.0296349	0.0031375	0.0515081	-0.0370436
2.71664	0.0412267	0.545449	0.0436359	1.3599	0.0036	0.045	0.0036	8.58457	27.1272	-0.0319413	0.0045	0.0545449	-0.0399266
2.7198	0.0377744	0.499774	0.0399819	1.36148	0.0033	0.04125	0.0033	8.59456	27.1588	-0.0349195	0.004125	0.0499774	-0.0436494
2.72296	0.0332804	0.440316	0.0352253	1.36306	0.00183	0.022875	0.00183	8.60455	27.1904	-0.0377714	0.0022875	0.0440316	-0.0472142
2.72612	0.0308046	0.40756	0.0326048	1.36464	0.00036	0.0045	0.00036	8.61455	27.222	-0.0400832	0.00045	0.040756	-0.0501041
2.72929	0.030655	0.405581	0.0324465	1.36622	-0.00029	-0.003625	-0.00029	8.62454	27.2536	-0.0407828	-0.0003625	0.0405581	-0.0509785
2.73245	0.0312285	0.413168	0.0330535	1.36781	-0.00057	-0.007125	-0.00057	8.63454	27.2851	-0.0396416	-0.0007125	0.0413168	-0.049552
2.73561	0.0308491	0.408148	0.0326519	1.36939	-0.00141	-0.017625	-0.00141	8.64453	27.3167	-0.0372455	-0.0017625	0.0408148	-0.0465569
2.73877	0.0288841	0.382151	0.0305721	1.37097	-0.00298	-0.03725	-0.00298	8.65452	27.3483	-0.0345636	-0.003725	0.0382151	-0.0432045
2.74194	0.0257703	0.340954	0.0272763	1.37255	-0.00449	-0.056125	-0.00449	8.66452	27.3799	-0.0324533	-0.0056125	0.0340954	-0.0405666
2.7451	0.0223864	0.296183	0.0236947	1.37413	-0.0053	-0.06625	-0.0053	8.67451	27.4115	-0.0310664	-0.006625	0.0296183	-0.038833
2.74826	0.0193816	0.256428	0.0205142	1.37571	-0.00557	-0.069625	-0.00557	8.6845	27.443	-0.0297392	-0.0069625	0.0256428	-0.037174
2.75142	0.0169106	0.223735	0.0178988	1.37729	-0.00569	-0.071125	-0.00569	8.6945	27.4746	-0.0284572	-0.0071125	0.0223735	-0.0355715
2.75459	0.0146954	0.194428	0.0155542	1.37887	-0.00554	-0.06925	-0.00554	8.70449	27.5062	-0.0274423	-0.006925	0.0194428	-0.0343028
2.75775	0.0124038	0.164108	0.0131286	1.38046	-0.0047	-0.05875	-0.0047	8.71448	27.5378	-0.0265599	-0.005875	0.0164108	-0.0331998
2.76091	0.00990455	0.131042	0.0104834	1.38204	-0.00334	-0.04175	-0.00334	8.72448	27.5694	-0.0262355	-0.004175	0.0131042	-0.0327944
2.76407	0.00723642	0.0957414	0.00765931	1.38362	-0.00225	-0.028125	-0.00225	8.73447	27.6009	-0.0276523	-0.0028125	0.00957414	-0.0345653
2.76724	0.00452397	0.0598544	0.00478835	1.3852	-0.00191	-0.023875	-0.00191	8.74447	27.6325	-0.0312678	-0.0023875	0.00598544	-0.0390847
2.7704	0.00199669	0.0264172	0.00211337	1.38678	-0.00199	-0.024875	-0.00199	8.75446	27.6641	-0.0358786	-0.0024875	0.00264172	-0.0448482
2.77356	0.000386545	0.00511418	0.000409134	1.38836	-0.00191	-0.023875	-0.00191	8.76445	27.6957	-0.0398275	-0.0023875	0.000511418	-0.0497844
2.77672	0.000517311	0.00684428	0.000547543	1.38994	-0.00159	-0.019875	-0.00159	8.77445	27.7273	-0.0424322	-0.0019875	0.000684428	-0.0530402
2.77989	0.00213888	0.0282984	0.00226387	1.39152	-0.00124	-0.0155	-0.00124	8.78444	27.7588	-0.0428886	-0.00155	0.00282984	-0.0536108
2.78305	0.00411538	0.0544485	0.00435588	1.39311	-0.0006	-0.0075	-0.0006	8.79443	27.7904	-0.0396097	-0.00075	0.00544485	-0.0495121
2.78621	0.0053738	0.0710981	0.00568784	1.39469	0.00083	0.010375	0.00083	8.80443	27.822	-0.0321395	0.0010375	0.00710981	-0.0401743
2.78937	0.00498163	0.0659094	0.00527275	1.39627	0.00281	0.035125	0.00281	8.81442	27.8536	-0.0220073	0.0035125	0.00659094	-0.0275091
2.79254	0.0025812	0.0341505	0.00273204	1.39785	0.00412	0.0515	0.00412	8.82441	27.8852	-0.0109161	0.00515	0.00341505	-0.0136451
2.7957	-0.000977093	-0.0129274	-0.00103419	1.39943	0.00384	0.048	0.00384	8.83441	27.9167	0.000549731	0.0048	-0.00129274	0.000687164
2.79886	-0.00430654	-0.0569776	-0.00455821	1.40101	0.00259	0.032375	0.00259	8.8444	27.9483	0.0124553	0.0032375	-0.00569776	0.0155692
2.80202	-0.00607958	-0.0804358	-0.00643487	1.40259	0.00177	0.022125	0.00177	8.8544	27.9799	0.0248177	0.0022125	-0.00804358	0.0310221
2.80519	-0.00538751	-0.0712794	-0.00570235	1.40417	0.00175	0.021875	0.00175	8.86439	28.0115	0.0372085	0.0021875	-0.00712794	0.0465106
2.80835	-0.00292559	-0.038707	-0.00309656	1.40576	0.00149	0.018625	0.00149	8.87438	28.0431	0.0485372	0.0018625	-0.0038707	0.0606715
2.81151	-0.00132795	-0.0175694	-0.00140555	1.40734	0.0001	0.00125	0.0001	8.88438	28.0746	0.0578672	0.000125	-0.00175694	0.072334
2.81467	-0.00311618	-0.0412286	-0.00329828	1.40892	-0.0017	-0.02125	-0.0017	8.89437	28.1062	0.064968	-0.002125	-0.00412286	0.08121
2.81784	-0.0081658	-0.108037	-0.008643	1.4105	-0.00248	-0.031	-0.00248	8.90436	28.1378	0.070277	-0.0031	-0.0108037	0.0878462
2.821	-0.0141698	-0.187473	-0.0149978	1.41208	-0.00209	-0.026125	-0.00209	8.91436	28.1694	0.0743285	-0.0026125	-0.0187473	0.0929106
2.82416	-0.0191698	-0.253626	-0.0202901	1.41366	-0.00186	-0.02325	-0.00186	8.92435	28.201	0.0773556	-0.002325	-0.0253626	0.0966945
2.82732	-0.0228304	-0.302057	-0.0241646	1.41524	-0.00276	-0.0345	-0.00276	8.93435	28.2325	0.079	-0.00345	-0.0302057	0.09875
2.83049	-0.0260265	-0.344344	-0.0275475	1.41682	-0.004	-0.05	-0.004	8.94434	28.2641	0.0786756	-0.005	-0.0344344	0.0983445
2.83365	-0.0297849	-0.394069	-0.0315255	1.41841	-0.00408	-0.051	-0.00408	8.95433	28.2957	0.0764602	-0.0051	-0.0394069	0.0955753
2.83681	-0.0345021	-0.45648	-0.0365184	1.41999	-0.00275	-0.034375	-0.00275	8.96433	28.3273	0.0728079	-0.0034375	-0.045648	0.0910099
2.83997	-0.0400751	-0.530213	-0.042417	1.42157	-0.0011	-0.01375	-0.0011	8.97432	28.3589	0.0680738	-0.001375	-0.0530213	0.0850923
2.84314	-0.0448227	-0.593026	-0.0474421	1.42315	0.00013	0.001625	0.00013	8.98431	28.3904	0.0630496	0.0001625	-0.0593026	0.078812
2.8463	-0.0408549	-0.540531	-0.0432425	1.42473	0.00154	0.01925	0.00154	8.99431	28.422	0.0580007	0.001925	-0.0540531	0.0725009
2.84946	-0.0189912	-0.251263	-0.020101	1.42631	0.00388	0.0485	0.00388	9.0043	28.4536	0.0514919	0.00485	-0.0251263	0.0643649
2.85262	0.0134305	0.177693	0.0142154	1.42789	0.00647	0.080875	0.00647	9.01429	28.4852	0.0413076	0.0080875	0.0177693	0.0516345
2.85579	0.0344497	0.455786	0.0364629	1.42948	0.00765	0.095625	0.00765	9.02429	28.5168	0.0272962	0.0095625	0.0455786	0.0341202
2.85895	0.0328238	0.434274	0.0347419	1.43106	0.00662	0.08275	0.00662	9.03428	28.5483	0.0117328	0.008275	0.0434274	0.014666
2.86211	0.0173945	0.230138	0.018411	1.43264	0.0044	0.055	0.0044	9.04428	28.5799	-0.0023874	0.0055	0.0230138	-0.00298425
2.86528	0.0029653	0.0392323	0.00313859	1.43422	0.00262	0.03275	0.00262	9.05427	28.6115	-0.0128637	0.003275	0.00392323	-0.0160796
2.86844	-0.00286118	-0.0378548	-0.00302838	1.4358	0.00185	0.023125	0.00185	9.06426	28.6431	-0.0198134	0.0023125	-0.00378548	-0.0247668
2.8716	0.000131406	0.00173857	0.000139085	1.43738	0.00146	0.01825	0.00146	9.07426	28.6747	-0.0247382	0.001825	0.000173857	-0.0309228
2.87476	0.00983048	0.130062	0.010405	1.43896	0.00081	0.010125	0.00081	9.08425	28.7062	-0.0293944	0.0010125	0.0130062	-0.036743
2.87793	0.0215834	0.285559	0.0228447	1.44054	-1e-05	-0.000125	-1e-05	9.09424	28.7378	-0.0350127	-1.25e-05	0.0285559	-0.0437659
2.88109	0.0282684	0.374005	0.0299204	1.44213	-0.00071	-0.008875	-0.00071	9.10424	28.7694	-0.0408439	-0.0008875	0.0374005	-0.0510549
2.88425	0.026441	0.349827	0.0279862	1.44371	-0.00149	-0.018625	-0.00149	9.11423	28.801	-0.0446287	-0.0018625	0.0349827	-0.0557859
2.88741	0.0194343	0.257126	0.0205701	1.44529	-0.00276	-0.0345	-0.00276	9.12423	28.8326	-0.0449429	-0.00345	0.0257126	-0.0561786
2.89058	0.0129904	0.171869	0.0137495	1.44687	-0.00428	-0.0535	-0.00428	9.13422	28.8641	-0.0418749	-0.00535	0.0171869	-0.0523436
2.89374	0.01072	0.141831	0.0113465	1.44845	-0.005	-0.0625	-0.005	9.14421	28.8957	-0.0362873	-0.00625	0.0141831	-0.0453591
2.8969	0.0131065	0.173405	0.0138724	1.45003	-0.00412	-0.0515	-0.00412	9.15421	28.9273	-0.0286548	-0.00515	0.0173405	-0.0358185
2.90006	0.0172614	0.228376	0.0182701	1.45161	-0.00204	-0.0255	-0.00204	9.1642	28.9589	-0.0188661	-0.00255	0.0228376	-0.0235827
2.90323	0.0182856	0.241927	0.0193542	1.45319	-7e-05	-0.000875	-7e-05	9.17419	28.9905	-0.00790042	-8.75e-05	0.0241927	-0.00987553
2.90639	0.01365	0.180596	0.0144477	1.45478	0.0009	0.01125	0.0009	9.18419	29.022	0.000739781	0.001125	0.0180596	0.000924726
2.90955	0.00532333	0.0704303	0.00563442	1.45636	0.00135	0.016875	0.00135	9.19418	29.0536	0.00362823	0.0016875	0.00704303	0.00453528
2.91271	-0.00315371	-0.0417252	-0.00333801	1.45794	0.00248	0.031	0.00248	9.20417	29.0852	0.001456	0.0031	-0.00417252	0.00182
2.91588	-0.0102694	-0.135869	-0.0108695	1.45952	0.00482	0.06025	0.00482	9.21417	29.1168	-0.00158637	0.006025	-0.0135869	-0.00198296
2.91904	-0.0168753	-0.223268	-0.0178614	1.4611	0.00768	0.096	0.00768	9.22416	29.1484	-0.00295284	0.0096	-0.0223268	-0.00369105
2.9222	-0.0241623	-0.319679	-0.0255743	1.46268	0.00998	0.12475	0.00998	9.23416	29.1799	-0.00334551	0.012475	-0.0319679	-0.00418188
2.92536	-0.0326143	-0.431504	-0.0345203	1.46426	0.01137	0.142125	0.01137	9.24415	29.2115	-0.00416225	0.0142125	-0.0431504	-0.00520281
2.92853	-0.0410569	-0.543203	-0.0434563	1.46584	0.01211	0.151375	0.01211	9.25414	29.2431	-0.00587427	0.0151375	-0.0543203	-0.00734284
2.93169	-0.0443855	-0.587242	-0.0469793	1.46743	0.01225	0.153125	0.01225	9.26414	29.2747	-0.00882711	0.0153125	-0.0587242	-0.0110339
2.93485	-0.0369529	-0.488904	-0.0391124	1.46901	0.01128	0.141	0.01128	9.27413	29.3063	-0.013225	0.0141	-0.0488904	-0.0165312
2.93801	-0.0214203	-0.283401	-0.0226721	1.47059	0.00889	0.111125	0.00889	9.28412	29.3378	-0.0183192	0.0111125	-0.0283401	-0.022899
2.94118	-0.00841519	-0.111337	-0.00890697	1.47217	0.00565	0.070625	0.00565	9.29412	29.3694	-0.0223395	0.0070625	-0.0111337	-0.0279244
2.94434	-0.00556176	-0.0735848	-0.00588679	1.47375	0.0026	0.0325	0.0026	9.30411	29.401	-0.0236617	0.00325	-0.00735848	-0.0295771
2.9475	-0.0106799	-0.141301	-0.0113041	1.47533	0.00012	0.0015	0.00012	9.3141	29.4326	-0.0214825	0.00015	-0.0141301	-0.0268532
2.95066	-0.0156109	-0.20654	-0.0165232	1.47691	-0.00242	-0.03025	-0.00242	9.3241	29.4642	-0.0160468	-0.003025	-0.020654	-0.0200585
2.95383	-0.0143241	-0.189515	-0.0151612	1.47849	-0.00566	-0.07075	-0.00566	9.33409	29.4957	-0.00846586	-0.007075	-0.0189515	-0.0105823
2.95699	-0.00706764	-0.0935083	-0.00748066	1.48008	-0.00929	-0.116125	-0.00929	9.34409	29.5273	-0.000180626	-0.0116125	-0.00935083	-0.000225782
2.96015	0.00192276	0.0254391	0.00203513	1.48166	-0.01219	-0.152375	-0.01219	9.35408	29.5589	0.00801037	-0.0152375	0.00254391	0.010013
2.96331	0.00900888	0.119192	0.00953535	1.48324	-0.01343	-0.167875	-0.01343	9.36407	29.5905	0.0156124	-0.0167875	0.0119192	0.0195155
2.96648	0.0134023	0.177319	0.0141855	1.48482	-0.01293	-0.161625	-0.01293	9.37407	29.6221	0.0215678	-0.0161625	0.0177319	0.0269598
2.96964	0.0164778	0.218009	0.0174407	1.4864	-0.01118	-0.13975	-0.01118	9.38406	29.6536	0.025532	-0.013975	0.0218009	0.031915
2.9728	0.0198517	0.262647	0.0210118	1.48798	-0.00859	-0.107375	-0.00859	9.39405	29.6852	0.0285087	-0.0107375	0.0262647	0.0356359
2.97596	0.0239279	0.316578	0.0253262	1.48956	-0.00533	-0.066625	-0.00533	9.40405	29.7168	0.0315803	-0.0066625	0.0316578	0.0394754
2.97913	0.0278854	0.368937	0.029515	1.49114	-0.00162	-0.02025	-0.00162	9.41404	29.7484	0.0344683	-0.002025	0.0368937	0.0430854
2.98229	0.0308613	0.408311	0.0326649	1.49273	0.00209	0.026125	0.00209	9.42404	29.78	0.0366623	0.0026125	0.0408311	0.0458279
2.98545	0.0318616	0.421544	0.0337236	1.49431	0.00535	0.066875	0.00535	9.43403	29.8115	0.0381498	0.0066875	0.0421544	0.0476872
2.98861	0.0295098	0.390429	0.0312343	1.49589	0.00789	0.098625	0.00789	9.44402	29.8431	0.0391302	0.0098625	0.0390429	0.0489127
2.99178	0.0239058	0.316286	0.0253029	1.49747	0.00944	0.118	0.00944	9.45402	29.8747	0.0392634	0.0118	0.0316286	0.0490792
2.99494	0.0170118	0.225074	0.018006	1.49905	0.00972	0.1215	0.00972	9.46401	29.9063	0.0376665	0.01215	0.0225074	0.0470831
2.9981	0.0107156	0.141773	0.0113419	1.50063	0.00865	0.108125	0.00865	9.474	29.9379	0.0336489	0.0108125	0.0141773	0.0420611
3.00127	0.00548728	0.0725994	0.00580795	1.50221	0.00655	0.081875	0.00655	9.484	29.9694	0.0269927	0.0081875	0.00725994	0.0337409
3.00443	0.000660576	0.00873975	0.00069918	1.5038	0.00401	0.050125	0.00401	9.49399	30.001	0.0179305	0.0050125	0.000873975	0.0224131
3.00759	-0.00451733	-0.0597664	-0.00478131	1.50538	0.0013	0.01625	0.0013	9.50398	30.0326	0.00746064	0.001625	-0.00597664	0.00932579
3.01075	-0.0105662	-0.139797	-0.0111837	1.50696	-0.00163	-0.020375	-0.00163	9.51398	30.0642	-0.00241882	-0.0020375	-0.0139797	-0.00302352
3.01392	-0.0179225	-0.237124	-0.0189699	1.50854	-0.00468	-0.0585	-0.00468	9.52397	30.0958	-0.00991086	-0.00585	-0.0237124	-0.0123886
3.01708	-0.0266463	-0.352544	-0.0282035	1.51012	-0.00715	-0.089375	-0.00715	9.53397	30.1273	-0.0148899	-0.0089375	-0.0352544	-0.0186123
3.02024	-0.0362029	-0.478982	-0.0383186	1.5117	-0.00832	-0.104	-0.00832	9.54396	30.1589	-0.0178653	-0.0104	-0.0478982	-0.0223316
3.0234	-0.0422472	-0.55895	-0.044716	1.51328	-0.0083	-0.10375	-0.0083	9.55395	30.1905	-0.0192098	-0.010375	-0.055895	-0.0240123
3.02657	-0.0350695	-0.463986	-0.0371189	1.51486	-0.00798	-0.09975	-0.00798	9.56395	30.2221	-0.019348	-0.009975	-0.0463986	-0.024185
3.02973	-0.0128118	-0.169507	-0.0135605	1.51645	-0.00799	-0.099875	-0.00799	9.57394	30.2537	-0.0190229	-0.0099875	-0.0169507	-0.0237786
3.03289	0.0095551	0.126419	0.0101135	1.51803	-0.00796	-0.0995	-0.00796	9.58393	30.2852	-0.0188179	-0.00995	0.0126419	-0.0235224
3.03605	0.0168568	0.223024	0.0178419	1.51961	-0.00701	-0.087625	-0.00701	9.59393	30.3168	-0.0182792	-0.0087625	0.0223024	-0.022849
3.03922	0.00970604	0.128416	0.0102732	1.52119	-0.00486	-0.06075	-0.00486	9.60392	30.3484	-0.0158995	-0.006075	0.0128416	-0.0198743
3.04238	-0.00105456	-0.0139524	-0.00111619	1.52277	-0.00204	-0.0255	-0.00204	9.61392	30.38	-0.0111988	-0.00255	-0.00139524	-0.0139985
3.04554	-0.00681829	-0.0902093	-0.00721675	1.52435	0.0007	0.00875	0.0007	9.62391	30.4116	-0.00581144	0.000875	-0.00902093	-0.0072643
3.0487	-0.00632348	-0.0836628	-0.00669302	1.52593	0.00301	0.037625	0.00301	9.6339	30.4431	-0.00163349	0.0037625	-0.00836628	-0.00204186
3.05187	-0.00324067	-0.0428757	-0.00343005	1.52751	0.00475	0.059375	0.00475	9.6439	30.4747	0.000557584	0.0059375	-0.00428757	0.00069698
3.05503	-0.00161887	-0.0214184	-0.00171347	1.5291	0.0059	0.07375	0.0059	9.65389	30.5063	0.00110889	0.007375	-0.00214184	0.00138611
3.05819	-0.00357079	-0.0472433	-0.00377947	1.53068	0.0065	0.08125	0.0065	9.66388	30.5379	0.0011403	0.008125	-0.00472433	0.00142537
3.06135	-0.00925439	-0.12244	-0.00979521	1.53226	0.00664	0.083	0.00664	9.67388	30.5695	0.000758629	0.0083	-0.012244	0.000948286
3.06452	-0.016987	-0.224747	-0.0179798	1.53384	0.00614	0.07675	0.00614	9.68387	30.601	-0.00140103	0.007675	-0.0224747	-0.00175129
3.06768	-0.0222541	-0.294433	-0.0235546	1.53542	0.00459	0.057375	0.00459	9.69386	30.6326	-0.0052303	0.0057375	-0.0294433	-0.00653787
3.07084	-0.019134	-0.253152	-0.0202522	1.537	0.00215	0.026875	0.00215	9.70386	30.6642	-0.00892135	0.0026875	-0.0253152	-0.0111517
3.074	-0.00632916	-0.0837379	-0.00669903	1.53858	-0.00011	-0.001375	-0.00011	9.71385	30.6958	-0.0111203	-0.0001375	-0.00837379	-0.0139003
3.07717	0.0102568	0.135702	0.0108562	1.54016	-0.00114	-0.01425	-0.00114	9.72385	30.7274	-0.0117642	-0.001425	0.0135702	-0.0147053
3.08033	0.0212739	0.281464	0.0225171	1.54175	-0.00104	-0.013	-0.00104	9.73384	30.7589	-0.0115758	-0.0013	0.0281464	-0.0144697
3.08349	0.0207848	0.274993	0.0219994	1.54333	-0.00095	-0.011875	-0.00095	9.74383	30.7905	-0.0114344	-0.0011875	0.0274993	-0.014293
3.08665	0.0115314	0.152567	0.0122053	1.54491	-0.00142	-0.01775	-0.00142	9.75383	30.8221	-0.0118585	-0.001775	0.0152567	-0.0148231
3.08982	0.00166782	0.022066	0.00176528	1.54649	-0.00187	-0.023375	-0.00187	9.76382	30.8537	-0.0128009	-0.0023375	0.0022066	-0.0160011
3.09298	-0.00277826	-0.0367577	-0.00294062	1.54807	-0.00174	-0.02175	-0.00174	9.77381	30.8853	-0.0137904	-0.002175	-0.00367577	-0.017238
3.09614	-0.00157483	-0.0208358	-0.00166686	1.54965	-0.00159	-0.019875	-0.00159	9.78381	30.9168	-0.0145757	-0.0019875	-0.00208358	-0.0182197
3.0993	0.00145111	0.0191989	0.00153591	1.55123	-0.0023	-0.02875	-0.0023	9.7938	30.9484	-0.0148742	-0.002875	0.00191989	-0.0185927
3.10247	0.00268887	0.0355751	0.00284601	1.55281	-0.00343	-0.042875	-0.00343	9.8038	30.98	-0.0138532	-0.0042875	0.00355751	-0.0173165
3.10563	0.000999949	0.0132298	0.00105839	1.5544	-0.00339	-0.042375	-0.00339	9.81379	31.0116	-0.0106491	-0.0042375	0.00132298	-0.0133113
3.10879	-0.00297074	-0.0393044	-0.00314435	1.55598	-0.00139	-0.017375	-0.00139	9.82378	31.0432	-0.00565438	-0.0017375	-0.00393044	-0.00706797
3.11195	-0.00798612	-0.10566	-0.00845282	1.55756	0.00141	0.017625	0.00141	9.83378	31.0747	-0.00066596	0.0017625	-0.010566	-0.00083245
3.11512	-0.0126591	-0.167487	-0.0133989	1.55914	0.00319	0.039875	0.00319	9.84377	31.1063	0.00251306	0.0039875	-0.0167487	0.00314132
3.11828	-0.0158851	-0.210168	-0.0168134	1.56072	0.00351	0.043875	0.00351	9.85376	31.1379	0.00400518	0.0043875	-0.0210168	0.00500648
3.12144	-0.0175796	-0.232587	-0.018607	1.5623	0.00338	0.04225	0.00338	9.86376	31.1695	0.00488475	0.004225	-0.0232587	0.00610594
3.1246	-0.0187067	-0.247499	-0.0197999	1.56388	0.00381	0.047625	0.00381	9.87375	31.2011	0.00557584	0.0047625	-0.0247499	0.0069698
3.12777	-0.0201138	-0.266116	-0.0212892	1.56546	0.00481	0.060125	0.00481	9.88374	31.2326	0.00647112	0.0060125	-0.0266116	0.0080889
3.13093	-0.0211843	-0.280278	-0.0224222	1.56705	0.00563	0.070375	0.00563	9.89374	31.2642	0.00812031	0.0070375	-0.0280278	0.0101504
3.13409	-0.0204215	-0.270186	-0.0216149	1.56863	0.00548	0.0685	0.00548	9.90373	31.2958	0.0103821	0.00685	-0.0270186	0.0129776
3.13725	-0.0175518	-0.232219	-0.0185775	1.57021	0.00402	0.05025	0.00402	9.91373	31.3274	0.012848	0.005025	-0.0232219	0.01606
3.14042	-0.0135957	-0.179878	-0.0143903	1.57179	0.00161	0.020125	0.00161	9.92372	31.359	0.0149841	0.0020125	-0.0179878	0.0187301
3.14358	-0.00928142	-0.122798	-0.00982381	1.57337	-0.00059	-0.007375	-0.00059	9.93371	31.3905	0.0164508	-0.0007375	-0.0122798	0.0205635
3.14674	-0.00477094	-0.0631219	-0.00504975	1.57495	-0.00164	-0.0205	-0.00164	9.94371	31.4221	0.0177263	-0.00205	-0.00631219	0.0221579
3.14991	-0.00105833	-0.0140023	-0.00112018	1.57653	-0.00201	-0.025125	-0.00201	9.9537	31.4537	0.0194834	-0.0025125	-0.00140023	0.0243543
3.15307	0.000149649	0.00197992	0.000158394	1.57812	-0.00326	-0.04075	-0.00326	9.96369	31.4853	0.0214648	-0.004075	0.000197992	0.026831
3.15623	-0.000442183	-0.00585029	-0.000468023	1.5797	-0.00607	-0.075875	-0.00607	9.97369	31.5169	0.022719	-0.0075875	-0.000585029	0.0283987
3.15939	0.0005197	0.00687588	0.00055007	1.58128	-0.00902	-0.11275	-0.00902	9.98368	31.5484	0.0225819	-0.011275	0.000687588	0.0282273
3.16256	0.00496611	0.0657041	0.00525632	1.58286	-0.01016	-0.127	-0.01016	9.99367	31.58	0.0210712	-0.0127	0.00657041	0.026339
3.16572	0.0111637	0.147701	0.0118161	1.58444	-0.00939	-0.117375	-0.00939	10.0037	31.6116	0.0193133	-0.0117375	0.0147701	0.0241416
3.16888	0.0148739	0.196788	0.0157431	1.58602	-0.00848	-0.106	-0.00848	10.0137	31.6432	0.0185358	-0.0106	0.0196788	0.0231698
3.17204	0.0130075	0.172095	0.0137676	1.5876	-0.00839	-0.104875	-0.00839	10.0237	31.6748	0.0188789	-0.0104875	0.0172095	0.0235986
3.17521	0.00669134	0.0885297	0.00708238	1.58918	-0.00791	-0.098875	-0.00791	10.0336	31.7063	0.019757	-0.0098875	0.00885297	0.0246963
3.17837	-0.000424655	-0.00561839	-0.000449472	1.59077	-0.00532	-0.0665	-0.00532	10.0436	31.7379	0.0201511	-0.00665	-0.000561839	0.0251889
3.18153	-0.00582346	-0.0770472	-0.00616378	1.59235	-0.00084	-0.0105	-0.00084	10.0536	31.7695	0.019016	-0.00105	-0.00770472	0.02377
3.18469	-0.00952335	-0.125999	-0.0100799	1.59393	0.00364	0.0455	0.00364	10.0636	31.8011	0.0156595	0.00455	-0.0125999	0.0195744
3.18786	-0.0124443	-0.164645	-0.0131716	1.59551	0.00687	0.085875	0.00687	10.0736	31.8327	0.0101936	0.0085875	-0.0164645	0.012742
3.19102	-0.0128471	-0.169973	-0.0135979	1.59709	0.00927	0.115875	0.00927	10.0836	31.8642	0.00336121	0.0115875	-0.0169973	0.00420152
3.19418	-0.0080591	-0.106626	-0.00853006	1.59867	0.01155	0.144375	0.01155	10.0936	31.8958	-0.00370676	0.0144375	-0.0106626	-0.00463345
3.19734	-0.000447105	-0.00591541	-0.000473233	1.60025	0.01321	0.165125	0.01321	10.1036	31.9274	-0.0101936	0.0165125	-0.000591541	-0.012742
3.20051	0.00459114	0.0607431	0.00485944	1.60183	0.01328	0.166	0.01328	10.1136	31.959	-0.015204	0.0166	0.00607431	-0.019005
3.20367	0.00476675	0.0630664	0.00504531	1.60342	0.01188	0.1485	0.01188	10.1236	31.9906	-0.0181059	0.01485	0.00630664	-0.0226324
3.20683	0.00176317	0.0233276	0.00186621	1.605	0.01031	0.128875	0.01031	10.1336	32.0221	-0.0194291	0.0128875	0.00233276	-0.0242863
3.20999	-0.00098921	-0.0130877	-0.00104702	1.60658	0.00936	0.117	0.00936	10.1436	32.0537	-0.0210911	0.0117	-0.00130877	-0.0263639
3.21316	-0.000836536	-0.0110678	-0.000885422	1.60816	0.00837	0.104625	0.00837	10.1536	32.0853	-0.0244489	0.0104625	-0.00110678	-0.0305611
3.21632	0.00232888	0.0308122	0.00246498	1.60974	0.00615	0.076875	0.00615	10.1636	32.1169	-0.0294086	0.0076875	0.00308122	-0.0367607
3.21948	0.00656792	0.0868968	0.00695174	1.61132	0.00266	0.03325	0.00266	10.1736	32.1485	-0.0351088	0.003325	0.00868968	-0.043886
3.22264	0.00994833	0.131621	0.0105297	1.6129	-0.00084	-0.0105	-0.00084	10.1836	32.18	-0.0406465	-0.00105	0.0131621	-0.0508081
3.22581	0.011695	0.154731	0.0123785	1.61448	-0.00322	-0.04025	-0.00322	10.1935	32.2116	-0.0452473	-0.004025	0.0154731	-0.0565591
3.22897	0.0116748	0.154463	0.0123571	1.61607	-0.00472	-0.059	-0.00472	10.2035	32.2432	-0.0480209	-0.0059	0.0154463	-0.0600261
3.23213	0.0100973	0.133592	0.0106873	1.61765	-0.00653	-0.081625	-0.00653	10.2135	32.2748	-0.0480181	-0.0081625	0.0133592	-0.0600226
3.23529	0.00782701	0.103555	0.00828441	1.61923	-0.00921	-0.115125	-0.00921	10.2235	32.3064	-0.0450949	-0.0115125	0.0103555	-0.0563686
3.23846	0.00581906	0.076989	0.00615912	1.62081	-0.01189	-0.148625	-0.01189	10.2335	32.3379	-0.0404891	-0.0148625	0.0076989	-0.0506114
3.24162	0.00442372	0.0585279	0.00468224	1.62239	-0.01318	-0.16475	-0.01318	10.2435	32.3695	-0.035343	-0.016475	0.00585279	-0.0441787
3.24478	0.00310549	0.0410871	0.00328697	1.62397	-0.01283	-0.160375	-0.01283	10.2535	32.4011	-0.0298059	-0.0160375	0.00410871	-0.0372574
3.24794	0.000746981	0.00988292	0.000790634	1.62555	-0.0119	-0.14875	-0.0119	10.2635	32.4327	-0.0239725	-0.014875	0.000988292	-0.0299656
3.25111	-0.00311802	-0.0412529	-0.00330023	1.62713	-0.01129	-0.141125	-0.01129	10.2735	32.4643	-0.0181677	-0.0141125	-0.00412529	-0.0227096
3.25427	-0.00788247	-0.104289	-0.00834311	1.62872	-0.01053	-0.131625	-0.01053	10.2835	32.4958	-0.0134134	-0.0131625	-0.0104289	-0.0167668
3.25743	-0.0126691	-0.167618	-0.0134095	1.6303	-0.00862	-0.10775	-0.00862	10.2935	32.5274	-0.0103664	-0.010775	-0.0167618	-0.0129579
3.26059	-0.0170387	-0.225431	-0.0180345	1.63188	-0.00567	-0.070875	-0.00567	10.3035	32.559	-0.00936113	-0.0070875	-0.0225431	-0.0117014
3.26376	-0.0211076	-0.279264	-0.0223411	1.63346	-0.00289	-0.036125	-0.00289	10.3135	32.5906	-0.0106805	-0.0036125	-0.0279264	-0.0133506
3.26692	-0.0252439	-0.333989	-0.0267192	1.63504	-0.00096	-0.012	-0.00096	10.3235	32.6222	-0.013492	-0.0012	-0.0333989	-0.016865
3.27008	-0.0287941	-0.38096	-0.0304768	1.63662	0.00081	0.010125	0.00081	10.3335	32.6537	-0.0159336	0.0010125	-0.038096	-0.019917
3.27324	-0.0292001	-0.386332	-0.0309066	1.6382	0.00313	0.039125	0.00313	10.3435	32.6853	-0.0165153	0.0039125	-0.0386332	-0.0206442
3.27641	-0.0246681	-0.326371	-0.0261097	1.63978	0.00537	0.067125	0.00537	10.3534	32.7169	-0.0152354	0.0067125	-0.0326371	-0.0190443
3.27957	-0.0165776	-0.21933	-0.0175464	1.64137	0.00643	0.080375	0.00643	10.3634	32.7485	-0.0135077	0.0080375	-0.021933	-0.0168846
3.28273	-0.00760246	-0.100584	-0.00804674	1.64295	0.00668	0.0835	0.00668	10.3734	32.7801	-0.0130993	0.00835	-0.0100584	-0.0163741
3.2859	0.000748201	0.00989906	0.000791925	1.64453	0.00765	0.095625	0.00765	10.3834	32.8116	-0.0148427	0.0095625	0.000989906	-0.0185534
3.28906	0.00780461	0.103259	0.0082607	1.64611	0.00979	0.122375	0.00979	10.3934	32.8432	-0.0179702	0.0122375	0.0103259	-0.0224628
3.29222	0.0118127	0.156288	0.012503	1.64769	0.01129	0.141125	0.01129	10.4034	32.8748	-0.0208441	0.0141125	0.0156288	-0.0260551
3.29538	0.0109264	0.144561	0.0115649	1.64927	0.01026	0.12825	0.01026	10.4134	32.9064	-0.022356	0.012825	0.0144561	-0.027945
3.29855	0.00643974	0.085201	0.00681608	1.65085	0.00715	0.089375	0.00715	10.4234	32.938	-0.0223861	0.0089375	0.0085201	-0.0279827
3.30171	0.00302932	0.0400794	0.00320635	1.65244	0.00418	0.05225	0.00418	10.4334	32.9695	-0.0214105	0.005225	0.00400794	-0.0267631
3.30487	0.00537403	0.0711011	0.00568809	1.65402	0.00268	0.0335	0.00268	10.4434	33.0011	-0.0198092	0.00335	0.00711011	-0.0247615
3.30803	0.0140309	0.185635	0.0148508	1.6556	0.00186	0.02325	0.00186	10.4534	33.0327	-0.0179321	0.002325	0.0185635	-0.0224151
3.3112	0.024544	0.324729	0.0259783	1.65718	0.00043	0.005375	0.00043	10.4634	33.0643	-0.0160226	0.0005375	0.0324729	-0.0200283
3.31436	0.030375	0.401876	0.0321501	1.65876	-0.00175	-0.021875	-0.00175	10.4734	33.0959	-0.0141674	-0.0021875	0.0401876	-0.0177092
3.31752	0.0279618	0.369949	0.0295959	1.66034	-0.00399	-0.049875	-0.00399	10.4834	33.1274	-0.0117957	-0.0049875	0.0369949	-0.0147446
3.32068	0.0197771	0.261661	0.0209329	1.66192	-0.00593	-0.074125	-0.00593	10.4934	33.159	-0.00846586	-0.0074125	0.0261661	-0.0105823
3.32385	0.0111929	0.148088	0.011847	1.6635	-0.0076	-0.095	-0.0076	10.5034	33.1906	-0.00416225	-0.0095	0.0148088	-0.00520281
3.32701	0.00547841	0.072482	0.00579856	1.66509	-0.00883	-0.110375	-0.00883	10.5133	33.2222	0.000664389	-0.0110375	0.0072482	0.000830486
3.33017	0.00235528	0.0311615	0.00249292	1.66667	-0.00943	-0.117875	-0.00943	10.5233	33.2538	0.00510464	-0.0117875	0.00311615	0.00638081
3.33333	-2.50183e-05	-0.000331004	-2.64803e-05	1.66825	-0.00969	-0.121125	-0.00969	10.5333	33.2853	0.00845015	-0.0121125	-3.31004e-05	0.0105627
3.3365	-0.00271702	-0.0359475	-0.0028758	1.66983	-0.00989	-0.123625	-0.00989	10.5433	33.3169	0.0107433	-0.0123625	-0.00359475	0.0134291
3.33966	-0.00574685	-0.0760337	-0.0060827	1.67141	-0.0095	-0.11875	-0.0095	10.5533	33.3485	0.0123768	-0.011875	-0.00760337	0.015471
3.34282	-0.00895667	-0.118501	-0.00948008	1.67299	-0.00768	-0.096	-0.00768	10.5633	33.3801	0.0133663	-0.0096	-0.0118501	0.0167079
3.34598	-0.0120785	-0.159805	-0.0127844	1.67457	-0.00475	-0.059375	-0.00475	10.5733	33.4117	0.0136333	-0.0059375	-0.0159805	0.0170417
3.34915	-0.0139555	-0.184637	-0.014771	1.67615	-0.00218	-0.02725	-0.00218	10.5833	33.4432	0.0133035	-0.002725	-0.0184637	0.0166294
3.35231	-0.012939	-0.171189	-0.0136951	1.67774	-0.00069	-0.008625	-0.00069	10.5933	33.4748	0.0127223	-0.0008625	-0.0171189	0.0159029
3.35547	-0.00898078	-0.11882	-0.0095056	1.67932	0.00071	0.008875	0.00071	10.6033	33.5064	0.0120627	0.0008875	-0.011882	0.0150783
3.35863	-0.00397186	-0.0525497	-0.00420398	1.6809	0.00314	0.03925	0.00314	10.6133	33.538	0.0110103	0.003925	-0.00525497	0.0137629
3.3618	6.73351e-06	8.90876e-05	7.127e-06	1.68248	0.00595	0.074375	0.00595	10.6233	33.5696	0.0092826	0.0074375	8.90876e-06	0.0116033
3.36496	0.00202883	0.0268424	0.00214739	1.68406	0.00751	0.093875	0.00751	10.6333	33.6011	0.00727216	0.0093875	0.00268424	0.0090902
3.36812	0.00270626	0.0358051	0.00286441	1.68564	0.00761	0.095125	0.00761	10.6433	33.6327	0.0054659	0.0095125	0.00358051	0.00683237
3.37128	0.00339575	0.0449274	0.00359419	1.68722	0.00764	0.0955	0.00764	10.6533	33.6643	0.00397377	0.00955	0.00449274	0.00496721
3.37445	0.00488035	0.0645694	0.00516555	1.6888	0.00839	0.104875	0.00839	10.6633	33.6959	0.00369105	0.0104875	0.00645694	0.00461381
3.37761	0.00667973	0.0883761	0.00707009	1.69039	0.00873	0.109125	0.00873	10.6732	33.7275	0.00551302	0.0109125	0.00883761	0.00689127
3.38077	0.0075434	0.0998028	0.00798423	1.69197	0.00748	0.0935	0.00748	10.6832	33.759	0.009047	0.00935	0.00998028	0.0113088
3.38393	0.00701364	0.0927938	0.00742351	1.69355	0.0054	0.0675	0.0054	10.6932	33.7906	0.0130836	0.00675	0.00927938	0.0163545
3.3871	0.00629646	0.0833052	0.00666442	1.69513	0.00425	0.053125	0.00425	10.7032	33.8222	0.0167712	0.0053125	0.00833052	0.020964
3.39026	0.00706697	0.0934995	0.00747996	1.69671	0.00434	0.05425	0.00434	10.7132	33.8538	0.0200449	0.005425	0.00934995	0.0250562
3.39342	0.00965498	0.12774	0.0102192	1.69829	0.00448	0.056	0.00448	10.7232	33.8854	0.0234211	0.0056	0.012774	0.0292763
3.39658	0.0129806	0.17174	0.0137392	1.69987	0.00414	0.05175	0.00414	10.7332	33.9169	0.0271473	0.005175	0.017174	0.0339341
3.39975	0.0159252	0.210698	0.0168559	1.70145	0.00436	0.0545	0.00436	10.7432	33.9485	0.0306792	0.00545	0.0210698	0.038349
3.40291	0.0182154	0.240999	0.0192799	1.70304	0.00578	0.07225	0.00578	10.7532	33.9801	0.032725	0.007225	0.0240999	0.0409063
3.40607	0.0200325	0.265039	0.0212032	1.70462	0.00717	0.089625	0.00717	10.7632	34.0117	0.0327192	0.0089625	0.0265039	0.040899
3.40923	0.0207849	0.274994	0.0219995	1.7062	0.00707	0.088375	0.00707	10.7732	34.0433	0.031278	0.0088375	0.0274994	0.0390975
3.4124	0.0193453	0.255947	0.0204758	1.70778	0.00603	0.075375	0.00603	10.7832	34.0748	0.0290271	0.0075375	0.0255947	0.0362838
3.41556	0.0158001	0.209044	0.0167235	1.70936	0.00594	0.07425	0.00594	10.7932	34.1064	0.0265635	0.007425	0.0209044	0.0332043
3.41872	0.0115583	0.152923	0.0122338	1.71094	0.00729	0.091125	0.00729	10.8032	34.138	0.024235	0.0091125	0.0152923	0.0302937
3.42188	0.00782673	0.103551	0.00828411	1.71252	0.00849	0.106125	0.00849	10.8132	34.1696	0.0218449	0.0106125	0.0103551	0.0273061
3.42505	0.00477427	0.0631659	0.00505327	1.7141	0.00812	0.1015	0.00812	10.8231	34.2012	0.0190746	0.01015	0.00631659	0.0238432
3.42821	0.00183284	0.0242494	0.00193995	1.71569	0.00658	0.08225	0.00658	10.8331	34.2327	0.0162626	0.008225	0.00242494	0.0203283
3.43137	-0.00113123	-0.0149667	-0.00119734	1.71727	0.0049	0.06125	0.0049	10.8431	34.2643	0.0141202	0.006125	-0.00149667	0.0176503
3.43454	-0.00289744	-0.0383345	-0.00306676	1.71885	0.00307	0.038375	0.00307	10.8531	34.2959	0.0129894	0.0038375	-0.00383345	0.0162367
3.4377	-0.00241684	-0.031976	-0.00255808	1.72043	0.00051	0.006375	0.00051	10.8631	34.3275	0.0125653	0.0006375	-0.0031976	0.0157066
3.44086	-0.000559799	-0.00740642	-0.000592513	1.72201	-0.00242	-0.03025	-0.00242	10.8731	34.3591	0.012314	-0.003025	-0.000740642	0.0153925
3.44402	0.000964731	0.0127639	0.00102111	1.72359	-0.00487	-0.060875	-0.00487	10.8831	34.3906	0.011937	-0.0060875	0.00127639	0.0149213
3.44719	0.00141107	0.0186692	0.00149353	1.72517	-0.0072	-0.09	-0.0072	10.8931	34.4222	0.0112616	-0.009	0.00186692	0.014077
3.45035	0.00112903	0.0149376	0.001195	1.72676	-0.01057	-0.132125	-0.01057	10.9031	34.4538	0.00967527	-0.0132125	0.00149376	0.0120941
3.45351	0.00143126	0.0189363	0.0015149	1.72834	-0.01454	-0.18175	-0.01454	10.9131	34.4854	0.00639259	-0.018175	0.00189363	0.00799073
3.45667	0.00416228	0.0550689	0.00440552	1.72992	-0.01667	-0.208375	-0.01667	10.9231	34.517	0.00168061	-0.0208375	0.00550689	0.00210076
3.45984	0.00836155	0.110627	0.00885019	1.7315	-0.01546	-0.19325	-0.01546	10.9331	34.5485	-0.00370676	-0.019325	0.0110627	-0.00463345
3.463	0.00988527	0.130787	0.010463	1.73308	-0.0127	-0.15875	-0.0127	10.9431	34.5801	-0.00885852	-0.015875	0.0130787	-0.0110732
3.46616	0.00686628	0.0908443	0.00726754	1.73466	-0.01133	-0.141625	-0.01133	10.9531	34.6117	-0.013225	-0.0141625	0.00908443	-0.0165312
3.46932	0.00142674	0.0188765	0.00151012	1.73624	-0.01147	-0.143375	-0.01147	10.9631	34.6433	-0.0172479	-0.0143375	0.00188765	-0.0215599
3.47249	-0.00359002	-0.0474977	-0.00379982	1.73782	-0.01048	-0.131	-0.01048	10.9731	34.6749	-0.021551	-0.0131	-0.00474977	-0.0269388
3.47565	-0.00698832	-0.0924589	-0.00739672	1.73941	-0.00693	-0.086625	-0.00693	10.983	34.7064	-0.0254805	-0.0086625	-0.00924589	-0.0318506
3.47881	-0.00937538	-0.124041	-0.00992327	1.74099	-0.0027	-0.03375	-0.0027	10.993	34.738	-0.0281789	-0.003375	-0.0124041	-0.0352236
3.48197	-0.0117923	-0.156017	-0.0124814	1.74257	-0.00011	-0.001375	-0.00011	11.003	34.7696	-0.0297695	-0.0001375	-0.0156017	-0.0372119
3.48514	-0.0146806	-0.194231	-0.0155385	1.74415	0.00154	0.01925	0.00154	11.013	34.8012	-0.0310595	0.001925	-0.0194231	-0.0388244
3.4883	-0.017634	-0.233307	-0.0186646	1.74573	0.0046	0.0575	0.0046	11.023	34.8328	-0.0326964	0.00575	-0.0233307	-0.0408705
3.49146	-0.0189332	-0.250496	-0.0200397	1.74731	0.00913	0.114125	0.00913	11.033	34.8643	-0.0344579	0.0114125	-0.0250496	-0.0430724
3.49462	-0.0166332	-0.220066	-0.0176053	1.74889	0.01237	0.154625	0.01237	11.043	34.8959	-0.0355795	0.0154625	-0.0220066	-0.0444744
3.49779	-0.0110474	-0.146162	-0.011693	1.75047	0.01258	0.15725	0.01258	11.053	34.9275	-0.0352888	0.015725	-0.0146162	-0.044111
3.50095	-0.00442456	-0.0585391	-0.00468313	1.75206	0.01154	0.14425	0.01154	11.063	34.9591	-0.0326399	0.014425	-0.00585391	-0.0407999
3.50411	0.00138829	0.0183678	0.00146942	1.75364	0.01195	0.149375	0.01195	11.073	34.9907	-0.0267493	0.0149375	0.00183678	-0.0334366
3.50727	0.00609303	0.0806138	0.0064491	1.75522	0.01366	0.17075	0.01366	11.083	35.0222	-0.0183957	0.017075	0.00806138	-0.0229947
3.51044	0.0100178	0.132541	0.0106033	1.7568	0.0142	0.1775	0.0142	11.093	35.0538	-0.00997369	0.01775	0.0132541	-0.0124671
3.5136	0.0122369	0.1619	0.012952	1.75838	0.01245	0.155625	0.01245	11.103	35.0854	-0.00350257	0.0155625	0.01619	-0.00437822
3.51676	0.0115325	0.152581	0.0122064	1.75996	0.00987	0.123375	0.00987	11.113	35.117	0.000681666	0.0123375	0.0152581	0.000852083
3.51992	0.00864992	0.114443	0.00915541	1.76154	0.00789	0.098625	0.00789	11.123	35.1486	0.00336121	0.0098625	0.0114443	0.00420152
3.52309	0.00548242	0.0725351	0.00580281	1.76312	0.00571	0.071375	0.00571	11.133	35.1801	0.00510464	0.0071375	0.00725351	0.00638081
3.52625	0.00313356	0.0414586	0.00331669	1.76471	0.00188	0.0235	0.00188	11.1429	35.2117	0.00661248	0.00235	0.00414586	0.0082656
3.52941	0.00149737	0.0198109	0.00158488	1.76629	-0.00293	-0.036625	-0.00293	11.1529	35.2433	0.00917266	-0.0036625	0.00198109	0.0114658
3.53257	-0.000126557	-0.00167441	-0.000133953	1.76787	-0.00649	-0.081125	-0.00649	11.1629	35.2749	0.013382	-0.0081125	-0.000167441	0.0167275
3.53574	-0.00228054	-0.0301726	-0.00241381	1.76945	-0.00787	-0.098375	-0.00787	11.1729	35.3065	0.018675	-0.0098375	-0.00301726	0.0233437
3.5389	-0.0050196	-0.0664118	-0.00531294	1.77103	-0.00852	-0.1065	-0.00852	11.1829	35.338	0.0241349	-0.01065	-0.00664118	0.0301687
3.54206	-0.00810829	-0.107277	-0.00858213	1.77261	-0.01007	-0.125875	-0.01007	11.1929	35.3696	0.0287282	-0.0125875	-0.0107277	0.0359102
3.54522	-0.0104622	-0.138419	-0.0110736	1.77419	-0.01219	-0.152375	-0.01219	11.2029	35.4012	0.0318392	-0.0152375	-0.0138419	0.039799
3.54839	-0.00979289	-0.129565	-0.0103652	1.77577	-0.01338	-0.16725	-0.01338	11.2129	35.4328	0.0334953	-0.016725	-0.0129565	0.0418691
3.55155	-0.00492111	-0.0651087	-0.00520869	1.77736	-0.0129	-0.16125	-0.0129	11.2229	35.4644	0.0335345	-0.016125	-0.00651087	0.0419182
3.55471	0.00238521	0.0315575	0.0025246	1.77894	-0.0111	-0.13875	-0.0111	11.2329	35.4959	0.0312348	-0.013875	0.00315575	0.0390435
3.55787	0.0089513	0.11843	0.0094744	1.78052	-0.00822	-0.10275	-0.00822	11.2429	35.5275	0.0263712	-0.010275	0.011843	0.032964
3.56104	0.0128103	0.169487	0.0135589	1.7821	-0.00414	-0.05175	-0.00414	11.2529	35.5591	0.0197027	-0.005175	0.0169487	0.0246283
3.5642	0.0144811	0.191592	0.0153273	1.78368	0.00053	0.006625	0.00053	11.2629	35.5907	0.0133506	0.0006625	0.0191592	0.0166883
3.56736	0.015666	0.207269	0.0165815	1.78526	0.00413	0.051625	0.00413	11.2729	35.6223	0.00934543	0.0051625	0.0207269	0.0116818
3.57052	0.016872	0.223225	0.017858	1.78684	0.00551	0.068875	0.00551	11.2829	35.6538	0.0078533	0.0068875	0.0223225	0.00981663
3.57369	0.0173531	0.229591	0.0183672	1.78843	0.00531	0.066375	0.00531	11.2929	35.6854	0.0078533	0.0066375	0.0229591	0.00981663
3.57685	0.0167714	0.221894	0.0177515	1.79001	0.00506	0.06325	0.00506	11.3028	35.717	0.0088114	0.006325	0.0221894	0.0110143
3.58001	0.015611	0.206542	0.0165233	1.79159	0.005	0.0625	0.005	11.3128	35.7486	0.0106491	0.00625	0.0206542	0.0133113
3.58318	0.014417	0.190744	0.0152595	1.79317	0.00382	0.04775	0.00382	11.3228	35.7802	0.0128794	0.004775	0.0190744	0.0160993
3.58634	0.01332	0.17623	0.0140984	1.79475	0.00062	0.00775	0.00062	11.3328	35.8117	0.0147956	0.000775	0.017623	0.0184945
3.5895	0.0121203	0.160358	0.0128286	1.79633	-0.00355	-0.044375	-0.00355	11.3428	35.8433	0.0156909	-0.0044375	0.0160358	0.0196136
3.59266	0.0107482	0.142205	0.0113764	1.79791	-0.00678	-0.08475	-0.00678	11.3528	35.8749	0.0146386	-0.008475	0.0142205	0.0182982
3.59583	0.00937351	0.124016	0.00992129	1.79949	-0.00861	-0.107625	-0.00861	11.3628	35.9065	0.0117014	-0.0107625	0.0124016	0.0146268
3.59899	0.00807615	0.106851	0.00854811	1.80108	-0.01057	-0.132125	-0.01057	11.3728	35.9381	0.00840303	-0.0132125	0.0106851	0.0105038
3.60215	0.00688687	0.0911166	0.00728933	1.80266	-0.01401	-0.175125	-0.01401	11.3828	35.9696	0.0057015	-0.0175125	0.00911166	0.00712687
3.60531	0.00642031	0.0849439	0.00679551	1.80424	-0.01823	-0.227875	-0.01823	11.3928	36.0012	0.00310991	-0.0227875	0.00849439	0.00388738
3.60848	0.0078041	0.103252	0.00826016	1.80582	-0.02103	-0.262875	-0.02103	11.4028	36.0328	-0.000191621	-0.0262875	0.0103252	-0.000239526
3.61164	0.0111473	0.147485	0.0117988	1.8074	-0.02113	-0.264125	-0.02113	11.4128	36.0644	-0.00425649	-0.0264125	0.0147485	-0.00532061
3.6148	0.0149537	0.197845	0.0158276	1.80898	-0.01925	-0.240625	-0.01925	11.4228	36.096	-0.00876428	-0.0240625	0.0197845	-0.0109554
3.61796	0.0176382	0.233362	0.018669	1.81056	-0.01672	-0.209	-0.01672	11.4328	36.1275	-0.0132721	-0.0209	0.0233362	-0.0165901
3.62113	0.0191164	0.252919	0.0202335	1.81214	-0.01372	-0.1715	-0.01372	11.4428	36.1591	-0.0169149	-0.01715	0.0252919	-0.0211436
3.62429	0.0209768	0.277533	0.0222026	1.81373	-0.00948	-0.1185	-0.00948	11.4528	36.1907	-0.0189488	-0.01185	0.0277533	-0.0236859
3.62745	0.0244492	0.323475	0.025878	1.81531	-0.00393	-0.049125	-0.00393	11.4627	36.2223	-0.0195371	-0.0049125	0.0323475	-0.0244214
3.63061	0.0279184	0.369374	0.0295499	1.81689	0.00177	0.022125	0.00177	11.4727	36.2539	-0.0195943	0.0022125	0.0369374	-0.0244929
3.63378	0.0285282	0.377442	0.0301953	1.81847	0.00659	0.082375	0.00659	11.4827	36.2854	-0.0199135	0.0082375	0.0377442	-0.0248918
3.63694	0.0258683	0.34225	0.02738	1.82005	0.01095	0.136875	0.01095	11.4927	36.317	-0.0210974	0.0136875	0.034225	-0.0263718
3.6401	0.0219482	0.290386	0.0232309	1.82163	0.01592	0.199	0.01592	11.5027	36.3486	-0.0230901	0.0199	0.0290386	-0.0288626
3.64326	0.018681	0.247159	0.0197727	1.82321	0.02127	0.265875	0.02127	11.5127	36.3802	-0.0251042	0.0265875	0.0247159	-0.0313802
3.64643	0.0166282	0.219999	0.0175999	1.82479	0.02515	0.314375	0.02515	11.5227	36.4118	-0.0264116	0.0314375	0.0219999	-0.0330145
3.64959	0.0153745	0.203413	0.016273	1.82638	0.02593	0.324125	0.02593	11.5327	36.4433	-0.0262186	0.0324125	0.0203413	-0.0327732
3.65275	0.0143197	0.189456	0.0151565	1.82796	0.02386	0.29825	0.02386	11.5427	36.4749	-0.0233557	0.029825	0.0189456	-0.0291946
3.65591	0.0130492	0.172648	0.0138118	1.82954	0.02053	0.256625	0.02053	11.5527	36.5065	-0.0174213	0.0256625	0.0172648	-0.0217766
3.65908	0.0114167	0.151049	0.0120839	1.83112	0.01708	0.2135	0.01708	11.5627	36.5381	-0.00980092	0.02135	0.0151049	-0.0122511
3.66224	0.00955735	0.126448	0.0101159	1.8327	0.0134	0.1675	0.0134	11.5727	36.5697	-0.00243452	0.01675	0.0126448	-0.00304315
3.6654	0.00770395	0.101927	0.00815416	1.83428	0.00914	0.11425	0.00914	11.5827	36.6012	0.00387953	0.011425	0.0101927	0.00484941
3.66856	0.00581441	0.0769274	0.0061542	1.83586	0.00455	0.056875	0.00455	11.5927	36.6328	0.00882711	0.0056875	0.00769274	0.0110339
3.67173	0.00357345	0.0472785	0.00378228	1.83744	0.00019	0.002375	0.00019	11.6027	36.6644	0.011937	0.0002375	0.00472785	0.0149213
3.67489	0.000880261	0.0116463	0.000931703	1.83903	-0.00394	-0.04925	-0.00394	11.6127	36.696	0.0130679	-0.004925	0.00116463	0.0163349
3.67805	-0.00203553	-0.026931	-0.00215448	1.84061	-0.00818	-0.10225	-0.00818	11.6226	36.7276	0.0124082	-0.010225	-0.0026931	0.0155103
3.68121	-0.00489393	-0.0647491	-0.00517993	1.84219	-0.01232	-0.154	-0.01232	11.6326	36.7591	0.0102878	-0.0154	-0.00647491	0.0128598
3.68438	-0.00758955	-0.100413	-0.00803308	1.84377	-0.01533	-0.191625	-0.01533	11.6426	36.7907	0.00733498	-0.0191625	-0.0100413	0.00916873
3.68754	-0.0102122	-0.135113	-0.010809	1.84535	-0.01629	-0.203625	-0.01629	11.6526	36.8223	0.00469627	-0.0203625	-0.0135113	0.00587034
3.6907	-0.012811	-0.169496	-0.0135597	1.84693	-0.0153	-0.19125	-0.0153	11.6626	36.8539	0.00342404	-0.019125	-0.0169496	0.00428005
3.69386	-0.0152506	-0.201773	-0.0161418	1.84851	-0.01321	-0.165125	-0.01321	11.6726	36.8855	0.00369105	-0.0165125	-0.0201773	0.00461381
3.69703	-0.0174181	-0.23045	-0.018436	1.85009	-0.01065	-0.133125	-0.01065	11.6826	36.917	0.00480622	-0.0133125	-0.023045	0.00600777
3.70019	-0.0193848	-0.256471	-0.0205176	1.85168	-0.00759	-0.094875	-0.00759	11.6926	36.9486	0.0061884	-0.0094875	-0.0256471	0.0077355
3.70335	-0.0213314	-0.282225	-0.022578	1.85326	-0.00388	-0.0485	-0.00388	11.7026	36.9802	0.00774335	-0.00485	-0.0282225	0.00967919
3.70651	-0.0233668	-0.309154	-0.0247323	1.85484	0.00012	0.0015	0.00012	11.7126	37.0118	0.00973809	0.00015	-0.0309154	0.0121726
3.70968	-0.0254437	-0.336632	-0.0269306	1.85642	0.00361	0.045125	0.00361	11.7226	37.0434	0.0122826	0.0045125	-0.0336632	0.0153532
3.71284	-0.0273605	-0.361992	-0.0289594	1.858	0.00606	0.07575	0.00606	11.7326	37.0749	0.0148899	0.007575	-0.0361992	0.0186123
3.716	-0.0287379	-0.380216	-0.0304173	1.85958	0.00756	0.0945	0.00756	11.7426	37.1065	0.0172641	0.00945	-0.0380216	0.0215801
3.71917	-0.0294747	-0.389965	-0.0311972	1.86116	0.00839	0.104875	0.00839	11.7526	37.1381	0.0191489	0.0104875	-0.0389965	0.0239361
3.72233	-0.0299358	-0.396065	-0.0316852	1.86275	0.00842	0.10525	0.00842	11.7626	37.1697	0.0203448	0.010525	-0.0396065	0.0254309
3.72549	-0.0304934	-0.403443	-0.0322754	1.86433	0.00715	0.089375	0.00715	11.7725	37.2013	0.0212901	0.0089375	-0.0403443	0.0266127
3.72865	-0.0312858	-0.413926	-0.0331141	1.86591	0.00457	0.057125	0.00457	11.7825	37.2328	0.0227944	0.0057125	-0.0413926	0.028493
3.73182	-0.032184	-0.42581	-0.0340648	1.86749	0.0015	0.01875	0.0015	11.7925	37.2644	0.0247143	0.001875	-0.042581	0.0308929
3.73498	-0.0330973	-0.437894	-0.0350315	1.86907	-0.00112	-0.014	-0.00112	11.8025	37.296	0.0260492	-0.0014	-0.0437894	0.0325616
3.73814	-0.0343768	-0.454822	-0.0363858	1.87065	-0.0034	-0.0425	-0.0034	11.8125	37.3276	0.0260437	-0.00425	-0.0454822	0.0325547
3.7413	-0.0365911	-0.484118	-0.0387294	1.87223	-0.00635	-0.079375	-0.00635	11.8225	37.3592	0.0241464	-0.0079375	-0.0484118	0.030183
3.74447	-0.0397626	-0.526079	-0.0420863	1.87381	-0.01034	-0.12925	-0.01034	11.8325	37.3907	0.0198514	-0.012925	-0.0526079	0.0248143
3.74763	-0.0433016	-0.572901	-0.0458321	1.8754	-0.01411	-0.176375	-0.01411	11.8425	37.4223	0.0139946	-0.0176375	-0.0572901	0.0174932
3.75079	-0.0466969	-0.617823	-0.0494258	1.87698	-0.01581	-0.197625	-0.01581	11.8525	37.4539	0.00873287	-0.0197625	-0.0617823	0.0109161
3.75395	-0.0499245	-0.660525	-0.052842	1.87856	-0.01506	-0.18825	-0.01506	11.8625	37.4855	0.00545019	-0.018825	-0.0660525	0.00681274
3.75712	-0.0523486	-0.692598	-0.0554078	1.88014	-0.01355	-0.169375	-0.01355	11.8725	37.5171	0.00384812	-0.0169375	-0.0692598	0.00481015
3.76028	-0.0507424	-0.671347	-0.0537077	1.88172	-0.01304	-0.163	-0.01304	11.8825	37.5486	0.00293713	-0.0163	-0.0671347	0.00367142
3.76344	-0.0417736	-0.552685	-0.0442148	1.8833	-0.01339	-0.167375	-0.01339	11.8925	37.5802	0.00249735	-0.0167375	-0.0552685	0.00312169
3.7666	-0.0270851	-0.358349	-0.0286679	1.88488	-0.01287	-0.160875	-0.01287	11.9025	37.6118	0.00282719	-0.0160875	-0.0358349	0.00353398
3.76977	-0.0124595	-0.164846	-0.0131877	1.88646	-0.01033	-0.129125	-0.01033	11.9125	37.6434	0.00417796	-0.0129125	-0.0164846	0.00522245
3.77293	-0.00227127	-0.03005	-0.002404	1.88805	-0.00634	-0.07925	-0.00634	11.9225	37.675	0.006424	-0.007925	-0.003005	0.00803
3.77609	0.00386036	0.0510744	0.00408595	1.88963	-0.00208	-0.026	-0.00208	11.9324	37.7065	0.00874858	-0.0026	0.00510744	0.0109357
3.77925	0.00894608	0.118361	0.00946888	1.89121	0.00225	0.028125	0.00225	11.9424	37.7381	0.0103349	0.0028125	0.0118361	0.0129187
3.78242	0.0139245	0.184228	0.0147382	1.89279	0.00713	0.089125	0.00713	11.9524	37.7697	0.0107276	0.0089125	0.0184228	0.0134095
3.78558	0.0169644	0.224447	0.0179558	1.89437	0.01234	0.15425	0.01234	11.9624	37.8013	0.0100051	0.015425	0.0224447	0.0125064
3.78874	0.0170466	0.225535	0.0180428	1.89595	0.0166	0.2075	0.0166	11.9724	37.8329	0.00823026	0.02075	0.0225535	0.0102878
3.7919	0.0155957	0.206339	0.0165071	1.89753	0.01895	0.236875	0.01895	11.9824	37.8644	0.00562296	0.0236875	0.0206339	0.0070287
3.79507	0.0152243	0.201425	0.016114	1.89911	0.01991	0.248875	0.01991	11.9924	37.896	0.00345545	0.0248875	0.0201425	0.00431931
3.79823	0.0178452	0.2361	0.018888	1.9007	0.0207	0.25875	0.0207	12.0024	37.9276	0.00241882	0.025875	0.02361	0.00302352
3.80139	0.0230431	0.304872	0.0243897	1.90228	0.02163	0.270375	0.02163	12.0124	37.9592	0.00174343	0.0270375	0.0304872	0.00217929
3.80455	0.0287624	0.380541	0.0304432	1.90386	0.02203	0.275375	0.02203	12.0224	37.9908	0.000337692	0.0275375	0.0380541	0.000422115
3.80772	0.0331763	0.438939	0.0351151	1.90544	0.02165	0.270625	0.02165	12.0324	38.0223	-0.00245023	0.0270625	0.0438939	-0.00306279
3.81088	0.0349045	0.461804	0.0369443	1.90702	0.02125	0.265625	0.02125	12.0424	38.0539	-0.00653395	0.0265625	0.0461804	-0.00816743
3.81404	0.03344	0.442427	0.0353942	1.9086	0.02139	0.267375	0.02139	12.0524	38.0855	-0.0111203	0.0267375	0.0442427	-0.0139003
3.8172	0.0301342	0.39869	0.0318952	1.91018	0.02105	0.263125	0.02105	12.0624	38.1171	-0.0150469	0.0263125	0.039869	-0.0188087
3.82037	0.0270329	0.357659	0.0286127	1.91176	0.0185	0.23125	0.0185	12.0724	38.1487	-0.0179175	0.023125	0.0357659	-0.0223968
3.82353	0.0251174	0.332316	0.0265852	1.91335	0.01351	0.168875	0.01351	12.0824	38.1802	-0.0198864	0.0168875	0.0332316	-0.0248581
3.82669	0.0240551	0.31826	0.0254608	1.91493	0.00801	0.100125	0.00801	12.0923	38.2118	-0.0208524	0.0100125	0.031826	-0.0260655
3.82985	0.022921	0.303256	0.0242604	1.91651	0.00406	0.05075	0.00406	12.1023	38.2434	-0.0202799	0.005075	0.0303256	-0.0253499
3.83302	0.0212861	0.281626	0.0225301	1.91809	0.00165	0.020625	0.00165	12.1123	38.275	-0.0178647	0.0020625	0.0281626	-0.0223309
3.83618	0.0199428	0.263853	0.0211083	1.91967	-0.00086	-0.01075	-0.00086	12.1223	38.3066	-0.0144815	-0.001075	0.0263853	-0.0181019
3.83934	0.0199998	0.264607	0.0211686	1.92125	-0.0044	-0.055	-0.0044	12.1323	38.3381	-0.0117957	-0.0055	0.0264607	-0.0147446
3.8425	0.0213543	0.282528	0.0226022	1.92283	-0.00819	-0.102375	-0.00819	12.1423	38.3697	-0.0104292	-0.0102375	0.0282528	-0.0130365
3.84567	0.0228288	0.302036	0.0241629	1.92441	-0.0112	-0.14	-0.0112	12.1523	38.4013	-0.00976951	-0.014	0.0302036	-0.0122119
3.84883	0.0235294	0.311306	0.0249045	1.926	-0.01362	-0.17025	-0.01362	12.1623	38.4329	-0.0092826	-0.017025	0.0311306	-0.0116033
3.85199	0.0234403	0.310126	0.0248101	1.92758	-0.01615	-0.201875	-0.01615	12.1723	38.4645	-0.00871716	-0.0201875	0.0310126	-0.0108965
3.85515	0.0229821	0.304065	0.0243252	1.92916	-0.01824	-0.228	-0.01824	12.1823	38.496	-0.00794754	-0.0228	0.0304065	-0.00993443
3.85832	0.0226304	0.299411	0.0239529	1.93074	-0.01825	-0.228125	-0.01825	12.1923	38.5276	-0.00702085	-0.0228125	0.0299411	-0.00877606
3.86148	0.0226342	0.299461	0.0239569	1.93232	-0.01559	-0.194875	-0.01559	12.2023	38.5592	-0.00614128	-0.0194875	0.0299461	-0.0076766
3.86464	0.0228747	0.302644	0.0242115	1.9339	-0.01177	-0.147125	-0.01177	12.2123	38.5908	-0.00493187	-0.0147125	0.0302644	-0.00616484
3.86781	0.0231752	0.306619	0.0245295	1.93548	-0.00862	-0.10775	-0.00862	12.2223	38.6224	-0.00306279	-0.010775	0.0306619	-0.00382848
3.87097	0.0234132	0.309769	0.0247815	1.93707	-0.00623	-0.077875	-0.00623	12.2323	38.6539	-0.000871716	-0.0077875	0.0309769	-0.00108964
3.87413	0.0235214	0.311199	0.0248959	1.93865	-0.00356	-0.0445	-0.00356	12.2423	38.6855	0.000964385	-0.00445	0.0311199	0.00120548
3.87729	0.023378	0.309302	0.0247442	1.94023	-0.00083	-0.010375	-0.00083	12.2522	38.7171	0.00208898	-0.0010375	0.0309302	0.00261122
3.88046	0.0220757	0.292072	0.0233658	1.94181	0.00019	0.002375	0.00019	12.2622	38.7487	0.00267012	0.0002375	0.0292072	0.00333765
3.88362	0.0180826	0.239242	0.0191394	1.94339	-0.00125	-0.015625	-0.00125	12.2722	38.7803	0.00312561	-0.0015625	0.0239242	0.00390702
3.88678	0.0110194	0.145792	0.0116633	1.94497	-0.00304	-0.038	-0.00304	12.2822	38.8118	0.00328268	-0.0038	0.0145792	0.00410335
3.88994	0.00249336	0.0329884	0.00263907	1.94655	-0.00232	-0.029	-0.00232	12.2922	38.8434	0.00268583	-0.0029	0.00329884	0.00335729
3.89311	-0.00461224	-0.0610221	-0.00488177	1.94813	0.00092	0.0115	0.00092	12.3022	38.875	0.00107433	0.00115	-0.00610221	0.00134291
3.89627	-0.00769528	-0.101812	-0.00814498	1.94972	0.00357	0.044625	0.00357	12.3122	38.9066	-0.00127852	0.0044625	-0.0101812	-0.00159815
3.89943	-0.00686984	-0.0908913	-0.00727131	1.9513	0.00305	0.038125	0.00305	12.3222	38.9382	-0.00362823	0.0038125	-0.00908913	-0.00453528
3.90259	-0.00526841	-0.0697036	-0.00557629	1.95288	7e-05	0.000875	7e-05	12.3322	38.9697	-0.00534024	8.75e-05	-0.00697036	-0.0066753
3.90576	-0.00612566	-0.0810454	-0.00648363	1.95446	-0.00289	-0.036125	-0.00289	12.3422	39.0013	-0.00625123	-0.0036125	-0.00810454	-0.00781403
3.90892	-0.00991056	-0.131122	-0.0104897	1.95604	-0.00497	-0.062125	-0.00497	12.3522	39.0329	-0.00654965	-0.0062125	-0.0131122	-0.00818707
3.91208	-0.0137157	-0.181466	-0.0145173	1.95762	-0.00745	-0.093125	-0.00745	12.3622	39.0645	-0.00658107	-0.0093125	-0.0181466	-0.00822633
3.91524	-0.0136388	-0.180448	-0.0144358	1.9592	-0.01114	-0.13925	-0.01114	12.3722	39.0961	-0.00659677	-0.013925	-0.0180448	-0.00824596
3.91841	-0.00929893	-0.123029	-0.00984235	1.96078	-0.01457	-0.182125	-0.01457	12.3822	39.1276	-0.00695802	-0.0182125	-0.0123029	-0.00869753
3.92157	-0.00492308	-0.0651347	-0.00521078	1.96237	-0.01561	-0.195125	-0.01561	12.3922	39.1592	-0.00802607	-0.0195125	-0.00651347	-0.0100326
3.92473	-0.0045838	-0.060646	-0.00485168	1.96395	-0.01398	-0.17475	-0.01398	12.4022	39.1908	-0.00978521	-0.017475	-0.0060646	-0.0122315
3.92789	-0.00825621	-0.109234	-0.00873869	1.96553	-0.01119	-0.139875	-0.01119	12.4121	39.2224	-0.0118742	-0.0139875	-0.0109234	-0.0148427
3.93106	-0.0131537	-0.17403	-0.0139224	1.96711	-0.00827	-0.103375	-0.00827	12.4221	39.254	-0.0136333	-0.0103375	-0.017403	-0.0170417
3.93422	-0.0167756	-0.221949	-0.0177559	1.96869	-0.00461	-0.057625	-0.00461	12.4321	39.2855	-0.0146543	-0.0057625	-0.0221949	-0.0183178
3.93738	-0.0177293	-0.234567	-0.0187653	1.97027	0.00051	0.006375	0.00051	12.4421	39.3171	-0.0145914	0.0006375	-0.0234567	-0.0182393
3.94054	-0.015772	-0.208671	-0.0166937	1.97185	0.00611	0.076375	0.00611	12.4521	39.3487	-0.0136019	0.0076375	-0.0208671	-0.0170024
3.94371	-0.0122288	-0.161794	-0.0129435	1.97343	0.01005	0.125625	0.01005	12.4621	39.3803	-0.0124239	0.0125625	-0.0161794	-0.0155299
3.94687	-0.0089662	-0.118627	-0.00949018	1.97502	0.01117	0.139625	0.01117	12.4721	39.4119	-0.0116543	0.0139625	-0.0118627	-0.0145679
3.95003	-0.00681221	-0.0901288	-0.0072103	1.9766	0.01043	0.130375	0.01043	12.4821	39.4434	-0.0114501	0.0130375	-0.00901288	-0.0143126
3.95319	-0.00537069	-0.0710568	-0.00568454	1.97818	0.00977	0.122125	0.00977	12.4921	39.475	-0.0117014	0.0122125	-0.00710568	-0.0146268
3.95636	-0.00438703	-0.0580425	-0.0046434	1.97976	0.01035	0.129375	0.01035	12.5021	39.5066	-0.0121098	0.0129375	-0.00580425	-0.0151372
3.95952	-0.00473942	-0.0627048	-0.00501638	1.98134	0.01194	0.14925	0.01194	12.5121	39.5382	-0.0119213	0.014925	-0.00627048	-0.0149016
3.96268	-0.00706439	-0.0934653	-0.00747723	1.98292	0.01356	0.1695	0.01356	12.5221	39.5698	-0.0105705	0.01695	-0.00934653	-0.0132132
3.96584	-0.0105191	-0.139173	-0.0111339	1.9845	0.01418	0.17725	0.01418	12.5321	39.6013	-0.00860722	0.017725	-0.0139173	-0.010759
3.96901	-0.0130826	-0.173089	-0.0138471	1.98608	0.01317	0.164625	0.01317	12.5421	39.6329	-0.00687949	0.0164625	-0.0173089	-0.00859936
3.97217	-0.0126228	-0.167005	-0.0133604	1.98767	0.01039	0.129875	0.01039	12.5521	39.6645	-0.00592139	0.0129875	-0.0167005	-0.00740173
3.97533	-0.0093526	-0.123739	-0.00989916	1.98925	0.00627	0.078375	0.00627	12.562	39.6961	-0.00637688	0.0078375	-0.0123739	-0.0079711
3.97849	-0.00632627	-0.0836996	-0.00669597	1.99083	0.00168	0.021	0.00168	12.572	39.7277	-0.00793183	0.0021	-0.00836996	-0.00991479
3.98166	-0.00603486	-0.0798442	-0.00638753	1.99241	-0.00257	-0.032125	-0.00257	12.582	39.7592	-0.00940825	-0.0032125	-0.00798442	-0.0117603
3.98482	-0.00807664	-0.106858	-0.00854863	1.99399	-0.00597	-0.074625	-0.00597	12.592	39.7908	-0.00992657	-0.0074625	-0.0106858	-0.0124082
3.98798	-0.0100004	-0.13231	-0.0105848	1.99557	-0.00825	-0.103125	-0.00825	12.602	39.8224	-0.0095182	-0.0103125	-0.013231	-0.0118977
3.99114	-0.00933728	-0.123537	-0.00988295	1.99715	-0.00942	-0.11775	-0.00942	12.612	39.854	-0.00837162	-0.011775	-0.0123537	-0.0104645
3.99431	-0.00590075	-0.0780698	-0.00624559	1.99873	-0.00986	-0.12325	-0.00986	12.622	39.8856	-0.00656536	-0.012325	-0.00780698	-0.0082067
3.99747	-0.00200443	-0.0265196	-0.00212157	2.00032	-0.01022	-0.12775	-0.01022	12.632	39.9171	-0.00414654	-0.012775	-0.00265196	-0.00518318
4.00063	0.000200384	0.00265117	0.000212094	2.0019	-0.01087	-0.135875	-0.01087	12.642	39.9487	-0.0013115	-0.0135875	0.000265117	-0.00163938
4.0038	0.000579262	0.00766392	0.000613114	2.00348	-0.01162	-0.14525	-0.01162	12.652	39.9803	0.00182197	-0.014525	0.000766392	0.00227746
4.00696	0.00067061	0.00887249	0.000709799	2.00506	-0.01225	-0.153125	-0.01225	12.662	40.0119	0.00535595	-0.0153125	0.000887249	0.00669494
4.01012	0.00191097	0.025283	0.00202264	2.00664	-0.01298	-0.16225	-0.01298	12.672	40.0435	0.00931401	-0.016225	0.0025283	0.0116425
4.01328	0.00366312	0.0484649	0.00387719	2.00822	-0.01413	-0.176625	-0.01413	12.682	40.075	0.0133192	-0.0176625	0.00484649	0.016649
4.01645	0.00420623	0.0556505	0.00445204	2.0098	-0.01515	-0.189375	-0.01515	12.692	40.1066	0.0171709	-0.0189375	0.00556505	0.0214637
4.01961	0.00312952	0.0414051	0.00331241	2.01139	-0.01467	-0.183375	-0.01467	12.702	40.1382	0.0205625	-0.0183375	0.00414051	0.0257031
4.02277	0.00134048	0.0177352	0.00141882	2.01297	-0.01199	-0.149875	-0.01199	12.712	40.1698	0.0233438	-0.0149875	0.00177352	0.0291797
4.02593	-0.000210701	-0.00278768	-0.000223014	2.01455	-0.00824	-0.103	-0.00824	12.7219	40.2014	0.0252884	-0.0103	-0.000278768	0.0316105
4.0291	-0.00124734	-0.0165029	-0.00132023	2.01613	-0.00534	-0.06675	-0.00534	12.7319	40.2329	0.0255986	-0.006675	-0.00165029	0.0319983
4.03226	-0.0017988	-0.023799	-0.00190392	2.01771	-0.00389	-0.048625	-0.00389	12.7419	40.2645	0.0238142	-0.0048625	-0.0023799	0.0297677
4.03542	-0.00139661	-0.0184779	-0.00147823	2.01929	-0.00285	-0.035625	-0.00285	12.7519	40.2961	0.0201153	-0.0035625	-0.00184779	0.0251441
4.03858	0.000448005	0.00592732	0.000474186	2.02087	-0.00131	-0.016375	-0.00131	12.7619	40.3277	0.0150626	-0.0016375	0.000592732	0.0188283
4.04175	0.00331879	0.0439092	0.00351273	2.02245	6e-05	0.00075	6e-05	12.7719	40.3593	0.00918836	7.5e-05	0.00439092	0.0114855
4.04491	0.00634424	0.0839375	0.006715	2.02404	0.0002	0.0025	0.0002	12.7819	40.3908	0.00320415	0.00025	0.00839375	0.00400518
4.04807	0.00886705	0.117315	0.00938523	2.02562	-0.0002	-0.0025	-0.0002	12.7919	40.4224	-0.0021361	-0.00025	0.0117315	-0.00267012
4.05123	0.0100673	0.133195	0.0106556	2.0272	0.00095	0.011875	0.00095	12.8019	40.454	-0.00628264	0.0011875	0.0133195	-0.0078533
4.0544	0.00902764	0.11944	0.00955521	2.02878	0.00445	0.055625	0.00445	12.8119	40.4856	-0.00888994	0.0055625	0.011944	-0.0111124
4.05756	0.00598807	0.0792251	0.00633801	2.03036	0.00838	0.10475	0.00838	12.8219	40.5172	-0.00983233	0.010475	0.00792251	-0.0122904
4.06072	0.00237327	0.0313995	0.00251196	2.03194	0.01038	0.12975	0.01038	12.8319	40.5487	-0.00950249	0.012975	0.00313995	-0.0118781
4.06388	-0.000781103	-0.0103344	-0.00082675	2.03352	0.01043	0.130375	0.01043	12.8419	40.5803	-0.00888994	0.0130375	-0.00103344	-0.0111124
4.06705	-0.00364075	-0.0481689	-0.00385351	2.0351	0.01061	0.132625	0.01061	12.8519	40.6119	-0.00845015	0.0132625	-0.00481689	-0.0105627
4.07021	-0.00670295	-0.0886833	-0.00709466	2.03669	0.01197	0.149625	0.01197	12.8619	40.6435	-0.00728786	0.0149625	-0.00886833	-0.00910983
4.07337	-0.009538	-0.126192	-0.0100954	2.03827	0.01315	0.164375	0.01315	12.8719	40.6751	-0.00508894	0.0164375	-0.0126192	-0.00636117
4.07653	-0.0112537	-0.148892	-0.0119113	2.03985	0.0126	0.1575	0.0126	12.8818	40.7066	-0.00307849	0.01575	-0.0148892	-0.00384812
4.0797	-0.0117605	-0.155597	-0.0124478	2.04143	0.01098	0.13725	0.01098	12.8918	40.7382	-0.00201045	0.013725	-0.0155597	-0.00251306
4.08286	-0.0117044	-0.154855	-0.0123884	2.04301	0.0103	0.12875	0.0103	12.9018	40.7698	-0.0016649	0.012875	-0.0154855	-0.00208113
4.08602	-0.011685	-0.154598	-0.0123678	2.04459	0.01095	0.136875	0.01095	12.9118	40.8014	-0.00210468	0.0136875	-0.0154598	-0.00263085
4.08918	-0.011855	-0.156847	-0.0125478	2.04617	0.01088	0.136	0.01088	12.9218	40.833	-0.0035654	0.0136	-0.0156847	-0.00445675
4.09235	-0.0120198	-0.159028	-0.0127223	2.04775	0.00825	0.103125	0.00825	12.9318	40.8645	-0.00588998	0.0103125	-0.0159028	-0.00736247
4.09551	-0.0120113	-0.158916	-0.0127133	2.04934	0.00373	0.046625	0.00373	12.9418	40.8961	-0.00835591	0.0046625	-0.0158916	-0.0104449
4.09867	-0.0117198	-0.155058	-0.0124047	2.05092	-0.00061	-0.007625	-0.00061	12.9518	40.9277	-0.0103664	-0.0007625	-0.0155058	-0.0129579
4.10183	-0.010432	-0.13802	-0.0110416	2.0525	-0.00382	-0.04775	-0.00382	12.9618	40.9593	-0.0121412	-0.004775	-0.013802	-0.0151765
4.105	-0.00750254	-0.0992623	-0.00794098	2.05408	-0.00659	-0.082375	-0.00659	12.9718	40.9909	-0.0136176	-0.0082375	-0.00992623	-0.017022
4.10816	-0.00432052	-0.0571626	-0.00457301	2.05566	-0.00938	-0.11725	-0.00938	12.9818	41.0224	-0.0136962	-0.011725	-0.00571626	-0.0171202
4.11132	-0.00312528	-0.041349	-0.00330792	2.05724	-0.01137	-0.142125	-0.01137	12.9918	41.054	-0.0118271	-0.0142125	-0.0041349	-0.0147838
4.11448	-0.00424619	-0.0561792	-0.00449434	2.05882	-0.01178	-0.14725	-0.01178	13.0018	41.0856	-0.00898418	-0.014725	-0.00561792	-0.0112302
4.11765	-0.00639952	-0.0846688	-0.00677351	2.0604	-0.01117	-0.139625	-0.01117	13.0118	41.1172	-0.00698944	-0.0139625	-0.00846688	-0.0087368
4.12081	-0.00841798	-0.111374	-0.00890992	2.06199	-0.01072	-0.134	-0.01072	13.0218	41.1488	-0.00725645	-0.0134	-0.0111374	-0.00907056
4.12397	-0.00990642	-0.131067	-0.0104853	2.06357	-0.01038	-0.12975	-0.01038	13.0318	41.1803	-0.00925119	-0.012975	-0.0131067	-0.011564
4.12713	-0.0110666	-0.146417	-0.0117133	2.06515	-0.00902	-0.11275	-0.00902	13.0417	41.2119	-0.0112616	-0.011275	-0.0146417	-0.014077
4.1303	-0.0122554	-0.162145	-0.0129716	2.06673	-0.00624	-0.078	-0.00624	13.0517	41.2435	-0.0122197	-0.0078	-0.0162145	-0.0152747
4.13346	-0.0134476	-0.177918	-0.0142335	2.06831	-0.0032	-0.04	-0.0032	13.0617	41.2751	-0.0121098	-0.004	-0.0177918	-0.0151372
4.13662	-0.0142775	-0.188899	-0.0151119	2.06989	-0.00118	-0.01475	-0.00118	13.0717	41.3067	-0.0114972	-0.001475	-0.0188899	-0.0143715
4.13978	-0.0146019	-0.193191	-0.0154553	2.07147	2e-05	0.00025	2e-05	13.0817	41.3382	-0.0107433	2.5e-05	-0.0193191	-0.0134291
4.14295	-0.0148876	-0.19697	-0.0157576	2.07306	0.00137	0.017125	0.00137	13.0917	41.3698	-0.00981663	0.0017125	-0.019697	-0.0122708
4.14611	-0.0161095	-0.213137	-0.017051	2.07464	0.00293	0.036625	0.00293	13.1017	41.4014	-0.0088114	0.0036625	-0.0213137	-0.0110143
4.14927	-0.0185006	-0.244772	-0.0195818	2.07622	0.00375	0.046875	0.00375	13.1117	41.433	-0.00810461	0.0046875	-0.0244772	-0.0101308
4.15244	-0.0208338	-0.275642	-0.0220513	2.0778	0.00363	0.045375	0.00363	13.1217	41.4646	-0.00763341	0.0045375	-0.0275642	-0.00954176
4.1556	-0.0219768	-0.290763	-0.0232611	2.07938	0.00403	0.050375	0.00403	13.1317	41.4961	-0.00702085	0.0050375	-0.0290763	-0.00877606
4.15876	-0.0224419	-0.296918	-0.0237534	2.08096	0.00641	0.080125	0.00641	13.1417	41.5277	-0.00579574	0.0080125	-0.0296918	-0.00724467
4.16192	-0.022789	-0.30151	-0.0241208	2.08254	0.00995	0.124375	0.00995	13.1517	41.5593	-0.00361252	0.0124375	-0.030151	-0.00451565
4.16509	-0.021072	-0.278793	-0.0223035	2.08412	0.01187	0.148375	0.01187	13.1617	41.5909	-0.000871716	0.0148375	-0.0278793	-0.00108964
4.16825	-0.0150572	-0.199214	-0.0159371	2.08571	0.01024	0.128	0.01024	13.1717	41.6225	0.00164919	0.0128	-0.0199214	0.00206149
4.17141	-0.00637063	-0.0842866	-0.00674293	2.08729	0.00609	0.076125	0.00609	13.1817	41.654	0.00369105	0.0076125	-0.00842866	0.00461381
4.17457	0.000651111	0.00861451	0.000689161	2.08887	0.00229	0.028625	0.00229	13.1917	41.6856	0.00556014	0.0028625	0.000861451	0.00695017
4.17774	0.00370899	0.0490718	0.00392574	2.09045	0.0005	0.00625	0.0005	13.2016	41.7172	0.00772765	0.000625	0.00490718	0.00965956
4.1809	0.00423448	0.0560243	0.00448194	2.09203	-0.00029	-0.003625	-0.00029	13.2116	41.7488	0.0102564	-0.0003625	0.00560243	0.0128205
4.18406	0.00480848	0.0636185	0.00508948	2.09361	-0.00208	-0.026	-0.00208	13.2216	41.7804	0.0125496	-0.0026	0.00636185	0.015687
4.18722	0.00659927	0.0873115	0.00698492	2.09519	-0.00524	-0.0655	-0.00524	13.2316	41.8119	0.0140888	-0.00655	0.00873115	0.017611
4.19039	0.00922212	0.122013	0.00976105	2.09677	-0.00815	-0.101875	-0.00815	13.2416	41.8435	0.0145914	-0.0101875	0.0122013	0.0182393
4.19355	0.0116797	0.154528	0.0123622	2.09836	-0.00941	-0.117625	-0.00941	13.2516	41.8751	0.0138218	-0.0117625	0.0154528	0.0172773
4.19671	0.012961	0.17148	0.0137184	2.09994	-0.00959	-0.119875	-0.00959	13.2616	41.9067	0.0119684	-0.0119875	0.017148	0.0149605
4.19987	0.0125083	0.16549	0.0132392	2.10152	-0.01029	-0.128625	-0.01029	13.2716	41.9383	0.00954961	-0.0128625	0.016549	0.011937
4.20304	0.0106557	0.14098	0.0112784	2.1031	-0.01178	-0.14725	-0.01178	13.2816	41.9698	0.00711509	-0.014725	0.014098	0.00889386
4.2062	0.00838786	0.110975	0.00887804	2.10468	-0.01257	-0.157125	-0.01257	13.2916	42.0014	0.0054659	-0.0157125	0.0110975	0.00683237
4.20936	0.00669528	0.0885818	0.00708655	2.10626	-0.01155	-0.144375	-0.01155	13.3016	42.033	0.00477481	-0.0144375	0.00885818	0.00596851
4.21252	0.00598099	0.0791314	0.00633051	2.10784	-0.00952	-0.119	-0.00952	13.3116	42.0646	0.00449209	-0.0119	0.00791314	0.00561511
4.21569	0.00537866	0.0711623	0.00569299	2.10942	-0.00801	-0.100125	-0.00801	13.3216	42.0962	0.00411513	-0.0100125	0.00711623	0.00514391
4.21885	0.0026001	0.0344005	0.00275204	2.11101	-0.00708	-0.0885	-0.00708	13.3316	42.1277	0.00342404	-0.00885	0.00344005	0.00428005
4.22201	-0.00365637	-0.0483756	-0.00387005	2.11259	-0.00542	-0.06775	-0.00542	13.3416	42.1593	0.00271724	-0.006775	-0.00483756	0.00339655
4.22517	-0.0099327	-0.131415	-0.0105132	2.11417	-0.00249	-0.031125	-0.00249	13.3515	42.1909	0.00268583	-0.0031125	-0.0131415	0.00335729
4.22834	-0.0101298	-0.134022	-0.0107218	2.11575	0.00059	0.007375	0.00059	13.3615	42.2225	0.00331409	0.0007375	-0.0134022	0.00414262
4.2315	-0.00260807	-0.0345061	-0.00276049	2.11733	0.0027	0.03375	0.0027	13.3715	42.2541	0.00400518	0.003375	-0.00345061	0.00500648
4.23466	0.00816245	0.107993	0.00863945	2.11891	0.00443	0.055375	0.00443	13.3815	42.2856	0.00458633	0.0055375	0.0107993	0.00573291
4.23782	0.0153889	0.203603	0.0162882	2.12049	0.00707	0.088375	0.00707	13.3915	42.3172	0.00501041	0.0088375	0.0203603	0.00626301
4.24099	0.0147176	0.194721	0.0155777	2.12207	0.01027	0.128375	0.01027	13.4015	42.3488	0.00515176	0.0128375	0.0194721	0.00643971
4.24415	0.0077156	0.102081	0.0081665	2.12366	0.01201	0.150125	0.01201	13.4115	42.3804	0.00529312	0.0150125	0.0102081	0.00661641
4.24731	-0.000393116	-0.00520112	-0.000416089	2.12524	0.01097	0.137125	0.01097	13.4215	42.412	0.00565438	0.0137125	-0.000520112	0.00706797
4.25047	-0.00588334	-0.0778395	-0.00622716	2.12682	0.00803	0.100375	0.00803	13.4315	42.4435	0.00629835	0.0100375	-0.00778395	0.00787293
4.25364	-0.00866628	-0.114659	-0.00917273	2.1284	0.00498	0.06225	0.00498	13.4415	42.4751	0.00769623	0.006225	-0.0114659	0.00962029
4.2568	-0.0102549	-0.135678	-0.0108542	2.12998	0.00241	0.030125	0.00241	13.4515	42.5067	0.0101465	0.0030125	-0.0135678	0.0126831
4.25996	-0.00984148	-0.130208	-0.0104166	2.13156	-0.00034	-0.00425	-0.00034	13.4615	42.5383	0.0128166	-0.000425	-0.0130208	0.0160207
4.26312	-0.0048745	-0.064492	-0.00515936	2.13314	-0.00354	-0.04425	-0.00354	13.4715	42.5699	0.0147014	-0.004425	-0.0064492	0.0183767
4.26629	0.00444581	0.0588202	0.00470562	2.13472	-0.00623	-0.077875	-0.00623	13.4815	42.6014	0.0156281	-0.0077875	0.00588202	0.0195351
4.26945	0.0151431	0.200351	0.016028	2.13631	-0.00727	-0.090875	-0.00727	13.4915	42.633	0.0160999	-0.0090875	0.0200351	0.0201249
4.27261	0.0237533	0.314267	0.0251414	2.13789	-0.00663	-0.082875	-0.00663	13.5015	42.6646	0.0168054	-0.0082875	0.0314267	0.0210068
4.27577	0.026361	0.348769	0.0279015	2.13947	-0.00539	-0.067375	-0.00539	13.5114	42.6962	0.0179819	-0.0067375	0.0348769	0.0224773
4.27894	0.0210318	0.278261	0.0222609	2.14105	-0.00473	-0.059125	-0.00473	13.5214	42.7278	0.0192057	-0.0059125	0.0278261	0.0240071
4.2821	0.0110084	0.145647	0.0116518	2.14263	-0.00486	-0.06075	-0.00486	13.5314	42.7593	0.0197162	-0.006075	0.0145647	0.0246452
4.28526	0.00240145	0.0317723	0.00254179	2.14421	-0.00483	-0.060375	-0.00483	13.5414	42.7909	0.0192302	-0.0060375	0.00317723	0.0240378
4.28843	-0.00110448	-0.0146128	-0.00116903	2.14579	-0.00335	-0.041875	-0.00335	13.5514	42.8225	0.0175716	-0.0041875	-0.00146128	0.0219645
4.29159	-0.000647766	-0.00857026	-0.000685621	2.14738	-0.00018	-0.00225	-0.00018	13.5614	42.8541	0.0146228	-0.000225	-0.000857026	0.0182786
4.29475	0.000646738	0.00855667	0.000684533	2.14896	0.00331	0.041375	0.00331	13.5714	42.8857	0.010759	0.0041375	0.000855667	0.0134488
4.29791	0.00165512	0.021898	0.00175184	2.15054	0.00539	0.067375	0.00539	13.5814	42.9172	0.00659677	0.0067375	0.0021898	0.00824596
4.30108	0.00303418	0.0401437	0.00321149	2.15212	0.00593	0.074125	0.00593	13.5914	42.9488	0.0028586	0.0074125	0.00401437	0.00357325
4.30424	0.00498616	0.0659693	0.00527754	2.1537	0.00656	0.082	0.00656	13.6014	42.9804	0.000115601	0.0082	0.00659693	0.000144501
4.3074	0.00702527	0.0929478	0.00743582	2.15528	0.00854	0.10675	0.00854	13.6114	43.012	-0.00157066	0.010675	0.00929478	-0.00196332
4.31056	0.00872141	0.115388	0.00923108	2.15686	0.01092	0.1365	0.01092	13.6214	43.0436	-0.00240311	0.01365	0.0115388	-0.00300389
4.31373	0.00960724	0.127108	0.0101687	2.15844	0.01133	0.141625	0.01133	13.6314	43.0751	-0.0026073	0.0141625	0.0127108	-0.00325912
4.31689	0.00933631	0.123524	0.00988192	2.16003	0.00852	0.1065	0.00852	13.6414	43.1067	-0.00292143	0.01065	0.0123524	-0.00365178
4.32005	0.00831826	0.110055	0.00880437	2.16161	0.00358	0.04475	0.00358	13.6514	43.1383	-0.00402089	0.004475	0.0110055	-0.00502611
4.32321	0.0074627	0.0987352	0.00789882	2.16319	-0.0013	-0.01625	-0.0013	13.6614	43.1699	-0.00574862	-0.001625	0.00987352	-0.00718577
4.32638	0.00727344	0.0962312	0.0076985	2.16477	-0.00456	-0.057	-0.00456	13.6713	43.2015	-0.00763341	-0.0057	0.00962312	-0.00954176
4.32954	0.00741494	0.0981033	0.00784826	2.16635	-0.00585	-0.073125	-0.00585	13.6813	43.233	-0.00962815	-0.0073125	0.00981033	-0.0120352
4.3327	0.00700392	0.0926653	0.00741322	2.16793	-0.00588	-0.0735	-0.00588	13.6913	43.2646	-0.0118585	-0.00735	0.00926653	-0.0148231
4.33586	0.00544353	0.0720206	0.00576165	2.16951	-0.00603	-0.075375	-0.00603	13.7013	43.2962	-0.0144501	-0.0075375	0.00720206	-0.0180626
4.33903	0.00317263	0.0419755	0.00335804	2.17109	-0.00754	-0.09425	-0.00754	13.7113	43.3278	-0.0173153	-0.009425	0.00419755	-0.0216441
4.34219	0.00136034	0.017998	0.00143984	2.17268	-0.01021	-0.127625	-0.01021	13.7213	43.3594	-0.0198425	-0.0127625	0.0017998	-0.0248031
4.34535	0.000684649	0.00905825	0.00072466	2.17426	-0.01212	-0.1515	-0.01212	13.7313	43.3909	-0.0215245	-0.01515	0.000905825	-0.0269056
4.34851	0.000445463	0.00589369	0.000471495	2.17584	-0.01132	-0.1415	-0.01132	13.7413	43.4225	-0.0223805	-0.01415	0.000589369	-0.0279756
4.35168	-0.000743363	-0.00983506	-0.000786805	2.17742	-0.00779	-0.097375	-0.00779	13.7513	43.4541	-0.0226472	-0.0097375	-0.000983506	-0.028309
4.35484	-0.00323507	-0.0428016	-0.00342413	2.179	-0.00343	-0.042875	-0.00343	13.7613	43.4857	-0.022397	-0.0042875	-0.00428016	-0.0279962
4.358	-0.00601569	-0.0795905	-0.00636724	2.18058	0.00013	0.001625	0.00013	13.7713	43.5173	-0.0217785	0.0001625	-0.00795905	-0.0272231
4.36116	-0.00803767	-0.106342	-0.00850738	2.18216	0.00304	0.038	0.00304	13.7813	43.5488	-0.0206303	0.0038	-0.0106342	-0.0257879
4.36433	-0.009518	-0.125928	-0.0100742	2.18374	0.00654	0.08175	0.00654	13.7913	43.5804	-0.0184804	0.008175	-0.0125928	-0.0231005
4.36749	-0.0122993	-0.162726	-0.0130181	2.18533	0.01126	0.14075	0.01126	13.8013	43.612	-0.0152197	0.014075	-0.0162726	-0.0190246
4.37065	-0.0181983	-0.240773	-0.0192618	2.18691	0.01649	0.206125	0.01649	13.8113	43.6436	-0.0112773	0.0206125	-0.0240773	-0.0140967
4.37381	-0.0254468	-0.336673	-0.0269339	2.18849	0.02068	0.2585	0.02068	13.8213	43.6752	-0.00763341	0.02585	-0.0336673	-0.00954176
4.37698	-0.0281925	-0.373	-0.02984	2.19007	0.02255	0.281875	0.02255	13.8312	43.7067	-0.00507323	0.0281875	-0.0373	-0.00634154
4.38014	-0.0224606	-0.297165	-0.0237732	2.19165	0.02196	0.2745	0.02196	13.8412	43.7383	-0.00350257	0.02745	-0.0297165	-0.00437822
4.3833	-0.010708	-0.141672	-0.0113337	2.19323	0.02027	0.253375	0.02027	13.8512	43.7699	-0.00246594	0.0253375	-0.0141672	-0.00308242
4.38646	0.00158155	0.0209247	0.00167398	2.19481	0.01938	0.24225	0.01938	13.8612	43.8015	-0.00191621	0.024225	0.00209247	-0.00239526
4.38963	0.0111959	0.148128	0.0118502	2.19639	0.01989	0.248625	0.01989	13.8712	43.8331	-0.00175914	0.0248625	0.0148128	-0.00219892
4.39279	0.0183736	0.243092	0.0194473	2.19798	0.02024	0.253	0.02024	13.8812	43.8646	-0.00152825	0.0253	0.0243092	-0.00191032
4.39595	0.0237378	0.314063	0.025125	2.19956	0.01844	0.2305	0.01844	13.8912	43.8962	-0.00143715	0.02305	0.0314063	-0.00179644
4.39911	0.0259841	0.343782	0.0275026	2.20114	0.01446	0.18075	0.01446	13.9012	43.9278	-0.00218322	0.018075	0.0343782	-0.00272902
4.40228	0.0244666	0.323705	0.0258964	2.20272	0.01026	0.12825	0.01026	13.9112	43.9594	-0.00383241	0.012825	0.0323705	-0.00479051
4.40544	0.0211132	0.279338	0.022347	2.2043	0.00728	0.091	0.00728	13.9212	43.991	-0.00584286	0.0091	0.0279338	-0.00730357
4.4086	0.0182518	0.24148	0.0193184	2.20588	0.00502	0.06275	0.00502	13.9312	44.0225	-0.00739781	0.006275	0.024148	-0.00924726
4.41176	0.0165856	0.219435	0.0175548	2.20746	0.00245	0.030625	0.00245	13.9412	44.0541	-0.00797895	0.0030625	0.0219435	-0.00997369
4.41493	0.0154022	0.203778	0.0163023	2.20904	0.00017	0.002125	0.00017	13.9512	44.0857	-0.0076177	0.0002125	0.0203778	-0.00952213
4.41809	0.0137535	0.181966	0.0145573	2.21063	-0.00023	-0.002875	-0.00023	13.9612	44.1173	-0.00662818	-0.0002875	0.0181966	-0.00828523
4.42125	0.011239	0.148697	0.0118958	2.21221	0.00137	0.017125	0.00137	13.9712	44.1489	-0.00526171	0.0017125	0.0148697	-0.00657714
4.42441	0.00809655	0.107121	0.00856971	2.21379	0.00308	0.0385	0.00308	13.9812	44.1804	-0.00378529	0.00385	0.0107121	-0.00473161
4.42758	0.00489989	0.0648279	0.00518623	2.21537	0.00332	0.0415	0.00332	13.9911	44.212	-0.00210468	0.00415	0.00648279	-0.00263085
4.43074	0.00220408	0.0291611	0.00233289	2.21695	0.00267	0.033375	0.00267	14.0011	44.2436	-1.16543e-05	0.0033375	0.00291611	-1.45679e-05
4.4339	0.000249663	0.00330316	0.000264253	2.21853	0.00268	0.0335	0.00268	14.0111	44.2752	0.00218322	0.00335	0.000330316	0.00272902
4.43707	-0.00120733	-0.0159736	-0.00127789	2.22011	0.00362	0.04525	0.00362	14.0211	44.3068	0.0042879	0.004525	-0.00159736	0.00535988
4.44023	-0.00284177	-0.037598	-0.00300784	2.2217	0.00455	0.056875	0.00455	14.0311	44.3383	0.00632976	0.0056875	-0.0037598	0.0079122
4.44339	-0.00559155	-0.0739789	-0.00591831	2.22328	0.00539	0.067375	0.00539	14.0411	44.3699	0.00826167	0.0067375	-0.00739789	0.0103271
4.44655	-0.00952764	-0.126055	-0.0100844	2.22486	0.0073	0.09125	0.0073	14.0511	44.4015	0.0100679	0.009125	-0.0126055	0.0125849
4.44972	-0.011594	-0.153394	-0.0122716	2.22644	0.01066	0.13325	0.01066	14.0611	44.4331	0.0118899	0.013325	-0.0153394	0.0148624
4.45288	-0.0071894	-0.0951192	-0.00760954	2.22802	0.01357	0.169625	0.01357	14.0711	44.4647	0.0133977	0.0169625	-0.00951192	0.0167472
4.45604	0.00334499	0.0442559	0.00354047	2.2296	0.01362	0.17025	0.01362	14.0811	44.4962	0.0142459	0.017025	0.00442559	0.0178074
4.4592	0.0133614	0.176777	0.0141422	2.23118	0.01069	0.133625	0.01069	14.0911	44.5278	0.0144344	0.0133625	0.0176777	0.018043
4.46237	0.0170698	0.225841	0.0180673	2.23276	0.00683	0.085375	0.00683	14.1011	44.5594	0.0140731	0.0085375	0.0225841	0.0175914
4.46553	0.0150578	0.199221	0.0159377	2.23435	0.00356	0.0445	0.00356	14.1111	44.591	0.0131307	0.00445	0.0199221	0.0164134
4.46869	0.0121615	0.160903	0.0128723	2.23593	0.00029	0.003625	0.00029	14.1211	44.6226	0.0117014	0.0003625	0.0160903	0.0146268
4.47185	0.0121828	0.161184	0.0128947	2.23751	-0.00401	-0.050125	-0.00401	14.1311	44.6541	0.0100836	-0.0050125	0.0161184	0.0126045
4.47502	0.0147429	0.195055	0.0156044	2.23909	-0.00871	-0.108875	-0.00871	14.141	44.6857	0.00871716	-0.0108875	0.0195055	0.0108965
4.47818	0.0165447	0.218894	0.0175115	2.24067	-0.012	-0.15	-0.012	14.151	44.7173	0.007602	-0.015	0.0218894	0.00950249
4.48134	0.0153564	0.203173	0.0162539	2.24225	-0.01341	-0.167625	-0.01341	14.161	44.7489	0.00617269	-0.0167625	0.0203173	0.00771587
4.4845	0.0117931	0.156028	0.0124823	2.24383	-0.01441	-0.180125	-0.01441	14.171	44.7805	0.00468057	-0.0180125	0.0156028	0.00585071
4.48767	0.00721571	0.0954673	0.00763739	2.24541	-0.01637	-0.204625	-0.01637	14.181	44.812	0.0040523	-0.0204625	0.00954673	0.00506538
4.49083	0.0013861	0.0183388	0.00146711	2.247	-0.0185	-0.23125	-0.0185	14.191	44.8436	0.00458633	-0.023125	0.00183388	0.00573291
4.49399	-0.00612747	-0.0810694	-0.00648556	2.24858	-0.01867	-0.233375	-0.01867	14.201	44.8752	0.00585856	-0.0233375	-0.00810694	0.0073232
4.49715	-0.0136166	-0.180154	-0.0144123	2.25016	-0.01614	-0.20175	-0.01614	14.211	44.9068	0.00755487	-0.020175	-0.0180154	0.00944359
4.50032	-0.0189278	-0.250424	-0.020034	2.25174	-0.01258	-0.15725	-0.01258	14.221	44.9384	0.00923548	-0.015725	-0.0250424	0.0115444
4.50348	-0.0221096	-0.292521	-0.0234017	2.25332	-0.01037	-0.129625	-0.01037	14.231	44.9699	0.0106805	-0.0129625	-0.0292521	0.0133506
4.50664	-0.0248111	-0.328263	-0.0262611	2.2549	-0.01001	-0.125125	-0.01001	14.241	45.0015	0.0120155	-0.0125125	-0.0328263	0.0150194
4.5098	-0.0284604	-0.376545	-0.0301236	2.25648	-0.00962	-0.12025	-0.00962	14.251	45.0331	0.0130679	-0.012025	-0.0376545	0.0163349
4.51297	-0.0331303	-0.43833	-0.0350664	2.25806	-0.0069	-0.08625	-0.0069	14.261	45.0647	0.0134291	-0.008625	-0.043833	0.0167864
4.51613	-0.0367987	-0.486865	-0.0389492	2.25965	-0.00168	-0.021	-0.00168	14.271	45.0963	0.0130522	-0.0021	-0.0486865	0.0163152
4.51929	-0.0368572	-0.487639	-0.0390111	2.26123	0.00352	0.044	0.00352	14.281	45.1278	0.0116543	0.0044	-0.0487639	0.0145679
4.52245	-0.0332162	-0.439467	-0.0351574	2.26281	0.0057	0.07125	0.0057	14.291	45.1594	0.00932972	0.007125	-0.0439467	0.0116622
4.52562	-0.0277864	-0.367628	-0.0294102	2.26439	0.00443	0.055375	0.00443	14.3009	45.191	0.00661248	0.0055375	-0.0367628	0.0082656
4.52878	-0.0214139	-0.283317	-0.0226653	2.26597	0.00251	0.031375	0.00251	14.3109	45.2226	0.00409942	0.0031375	-0.0283317	0.00512428
4.53194	-0.014043	-0.185796	-0.0148637	2.26755	0.00292	0.0365	0.00292	14.3209	45.2542	0.00226175	0.00365	-0.0185796	0.00282719
4.5351	-0.00689901	-0.0912773	-0.00730218	2.26913	0.00546	0.06825	0.00546	14.3309	45.2857	0.00133663	0.006825	-0.00912773	0.00167079
4.53827	-0.00162384	-0.0214842	-0.00171873	2.27071	0.00709	0.088625	0.00709	14.3409	45.3173	0.00116072	0.0088625	-0.00214842	0.0014509
4.54143	0.00200153	0.0264813	0.0021185	2.2723	0.00576	0.072	0.00576	14.3509	45.3489	0.00158637	0.0072	0.00264813	0.00198296
4.54459	0.00483001	0.0639033	0.00511227	2.27388	0.00289	0.036125	0.00289	14.3609	45.3805	0.00249735	0.0036125	0.00639033	0.00312169
4.54775	0.0060457	0.0799876	0.00639901	2.27546	0.00123	0.015375	0.00123	14.3709	45.4121	0.00329839	0.0015375	0.00799876	0.00412298
4.55092	0.00456808	0.0604379	0.00483503	2.27704	0.00107	0.013375	0.00107	14.3809	45.4436	0.00336121	0.0013375	0.00604379	0.00420152
4.55408	0.00115284	0.0152526	0.00122021	2.27862	0.00015	0.001875	0.00015	14.3909	45.4752	0.00265442	0.0001875	0.00152526	0.00331802
4.55724	-0.00252311	-0.0333819	-0.00267055	2.2802	-0.00287	-0.035875	-0.00287	14.4009	45.5068	0.00144972	-0.0035875	-0.00333819	0.00181215
4.5604	-0.00554149	-0.0733166	-0.00586532	2.28178	-0.00661	-0.082625	-0.00661	14.4109	45.5384	-5.96851e-05	-0.0082625	-0.00733166	-7.46064e-05
4.56357	-0.00804966	-0.106501	-0.00852008	2.28336	-0.00941	-0.117625	-0.00941	14.4209	45.57	-0.00168061	-0.0117625	-0.0106501	-0.00210076
4.56673	-0.0106695	-0.141163	-0.011293	2.28495	-0.01204	-0.1505	-0.01204	14.4309	45.6015	-0.00303137	-0.01505	-0.0141163	-0.00378922
4.56989	-0.0130718	-0.172947	-0.0138357	2.28653	-0.01619	-0.202375	-0.01619	14.4409	45.6331	-0.00348687	-0.0202375	-0.0172947	-0.00435858
4.57306	-0.0130526	-0.172692	-0.0138154	2.28811	-0.02119	-0.264875	-0.02119	14.4509	45.6647	-0.00295284	-0.0264875	-0.0172692	-0.00369105
4.57622	-0.00893838	-0.118259	-0.00946073	2.28969	-0.02421	-0.302625	-0.02421	14.4608	45.6963	-0.00175914	-0.0302625	-0.0118259	-0.00219892
4.57938	-0.0026352	-0.034865	-0.0027892	2.29127	-0.02407	-0.300875	-0.02407	14.4708	45.7279	-0.000348687	-0.0300875	-0.0034865	-0.000435859
4.58254	0.00214035	0.0283178	0.00226543	2.29285	-0.02291	-0.286375	-0.02291	14.4808	45.7594	0.000812031	-0.0286375	0.00283178	0.00101504
4.58571	0.00427092	0.0565063	0.00452051	2.29443	-0.02299	-0.287375	-0.02299	14.4908	45.791	0.00150783	-0.0287375	0.00565063	0.00188479
4.58887	0.00497529	0.0658255	0.00526604	2.29602	-0.0234	-0.2925	-0.0234	14.5008	45.8226	0.00175914	-0.02925	0.00658255	0.00219892
4.59203	0.00470799	0.062289	0.00498312	2.2976	-0.02158	-0.26975	-0.02158	14.5108	45.8542	0.00188479	-0.026975	0.0062289	0.00235599
4.59519	0.00342748	0.0453472	0.00362778	2.29918	-0.01722	-0.21525	-0.01722	14.5208	45.8858	0.00177485	-0.021525	0.00453472	0.00221856
4.59836	0.00171422	0.0226799	0.00181439	2.30076	-0.01262	-0.15775	-0.01262	14.5308	45.9173	0.000845015	-0.015775	0.00226799	0.00105627
4.60152	0.000196156	0.00259524	0.000207619	2.30234	-0.00926	-0.11575	-0.00926	14.5408	45.9489	-0.000684808	-0.011575	0.000259524	-0.00085601
4.60468	-0.000564425	-0.00746761	-0.000597409	2.30392	-0.00599	-0.074875	-0.00599	14.5508	45.9805	-0.00205756	-0.0074875	-0.000746761	-0.00257196
4.60784	0.000108167	0.0014311	0.000114488	2.3055	-0.00138	-0.01725	-0.00138	14.5608	46.0121	-0.00299996	-0.001725	0.00014311	-0.00374995
4.61101	0.00219734	0.0290719	0.00232575	2.30708	0.00365	0.045625	0.00365	14.5708	46.0437	-0.00370676	0.0045625	0.00290719	-0.00463345
4.61417	0.00468557	0.0619924	0.00495939	2.30867	0.00723	0.090375	0.00723	14.5808	46.0752	-0.00464915	0.0090375	0.00619924	-0.00581144
4.61733	0.00648027	0.0857372	0.00685897	2.31025	0.00923	0.115375	0.00923	14.5908	46.1068	-0.00609416	0.0115375	0.00857372	-0.0076177
4.62049	0.00732601	0.0969267	0.00775414	2.31183	0.01106	0.13825	0.01106	14.6008	46.1384	-0.00772765	0.013825	0.00969267	-0.00965956
4.62366	0.00792501	0.104852	0.00838814	2.31341	0.01296	0.162	0.01296	14.6108	46.17	-0.00901559	0.0162	0.0104852	-0.0112695
4.62682	0.00929121	0.122927	0.00983418	2.31499	0.01338	0.16725	0.01338	14.6207	46.2016	-0.00959673	0.016725	0.0122927	-0.0119959
4.62998	0.0118465	0.156735	0.0125388	2.31657	0.01151	0.143875	0.01151	14.6307	46.2331	-0.00961244	0.0143875	0.0156735	-0.0120155
4.63314	0.0151418	0.200333	0.0160267	2.31815	0.00871	0.108875	0.00871	14.6407	46.2647	-0.00936113	0.0108875	0.0200333	-0.0117014
4.63631	0.0183644	0.24297	0.0194376	2.31973	0.00677	0.084625	0.00677	14.6507	46.2963	-0.00903129	0.0084625	0.024297	-0.0112891
4.63947	0.0201239	0.26625	0.0213	2.32132	0.00573	0.071625	0.00573	14.6607	46.3279	-0.00854439	0.0071625	0.026625	-0.0106805
4.64263	0.0186708	0.247024	0.0197619	2.3229	0.0045	0.05625	0.0045	14.6707	46.3595	-0.00799466	0.005625	0.0247024	-0.00999333
4.64579	0.0140016	0.185248	0.0148199	2.32448	0.00278	0.03475	0.00278	14.6807	46.391	-0.00775906	0.003475	0.0185248	-0.00969883
4.64896	0.00853094	0.112869	0.00902948	2.32606	0.00119	0.014875	0.00119	14.6907	46.4226	-0.00771194	0.0014875	0.0112869	-0.00963993
4.65212	0.00483448	0.0639625	0.005117	2.32764	-3e-05	-0.000375	-3e-05	14.7007	46.4542	-0.0076177	-3.75e-05	0.00639625	-0.00952213
4.65528	0.00339882	0.044968	0.00359744	2.32922	-0.00124	-0.0155	-0.00124	14.7107	46.4858	-0.00774335	-0.00155	0.0044968	-0.00967919
4.65844	0.00285274	0.0377432	0.00301945	2.3308	-0.00237	-0.029625	-0.00237	14.7207	46.5174	-0.0080889	-0.0029625	0.00377432	-0.0101111
4.66161	0.0017697	0.0234141	0.00187312	2.33238	-0.00286	-0.03575	-0.00286	14.7307	46.5489	-0.00827738	-0.003575	0.00234141	-0.0103467
4.66477	-7.22985e-05	-0.000956544	-7.65235e-05	2.33397	-0.00296	-0.037	-0.00296	14.7407	46.5805	-0.00802607	-0.0037	-9.56544e-05	-0.0100326
4.66793	-0.0018533	-0.0245201	-0.00196161	2.33555	-0.00366	-0.04575	-0.00366	14.7507	46.6121	-0.00733498	-0.004575	-0.00245201	-0.00916873
4.67109	-0.00289455	-0.0382963	-0.0030637	2.33713	-0.00503	-0.062875	-0.00503	14.7607	46.6437	-0.0066596	-0.0062875	-0.00382963	-0.0083245
4.67426	-0.00325532	-0.0430695	-0.00344556	2.33871	-0.0057	-0.07125	-0.0057	14.7707	46.6753	-0.00593709	-0.007125	-0.00430695	-0.00742137
4.67742	-0.00343592	-0.0454588	-0.00363671	2.34029	-0.0048	-0.06	-0.0048	14.7806	46.7068	-0.0047591	-0.006	-0.00454588	-0.00594887
4.68058	-0.00420183	-0.0555923	-0.00444738	2.34187	-0.00336	-0.042	-0.00336	14.7906	46.7384	-0.00304708	-0.0042	-0.00555923	-0.00380885
4.68374	-0.00633351	-0.0837954	-0.00670363	2.34345	-0.00255	-0.031875	-0.00255	14.8006	46.77	-0.00106177	-0.0031875	-0.00837954	-0.00132721
4.68691	-0.00945152	-0.125048	-0.0100039	2.34503	-0.00151	-0.018875	-0.00151	14.8106	46.8016	0.00117957	-0.0018875	-0.0125048	0.00147446
4.69007	-0.0108009	-0.142902	-0.0114321	2.34662	0.00128	0.016	0.00128	14.8206	46.8332	0.00354969	0.0016	-0.0142902	0.00443712
4.69323	-0.00716618	-0.0948121	-0.00758497	2.3482	0.00471	0.058875	0.00471	14.8306	46.8647	0.00534024	0.0058875	-0.00948121	0.0066753
4.69639	0.0013052	0.0172685	0.00138148	2.34978	0.00535	0.066875	0.00535	14.8406	46.8963	0.00609416	0.0066875	0.00172685	0.0076177
4.69956	0.0113492	0.150156	0.0120125	2.35136	0.00199	0.024875	0.00199	14.8506	46.9279	0.00590568	0.0024875	0.0150156	0.0073821
4.70272	0.0188791	0.24978	0.0199824	2.35294	-0.00198	-0.02475	-0.00198	14.8606	46.9595	0.00486905	-0.002475	0.024978	0.00608631
4.70588	0.0203064	0.268663	0.0214931	2.35452	-0.00239	-0.029875	-0.00239	14.8706	46.9911	0.00306279	-0.0029875	0.0268663	0.00382848
4.70904	0.0154573	0.204508	0.0163607	2.3561	0.00051	0.006375	0.00051	14.8806	47.0226	0.00090313	0.0006375	0.0204508	0.00112891
4.71221	0.00819234	0.108389	0.00867109	2.35769	0.00258	0.03225	0.00258	14.8906	47.0542	-0.00100051	0.003225	0.0108389	-0.00125064
4.71537	0.00256284	0.0339077	0.00271261	2.35927	0.00132	0.0165	0.00132	14.9006	47.0858	-0.00227746	0.00165	0.00339077	-0.00284682
4.71853	-0.000186982	-0.00247387	-0.00019791	2.36085	-0.00117	-0.014625	-0.00117	14.9106	47.1174	-0.00306279	-0.0014625	-0.000247387	-0.00382848
4.7217	-0.0014257	-0.0188627	-0.00150902	2.36243	-0.00145	-0.018125	-0.00145	14.9206	47.149	-0.0035654	-0.0018125	-0.00188627	-0.00445675
4.72486	-0.00317603	-0.0420205	-0.00336164	2.36401	0.00091	0.011375	0.00091	14.9306	47.1805	-0.00409942	0.0011375	-0.00420205	-0.00512428
4.72802	-0.0063076	-0.0834527	-0.00667622	2.36559	0.00359	0.044875	0.00359	14.9405	47.2121	-0.00485334	0.0044875	-0.00834527	-0.00606668
4.73118	-0.00951869	-0.125937	-0.010075	2.36717	0.00509	0.063625	0.00509	14.9505	47.2437	-0.00562296	0.0063625	-0.0125937	-0.0070287
4.73435	-0.0102524	-0.135644	-0.0108515	2.36875	0.00619	0.077375	0.00619	14.9605	47.2753	-0.00601563	0.0077375	-0.0135644	-0.00751954
4.73751	-0.00757618	-0.100237	-0.00801892	2.37034	0.00779	0.097375	0.00779	14.9705	47.3069	-0.00592139	0.0097375	-0.0100237	-0.00740173
4.74067	-0.00308381	-0.0408003	-0.00326402	2.37192	0.00914	0.11425	0.00914	14.9805	47.3384	-0.00565438	0.011425	-0.00408003	-0.00706797
4.74383	0.00117394	0.0155318	0.00124254	2.3735	0.0089	0.11125	0.0089	14.9905	47.37	-0.00554443	0.011125	0.00155318	-0.00693054
4.747	0.00441674	0.0584356	0.00467485	2.37508	0.00709	0.088625	0.00709	15.0005	47.4016	-0.00593709	0.0088625	0.00584356	-0.00742137
4.75016	0.00646549	0.0855416	0.00684333	2.37666	0.00477	0.059625	0.00477	15.0105	47.4332	-0.0068952	0.0059625	0.00855416	-0.008619
4.75332	0.00636386	0.0841969	0.00673575	2.37824	0.00247	0.030875	0.00247	15.0205	47.4648	-0.00793183	0.0030875	0.00841969	-0.00991479
4.75648	0.00340707	0.0450773	0.00360618	2.37982	-0.00013	-0.001625	-0.00013	15.0305	47.4963	-0.0083402	-0.0001625	0.00450773	-0.0104253
4.75965	-0.00132175	-0.0174873	-0.00139899	2.3814	-0.00297	-0.037125	-0.00297	15.0405	47.5279	-0.00750775	-0.0037125	-0.00174873	-0.00938469
4.76281	-0.00592599	-0.0784037	-0.0062723	2.38299	-0.00508	-0.0635	-0.00508	15.0505	47.5595	-0.00534024	-0.00635	-0.00784037	-0.0066753
4.76597	-0.00938085	-0.124113	-0.00992906	2.38457	-0.00565	-0.070625	-0.00565	15.0605	47.5911	-0.00230887	-0.0070625	-0.0124113	-0.00288609
4.76913	-0.0119864	-0.158586	-0.0126869	2.38615	-0.00504	-0.063	-0.00504	15.0705	47.6227	0.000683237	-0.0063	-0.0158586	0.000854046
4.7723	-0.014668	-0.194064	-0.0155251	2.38773	-0.00433	-0.054125	-0.00433	15.0805	47.6542	0.00306279	-0.0054125	-0.0194064	0.00382848
4.77546	-0.0177884	-0.23535	-0.018828	2.38931	-0.00427	-0.053375	-0.00427	15.0904	47.6858	0.00512035	-0.0053375	-0.023535	0.00640044
4.77862	-0.0199752	-0.264282	-0.0211425	2.39089	-0.00499	-0.062375	-0.00499	15.1004	47.7174	0.00719362	-0.0062375	-0.0264282	0.00899203
4.78178	-0.0190514	-0.252059	-0.0201647	2.39247	-0.00632	-0.079	-0.00632	15.1104	47.749	0.00901559	-0.0079	-0.0252059	0.0112695
4.78495	-0.0148808	-0.19688	-0.0157504	2.39405	-0.00769	-0.096125	-0.00769	15.1204	47.7806	0.00984804	-0.0096125	-0.019688	0.01231
4.78811	-0.00946101	-0.125174	-0.0100139	2.39564	-0.00786	-0.09825	-0.00786	15.1304	47.8121	0.00915695	-0.009825	-0.0125174	0.0114462
4.79127	-0.0043892	-0.0580713	-0.0046457	2.39722	-0.00575	-0.071875	-0.00575	15.1404	47.8437	0.00684808	-0.0071875	-0.00580713	0.0085601
4.79443	7.3007e-05	0.000965918	7.72734e-05	2.3988	-0.00173	-0.021625	-0.00173	15.1504	47.8753	0.00364393	-0.0021625	9.65918e-05	0.00455491
4.7976	0.00361308	0.0478028	0.00382423	2.40038	0.00239	0.029875	0.00239	15.1604	47.9069	0.000771194	0.0029875	0.00478028	0.000963993
4.80076	0.00553614	0.0732459	0.00585967	2.40196	0.00524	0.0655	0.00524	15.1704	47.9385	-0.00112773	0.00655	0.00732459	-0.00140967
4.80392	0.00610679	0.0807958	0.00646366	2.40354	0.00732	0.0915	0.00732	15.1804	47.97	-0.00232458	0.00915	0.00807958	-0.00290572
4.80708	0.00627119	0.082971	0.00663768	2.40512	0.00999	0.124875	0.00999	15.1904	48.0016	-0.00314132	0.0124875	0.0082971	-0.00392665
4.81025	0.00632668	0.0837051	0.0066964	2.4067	0.01324	0.1655	0.01324	15.2004	48.0332	-0.00383241	0.01655	0.00837051	-0.00479051
4.81341	0.00599298	0.0792901	0.0063432	2.40829	0.01549	0.193625	0.01549	15.2104	48.0648	-0.00483763	0.0193625	0.00792901	-0.00604704
4.81657	0.00514872	0.0681201	0.00544961	2.40987	0.01567	0.195875	0.01567	15.2204	48.0964	-0.00621981	0.0195875	0.00681201	-0.00777477
4.81973	0.00391618	0.0518129	0.00414503	2.41145	0.01474	0.18425	0.01474	15.2304	48.1279	-0.00719362	0.018425	0.00518129	-0.00899203
4.8229	0.00236155	0.0312444	0.00249955	2.41303	0.0145	0.18125	0.0145	15.2404	48.1595	-0.00680096	0.018125	0.00312444	-0.0085012
4.82606	0.000268537	0.00355287	0.00028423	2.41461	0.01533	0.191625	0.01533	15.2503	48.1911	-0.00554443	0.0191625	0.000355287	-0.00693054
4.82922	-0.00262001	-0.0346641	-0.00277313	2.41619	0.016	0.2	0.016	15.2603	48.2227	-0.00447638	0.02	-0.00346641	-0.00559548
4.83238	-0.00526189	-0.0696174	-0.00556939	2.41777	0.01539	0.192375	0.01539	15.2703	48.2543	-0.0040523	0.0192375	-0.00696174	-0.00506538
4.83555	-0.00540848	-0.0715568	-0.00572454	2.41935	0.01358	0.16975	0.01358	15.2803	48.2858	-0.00420937	0.016975	-0.00715568	-0.00526171
4.83871	-0.00232319	-0.0307369	-0.00245895	2.42094	0.0111	0.13875	0.0111	15.2903	48.3174	-0.00431931	0.013875	-0.00307369	-0.00539914
4.84187	0.00235433	0.0311489	0.00249191	2.42252	0.00821	0.102625	0.00821	15.3003	48.349	-0.0038167	0.0102625	0.00311489	-0.00477088
4.84503	0.00662548	0.0876583	0.00701266	2.4241	0.00537	0.067125	0.00537	15.3103	48.3806	-0.00279577	0.0067125	0.00876583	-0.00349472
4.8482	0.00980054	0.129666	0.0103733	2.42568	0.00366	0.04575	0.00366	15.3203	48.4122	-0.0021361	0.004575	0.0129666	-0.00267012
4.85136	0.012074	0.159745	0.0127796	2.42726	0.00359	0.044875	0.00359	15.3303	48.4437	-0.00249735	0.0044875	0.0159745	-0.00312169
4.85452	0.0129922	0.171893	0.0137514	2.42884	0.0038	0.0475	0.0038	15.3403	48.4753	-0.00378529	0.00475	0.0171893	-0.00473161
4.85769	0.0117628	0.155628	0.0124502	2.43042	0.00179	0.022375	0.00179	15.3503	48.5069	-0.00543448	0.0022375	0.0155628	-0.0067931
4.86085	0.00884759	0.117058	0.00936463	2.43201	-0.00366	-0.04575	-0.00366	15.3603	48.5385	-0.00656536	-0.004575	0.0117058	-0.0082067
4.86401	0.00565077	0.0747624	0.00598099	2.43359	-0.01122	-0.14025	-0.01122	15.3703	48.5701	-0.00675384	-0.014025	0.00747624	-0.0084423
4.86717	0.00307404	0.0406711	0.00325368	2.43517	-0.01811	-0.226375	-0.01811	15.3803	48.6016	-0.00645541	-0.0226375	0.00406711	-0.00806927
4.87034	0.00105703	0.013985	0.0011188	2.43675	-0.02205	-0.275625	-0.02205	15.3903	48.6332	-0.00604704	-0.0275625	0.0013985	-0.0075588
4.8735	-0.000976398	-0.0129182	-0.00103346	2.43833	-0.02231	-0.278875	-0.02231	15.4003	48.6648	-0.00585856	-0.0278875	-0.00129182	-0.0073232
4.87666	-0.00286225	-0.037869	-0.00302952	2.43991	-0.01972	-0.2465	-0.01972	15.4102	48.6964	-0.00590568	-0.02465	-0.0037869	-0.0073821
4.87982	-0.00308621	-0.0408321	-0.00326657	2.44149	-0.01621	-0.202625	-0.01621	15.4202	48.728	-0.00574862	-0.0202625	-0.00408321	-0.00718577
4.88299	-0.00069908	-0.00924918	-0.000739934	2.44307	-0.01355	-0.169375	-0.01355	15.4302	48.7595	-0.00521459	-0.0169375	-0.000924918	-0.00651824
4.88615	0.00251729	0.033305	0.0026644	2.44466	-0.01193	-0.149125	-0.01193	15.4402	48.7911	-0.00458633	-0.0149125	0.0033305	-0.00573291
4.88931	0.00335202	0.0443489	0.00354791	2.44624	-0.00999	-0.124875	-0.00999	15.4502	48.8227	-0.00425649	-0.0124875	0.00443489	-0.00532061
4.89247	0.000668464	0.00884411	0.000707529	2.44782	-0.00704	-0.088	-0.00704	15.4602	48.8543	-0.00464915	-0.0088	0.000884411	-0.00581144
4.89564	-0.00380953	-0.0504019	-0.00403215	2.4494	-0.0043	-0.05375	-0.0043	15.4702	48.8859	-0.00540307	-0.005375	-0.00504019	-0.00675384
4.8988	-0.00782627	-0.103545	-0.00828363	2.45098	-0.00335	-0.041875	-0.00335	15.4802	48.9174	-0.0057172	-0.0041875	-0.0103545	-0.0071465
4.90196	-0.010498	-0.138893	-0.0111114	2.45256	-0.00361	-0.045125	-0.00361	15.4902	48.949	-0.0057015	-0.0045125	-0.0138893	-0.00712687
4.90512	-0.0123135	-0.162913	-0.0130331	2.45414	-0.00278	-0.03475	-0.00278	15.5002	48.9806	-0.00603133	-0.003475	-0.0162913	-0.00753917
4.90829	-0.0139182	-0.184145	-0.0147316	2.45572	0.00012	0.0015	0.00012	15.5102	49.0122	-0.00662818	0.00015	-0.0184145	-0.00828523
4.91145	-0.0149366	-0.197618	-0.0158094	2.45731	0.00373	0.046625	0.00373	15.5202	49.0438	-0.0071308	0.0046625	-0.0197618	-0.0089135
4.91461	-0.0145513	-0.19252	-0.0154016	2.45889	0.00672	0.084	0.00672	15.5302	49.0753	-0.00779047	0.0084	-0.019252	-0.00973809
4.91777	-0.0129335	-0.171117	-0.0136894	2.46047	0.00973	0.121625	0.00973	15.5402	49.1069	-0.00882711	0.0121625	-0.0171117	-0.0110339
4.92094	-0.0109946	-0.145464	-0.0116371	2.46205	0.01343	0.167875	0.01343	15.5502	49.1385	-0.0100208	0.0167875	-0.0145464	-0.012526
4.9241	-0.00937101	-0.123983	-0.00991864	2.46363	0.01587	0.198375	0.01587	15.5602	49.1701	-0.011136	0.0198375	-0.0123983	-0.01392
4.92726	-0.00852092	-0.112736	-0.00901888	2.46521	0.01399	0.174875	0.01399	15.5701	49.2017	-0.0117171	0.0174875	-0.0112736	-0.0146464
4.93042	-0.0091145	-0.120589	-0.00964714	2.46679	0.00796	0.0995	0.00796	15.5801	49.2332	-0.0109632	0.00995	-0.0120589	-0.013704
4.93359	-0.0112745	-0.149168	-0.0119334	2.46837	0.00186	0.02325	0.00186	15.5901	49.2648	-0.00813602	0.002325	-0.0149168	-0.01017
4.93675	-0.0141283	-0.186925	-0.014954	2.46996	-0.0008	-0.01	-0.0008	15.6001	49.2964	-0.00312561	-0.001	-0.0186925	-0.00390702
4.93991	-0.0167457	-0.221553	-0.0177243	2.47154	-0.00092	-0.0115	-0.00092	15.6101	49.328	0.00304708	-0.00115	-0.0221553	0.00380885
4.94307	-0.0186619	-0.246906	-0.0197525	2.47312	-0.00201	-0.025125	-0.00201	15.6201	49.3596	0.00906271	-0.0025125	-0.0246906	0.0113284
4.94624	-0.0187807	-0.248478	-0.0198782	2.4747	-0.00549	-0.068625	-0.00549	15.6301	49.3911	0.0140103	-0.0068625	-0.0248478	0.0175129
4.9494	-0.0154104	-0.203888	-0.016311	2.47628	-0.00945	-0.118125	-0.00945	15.6401	49.4227	0.0176259	-0.0118125	-0.0203888	0.0220324
4.95256	-0.00866526	-0.114646	-0.00917165	2.47786	-0.01132	-0.1415	-0.01132	15.6501	49.4543	0.0199287	-0.01415	-0.0114646	0.0249109
4.95572	-0.00084425	-0.0111698	-0.000893587	2.47944	-0.01015	-0.126875	-0.01015	15.6601	49.4859	0.0213297	-0.0126875	-0.00111698	0.0266622
4.95889	0.00564141	0.0746386	0.00597109	2.48102	-0.00642	-0.08025	-0.00642	15.6701	49.5175	0.0221025	-0.008025	0.00746386	0.0276281
4.96205	0.00983963	0.130183	0.0104147	2.48261	-0.00143	-0.017875	-0.00143	15.6801	49.549	0.0219679	-0.0017875	0.0130183	0.0274598
4.96521	0.0126579	0.16747	0.0133976	2.48419	0.00258	0.03225	0.00258	15.6901	49.5806	0.0208188	0.003225	0.016747	0.0260235
4.96837	0.0154037	0.203799	0.0163039	2.48577	0.00336	0.042	0.00336	15.7001	49.6122	0.0189593	0.0042	0.0203799	0.0236991
4.97154	0.0174316	0.230628	0.0184502	2.48735	0.0014	0.0175	0.0014	15.7101	49.6438	0.0168224	0.00175	0.0230628	0.021028
4.9747	0.0168119	0.222429	0.0177943	2.48893	0.00049	0.006125	0.00049	15.7201	49.6754	0.0148113	0.0006125	0.0222429	0.0185142
4.97786	0.0133378	0.176466	0.0141173	2.49051	0.00392	0.049	0.00392	15.73	49.7069	0.012848	0.0049	0.0176466	0.01606
4.98102	0.00886342	0.117267	0.00938139	2.49209	0.01034	0.12925	0.01034	15.74	49.7385	0.0104763	0.012925	0.0117267	0.0130954
4.98419	0.00529858	0.0701028	0.00560823	2.49367	0.01519	0.189875	0.01519	15.75	49.7701	0.00755487	0.0189875	0.00701028	0.00944359
4.98735	0.00322129	0.0426193	0.00340954	2.49526	0.01621	0.202625	0.01621	15.76	49.8017	0.00442926	0.0202625	0.00426193	0.00553658
4.99051	0.00189303	0.0250458	0.00200366	2.49684	0.01583	0.197875	0.01583	15.77	49.8333	0.00160207	0.0197875	0.00250458	0.00200259
4.99367	0.000264709	0.00350223	0.000280179	2.49842	0.01726	0.21575	0.01726	15.78	49.8648	-0.000980092	0.021575	0.000350223	-0.00122511
4.99684	-0.00150842	-0.0199571	-0.00159657	2.5	0.02004	0.2505	0.02004	15.79	49.8964	-0.00318844	0.02505	-0.00199571	-0.00398555
5	-0.00173235	-0.0229198	-0.00183358	2.50158	0.02109	0.263625	0.02109	15.8	49.928	-0.00430361	0.0263625	-0.00229198	-0.00537951
5.00316	0.000660216	0.00873498	0.000698798	2.50316	0.01926	0.24075	0.01926	15.81	49.9596	-0.00386382	0.024075	0.000873498	-0.00482978
5.00633	0.00475248	0.0628777	0.00503021	2.50474	0.01665	0.208125	0.01665	15.82	49.9912	-0.00210468	0.0208125	0.00628777	-0.00263085
5.00949	0.00897065	0.118686	0.00949489	2.50633	0.01532	0.1915	0.01532	15.83	50.0227	0.000208898	0.01915	0.0118686	0.000261123
5.01265	0.0123694	0.163653	0.0130922	2.50791	0.01461	0.182625	0.01461	15.84	50.0543	0.00229316	0.0182625	0.0163653	0.00286645
5.01581	0.0141668	0.187434	0.0149947	2.50949	0.01293	0.161625	0.01293	15.85	50.0859	0.00414654	0.0161625	0.0187434	0.00518318
5.01898	0.0135327	0.179045	0.0143236	2.51107	0.0108	0.135	0.0108	15.86	50.1175	0.00592139	0.0135	0.0179045	0.00740173
5.02214	0.0108274	0.143252	0.0114602	2.51265	0.01026	0.12825	0.01026	15.87	50.1491	0.00724074	0.012825	0.0143252	0.00905093
5.0253	0.00759745	0.100518	0.00804144	2.51423	0.01156	0.1445	0.01156	15.8799	50.1806	0.00772765	0.01445	0.0100518	0.00965956
5.02846	0.00503174	0.0665724	0.0053258	2.51581	0.012	0.15	0.012	15.8899	50.2122	0.00716221	0.015	0.00665724	0.00895276
5.03163	0.00322566	0.0426771	0.00341417	2.51739	0.00889	0.111125	0.00889	15.8999	50.2438	0.00584286	0.0111125	0.00426771	0.00730357
5.03479	0.00159227	0.0210665	0.00168532	2.51898	0.00283	0.035375	0.00283	15.9099	50.2754	0.00446067	0.0035375	0.00210665	0.00557584
5.03795	-0.000439846	-0.00581937	-0.00046555	2.52056	-0.0028	-0.035	-0.0028	15.9199	50.307	0.00353398	-0.0035	-0.000581937	0.00441748
5.04111	-0.00269007	-0.035591	-0.00284728	2.52214	-0.00537	-0.067125	-0.00537	15.9299	50.3385	0.00293713	-0.0067125	-0.0035591	0.00367142
5.04428	-0.00396294	-0.0524316	-0.00419453	2.52372	-0.00541	-0.067625	-0.00541	15.9399	50.3701	0.00274866	-0.0067625	-0.00524316	0.00343582
5.04744	-0.00328736	-0.0434934	-0.00347947	2.5253	-0.00559	-0.069875	-0.00559	15.9499	50.4017	0.00310991	-0.0069875	-0.00434934	0.00388738
5.0506	-0.00112381	-0.0148685	-0.00118948	2.52688	-0.00756	-0.0945	-0.00756	15.9599	50.4333	0.00402089	-0.00945	-0.00148685	0.00502611
5.05376	0.00130139	0.017218	0.00137744	2.52846	-0.01016	-0.127	-0.01016	15.9699	50.4649	0.00521459	-0.0127	0.0017218	0.00651824
5.05693	0.00309294	0.0409211	0.00327368	2.53004	-0.0107	-0.13375	-0.0107	15.9799	50.4964	0.00620411	-0.013375	0.00409211	0.00775513
5.06009	0.0040431	0.0534922	0.00427937	2.53163	-0.00795	-0.099375	-0.00795	15.9899	50.528	0.00697373	-0.0099375	0.00534922	0.00871716
5.06325	0.00476854	0.0630901	0.00504721	2.53321	-0.00373	-0.046625	-0.00373	15.9999	50.5596	0.00840303	-0.0046625	0.00630901	0.0105038
5.06641	0.00630316	0.0833938	0.00667151	2.53479	-0.00111	-0.013875	-0.00111	16.0099	50.5912	0.0111046	-0.0013875	0.00833938	0.0138807
5.06958	0.00867743	0.114807	0.00918453	2.53637	-0.00103	-0.012875	-0.00103	16.0199	50.6228	0.0146543	-0.0012875	0.0114807	0.0183178
5.07274	0.0101062	0.13371	0.0106968	2.53795	-0.00142	-0.01775	-0.00142	16.0299	50.6543	0.0181023	-0.001775	0.013371	0.0226279
5.0759	0.008794	0.116349	0.00930791	2.53953	-0.00015	-0.001875	-0.00015	16.0398	50.6859	0.0205205	-0.0001875	0.0116349	0.0256506
5.07906	0.00512627	0.0678231	0.00542585	2.54111	0.00187	0.023375	0.00187	16.0498	50.7175	0.0214661	0.0023375	0.00678231	0.0268326
5.08223	0.000913253	0.0120828	0.000966622	2.54269	0.00172	0.0215	0.00172	16.0598	50.7491	0.0205939	0.00215	0.00120828	0.0257423
5.08539	-0.0024929	-0.0329823	-0.00263858	2.54428	-0.00152	-0.019	-0.00152	16.0698	50.7807	0.0179211	-0.0019	-0.00329823	0.0224013
5.08855	-0.00484987	-0.0641662	-0.0051333	2.54586	-0.00503	-0.062875	-0.00503	16.0798	50.8122	0.0143715	-0.0062875	-0.00641662	0.0179644
5.09171	-0.00677605	-0.0896505	-0.00717204	2.54744	-0.00568	-0.071	-0.00568	16.0898	50.8438	0.0112145	-0.0071	-0.00896505	0.0140181
5.09488	-0.00894373	-0.11833	-0.00946639	2.54902	-0.00412	-0.0515	-0.00412	16.0998	50.8754	0.00885852	-0.00515	-0.011833	0.0110732
5.09804	-0.0113508	-0.150177	-0.0120141	2.5506	-0.00393	-0.049125	-0.00393	16.1098	50.907	0.00700514	-0.0049125	-0.0150177	0.00875643
5.1012	-0.0134934	-0.178525	-0.014282	2.55218	-0.00696	-0.087	-0.00696	16.1198	50.9386	0.00537166	-0.0087	-0.0178525	0.00671457
5.10436	-0.0151459	-0.200388	-0.0160311	2.55376	-0.01099	-0.137375	-0.01099	16.1298	50.9701	0.00394236	-0.0137375	-0.0200388	0.00492795
5.10753	-0.0162879	-0.215496	-0.0172397	2.55534	-0.01299	-0.162375	-0.01299	16.1398	51.0017	0.00293713	-0.0162375	-0.0215496	0.00367142
5.11069	-0.0162304	-0.214736	-0.0171789	2.55693	-0.01315	-0.164375	-0.01315	16.1498	51.0333	0.00270154	-0.0164375	-0.0214736	0.00337692
5.11385	-0.014156	-0.187291	-0.0149833	2.55851	-0.0142	-0.1775	-0.0142	16.1598	51.0649	0.00340833	-0.01775	-0.0187291	0.00426042
5.11701	-0.0104858	-0.138733	-0.0110986	2.56009	-0.01714	-0.21425	-0.01714	16.1698	51.0965	0.00494758	-0.021425	-0.0138733	0.00618447
5.12018	-0.00605578	-0.0801209	-0.00640967	2.56167	-0.01954	-0.24425	-0.01954	16.1798	51.128	0.00659677	-0.024425	-0.00801209	0.00824596
5.12334	-0.000418179	-0.00553271	-0.000442616	2.56325	-0.01884	-0.2355	-0.01884	16.1898	51.1596	0.00741352	-0.02355	-0.000553271	0.0092669
5.1265	0.0073615	0.0973963	0.0077917	2.56483	-0.01604	-0.2005	-0.01604	16.1997	51.1912	0.00692661	-0.02005	0.00973963	0.00865826
5.12966	0.0162365	0.214816	0.0171853	2.56641	-0.01443	-0.180375	-0.01443	16.2097	51.2228	0.00505753	-0.0180375	0.0214816	0.00632191
5.13283	0.0222813	0.294793	0.0235834	2.56799	-0.01523	-0.190375	-0.01523	16.2197	51.2544	0.00251306	-0.0190375	0.0294793	0.00314132
5.13599	0.0220711	0.292011	0.0233609	2.56958	-0.01593	-0.199125	-0.01593	16.2297	51.2859	0.000673813	-0.0199125	0.0292011	0.000842266
5.13915	0.0167927	0.222175	0.017774	2.57116	-0.01389	-0.173625	-0.01389	16.2397	51.3175	0.000273295	-0.0173625	0.0222175	0.000341619
5.14231	0.0106902	0.141437	0.0113149	2.57274	-0.01034	-0.12925	-0.01034	16.2497	51.3491	0.00100522	-0.012925	0.0141437	0.00125653
5.14548	0.00673064	0.0890497	0.00712397	2.57432	-0.00937	-0.117125	-0.00937	16.2597	51.3807	0.00227746	-0.0117125	0.00890497	0.00284682
5.14864	0.00498073	0.0658976	0.0052718	2.5759	-0.013	-0.1625	-0.013	16.2697	51.4123	0.00342404	-0.01625	0.00658976	0.00428005
5.1518	0.00377877	0.049995	0.0039996	2.57748	-0.0185	-0.23125	-0.0185	16.2797	51.4438	0.00394236	-0.023125	0.0049995	0.00492795
5.15497	0.00163074	0.0215755	0.00172604	2.57906	-0.02144	-0.268	-0.02144	16.2897	51.4754	0.00422508	-0.0268	0.00215755	0.00528135
5.15813	-0.00183876	-0.0243277	-0.00194622	2.58065	-0.02039	-0.254875	-0.02039	16.2997	51.507	0.00480622	-0.0254875	-0.00243277	0.00600777
5.16129	-0.00608311	-0.0804825	-0.0064386	2.58223	-0.01748	-0.2185	-0.01748	16.3097	51.5386	0.00579574	-0.02185	-0.00804825	0.00724467
5.16445	-0.00971097	-0.128481	-0.0102785	2.58381	-0.01473	-0.184125	-0.01473	16.3197	51.5702	0.00703656	-0.0184125	-0.0128481	0.0087957
5.16762	-0.0104363	-0.138077	-0.0110462	2.58539	-0.01163	-0.145375	-0.01163	16.3297	51.6017	0.00802607	-0.0145375	-0.0138077	0.0100326
5.17078	-0.00738318	-0.0976831	-0.00781465	2.58697	-0.00713	-0.089125	-0.00713	16.3397	51.6333	0.00819885	-0.0089125	-0.00976831	0.0102486
5.17394	-0.00336218	-0.0444832	-0.00355866	2.58855	-0.00259	-0.032375	-0.00259	16.3497	51.6649	0.00695802	-0.0032375	-0.00444832	0.00869753
5.1771	-0.0022055	-0.0291799	-0.00233439	2.59013	-0.00058	-0.00725	-0.00058	16.3596	51.6965	0.00406801	-0.000725	-0.00291799	0.00508501
5.18027	-0.0046545	-0.0615813	-0.00492651	2.59171	-0.00087	-0.010875	-0.00087	16.3696	51.7281	0.00026073	-0.0010875	-0.00615813	0.000325912
5.18343	-0.00843734	-0.11163	-0.00893041	2.5933	0.00018	0.00225	0.00018	16.3796	51.7596	-0.0035654	0.000225	-0.011163	-0.00445675
5.18659	-0.0107967	-0.142846	-0.0114277	2.59488	0.00523	0.065375	0.00523	16.3896	51.7912	-0.00681667	0.0065375	-0.0142846	-0.00852083
5.18975	-0.0104164	-0.137814	-0.0110251	2.59646	0.01224	0.153	0.01224	16.3996	51.8228	-0.00945537	0.0153	-0.0137814	-0.0118192
5.19292	-0.00809154	-0.107055	-0.00856441	2.59804	0.01689	0.211125	0.01689	16.4096	51.8544	-0.0116229	0.0211125	-0.0107055	-0.0145286
5.19608	-0.00563228	-0.0745178	-0.00596143	2.59962	0.01795	0.224375	0.01795	16.4196	51.886	-0.013115	0.0224375	-0.00745178	-0.0163938
5.19924	-0.00431789	-0.0571278	-0.00457022	2.6012	0.01828	0.2285	0.01828	16.4296	51.9175	-0.0135234	0.02285	-0.00571278	-0.0169042
5.2024	-0.00432359	-0.0572032	-0.00457626	2.60278	0.02026	0.25325	0.02026	16.4396	51.9491	-0.0124239	0.025325	-0.00572032	-0.0155299
5.20557	-0.00498362	-0.0659358	-0.00527486	2.60436	0.02244	0.2805	0.02244	16.4496	51.9807	-0.0100051	0.02805	-0.00659358	-0.0125064
5.20873	-0.00549352	-0.0726819	-0.00581455	2.60595	0.0221	0.27625	0.0221	16.4596	52.0123	-0.00711509	0.027625	-0.00726819	-0.00889386
5.21189	-0.00533389	-0.07057	-0.0056456	2.60753	0.01947	0.243375	0.01947	16.4696	52.0439	-0.00455491	0.0243375	-0.007057	-0.00569364
5.21505	-0.00418048	-0.0553098	-0.00442478	2.60911	0.01748	0.2185	0.01748	16.4796	52.0754	-0.00290572	0.02185	-0.00553098	-0.00363215
5.21822	-0.00195706	-0.0258929	-0.00207143	2.61069	0.01756	0.2195	0.01756	16.4896	52.107	-0.00224604	0.02195	-0.00258929	-0.00280755
5.22138	0.000884838	0.0117068	0.000936547	2.61227	0.01788	0.2235	0.01788	16.4996	52.1386	-0.00204186	0.02235	0.00117068	-0.00255232
5.22454	0.00360771	0.0477318	0.00381854	2.61385	0.01628	0.2035	0.01628	16.5096	52.1702	-0.00188479	0.02035	0.00477318	-0.00235599
5.2277	0.00584964	0.0773936	0.00619149	2.61543	0.01333	0.166625	0.01333	16.5195	52.2018	-0.00145443	0.0166625	0.00773936	-0.00181804
5.23087	0.00781361	0.103378	0.00827023	2.61701	0.01148	0.1435	0.01148	16.5295	52.2333	-0.000948679	0.01435	0.0103378	-0.00118585
5.23403	0.0093864	0.124187	0.00993493	2.6186	0.01224	0.153	0.01224	16.5395	52.2649	-0.000812031	0.0153	0.0124187	-0.00101504
5.23719	0.00956203	0.12651	0.0101208	2.62018	0.01517	0.189625	0.01517	16.5495	52.2965	-0.00150626	0.0189625	0.012651	-0.00188283
5.24035	0.0077851	0.103001	0.00824005	2.62176	0.01906	0.23825	0.01906	16.5595	52.3281	-0.00296855	0.023825	0.0103001	-0.00371069
5.24352	0.00491799	0.0650674	0.00520539	2.62334	0.02247	0.280875	0.02247	16.5695	52.3597	-0.00435073	0.0280875	0.00650674	-0.00543841
5.24668	0.00217919	0.0288317	0.00230654	2.62492	0.02371	0.296375	0.02371	16.5795	52.3912	-0.00513606	0.0296375	0.00288317	-0.00642007
5.24984	5.88633e-05	0.000778791	6.23032e-05	2.6265	0.02192	0.274	0.02192	16.5895	52.4228	-0.00537166	0.0274	7.78791e-05	-0.00671457
5.253	-0.00172574	-0.0228324	-0.00182659	2.62808	0.01858	0.23225	0.01858	16.5995	52.4544	-0.00541878	0.023225	-0.00228324	-0.00677347
5.25617	-0.00332561	-0.0439995	-0.00351996	2.62966	0.01662	0.20775	0.01662	16.6095	52.486	-0.00567008	0.020775	-0.00439995	-0.0070876
5.25933	-0.00359145	-0.0475167	-0.00380133	2.63125	0.0173	0.21625	0.0173	16.6195	52.5176	-0.00626693	0.021625	-0.00475167	-0.00783367
5.26249	-0.00107185	-0.0141811	-0.00113449	2.63283	0.01884	0.2355	0.01884	16.6295	52.5491	-0.00719362	0.02355	-0.00141811	-0.00899203
5.26565	0.00348401	0.0460952	0.00368761	2.63441	0.01886	0.23575	0.01886	16.6395	52.5807	-0.00838732	0.023575	0.00460952	-0.0104842
5.26882	0.00735572	0.0973198	0.00778558	2.63599	0.01743	0.217875	0.01743	16.6495	52.6123	-0.00948679	0.0217875	0.00973198	-0.0118585
5.27198	0.0087775	0.116131	0.00929045	2.63757	0.0167	0.20875	0.0167	16.6595	52.6439	-0.00994228	0.020875	0.0116131	-0.0124278
5.27514	0.00838392	0.110923	0.00887387	2.63915	0.01809	0.226125	0.01809	16.6694	52.6755	-0.00934543	0.0226125	0.0110923	-0.0116818
5.2783	0.00789019	0.104391	0.00835128	2.64073	0.02105	0.263125	0.02105	16.6794	52.707	-0.00742922	0.0263125	0.0104391	-0.00928653
5.28147	0.00817441	0.108151	0.00865212	2.64231	0.02432	0.304	0.02432	16.6894	52.7386	-0.00458633	0.0304	0.0108151	-0.00573291
5.28463	0.00858891	0.113635	0.00909084	2.6439	0.02673	0.334125	0.02673	16.6994	52.7702	-0.00182197	0.0334125	0.0113635	-0.00227746
5.28779	0.00806498	0.106704	0.00853629	2.64548	0.02672	0.334	0.02672	16.7094	52.8018	7.17792e-05	0.0334	0.0106704	8.9724e-05
5.29096	0.00662814	0.0876935	0.00701548	2.64706	0.02263	0.282875	0.02263	16.7194	52.8334	0.000984804	0.0282875	0.00876935	0.00123101
5.29412	0.00528201	0.0698836	0.00559069	2.64864	0.01481	0.185125	0.01481	16.7294	52.8649	0.00121569	0.0185125	0.00698836	0.00151961
5.29728	0.00472446	0.0625069	0.00500055	2.65022	0.00647	0.080875	0.00647	16.7394	52.8965	0.0010225	0.0080875	0.00625069	0.00127812
5.30044	0.00478971	0.0633702	0.00506962	2.6518	0.00101	0.012625	0.00101	16.7494	52.9281	0.000620411	0.0012625	0.00633702	0.000775514
5.30361	0.00492863	0.0652081	0.00521665	2.65338	-0.00153	-0.019125	-0.00153	16.7594	52.9597	-9.86375e-05	-0.0019125	0.00652081	-0.000123297
5.30677	0.00479771	0.0634761	0.00507809	2.65497	-0.00415	-0.051875	-0.00415	16.7694	52.9913	-0.0013759	-0.0051875	0.00634761	-0.00171987
5.30993	0.00413622	0.0547242	0.00437794	2.65655	-0.00903	-0.112875	-0.00903	16.7794	53.0228	-0.00326697	-0.0112875	0.00547242	-0.00408372
5.31309	0.00249143	0.0329629	0.00263703	2.65813	-0.01513	-0.189125	-0.01513	16.7894	53.0544	-0.00568579	-0.0189125	0.00329629	-0.00710724
5.31626	0.000361203	0.0047789	0.000382312	2.65971	-0.02004	-0.2505	-0.02004	16.7994	53.086	-0.00837162	-0.02505	0.00047789	-0.0104645
5.31942	-0.000489554	-0.00647704	-0.000518163	2.66129	-0.02309	-0.288625	-0.02309	16.8094	53.1176	-0.010759	-0.0288625	-0.000647704	-0.0134488
5.32258	0.000788819	0.0104365	0.000834917	2.66287	-0.02571	-0.321375	-0.02571	16.8194	53.1492	-0.0123768	-0.0321375	0.00104365	-0.015471
5.32574	0.00326535	0.0432021	0.00345617	2.66445	-0.02913	-0.364125	-0.02913	16.8293	53.1807	-0.0127381	-0.0364125	0.00432021	-0.0159226
5.32891	0.00537176	0.071071	0.00568568	2.66603	-0.03281	-0.410125	-0.03281	16.8393	53.2123	-0.0116229	-0.0410125	0.0071071	-0.0145286
5.33207	0.00557465	0.0737553	0.00590043	2.66762	-0.0354	-0.4425	-0.0354	16.8493	53.2439	-0.00958103	-0.04425	0.00737553	-0.0119763
5.33523	0.00321687	0.0425607	0.00340486	2.6692	-0.0364	-0.455	-0.0364	16.8593	53.2755	-0.00750775	-0.0455	0.00425607	-0.00938469
5.33839	-0.000749482	-0.00991601	-0.000793281	2.67078	-0.03657	-0.457125	-0.03657	16.8693	53.3071	-0.00620411	-0.0457125	-0.000991601	-0.00775513
5.34156	-0.00487439	-0.0644906	-0.00515925	2.67236	-0.03702	-0.46275	-0.03702	16.8793	53.3386	-0.00585856	-0.046275	-0.00644906	-0.0073232
5.34472	-0.00861274	-0.113951	-0.00911606	2.67394	-0.03819	-0.477375	-0.03819	16.8893	53.3702	-0.00607845	-0.0477375	-0.0113951	-0.00759807
5.34788	-0.0122207	-0.161685	-0.0129348	2.67552	-0.03943	-0.492875	-0.03943	16.8993	53.4018	-0.00664389	-0.0492875	-0.0161685	-0.00830486
5.35104	-0.0160584	-0.21246	-0.0169968	2.6771	-0.03941	-0.492625	-0.03941	16.9093	53.4334	-0.00788471	-0.0492625	-0.021246	-0.00985589
5.35421	-0.0200342	-0.265062	-0.0212049	2.67868	-0.03712	-0.464	-0.03712	16.9193	53.465	-0.00978521	-0.0464	-0.0265062	-0.0122315
5.35737	-0.023293	-0.308178	-0.0246542	2.68027	-0.03285	-0.410625	-0.03285	16.9293	53.4965	-0.0116386	-0.0410625	-0.0308178	-0.0145482
5.36053	-0.024678	-0.326502	-0.0261202	2.68185	-0.02806	-0.35075	-0.02806	16.9393	53.5281	-0.0125967	-0.035075	-0.0326502	-0.0157459
5.36369	-0.0238197	-0.315147	-0.0252117	2.68343	-0.02407	-0.300875	-0.02407	16.9493	53.5597	-0.0124553	-0.0300875	-0.0315147	-0.0155692
5.36686	-0.0217159	-0.287312	-0.0229849	2.68501	-0.02097	-0.262125	-0.02097	16.9593	53.5913	-0.0115286	-0.0262125	-0.0287312	-0.0144108
5.37002	-0.0197263	-0.260988	-0.020879	2.68659	-0.01791	-0.223875	-0.01791	16.9693	53.6229	-0.00997369	-0.0223875	-0.0260988	-0.0124671
5.37318	-0.017976	-0.237831	-0.0190265	2.68817	-0.01437	-0.179625	-0.01437	16.9793	53.6544	-0.00790042	-0.0179625	-0.0237831	-0.00987553
5.37634	-0.0154836	-0.204856	-0.0163884	2.68975	-0.01056	-0.132	-0.01056	16.9892	53.686	-0.00535595	-0.0132	-0.0204856	-0.00669494
5.37951	-0.0117004	-0.154802	-0.0123841	2.69133	-0.0069	-0.08625	-0.0069	16.9992	53.7176	-0.00241882	-0.008625	-0.0154802	-0.00302352
5.38267	-0.00721366	-0.0954403	-0.00763522	2.69292	-0.00333	-0.041625	-0.00333	17.0092	53.7492	0.000510465	-0.0041625	-0.00954403	0.000638081
5.38583	-0.00317967	-0.0420685	-0.00336548	2.6945	0.00049	0.006125	0.00049	17.0192	53.7808	0.00303137	0.0006125	-0.00420685	0.00378922
5.38899	-0.000321784	-0.00425736	-0.000340589	2.69608	0.00447	0.055875	0.00447	17.0292	53.8123	0.00501041	0.0055875	-0.000425736	0.00626301
5.39216	0.00165198	0.0218565	0.00174852	2.69766	0.00776	0.097	0.00776	17.0392	53.8439	0.00636117	0.0097	0.00218565	0.00795147
5.39532	0.00338933	0.0448425	0.0035874	2.69924	0.00927	0.115875	0.00927	17.0492	53.8755	0.00694232	0.0115875	0.00448425	0.0086779
5.39848	0.00468968	0.0620468	0.00496375	2.70082	0.00859	0.107375	0.00859	17.0592	53.9071	0.00684808	0.0107375	0.00620468	0.0085601
5.40164	0.00476762	0.0630779	0.00504623	2.7024	0.00655	0.081875	0.00655	17.0692	53.9387	0.00651824	0.0081875	0.00630779	0.0081478
5.40481	0.00358416	0.0474202	0.00379362	2.70398	0.00479	0.059875	0.00479	17.0792	53.9702	0.00654965	0.0059875	0.00474202	0.00818707
5.40797	0.00191845	0.025382	0.00203056	2.70557	0.00436	0.0545	0.00436	17.0892	54.0018	0.00709938	0.00545	0.0025382	0.00887423
5.41113	0.00045712	0.00604792	0.000483834	2.70715	0.00475	0.059375	0.00475	17.0992	54.0334	0.00783759	0.0059375	0.000604792	0.00979699
5.41429	-0.000660538	-0.00873924	-0.000699139	2.70873	0.00462	0.05775	0.00462	17.1092	54.065	0.00816743	0.005775	-0.000873924	0.0102093
5.41746	-0.00167801	-0.0222009	-0.00177607	2.71031	0.00361	0.045125	0.00361	17.1192	54.0966	0.00794754	0.0045125	-0.00222009	0.00993443
5.42062	-0.00286213	-0.0378673	-0.00302939	2.71189	0.00307	0.038375	0.00307	17.1292	54.1281	0.00753917	0.0038375	-0.00378673	0.00942396
5.42378	-0.00428675	-0.0567157	-0.00453726	2.71347	0.00444	0.0555	0.00444	17.1392	54.1597	0.00742922	0.00555	-0.00567157	0.00928653
5.42694	-0.00542213	-0.0717374	-0.00573899	2.71505	0.00729	0.091125	0.00729	17.1491	54.1913	0.00774335	0.0091125	-0.00717374	0.00967919
5.43011	-0.00514097	-0.0680176	-0.00544141	2.71664	0.00973	0.121625	0.00973	17.1591	54.2229	0.00813602	0.0121625	-0.00680176	0.01017
5.43327	-0.00297578	-0.039371	-0.00314968	2.71822	0.011	0.1375	0.011	17.1691	54.2545	0.00821455	0.01375	-0.0039371	0.0102682
5.43643	0.000234657	0.00310462	0.00024837	2.7198	0.01263	0.157875	0.01263	17.1791	54.286	0.00741352	0.0157875	0.000310462	0.0092669
5.4396	0.00332883	0.0440421	0.00352337	2.72138	0.0164	0.205	0.0164	17.1891	54.3176	0.00549731	0.0205	0.00440421	0.00687164
5.44276	0.00580528	0.0768067	0.00614453	2.72296	0.02159	0.269875	0.02159	17.1991	54.3492	0.00281148	0.0269875	0.00768067	0.00351435
5.44592	0.00788538	0.104327	0.0083462	2.72454	0.02539	0.317375	0.02539	17.2091	54.3808	0.000130993	0.0317375	0.0104327	0.000163741
5.44908	0.0100182	0.132546	0.0106037	2.72612	0.02623	0.327875	0.02623	17.2191	54.4124	-0.00169631	0.0327875	0.0132546	-0.00212039
5.45225	0.0124419	0.164612	0.013169	2.7277	0.02563	0.320375	0.02563	17.2291	54.4439	-0.00243452	0.0320375	0.0164612	-0.00304315
5.45541	0.015117	0.200006	0.0160005	2.72929	0.02627	0.328375	0.02627	17.2391	54.4755	-0.0023874	0.0328375	0.0200006	-0.00298425
5.45857	0.0175171	0.231759	0.0185407	2.73087	0.02892	0.3615	0.02892	17.2491	54.5071	-0.00208898	0.03615	0.0231759	-0.00261122
5.46173	0.0184599	0.244234	0.0195387	2.73245	0.0321	0.40125	0.0321	17.2591	54.5387	-0.00182197	0.040125	0.0244234	-0.00227746
5.4649	0.0172149	0.227761	0.0182209	2.73403	0.0345	0.43125	0.0345	17.2691	54.5703	-0.00182197	0.043125	0.0227761	-0.00227746
5.46806	0.0145224	0.192139	0.0153711	2.73561	0.03635	0.454375	0.03635	17.2791	54.6018	-0.00191621	0.0454375	0.0192139	-0.00239526
5.47122	0.0117587	0.155573	0.0124459	2.73719	0.0381	0.47625	0.0381	17.2891	54.6334	-0.00158637	0.047625	0.0155573	-0.00198296
5.47438	0.00967091	0.127951	0.0102361	2.73877	0.03885	0.485625	0.03885	17.2991	54.665	-0.000892135	0.0485625	0.0127951	-0.00111517
5.47755	0.00812442	0.10749	0.00859921	2.74035	0.03721	0.465125	0.03721	17.309	54.6966	-0.000326697	0.0465125	0.010749	-0.000408371
5.48071	0.00659359	0.0872364	0.00697892	2.74194	0.03343	0.417875	0.03343	17.319	54.7282	8.76428e-06	0.0417875	0.00872364	1.09554e-05
5.48387	0.00469899	0.06217	0.0049736	2.74352	0.02939	0.367375	0.02939	17.329	54.7597	0.000254447	0.0367375	0.006217	0.000318059
5.48703	0.00241436	0.0319431	0.00255545	2.7451	0.02624	0.328	0.02624	17.339	54.7913	0.000303137	0.0328	0.00319431	0.000378921
5.4902	0.000426782	0.00564654	0.000451723	2.74668	0.0231	0.28875	0.0231	17.349	54.8229	-0.00021518	0.028875	0.000564654	-0.000268975
5.49336	7.66063e-05	0.00101354	8.10831e-05	2.74826	0.0187	0.23375	0.0187	17.359	54.8545	-0.00137904	0.023375	0.000101354	-0.0017238
5.49652	0.00191647	0.0253559	0.00202847	2.74984	0.01376	0.172	0.01376	17.369	54.8861	-0.00279577	0.0172	0.00253559	-0.00349472
5.49968	0.00497171	0.0657781	0.00526225	2.75142	0.01045	0.130625	0.01045	17.379	54.9176	-0.00394236	0.0130625	0.00657781	-0.00492795
5.50285	0.00789523	0.104458	0.00835662	2.753	0.0095	0.11875	0.0095	17.389	54.9492	-0.00460203	0.011875	0.0104458	-0.00575254
5.50601	0.0101009	0.133639	0.0106912	2.75459	0.00882	0.11025	0.00882	17.399	54.9808	-0.00501041	0.011025	0.0133639	-0.00626301
5.50917	0.0114453	0.151426	0.0121141	2.75617	0.0055	0.06875	0.0055	17.409	55.0124	-0.00532454	0.006875	0.0151426	-0.00665567
5.51233	0.011615	0.153672	0.0122938	2.75775	-0.00136	-0.017	-0.00136	17.419	55.044	-0.00565438	-0.0017	0.0153672	-0.00706797
5.5155	0.0106634	0.141082	0.0112865	2.75933	-0.01014	-0.12675	-0.01014	17.429	55.0755	-0.00565438	-0.012675	0.0141082	-0.00706797
5.51866	0.00931921	0.123298	0.00986381	2.76091	-0.01843	-0.230375	-0.01843	17.439	55.1071	-0.00515176	-0.0230375	0.0123298	-0.00643971
5.52182	0.0082504	0.109157	0.00873255	2.76249	-0.02454	-0.30675	-0.02454	17.449	55.1387	-0.00460203	-0.030675	0.0109157	-0.00575254
5.52498	0.00766592	0.101424	0.00811391	2.76407	-0.02781	-0.347625	-0.02781	17.459	55.1703	-0.00441356	-0.0347625	0.0101424	-0.00551694
5.52815	0.00775728	0.102633	0.00821061	2.76565	-0.0286	-0.3575	-0.0286	17.4689	55.2019	-0.00466486	-0.03575	0.0102633	-0.00583107
5.53131	0.00876986	0.11603	0.00928236	2.76724	-0.02834	-0.35425	-0.02834	17.4789	55.2334	-0.00529312	-0.035425	0.011603	-0.00661641
5.53447	0.010456	0.138338	0.011067	2.76882	-0.02864	-0.358	-0.02864	17.4889	55.265	-0.00612557	-0.0358	0.0138338	-0.00765697
5.53763	0.0122115	0.161564	0.0129252	2.7704	-0.02953	-0.369125	-0.02953	17.4989	55.2966	-0.00673813	-0.0369125	0.0161564	-0.00842267
5.5408	0.0134768	0.178305	0.0142644	2.77198	-0.02924	-0.3655	-0.02924	17.5089	55.3282	-0.00684808	-0.03655	0.0178305	-0.0085601
5.54396	0.0137659	0.18213	0.0145704	2.77356	-0.02657	-0.332125	-0.02657	17.5189	55.3598	-0.00626693	-0.0332125	0.018213	-0.00783367
5.54712	0.0130098	0.172127	0.0137701	2.77514	-0.02308	-0.2885	-0.02308	17.5289	55.3913	-0.00490046	-0.02885	0.0172127	-0.00612557
5.55028	0.0117756	0.155797	0.0124638	2.77672	-0.02166	-0.27075	-0.02166	17.5389	55.4229	-0.00287431	-0.027075	0.0155797	-0.00359289
5.55345	0.0107491	0.142215	0.0113772	2.7783	-0.02262	-0.28275	-0.02262	17.5489	55.4545	-0.000669101	-0.028275	0.0142215	-0.000836376
5.55661	0.0100555	0.13304	0.0106432	2.77989	-0.02242	-0.28025	-0.02242	17.5589	55.4861	0.00116543	-0.028025	0.013304	0.00145679
5.55977	0.00937674	0.124059	0.0099247	2.78147	-0.01748	-0.2185	-0.01748	17.5689	55.5177	0.00246594	-0.02185	0.0124059	0.00308242
5.56293	0.00859683	0.11374	0.00909923	2.78305	-0.00881	-0.110125	-0.00881	17.5789	55.5492	0.00343975	-0.0110125	0.011374	0.00429968
5.5661	0.00784222	0.103756	0.00830051	2.78463	-0.00155	-0.019375	-0.00155	17.5889	55.5808	0.00424078	-0.0019375	0.0103756	0.00530098
5.56926	0.00716373	0.0947796	0.00758237	2.78621	0.00059	0.007375	0.00059	17.5989	55.6124	0.00486905	0.0007375	0.00947796	0.00608631
5.57242	0.00650459	0.0860589	0.00688471	2.78779	-0.00047	-0.005875	-0.00047	17.6089	55.644	0.00541878	-0.0005875	0.00860589	0.00677347
5.57559	0.00575583	0.0761524	0.00609219	2.78937	0.0007	0.00875	0.0007	17.6188	55.6756	0.00606275	0.000875	0.00761524	0.00757844
5.57875	0.00478526	0.0633113	0.00506491	2.79096	0.00679	0.084875	0.00679	17.6288	55.7071	0.00664389	0.0084875	0.00633113	0.00830486
5.58191	0.00362825	0.0480035	0.00384028	2.79254	0.0147	0.18375	0.0147	17.6388	55.7387	0.00739781	0.018375	0.00480035	0.00924726
5.58507	0.0020838	0.0275697	0.00220558	2.79412	0.01881	0.235125	0.01881	17.6488	55.7703	0.00840303	0.0235125	0.00275697	0.0105038
5.58824	-0.00127786	-0.0169067	-0.00135254	2.7957	0.0169	0.21125	0.0169	17.6588	55.8019	0.00939255	0.021125	-0.00169067	0.0117407
5.5914	-0.0077514	-0.102555	-0.00820439	2.79728	0.01208	0.151	0.01208	17.6688	55.8335	0.0101936	0.0151	-0.0102555	0.012742
5.59456	-0.0155305	-0.205476	-0.0164381	2.79886	0.00911	0.113875	0.00911	17.6788	55.865	0.0106648	0.0113875	-0.0205476	0.013331
5.59772	-0.0209618	-0.277334	-0.0221867	2.80044	0.00929	0.116125	0.00929	17.6888	55.8966	0.010869	0.0116125	-0.0277334	0.0135862
5.60089	-0.022808	-0.301761	-0.0241409	2.80202	0.00988	0.1235	0.00988	17.6988	55.9282	0.0111203	0.01235	-0.0301761	0.0139003
5.60405	-0.0226696	-0.299931	-0.0239944	2.80361	0.00802	0.10025	0.00802	17.7088	55.9598	0.011293	0.010025	-0.0299931	0.0141163
5.60721	-0.0219851	-0.290873	-0.0232699	2.80519	0.0043	0.05375	0.0043	17.7188	55.9914	0.0114815	0.005375	-0.0290873	0.0143519
5.61037	-0.0209184	-0.276761	-0.0221409	2.80677	0.00174	0.02175	0.00174	17.7288	56.0229	0.0118114	0.002175	-0.0276761	0.0147642
5.61354	-0.0196904	-0.260514	-0.0208411	2.80835	0.00159	0.019875	0.00159	17.7388	56.0545	0.0120313	0.0019875	-0.0260514	0.0150391
5.6167	-0.0189474	-0.250684	-0.0200547	2.80993	0.00161	0.020125	0.00161	17.7488	56.0861	0.0118585	0.0020125	-0.0250684	0.0148231
5.61986	-0.0181855	-0.240603	-0.0192483	2.81151	-0.00099	-0.012375	-0.00099	17.7588	56.1177	0.0111831	-0.0012375	-0.0240603	0.0139789
5.62302	-0.0153548	-0.203151	-0.0162521	2.81309	-0.00583	-0.072875	-0.00583	17.7688	56.1493	0.0101622	-0.0072875	-0.0203151	0.0127027
5.62619	-0.00973759	-0.128833	-0.0103066	2.81467	-0.00975	-0.121875	-0.00975	17.7787	56.1808	0.00888994	-0.0121875	-0.0128833	0.0111124
5.62935	-0.00374983	-0.049612	-0.00396896	2.81626	-0.01097	-0.137125	-0.01097	17.7887	56.2124	0.00749205	-0.0137125	-0.0049612	0.00936506
5.63251	-0.000142028	-0.0018791	-0.000150328	2.81784	-0.01142	-0.14275	-0.01142	17.7987	56.244	0.00603133	-0.014275	-0.00018791	0.00753917
5.63567	0.000956582	0.012656	0.00101248	2.81942	-0.01429	-0.178625	-0.01429	17.8087	56.2756	0.00471198	-0.0178625	0.0012656	0.00588998
5.63884	0.00119526	0.0158139	0.00126511	2.821	-0.02005	-0.250625	-0.02005	17.8187	56.3072	0.00383241	-0.0250625	0.00158139	0.00479051
5.642	0.00154674	0.0204642	0.00163713	2.82258	-0.02594	-0.32425	-0.02594	17.8287	56.3387	0.00340833	-0.032425	0.00204642	0.00426042
5.64516	0.00169955	0.0224859	0.00179887	2.82416	-0.0292	-0.365	-0.0292	17.8387	56.3703	0.00350257	-0.0365	0.00224859	0.00437822
5.64832	0.00125809	0.0166451	0.00133161	2.82574	-0.02978	-0.37225	-0.02978	17.8487	56.4019	0.0040523	-0.037225	0.00166451	0.00506538
5.65149	0.000349414	0.00462291	0.000369833	2.82732	-0.02949	-0.368625	-0.02949	17.8587	56.4335	0.00439785	-0.0368625	0.000462291	0.00549731
5.65465	-0.000728771	-0.009642	-0.00077136	2.82891	-0.02951	-0.368875	-0.02951	17.8687	56.4651	0.00394236	-0.0368875	-0.0009642	0.00492795
5.65781	-0.00171017	-0.0226265	-0.00181012	2.83049	-0.02936	-0.367	-0.02936	17.8787	56.4966	0.00265442	-0.0367	-0.00226265	0.00331802
5.66097	-0.00235987	-0.0312223	-0.00249778	2.83207	-0.02785	-0.348125	-0.02785	17.8887	56.5282	0.00112616	-0.0348125	-0.00312223	0.0014077
5.66414	-0.00265116	-0.0350761	-0.00280609	2.83365	-0.02437	-0.304625	-0.02437	17.8987	56.5598	-0.000279577	-0.0304625	-0.00350761	-0.000349471
5.6673	-0.0028149	-0.0372425	-0.0029794	2.83523	-0.01936	-0.242	-0.01936	17.9087	56.5914	-0.00169631	-0.0242	-0.00372425	-0.00212039
5.67046	-0.00314753	-0.0416433	-0.00333146	2.83681	-0.0142	-0.1775	-0.0142	17.9187	56.623	-0.00292143	-0.01775	-0.00416433	-0.00365178
5.67362	-0.00394816	-0.0522361	-0.00417889	2.83839	-0.01062	-0.13275	-0.01062	17.9287	56.6545	-0.0035654	-0.013275	-0.00522361	-0.00445675
5.67679	-0.00520206	-0.0688258	-0.00550606	2.83997	-0.00928	-0.116	-0.00928	17.9386	56.6861	-0.00334551	-0.0116	-0.00688258	-0.00418188
5.67995	-0.00606884	-0.0802938	-0.0064235	2.84156	-0.00886	-0.11075	-0.00886	17.9486	56.7177	-0.00254447	-0.011075	-0.00802938	-0.00318059
5.68311	-0.00550249	-0.0728007	-0.00582405	2.84314	-0.00713	-0.089125	-0.00713	17.9586	56.7493	-0.00147328	-0.0089125	-0.00728007	-0.0018416
5.68627	-0.0035216	-0.0465925	-0.0037274	2.84472	-0.00355	-0.044375	-0.00355	17.9686	56.7809	-0.000202615	-0.0044375	-0.00465925	-0.000253269
5.68944	-0.00108473	-0.0143515	-0.00114812	2.8463	4e-05	0.0005	4e-05	17.9786	56.8124	0.00114344	5e-05	-0.00143515	0.0014293
5.6926	0.0010335	0.0136738	0.0010939	2.84788	0.00171	0.021375	0.00171	17.9886	56.844	0.00249735	0.0021375	0.00136738	0.00312169
5.69576	0.0025357	0.0335485	0.00268388	2.84946	0.00208	0.026	0.00208	17.9986	56.8756	0.00389524	0.0026	0.00335485	0.00486905
5.69892	0.00282965	0.0374377	0.00299502	2.85104	0.00344	0.043	0.00344	18.0086	56.9072	0.00518318	0.0043	0.00374377	0.00647897
5.70209	0.00135277	0.0178978	0.00143182	2.85262	0.00642	0.08025	0.00642	18.0186	56.9388	0.00601563	0.008025	0.00178978	0.00751954
5.70525	-0.00106975	-0.0141534	-0.00113227	2.85421	0.00891	0.111375	0.00891	18.0286	56.9703	0.00631405	0.0111375	-0.00141534	0.00789257
5.70841	-0.00290567	-0.0384434	-0.00307547	2.85579	0.00887	0.110875	0.00887	18.0386	57.0019	0.00628264	0.0110875	-0.00384434	0.0078533
5.71157	-0.00365361	-0.048339	-0.00386712	2.85737	0.0072	0.09	0.0072	18.0486	57.0335	0.0057172	0.009	-0.0048339	0.0071465
5.71474	-0.00382518	-0.050609	-0.00404872	2.85895	0.00642	0.08025	0.00642	18.0586	57.0651	0.00455491	0.008025	-0.0050609	0.00569364
5.7179	-0.00364898	-0.0482778	-0.00386222	2.86053	0.0071	0.08875	0.0071	18.0686	57.0967	0.0033298	0.008875	-0.00482778	0.00416225
5.72106	-0.00270076	-0.0357324	-0.00285859	2.86211	0.00714	0.08925	0.00714	18.0786	57.1282	0.00245023	0.008925	-0.00357324	0.00306279
5.72423	-0.000825582	-0.0109229	-0.000873829	2.86369	0.00502	0.06275	0.00502	18.0886	57.1598	0.00188479	0.006275	-0.00109229	0.00235599
5.72739	0.00148855	0.0196943	0.00157554	2.86528	0.00215	0.026875	0.00215	18.0985	57.1914	0.00120313	0.0026875	0.00196943	0.00150391
5.73055	0.00371994	0.0492166	0.00393732	2.86686	0.00091	0.011375	0.00091	18.1085	57.223	-2.74866e-05	0.0011375	0.00492166	-3.43583e-05
5.73371	0.00547807	0.0724776	0.00579821	2.86844	0.0012	0.015	0.0012	18.1185	57.2546	-0.00169631	0.0015	0.00724776	-0.00212039
5.73688	0.00595458	0.0787819	0.00630256	2.87002	0.00072	0.009	0.00072	18.1285	57.2861	-0.00340833	0.0009	0.00787819	-0.00426042
5.74004	0.00443382	0.0586616	0.00469293	2.8716	-0.00163	-0.020375	-0.00163	18.1385	57.3177	-0.00479051	-0.0020375	0.00586616	-0.00598814
5.7432	0.00145208	0.0192117	0.00153693	2.87318	-0.00435	-0.054375	-0.00435	18.1485	57.3493	-0.00574862	-0.0054375	0.00192117	-0.00718577
5.74636	-0.0016735	-0.0221412	-0.0017713	2.87476	-0.00606	-0.07575	-0.00606	18.1585	57.3809	-0.00645541	-0.007575	-0.00221412	-0.00806927
5.74953	-0.00410472	-0.0543075	-0.0043446	2.87634	-0.00794	-0.09925	-0.00794	18.1685	57.4125	-0.00692661	-0.009925	-0.00543075	-0.00865826
5.75269	-0.00528585	-0.0699344	-0.00559475	2.87793	-0.0119	-0.14875	-0.0119	18.1785	57.444	-0.00698944	-0.014875	-0.00699344	-0.0087368
5.75585	-0.00443231	-0.0586416	-0.00469133	2.87951	-0.01702	-0.21275	-0.01702	18.1885	57.4756	-0.00643971	-0.021275	-0.00586416	-0.00804963
5.75901	-0.0015585	-0.0206197	-0.00164957	2.88109	-0.01998	-0.24975	-0.01998	18.1985	57.5072	-0.00510464	-0.024975	-0.00206197	-0.00638081
5.76218	0.0020781	0.0274942	0.00219954	2.88267	-0.0191	-0.23875	-0.0191	18.2085	57.5388	-0.00320415	-0.023875	0.00274942	-0.00400518
5.76534	0.00526235	0.0696235	0.00556988	2.88425	-0.01626	-0.20325	-0.01626	18.2185	57.5704	-0.00115129	-0.020325	0.00696235	-0.00143912
5.7685	0.00769541	0.101814	0.00814512	2.88583	-0.01387	-0.173375	-0.01387	18.2285	57.6019	0.000716221	-0.0173375	0.0101814	0.000895276
5.77166	0.00916569	0.121267	0.00970133	2.88741	-0.01157	-0.144625	-0.01157	18.2385	57.6335	0.00186908	-0.0144625	0.0121267	0.00233636
5.77483	0.00887037	0.117359	0.00938875	2.88899	-0.00769	-0.096125	-0.00769	18.2485	57.6651	0.00196333	-0.0096125	0.0117359	0.00245416
5.77799	0.00661129	0.0874705	0.00699764	2.89058	-0.00304	-0.038	-0.00304	18.2584	57.6967	0.00103349	-0.0038	0.00874705	0.00129187
5.78115	0.00350723	0.0464023	0.00371219	2.89216	-0.00085	-0.010625	-0.00085	18.2684	57.7283	-0.00092826	-0.0010625	0.00464023	-0.00116033
5.78431	0.00102552	0.0135681	0.00108545	2.89374	-0.00219	-0.027375	-0.00219	18.2784	57.7598	-0.00362823	-0.0027375	0.00135681	-0.00453528
5.78748	-5.75297e-05	-0.000761145	-6.08916e-05	2.89532	-0.00371	-0.046375	-0.00371	18.2884	57.7914	-0.00634547	-0.0046375	-7.61145e-05	-0.00793183
5.79064	2.85261e-06	3.77415e-05	3.01932e-06	2.8969	-0.00134	-0.01675	-0.00134	18.2984	57.823	-0.00873287	-0.001675	3.77415e-06	-0.0109161
5.7938	0.000378892	0.00501293	0.000401034	2.89848	0.00453	0.056625	0.00453	18.3084	57.8546	-0.010492	0.0056625	0.000501293	-0.013115
5.79696	0.000378593	0.00500897	0.000400717	2.90006	0.00959	0.119875	0.00959	18.3184	57.8862	-0.0112773	0.0119875	0.000500897	-0.0140967
5.80013	-0.000153963	-0.002037	-0.00016296	2.90164	0.01085	0.135625	0.01085	18.3284	57.9177	-0.0115129	0.0135625	-0.0002037	-0.0143912
5.80329	-0.000920453	-0.012178	-0.000974243	2.90323	0.00976	0.122	0.00976	18.3384	57.9493	-0.0115601	0.0122	-0.0012178	-0.0144501
5.80645	-0.00156899	-0.0207585	-0.00166068	2.90481	0.0097	0.12125	0.0097	18.3484	57.9809	-0.0115129	0.012125	-0.00207585	-0.0143912
5.80961	-0.00193225	-0.0255646	-0.00204517	2.90639	0.01199	0.149875	0.01199	18.3584	58.0125	-0.0114972	0.0149875	-0.00255646	-0.0143715
5.81278	-0.00206221	-0.027284	-0.00218272	2.90797	0.01546	0.19325	0.01546	18.3684	58.0441	-0.0109946	0.019325	-0.0027284	-0.0137433
5.81594	-0.00215225	-0.0284753	-0.00227802	2.90955	0.0186	0.2325	0.0186	18.3784	58.0756	-0.00945537	0.02325	-0.00284753	-0.0118192
5.8191	-0.00242019	-0.0320203	-0.00256163	2.91113	0.02056	0.257	0.02056	18.3884	58.1072	-0.00708368	0.0257	-0.00320203	-0.0088546
5.82226	-0.00293676	-0.0388548	-0.00310838	2.91271	0.02032	0.254	0.02032	18.3984	58.1388	-0.0045235	0.0254	-0.00388548	-0.00565438
5.82543	-0.00359396	-0.0475498	-0.00380398	2.91429	0.01684	0.2105	0.01684	18.4083	58.1704	-0.00254447	0.02105	-0.00475498	-0.00318059
5.82859	-0.00427094	-0.0565067	-0.00452053	2.91588	0.01051	0.131375	0.01051	18.4183	58.202	-0.00120784	0.0131375	-0.00565067	-0.0015098
5.83175	-0.00488212	-0.0645928	-0.00516742	2.91746	0.00368	0.046	0.00368	18.4283	58.2335	-9.37684e-05	0.0046	-0.00645928	-0.00011721
5.83491	-0.00540237	-0.0714759	-0.00571807	2.91904	-0.00134	-0.01675	-0.00134	18.4383	58.2651	0.00107433	-0.001675	-0.00714759	0.00134291
5.83808	-0.00587521	-0.0777319	-0.00621855	2.92062	-0.00424	-0.053	-0.00424	18.4483	58.2967	0.00202615	-0.0053	-0.00777319	0.00253269
5.84124	-0.00634302	-0.0839212	-0.0067137	2.9222	-0.00624	-0.078	-0.00624	18.4583	58.3283	0.00256018	-0.0078	-0.00839212	0.00320022
5.8444	-0.0068343	-0.0904211	-0.00723369	2.92378	-0.0081	-0.10125	-0.0081	18.4683	58.3599	0.00270154	-0.010125	-0.00904211	0.00337692
5.84756	-0.00736035	-0.097381	-0.00779048	2.92536	-0.00931	-0.116375	-0.00931	18.4783	58.3914	0.00248164	-0.0116375	-0.0097381	0.00310205
5.85073	-0.00790282	-0.104558	-0.00836465	2.92694	-0.0091	-0.11375	-0.0091	18.4883	58.423	0.00199474	-0.011375	-0.0104558	0.00249342
5.85389	-0.00843867	-0.111648	-0.00893181	2.92853	-0.00764	-0.0955	-0.00764	18.4983	58.4546	0.00143873	-0.00955	-0.0111648	0.00179841
5.85705	-0.0089661	-0.118626	-0.00949007	2.93011	-0.00587	-0.073375	-0.00587	18.5083	58.4862	0.00121255	-0.0073375	-0.0118626	0.00151569
5.86022	-0.00948712	-0.125519	-0.0100415	2.93169	-0.00468	-0.0585	-0.00468	18.5183	58.5178	0.00144815	-0.00585	-0.0125519	0.00181019
5.86338	-0.0100298	-0.132699	-0.0106159	2.93327	-0.00424	-0.053	-0.00424	18.5283	58.5493	0.00161778	-0.0053	-0.0132699	0.00202223
5.86654	-0.0107775	-0.142592	-0.0114073	2.93485	-0.00382	-0.04775	-0.00382	18.5383	58.5809	0.00142302	-0.004775	-0.0142592	0.00177877
5.8697	-0.0118268	-0.156474	-0.0125179	2.93643	-0.00219	-0.027375	-0.00219	18.5483	58.6125	0.000976951	-0.0027375	-0.0156474	0.00122119
5.87287	-0.0125397	-0.165906	-0.0132725	2.93801	0.00125	0.015625	0.00125	18.5583	58.6441	0.000394236	0.0015625	-0.0165906	0.000492795
5.87603	-0.0119052	-0.157511	-0.0126009	2.9396	0.00557	0.069625	0.00557	18.5682	58.6757	-0.000113245	0.0069625	-0.0157511	-0.000141556
5.87919	-0.00982332	-0.129967	-0.0103974	2.94118	0.00892	0.1115	0.00892	18.5782	58.7072	-0.000193191	0.01115	-0.0129967	-0.000241489
5.88235	-0.00720259	-0.0952938	-0.0076235	2.94276	0.01044	0.1305	0.01044	18.5882	58.7388	0.00042879	0.01305	-0.00952938	0.000535987
5.88552	-0.00490114	-0.0648445	-0.00518756	2.94434	0.01124	0.1405	0.01124	18.5982	58.7704	0.00146229	0.01405	-0.00648445	0.00182786
5.88868	-0.00311781	-0.0412502	-0.00330002	2.94592	0.0131	0.16375	0.0131	18.6082	58.802	0.00257588	0.016375	-0.00412502	0.00321985
5.89184	-0.001534	-0.0202955	-0.00162364	2.9475	0.01641	0.205125	0.01641	18.6182	58.8336	0.003801	0.0205125	-0.00202955	0.00475125
5.895	0.000319764	0.00423063	0.000338451	2.94908	0.0199	0.24875	0.0199	18.6282	58.8651	0.00512035	0.024875	0.000423063	0.00640044
5.89817	0.00234874	0.031075	0.002486	2.95066	0.02232	0.279	0.02232	18.6382	58.8967	0.00639259	0.0279	0.0031075	0.00799073
5.90133	0.00341311	0.0451571	0.00361257	2.95225	0.02393	0.299125	0.02393	18.6482	58.9283	0.00753917	0.0299125	0.00451571	0.00942396
5.90449	0.00254566	0.0336804	0.00269443	2.95383	0.02593	0.324125	0.02593	18.6582	58.9599	0.00819885	0.0324125	0.00336804	0.0102486
5.90765	0.00018182	0.00240556	0.000192445	2.95541	0.0288	0.36	0.0288	18.6682	58.9915	0.00780618	0.036	0.000240556	0.00975773
5.91082	-0.00232957	-0.0308213	-0.00246571	2.95699	0.0313	0.39125	0.0313	18.6782	59.023	0.00607845	0.039125	-0.00308213	0.00759807
5.91398	-0.0032183	-0.0425797	-0.00340637	2.95857	0.03118	0.38975	0.03118	18.6882	59.0546	0.00340833	0.038975	-0.00425797	0.00426042
5.91714	-0.00103919	-0.0137491	-0.00109992	2.96015	0.0269	0.33625	0.0269	18.6982	59.0862	0.000232458	0.033625	-0.00137491	0.000290573
5.9203	0.00380199	0.0503021	0.00402417	2.96173	0.01902	0.23775	0.01902	18.7082	59.1178	-0.00274866	0.023775	0.00503021	-0.00343582
5.92347	0.00935048	0.123711	0.00989691	2.96331	0.00994	0.12425	0.00994	18.7182	59.1494	-0.00504182	0.012425	0.0123711	-0.00630227
5.92663	0.0140182	0.185468	0.0148374	2.9649	0.0021	0.02625	0.0021	18.7281	59.1809	-0.0066596	0.002625	0.0185468	-0.0083245
5.92979	0.0169762	0.224603	0.0179682	2.96648	-0.00384	-0.048	-0.00384	18.7381	59.2125	-0.00746064	-0.0048	0.0224603	-0.00932579
5.93295	0.0176502	0.23352	0.0186816	2.96806	-0.00891	-0.111375	-0.00891	18.7481	59.2441	-0.00735069	-0.0111375	0.023352	-0.00918836
5.93612	0.0164002	0.216983	0.0173586	2.96964	-0.01429	-0.178625	-0.01429	18.7581	59.2757	-0.00659677	-0.0178625	0.0216983	-0.00824596
5.93928	0.0146554	0.193898	0.0155119	2.97122	-0.02005	-0.250625	-0.02005	18.7681	59.3073	-0.00556014	-0.0250625	0.0193898	-0.00695017
5.94244	0.01327	0.175569	0.0140455	2.9728	-0.02559	-0.319875	-0.02559	18.7781	59.3388	-0.00450779	-0.0319875	0.0175569	-0.00563474
5.9456	0.011534	0.152601	0.0122081	2.97438	-0.03046	-0.38075	-0.03046	18.7881	59.3704	-0.00378529	-0.038075	0.0152601	-0.00473161
5.94877	0.00841701	0.111361	0.00890889	2.97596	-0.03443	-0.430375	-0.03443	18.7981	59.402	-0.00353398	-0.0430375	0.0111361	-0.00441748
5.95193	0.00397414	0.0525798	0.00420639	2.97755	-0.03724	-0.4655	-0.03724	18.8081	59.4336	-0.00362823	-0.04655	0.00525798	-0.00453528
5.95509	-0.000989474	-0.0130912	-0.0010473	2.97913	-0.03894	-0.48675	-0.03894	18.8181	59.4652	-0.00387953	-0.048675	-0.00130912	-0.00484941
5.95825	-0.0057727	-0.0763757	-0.00611006	2.98071	-0.04042	-0.50525	-0.04042	18.8281	59.4967	-0.00395806	-0.050525	-0.00763757	-0.00494758
5.96142	-0.00921253	-0.121886	-0.0097509	2.98229	-0.04269	-0.533625	-0.04269	18.8381	59.5283	-0.00340833	-0.0533625	-0.0121886	-0.00426042
5.96458	-0.00949325	-0.1256	-0.010048	2.98387	-0.04558	-0.56975	-0.04558	18.8481	59.5599	-0.00241882	-0.056975	-0.01256	-0.00302352
5.96774	-0.00626537	-0.0828938	-0.00663151	2.98545	-0.04787	-0.598375	-0.04787	18.8581	59.5915	-0.00158637	-0.0598375	-0.00828938	-0.00198296
5.9709	-0.00147591	-0.0195271	-0.00156216	2.98703	-0.0488	-0.61	-0.0488	18.8681	59.6231	-0.00123611	-0.061	-0.00195271	-0.00154514
5.97407	0.0023392	0.0309488	0.0024759	2.98861	-0.04877	-0.609625	-0.04877	18.8781	59.6546	-0.00127381	-0.0609625	0.00309488	-0.00159226
5.97723	0.00368151	0.0487081	0.00389665	2.9902	-0.04806	-0.60075	-0.04806	18.888	59.6862	-0.00140574	-0.060075	0.00487081	-0.00175718
5.98039	0.00294157	0.0389184	0.00311347	2.99178	-0.04585	-0.573125	-0.04585	18.898	59.7178	-0.00146071	-0.0573125	0.00389184	-0.00182589
5.98355	0.00179947	0.0238078	0.00190463	2.99336	-0.04147	-0.518375	-0.04147	18.908	59.7494	-0.00138846	-0.0518375	0.00238078	-0.00173558
5.98672	0.00175537	0.0232243	0.00185795	2.99494	-0.03606	-0.45075	-0.03606	18.918	59.781	-0.00105863	-0.045075	0.00232243	-0.00132328
5.98988	0.0034328	0.0454176	0.00363341	2.99652	-0.03185	-0.398125	-0.03185	18.928	59.8125	-0.000563867	-0.0398125	0.00454176	-0.000704834
5.99304	0.00643136	0.08509	0.0068072	2.9981	-0.02964	-0.3705	-0.02964	18.938	59.8441	-0.000168061	-0.03705	0.008509	-0.000210076
5.9962	0.00970821	0.128444	0.0102755	2.99968	-0.02809	-0.351125	-0.02809	18.948	59.8757	0.000307849	-0.0351125	0.0128444	0.000384811
5.99937	0.0124656	0.164926	0.0131941	3.00127	-0.02566	-0.32075	-0.02566	18.958	59.9073	0.00116857	-0.032075	0.0164926	0.00146071
6.00253	0.013907	0.183997	0.0147197	3.00285	-0.02226	-0.27825	-0.02226	18.968	59.9389	0.00202615	-0.027825	0.0183997	0.00253269
6.00569	0.0127539	0.168741	0.0134993	3.00443	-0.0184	-0.23	-0.0184	18.978	59.9704	0.00248164	-0.023	0.0168741	0.00310205
6.00886	0.00873355	0.115549	0.00924393	3.00601	-0.01381	-0.172625	-0.01381	18.988	60.002	0.00263871	-0.0172625	0.0115549	0.00329839
6.01202	0.00338608	0.0447995	0.00358396	3.00759	-0.00799	-0.099875	-0.00799	18.998	60.0336	0.00256018	-0.0099875	0.00447995	0.00320022
6.01518	-0.00117116	-0.015495	-0.0012396	3.00917	-0.00173	-0.021625	-0.00173	19.008	60.0652	0.00210468	-0.0021625	-0.0015495	0.00263085
6.01834	-0.00347087	-0.0459213	-0.0036737	3.01075	0.0035	0.04375	0.0035	19.018	60.0968	0.00154867	0.004375	-0.00459213	0.00193584
6.02151	-0.00355054	-0.0469754	-0.00375803	3.01233	0.0075	0.09375	0.0075	19.028	60.1283	0.00133663	0.009375	-0.00469754	0.00167079
6.02467	-0.00275246	-0.0364164	-0.00291331	3.01392	0.01161	0.145125	0.01161	19.038	60.1599	0.00168061	0.0145125	-0.00364164	0.00210076
6.02783	-0.00241615	-0.0319668	-0.00255735	3.0155	0.01656	0.207	0.01656	19.0479	60.1915	0.00230887	0.0207	-0.00319668	0.00288609
6.03099	-0.00298013	-0.0394285	-0.00315428	3.01708	0.0212	0.265	0.0212	19.0579	60.2231	0.00271724	0.0265	-0.00394285	0.00339655
6.03416	-0.00414586	-0.0548518	-0.00438814	3.01866	0.02415	0.301875	0.02415	19.0679	60.2547	0.0026073	0.0301875	-0.00548518	0.00325912
6.03732	-0.00549383	-0.072686	-0.00581488	3.02024	0.02594	0.32425	0.02594	19.0779	60.2862	0.00212039	0.032425	-0.0072686	0.00265049
6.04048	-0.00673885	-0.0891583	-0.00713266	3.02182	0.02831	0.353875	0.02831	19.0879	60.3178	0.00155967	0.0353875	-0.00891583	0.00194958
6.04364	-0.00775884	-0.102653	-0.00821226	3.0234	0.03183	0.397875	0.03183	19.0979	60.3494	0.000923548	0.0397875	-0.0102653	0.00115443
6.04681	-0.00861962	-0.114042	-0.00912334	3.02498	0.03527	0.440875	0.03527	19.1079	60.381	0.000109632	0.0440875	-0.0114042	0.00013704
6.04997	-0.00949755	-0.125657	-0.0100526	3.02657	0.03756	0.4695	0.03756	19.1179	60.4126	-0.00112616	0.04695	-0.0125657	-0.0014077
6.05313	-0.0102572	-0.135707	-0.0108566	3.02815	0.0391	0.48875	0.0391	19.1279	60.4441	-0.00257588	0.048875	-0.0135707	-0.00321985
6.05629	-0.00986623	-0.130535	-0.0104428	3.02973	0.04076	0.5095	0.04076	19.1379	60.4757	-0.00350257	0.05095	-0.0130535	-0.00437822
6.05946	-0.00724314	-0.0958303	-0.00766643	3.03131	0.04242	0.53025	0.04242	19.1479	60.5073	-0.00361252	0.053025	-0.00958303	-0.00451565
6.06262	-0.0027889	-0.0368985	-0.00295188	3.03289	0.04351	0.543875	0.04351	19.1579	60.5389	-0.00329839	0.0543875	-0.00368985	-0.00412298
6.06578	0.00207463	0.0274484	0.00219587	3.03447	0.04434	0.55425	0.04434	19.1679	60.5705	-0.00290572	0.055425	0.00274484	-0.00363215
6.06894	0.00621361	0.0822091	0.00657673	3.03605	0.04598	0.57475	0.04598	19.1779	60.602	-0.00243452	0.057475	0.00822091	-0.00304315
6.07211	0.00875265	0.115802	0.00926415	3.03763	0.04866	0.60825	0.04866	19.1879	60.6336	-0.00169631	0.060825	0.0115802	-0.00212039
6.07527	0.00911698	0.120622	0.00964977	3.03922	0.05133	0.641625	0.05133	19.1978	60.6652	-0.000643971	0.0641625	0.0120622	-0.000804964
6.07843	0.00791059	0.104661	0.00837288	3.0408	0.0529	0.66125	0.0529	19.2078	60.6968	0.000493187	0.066125	0.0104661	0.000616484
6.08159	0.00653282	0.0864323	0.00691459	3.04238	0.0535	0.66875	0.0535	19.2178	60.7284	0.00130208	0.066875	0.00864323	0.0016276
6.08476	0.00591254	0.0782258	0.00625806	3.04396	0.05385	0.673125	0.05385	19.2278	60.7599	0.00163349	0.0673125	0.00782258	0.00204186
6.08792	0.00620791	0.0821337	0.0065707	3.04554	0.05392	0.674	0.05392	19.2378	60.7915	0.00186908	0.0674	0.00821337	0.00233636
6.09108	0.00711745	0.0941673	0.00753338	3.04712	0.05263	0.657875	0.05263	19.2478	60.8231	0.00232458	0.0657875	0.00941673	0.00290572
6.09424	0.00814168	0.107718	0.00861748	3.0487	0.04911	0.613875	0.04911	19.2578	60.8547	0.00295284	0.0613875	0.0107718	0.00369105
6.09741	0.00879891	0.116414	0.00931311	3.05028	0.04373	0.546625	0.04373	19.2678	60.8863	0.00337692	0.0546625	0.0116414	0.00422115
6.10057	0.0086108	0.113925	0.009114	3.05187	0.03774	0.47175	0.03774	19.2778	60.9178	0.00314132	0.047175	0.0113925	0.00392665
6.10373	0.00725716	0.0960157	0.00768126	3.05345	0.03221	0.402625	0.03221	19.2878	60.9494	0.00230887	0.0402625	0.00960157	0.00288609
6.10689	0.00501211	0.0663126	0.00530501	3.05503	0.02737	0.342125	0.02737	19.2978	60.981	0.00110417	0.0342125	0.00663126	0.00138022
6.11006	0.00242539	0.0320891	0.00256713	3.05661	0.02303	0.287875	0.02303	19.3078	61.0126	-0.000480622	0.0287875	0.00320891	-0.000600777
6.11322	-0.000249047	-0.00329501	-0.000263601	3.05819	0.0192	0.24	0.0192	19.3178	61.0442	-0.00230887	0.024	-0.000329501	-0.00288609
6.11638	-0.00297059	-0.0393023	-0.00314419	3.05977	0.01627	0.203375	0.01627	19.3278	61.0757	-0.00424078	0.0203375	-0.00393023	-0.00530098
6.11954	-0.00574619	-0.0760249	-0.00608199	3.06135	0.0144	0.18	0.0144	19.3378	61.1073	-0.00603133	0.018	-0.00760249	-0.00753917
6.12271	-0.00861325	-0.113958	-0.0091166	3.06293	0.01324	0.1655	0.01324	19.3478	61.1389	-0.00717792	0.01655	-0.0113958	-0.0089724
6.12587	-0.0110785	-0.146575	-0.011726	3.06452	0.01232	0.154	0.01232	19.3577	61.1705	-0.00747634	0.0154	-0.0146575	-0.00934543
6.12903	-0.0119071	-0.157537	-0.0126029	3.0661	0.01155	0.144375	0.01155	19.3677	61.2021	-0.00728786	0.0144375	-0.0157537	-0.00910983
6.13219	-0.0105542	-0.139637	-0.0111709	3.06768	0.01088	0.136	0.01088	19.3777	61.2336	-0.00694232	0.0136	-0.0139637	-0.0086779
6.13536	-0.00799988	-0.105842	-0.00846738	3.06926	0.00939	0.117375	0.00939	19.3877	61.2652	-0.00609416	0.0117375	-0.0105842	-0.0076177
6.13852	-0.00559183	-0.0739826	-0.00591861	3.07084	0.00559	0.069875	0.00559	19.3977	61.2968	-0.00453921	0.0069875	-0.00739826	-0.00567401
6.14168	-0.0038612	-0.0510856	-0.00408685	3.07242	-0.00076	-0.0095	-0.00076	19.4077	61.3284	-0.00240311	-0.00095	-0.00510856	-0.00300389
6.14485	-0.0024945	-0.0330034	-0.00264027	3.074	-0.00761	-0.095125	-0.00761	19.4177	61.36	-2.82719e-05	-0.0095125	-0.00330034	-3.53399e-05
6.14801	-0.000958614	-0.0126829	-0.00101464	3.07559	-0.01235	-0.154375	-0.01235	19.4277	61.3915	0.00210468	-0.0154375	-0.00126829	0.00263085
6.15117	0.000947582	0.012537	0.00100296	3.07717	-0.01482	-0.18525	-0.01482	19.4377	61.4231	0.00394236	-0.018525	0.0012537	0.00492795
6.15433	0.00297092	0.0393067	0.00314454	3.07875	-0.01757	-0.219625	-0.01757	19.4477	61.4547	0.00540307	-0.0219625	0.00393067	0.00675384
6.1575	0.00476874	0.0630928	0.00504742	3.08033	-0.0228	-0.285	-0.0228	19.4577	61.4863	0.00631405	-0.0285	0.00630928	0.00789257
6.16066	0.00629699	0.0833123	0.00666498	3.08191	-0.02939	-0.367375	-0.02939	19.4677	61.5179	0.00664389	-0.0367375	0.00833123	0.00830486
6.16382	0.00763386	0.101	0.00807998	3.08349	-0.034	-0.425	-0.034	19.4777	61.5494	0.00629835	-0.0425	0.0101	0.00787293
6.16698	0.00825697	0.109244	0.0087395	3.08507	-0.03495	-0.436875	-0.03495	19.4877	61.581	0.0052303	-0.0436875	0.0109244	0.00653787
6.17015	0.00719804	0.0952336	0.00761869	3.08665	-0.03401	-0.425125	-0.03401	19.4977	61.6126	0.00367535	-0.0425125	0.00952336	0.00459418
6.17331	0.00438529	0.0580195	0.00464156	3.08824	-0.03406	-0.42575	-0.03406	19.5077	61.6442	0.00201045	-0.042575	0.00580195	0.00251306
6.17647	0.000827012	0.0109418	0.000875341	3.08982	-0.03585	-0.448125	-0.03585	19.5176	61.6758	0.000526171	-0.0448125	0.00109418	0.000657714
6.17963	-0.00252189	-0.0333659	-0.00266927	3.0914	-0.03772	-0.4715	-0.03772	19.5276	61.7073	-0.000716221	-0.04715	-0.00333659	-0.000895276
6.1828	-0.00539978	-0.0714418	-0.00571534	3.09298	-0.03814	-0.47675	-0.03814	19.5376	61.7389	-0.00156124	-0.047675	-0.00714418	-0.00195155
6.18596	-0.00808518	-0.106971	-0.00855767	3.09456	-0.03756	-0.4695	-0.03756	19.5476	61.7705	-0.00194762	-0.04695	-0.0106971	-0.00243452
6.18912	-0.0109854	-0.145342	-0.0116274	3.09614	-0.03744	-0.468	-0.03744	19.5576	61.8021	-0.00185338	-0.0468	-0.0145342	-0.00231672
6.19228	-0.0140147	-0.185422	-0.0148337	3.09772	-0.03822	-0.47775	-0.03822	19.5676	61.8337	-0.00163349	-0.047775	-0.0185422	-0.00204186
6.19545	-0.0157239	-0.208034	-0.0166428	3.0993	-0.03905	-0.488125	-0.03905	19.5776	61.8652	-0.00171202	-0.0488125	-0.0208034	-0.00214002
6.19861	-0.0143321	-0.18962	-0.0151696	3.10089	-0.0395	-0.49375	-0.0395	19.5876	61.8968	-0.00193191	-0.049375	-0.018962	-0.00241489
6.20177	-0.0101334	-0.13407	-0.0107256	3.10247	-0.04071	-0.508875	-0.04071	19.5976	61.9284	-0.00172773	-0.0508875	-0.013407	-0.00215966
6.20493	-0.00515148	-0.0681566	-0.00545253	3.10405	-0.04407	-0.550875	-0.04407	19.6076	61.96	-0.000877999	-0.0550875	-0.00681566	-0.0010975
6.2081	-0.0012055	-0.0159493	-0.00127595	3.10563	-0.04886	-0.61075	-0.04886	19.6176	61.9916	0.000507323	-0.061075	-0.00159493	0.000634154
6.21126	0.000911489	0.0120594	0.000964755	3.10721	-0.05189	-0.648625	-0.05189	19.6276	62.0231	0.00202615	-0.0648625	0.00120594	0.00253269
6.21442	0.00164147	0.0217174	0.00173739	3.10879	-0.05005	-0.625625	-0.05005	19.6376	62.0547	0.0030942	-0.0625625	0.00217174	0.00386775
6.21758	0.0021766	0.0287975	0.0023038	3.11037	-0.04322	-0.54025	-0.04322	19.6476	62.0863	0.00315703	-0.054025	0.00287975	0.00394628
6.22075	0.00340234	0.0450147	0.00360117	3.11195	-0.03408	-0.426	-0.03408	19.6576	62.1179	0.00223034	-0.0426	0.00450147	0.00278792
6.22391	0.0053599	0.070914	0.00567312	3.11354	-0.02522	-0.31525	-0.02522	19.6676	62.1495	0.000929831	-0.031525	0.0070914	0.00116229
6.22707	0.0074558	0.0986439	0.00789151	3.11512	-0.01731	-0.216375	-0.01731	19.6775	62.181	-0.000158637	-0.0216375	0.00986439	-0.000198296
6.23023	0.00894132	0.118298	0.00946385	3.1167	-0.01029	-0.128625	-0.01029	19.6875	62.2126	-0.000835591	-0.0128625	0.0118298	-0.00104449
6.2334	0.00948875	0.125541	0.0100433	3.11828	-0.00517	-0.064625	-0.00517	19.6975	62.2442	-0.00139789	-0.0064625	0.0125541	-0.00174736
6.23656	0.00942764	0.124732	0.00997859	3.11986	-0.00291	-0.036375	-0.00291	19.7075	62.2758	-0.00218322	-0.0036375	0.0124732	-0.00272902
6.23972	0.0093278	0.123411	0.0098729	3.12144	-0.00194	-0.02425	-0.00194	19.7175	62.3074	-0.0030942	-0.002425	0.0123411	-0.00386775
6.24288	0.00951547	0.125894	0.0100715	3.12302	0.00103	0.012875	0.00103	19.7275	62.3389	-0.00387953	0.0012875	0.0125894	-0.00484941
6.24605	0.00995664	0.131731	0.0105385	3.1246	0.00669	0.083625	0.00669	19.7375	62.3705	-0.00431931	0.0083625	0.0131731	-0.00539914
6.24921	0.0104657	0.138466	0.0110773	3.12619	0.01115	0.139375	0.01115	19.7475	62.4021	-0.00444497	0.0139375	0.0138466	-0.00555621
6.25237	0.0110441	0.146119	0.0116895	3.12777	0.01028	0.1285	0.01028	19.7575	62.4337	-0.00446067	0.01285	0.0146119	-0.00557584
6.25553	0.0118801	0.15718	0.0125744	3.12935	0.00561	0.070125	0.00561	19.7675	62.4653	-0.00446067	0.0070125	0.015718	-0.00557584
6.2587	0.0128093	0.169473	0.0135578	3.13093	0.0037	0.04625	0.0037	19.7775	62.4968	-0.00436644	0.004625	0.0169473	-0.00545804
6.26186	0.0131309	0.173728	0.0138983	3.13251	0.00876	0.1095	0.00876	19.7875	62.5284	-0.00409942	0.01095	0.0173728	-0.00512428
6.26502	0.0124166	0.164278	0.0131423	3.13409	0.01771	0.221375	0.01771	19.7975	62.56	-0.00347116	0.0221375	0.0164278	-0.00433895
6.26818	0.0111493	0.147511	0.0118009	3.13567	0.02398	0.29975	0.02398	19.8075	62.5916	-0.00230887	0.029975	0.0147511	-0.00288609
6.27135	0.0102005	0.134957	0.0107966	3.13725	0.02521	0.315125	0.02521	19.8175	62.6232	-0.000763341	0.0315125	0.0134957	-0.000954176
6.27451	0.00995091	0.131655	0.0105324	3.13884	0.02502	0.31275	0.02502	19.8275	62.6547	0.00073821	0.031275	0.0131655	0.000922762
6.27767	0.0101021	0.133656	0.0106925	3.14042	0.02739	0.342375	0.02739	19.8374	62.6863	0.00194762	0.0342375	0.0133656	0.00243452
6.28083	0.00993414	0.131433	0.0105147	3.142	0.03161	0.395125	0.03161	19.8474	62.7179	0.00268583	0.0395125	0.0131433	0.00335729
6.284	0.00872611	0.115451	0.00923606	3.14358	0.03403	0.425375	0.03403	19.8574	62.7495	0.00306279	0.0425375	0.0115451	0.00382848
6.28716	0.00640829	0.0847849	0.00678279	3.14516	0.03305	0.413125	0.03305	19.8674	62.7811	0.00334551	0.0413125	0.00847849	0.00418188
6.29032	0.00367762	0.0486567	0.00389254	3.14674	0.03051	0.381375	0.03051	19.8774	62.8126	0.00373817	0.0381375	0.00486567	0.00467271
6.29349	0.00135902	0.0179805	0.00143844	3.14832	0.02833	0.354125	0.02833	19.8874	62.8442	0.00442926	0.0354125	0.00179805	0.00553658
6.29665	-0.000239336	-0.00316653	-0.000253323	3.14991	0.0261	0.32625	0.0261	19.8974	62.8758	0.00526171	0.032625	-0.000316653	0.00657714
6.29981	-0.00117842	-0.0155911	-0.00124729	3.15149	0.02264	0.283	0.02264	19.9074	62.9074	0.00560726	0.0283	-0.00155911	0.00700907
6.30297	-0.0013105	-0.0173386	-0.00138709	3.15307	0.01843	0.230375	0.01843	19.9174	62.939	0.00518318	0.0230375	-0.00173386	0.00647897
6.30614	-0.000547969	-0.00724989	-0.000579991	3.15465	0.01501	0.187625	0.01501	19.9274	62.9705	0.00417796	0.0187625	-0.000724989	0.00522245
6.3093	0.000694649	0.00919055	0.000735244	3.15623	0.01239	0.154875	0.01239	19.9374	63.0021	0.00281148	0.0154875	0.000919055	0.00351435
6.31246	0.00187017	0.0247432	0.00197946	3.15781	0.00868	0.1085	0.00868	19.9474	63.0337	0.00163349	0.01085	0.00247432	0.00204186
6.31562	0.0027653	0.0365862	0.0029269	3.15939	0.00298	0.03725	0.00298	19.9574	63.0653	0.00114501	0.003725	0.00365862	0.00143126
6.31879	0.00352738	0.0466689	0.00373351	3.16097	-0.00243	-0.030375	-0.00243	19.9674	63.0969	0.00102878	-0.0030375	0.00466689	0.00128598
6.32195	0.00407713	0.0539424	0.0043154	3.16256	-0.00383	-0.047875	-0.00383	19.9774	63.1284	0.000934543	-0.0047875	0.00539424	0.00116818
[truncated: 29,999 more rows]
