# Supplementary material for: Spectral analysis of layered sites using shaking table tests
Source: PLoS One. 2019 Mar 12;14(3):e0212766. doi: 10.1371/journal.pone.0212766 (PMC6413934; doi:10.1371/journal.pone.0212766)
Supplement: S2 Data — (ZIP) [file pone.0212766.s002.zip]

Archive with 13 entries (12 files):
- S2 Data Recorded acceleration time history/
- S2 Data Recorded acceleration time history/38.txt
- S2 Data Recorded acceleration time history/39.txt
- S2 Data Recorded acceleration time history/40.txt
- S2 Data Recorded acceleration time history/72.txt
- S2 Data Recorded acceleration time history/73.txt
- S2 Data Recorded acceleration time history/74.txt
- S2 Data Recorded acceleration time history/75.txt
- S2 Data Recorded acceleration time history/76.txt
- S2 Data Recorded acceleration time history/77.txt
- S2 Data Recorded acceleration time history/87.txt
- S2 Data Recorded acceleration time history/88.txt
- S2 Data Recorded acceleration time history/89.txt
