# Supplementary material for: Spectral analysis of layered sites using shaking table tests
Source: PLoS One. 2019 Mar 12;14(3):e0212766. doi: 10.1371/journal.pone.0212766 (PMC6413934; doi:10.1371/journal.pone.0212766)
Supplement: S2 Data — (ZIP) [file pone.0212766.s002.zip › S2 Data Recorded acceleration time history/38.txt]

9.22287E-05
0.000685212
0.00235491
0.005115723
0.007951154
0.009322433
0.008379645
0.005639815
0.002665908
0.001147429
0.001932847
0.004608338
0.007983653
0.010684674
0.011746239
0.010937216
0.008690217
0.005701536
0.002383551
-0.001111665
-0.004573267
-0.007548729
-0.009504966
-0.010192803
-0.009821856
-0.008810231
-0.007319796
-0.005219034
-0.002520686
0.000323204
0.002563083
0.003504799
0.002902339
0.001118944
-0.000910571
-0.002113613
-0.001721358
0.000412806
0.003810178
0.007525774
0.010393806
0.01128767
0.009454388
0.004891712
-0.001507241
-0.008234695
-0.013553236
-0.016195805
-0.015860291
-0.013264878
-0.009560312
-0.005793334
-0.002557302
1.15579E-05
0.002136885
0.004214895
0.006720382
0.010028683
0.014027442
0.017971976
0.020683009
0.021219787
0.0193743
0.015550418
0.010224648
0.004038095
-0.00206613
-0.007101187
-0.010575152
-0.012734953
-0.014346093
-0.016276474
-0.019101523
-0.022680032
-0.025972272
-0.027210267
-0.024779986
-0.017890555
-0.007247847
0.004893376
0.015373623
0.021439039
0.021984754
0.018073193
0.012341093
0.007693149
0.00590403
0.006980854
0.009433294
0.011229588
0.010940215
0.008239994
0.003722015
-0.001644275
-0.006830389
-0.010930956
-0.013446772
-0.014331109
-0.013942978
-0.012678539
-0.010743769
-0.00811731
-0.004759979
-0.000907835
0.002791808
0.005480734
0.006448145
0.005523341
0.00326296
0.000650204
-0.001502532
-0.002938741
-0.003866166
-0.004584351
-0.005260516
-0.005961413
-0.006692073
-0.00723517
-0.007335964
-0.006906884
-0.006018318
-0.004658812
-0.002738867
-0.000359814
0.002178859
0.00455031
0.006569654
0.008303265
0.00995605
0.011788261
0.013866702
0.015876519
0.016998895
0.016395741
0.013769495
0.009593666
0.004734553
8.64468E-05
-0.003889988
-0.00720958
-0.010104856
-0.012798063
-0.015442668
-0.018172491
-0.0210576
-0.023845394
-0.025677231
-0.025242744
-0.021347617
-0.013917124
-0.004232781
0.005736598
0.014186744
0.019941594
0.022440601
0.021872935
0.019074223
0.015144465
0.010929296
0.007040702
0.003970658
0.002023684
0.000930854
-2.30172E-05
-0.001480319
-0.003588413
-0.005871275
-0.007599425
-0.008441847
-0.008608746
-0.008627748
-0.008891374
-0.009437789
-0.00982544
-0.009208959
-0.006675906
-0.001839917
0.004754682
0.011801914
0.017649047
0.020808055
0.020494165
0.01681165
0.010537737
0.002898218
-0.004525581
-0.010039981
-0.012421976
-0.011494119
-0.008201236
-0.00413798
-0.000810842
0.001046524
0.001593792
0.00140291
0.001036565
0.000874592
0.001295859
0.002636524
0.004888662
0.007496171
0.009395987
0.009683003
0.008086208
0.005066317
0.001556914
-0.001626611
-0.004273196
-0.006653264
-0.00914708
-0.011805333
-0.014046658
-0.015071398
-0.014473116
-0.012526998
-0.009734763
-0.006333647
-0.002221946
0.002554037
0.007447621
0.011558196
0.014063198
0.014593177
0.013385316
0.011299115
0.009524181
0.008896246
0.009368311
0.010026815
0.009445822
0.006386
0.000530945
-0.007240735
-0.015317308
-0.021877593
-0.025527613
-0.025788935
-0.023200533
-0.018705571
-0.013224786
-0.00739441
-0.001679333
0.003633857
0.008563679
0.01349179
0.018731379
0.024097723
0.028679238
0.031204313
0.030612613
0.026521198
0.019232932
0.009571715
-0.001239442
-0.011621466
-0.019887581
-0.024831909
-0.026389252
-0.025719296
-0.024539272
-0.024068976
-0.02433105
-0.024200495
-0.022140577
-0.017066978
-0.008760288
0.001951577
0.013333077
0.023352076
0.030321636
0.033266373
0.03208319
0.027595616
0.021408582
0.015160526
0.009704416
0.005035596
0.000783277
-0.003452825
-0.008064587
-0.013268047
-0.018586859
-0.022754283
-0.024305416
-0.02222842
-0.016178521
-0.006818022
0.00405689
0.013916214
0.02047848
0.022698231
0.021100901
0.017295326
0.013218901
0.010287708
0.008901548
0.008377188
0.007361226
0.004450318
-0.001090583
-0.00906128
-0.018398225
-0.027509603
-0.034590608
-0.037926525
-0.036253557
-0.029230947
-0.017729596
-0.003790045
0.009947329
0.021063757
0.028164995
0.031283697
0.031721341
0.031227277
0.030969914
0.030944862
0.030017114
0.026510974
0.018962506
0.006848956
-0.008970712
-0.026236172
-0.041893327
-0.052978388
-0.057664282
-0.055810444
-0.048672268
-0.038142933
-0.026112351
-0.014123682
-0.003211676
0.00622772
0.014432866
0.02203063
0.029309207
0.035634343
0.039760922
0.040649915
0.03789713
0.031770528
0.023002588
0.012674574
0.002090108
-0.007447832
-0.014885386
-0.019632677
-0.021591801
-0.021135528
-0.019086638
-0.016477042
-0.014121973
-0.012125595
-0.009766136
-0.006021103
-0.000366886
0.006541815
0.013043221
0.017143039
0.017408431
0.01328656
0.005364843
-0.00442088
-0.013302943
-0.018774361
-0.019647456
-0.016243073
-0.010051755
-0.002890991
0.003683319
0.008761361
0.012157874
0.014094999
0.01502917
0.015382669
0.015443959
0.015309924
0.015017232
0.014539547
0.013483974
0.011048824
0.006527741
-1.22583E-05
-0.007596963
-0.014664534
-0.019705963
-0.021765454
-0.020730917
-0.017172214
-0.012132711
-0.006763101
-0.001924919
0.001926528
0.004740441
0.006649783
0.007940395
0.008911766
0.009705425
0.010234976
0.010169244
0.008910962
0.005866504
0.000817209
-0.005609095
-0.011916942
-0.016174452
-0.017015751
-0.014165919
-0.00852808
-0.00171723
0.004626429
0.00943501
0.012324505
0.013308991
0.012536045
0.010293702
0.007161617
0.003886077
0.001190514
-0.000206352
0.000143508
0.001901691
0.003886992
0.004537518
0.00283051
-0.001255016
-0.006717175
-0.011910837
-0.015062191
-0.014971675
-0.01139654
-0.00511685
0.00227119
0.008754125
0.012591386
0.013020305
0.010569366
0.006674188
0.002920432
0.000320365
-0.000990481
-0.001573561
-0.002184743
-0.003369051
-0.005200673
-0.007420801
-0.009686589
-0.011672211
-0.012844528
-0.012487656
-0.010032808
-0.005494756
0.000451992
0.006714073
0.012082182
0.015350815
0.015611013
0.012860475
0.008399237
0.004223036
0.001957892
0.002107987
0.003930457
0.005983258
0.006904637
0.006000121
0.003208741
-0.000914149
-0.005240017
-0.008274253
-0.008853426
-0.006870588
-0.003325267
0.000198482
0.002397359
0.002828687
0.002038077
0.001060173
0.000904246
0.002258291
0.005319667
0.00952044
0.013286832
0.014563153
0.011920795
0.005665295
-0.002107241
-0.00845818
-0.011031431
-0.008967871
-0.003057949
0.004749166
0.012005692
0.016502901
0.017100648
0.014017274
0.008349569
0.001418442
-0.005477732
-0.011150255
-0.014661264
-0.015686594
-0.01460383
-0.012330443
-0.01000144
-0.00860725
-0.008661367
-0.009903324
-0.011314055
-0.011639505
-0.010167486
-0.007003071
-0.002859575
0.001344193
0.004800979
0.007017039
0.008006506
0.008200385
0.008301393
0.0089008
0.010070226
0.011301155
0.011895368
0.011281562
0.009218967
0.00583664
0.001589032
-0.002733354
-0.006205876
-0.007984183
-0.007613661
-0.005359008
-0.002262573
0.000262718
0.001088013
-0.000169629
-0.003051953
-0.006490219
-0.009238562
-0.010347233
-0.009458988
-0.006707701
-0.002723021
0.001330067
0.00402852
0.00430697
0.002028226
-0.001942965
-0.006089459
-0.008862209
-0.009348348
-0.007613984
-0.004494208
-0.001049037
0.001853841
0.0036686
0.004313558
0.004177436
0.003881105
0.004078141
0.005209723
0.007209529
0.009163461
0.009775981
0.008295395
0.004899577
0.0005083
-0.003688028
-0.00665166
-0.00784362
-0.007386651
-0.006073608
-0.005052348
-0.005186276
-0.006736073
-0.009294498
-0.011981122
-0.013651301
-0.01331964
-0.010345836
-0.004813074
0.002360321
0.009660951
0.015519268
0.018796571
0.019022458
0.016512476
0.012126284
0.006853563
0.001608356
-0.002680574
-0.005082266
-0.005160094
-0.003483329
-0.001526774
-0.000964785
-0.002823815
-0.006960461
-0.011976144
-0.015901728
-0.017267441
-0.015714057
-0.011760853
-0.006272305
-0.000419928
0.004363334
0.006985134
0.00738199
0.006508841
0.005562574
0.005173161
0.005299971
0.005512373
0.005292266
0.004149871
0.001708456
-0.002117514
-0.006927596
-0.011678957
-0.014922271
-0.015324586
-0.012245439
-0.006211012
0.001049153
0.007091019
0.009855525
0.008681011
0.004628084
-0.000120974
-0.00339753
-0.003908399
-0.001688912
0.002103388
0.005950016
0.008674697
0.009620533
0.008630155
0.006117496
0.003035728
0.000732634
0.000339205
0.002072015
0.005067228
0.007862353
0.009264893
0.008790314
0.006515963
0.002897204
-0.001364105
-0.005450914
-0.008649426
-0.010478692
-0.010682261
-0.009297601
-0.006861971
-0.00437367
-0.002674316
-0.001809195
-0.001353135
-0.001188375
-0.001420311
-0.001906721
-0.002153806
-0.001787461
-0.000761275
0.000864051
0.003079951
0.00571503
0.008373232
0.010614182
0.012088823
0.01253958
0.011695816
0.009447209
0.005953649
0.001877169
-0.001825096
-0.004448342
-0.005973943
-0.006920906
-0.007949339
-0.009564653
-0.011941992
-0.014743809
-0.017244692
-0.018717515
-0.018643217
-0.016548612
-0.012061947
-0.005248581
0.002984348
0.011161501
0.017544983
0.020585373
0.019523858
0.014848507
0.008029414
0.000942735
-0.004789953
-0.008278372
-0.009449028
-0.008782711
-0.006822034
-0.003918462
-0.000292315
0.003677642
0.007563669
0.011135112
0.014256278
0.016465807
0.016916084
0.014820033
0.010098646
0.003576577
-0.003356051
-0.009045276
-0.012137159
-0.01204284
-0.009216772
-0.005008451
-0.00115165
0.000751484
-1.08111E-05
-0.00284191
-0.006023723
-0.007663179
-0.00652908
-0.002554838
0.003244977
0.009301671
0.014120047
0.016765452
0.016917362
0.014676999
0.010438865
0.004885389
-0.000975443
-0.005942251
-0.009127539
-0.010376079
-0.010293003
-0.009976118
-0.010235783
-0.01114699
-0.011970732
-0.011585116
-0.009102487
-0.00448361
0.001261121
0.006507078
0.009847438
0.010582538
0.008768528
0.004944595
4.59271E-05
-0.00478733
-0.008519731
-0.010453376
-0.01045268
-0.008893248
-0.006553216
-0.004355301
-0.002910686
-0.002103323
-0.001125741
0.000661236
0.003258412
0.006059049
0.008348119
0.009469048
0.009114157
0.007453022
0.005123858
0.002749462
0.000796867
-0.000524419
-0.001319738
-0.001849556
-0.002360157
-0.003151565
-0.004533013
-0.00670293
-0.00957155
-0.012835422
-0.015848249
-0.017787305
-0.017855235
-0.015831397
-0.012188174
-0.007822752
-0.003646871
-0.000318285
0.001795323
0.002702893
0.002657451
0.002112325
0.00189099
0.003026535
0.006074956
0.010647586
0.015387918
0.018558648
0.018895444
0.016256349
0.011504344
0.005902367
0.000520552
-0.004041962
-0.007697069
-0.010443536
-0.012123135
-0.012688335
-0.012399014
-0.011791309
-0.011276477
-0.010959698
-0.010647737
-0.009838179
-0.007853038
-0.004331536
0.000416613
0.005442036
0.009692961
0.012444406
0.013243148
0.011987325
0.009063409
0.0051875
0.001157645
-0.002323439
-0.00488095
-0.006721668
-0.008552645
-0.010894281
-0.013534015
-0.015682738
-0.016432239
-0.015130171
-0.011490321
-0.005546518
0.002125276
0.010227756
0.016915384
0.020448231
0.020071446
0.01651226
0.011513547
0.006773697
0.003123195
0.000381011
-0.002373913
-0.00604952
-0.010726369
-0.015441974
-0.018783675
-0.019697506
-0.017909296
-0.013822164
-0.008107834
-0.001341035
0.005840069
0.012458485
0.01719523
0.018999016
0.017683778
0.014113835
0.009808151
0.006165144
0.003720093
0.002016298
7.19459E-05
-0.002653487
-0.00595408
-0.009091679
-0.01121096
-0.011633349
-0.009996087
-0.006489305
-0.001820377
0.003097776
0.00738478
0.010327266
0.011380909
0.010437369
0.008120516
0.005676481
0.004341922
0.004566313
0.005712188
0.006391459
0.005338188
0.002172755
-0.002267929
-0.006256355
-0.007952764
-0.006324334
-0.001768135
0.004303655
0.010365596
0.015546678
0.019486231
0.021697686
0.021566593
0.018750805
0.013862895
0.008434942
0.004070163
0.001515434
0.000511786
0.000319193
0.000229426
-0.000372445
-0.001879153
-0.004397701
-0.007454473
-0.010239642
-0.012146738
-0.013101035
-0.013329546
-0.01293558
-0.0118867
-0.010298311
-0.008351444
-0.006101447
-0.003549873
-0.000757261
0.002281366
0.005451992
0.008093118
0.009034729
0.007332163
0.003017161
-0.00282767
-0.008429163
-0.011792649
-0.011539621
-0.007662961
-0.001522816
0.004860559
0.009513961
0.011058616
0.009219767
0.004950265
0.000103145
-0.003352942
-0.004130272
-0.002141865
0.00162897
0.00556467
0.008123253
0.008333829
0.006271286
0.003072826
0.000395249
-0.000542667
0.000492031
0.002840733
0.005322666
0.006687896
0.005952206
0.002749945
-0.002295178
-0.007626995
-0.011130081
-0.011065845
-0.007016235
-0.000284176
0.006638174
0.011289971
0.012053012
0.008551582
0.001575222
-0.007047445
-0.015144198
-0.020879296
-0.02318721
-0.022046367
-0.018473159
-0.013952559
-0.009641092
-0.006206467
-0.003916966
-0.002652901
-0.001965921
-0.00114357
0.000570344
0.003614427
0.007724468
0.012048138
0.015461619
0.017020783
0.016374914
0.013965351
0.010588055
0.006966081
0.003611855
0.000702928
-0.002158733
-0.005415217
-0.00892462
-0.012079132
-0.014309001
-0.01528942
-0.014738617
-0.012379959
-0.008266867
-0.002978674
0.002491246
0.00713159
0.010165184
0.01128558
0.010653308
0.008603399
0.00548368
0.001441726
-0.003300481
-0.008126888
-0.01189799
-0.01345164
-0.012265887
-0.008763978
-0.004184443
6.9641E-05
0.003073097
0.004572737
0.004718332
0.003772331
0.002024855
0.000101754
-0.001061838
-0.00084703
0.000425277
0.001744743
0.002091604
0.001035443
-0.00099284
-0.00302487
-0.004190068
-0.004335128
-0.003835229
-0.00309349
-0.002291907
-0.001350564
-0.00022198
0.001042351
0.002354536
0.003782075
0.005518204
0.007743418
0.01045804
0.013283035
0.015239001
0.015090352
0.012123238
0.006832099
0.000609358
-0.005142442
-0.009622041
-0.012468231
-0.013449076
-0.012444354
-0.009679095
-0.005845204
-0.001926739
0.0011303
0.002530004
0.002177843
0.000967361
0.000506912
0.001866844
0.004736266
0.007570841
0.008578398
0.006822572
0.0026218
-0.002706914
-0.007681968
-0.011214763
-0.012978082
-0.013340627
-0.013108475
-0.013078873
-0.013772274
-0.015090561
-0.016223909
-0.01591334
-0.013072233
-0.007393607
0.000225784
0.007887837
0.013564802
0.016040578
0.015275339
0.011903126
0.006713263
0.000715932
-0.004725135
-0.008173782
-0.008625448
-0.006099727
-0.001838629
0.002190371
0.00458136
0.005116211
0.004528686
0.003945605
0.004309702
0.006104816
0.009198521
0.012853252
0.015798256
0.016513818
0.013941315
0.008134596
0.000222514
-0.008118863
-0.015065567
-0.019077972
-0.019553994
-0.017250575
-0.01372934
-0.01029418
-0.007267492
-0.004219823
-0.000518951
0.004116091
0.009454653
0.014695259
0.018678492
0.020503958
0.019708156
0.016044913
0.009600193
0.001124943
-0.007741918
-0.015033556
-0.019213664
-0.01958943
-0.016479291
-0.011026392
-0.004755961
0.000994819
0.005459909
0.008495856
0.010305852
0.011293711
0.011970253
0.012720395
0.01332826
0.012943073
0.010553689
0.005639871
-0.001415174
-0.009426444
-0.016794575
-0.022116704
-0.024526855
-0.023925682
-0.020934321
-0.016434114
-0.011037046
-0.005124343
0.000876091
0.006470676
0.011402853
0.015813133
0.020010319
0.023988148
0.027154171
0.028468501
0.026855329
0.021776003
0.013740056
0.004147836
-0.005119042
-0.012391573
-0.016651012
-0.017859782
-0.016876526
-0.014897916
-0.013029521
-0.012025604
-0.012158087
-0.012957047
-0.013348979
-0.012149522
-0.00864456
-0.002905392
0.004173581
0.011029448
0.016006
0.017838209
0.016103953
0.011368597
0.005125787
-0.000655398
-0.004050945
-0.003935966
-0.000654431
0.003998865
0.007582884
0.008270932
0.005758808
0.001250625
-0.003120899
-0.005327376
-0.004476333
-0.001200257
0.00272736
0.005228723
0.004892618
0.001573398
-0.003546129
-0.008524929
-0.011449538
-0.011231034
-0.008091239
-0.003279336
0.001303733
0.00371501
0.00274219
-0.001476087
-0.007316209
-0.012388203
-0.014498331
-0.01253717
-0.006723492
0.001592942
0.010437536
0.017739023
0.021814056
0.02172204
0.017586894
0.010734666
0.003385058
-0.002066661
-0.003936126
-0.001949915
0.002595469
0.00730347
0.009753123
0.008676726
0.004265642
-0.002146371
-0.008493775
-0.012645941
-0.013311987
-0.010553259
-0.005689489
-0.000649506
0.002718314
0.003164521
0.000484264
-0.004137238
-0.008447313
-0.010164596
-0.008091561
-0.002605901
0.004425217
0.010518363
0.013655799
0.013044293
0.009396518
0.004663198
0.001244259
0.000854738
0.003649117
0.008281967
0.012585939
0.01444432
0.012589142
0.007049845
-0.000879369
-0.00899202
-0.014867413
-0.016589191
-0.013523103
-0.006517032
0.002299729
0.010385081
0.015598012
0.016850352
0.01439213
0.009843479
0.005353442
0.002570627
0.001859668
0.002453401
0.002962452
0.002092835
-0.000844355
-0.005623925
-0.011135972
-0.015660961
-0.017544129
-0.016161391
-0.012258822
-0.007303947
-0.002570143
0.001192233
0.003695147
0.00519864
0.00654187
0.008591938
0.011529716
0.014802633
0.017300999
0.017666596
0.014778599
0.008344799
-0.000778675
-0.010729799
-0.019276241
-0.024508816
-0.025235724
-0.021143934
-0.013171043
-0.003438528
0.005448779
0.011518104
0.01414349
0.014016038
0.012502641
0.010957021
0.010085801
0.009780265
0.009224432
0.007345867
0.003280895
-0.003148998
-0.011049841
-0.018669394
-0.024103397
-0.026111874
-0.024315795
-0.019064214
-0.011365976
-0.002592414
0.005987751
0.013615599
0.019959044
0.024957972
0.028665912
0.031116425
0.032044708
0.030989669
0.027477588
0.021479666
0.013514537
0.004458186
-0.004776304
-0.013337199
-0.020454282
-0.025441861
-0.027789172
-0.027399917
-0.024727746
-0.020688898
-0.016338301
-0.012469457
-0.009292034
-0.006384767
-0.003061909
0.001238423
0.006588387
0.012447776
0.017792923
0.021663158
0.023523632
0.023204177
0.02080275
0.016721936
0.011653637
0.006476676
0.002077798
-0.00099321
-0.002847687
-0.004243109
-0.005877427
-0.007710763
-0.008803859
-0.00798986
-0.004607212
0.000926942
0.007107928
0.012226544
0.015094682
0.015144945
0.012438087
0.007569929
0.001586141
-0.004327846
-0.009223036
-0.012694809
-0.014886781
-0.016216577
-0.017125002
-0.017779757
-0.018049486
-0.017720557
-0.016544708
-0.014159019
-0.010300345
-0.004984317
0.001371974
0.008034606
0.014060951
0.018337518
0.019951869
0.018631118
0.014960006
0.010108656
0.005098275
0.000286375
-0.004476225
-0.009195469
-0.013493822
-0.016692603
-0.018083476
-0.017272634
-0.014399678
-0.01017257
-0.005659409
-0.00167762
0.001565856
0.004209176
0.006215405
0.007262733
0.007218787
0.006603001
0.00648417
0.007802993
0.010673432
0.014157087
0.01676481
0.017221991
0.015093556
0.010868804
0.005484262
-9.58369E-06
-0.004808796
-0.008583001
-0.011442038
-0.013736142
-0.015702281
-0.017215787
-0.017859891
-0.017119331
-0.01451091
-0.009733587
-0.002904001
0.005102452
0.012698879
0.018152365
0.0202338
0.018661841
0.01418176
0.008241382
0.002577531
-0.001457837
-0.003512722
-0.004273515
-0.004796322
-0.005738629
-0.007258985
-0.009154626
-0.010878441
-0.011598553
-0.01059988
-0.007775743
-0.003805357
0.000146775
0.00268293
0.002731532
0.000155709
-0.00385461
-0.007438738
-0.008937093
-0.007650117
-0.004041418
0.000565793
0.004702225
0.007301706
0.007949501
0.006878031
0.004832029
0.002873332
0.002122977
0.003295294
0.006283655
0.010117704
0.01328003
0.014137064
0.01166091
0.006020769
-0.00123811
-0.007906735
-0.011979731
-0.012528497
-0.010059943
-0.006074245
-0.002098506
0.000965116
0.002786084
0.003476541
0.003466531
0.003342507
0.003631933
0.004642595
0.006303888
0.008016354
0.008645359
0.007059161
0.002731956
-0.003993785
-0.012019291
-0.019905249
-0.026325235
-0.03048238
-0.032048021
-0.030839252
-0.026878555
-0.020783909
-0.013622664
-0.00631336
0.000698704
0.00736808
0.013744604
0.019667102
0.024694021
0.02810873
0.029266057
0.028047599
0.024830995
0.020134075
0.014397588
0.007876487
0.000598018
-0.00741277
-0.015714429
-0.023098083
-0.028053064
-0.029560199
-0.02759904
-0.023080901
-0.017348159
-0.011535071
-0.006135005
-0.001105675
0.003562662
0.007448419
0.00979803
0.010118502
0.008533272
0.005653201
0.00210071
-0.001677563
-0.005190392
-0.007792764
-0.008960479
-0.008559127
-0.006903721
-0.004715175
-0.002898114
-0.002113393
-0.002519028
-0.003533385
-0.004000738
-0.002790471
0.000514777
0.005361203
0.010566589
0.015139863
0.018456674
0.020164164
0.019994963
0.01788264
0.014162283
0.009541424
0.004850016
0.000679595
-0.002770232
-0.005522536
-0.007647437
-0.009264251
-0.010683814
-0.012121791
-0.013369743
-0.013875904
-0.013247753
-0.011652298
-0.009655596
-0.007764718
-0.006144103
-0.004557853
-0.002610985
-0.000102877
0.002691552
0.004942135
0.005469117
0.003519465
-0.000757744
-0.006326156
-0.011886645
-0.016264005
-0.018603927
-0.018558375
-0.01652233
-0.013426163
-0.010285836
-0.007683626
-0.005703144
-0.003898233
-0.001623132
0.001462866
0.005006315
0.008023796
0.0096306
0.009670049
0.008768529
0.007777884
0.007251007
0.007363202
0.008081389
0.00917818
0.010155336
0.010335833
0.00916084
0.006413139
0.002520634
-0.001457461
-0.004368207
-0.005385453
-0.00416785
-0.000940486
0.00320408
0.006581642
0.007788215
0.006368489
0.002977329
-0.000989737
-0.003989819
-0.004898401
-0.003348335
0.000109897
0.004167479
0.007214667
0.008108904
0.006517782
0.00294634
-0.001532562
-0.005576227
-0.00814359
-0.00889159
-0.008078715
-0.006142769
-0.003401441
-0.000341567
0.002220659
0.003682403
0.004107096
0.004159235
0.004601859
0.005818336
0.007630205
0.00933962
0.010154797
0.009760723
0.008536591
0.00718212
0.006066116
0.004934642
0.003289299
0.000899167
-0.001837346
-0.004123207
-0.005283212
-0.004977728
-0.003169336
-4.56007E-05
0.00395305
0.008208099
0.011957948
0.014336088
0.014496294
0.012182864
0.007930115
0.002768783
-0.002255408
-0.006490166
-0.009790861
-0.012427487
-0.014738182
-0.016915006
-0.018720667
-0.019620315
-0.019177534
-0.017360153
-0.01422534
-0.009657207
-0.003587184
0.003729292
0.011489356
0.018350952
0.022748815
0.02367164
0.021129756
0.016054819
0.009675617
0.003141184
-0.002617949
-0.006857368
-0.009064702
-0.009064809
-0.007254169
-0.004522312
-0.001894299
-5.57727E-05
0.00104048
0.001896927
0.00309317
0.004979817
0.007267604
0.009167153
0.009951072
0.009463539
0.008292293
0.007189615
0.006650266
0.006728629
0.00707929
0.007184793
0.006567775
0.005056465
0.002603491
-0.000741955
-0.004598754
-0.008211304
-0.010714754
-0.011661717
-0.011346115
-0.010673054
-0.010530028
-0.011267859
-0.012449598
-0.013145837
-0.012347092
-0.009450798
-0.004372434
0.00234667
0.009420396
0.015141468
0.018048198
0.017500765
0.013877025
0.008603178
0.003770992
0.001255712
0.001637582
0.003958075
0.006312557
0.006791471
0.004364938
-0.000648495
-0.006760644
-0.01199611
-0.014705214
-0.014114262
-0.010467987
-0.004802476
0.001350781
0.006603429
0.010241137
0.012461692
0.014005976
0.015475535
0.016909017
0.017835374
0.017509067
0.015193819
0.01043641
0.003442761
-0.004784279
-0.012762414
-0.019183311
-0.023092139
-0.023749624
-0.020679151
-0.014088891
-0.005091317
0.004523222
0.012872198
0.018635612
0.021575103
0.02248128
0.022391514
0.021677504
0.019921036
0.016222518
0.00980906
0.000639926
-0.010073116
-0.020165019
-0.027721514
-0.031823953
-0.032462542
-0.030044628
-0.025176844
-0.018676403
-0.011496853
-0.004544476
0.001417633
0.006133075
0.009993194
0.013816487
0.018291752
0.023485256
0.02866907
0.032583092
0.033963525
0.031923357
0.026098812
0.016626065
0.004522204
-0.008233253
-0.01910993
-0.026167062
-0.028904323
-0.028234312
-0.025635633
-0.022477428
-0.019473062
-0.01650092
-0.012846295
-0.007763435
-0.001064565
0.006545245
0.013603074
0.018451586
0.019983984
0.017986423
0.013111143
0.006625903
1.50343E-05
-0.005298689
-0.008274362
-0.008555382
-0.006760158
-0.004410867
-0.00304965
-0.003549067
-0.005776687
-0.00890679
-0.01160476
-0.012521318
-0.010774109
-0.006376249
-0.000551441
0.004641682
0.007254219
0.006436415
0.002822095
-0.0018949
-0.005695173
-0.00712394
-0.005892525
-0.00291219
4.15396E-05
0.00118356
-0.000376729
-0.004020166
-0.007804489
-0.009332712
-0.006937224
-0.00060866
0.007949078
0.016110438
0.021301689
0.021932031
0.017908755
0.010681027
0.002624366
-0.003964717
-0.007662804
-0.008224954
-0.006319784
-0.003334957
-0.000973838
-0.000627086
-0.002731487
-0.006582773
-0.010651649
-0.013220615
-0.013054461
-0.009990837
-0.005019798
0.000232422
0.004417881
0.006954143
0.007972459
0.007964163
0.007659537
0.007957155
0.00951236
0.012273015
0.015376889
0.017489424
0.017370216
0.014448816
0.009197341
0.002886334
-0.003028886
-0.007357857
-0.009370564
-0.009091896
-0.007394041
-0.005816515
-0.005646134
-0.007044017
-0.009038362
-0.010254679
-0.009641945
-0.006793185
-0.002118424
0.003215267
0.007624102
0.00974756
0.008877676
0.00515309
-0.000416608
-0.006301318
-0.010736276
-0.01236733
-0.010809611
-0.006843721
-0.001967799
0.002177251
0.004297443
0.003727585
0.000817268
-0.003049061
-0.006077034
-0.006843501
-0.004804672
-0.000482339
0.004577986
0.008452289
0.009778551
0.00841958
0.00534145
0.002053009
-0.000160428
-0.000746238
7.28501E-05
0.001753953
0.003772176
0.005497652
0.006099253
0.004960337
0.002225429
-0.001233446
-0.004196865
-0.005646618
-0.005063538
-0.00274053
0.000268868
0.002396551
0.002206096
-0.000801698
-0.00562923
-0.010299869
-0.013084554
-0.013128122
-0.010512793
-0.005866024
-0.000324856
0.004764961
0.008128393
0.009137822
0.008064103
0.006007021
0.004295195
0.004077605
0.005972122
0.00961406
0.013305189
0.014803757
0.01273934
0.00731117
0.000130387
-0.006700375
-0.011447718
-0.013417759
-0.012968656
-0.010949897
-0.008084861
-0.004804129
-0.001514942
0.001306891
0.003266548
0.004403533
0.005381595
0.007117562
0.010054912
0.013747115
0.017040321
0.01858059
0.017295275
0.012958648
0.006404571
-0.00100515
-0.007942272
-0.013477065
-0.017109634
-0.018563346
-0.01784377
-0.015342408
-0.011680077
-0.007549752
-0.003499985
0.000203029
0.003633479
0.007038021
0.010475323
0.013547509
0.015465738
0.015421897
0.013173078
0.009365471
0.005165986
0.001573134
-0.001030894
-0.002830022
-0.004243589
-0.005561878
-0.006683986
-0.007063287
-0.005992941
-0.003016784
0.001772635
0.007697275
0.013634011
0.018193953
0.020242362
0.019451217
0.016401244
0.012140844
0.007562864
0.003160241
-0.000978222
-0.004872971
-0.008368885
-0.010976234
-0.011955798
-0.01078905
-0.007595249
-0.003235822
0.001184359
0.004644034
0.00648181
0.006434008
0.004567966
0.001296173
-0.002478675
-0.005414203
-0.006339057
-0.004941919
-0.002005476
0.001158887
0.003330358
0.003952353
0.003335226
0.002211832
0.001091811
6.37518E-05
-0.000913455
-0.001844628
-0.002675436
-0.003192838
-0.003094187
-0.002430227
-0.001900997
-0.002315572
-0.003886297
-0.005891775
-0.007139511
-0.006691159
-0.004374466
-0.000736168
0.003220406
0.006500333
0.008477977
0.009177105
0.009065339
0.008646217
0.008129621
0.007325846
0.005709515
0.002739138
-0.001737518
-0.007161352
-0.012459556
-0.016460989
-0.018368084
-0.01796523
-0.01577165
-0.012612265
-0.009026584
-0.005307299
-0.001994506
7.85248E-05
0.000513278
-0.000273424
-0.001448844
-0.002342707
-0.002629241
-0.002299293
-0.001404947
3.53299E-05
0.001997719
0.0043499
0.006781035
0.008883402
0.010275721
0.01070491
0.009952843
0.007852671
0.004467505
0.000213739
-0.00418407
-0.007796035
-0.009708752
-0.009407763
-0.007033153
-0.003454002
0.000159193
0.002880449
0.004447428
0.004974785
0.004527826
0.003151193
0.001236069
-0.000302056
-0.000332138
0.001885528
0.006072328
0.010847614
0.014550466
0.016207371
0.015852693
0.014196697
0.012135281
0.010100896
0.007955708
0.005533029
0.003022832
0.000972226
-0.000104384
-5.214E-05
0.000825346
0.001853782
0.00223137
0.001482782
-0.000365541
-0.002822266
-0.005289321
-0.007181861
-0.008159926
-0.008146168
-0.007435956
-0.006509971
-0.005787928
-0.005316932
-0.00470698
-0.003595848
-0.002130575
-0.001170982
-0.001826436
-0.004694683
-0.009217853
-0.013938862
-0.017238379
-0.018032679
-0.016200734
-0.012542201
-0.008176027
-0.004058332
-0.000677396
0.001832211
0.003685512
0.005245373
0.006724781
0.008062874
0.008921035
0.008855837
0.007527913
0.004777321
0.000844831
-0.003510582
-0.007223659
-0.009534462
-0.010310243
-0.009674008
-0.007740042
-0.004703827
-0.001057392
0.002578658
0.005747035
0.008285924
0.010172253
0.011374815
0.011864864
0.011658887
0.010725731
0.008906633
0.005924264
0.001728308
-0.003244391
-0.008164203
-0.012076242
-0.013974825
-0.013139412
-0.009737759
-0.005014393
-0.000706994
0.001783396
0.001864436
-0.000125737
-0.003008383
-0.005366186
-0.006082284
-0.004647358
-0.001201224
0.003491899
0.008422259
0.012539688
0.015033023
0.015527995
0.014119405
0.01129639
0.007694275
0.004008121
0.000881979
-0.001133189
-0.001641222
-0.000567876
0.001821509
0.005006266
0.00840219
0.011556006
0.014235028
0.016278566
0.017392483
0.017382634
0.016260953
0.014044465
0.010474145
0.005207417
-0.001672325
-0.009306812
-0.016186232
-0.020863618
-0.022628972
-0.021574257
-0.018146537
-0.012862947
-0.006418815
0.000295473
0.006366675
0.011138111
0.014427783
0.016623342
0.018341805
0.01994652
0.021354895
0.02213469
0.021667123
0.019370932
0.015197353
0.009687447
0.00354682
-0.002634008
-0.008312422
-0.012855934
-0.015749284
-0.01680127
-0.016041866
-0.013635941
-0.009941435
-0.005804252
-0.002257002
-2.99689E-05
0.000753145
0.000691211
0.000737457
0.001577844
0.003387304
0.006007125
0.009099118
0.012056168
0.01413707
0.014781441
0.013790209
0.011141642
0.006890982
0.001484919
-0.004108062
-0.008585198
-0.011051983
-0.011639238
-0.011465378
-0.011900721
-0.013506722
-0.015823094
-0.017646472
-0.017740896
-0.015310724
-0.010305052
-0.00318529
0.005110321
0.013295022
0.019881108
0.023823338
0.024952993
0.023907805
0.021652776
0.018889286
0.015775186
0.012150697
0.007982738
0.003434516
-0.00140447
-0.006672643
-0.012599532
-0.019225869
-0.025881058
-0.031124017
-0.033397831
-0.031968419
-0.027321653
-0.020644464
-0.013134916
-0.005434915
0.002341257
0.010032857
0.017145552
0.022896442
0.02646248
0.027172529
0.024757131
0.019519735
0.012277822
0.004105112
-0.00398056
-0.011157539
-0.01667151
-0.019652536
-0.019549761
-0.016554012
-0.01178242
-0.006797679
-0.002822638
-0.00028766
0.001093951
0.001926848
0.002888748
0.004298838
0.005849009
0.006759198
0.006415599
0.004781869
0.0023032
-0.000387707
-0.002696208
-0.004202697
-0.004590559
-0.003752522
-0.001947932
0.000331826
0.002483865
0.003942074
0.004343961
0.003764787
0.002679988
0.00164042
0.001095505
0.001411748
0.00281402
0.005106088
0.007423849
0.008332111
0.006463662
0.001469285
-0.005731463
-0.013352245
-0.019453527
-0.022477002
-0.021633506
-0.017230132
-0.010430094
-0.002940188
0.003480175
0.007428668
0.008297748
0.006616326
0.00381526
0.001603377
0.001352118
0.003506301
0.007439379
0.011599469
0.014195095
0.014085844
0.011107491
0.005921002
-0.000309605
-0.00616498
-0.010618779
-0.013251983
-0.014103293
-0.013417387
-0.011691644
-0.009490787
-0.007209315
-0.004853278
-0.001987172
0.002043383
0.007414065
0.013179353
0.017566615
0.018853534
0.016060226
0.009294176
-0.000174342
-0.009951662
-0.01726696
-0.019999029
-0.017430914
-0.010447221
-0.001293396
0.00707967
0.012116816
0.012374392
0.007877076
0.000195271
-0.007950032
-0.013760283
-0.015510541
-0.012994938
-0.007230561
-5.1653E-05
0.006614777
0.011415221
0.013782015
0.013614044
0.011133342
0.007233507
0.003452129
0.001226542
0.000865497
0.001505799
0.00171868
0.000583458
-0.001710699
-0.004210563
-0.005824539
-0.005866826
-0.00426136
-0.001627728
0.00104835
0.00277104
0.002928036
0.00136962
-0.00160959
-0.005291034
-0.008591089
-0.010332407
-0.009705004
-0.006853351
-0.003006881
-9.86518E-05
0.000326359
-0.002102583
-0.006372246
-0.010666799
-0.01295587
-0.01179506
-0.006875833
0.0006721
0.008752903
0.015271865
0.018825106
0.019053615
0.016582386
0.012845702
0.009486713
0.007587968
0.007006494
0.006571473
0.004894494
0.001102463
-0.004858685
-0.012152145
-0.019347273
-0.02492334
-0.027645506
-0.026687836
-0.021970304
-0.014438698
-0.006101441
0.00074233
0.004638902
0.005499525
0.004314146
0.002310002
0.000448778
-0.00064084
-0.000535177
0.000881708
0.003243525
0.005869021
0.00792755
0.008502496
0.00693675
0.003413485
-0.000757364
-0.003840792
-0.004708695
-0.003330242
-0.000433413
0.003235825
0.007243467
0.011141054
0.014133428
0.015153616
0.013591024
0.009854875
0.005403219
0.001892586
0.000286266
0.000386365
0.000979671
0.000566383
-0.001927701
-0.006723383
-0.013041402
-0.019156711
-0.022952008
-0.022884563
-0.018764191
-0.011587263
-0.002959779
0.005340006
0.011700579
0.015124659
0.015485653
0.013343892
0.00955791
0.004957125
0.000298475
-0.00391707
-0.007414162
-0.010104052
-0.011793985
-0.0122084
-0.011096623
-0.008426432
-0.004684236
-0.000720542
0.002663926
0.005047634
0.006264165
0.006342048
0.00571941
0.005244779
0.005878767
0.008059981
0.01130287
0.014383515
0.015881282
0.014760244
0.010760951
0.004632261
-0.002037704
-0.007473954
-0.010623006
-0.011522116
-0.011033566
-0.010096185
-0.009222181
-0.008438319
-0.007598253
-0.006464316
-0.004787605
-0.002345549
0.00086169
0.00427817
0.006738264
0.007117885
0.005235305
0.00214781
-0.000434969
-0.001075805
0.000777123
0.004619097
0.009029913
0.012088931
0.012272745
0.009245359
0.003966798
-0.001853037
-0.006463833
-0.008711419
-0.008444954
-0.00654824
-0.004582743
-0.004006674
-0.00552307
-0.00867614
-0.01211901
-0.01425676
-0.013929864
-0.010896591
-0.005821438
0.000138051
0.005702984
0.009822874
0.01179645
0.011442199
0.009036862
0.005188465
0.00061637
-0.003793909
-0.007220021
-0.009317675
-0.010432234
-0.011207907
-0.011975338
-0.012628274
-0.012714829
-0.011553219
-0.008403792
-0.003118864
0.00363514
0.010592016
0.016203091
0.018909468
0.017850148
0.013285976
0.006519821
-0.000712081
-0.00662334
-0.009719614
-0.009437307
-0.006511413
-0.00267201
3.5275E-05
0.000213361
-0.002234904
-0.006151282
-0.00981538
-0.011673443
-0.010777274
-0.006923576
-0.000837441
0.005806509
0.010977151
0.013115592
0.011824975
0.007959395
0.003152258
-0.000990219
-0.003546286
-0.004352843
-0.003831051
-0.002739829
-0.001910575
-0.001972349
-0.003098473
-0.004736377
-0.005796552
-0.005269888
-0.002778424
0.001226168
0.005583616
0.008780843
0.009694832
0.008160236
0.004897061
0.000957775
-0.002599694
-0.004796909
-0.005008289
-0.003439223
-0.001094002
0.000662035
0.00089959
-0.000456384
-0.002734857
-0.004787119
-0.005353818
-0.003644184
0.000365707
0.005792805
0.011296822
0.015426239
0.017133781
0.015909274
0.011981979
0.006404951
0.000930269
-0.002711509
-0.003616508
-0.002120081
0.000484054
0.002482358
0.002609432
0.000567338
-0.002912035
-0.006490488
-0.008912736
-0.0094349
-0.008011429
-0.005373514
-0.00276852
-0.001429143
-0.002014099
-0.0044667
-0.008193214
-0.012200536
-0.015251204
-0.016140197
-0.014246697
-0.010032329
-0.004901936
-0.000339155
0.002846939
0.004749913
0.006103744
0.007854699
0.010642545
0.014403852
0.01830765
0.021098762
0.021623497
0.019321149
0.014457753
0.007900678
0.000795959
-0.005721718
-0.010847398
-0.014248566
-0.016037846
-0.016729748
-0.017176494
-0.018248179
-0.020134774
-0.021910674
-0.02180046
-0.018057888
-0.010106088
0.00107313
0.013366908
0.024430291
0.032143248
0.03486611
0.031763572
0.023215683
0.0109279
-0.002202412
-0.012843512
-0.018513679
-0.018704398
-0.014951387
-0.009855199
-0.005740073
-0.0037089
-0.003667685
-0.004695798
-0.005317634
-0.004114003
-0.000442462
0.005238521
0.011658993
0.017430759
0.021567671
0.023697121
0.02392622
0.022666544
0.020419598
0.017564734
0.014131555
0.009761046
0.004012352
-0.003200495
-0.011345425
-0.019216024
-0.025313187
-0.028217456
-0.026987059
-0.021548879
-0.012762842
-0.002368289
0.00738853
0.014211584
0.016641593
0.014599283
0.009575624
0.004012885
0.000203565
-0.000551767
0.001525389
0.00517766
0.008789087
0.010971316
0.010729154
0.007612591
0.001953182
-0.005276685
-0.012793033
-0.019122879
-0.022763639
-0.022660222
-0.018933122
-0.013029305
-0.006846714
-0.001546907
0.00281932
0.006840024
0.011017779
0.015320414
0.018941423
0.02048699
0.018844642
0.014104094
0.007579458
0.000849864
-0.005038912
-0.009881804
-0.013825801
-0.01679955
-0.018544618
-0.019077116
-0.018924187
-0.018659919
-0.018325422
-0.017420049
-0.015290276
-0.011485933
-0.006104013
0.000300291
0.006996751
0.013412939
0.019000727
0.023077421
0.024798241
0.023384407
0.018638668
0.011385409
0.003205044
-0.004297872
-0.010098168
-0.014027233
-0.016527687
-0.018063993
-0.018511005
-0.017207275
-0.013699531
-0.008334204
-0.002234206
0.003213126
0.007031761
0.008837101
0.008525407
0.005941557
0.001149782
-0.004891283
-0.010397925
-0.013620204
-0.013833353
-0.011543155
-0.007891794
-0.004140068
-0.001351098
6.74469E-05
0.00063056
0.001348423
0.003088993
0.006095501
0.009986721
0.013968029
0.017254168
0.019184977
0.019263019
0.017135333
0.01285657
0.007072332
0.000962165
-0.004176951
-0.007537919
-0.009252151
-0.010160682
-0.011269944
-0.013272
-0.016366082
-0.02003318
-0.022938466
-0.023513623
-0.020809547
-0.014941109
-0.006899275
0.001731795
0.0092126
0.014189419
0.016047481
0.014903319
0.011508734
0.007100864
0.002983918
0.000122311
-0.001166109
-0.001111994
-0.00029671
0.000679052
0.001267647
0.001095824
4.92995E-05
-0.001719157
-0.003718642
-0.005347125
-0.006040582
-0.005712831
-0.004756875
-0.003596281
-0.002156912
-0.000127504
0.002457579
0.004881595
0.006249021
0.005927906
0.003802093
0.000320631
-0.003583113
-0.006702778
-0.008078714
-0.007415126
-0.005056894
-0.001713909
0.001657713
0.003804505
0.003682995
0.001283226
-0.002065702
-0.004464559
-0.00450342
-0.001828785
0.002796036
0.007866744
0.011565529
0.012623617
0.010825663
0.006995573
0.00250254
-0.001260317
-0.003306691
-0.003227307
-0.001156093
0.00213133
0.005341189
0.007054993
0.006488664
0.003948598
0.000534849
-0.002578874
-0.004737014
-0.00590419
-0.006437381
-0.006657595
-0.006894351
-0.007374768
-0.00803536
-0.008382063
-0.007747596
-0.005570665
-0.001719002
0.003269971
0.008202632
0.011685808
0.012904533
0.011934016
0.009511498
0.006504402
0.003649058
0.001551778
0.000808703
0.001669969
0.00363723
0.005397284
0.005484801
0.00306405
-0.001594226
-0.007183354
-0.011989259
-0.014502882
-0.013984946
-0.010701003
-0.005734514
-0.000614399
0.003234105
0.004880789
0.004234762
0.00194339
-0.000811534
-0.002702517
-0.002767286
-0.000929135
0.001802879
0.003661369
0.00302765
-0.000543044
-0.005868654
-0.010798798
-0.013337631
-0.012593109
-0.009083812
-0.004378432
-0.00022407
0.002176608
0.002421391
0.00079173
-0.001869414
-0.004418791
-0.005539077
-0.004371148
-0.000957506
0.003662763
0.0079025
0.010343536
0.010360985
0.008389817
0.005561291
0.002995054
0.001355278
0.000991984
0.001827556
0.003215
0.003972955
0.002998315
-9.46943E-05
-0.004634671
-0.009209065
-0.012397886
-0.013289179
-0.01172161
-0.008395969
-0.004760243
-0.002517102
-0.002893674
-0.006160384
-0.011427059
-0.01682782
-0.020083873
-0.0194061
-0.014498651
-0.007008476
0.00024473
0.004737496
0.005348732
0.002669815
-0.00141389
-0.004612349
-0.005214858
-0.002982524
0.000817644
0.004276946
0.005898736
0.005189489
0.002723987
-0.000451992
-0.00334213
-0.005093138
-0.005008509
-0.002739027
0.001389749
0.006343552
0.010670114
0.013085297
0.013117252
0.011241844
0.008494787
0.005937379
0.004140604
0.00303161
0.002032349
0.000441122
-0.002180466
-0.005765183
-0.009847978
-0.013836402
-0.016868709
-0.018025073
-0.016828507
-0.01356924
-0.009105593
-0.004267465
0.000357248
0.004498335
0.008173889
0.011609853
0.015072741
0.018607677
0.021784136
0.023875849
0.02423197
0.022488775
0.018550076
0.012664296
0.005526604
-0.001808659
-0.008454214
-0.013974557
-0.018340836
-0.021780172
-0.024522359
-0.026587416
-0.027854907
-0.028207656
-0.027402809
-0.024981414
-0.020576968
-0.014419104
-0.007442905
-0.000857247
0.004476284
0.008389877
0.011150692
0.013055808
0.01423867
0.014747989
0.014718816
0.014441325
0.014167044
0.013763654
0.012723709
0.010471571
0.006838197
0.002309675
-0.002104349
-0.005495561
-0.007376587
-0.007635876
-0.006492786
-0.004489286
-0.002371824
-0.000925443
-0.000822188
-0.002259415
-0.004703611
-0.007120776
-0.008472146
-0.008078555
-0.005986199
-0.002947254
-9.08914E-05
0.001693144
0.002382211
0.002878577
0.004352739
0.007251334
0.010970246
0.01423326
0.015965535
0.015738897
0.013741928
0.01047629
0.006537751
0.002577694
-0.000906606
-0.003668919
-0.005708924
-0.007162047
-0.008239779
-0.009363277
-0.01096339
-0.013024541
-0.014604261
-0.014230315
-0.010812606
-0.004419862
0.003708152
0.011715461
0.017887669
0.021103364
0.020949364
0.017741644
0.012504089
0.006752238
0.001970154
-0.000927905
-0.001933161
-0.001795542
-0.001581805
-0.002000128
-0.003071706
-0.004190548
-0.004637292
-0.004097569
-0.002766969
-0.001167124
0.000317957
0.001640526
0.002894633
0.004009086
0.004659827
0.004490467
0.003516687
0.00216698
0.000954838
6.35956E-05
-0.000655555
-0.001389693
-0.002317067
-0.003454163
-0.004503419
-0.00490445
-0.004390207
-0.003141934
-0.001564571
-8.99478E-06
0.001265506
0.002114675
0.002577692
0.002870009
0.003352029
0.004498439
0.006675424
0.009627655
0.012385954
0.013948545
0.013905937
0.01256019
0.010581099
0.008541574
0.006610069
0.004601966
0.002211993
-0.000731244
-0.004063524
-0.00743017
-0.010429667
-0.012807383
-0.014759444
-0.016844522
-0.019454656
-0.022157927
-0.023803484
-0.023225379
-0.02010705
-0.015118291
-0.009503577
-0.00432426
-0.000136176
0.002876218
0.004552554
0.004957333
0.004649389
0.004491591
0.005096727
0.006505908
0.008178872
0.009316983
0.009217365
0.00766703
0.005175673
0.002702678
0.001020667
0.000384113
0.000663424
0.001728686
0.003408716
0.005237286
0.00645644
0.006096411
0.003333402
-0.00207935
-0.009201518
-0.015951667
-0.020179524
-0.020850284
-0.018504312
-0.01466978
-0.011036834
-0.008698784
-0.007836928
-0.007806309
-0.007566503
-0.006130184
-0.002784362
0.00243387
0.008670633
0.014514713
0.018431089
0.019441857
0.017554351
0.013773078
0.009624763
0.006524957
0.005198908
0.005532549
0.006704117
0.007513353
0.00682707
0.004018561
-0.00062992
-0.006027685
-0.010528856
-0.012516885
-0.011197366
-0.007081863
-0.001804911
0.002706965
0.005065891
0.004837753
0.002431937
-0.001188537
-0.004715336
-0.006950771
-0.007358654
-0.006262614
-0.004642001
-0.003594567
-0.003767625
-0.004983943
-0.00629206
-0.006437387
-0.004531307
-0.000674666
0.004066738
0.008229825
0.010715184
0.011168512
0.009985329
0.007916472
0.005805864
0.004519319
0.004400327
0.004831174
0.00453725
0.002711889
-0.000429404
-0.004025791
-0.007309039
-0.00989883
-0.01175079
-0.012880657
-0.013158574
-0.012170072
-0.009508874
-0.005220318
5.54548E-05
0.005343701
0.009731071
0.012578655
0.013536004
0.012708943
0.010707156
0.008190321
0.005471578
0.002484982
-0.000815662
-0.004212441
-0.007358602
-0.010004545
-0.01210204
-0.01392451
-0.015664118
-0.016874066
-0.016432139
-0.013231324
-0.006941834
0.001784304
0.011479995
0.02027877
0.026340711
0.028428624
0.026367902
0.021000755
0.013654945
0.005528964
-0.002595143
-0.010140184
-0.016520831
-0.021148436
-0.023472623
-0.022988034
-0.019527768
-0.013602965
-0.006304259
0.001165737
0.007792023
0.01284603
0.015742804
0.016020023
0.013708468
0.009689798
0.005508136
0.002530694
0.0012343
0.001014086
0.000843331
-2.1307E-05
-0.001829483
-0.004608337
-0.008349516
-0.012804652
-0.017243087
-0.020479443
-0.021485876
-0.019848347
-0.015713844
-0.009622517
-0.002160177
0.006191799
0.014768699
0.022249346
0.026780814
0.02692748
0.022595458
0.015182631
0.0070096
0.00040237
-0.003217515
-0.003840579
-0.002771944
-0.001961261
-0.002958702
-0.006071785
-0.01022556
-0.013665968
-0.014894277
-0.013306744
-0.009153078
-0.00331938
0.002985684
0.008500942
0.012237089
0.013784904
0.013455491
0.012078002
0.010582269
0.009485001
0.008603022
0.00722077
0.004553471
9.13758E-05
-0.006150687
-0.013527812
-0.020749973
-0.026066643
-0.027748813
-0.024689472
-0.017086942
-0.006664663
0.003880943
0.011965812
0.016091748
0.01627615
0.013834095
0.010647519
0.00831461
0.007592466
0.008520484
0.010667976
0.013153443
0.014565779
0.013377724
0.008742464
0.001205291
-0.007197055
-0.013735235
-0.016307898
-0.014475421
-0.009633545
-0.004084885
0.000169789
0.002261663
0.002564043
0.002282969
0.003001583
0.005836268
0.010785095
0.016672749
0.02166975
0.023816276
0.021771611
0.015389411
0.005992995
-0.003924141
-0.011513503
-0.014731338
-0.013201506
-0.008373063
-0.002597925
0.001947941
0.003959201
0.00314263
0.000228029
-0.003299521
-0.005641049
-0.005266084
-0.001680723
0.004196171
0.010261269
0.014187065
0.014517169
0.011111339
0.005034302
-0.001897202
-0.007771793
-0.011256786
-0.012109859
-0.010968371
-0.009133161
-0.008096109
-0.009005443
-0.011992361
-0.015977094
-0.019072191
-0.0192544
-0.015252752
-0.007222586
0.003222817
0.013656603
0.021715565
0.025780105
0.025271961
0.020789523
0.01389565
0.006693457
0.001115841
-0.001709686
-0.001934823
-0.000956544
-0.000646028
-0.00231819
-0.006343123
-0.012203745
-0.018750115
-0.024461018
-0.027850893
-0.027883758
-0.024304553
-0.017890131
-0.010274701
-0.003488259
0.000897666
0.002558961
0.002581068
0.002759583
0.00470313
0.009037773
0.015190443
0.021541862
0.025978211
0.026474577
0.022043797
0.013368727
0.002735709
-0.006857848
-0.012942162
-0.014433452
-0.011615469
-0.005884652
0.000694048
0.005876309
0.008013841
0.006768297
0.003370016
-9.20692E-05
-0.001745389
-0.000666316
0.002965988
0.008108853
0.013204452
0.016532394
0.016814539
0.013684006
0.007845545
0.000862871
-0.00553972
-0.010089598
-0.012291257
-0.012432142
-0.011548395
-0.010822985
-0.01089466
-0.011545615
-0.011919562
-0.010860991
-0.007444351
-0.001740459
0.005019861
0.011042938
0.015111921
0.017028703
0.01747475
0.01740222
0.017408965
0.017453556
0.016900507
0.015013699
0.011397079
0.006254749
0.000191309
-0.006124086
-0.011976356
-0.016528965
-0.018903198
-0.018636092
-0.016087731
-0.012384022
-0.009011492
-0.007129985
-0.006871232
-0.007276547
-0.006984819
-0.005220749
-0.002177092
0.001289596
0.004259222
0.006086507
0.006282633
0.004521989
0.00080415
-0.00440059
-0.010092275
-0.015012193
-0.018238433
-0.019386504
-0.01862914
-0.016510236
-0.013641297
-0.010241894
-0.006203953
-0.001643097
0.002918027
0.00674223
0.009227535
0.010272186
0.010372656
0.010258426
0.010245472
0.010043832
0.009084664
0.007052742
0.00405041
0.000403868
-0.003586698
-0.007769324
-0.012126344
-0.01650333
-0.020377957
-0.022945269
-0.0235291
-0.021914535
-0.01839935
-0.013640013
-0.008311619
-0.002961117
0.001909398
0.00584344
0.008500036
0.009838449
0.010265655
0.010439727
0.010894822
0.011592184
0.011830599
0.010791942
0.008221796
0.004687771
0.001369677
-0.000481535
-0.00029044
0.001406076
0.003288656
0.004097302
0.002972893
-0.000401513
-0.005633072
-0.011605406
-0.016751695
-0.019781433
-0.020014654
-0.017500498
-0.012749728
-0.006572115
0.000202709
0.006675475
0.011966451
0.015520926
0.017314866
0.017793462
0.01752122
0.016876743
0.016069218
0.015109031
0.01390315
0.012152944
0.009545487
0.005885403
0.001421916
-0.003100611
-0.006670983
-0.008583379
-0.008978416
-0.008662975
-0.00838677
-0.00824706
-0.007693953
-0.005788088
-0.001855973
0.00382126
0.009925861
0.014682037
0.016733657
0.015638956
0.011924058
0.006670444
0.001104708
-0.00381168
-0.007583532
-0.010230011
-0.012114679
-0.01359082
-0.014666143
-0.014928214
-0.013932377
-0.011457079
-0.007656643
-0.002822101
0.002671264
0.008331476
0.013593706
0.018018974
0.021298795
0.023250211
0.023835539
0.023200695
0.021604006
0.01921323
0.015929821
0.011507176
0.00601424
1.73388E-05
-0.005757099
-0.010858155
-0.015056033
-0.018060238
-0.019435104
-0.018853041
-0.016436091
-0.01249948
-0.007263959
-0.00086217
0.006220174
0.013036536
0.018313806
0.020977731
0.020524613
0.017361481
0.01245339
0.006771554
0.000826682
-0.005258326
-0.011382678
-0.017206149
-0.02202474
-0.024916858
-0.025076211
-0.022123659
-0.016288838
-0.008286828
0.000693727
0.009157683
0.015697413
0.019240483
0.019215216
0.015842254
0.01033299
0.004532801
-3.5172E-05
-0.002926059
-0.004704579
-0.006160433
-0.00767035
-0.009247123
-0.010767531
-0.011967574
-0.012363734
-0.011545237
-0.009325162
-0.005892519
-0.00166204
0.002840841
0.007251975
0.011384281
0.014959522
0.017395474
0.018096103
0.016884499
0.014136052
0.010437215
0.006160864
0.00140838
-0.003799574
-0.009100454
-0.013561692
-0.01575709
-0.014422048
-0.00925151
-0.001322566
0.007031121
0.013225488
0.015694679
0.014455022
0.010800824
0.006473832
0.003019509
0.001415115
0.001900883
0.003999931
0.006388245
0.007363151
0.005734508
0.001544175
-0.004101531
-0.009839145
-0.014444533
-0.017009861
-0.017101875
-0.014959255
-0.01125849
-0.006677779
-0.001630893
0.003507473
0.008355558
0.012679658
0.016473992
0.019861461
0.022640208
0.024067372
0.023192778
0.019269763
0.012270975
0.003239354
-0.005959274
-0.01348119
-0.018136682
-0.019525894
-0.018078765
-0.014894759
-0.01141378
-0.008883459
-0.007972627
-0.008522305
-0.009837006
-0.011075107
-0.011432405
-0.010111653
-0.006495728
-0.000648488
0.00648005
0.013303907
0.01830005
0.020401881
0.019115763
0.014740597
0.008549334
0.002418236
-0.0020407
-0.003919051
-0.003128015
-0.000389255
0.002932211
0.005203993
0.005268548
0.003105428
-0.000271761
-0.003370978
-0.004870672
-0.004067697
-0.001184304
0.002601518
0.005677557
0.00669191
0.005245528
0.001836863
-0.00241128
-0.006171728
-0.008164306
-0.007582614
-0.004743379
-0.001276584
0.000635703
-0.000444227
-0.004264898
-0.009134343
-0.012747163
-0.013096272
-0.009157251
-0.00138616
0.008246794
0.016933319
0.021986897
0.021754744
0.016207528
0.007159956
-0.002273605
-0.008945976
-0.011040792
-0.008703704
-0.003668804
0.001669329
0.005147738
0.005371055
0.001997825
-0.004002987
-0.010478912
-0.014972319
-0.015819184
-0.012875356
-0.007283339
-0.000842904
0.004702381
0.008015334
0.008361712
0.005894819
0.001714229
-0.002431567
-0.004803712
-0.004462951
-0.001705133
0.002208728
0.005881659
0.00850678
0.010095598
0.011217493
0.012523149
0.014198362
0.015947282
0.017239447
0.017784413
0.017578007
0.016783381
0.01552317
0.013756264
0.011409063
0.00847664
0.005084091
0.001658942
-0.001247146
-0.003380933
-0.005073168
-0.007046051
-0.009822603
-0.013225807
-0.016234884
-0.017484015
-0.01598095
-0.011593795
-0.005078528
0.00233933
0.009298828
0.01446835
0.016658022
0.015362431
0.011212565
0.005718665
0.000517348
-0.003125018
-0.004473495
-0.003369265
-0.000300825
0.003663566
0.00713143
0.008978625
0.008923221
0.007620401
0.006058506
0.005047898
0.004803385
0.004970824
0.004945026
0.004469378
0.003817248
0.003567593
0.004096716
0.005317636
0.006575275
0.00705237
0.006187518
0.003690275
-0.000492672
-0.006027952
-0.011843022
-0.01630758
-0.017968072
-0.016364746
-0.01216863
-0.006803944
-0.001829265
0.001532508
0.002734853
0.001873586
-0.000450815
-0.003189469
-0.005009796
-0.004779142
-0.002262468
0.001661725
0.005555834
0.008288652
0.009375002
0.008855404
0.007151929
0.005043194
0.00345957
0.00291985
0.003258417
0.003815913
0.003804297
0.002792188
0.001050224
-0.000515741
-0.000900984
0.000525643
0.00375563
0.00819353
0.012810696
0.016295156
0.017497823
0.015846216
0.011497333
0.005147358
-0.002222967
-0.009409744
-0.015132904
-0.01847348
-0.019212005
-0.017940875
-0.015757842
-0.013740265
-0.01241609
-0.011599842
-0.010817798
-0.009588796
-0.007506557
-0.004138039
0.000860835
0.007334727
0.014400372
0.020738678
0.02525382
0.027405379
0.027090901
0.024528194
0.020100463
0.014288552
0.007611682
0.000564023
-0.006344141
-0.012528392
-0.017425188
-0.020810941
-0.022733025
-0.023226124
-0.022159792
-0.019509673
-0.015686328
-0.011545937
-0.007851756
-0.004833473
-0.002436758
-0.000723916
0.000163311
0.00039953
0.000521895
0.00111718
0.002388202
0.003761142
0.004159605
0.002692457
-0.000709728
-0.005389519
-0.010355097
-0.014440943
-0.016372715
-0.015300122
-0.011266788
-0.005174446
0.001791475
0.008352188
0.013368994
0.01628247
0.01733756
0.017207273
0.016519867
0.015559361
0.014318048
0.012502219
0.009659134
0.005448032
-1.16113E-05
-0.005977951
-0.011241148
-0.014550358
-0.015070276
-0.01283029
-0.00864697
-0.003882924
0.000101646
0.002429525
0.003082513
0.00261136
0.001843074
0.001506974
0.002111199
0.003765323
0.005978331
0.007719542
0.007898912
0.0060318
0.002456718
-0.001765196
-0.005255167
-0.006930698
-0.006329629
-0.003709004
5.93188E-07
0.003418248
0.005165989
0.004464182
0.001627251
-0.002063932
-0.004852419
-0.00549925
-0.003787798
-0.00057023
0.002776071
0.004693549
0.003684757
-0.00105879
-0.008990143
-0.018072401
-0.025418798
-0.028590116
-0.026529607
-0.020067918
-0.011316568
-0.002575068
0.004592976
0.00957986
0.012510626
0.013914879
0.014409156
0.014528308
0.014609776
0.014725502
0.014577763
0.013648623
0.011538333
0.008219115
0.004122295
-8.15254E-05
-0.003927136
-0.007484606
-0.011000539
-0.014502234
-0.017772047
-0.020482118
-0.022071901
-0.021726753
-0.018665057
-0.01257389
-0.004112502
0.005167596
0.01337938
0.0189578
0.020912265
0.018842978
0.012995684
0.004479968
-0.004837008
-0.012682713
-0.017106265
-0.017104871
-0.012853623
-0.005708866
0.002161463
0.008350638
0.01100675
0.009635789
0.005357456
0.000449046
-0.002808668
-0.003294701
-0.001340983
0.001886648
0.005292795
0.008170513
0.010114276
0.010847663
0.010233003
0.008439548
0.005927802
0.003291601
0.001018213
-0.000477629
-0.000921431
-0.000406332
0.000589931
0.001506919
0.001984657
0.001735325
0.000641909
-0.001116219
-0.003051417
-0.004735355
-0.005805434
-0.00593085
-0.004843856
-0.002585509
0.000267426
0.002862999
0.004658488
0.005648702
0.006057656
0.005949904
0.005300289
0.004323617
0.003382113
0.002551572
0.001543854
5.33131E-05
-0.001937125
-0.004109184
-0.005908687
-0.006764385
-0.006483684
-0.005341665
-0.003960858
-0.002872582
-0.002417114
-0.002467431
-0.002451104
-0.001635121
0.000361315
0.003193216
0.005910887
0.007522615
0.00735004
0.005130445
0.001135809
-0.003689582
-0.008098416
-0.010994763
-0.011671409
-0.010049884
-0.006715035
-0.002678221
0.000948353
0.003340625
0.004364401
0.004495276
0.004498275
0.004830043
0.005324912
0.005385883
0.004436618
0.002408763
-0.000220908
-0.002829008
-0.004921793
-0.00627482
-0.006903989
-0.006993005
-0.006670339
-0.00585302
-0.004531522
-0.00310377
-0.002386388
-0.002987828
-0.0048703
-0.007289122
-0.008966849
-0.008692464
-0.005946531
-0.001387659
0.003516415
0.007378728
0.009483128
0.009868477
0.009087558
0.007925734
0.006965656
0.006500122
0.006513183
0.006865342
0.007403779
0.007700913
0.007090479
0.004918633
0.000979614
-0.004421469
-0.010358152
-0.015380363
-0.017890986
-0.016687408
-0.011352538
-0.002388845
0.008705798
0.019632897
0.027950934
0.031985178
0.031434106
0.027178362
0.020824642
0.014152537
0.008399669
0.003814943
-0.000230865
-0.004635952
-0.009860073
-0.015624023
-0.021162138
-0.025723741
-0.028709587
-0.02960238
-0.028059327
-0.024004259
-0.017632285
-0.00920521
0.000656684
0.010994441
0.020786907
0.029141022
0.0352248
0.038325194
0.037918059
0.03384008
0.026337541
0.016093083
0.004084289
-0.008380884
-0.019819925
-0.028862036
-0.034458121
-0.036048867
-0.033478559
-0.027102088
-0.017846131
-0.007260806
0.003005545
0.011707594
0.01826092
0.022571691
0.024737916
0.024961609
0.02343665
0.020400917
0.016259723
0.011485667
0.00630437
0.000456808
-0.006697639
-0.015524838
-0.025464615
-0.03484754
-0.041551869
-0.043928191
-0.041502354
-0.034993615
-0.025892729
-0.015833905
-0.005881335
0.003615176
0.012603974
0.020684776
0.027070292
0.031023175
0.032317589
0.031219944
0.028269535
0.024035898
0.018963209
0.013397902
0.007663874
0.00211516
-0.002904216
-0.00742396
-0.011939582
-0.016961419
-0.022230395
-0.026607435
-0.028645461
-0.02738418
-0.022589248
-0.014888869
-0.005695647
0.003276772
0.010674344
0.015853018
0.018759856
0.019709924
0.019047675
0.017143309
0.014529269
0.011967205
0.010169413
0.009456848
0.009440039
0.009180642
0.007755297
0.004776946
0.000514779
-0.004272818
-0.008610299
-0.011644961
-0.012952169
-0.012707279
-0.011407567
-0.009393416
-0.006693838
-0.003304177
0.000540312
0.004387156
0.007679878
0.009840429
0.010428862
0.009349469
0.006996271
0.004255048
0.002134323
0.001179866
0.001259784
0.00179303
0.002043166
0.001368338
-0.000505143
-0.003330138
-0.006424485
-0.009186851
-0.01133584
-0.012808557
-0.013626037
-0.013656817
-0.01239254
-0.009351776
-0.004681885
0.000721232
0.005886685
0.010336577
0.013955393
0.016637201
0.018131062
0.018110347
0.016439525
0.013392497
0.009591634
0.00563222
0.001808392
-0.001921548
-0.005615464
-0.009119569
-0.011794471
-0.013019994
-0.012779598
-0.011790881
-0.010920783
-0.010585163
-0.010663744
-0.010773316
-0.010461034
-0.009262327
-0.006751166
-0.002782865
0.002365674
0.007754982
0.012148881
0.014404816
0.013835757
0.010316396
0.004515671
-0.002180628
-0.00805495
-0.011602516
-0.012020353
-0.009673737
-0.005905794
-0.002347413
-7.94855E-05
0.000604976
8.00264E-05
-0.000839585
-0.00106922
0.00028734
0.003509298
0.008028882
0.012690957
0.016279366
0.018045308
0.017940071
0.016461145
0.014253383
0.011949806
0.009980512
0.008129033
0.005459859
0.00107918
-0.004983189
-0.011737889
-0.017709581
-0.02161536
-0.022725852
-0.021088805
-0.017146948
-0.011510288
-0.004988169
0.001319732
0.006322031
0.009475044
0.010884812
0.011286274
0.011703206
0.013085034
0.015715562
0.018965194
0.021531487
0.021893548
0.018826069
0.012036414
0.002516082
-0.007611953
-0.015884065
-0.020494325
-0.021027517
-0.01842884
-0.0144622
-0.010957294
-0.009081886
-0.008915842
-0.00945808
-0.008960161
-0.005859443
0.000244891
0.008286993
0.016307737
0.022504834
0.025712499
0.025452085
0.022018477
0.016406601
0.009996193
0.003993509
-0.000959063
-0.004789153
-0.007642677
-0.009623588
-0.010995189
-0.012255506
-0.013905506
-0.016086291
-0.018326439
-0.019654951
-0.018935267
-0.015323679
-0.008761359
-0.000256133
0.008310275
0.014827256
0.017806625
0.017071953
0.013756428
0.009504912
0.00563655
0.002721469
0.000680929
-0.000776798
-0.001876262
-0.00259434
-0.002917275
-0.002965503
-0.003000725
-0.003292506
-0.003822594
-0.004180161
-0.00378293
-0.002213275
0.000852166
0.005652878
0.011869942
0.018227302
0.022677139
0.023316156
0.019190325
0.010696554
-0.000546843
-0.012350036
-0.022681369
-0.030100243
-0.033801008
-0.033536204
-0.029457368
-0.022004288
-0.012009003
-0.000703247
0.01053667
0.020449306
0.028159692
0.033202618
0.035338545
0.0343987
0.030304824
0.023386811
0.014668491
0.005890541
-0.001238854
-0.005917576
-0.00871436
-0.011020131
-0.014143972
-0.018479955
-0.023308664
-0.02707832
-0.028131162
-0.025249856
-0.018044877
-0.007228096
0.0055052
0.018049006
0.028380392
0.034955449
0.036956967
0.034471286
0.028510194
0.020552721
0.011775895
0.002617413
-0.006744744
-0.015697465
-0.023108795
-0.02780272
-0.029151679
-0.027280874
-0.022893716
-0.016823798
-0.009643067
-0.001739281
0.006301321
0.013405022
0.018378307
0.020415099
0.019412089
0.015881488
0.01094872
0.005909915
0.001676118
-0.001601615
-0.004344389
-0.007066287
-0.010032593
-0.013291859
-0.016799067
-0.020250499
-0.02297106
-0.024137275
-0.022886112
-0.01851705
-0.011073339
-0.00180459
0.006971113
0.012946873
0.014975157
0.013382002
0.009530983
0.005072474
0.001332687
-0.000869776
-0.001374115
-0.00052061
0.000898847
0.00192166
0.001933757
0.001034271
-0.000143775
-0.000856288
-0.000576552
0.000843279
0.003143431
0.005871433
0.00829711
0.009536284
0.008866863
0.006003328
0.001202616
-0.004774375
-0.010667541
-0.015116628
-0.017163967
-0.0165864
-0.013842984
-0.009957708
-0.006167659
-0.003538526
-0.002483223
-0.002554362
-0.002766226
-0.002205626
-0.000632543
0.001337932
0.002676081
0.002692729
0.001405113
-0.000485121
-0.002009974
-0.002409561
-0.001286008
0.00131813
0.004979126
0.008761469
0.011422079
0.012127845
0.010899162
0.008477339
0.005735793
0.003349781
0.001691536
0.001020884
0.001412014
0.002667407
0.004385442
0.005982826
0.00682889
0.006333489
0.004128831
0.000323097
-0.004516424
-0.009504003
-0.013643326
-0.01613329
-0.016548883
-0.015012683
-0.01212019
-0.008815369
-0.005913025
-0.003629411
-0.001629657
0.000635006
0.003573961
0.007323222
0.011709145
0.016170383
0.019795085
0.021697364
0.021560494
0.019825919
0.017463407
0.015165662
0.012793031
0.009624814
0.005038853
-0.000941296
-0.007689197
-0.014362479
-0.020235516
-0.024763984
-0.027612903
-0.028671098
-0.027958694
-0.025385121
-0.02060748
-0.013469895
-0.00457627
0.004610689
0.012489369
0.018119284
0.021342471
0.022381181
0.021474147
0.018799138
0.014704031
0.009779135
0.004512784
-0.000905855
-0.006667074
-0.012751228
-0.018575183
-0.023156218
-0.025373347
-0.024303588
-0.019718805
-0.012480854
-0.004285824
0.003114315
0.008589585
0.011876095
0.013394308
0.01395496
0.014479375
0.015439243
0.016638006
0.017380817
0.016762623
0.014052071
0.008833089
0.001378831
-0.007345861
-0.0159977
-0.023116925
-0.027511254
-0.028475829
-0.026087838
-0.021132859
-0.014745416
-0.007872207
-0.001167611
0.004968412
0.010293271
0.014638782
0.018067894
0.020683167
0.022435569
0.022987872
0.021821873
0.018504476
0.013154458
0.006493485
-0.000366988
-0.006299821
-0.01048566
-0.012689034
-0.013290795
-0.012936866
-0.012241963
-0.011567614
-0.011108128
-0.010821646
-0.010255319
-0.00856801
-0.004924306
0.001009327
0.008753223
0.017009704
0.023962135
0.027839061
0.027593153
0.023236508
0.015848358
0.007258771
-0.000566863
-0.006091917
-0.008577007
-0.008197385
-0.005855265
-0.00291406
-0.000800345
-0.000495343
-0.001966187
-0.004142049
-0.005440265
-0.004572523
-0.001078322
0.004534036
0.010757202
0.015693393
0.017884775
0.016911473
0.01331546
0.008237472
0.003066186
-0.000875775
-0.002704877
-0.002274615
-0.000268009
0.002013677
0.003023482
0.001772584
-0.001661989
-0.006159896
-0.010293759
-0.013246793
-0.015150891
-0.016799073
-0.018756807
-0.020620759
-0.021093037
-0.018986068
-0.014179198
-0.007908926
-0.001946707
0.002416737
0.004879454
0.005744359
0.005415482
0.004272391
0.002776871
0.001402112
0.000471152
-8.05614E-05
-0.000650208
-0.001636356
-0.003213291
-0.005280757
-0.00745442
-0.009266715
-0.010410445
-0.010971417
-0.011310623
-0.011599354
-0.011584314
-0.010693395
-0.008454104
-0.004685785
0.000309182
0.005640733
0.01004839
0.012254064
0.011371866
0.007253794
0.00073028
-0.006478016
-0.012334621
-0.015330956
-0.01507236
-0.012271237
-0.008126403
-0.003870392
-0.000367788
0.002053014
0.003715325
0.00544262
0.007805079
0.010610216
0.012851755
0.013416637
0.011701491
0.008011804
0.003362359
-0.001167557
-0.00484841
-0.007236132
-0.007986914
-0.006987544
-0.004536227
-0.001225574
0.002242075
0.004988595
0.006105294
0.005127283
0.002505802
-0.000446212
-0.002207282
-0.001730292
0.001200903
0.005904141
0.011103637
0.015574777
0.018378251
0.018857915
0.016678255
0.012087319
0.005952154
-0.000631309
-0.006757964
-0.011795432
-0.015257946
-0.016627301
-0.015593569
-0.012459666
-0.008054792
-0.003238661
0.001429571
0.005549622
0.008546708
0.009725555
0.008729238
0.005816993
0.00179522
-0.002214455
-0.005116207
-0.006193564
-0.005514668
-0.003978414
-0.00288837
-0.003312366
-0.00552484
-0.008847592
-0.012140367
-0.014433024
-0.015216084
-0.014325967
-0.011809241
-0.00793526
-0.003189683
0.001708556
0.005932076
0.00884036
0.010308581
0.010751528
0.010951939
0.011639027
0.013107837
0.014832403
0.015648276
0.014412581
0.01061846
0.004708431
-0.002202839
-0.008784322
-0.013895068
-0.016760743
-0.017061676
-0.015130813
-0.011851046
-0.00810307
-0.004405518
-0.000913835
0.002301163
0.005092489
0.007123665
0.007957849
0.007430761
0.005751696
0.003359207
0.000488498
-0.002919632
-0.0068806
-0.010915381
-0.013943085
-0.014650295
-0.012218356
-0.006902113
3.82761E-05
0.006901317
0.012098404
0.014650513
0.014500634
0.012432419
0.009625035
0.007242504
0.006164932
0.006605575
0.007836825
0.008295399
0.006406822
0.001536199
-0.005552089
-0.013267938
-0.019815753
-0.02369755
-0.024202317
-0.021683287
-0.017305175
-0.012385468
-0.007857426
-0.004019254
-0.000709029
0.002455814
0.005970034
0.010375923
0.015746227
0.021204637
0.025040078
0.025570325
0.022196774
0.015774912
0.007956932
0.000360614
-0.005930423
-0.010444704
-0.013205515
-0.014498429
-0.014637281
-0.014016196
-0.013059278
-0.011959815
-0.010289047
-0.007053226
-0.001339755
0.006734624
0.015640988
0.02299536
0.026599347
0.025378693
0.01966201
0.010987317
0.001567568
-0.006425712
-0.011436252
-0.012702509
-0.010252855
-0.004963327
0.001398634
0.006637417
0.009158477
0.008967971
0.007621368
0.006985243
0.008010786
0.010397493
0.01298193
0.014207826
0.012620345
0.00742893
-0.001059058
-0.011355864
-0.021362601
-0.029049648
-0.032974587
-0.032720007
-0.028667187
-0.021614499
-0.012528977
-0.002451099
0.007555533
0.016429245
0.023272854
0.027755288
0.03005137
0.030400532
0.028864224
0.025601852
0.020956853
0.015368531
0.009228175
0.003021069
-0.002683195
-0.00742021
-0.011143031
-0.013978893
-0.015824807
-0.016431172
-0.01575249
-0.014133802
-0.01206398
-0.009742309
-0.007117404
-0.00409484
-0.000819623
0.002543434
0.005887597
0.009112125
0.011767652
0.013030166
0.012035617
0.008266014
0.001871932
-0.006151116
-0.014194398
-0.020621026
-0.02436681
-0.025166089
-0.023403356
-0.019836837
-0.015253553
-0.010395298
-0.005923088
-0.002350148
0.000204153
0.002112801
0.003970599
0.006337396
0.009661648
0.014047628
0.018769763
0.022231847
0.022615319
0.018989917
0.011815074
0.002692454
-0.006327927
-0.013279502
-0.016735643
-0.016188746
-0.012173394
-0.006196937
-0.000177123
0.00411288
0.005766146
0.004856223
0.002290037
-0.000676056
-0.00281177
-0.003542641
-0.003237264
-0.002828579
-0.003041676
-0.003920501
-0.005061131
-0.005986416
-0.006151924
-0.004908467
-0.001899495
0.002312786
0.006283066
0.008190215
0.006659045
0.001306404
-0.006834938
-0.015301355
-0.020726417
-0.020169081
-0.012571261
0.000612206
0.015959649
0.029253327
0.036960179
0.03727444
0.030598318
0.019219013
0.006423251
-0.004597575
-0.011610063
-0.013995698
-0.012749084
-0.01006487
-0.008189518
-0.008329817
-0.010131517
-0.012111999
-0.012545092
-0.010236588
-0.005052077
0.001899124
0.008834051
0.01401829
0.016379194
0.015698316
0.012664294
0.008779928
0.005972279
0.005696773
0.008049759
0.011485883
0.013536701
0.01209626
0.006290718
-0.003246904
-0.014408456
-0.02409847
-0.029314772
-0.028360686
-0.021633767
-0.011430634
-0.000940699
0.006966456
0.010572367
0.009642744
0.005453963
0.000205274
-0.003814089
-0.005070979
-0.003220835
0.000988663
0.005907246
0.009470071
0.00985922
0.006293933
-0.000457715
-0.00822693
-0.014329873
-0.016718935
-0.01480183
-0.009625243
-0.003141932
0.00280519
0.007292709
0.010509955
0.013233567
0.01604293
0.018811024
0.020873993
0.021370091
0.019557418
0.01513033
0.008480653
0.000620976
-0.007056973
-0.012970746
-0.015779786
-0.015068451
-0.011622585
-0.00721129
-0.003775115
-0.002512981
-0.003354121
-0.005192059
-0.006602789
-0.006719479
-0.005322772
-0.002560246
0.001184839
0.00510662
0.008035671
0.008850581
0.007038659
0.002991944
-0.001863525
-0.005500589
-0.006255921
-0.003670838
0.001328891
0.007050125
0.011747849
0.013969368
0.012927873
0.008839297
0.00297145
-0.002779546
-0.006720815
-0.008196102
-0.007691869
-0.006311008
-0.00498089
-0.00390685
-0.002559173
-5.37387E-05
0.004174869
0.009804356
0.015526125
0.019480184
0.020213676
0.01751811
0.012374656
0.006277495
0.00064271
-0.003458765
-0.005483835
-0.005597956
-0.004627762
-0.003560255
-0.003215805
-0.003983398
-0.005635592
-0.007411382
-0.00833281
-0.007660603
-0.005002133
-0.000363183
0.00578349
0.012212095
0.017039998
0.018445
0.015793328
0.010026114
0.002989482
-0.003736312
-0.009242417
-0.01304146
-0.014946842
-0.015180117
-0.014297493
-0.013015176
-0.011821502
-0.010701374
-0.009070161
-0.006197419
-0.001794203
0.003610146
0.008960057
0.013246152
0.015979773
0.017316634
0.017687849
0.017445367
0.016636236
0.014826186
0.01120448
0.005130388
-0.003321096
-0.013279876
-0.023323015
-0.031629436
-0.036312707
-0.036037464
-0.03081179
-0.021890382
-0.011167115
-0.000546891
0.008584879
0.015547159
0.020441918
0.023876915
0.026387378
0.028183082
0.028970265
0.028032508
0.024405504
0.017424435
0.007164775
-0.005391986
-0.018500031
-0.02980172
-0.037000753
-0.038816207
-0.035655322
-0.029260008
-0.021700408
-0.014449825
-0.008025127
-0.002344255
0.002846783
0.007808988
0.012699734
0.017315719
0.0211146
0.023354532
0.023398692
0.021012092
0.016551338
0.011057814
0.005874111
0.001965017
-0.000575689
-0.002454575
-0.004526699
-0.007171573
-0.009996515
-0.012204226
-0.013042528
-0.012138547
-0.009532267
-0.005585433
-0.000986734
0.003329015
0.006488612
0.008010091
0.007984772
0.006862397
0.005324431
0.003948442
0.002977498
0.002175595
0.000948143
-0.001334347
-0.005181514
-0.01070507
-0.017328948
-0.023619506
-0.027691809
-0.028020417
-0.024118866
-0.016691855
-0.007374878
0.001835632
0.009050726
0.013199256
0.014387259
0.013859583
0.013240533
0.013572568
0.014994538
0.017048512
0.019094028
0.020439666
0.020372968
0.018223497
0.013694172
0.007271937
0.000156836
-0.006148601
-0.010510545
-0.01274031
-0.013522677
-0.014029856
-0.015176319
-0.017377335
-0.020468843
-0.023610078
-0.025221217
-0.023602851
-0.017860956
-0.008664792
0.001831835
0.010956166
0.016789863
0.018750219
0.017464262
0.014163885
0.010184719
0.006589296
0.003988263
0.002557567
0.002146741
0.002197326
0.001838475
0.000164173
-0.003106122
-0.007374339
-0.011503222
-0.014365846
-0.015073165
-0.013267824
-0.0094448
-0.004894062
-0.001115307
0.000967253
0.001398526
0.001077624
0.001275944
0.003113025
0.007103378
0.012673557
0.018148938
0.021470512
0.021094745
0.01659609
0.008713876
-0.00092336
-0.010183705
-0.017111084
-0.020576219
-0.020653887
-0.018462503
-0.015705062
-0.01391348
-0.013868251
-0.015296112
-0.017031385
-0.017463517
-0.015391876
-0.01057794
-0.003792086
0.003681924
0.010451183
0.015397653
0.017902817
0.017937128
0.016033618
0.013056231
0.00997227
0.007531608
0.005803456
0.004113415
0.001573081
-0.002216329
-0.006816207
-0.011010822
-0.013458551
-0.013329815
-0.010705549
-0.006383537
-0.00158914
0.002389651
0.004507379
0.004129258
0.001126391
-0.00402798
-0.009984202
-0.014606934
-0.015887325
-0.012990391
-0.006763426
0.000734134
0.007142293
0.010712023
0.01086474
0.008474502
0.005220268
0.002637649
0.001470845
0.001713219
0.002837146
0.003950529
0.004060797
0.002425197
-0.00086624
-0.00466919
-0.00719946
-0.007240784
-0.004832239
-0.001172103
0.002170185
0.003910058
0.003573581
0.001504401
-0.001482997
-0.004424521
-0.006487437
-0.007274084
-0.006761981
-0.005272563
-0.003384256
-0.001959448
-0.001817922
-0.003274688
-0.005853669
-0.00847638
-0.009838346
-0.0090085
-0.005828881
-0.000975496
0.004223734
0.00824631
0.009960169
0.009084023
0.006377433
0.003271097
0.001271346
0.001373533
0.003699112
0.007351382
0.010635968
0.01171022
0.009418417
0.003967926
-0.002891422
-0.008683314
-0.011532022
-0.011143836
-0.008559825
-0.005321274
-0.002817876
-0.002060937
-0.003622403
-0.007511963
-0.012927284
-0.018240527
-0.021612736
-0.021912438
-0.019182187
-0.014418783
-0.009091033
-0.004475956
-0.001189605
0.000970624
0.00270279
0.004577019
0.006703473
0.009061757
0.01175684
0.014802263
0.01761971
0.019031404
0.017687637
0.01291888
0.005350983
-0.00342579
-0.011601016
-0.01775588
-0.02126978
-0.022374598
-0.021900661
-0.020664378
-0.019032739
-0.016743241
-0.013377508
-0.008750066
-0.00304687
0.003216872
0.008991368
0.012978083
0.01420971
0.0123775
0.007929481
0.001983375
-0.004063846
-0.008913859
-0.011898741
-0.01321462
-0.013861826
-0.015038103
-0.017389321
-0.020655065
-0.02402701
-0.026575586
-0.0274869
-0.026062038
-0.021772463
-0.014461715
-0.004738995
0.006099676
0.01644546
0.024802733
0.030202906
0.032388616
0.03172835
0.028874774
0.024225119
0.017661461
0.008996294
-0.001372992
-0.012218357
-0.021865068
-0.028825528
-0.032120123
-0.031540252
-0.027588868
-0.021314262
-0.014180639
-0.007590915
-0.002498744
0.000911097
0.003070846
0.004673904
0.006290773
0.008090922
0.009893318
0.011258122
0.011630891
0.010619585
0.008088084
0.004105332
-0.001058516
-0.006864485
-0.012586683
-0.017550336
-0.021274174
-0.023308238
-0.023140963
-0.020340055
-0.014881427
-0.007230774
0.001819742
0.011320536
0.020195799
0.02716584
0.031138258
0.031687829
0.029361233
0.02522748
0.020207303
0.014798459
0.009104739
0.002938044
-0.003849896
-0.011046149
-0.017820922
-0.023067736
-0.025916441
-0.026104536
-0.023809788
-0.019319321
-0.01311339
-0.005994166
0.000924756
0.006628698
0.010605184
0.012828681
0.013507682
0.012728688
0.010335503
0.006057758
-2.79493E-05
-0.007213389
-0.014290916
-0.020067978
-0.023601627
-0.024090389
-0.021193397
-0.015460278
-0.008375256
-0.001831082
0.002601893
0.004378326
0.004357611
0.004416491
0.006342964
0.010833804
0.017093637
0.023359304
0.027679335
0.028538993
0.025280473
0.018128273
0.008090539
-0.003289195
-0.014041632
-0.022257055
-0.026615891
-0.026765393
-0.023375302
-0.017993758
-0.012458428
-0.008058588
-0.004945186
-0.002362834
0.000482395
0.003587128
0.006185111
0.007631652
0.007746093
0.006621307
0.004410062
0.001539568
-0.001057397
-0.002137162
-0.000755387
0.003035951
0.008078719
0.012659486
0.0153566
0.015553742
0.013395758
0.009490621
0.004717368
2.67107E-05
-0.003666238
-0.005700087
-0.005729955
-0.003901439
-0.000875341
0.00212228
0.003547142
0.002150757
-0.002243786
-0.00844249
-0.01442826
-0.018282492
-0.018739463
-0.015513546
-0.009221169
-0.001275364
0.006452957
0.012079501
0.014480608
0.013625071
0.010618993
0.007053976
0.004284171
0.00313589
0.00367813
0.005291518
0.007047343
0.008203866
0.008342447
0.007185274
0.004677752
0.001114712
-0.002765105
-0.006025976
-0.008031454
-0.008644829
-0.008294219
-0.007532889
-0.006628908
-0.005365486
-0.00354655
-0.001294519
0.000820374
0.002179076
0.002337519
0.001240515
-0.000948943
-0.003832177
-0.006827338
-0.009068716
-0.009646978
-0.008078927
-0.004655541
-0.000386039
0.00323058
0.004595222
0.002844051
-0.001554669
-0.006959982
-0.01148465
-0.013876441
-0.013938532
-0.012379955
-0.010346105
-0.008828372
-0.008133473
-0.008064317
-0.008240533
-0.008179886
-0.007336552
-0.00538053
-0.002485358
0.000826207
0.004056836
0.006986316
0.009579961
0.011949271
0.014222071
0.016572273
0.018998592
0.021227179
0.022634646
0.022550821
0.020658071
0.017130092
0.012293246
0.006607874
0.000819032
-0.004002022
-0.006880544
-0.007415021
-0.006074089
-0.00396412
-0.002278843
-0.001743455
-0.00231963
-0.00341353
-0.004253493
-0.004193704
-0.002955496
-0.00062221
0.002390828
0.00556611
0.008508439
0.011071736
0.013151033
0.014629851
0.015538221
0.016164712
0.016934175
0.018102904
0.019558275
0.020960868
0.02197137
0.022275783
0.021540629
0.019771367
0.017262241
0.014315631
0.010864734
0.006673385
0.001683131
-0.003992388
-0.010227007
-0.016859285
-0.023277987
-0.028247418
-0.030458284
-0.028934929
-0.023200847
-0.01353069
-0.00131169
0.010967636
0.02072365
0.026342216
0.027461644
0.024809434
0.019669241
0.013486642
0.007527524
0.002787775
-3.03173E-05
-0.000731696
0.00029813
0.002035491
0.003392053
0.00369101
0.003062219
0.00223334
0.001836059
0.001984977
0.002617147
0.003861088
0.006004406
0.009115136
0.012806697
0.01646084
0.019470238
0.021452325
0.022307808
0.022146741
0.021032501
0.018912951
0.015747785
0.011576881
0.006497659
0.0009005
-0.004576918
-0.009139007
-0.012099109
-0.012972581
-0.011577321
-0.007913543
-0.002297224
0.004554897
0.011530399
0.017388076
0.021050195
0.021834273
0.019794001
0.01592896
0.011801098
0.008889073
0.007964221
0.008779833
0.010132971
0.010554507
0.008964351
0.005092295
-0.000486557
-0.006573925
-0.011921374
-0.015847119
-0.018438518
-0.020354232
-0.022208068
-0.024084601
-0.025353217
-0.025078728
-0.022479302
-0.017175802
-0.009184606
0.000942198
0.011981974
0.022019652
0.02886326
0.030900159
0.027657804
0.019730465
0.008557884
-0.003916442
-0.015614131
-0.024933141
-0.031068787
-0.034078934
-0.034825808
-0.034599489
-0.034573043
-0.035433127
-0.037140452
-0.038936955
-0.039553059
-0.037863017
-0.033411789
-0.02657637
-0.018393224
-0.009900793
-0.001712295
0.006060718
0.013197336
0.019141671
0.023518652
0.026562249
0.028943439
0.031169024
0.033412007
0.035507469
0.03715865
0.038067933
0.037942305
0.036201469
0.032176058
0.025454441
0.016379304
0.005960881
-0.004592967
-0.014207614
-0.021950815
-0.027328079
-0.030469104
-0.031912863
-0.032116325
-0.030990578
-0.028195454
-0.023548313
-0.017226548
-0.009778659
-0.002052906
0.005034579
0.010996531
0.016037372
0.020854894
0.026021097
0.031638112
0.037159794
0.041627508
0.044079839
0.0438388
0.040717901
0.035057257
0.027729805
0.020021288
0.01343306
0.009425312
0.008994199
0.012239603
0.018288589
0.025622889
0.032635431
0.038072911
0.041210721
0.041944161
0.040745134
0.038437917
0.035942924
0.033806623
0.031917566
0.029436864
0.025279504
0.018899768
0.010854348
0.002872039
-0.002916423
-0.004966275
-0.003192032
0.000934497
0.005207425
0.007878096
0.008389393
0.007560829
0.006915117
0.007834672
0.010981582
0.016018193
0.021696713
0.026379078
0.028730511
0.028190736
0.024896088
0.019531298
0.013109811
0.006872836
0.001932632
-0.001284612
-0.003131325
-0.004309742
-0.005332286
-0.006245581
-0.006831607
-0.007010608
-0.006711873
-0.005673487
-0.003279504
0.001113643
0.007716534
0.015958133
0.024658092
0.032545817
0.038773211
0.042912371
0.044766689
0.044418545
0.042403272
0.039639573
0.036983893
0.034572782
0.03169223
0.027111947
0.019918694
0.010157809
-0.001016162
-0.011820576
-0.020561324
-0.026299686
-0.029090048
-0.02981771
-0.029769485
-0.02997461
-0.030894602
-0.032727031
-0.035808964
-0.04044856
-0.046236383
-0.052100376
-0.05691554
-0.060342134
-0.063074041
-0.066192955
-0.070518658
-0.076269651
-0.082998922
-0.089364791
-0.093620478
-0.094371206
-0.091130618
-0.084346798
-0.075044539
-0.064444226
-0.053676638
-0.043642277
-0.034858652
-0.027525743
-0.021675346
-0.017380154
-0.014817235
-0.013985947
-0.014740694
-0.016840546
-0.019938373
-0.02346089
-0.026767421
-0.029464963
-0.031471835
-0.032731295
-0.033270056
-0.033326101
-0.033224454
-0.033318185
-0.033900304
-0.035089217
-0.036653575
-0.038132235
-0.039252524
-0.040211106
-0.041515531
-0.04350458
-0.046043254
-0.048680739
-0.051067391
-0.053088875
-0.054927559
-0.056778286
-0.058539729
-0.059683405
-0.059550011
-0.057957925
-0.055283289
-0.052153773
-0.049002525
-0.04575846
-0.041923822
-0.036916439
-0.03033801
-0.022199507
-0.013084385
-0.004194348
0.003112065
0.007979689
0.010346218
0.010700362
0.009692861
0.007845559
0.005645132
0.003615833
0.001993079
0.000277078
-0.002523991
-0.007129544
-0.013576463
-0.021144206
-0.028675818
-0.034764582
-0.038076847
-0.037784803
-0.033861633
-0.027050038
-0.018680937
-0.010523056
-0.004454691
-0.001814686
-0.002703297
-0.005772691
-0.008752584
-0.009344004
-0.006165983
0.000768739
0.010214136
0.02046593
0.030084645
0.038266668
0.044902157
0.050254365
0.054687014
0.058520363
0.062158495
0.065936441
0.069679701
0.072467059
0.073052543
0.070447973
0.064587189
0.056485724
0.047901386
0.04066649
0.036050882
0.034287193
0.034783831
0.036600843
0.038951207
0.041378008
0.04364492
0.045764255
0.047898577
0.050206919
0.052693454
0.055291221
0.05780377
0.059883009
0.060935848
0.060506817
0.058650676
0.056278901
0.054743823
0.05508469
0.057663028
0.062541251
0.069730278
0.079078463
0.090014073
0.101468424
0.112136662
0.12081655
0.126760676
0.13002942
0.131383843
0.131719628
0.131428011
0.130368855
0.128223456
0.124803233
0.120165783
0.114494492
0.108000582
0.100932851
0.093829416
0.087590136
0.083139495
0.081009934
0.081223775
0.083426074
0.086752781
0.089718282
0.090722302
0.088831902
0.083952606
0.076423943
0.066438452
0.053899517
0.038889141
0.022175774
0.005013896
-0.01130968
-0.025696933
-0.037290023
-0.045647988
-0.050857489
-0.053562307
-0.054965806
-0.056628275
-0.059986725
-0.066060492
-0.075419648
-0.088217284
-0.104106055
-0.122134662
-0.14075529
-0.158234435
-0.173009132
-0.183861834
-0.190010014
-0.190985944
-0.186470489
-0.176228553
-0.160529115
-0.140367044
-0.117442337
-0.093471263
-0.069606815
-0.046093136
-0.022491029
0.001698174
0.026313193
0.050104149
0.071089273
0.087256877
0.097224383
0.100166925
0.095672338
0.083708665
0.064979907
0.041208275
0.014760564
-0.011944241
-0.036865974
-0.058556327
-0.076236254
-0.089680457
-0.09888915
-0.103852644
-0.1045696
-0.101048797
-0.093259347
-0.080935644
-0.063901796
-0.042723542
-0.019016089
0.004880263
0.026642292
0.044572837
0.057958854
0.067025641
0.072486031
0.07500463
0.075270877
0.074382738
0.073774391
0.074566818
0.076984676
0.080393765
0.083680704
0.085749077
0.085921381
0.08409131
0.080602086
0.075685058
0.069252384
0.060990229
0.050373322
0.037092379
0.021485965
0.004888533
-0.010686086
-0.023121606
-0.031030742
-0.034280905
-0.034050194
-0.032470951
-0.031970137
-0.034418289
-0.04056014
-0.049907624
-0.061202242
-0.073246038
-0.085460322
-0.097891127
-0.110835001
-0.124251101
-0.137401063
-0.148820681
-0.156615545
-0.159214659
-0.155954651
-0.147129549
-0.133581189
-0.116304172
-0.096529431
-0.076020874
-0.056708132
-0.039673328
-0.024696835
-0.010667413
0.003520775
0.018366181
0.033643561
0.048547102
0.061894316
0.072317348
0.078520499
0.079514411
0.074980324
0.065490668
0.052445897
0.037567044
0.022306054
0.007368748
-0.00742853
-0.022685563
-0.038732458
-0.054893477
-0.069423553
-0.080285248
-0.08622076
-0.087233353
-0.084444815
-0.079573126
-0.074501777
-0.070665266
-0.068606956
-0.067917677
-0.067773046
-0.067713791
-0.068043791
-0.069478073
-0.072280906
-0.0758888
-0.079237191
-0.081336346
-0.081571816
-0.079591441
-0.075370275
-0.069307851
-0.062025149
-0.054003011
-0.045377988
-0.036281599
-0.027130505
-0.018585671
-0.010948243
-0.003778382
0.003836512
0.012359669
0.021170113
0.028852721
0.033990822
0.035683056
0.033675916
0.028356784
0.020181078
0.009335557
-0.004032738
-0.019182444
-0.034670447
-0.048784602
-0.060094319
-0.067649743
-0.070853021
-0.069430997
-0.063475954
-0.053466698
-0.040271455
-0.025078119
-0.009154234
0.006300637
0.020216254
0.031820049
0.040794708
0.047251677
0.051402769
0.053291125
0.052920065
0.050518689
0.046405647
0.040712299
0.033380994
0.024327266
0.013879938
0.00310577
-0.006316815
-0.012852953
-0.015592507
-0.014388653
-0.009631822
-0.002195006
0.006782185
0.016193326
0.025177899
0.033283594
0.040299083
0.046188181
0.0509177
0.054315121
0.055774131
0.054256447
0.048714633
0.038585948
0.024015134
0.006080459
-0.013299419
-0.031615908
-0.046432627
-0.056268188
-0.060923253
-0.061282371
-0.058758471
-0.054758535
-0.050449848
-0.046414903
-0.042316471
-0.03704979
-0.029633905
-0.020134174
-0.00971478
4.07582E-05
0.007855047
0.01300032
0.015412289
0.015634319
0.014635856
0.013576852
0.013519679
0.015076964
0.018127038
0.021792418
0.024771035
0.026052761
0.025571918
0.024219534
0.023138431
0.022852273
0.022855543
0.021885513
0.018837258
0.01362374
0.007350797
0.001872957
-0.00099946
-0.000182514
0.004496423
0.012393302
0.022072287
0.031457081
0.038341367
0.041181772
0.039547502
0.034136779
0.026652489
0.019263642
0.013846018
0.011311575
0.011422379
0.012959008
0.014345117
0.014379911
0.012728842
0.009904226
0.007056166
0.005625689
0.006986162
0.012009929
0.020527735
0.03131518
0.042449539
0.051870306
0.057856984
0.059592523
0.057489783
0.052806834
0.046846171
0.040608232
0.034426229
0.027694439
0.019372599
0.008728445
-0.004109874
-0.018064949
-0.031527832
-0.042938398
-0.051154038
-0.055669555
-0.056644784
-0.054574645
-0.049886131
-0.042763431
-0.033108856
-0.020686346
-0.005265302
0.013213424
0.034192819
0.056337948
0.077508813
0.095236113
0.107477702
0.113231588
0.112730084
0.107212684
0.098607254
0.089061606
0.080050596
0.071804715
0.063457507
0.053910735
0.042755713
0.030744884
0.019355193
0.01006835
0.00372999
0.000670381
0.001149884
0.005400114
0.013164084
0.023188059
0.033507349
0.042105607
0.047798471
0.050497781
0.05102107
0.050139249
0.047940907
0.043799874
0.036745311
0.025919968
0.010925488
-0.007723777
-0.028227414
-0.047768939
-0.063580794
-0.073682549
-0.076976665
-0.073080899
-0.062264229
-0.045557496
-0.02461354
-0.00108177
0.023705607
0.048503958
0.071857429
0.092166282
0.107953678
0.118348932
0.123372972
0.123763144
0.12059563
0.114980439
0.107897989
0.100212866
0.092630193
0.085730002
0.079888059
0.075114428
0.070929124
0.06648014
0.060962363
0.053901106
0.045351984
0.036067121
0.027328886
0.020785034
0.017895433
0.019263504
0.023973489
0.029707678
0.033346673
0.03168741
0.022436643
0.004908625
-0.019872706
-0.049713504
-0.082032273
-0.114209996
-0.143763614
-0.168357379
-0.186057112
-0.195539704
-0.196067274
-0.187443158
-0.170051419
-0.144894691
-0.113485892
-0.077821401
-0.040340814
-0.003749543
0.029621748
0.058205762
0.081333449
0.099019746
0.111911376
0.120887002
0.126531577
0.128780278
0.127110781
0.121061728
0.110612779
0.096365859
0.07939731
0.060916652
0.041933691
0.022917814
0.003768655
-0.015847641
-0.036053331
-0.056694846
-0.077270466
-0.096875195
-0.114041669
-0.126975204
-0.134190237
-0.135273694
-0.131256899
-0.124220753
-0.116309587
-0.109046379
-0.103120354
-0.098373338
-0.09407783
-0.089399864
-0.083798433
-0.077136771
-0.069689745
-0.062090858
-0.055105024
-0.048927621
-0.043030702
-0.036564566
-0.028951646
-0.019887956
-0.009181761
0.003184978
0.016847414
0.031044219
0.044933558
0.057998512
0.070011373
0.080814715
0.089955905
0.096334462
0.098011922
0.092539112
0.078110104
0.054745719
0.024477934
-0.009365148
-0.043072805
-0.073438281
-0.098357282
-0.116801858
-0.128504903
-0.133587069
-0.132623567
-0.126507084
-0.116029566
-0.101477603
-0.082898405
-0.060679087
-0.035968254
-0.010749494
0.012586685
0.031913831
0.046046296
0.054817235
0.058787139
0.058892482
0.056073161
0.051081728
0.044553024
0.03736796
0.030580769
0.024946571
0.020326568
0.015801951
0.010401777
0.003827251
-0.003263124
-0.00943089
-0.013095258
-0.013275005
-0.010113427
-0.00502452
-0.000226483
0.002208399
0.00131084
-0.002497519
-0.007784429
-0.012867345
-0.016730463
-0.019225673
-0.020992687
-0.023013423
-0.026155891
-0.030484752
-0.034633919
-0.036086291
-0.032383219
-0.022372193
-0.006631582
0.012777195
0.033052001
0.051450488
0.065964072
0.075733576
0.081166722
0.083696509
0.085011317
0.086069459
0.086533011
0.084981447
0.079705776
0.069244151
0.052823572
0.030838007
0.005180047
-0.021071215
-0.04472171
-0.063567422
-0.076654376
-0.083957521
-0.086073107
-0.084231315
-0.079962082
-0.074575772
-0.06856966
-0.061375116
-0.05174419
-0.038602308
-0.02209603
-0.004007573
0.012820778
0.025573237
0.032696368
0.03452788
0.032934886
0.030406544
0.029109776
0.030194308
0.033448596
0.037671365
0.041633612
0.044747491
0.047058826
0.048969932
0.051026315
0.053880054
0.057914782
0.062966544
0.068256719
0.072576217
0.074587264
0.073160795
0.067948344
0.059567516
0.049194108
0.037975119
0.026885615
0.016715507
0.008244912
0.002246239
-0.000755347
-0.000706854
0.001956215
0.006686859
0.013244095
0.021615771
0.031547844
0.042104107
0.051798569
0.059081272
0.062831876
0.062517188
0.05836679
0.05143604
0.043399882
0.035981008
0.030293283
0.026556491
0.024188677
0.022045679
0.018805517
0.013464969
0.005441116
-0.005314967
-0.018118977
-0.031316685
-0.042705252
-0.050403062
-0.053506613
-0.052198919
-0.047303884
-0.039929859
-0.031190281
-0.021864734
-0.012274759
-0.002660324
0.006458922
0.01437839
0.020518694
0.02462777
0.026762625
0.0270134
0.025260834
0.021510121
0.016420993
0.011335291
0.007562525
0.005617796
0.005005221
0.004624369
0.003303834
0.000234058
-0.004830654
-0.011394524
-0.018279507
-0.023976863
-0.027194318
-0.027273638
-0.024188972
-0.018293498
-0.010119017
-0.000429108
0.009482672
0.01811588
0.02444021
0.028201512
0.029662556
0.029277953
0.027638548
0.025232888
0.022385301
0.019301066
0.016119036
0.013153312
0.0110169
0.010491628
0.012163683
0.015936715
0.020901067
0.025851448
0.029819912
0.032285952
0.033164725
0.032825146
0.031961312
0.031210208
0.030973346
0.031417093
0.032423417
0.033705142
0.034809796
0.035096862
0.033872565
0.030809367
0.026229936
0.021102325
0.016667689
0.014193357
0.014767072
0.019020625
0.026788345
0.037067494
0.048406176
0.059433754
0.069155302
0.076918314
0.082277435
0.085135566
0.085853271
0.085241661
0.084249197
0.083504781
0.082740345
0.080790423
0.076329769
0.068925342
0.059373264
0.049068099
0.039198544
0.030525232
0.0233893
0.017680103
0.012719819
0.007645896
0.001758564
-0.005237009
-0.013190785
-0.021592319
-0.029453915
-0.03554887
-0.038754223
-0.038341992
-0.034172792
-0.026894527
-0.017941802
-0.009094208
-0.001936015
0.002341887
0.002863245
-0.000812689
-0.008516232
-0.019355017
-0.03205315
-0.04540802
-0.058589619
-0.071020542
-0.082169897
-0.091338983
-0.097821711
-0.101031573
-0.100707353
-0.096888019
-0.089877932
-0.080249361
-0.068783868
-0.056386935
-0.043963935
-0.032151745
-0.021154307
-0.010702213
-0.000350645
0.010036251
0.019947497
0.028092372
0.032772647
0.032515231
0.026818084
0.016224622
0.00177784
-0.01546166
-0.034473044
-0.05422001
-0.07398282
-0.093525843
-0.11267747
-0.130701636
-0.146201153
-0.157604975
-0.163883329
-0.164707499
-0.160367608
-0.151662614
-0.139744226
-0.125773735
-0.110648913
-0.094969541
-0.079257625
-0.064035865
-0.049763264
-0.036892937
-0.025973705
-0.017558353
-0.012101709
-0.009680478
-0.009942981
-0.012207111
-0.015633441
-0.019360544
-0.022617884
-0.024963643
-0.026397231
-0.027199671
-0.027572977
-0.027279219
-0.025601226
-0.021785056
-0.015632067
-0.007553781
0.001656517
0.011250826
0.020542007
0.028739557
0.034867393
0.037824818
0.036558294
0.030502298
0.019896367
0.005965973
-0.009302463
-0.023609054
-0.034749732
-0.041102865
-0.041811203
-0.036591207
-0.025743865
-0.010288671
0.00794013
0.026667652
0.043980749
0.05870475
0.070427274
0.079124877
0.085149935
0.089142481
0.09192765
0.094197398
0.096073555
0.096970257
0.095806024
0.091528388
0.083361621
0.071028662
0.054711722
0.034894801
0.012341261
-0.011902641
-0.036535959
-0.060200529
-0.081522446
-0.099207244
-0.112246027
-0.119980934
-0.122158616
-0.118898708
-0.110701323
-0.098417341
-0.083180861
-0.06615478
-0.048195118
-0.029822113
-0.011325566
0.007125696
0.02535439
0.04302179
0.059882417
0.075875141
0.091016983
0.105183169
0.118002483
0.128794745
0.136653031
0.140761413
0.140742253
0.136909223
0.130240709
0.122104029
0.113619416
0.105126236
0.096123199
0.085733786
0.073452265
0.059641394
0.045524933
0.03275149
0.022650861
0.015764215
0.011638114
0.009286842
0.007776761
0.006463664
0.005131618
0.003960531
0.003519513
0.004449026
0.006957508
0.010490998
0.013912187
0.016009683
0.015717421
0.012034642
0.004160942
-0.008138239
-0.024132405
-0.042220693
-0.060505161
-0.077272325
-0.09129393
-0.101802332
-0.108282217
-0.110535157
-0.108878787
-0.103991628
-0.096717656
-0.088194072
-0.079938824
-0.073307616
-0.068914628
-0.066551048
-0.065444949
-0.064410791
-0.062092923
-0.057365598
-0.049549331
-0.038608739
-0.025179202
-0.010452949
0.004265648
0.017839013
0.029423277
0.038259628
0.043571963
0.044645256
0.041044056
0.032893136
0.020919191
0.006061904
-0.011038582
-0.030096749
-0.051038514
-0.07364682
-0.097236508
-0.120579699
-0.142121191
-0.160208574
-0.173279044
-0.180191492
-0.180672604
-0.175228165
-0.164590598
-0.149250862
-0.129676632
-0.10656131
-0.081034176
-0.054651879
-0.029319533
-0.007009272
0.010784724
0.02340042
0.031121194
0.034782349
0.035380844
0.03385615
0.031051548
0.027853729
0.025051161
0.023016668
0.021515904
0.020082371
0.01855238
0.016922933
0.014873291
0.011631312
0.006304739
-0.00151442
-0.011478927
-0.022428401
-0.032833656
-0.041392087
-0.047728945
-0.052528907
-0.056992875
-0.061866011
-0.066940307
-0.071336616
-0.074216637
-0.074965547
-0.073135959
-0.06835141
-0.06047867
-0.049839176
-0.037505361
-0.025294446
-0.014921576
-0.007285859
-0.002304328
0.000601013
0.002195937
0.00315891
0.003746223
0.003812654
0.002891385
0.000502966
-0.003722268
-0.009863111
-0.01772199
-0.026873892
-0.036750725
-0.04664335
-0.05560191
-0.062536683
-0.066656364
-0.067733244
-0.065940753
-0.061304854
-0.053704091
-0.043440523
-0.031551789
-0.019533677
-0.008678941
0.000380735
0.007696737
0.013484996
0.017592742
0.019635215
0.019637894
0.018448664
0.017555709
0.018203129
0.021002964
0.025954946
0.032562763
0.039773841
0.046119691
0.050218488
0.051064708
0.048305548
0.042491493
0.035090708
0.028020085
0.022849708
0.020021719
0.018553556
0.016256939
0.010818335
0.00099814
-0.012819741
-0.028826811
-0.044636201
-0.058034207
-0.067597894
-0.07307081
-0.075030737
-0.074415433
-0.072191132
-0.069089829
-0.065399719
-0.060893787
-0.054801552
-0.045969109
-0.033210332
-0.016031962
0.004884
0.02765417
0.049892859
0.069775457
0.086631904
0.100514389
0.111508826
0.119462447
0.124103382
0.125118867
0.122012642
0.114114
0.100836436
0.082152971
0.058887883
0.032812415
0.006425735
-0.017384054
-0.035941676
-0.047517213
-0.051786661
-0.049669685
-0.042633969
-0.032166467
-0.019501962
-0.005564989
0.009137113
0.024440711
0.04008812
0.055196129
0.068106225
0.076640033
0.078962184
0.074429594
0.063762588
0.048799694
0.032198631
0.016700192
0.004427031
-0.003622236
-0.007566173
-0.008247153
-0.00671443
-0.003870539
-0.00040899
0.003345197
0.007562562
0.012736793
0.019062624
0.025903983
0.031948736
0.035819129
0.036418531
0.033387557
0.027391399
0.019918405
0.012567617
0.006465477
0.002159203
-0.00030544
-0.001144492
-0.000617348
0.000937319
0.003478454
0.007427107
0.013550283
0.022358799
0.0336925
0.046673847
0.059743354
0.070883284
0.078217585
0.080867274
0.079492888
0.075979523
0.072643978
0.071275375
0.072798839
0.077212976
0.083824544
0.091248667
0.097542278
0.100811233
0.09986946
0.094588224
0.085793464
0.074713486
0.062261692
0.048725528
0.034126297
0.018854699
0.00395025
-0.009075848
-0.018746917
-0.02380023
-0.023247768
-0.016681325
-0.004921006
0.010141778
0.02623064
0.041451653
0.054495093
0.06472023
0.072130435
0.077305312
0.08090823
0.082939138
0.082453694
0.078075049
0.068821286
0.054540654
0.035945343
0.014534031
-0.007539261
-0.027839276
-0.044137698
-0.055031183
-0.060341857
-0.061016793
-0.058231839
-0.05257045
-0.043821244
-0.031543471
-0.015906225
0.002137801
0.021008085
0.038879321
0.053767709
0.063927646
0.068418644
0.067550525
0.062864895
0.056353051
0.049650164
0.043710641
0.038642659
0.03393187
0.028617286
0.021673149
0.01232293
0.000706284
-0.011637323
-0.02209642
-0.028203689
-0.028861808
-0.024784894
-0.017993311
-0.010984834
-0.006147883
-0.00526767
-0.008832744
-0.0156156
-0.022993099
-0.028091483
-0.02917591
-0.026483455
-0.021996958
-0.018319537
-0.01742932
-0.019707853
-0.023936784
-0.028123426
-0.030708186
-0.030996538
-0.028931155
-0.024696817
-0.018803914
-0.012137853
-0.005665992
-0.000118827
0.004235358
0.007699907
0.011060022
0.015024146
0.019650944
0.024124438
0.02714518
0.027472822
0.024138935
0.016824867
0.006491767
-0.00469323
-0.014224104
-0.020260295
-0.022195651
-0.020595322
-0.01679997
-0.012427855
-0.008950085
-0.007120765
-0.006678838
-0.006559471
-0.005715497
-0.003608957
-0.000120432
0.004969008
0.011838093
0.020152648
0.028780074
0.036294812
0.041497462
0.043548491
0.042048258
0.037163933
0.029444765
0.019669214
0.008641911
-0.002752218
-0.013693714
-0.023502824
-0.031638862
-0.037747258
-0.041890749
-0.04439714
-0.045575073
-0.045511639
-0.044175255
-0.041624857
-0.038063423
-0.033726262
-0.028960396
-0.024138861
-0.019559542
-0.015355401
-0.011610959
-0.008472776
-0.006125951
-0.004763506
-0.004297816
-0.004279351
-0.003959737
-0.002710394
-0.000145118
0.003808031
0.00894736
0.014605803
0.019861983
0.024046105
0.026815696
0.027891661
0.027083281
0.024587858
0.021228815
0.018027091
0.0156884
0.014098889
0.012263954
0.008969579
0.003460002
-0.0043493
-0.014019772
-0.024424757
-0.03395638
-0.041159749
-0.045387818
-0.046930923
-0.046746571
-0.04581861
-0.044696558
-0.043049505
-0.039788746
-0.033492949
-0.023244804
-0.009258905
0.007043475
0.023666757
0.038874063
0.051598205
0.061177737
0.067215908
0.069575581
0.068552018
0.064762396
0.058920459
0.051614799
0.043129169
0.033435249
0.022278247
0.009675184
-0.003947856
-0.01775439
-0.030682154
-0.041553317
-0.049184162
-0.052704644
-0.052074671
-0.048034216
-0.041632212
-0.033663016
-0.024706869
-0.015391762
-0.006384869
0.00179004
0.008714641
0.013949255
0.017099594
0.017994047
0.016973054
0.014838571
0.012441479
0.010370159
0.009064397
0.008878815
0.009952853
0.011805455
0.013107251
0.012260432
0.008134327
0.000730809
-0.008354023
-0.016416843
-0.020914482
-0.020772688
-0.016873601
-0.011304174
-0.006305407
-0.003528213
-0.003552137
-0.005712631
-0.008352145
-0.009797717
-0.009193007
-0.006956228
-0.004436395
-0.003231746
-0.004278378
-0.007455639
-0.011893163
-0.016401718
-0.01971799
-0.020763979
-0.018857846
-0.013888948
-0.006379558
0.002433185
0.010971597
0.017791546
0.022145674
0.024141252
0.024650463
0.02480687
0.025379296
0.026386635
0.026936469
0.025554209
0.020823719
0.012160099
0.000355457
-0.012535748
-0.02399267
-0.032021443
-0.035937818
-0.036458484
-0.035273424
-0.034079318
-0.033817881
-0.0343235
-0.034621215
-0.033643465
-0.03073919
-0.025800638
-0.019158988
-0.011572624
-0.004103166
0.00205373
0.005925891
0.006993827
0.005093422
0.000584864
-0.005609506
-0.012223912
-0.018311764
-0.023398856
-0.027170765
-0.029284428
-0.029656288
-0.028602107
-0.026491335
-0.023337944
-0.01863465
-0.012046476
-0.003993508
0.004362427
0.011729325
0.017262997
0.020591262
0.021803459
0.021459864
0.020275825
0.018581824
0.016162945
0.012546805
0.007529998
0.001356452
-0.005401298
-0.012007615
-0.017780876
-0.022107329
-0.024549811
-0.025279344
-0.02513193
-0.025019311
-0.025222614
-0.025181562
-0.023904762
-0.02076979
-0.015977966
-0.010395479
-0.004972398
-0.000396718
0.003077999
0.005674271
0.007980422
0.010460167
0.013301014
0.016435463
0.019572962
0.022164688
0.023501877
0.023072425
0.020675709
0.016530339
0.011135625
0.005361558
0.00030926
-0.003138215
-0.004815896
-0.005173954
-0.004795362
-0.004268712
-0.004311921
-0.005763449
-0.008973477
-0.013244479
-0.017072586
-0.019144545
-0.019275469
-0.018419175
-0.017861032
-0.018389988
-0.02014238
-0.022472981
-0.023891358
-0.022483028
-0.016791121
-0.006883457
0.005670093
0.018542399
0.029602995
0.037338858
0.040869185
0.039929068
0.034978151
0.02703245
0.017207379
0.00656804
-0.003622681
-0.012030867
-0.017510374
-0.019364856
-0.017505189
-0.012753616
-0.006725719
-0.001454172
0.001421516
0.00147114
-0.000213222
-0.0018159
-0.001883768
0.00018365
0.004350384
0.01024725
0.017245133
0.024473507
0.031045252
0.036223126
0.039459377
0.040410303
0.039057757
0.035761769
0.03111666
0.025939749
0.02121531
0.017867395
0.016239173
0.015761803
0.015392611
0.014412237
0.01271384
0.010383545
0.007413807
0.003634889
-0.000961776
-0.006102177
-0.011443039
-0.016634557
-0.021174156
-0.024102347
-0.024273843
-0.021244577
-0.015754949
-0.009457424
-0.004278208
-0.001855526
-0.003064828
-0.007769351
-0.015131005
-0.024069809
-0.033484477
-0.042316493
-0.049474957
-0.05401194
-0.055325094
-0.053308699
-0.048293771
-0.040884107
-0.031591968
-0.0206092
-0.007826284
0.006652668
0.02216867
0.037561665
0.051763555
0.064030139
0.07362969
0.079604915
0.080992256
0.077286087
0.068798155
0.056488912
0.0415432
0.02501643
0.007665541
-0.010063203
-0.027809772
-0.044957417
-0.060703644
-0.074305004
-0.08515695
-0.092569348
-0.095949856
-0.095114337
-0.090381712
-0.082249469
-0.07135015
-0.058513063
-0.044633089
-0.030399939
-0.01630746
-0.00275144
0.009694516
0.020443153
0.029116562
0.035512944
0.03963278
0.041760838
0.042429616
0.041934962
0.040234697
0.037064553
0.032313942
0.026177331
0.019182881
0.011888085
0.004696652
-0.002080957
-0.007946289
-0.012376857
-0.015062464
-0.016003378
-0.015263351
-0.01275995
-0.008194651
-0.001457667
0.006850683
0.015242
0.021725202
0.024541949
0.022893444
0.017222898
0.009178172
0.000851623
-0.006107445
-0.010906551
-0.013492487
-0.014020807
-0.012561098
-0.009349952
-0.005147896
-0.000931761
0.002680148
0.005575051
0.008017374
0.010468315
0.013325909
0.016417421
0.018896519
0.019755432
0.018373234
0.014759025
0.009209188
0.001881899
-0.007081582
-0.017161284
-0.027478008
-0.037020289
-0.044965722
-0.050942877
-0.054834312
-0.0566525
-0.056214964
-0.053106273
-0.046818714
-0.037226174
-0.024919978
-0.011172002
0.002587536
0.015293805
0.026396
0.035560855
0.042321713
0.046119045
0.046612359
0.044051042
0.039428628
0.034024223
0.028526358
0.022668196
0.015708107
0.007350992
-0.00175787
-0.010118677
-0.016059696
-0.018497519
-0.01744858
-0.013761192
-0.008474761
-0.002352599
0.004161227
0.010654604
0.016615485
0.021609275
0.025555789
0.028651367
0.031071741
0.032721952
0.033050822
0.031150143
0.026476016
0.019254866
0.010581717
0.001917242
-0.005339658
-0.010400142
-0.013261211
-0.014360459
-0.014169253
-0.012989975
-0.011025655
-0.008372965
-0.005087574
-0.001082872
0.003978526
0.01029189
0.017440398
0.024259225
0.029319977
0.031498833
0.030422169
0.026286647
0.019676846
0.011226003
0.001844255
-0.007050228
-0.013680316
-0.016375561
-0.014199329
-0.00731579
0.002955858
0.014528292
0.025202901
0.03326513
0.037841668
0.03903984
0.037482336
0.03360937
0.027550694
0.019520154
0.010174699
0.000332077
-0.00940338
-0.018544194
-0.026488603
-0.032433688
-0.035708101
-0.036375219
-0.035485047
-0.034565918
-0.034732123
-0.036029054
-0.037216413
-0.036334058
-0.031896695
-0.024007632
-0.014285932
-0.004927687
0.002463992
0.007457188
0.01080333
0.013648505
0.016817152
0.02037832
0.023888959
0.026907514
0.028987241
0.029773516
0.029161532
0.027550233
0.025808005
0.024979661
0.025874759
0.028448548
0.031658195
0.033769233
0.033172126
0.029032534
0.021431338
0.011290453
-6.35374E-05
-0.011132758
-0.020503641
-0.026989204
-0.030154801
-0.03053887
-0.029287498
-0.027420178
-0.025322954
-0.022640292
-0.018496421
-0.012060746
-0.003088591
0.007746338
0.018912124
0.028453282
0.034778532
0.037272194
0.036404406
0.03356063
0.030507345
0.028888609
0.029605191
0.032622671
0.036970108
0.041045246
0.043140384
0.041932415
0.036980109
0.029012302
0.019701958
0.010975604
0.004256229
0.00022685
-0.001027262
-2.7042E-05
0.002145603
0.004070307
0.004619985
0.003374814
0.000762967
-0.002355523
-0.00522425
-0.007583817
-0.009347241
-0.010164929
-0.009277268
-0.005921055
0.000115251
0.00826329
0.017296896
0.025885576
0.033285238
0.039377371
0.044027886
0.04657234
0.046106485
0.042136363
0.034763624
0.024646663
0.012768255
0.000242212
-0.011937558
-0.022902295
-0.031931565
-0.038366116
-0.041854537
-0.042636902
-0.041529942
-0.039637564
-0.037935263
-0.037157015
-0.037618583
-0.039115703
-0.040936132
-0.042001334
-0.041194823
-0.037787387
-0.031828754
-0.024193572
-0.016483933
-0.010519683
-0.007831508
-0.009058693
-0.013734794
-0.020542005
-0.027878554
-0.034398695
-0.039236933
-0.042163579
-0.043334615
-0.042921918
-0.040656937
-0.03614378
-0.02917786
-0.019985066
-0.009184505
0.002143041
0.012508581
0.020211103
0.023844479
0.022808394
0.01750361
0.009108225
-0.000844717
-0.010809918
-0.019667679
-0.02704871
-0.033432301
-0.039528395
-0.045679249
-0.051374472
-0.055608219
-0.057323793
-0.055811253
-0.050995232
-0.043373915
-0.033825269
-0.023245193
-0.012519039
-0.002577713
0.00569199
0.01202473
0.016980463
0.021718714
0.027136396
0.03316494
0.038614683
0.041618731
0.040589015
0.035036717
0.025851794
0.014803295
0.003734348
-0.005997469
-0.0138451
-0.020088339
-0.025628275
-0.031511436
-0.038400176
-0.046268158
-0.054280666
-0.061055819
-0.065219339
-0.065982277
-0.063320225
-0.057910418
-0.050946158
-0.043855892
-0.037873227
-0.033476757
-0.030231832
-0.027085558
-0.023038727
-0.017460887
-0.010262167
-0.002104707
0.005713812
0.011949451
0.016226018
0.019073599
0.021206848
0.022714462
0.022984615
0.021344568
0.017732602
0.012883336
0.007762469
0.003114683
-0.000516604
-0.002716284
-0.003527125
-0.00357594
-0.003813549
-0.005202867
-0.008406517
-0.013573789
-0.020032264
-0.026608715
-0.032080402
-0.035718273
-0.037300721
-0.037003749
-0.03503879
-0.031500056
-0.026361798
-0.019817948
-0.012496334
-0.005268072
0.000906172
0.005356334
0.008056718
0.009625412
0.010736547
0.011374494
0.010683499
0.007842123
0.00289913
-0.003118009
-0.008817245
-0.012787793
-0.013876662
-0.011372141
-0.005191797
0.003761351
0.013498097
0.021670273
0.026472381
0.027164288
0.024038256
0.0180587
0.010467736
0.002342507
-0.005469155
-0.012336051
-0.017743827
-0.021381542
-0.02311275
-0.022869952
-0.020505197
-0.015896599
-0.009108124
-0.000379687
0.009768208
0.020500951
0.030755956
0.039409617
0.045593444
0.049014208
0.050111804
0.049919856
0.049618123
0.050151693
0.051811009
0.054126737
0.055977252
0.055963545
0.052897296
0.04623434
0.036377046
0.024736199
0.013123026
0.002947829
-0.005077254
-0.010803308
-0.014487268
-0.016657134
-0.017806219
-0.018026431
-0.01721157
-0.015399589
-0.012804333
-0.009661163
-0.006331128
-0.00326306
-0.000815006
0.001154131
0.003219191
0.006168585
0.010593157
0.016483218
0.023091891
0.029196275
0.033540284
0.035125887
0.033445908
0.028727467
0.021889744
0.014355783
0.007580474
0.002721521
0.000403916
0.00066074
0.002993757
0.006745909
0.01117669
0.01574991
0.020101471
0.023995528
0.027055083
0.028624418
0.027697152
0.023294581
0.01515779
0.004135732
-0.008232074
-0.020374365
-0.031119362
-0.039992002
-0.046988379
-0.0520851
-0.05486331
-0.054599363
-0.050840412
-0.043985401
-0.035401702
-0.026804782
-0.019454689
-0.013819688
-0.00989844
-0.007721991
-0.007527257
-0.009532043
-0.013482571
-0.018709582
-0.024525614
-0.030569407
-0.036745148
-0.043173221
-0.050065597
-0.057427522
-0.065067043
-0.072786319
-0.080304972
-0.086833301
-0.090973264
-0.091236995
-0.086798398
-0.077796913
-0.065268844
-0.050871791
-0.036293439
-0.022690796
-0.010560815
1.06986E-05
0.008939706
0.016012256
0.020811419
0.022962337
0.022325303
0.019105169
0.013492279
0.005594278
-0.00424208
-0.015115062
-0.025544513
-0.03404792
-0.039782323
-0.042795042
-0.043702558
-0.043113538
-0.041251354
-0.03796281
-0.033115799
-0.026601764
-0.018294059
-0.008205906
0.003235276
0.015114693
0.026040884
0.034390986
0.038892479
0.039139138
0.035810072
0.03028245
0.023989914
0.017830341
0.012060828
0.006652146
0.001612217
-0.002874448
-0.006498029
-0.008966315
-0.010158064
-0.00996788
-0.007998585
-0.00365286
0.003374511
0.012719538
0.023211617
0.033107018
0.040352997
0.043251859
0.041172242
0.034783727
0.025609562
0.015343533
0.005402633
-0.003394748
-0.010889631
-0.017371605
-0.023221895
-0.028538617
-0.032904201
-0.035520757
-0.03560121
-0.032551398
-0.026003638
-0.01608613
-0.003541682
0.010381647
0.02440154
0.037507979
0.049005687
0.058390539
0.065222534
0.069026449
0.069380003
0.066136581
0.059712043
0.050946725
0.040933457
0.030770685
0.021398524
0.013633596
0.008227646
0.00567886
0.005932371
0.008192537
0.01106003
0.013323725
0.014508133
0.014999996
0.015553844
0.016869985
0.019616342
0.024324126
0.031089153
0.039379942
0.048128236
0.056014944
0.061876153
0.065085158
0.065667759
0.064296107
0.062188606
0.060512007
0.059895851
0.060172703
0.060528239
0.059907371
0.05753667
0.053320589
0.047893009
0.042426086
0.038197106
0.035917028
0.035474727
0.036143185
0.036942357
0.036890969
0.03515302
0.031265761
0.025256172
0.01766071
0.009426661
0.00132124
-0.00649984
-0.014764347
-0.024663442
-0.037182094
-0.052446412
-0.069431443
-0.086027165
-0.099423678
-0.106977768
-0.107084612
-0.099757754
-0.086470122
-0.069515073
-0.051338566
-0.033969743
-0.01855362
-0.005044538
0.007377659
0.019775821
0.03283484
0.046365386
0.059233788
0.069590065
0.075472416
0.075577434
0.069679606
0.058497547
0.043253409
0.025359474
0.006096937
-0.013385708
-0.032189885
-0.04963884
-0.065265433
-0.078600438
-0.088866573
-0.094827555
-0.095168949
-0.08914597
-0.077208466
-0.061310213
-0.0444362
-0.029728949
-0.019320322
-0.013706843
-0.011882559
-0.012162568
-0.01297593
-0.013324402
-0.012559491
-0.010061932
-0.005159145
0.00217103
0.010922214
0.019413575
0.026349628
0.03127303
0.034372093
0.036133812
0.037303404
0.038505648
0.039849098
0.040992191
0.041760159
0.042485891
0.043716391
0.045964885
0.049500993
0.054182065
0.059351365
0.064002461
0.067181752
0.068184542
0.066541552
0.062251121
0.056153158
0.049696397
0.044109521
0.039701815
0.036045482
0.032376571
0.028151664
0.023379273
0.018825115
0.015744261
0.015414477
0.018543029
0.024773743
0.032511857
0.0394258
0.043330343
0.042962387
0.0381705
0.029738389
0.019172758
0.008272579
-0.001451857
-0.00918751
-0.014853395
-0.018944645
-0.022104132
-0.024663303
-0.026396055
-0.026813624
-0.025525951
-0.022668516
-0.018831787
-0.01465264
-0.010527879
-0.006598657
-0.002845008
0.000953819
0.004976822
0.009054799
0.012570091
0.014490891
0.01365623
0.008953582
-9.97165E-05
-0.012893552
-0.027633292
-0.042069742
-0.054220439
-0.062791397
-0.06729717
-0.067957225
-0.065703108
-0.061935113
-0.058030087
-0.054782063
-0.052302272
-0.050422637
-0.049145672
-0.048504298
-0.04830469
-0.048195009
-0.047847718
-0.047048436
-0.045868785
-0.044542897
-0.043148974
-0.041288823
-0.038308759
-0.03382504
-0.027952269
-0.020982389
-0.013154776
-0.004702812
0.004011385
0.012313792
0.019532738
0.025361723
0.029998479
0.033817702
0.037101378
0.039934242
0.042353603
0.044401801
0.046108383
0.047398463
0.048169267
0.048324284
0.047702233
0.045995866
0.042969229
0.038888146
0.034416094
0.030129518
0.026244618
0.022822039
0.020093772
0.018408926
0.017955437
0.018559499
0.019829182
0.021370038
0.022829906
0.023890939
0.024139791
0.022926313
0.01949126
0.013394045
0.004832989
-0.005294458
-0.015770907
-0.025579325
-0.034013625
-0.040384794
-0.043866628
-0.043812187
-0.040237691
-0.0340225
-0.026765868
-0.020346576
-0.016194731
-0.014673893
-0.014864882
-0.015023271
-0.013629242
-0.010032696
-0.004489658
0.002231477
0.009318155
0.016348468
0.023418231
0.030750015
0.038484116
0.046713674
0.055572561
0.064866525
0.073785096
0.080875579
0.084498034
0.083341829
0.077022847
0.066298776
0.052890491
0.038662049
0.02505009
0.01270455
0.001683721
-0.008301823
-0.017806044
-0.027480484
-0.037814121
-0.048644657
-0.059006339
-0.067393105
-0.072511664
-0.073772086
-0.07154259
-0.066852841
-0.061077545
-0.055331423
-0.050100399
-0.045308037
-0.040553892
-0.035357071
-0.029217889
-0.021892473
-0.013728597
-0.00575512
0.000767373
0.004924411
0.006520455
0.006220378
0.005231182
0.004792414
0.005788945
0.008413422
0.012126499
0.016054544
0.019637602
0.02308652
0.026951887
0.031454023
0.036151803
0.040120853
0.04240377
0.042134524
0.038623889
0.031624834
0.021523189
0.009359324
-0.003240688
-0.014556028
-0.023285805
-0.029018872
-0.032049256
-0.032729387
-0.030950816
-0.026230077
-0.018313607
-0.007540506
0.005218325
0.018804647
0.031977679
0.0437236
0.053276477
0.060064204
0.063827383
0.064838261
0.063792379
0.061702166
0.059399127
0.057117873
0.054080642
0.048975033
0.040885879
0.029942449
0.017279645
0.00458269
-0.006567144
-0.01518157
-0.021029882
-0.024314202
-0.025570666
-0.025714552
-0.025721299
-0.026403087
-0.028188889
-0.030979089
-0.033918416
-0.035584845
-0.034986984
-0.032347834
-0.029019617
-0.026453534
-0.0253265
-0.025302517
-0.02555003
-0.025286351
-0.02388579
-0.020735293
-0.015383135
-0.008037971
0.000157539
0.007461057
0.012318774
0.014058967
0.013030264
0.01011818
0.006184354
0.001865019
-0.00241267
-0.006306136
-0.009261845
-0.010444545
-0.009256114
-0.005945725
-0.00159502
0.002552064
0.005684576
0.007424502
0.00746411
0.005444228
0.001345158
-0.004151956
-0.009494427
-0.012879592
-0.013146857
-0.01039402
-0.005796608
-0.000837562
0.003334409
0.006180759
0.007802604
0.008845492
0.010076747
0.011935191
0.014398021
0.016950563
0.018648743
0.018499349
0.015919995
0.01099242
0.004297457
-0.003392485
-0.011223045
-0.018303089
-0.024044399
-0.028437018
-0.031884065
-0.034688187
-0.036723486
-0.037703747
-0.037488726
-0.036047431
-0.033466951
-0.029942024
-0.025691899
-0.020861853
-0.015716098
-0.010824013
-0.006894039
-0.004281764
-0.002894905
-0.002448801
-0.002679665
-0.003176458
-0.003635299
-0.004152059
-0.005191198
-0.007210649
-0.010335452
-0.014260606
-0.018301862
-0.021465206
-0.022652937
-0.021194245
-0.017240399
-0.011789214
-0.006328877
-0.002181421
6.51473E-05
0.000892153
0.001387285
0.002422514
0.004131609
0.005991706
0.007253468
0.007453823
0.006629171
0.005164217
0.003580752
0.002611574
0.003112918
0.005570443
0.009691886
0.014289782
0.01786026
0.019489706
0.019395495
0.01874743
0.018971337
0.020803439
0.024079996
0.028142237
0.032304844
0.035943465
0.038404308
0.039258936
0.038769529
0.037892954
0.037812448
0.039438201
0.043006327
0.047903874
0.052821066
0.056251624
0.057040895
0.054647016
0.049258994
0.041642654
0.032824397
0.023848124
0.015563755
0.008305411
0.001749193
-0.004888228
-0.012244851
-0.020428535
-0.028864496
-0.036634835
-0.042813465
-0.04667021
-0.047887649
-0.046666568
-0.043901527
-0.040817781
-0.038427972
-0.037172099
-0.036905797
-0.037193188
-0.037565741
-0.03760899
-0.037001018
-0.035543825
-0.033273383
-0.030481096
-0.027412016
-0.024201299
-0.020781285
-0.01696254
-0.012296178
-0.006342361
0.00084442
0.008266241
0.014154643
0.016815572
0.015369029
0.010170655
0.002523267
-0.005921419
-0.013620032
-0.019654085
-0.024050985
-0.02777156
-0.032029129
-0.037575866
-0.044313761
-0.051385509
-0.057351741
-0.060668175
-0.060381799
-0.056451451
-0.049627378
-0.041061932
-0.031964738
-0.023013729
-0.014071657
-0.004425906
0.006531817
0.018778118
0.031533576
0.043454797
0.053126395
0.059532944
0.062333579
0.061819868
0.058602244
0.053449102
0.047448452
0.04177732
0.037141099
0.03343696
0.030008812
0.026073432
0.021024563
0.014789943
0.00773822
0.000415646
-0.006552946
-0.012361158
-0.016248733
-0.017974956
-0.018055569
-0.017540362
-0.017476022
-0.018450073
-0.020442174
-0.022952908
-0.025061274
-0.02585799
-0.02491296
-0.022621485
-0.019792588
-0.017104895
-0.014821766
-0.0129728
-0.011698618
-0.011340352
-0.012115756
-0.013638519
-0.014993417
-0.015148858
-0.013368511
-0.009392017
-0.003574427
0.003289207
0.010410148
0.017434041
0.024285679
0.030521797
0.03498255
0.036255603
0.033422094
0.026576982
0.016768988
0.005383203
-0.006375565
-0.017809257
-0.028601522
-0.038638667
-0.048068107
-0.057214812
-0.066128457
-0.074112534
-0.079833662
-0.081938008
-0.079537651
-0.072556901
-0.061757622
-0.048343605
-0.033544873
-0.018543002
-0.004739035
0.006307917
0.013310827
0.015917641
0.014946963
0.011915992
0.008320567
0.005095342
0.00241016
-0.000212501
-0.00347466
-0.007491137
-0.01132337
-0.013455232
-0.012768897
-0.009213086
-0.003684178
0.002604508
0.008682347
0.013978088
0.01821194
0.021281504
0.023367758
0.024969904
0.02662938
0.028468067
0.030013796
0.030424356
0.02889233
0.024784751
0.017817919
0.00841021
-0.002320175
-0.013010948
-0.022631268
-0.030523542
-0.036378755
-0.040147286
-0.041963919
-0.041916172
-0.040077645
-0.036542012
-0.031432121
-0.024842287
-0.016857192
-0.007574365
0.002967707
0.014395935
0.025705117
0.03537527
0.041997861
0.044877559
0.044072925
0.040188396
0.03422243
0.02707328
0.019285435
0.011035912
0.002361004
-0.006534868
-0.015045979
-0.022274131
-0.027456068
-0.030343849
-0.031111868
-0.029848232
-0.026215232
-0.019687438
-0.010223365
0.001459551
0.014072784
0.026261592
0.03693379
0.045276878
0.050656066
0.052784819
0.051994745
0.049365449
0.046130432
0.042981434
0.039849619
0.036271113
0.031801149
0.02644064
0.021048388
0.017225685
0.016666959
0.020123156
0.026946425
0.035258631
0.042888033
0.048210323
0.050281322
0.048959929
0.044930232
0.03935668
0.03304107
0.026008399
0.01753133
0.006753252
-0.006762945
-0.022599367
-0.039605591
-0.056064116
-0.070105317
-0.080089789
-0.0852296
-0.085701501
-0.082389506
-0.076401486
-0.068744357
-0.060017044
-0.05026906
-0.039143854
-0.02632213
-0.011919563
0.003244762
0.017863852
0.030484527
0.039840795
0.045082793
0.046139597
0.04385727
0.039626363
0.034842298
0.030432555
0.026752987
0.023648898
0.020737509
0.017712692
0.014413008
0.010860403
0.007183239
0.003635559
0.000635365
-0.001437938
-0.002429867
-0.002578355
-0.002573966
-0.003227222
-0.005133889
-0.008392725
-0.012426271
-0.016154279
-0.018473697
-0.018858132
-0.017547442
-0.015454014
-0.013522348
-0.012304318
-0.011910833
-0.012457995
-0.01409183
-0.016630449
-0.019328313
-0.021157098
-0.021320466
-0.019707079
-0.01686303
-0.013931783
-0.012331242
-0.013212956
-0.016777172
-0.022202987
-0.028111357
-0.033113766
-0.036066051
-0.036196125
-0.033209743
-0.027740892
-0.021465695
-0.016343867
-0.013741816
-0.014004264
-0.01663233
-0.020578094
-0.024417337
-0.026800617
-0.027038547
-0.025390846
-0.022605193
-0.019427022
-0.016361635
-0.013577058
-0.010953654
-0.008220034
-0.005222306
-0.002111204
0.000699072
0.00266912
0.003361667
0.002633151
0.000798263
-0.001311385
-0.002594399
-0.002228
-8.74145E-05
0.003191767
0.006704491
0.009633172
0.011401313
0.0116173
0.010058726
0.007020316
0.003444377
0.000632604
-0.000338072
0.000991885
0.00423563
0.00817117
0.011030154
0.010952054
0.006671416
-0.001783979
-0.013081871
-0.025204628
-0.036311476
-0.045076901
-0.050804451
-0.053182648
-0.052437753
-0.049490556
-0.045830421
-0.042783234
-0.040631409
-0.038336235
-0.034608704
-0.028990134
-0.022119115
-0.014919701
-0.008042259
-0.001738155
0.003786528
0.008256655
0.011490391
0.013507543
0.014216417
0.013197192
0.009938783
0.004428609
-0.002625422
-0.009849244
-0.015608006
-0.018658198
-0.018538461
-0.015673217
-0.011023723
-0.005518797
0.000338933
0.006315282
0.012184522
0.01753984
0.021826205
0.024648954
0.026101976
0.026629016
0.026394353
0.025287128
0.023224802
0.020203574
0.016060076
0.010382089
0.003024874
-0.005236483
-0.012707232
-0.01740796
-0.018071926
-0.014529339
-0.007580603
0.001294231
0.010335057
0.018111284
0.023938504
0.027906965
0.030438629
0.031988484
0.032765663
0.03268131
0.031540046
0.029431154
0.026860153
0.024508614
0.022906947
0.022084647
0.021593578
0.020903973
0.019877303
0.018859412
0.01848118
0.019200004
0.020901817
0.022905421
0.024469721
0.025148241
0.024824878
0.023889852
0.02308838
0.023186606
0.024410688
0.026409641
0.028371231
0.029362839
0.028805079
0.026880106
0.024514274
0.02304236
0.023723877
0.027157484
0.032912332
0.039638768
0.045506347
0.0490408
0.049652784
0.047853385
0.044918282
0.042189264
0.040329916
0.039237144
0.038447126
0.037398728
0.035695681
0.033126336
0.029767773
0.026022364
0.022632114
0.020425797
0.020010475
0.021593514
0.024866914
0.02909263
0.033477429
0.037564024
0.04110142
0.043748379
0.045251285
0.046072887
0.047382559
0.050323925
0.055249199
0.061355032
0.067038635
0.070628704
0.071095199
0.068543785
0.064214493
0.059983051
0.057584623
0.057916284
0.060762636
0.065116659
0.069642773
0.07303907
0.074203518
0.07253446
0.06822508
0.062421519
0.056903853
0.053387064
0.052604325
0.05398824
0.055919264
0.056487999
0.05423645
0.048669536
0.040284052
0.030370237
0.020622574
0.012433647
0.006303837
0.00162865
-0.003004412
-0.008965504
-0.016905527
-0.026441436
-0.036314679
-0.044948801
-0.051056347
-0.054231039
-0.054895588
-0.054036891
-0.052990633
-0.053137677
-0.05518261
-0.058779107
-0.062860138
-0.066243912
-0.067784982
-0.06648955
-0.061716991
-0.053520674
-0.042980849
-0.032218722
-0.023779978
-0.01949051
-0.019594996
-0.022698387
-0.02638593
-0.028244099
-0.027018788
-0.023192284
-0.018696679
-0.015972478
-0.016770366
-0.021477405
-0.029171521
-0.038314267
-0.0474697
-0.055579463
-0.062070111
-0.066817939
-0.070113392
-0.072364138
-0.07395954
-0.075118743
-0.076079035
-0.077091411
-0.078371962
-0.079834133
-0.080922357
-0.080759523
-0.078593831
-0.074216683
-0.067933883
-0.060378295
-0.052166988
-0.043834282
-0.035699308
-0.027725081
-0.019522986
-0.010904068
-0.00226845
0.005536146
0.011853468
0.016461052
0.019396153
0.02071155
0.02029676
0.017915244
0.013336348
0.006572546
-0.001914215
-0.011234084
-0.020333363
-0.02846812
-0.035477826
-0.041663683
-0.047387969
-0.052742645
-0.057503535
-0.061249855
-0.063388247
-0.063313789
-0.060841061
-0.05646766
-0.050912683
-0.044890139
-0.039094823
-0.034483815
-0.032154973
-0.03259733
-0.035114484
-0.037867107
-0.038807002
-0.03670019
-0.031803444
-0.0255905
-0.019899401
-0.016069311
-0.014545637
-0.014843468
-0.015860662
-0.016378492
-0.01535948
-0.012331616
-0.007682388
-0.002733726
0.001057126
0.002916258
0.003056874
0.002103325
0.00044765
-0.001940876
-0.00497966
-0.008307282
-0.011593312
-0.014775873
-0.0180095
-0.021266037
-0.024262265
-0.026564289
-0.027771343
-0.02743449
-0.0251019
-0.020586599
-0.014306268
-0.007073246
0.000442405
0.007847253
0.015198361
0.02286459
0.031197994
0.040039057
0.048559807
0.055612604
0.060408445
0.062746012
0.062829943
0.060942116
0.057578203
0.05356901
0.049971983
0.047457773
0.045899947
0.044382962
0.041683221
0.03700241
0.030496294
0.023169274
0.016315711
0.010789749
0.006576027
0.003148843
0.000169741
-0.002260326
-0.004011605
-0.00519265
-0.005970574
-0.006161134
-0.005049893
-0.001783721
0.003855509
0.011114014
0.018635395
0.025168382
0.030095636
0.033617354
0.036325928
0.038691602
0.040804623
0.042382148
0.0429845
0.042293345
0.04042784
0.037805287
0.034892881
0.031982615
0.029343523
0.027235052
0.025851886
0.025128772
0.024544832
0.02330191
0.020727747
0.016702763
0.01177867
0.006894938
0.002958812
0.000634736
6.69674E-05
0.00074624
0.001546111
0.001345061
-0.000400434
-0.003555965
-0.007387931
-0.010726421
-0.012387879
-0.011768294
-0.009086275
-0.005209778
-0.001167666
0.002303141
0.004704405
0.005982491
0.006803021
0.008534062
0.012510338
0.019436811
0.028929311
0.03953134
0.049297421
0.0565411
0.060199313
0.059774463
0.055332068
0.047599521
0.038020365
0.028226454
0.019580075
0.012607784
0.006918879
0.001627527
-0.003989491
-0.010244295
-0.017048458
-0.02385808
-0.029661536
-0.03327061
-0.033771045
-0.030836639
-0.024865269
-0.017016188
-0.009120967
-0.002892876
0.000945617
0.002968013
0.004375373
0.006223162
0.009063254
0.012942111
0.01721017
0.020754049
0.022468233
0.021712098
0.018581459
0.013851027
0.00856856
0.003544258
-0.000971368
-0.005224921
-0.009475155
-0.013807768
-0.018214518
-0.022584761
-0.026574902
-0.029474569
-0.030439734
-0.02886906
-0.024838185
-0.018990193
-0.012231957
-0.005531638
4.55559E-05
0.003596554
0.00474682
0.003845786
0.001745884
-0.000613363
-0.00252533
-0.003643478
-0.003978994
-0.003798178
-0.00341294
-0.002900146
-0.00213106
-0.001012758
0.000314731
0.001579487
0.002573178
0.003280657
0.003787943
0.004062652
0.003782811
0.002599686
0.000286906
-0.003180955
-0.007725104
-0.013017844
-0.018169537
-0.021849263
-0.02292876
-0.021402246
-0.018644963
-0.016568558
-0.016391864
-0.0182707
-0.021559519
-0.025289463
-0.028495688
-0.030263562
-0.029763775
-0.02636657
-0.019961304
-0.011225107
-0.001537931
0.007587684
0.015013091
0.020157349
0.023004614
0.024104404
0.024645094
0.025967454
0.028922097
0.033401752
0.038565119
0.043449069
0.047275305
0.049587179
0.049959304
0.048016288
0.043573354
0.036813459
0.028336815
0.019012234
0.009707031
0.000975114
-0.007049002
-0.014380678
-0.020882724
-0.026109626
-0.02919043
-0.029212751
-0.025697459
-0.018794378
-0.00948789
0.000732803
0.010442892
0.01903992
0.02651757
0.033054733
0.038545155
0.042748281
0.045322817
0.045966275
0.044394102
0.040166083
0.032813365
0.022387712
0.009811463
-0.003265699
-0.015037473
-0.024046504
-0.029494156
-0.031127776
-0.029252368
-0.024696277
-0.018807499
-0.012947091
-0.008009613
-0.00416266
-0.001114184
0.001891523
0.005802066
0.011223971
0.017750639
0.024101734
0.028778793
0.030649861
0.029222214
0.02487467
0.01905318
0.013835701
0.01093818
0.01093283
0.013121379
0.016123607
0.01862358
0.019787118
0.019461881
0.018109014
0.016624949
0.015974743
0.016814222
0.018981033
0.021424958
0.022738263
0.021914623
0.018840719
0.014295225
0.009785167
0.006947647
0.006985868
0.010165006
0.015605917
0.021771866
0.027060168
0.030200284
0.030460325
0.02791689
0.023733196
0.019874687
0.018074115
0.018935169
0.021814602
0.025400335
0.028366212
0.029594033
0.02825358
0.024075607
0.017614506
0.009970063
0.002426094
-0.003838929
-0.008200228
-0.010885459
-0.012780618
-0.014873992
-0.017722325
-0.021154435
-0.024408348
-0.026537208
-0.026968106
-0.025852258
-0.024091719
-0.023140847
-0.024383768
-0.028455004
-0.034840523
-0.042062684
-0.048335097
-0.052189487
-0.052895894
-0.050579841
-0.045923063
-0.039823385
-0.033170764
-0.026829945
-0.021594426
-0.017953185
-0.015803286
-0.014126789
-0.011477205
-0.00695928
-0.001122746
0.00417856
0.006865718
0.005875769
0.001711984
-0.003882979
-0.008860922
-0.011761176
-0.012344683
-0.011362121
-0.01005668
-0.009716028
-0.011260795
-0.014921204
-0.020173429
-0.025754047
-0.029968308
-0.031256567
-0.028671645
-0.022344633
-0.013649274
-0.004702066
0.002482411
0.006875189
0.008424132
0.007617468
0.004906652
0.000695499
-0.004164148
-0.008392111
-0.010866443
-0.011287441
-0.010253065
-0.008695827
-0.007406551
-0.006640672
-0.006275077
-0.006151965
-0.006234026
-0.006581318
-0.007294848
-0.008485258
-0.010074185
-0.011867053
-0.013847269
-0.016190137
-0.019108271
-0.022489208
-0.025748422
-0.028167086
-0.029303004
-0.02913605
-0.027875359
-0.025602238
-0.022073566
-0.016688113
-0.008863604
0.001502737
0.013747216
0.02659303
0.038551778
0.048119483
0.054022875
0.055599652
0.052915277
0.046539717
0.037049256
0.024818588
0.010344241
-0.005431747
-0.021148159
-0.035656873
-0.048380803
-0.059041122
-0.067456047
-0.07337116
-0.076839988
-0.078293807
-0.078505028
-0.078177061
-0.077577976
-0.076219649
-0.072959259
-0.066493397
-0.055949181
-0.041267465
-0.023436481
-0.004332548
0.013775281
0.028985477
0.040174969
0.047177125
0.050492164
0.050799037
0.048724129
0.044932258
0.040354756
0.035994204
0.032452631
0.02943788
0.026031999
0.021359003
0.015335013
0.008842708
0.003032191
-0.001490977
-0.004898191
-0.007783505
-0.010759175
-0.014123298
-0.017759611
-0.021579474
-0.025638715
-0.030188221
-0.035503981
-0.041704131
-0.048562783
-0.055531704
-0.061915832
-0.067035951
-0.07016076
-0.070497241
-0.067377687
-0.060396621
-0.049761573
-0.036525919
-0.022338055
-0.008653247
0.003870807
0.015389229
0.026241015
0.03640213
0.045355014
0.052327095
0.056530977
0.057289102
0.054278104
0.047815726
0.038773029
0.028034242
0.016294105
0.004255067
-0.007294029
-0.017511616
-0.025737374
-0.031801297
-0.035898762
-0.038183182
-0.038600277
-0.03705557
-0.033605694
-0.02867111
-0.022849512
-0.01657437
-0.009899909
-0.002686367
0.005009463
0.012840345
0.020291179
0.027095877
0.033345382
0.03909713
0.044103285
0.047970951
0.050494153
0.051784283
0.052221283
0.052313403
0.052318487
0.051889513
0.05029925
0.046796858
0.041031301
0.033328029
0.024557408
0.015858889
0.008190249
0.00207735
-0.002354394
-0.005064354
-0.005986424
-0.00518259
-0.003075724
-0.00044573
0.001799183
0.002847959
0.002282811
0.000254047
-0.00256447
-0.005366232
-0.007820115
-0.010352149
-0.013626456
-0.017918813
-0.023024315
-0.02849429
-0.033741214
-0.038073023
-0.041037297
-0.042661336
-0.043428605
-0.044020195
-0.044918179
-0.04606052
-0.046815747
-0.046488425
-0.044849667
-0.042138635
-0.03868683
-0.034632138
-0.029946833
-0.024620316
-0.018883828
-0.013063997
-0.007416688
-0.002097557
0.002753846
0.006798316
0.009454003
0.010195314
0.009048425
0.006850834
0.004665072
0.00315981
0.002350092
0.001892748
0.00143214
0.000665192
-0.000720379
-0.002964755
-0.005862868
-0.008878154
-0.01141779
-0.01311966
-0.014096438
-0.01469001
-0.015050467
-0.014914934
-0.0138933
-0.011667555
-0.008134708
-0.003443194
0.0019353
0.007485299
0.012773118
0.017457301
0.02123611
0.02400174
0.026063262
0.027896916
0.02972345
0.031360443
0.032256235
0.031854509
0.029893674
0.0265038
0.02206028
0.017003006
0.011669581
0.006128146
0.000257943
-0.006009382
-0.012494619
-0.018805033
-0.024617905
-0.029825161
-0.034356468
-0.038004884
-0.040526162
-0.041739054
-0.041651322
-0.040404118
-0.038318237
-0.035993192
-0.033988888
-0.032387382
-0.030624759
-0.027994713
-0.024339928
-0.020077491
-0.015725233
-0.011502995
-0.007655614
-0.004449929
-0.001969228
0.000110439
0.002226289
0.004580447
0.007066391
0.00967256
0.01267655
0.016166201
0.019615117
0.022137891
0.023112206
0.02261766
0.021160092
0.019195401
0.016871323
0.013961382
0.010208376
0.005828128
0.001747101
-0.000617658
-2.87959E-05
0.003922588
0.010720431
0.019224532
0.02819925
0.036562893
0.043467844
0.048354093
0.051095903
0.052087242
0.052362215
0.053142548
0.055324994
0.058950448
0.063309716
0.067469324
0.070653918
0.072371147
0.072487087
0.071057673
0.068237336
0.064317267
0.05973008
0.055050985
0.050898658
0.047729961
0.045534027
0.043655299
0.041041151
0.036630763
0.029886823
0.020990202
0.010884972
0.000899753
-0.007898644
-0.014900053
-0.019945549
-0.023355443
-0.025949678
-0.028651077
-0.032159463
-0.036754255
-0.042214488
-0.047734993
-0.051909858
-0.053088278
-0.050064588
-0.042570238
-0.031443958
-0.018426747
-0.005608768
0.005127132
0.012910533
0.018176778
0.022134906
0.025701049
0.029030169
0.031740614
0.033334464
0.033347684
0.031411307
0.027537322
0.022276373
0.016728675
0.012174619
0.009483766
0.008856152
0.00984064
0.011537211
0.012838102
0.012785215
0.010890268
0.007378669
0.003207659
-1.7295E-05
-0.000689337
0.001859509
0.006909077
0.012840036
0.017966254
0.020863886
0.020637087
0.017218093
0.011407361
0.004473343
-0.002359345
-0.008311338
-0.013338528
-0.017959014
-0.02261847
-0.027278408
-0.031336102
-0.034110193
-0.035134934
-0.034109389
-0.030911196
-0.02575923
-0.01932773
-0.012755988
-0.00721236
-0.00330642
-0.000879995
0.000729111
0.002391584
0.004697786
0.007661257
0.010541705
0.012209047
0.011879098
0.009576802
0.005813353
0.001223271
-0.003580815
-0.0081429
-0.012186993
-0.015437694
-0.017629826
-0.018783568
-0.019388916
-0.020053842
-0.021222199
-0.02312603
-0.025608071
-0.028161838
-0.030020115
-0.03053366
-0.029438366
-0.026840756
-0.023118898
-0.018822419
-0.014498802
-0.010620806
-0.007740465
-0.006517725
-0.007298858
-0.009626147
-0.01261986
-0.015690601
-0.018667348
-0.021302159
-0.023094975
-0.023828312
-0.023953997
-0.024160026
-0.024749315
-0.025433776
-0.025720257
-0.025264465
-0.024064314
-0.022324548
-0.020161483
-0.017705352
-0.015127819
-0.01263486
-0.010424529
-0.00880702
-0.008008329
-0.008038627
-0.008735455
-0.00984279
-0.011026187
-0.011776543
-0.011504298
-0.009739905
-0.006327491
-0.001449159
0.004320468
0.010097588
0.0149233
0.018126738
0.019398242
0.018778387
0.016592891
0.013549983
0.010549202
0.008446997
0.007753755
0.008493726
0.010247676
0.01236733
0.014169989
0.015081514
0.014836888
0.01358888
0.011847077
0.010316656
0.009737965
0.010524185
0.012468431
0.014888968
0.017085758
0.018616767
0.019202202
0.018641763
0.016572049
0.012497069
0.006253992
-0.001336652
-0.008663135
-0.014293798
-0.017674143
-0.019134761
-0.019188556
-0.018190206
-0.01635457
-0.0140109
-0.011697472
-0.010104102
-0.009816173
-0.011076381
-0.013698503
-0.017236169
-0.021183594
-0.02515195
-0.028891419
-0.031999632
-0.033741649
-0.033361225
-0.030495602
-0.025450639
-0.018972839
-0.011999852
-0.005378919
0.000255973
0.004705702
0.008281908
0.011752771
0.015909167
0.021158926
0.027340929
0.033916736
0.040096971
0.044957099
0.047690988
0.047970298
0.046025413
0.042386955
0.037866944
0.033483535
0.030008442
0.027487324
0.02516774
0.021875178
0.016711386
0.009520434
0.000966071
-0.007825902
-0.015703886
-0.021748001
-0.025525098
-0.027115148
-0.027207858
-0.026596675
-0.025728075
-0.024540395
-0.022676014
-0.01967122
-0.015427627
-0.010594155
-0.006299818
-0.003430718
-0.001991993
-0.001202671
-0.000108666
0.001819092
0.004699274
0.008498265
0.013055479
0.017960251
0.022661615
0.026701801
0.029715052
0.031586124
0.032417521
0.032603157
0.032797733
0.033748875
0.03576624
0.038309088
0.040134713
0.040062609
0.037696775
0.033691487
0.029354807
0.025993837
0.024388479
0.024595794
0.026173533
0.02835373
0.030056617
0.030073959
0.027383587
0.021761164
0.013923807
0.005334436
-0.002421984
-0.00817485
-0.011758226
-0.013923805
-0.015898185
-0.018750746
-0.022961689
-0.028430649
-0.034579788
-0.04045647
-0.044746526
-0.046148693
-0.043943393
-0.038340937
-0.030251517
-0.020747245
-0.010800938
-0.001458909
0.006250195
0.011768291
0.015001651
0.016082276
0.015074826
0.012097493
0.007603176
0.002480386
-0.002203313
-0.005590191
-0.007214499
-0.007112797
-0.005752598
-0.00397911
-0.002667996
-0.002376002
-0.003155745
-0.004647465
-0.006271184
-0.007407477
-0.00761629
-0.006849074
-0.00547212
-0.004005828
-0.002680314
-0.001270011
0.000784556
0.004132628
0.009037294
0.014842301
0.019880574
0.022133462
0.020315062
0.014408354
0.005630403
-0.003928148
-0.012100859
-0.017593048
-0.020214477
-0.020717641
-0.020261637
-0.019894274
-0.02023241
-0.021306771
-0.022684688
-0.023797054
-0.024338436
-0.024433395
-0.024363541
-0.024368413
-0.024474505
-0.024381848
-0.023559604
-0.021702021
-0.01907251
-0.016318012
-0.014004586
-0.012170771
-0.010324645
-0.007836022
-0.004440794
-0.000626441
0.002696205
0.004837863
0.00576026
0.00595719
0.006090046
0.006609479
0.007723715
0.009553193
0.012025275
0.014837048
0.017360198
0.018805938
0.018461648
0.016030567
0.011881933
0.00706195
0.002932852
0.000410773
-0.000413718
-0.000172197
0.000300564
0.000424376
0.000104386
-0.000506958
-0.00147951
-0.003148247
-0.005643938
-0.008300159
-0.009894597
-0.009408883
-0.006683771
-0.002377925
0.002533162
0.007183246
0.011023344
0.013860809
0.015796596
0.017017624
0.017549372
0.017536687
0.017567573
0.018462989
0.020700564
0.024195511
0.028435462
0.032635588
0.035972309
0.037917838
0.038592345
0.03856601
0.038279797
0.037631787
0.036218541
0.033626341
0.029514054
0.023704019
0.016496958
0.008973653
0.002626946
-0.001480525
-0.003485363
-0.004580922
-0.006220273
-0.00914863
-0.012842384
-0.016021626
-0.017588871
-0.017005897
-0.014106178
-0.009189204
-0.003213448
0.002615107
0.007383807
0.010742474
0.012926952
0.014893304
0.017942315
0.023036632
0.030240861
0.038782593
0.047267263
0.054255289
0.058686872
0.060082774
0.058476025
0.054302876
0.048367639
0.041674391
0.035064968
0.028816001
0.022523515
0.015424523
0.006699458
-0.004008819
-0.016108877
-0.028247368
-0.039025605
-0.047748475
-0.054411908
-0.059359395
-0.062822122
-0.064726168
-0.064894248
-0.063406706
-0.060642842
-0.057033504
-0.052814266
-0.048088225
-0.043031112
-0.038114723
-0.034024969
-0.03114468
-0.029176295
-0.027104869
-0.023796357
-0.018742565
-0.012297847
-0.005385294
0.001177828
0.007045836
0.012098934
0.016260041
0.019662979
0.022618904
0.025493949
0.028449287
0.0314111
0.033915356
0.035145804
0.034086483
0.029925856
0.022478503
0.012510302
0.001676019
-0.008226288
-0.015964297
-0.021237183
-0.024359314
-0.025781878
-0.025884709
-0.025080613
-0.023936238
-0.02301989
-0.022787521
-0.023376272
-0.024500143
-0.025480077
-0.025579102
-0.024654618
-0.023305336
-0.022471422
-0.022621674
-0.023354793
-0.023711985
-0.022810789
-0.020506892
-0.01749284
-0.014877732
-0.013544565
-0.013788279
-0.015311579
-0.017299235
-0.018726667
-0.018603554
-0.016196991
-0.011430056
-0.005103957
0.001340333
0.006475865
0.009445065
0.010115346
0.009120958
0.007649261
0.006901476
0.007758299
0.010501877
0.014678773
0.0191042
0.022240191
0.022821129
0.02029589
0.015099978
0.008563939
0.002433589
-0.002090491
-0.005083242
-0.007721796
-0.011393173
-0.016535874
-0.022394084
-0.027495997
-0.030342669
-0.029956785
-0.026085424
-0.019297804
-0.010638844
-0.001327968
0.007319266
0.013899463
0.017338849
0.017412288
0.015028952
0.011900025
0.009526808
0.008262317
0.00724427
0.005136177
0.000958905
-0.005556311
-0.013882755
-0.02310044
-0.032129492
-0.03959301
-0.043693309
-0.042793289
-0.036499413
-0.026094801
-0.014262116
-0.004233485
0.001457986
0.002172102
-0.000584805
-0.003944329
-0.00508137
-0.002532364
0.003563677
0.011765937
0.019913064
0.02584322
0.028207607
0.026988613
0.023357593
0.019361404
0.01717746
0.018163016
0.022295753
0.028091017
0.033454952
0.036699552
0.037161764
0.034972734
0.030625507
0.024816538
0.018367215
0.012411476
0.008276064
0.006874382
0.008145192
0.011080723
0.014210346
0.01624548
0.016729587
0.016288838
0.016115247
0.017223599
0.019797603
0.023141446
0.025894982
0.026310147
0.022968179
0.015367842
0.004162341
-0.009118013
-0.022435781
-0.033591071
-0.040811517
-0.043352544
-0.041753073
-0.037563865
-0.032789114
-0.028964433
-0.026633557
-0.025380948
-0.024210771
-0.021974315
-0.017909502
-0.011887438
-0.004557686
0.002723247
0.008368255
0.011005309
0.009831598
0.004801462
-0.003307658
-0.012973532
-0.022341523
-0.029927994
-0.035012887
-0.037608355
-0.038222537
-0.037377599
-0.03532143
-0.031890178
-0.02662982
-0.018974831
-0.008509193
0.00451107
0.018783673
0.032199667
0.042760476
0.049271569
0.051779409
0.051365209
0.049295228
0.046340857
0.042747578
0.038578122
0.033776126
0.028021008
0.020839741
0.012053865
0.002198125
-0.00767683
-0.0165332
-0.023564156
-0.028055261
-0.029585251
-0.028402121
-0.025408033
-0.021669318
-0.017883551
-0.013983341
-0.009468575
-0.003961077
0.002337833
0.00882955
0.014794605
0.019652219
0.022980376
0.024559344
0.024271364
0.02237476
0.019524235
0.016628157
0.014577287
0.013955239
0.01485028
0.016933428
0.019589968
0.022026133
0.02336931
0.02301838
0.020925756
0.017443384
0.013126511
0.008463792
0.003972737
0.000238569
-0.002110776
-0.002798985
-0.002178167
-0.001163276
-0.000871655
-0.002123943
-0.005139604
-0.009330205
-0.013520912
-0.016412118
-0.017034431
-0.015011711
-0.010675939
-0.00508788
0.000413891
0.004804794
0.007643329
0.008794448
0.008186208
0.005908697
0.002473696
-0.001399912
-0.005112936
-0.008410422
-0.011265982
-0.013710715
-0.015840329
-0.017729388
-0.019313658
-0.0201609
-0.019561226
-0.016871068
-0.011950612
-0.005551873
0.000743021
0.005135743
0.006221505
0.00357995
-0.001814763
-0.007950839
-0.012708996
-0.014795302
-0.014161476
-0.011648174
-0.008344479
-0.005255539
-0.003216818
-0.002908605
-0.004316284
-0.00656521
-0.008183093
-0.007773549
-0.004587402
0.001196138
0.008383394
0.015101638
0.019659651
0.021278121
0.020183686
0.01722439
0.013474326
0.009819328
0.006655449
0.003763439
0.000480193
-0.003961719
-0.009976123
-0.01716857
-0.024310005
-0.029787254
-0.032390106
-0.031713084
-0.028163055
-0.022640734
-0.016147897
-0.009628885
-0.004181609
-0.000854523
-0.00033391
-0.002658311
-0.007297048
-0.013252093
-0.019389027
-0.024751731
-0.0288766
-0.031736012
-0.033505273
-0.0341877
-0.033532034
-0.030997054
-0.026102881
-0.018798022
-0.009520763
0.000918643
0.011484856
0.020941916
0.028061944
0.031952198
0.032358154
0.029627584
0.024548097
0.018053974
0.011031262
0.004442557
-0.000900122
-0.004773405
-0.007585229
-0.010091944
-0.01285324
-0.015995978
-0.019162429
-0.021776043
-0.023244425
-0.023255025
-0.02180704
-0.019025619
-0.014988912
-0.009823246
-0.00394555
0.001915018
0.006934501
0.010541381
0.012408227
0.012443933
0.010962012
0.008783423
0.006807436
0.005437117
0.004430094
0.003323722
0.001887298
1.4032E-05
-0.002390286
-0.005376133
-0.008686039
-0.011667927
-0.013546602
-0.013815315
-0.012385798
-0.009464615
-0.005493747
-0.00099793
0.003512447
0.00773966
0.011599137
0.015066789
0.018084379
0.020688465
0.023137749
0.025746225
0.028640325
0.031663854
0.034583591
0.037307469
0.039989381
0.042729265
0.045488687
0.048075857
0.050086798
0.05098837
0.050173566
0.047161971
0.041871902
0.034931298
0.027704426
0.021790385
0.018269636
0.01737813
0.018663662
0.021110966
0.023369101
0.024088412
0.022510354
0.018909151
0.014440098
0.010512802
0.007947419
0.00659953
0.005521313
0.003482964
-0.000451562
-0.006435729
-0.013659658
-0.020554656
-0.02537978
-0.027035991
-0.025483786
-0.021652091
-0.017128385
-0.013521721
-0.011936327
-0.012687323
-0.015172838
-0.018076675
-0.019856155
-0.019429319
-0.016402147
-0.011029059
-0.004197334
0.002720837
0.008394536
0.011989743
0.013513685
0.01354623
0.012686034
0.01126342
0.009536819
0.007910154
0.006649086
0.005521517
0.003826766
0.00096532
-0.003067801
-0.007600498
-0.011739819
-0.014827314
-0.01667494
-0.017327927
-0.016788844
-0.015007699
-0.012011682
-0.007993496
-0.003245939
0.001755984
0.006443911
0.010578573
0.014479641
0.018716492
0.023368614
0.027785427
0.030919655
0.031811862
0.030101268
0.02618805
0.020777118
0.01443603
0.007382324
-0.000359592
-0.008613022
-0.016853981
-0.024349563
-0.030585577
-0.035401547
-0.038877229
-0.040999616
-0.0415797
-0.040528572
-0.038050601
-0.034797117
-0.031598071
-0.029191024
-0.027840137
-0.027314651
-0.02708405
-0.026497435
-0.02491536
-0.022079498
-0.018273603
-0.014283305
-0.011214116
-0.010053789
-0.011426085
-0.015485701
-0.021922924
-0.029912619
-0.038027624
-0.044471807
-0.04774633
-0.04731634
-0.043855542
-0.038669055
-0.032967469
-0.027399596
-0.022042891
-0.016652838
-0.010844731
-0.004344934
0.002773648
0.009854707
0.015824847
0.019757818
0.021219026
0.020354014
0.017784671
0.014396405
0.011018523
0.008225436
0.006217658
0.004866187
0.003617756
0.001760764
-0.001217962
-0.005144886
-0.009272861
-0.012624413
-0.014475467
-0.014462193
-0.012642402
-0.009280521
-0.004719721
0.00058319
0.005921269
0.010425328
0.013392437
0.014613838
0.014319327
0.012979897
0.01101237
0.008630644
0.005694581
0.001865134
-0.003166392
-0.009509516
-0.017032879
-0.025307078
-0.033432577
-0.04019568
-0.044387458
-0.045198942
-0.042498721
-0.037164067
-0.030854881
-0.02524718
-0.021034313
-0.017666384
-0.013939016
-0.008914289
-0.002412456
0.005027241
0.012264014
0.017788372
0.020172832
0.018733678
0.014188081
0.008260443
0.002773556
-0.001231462
-0.003624911
-0.004833091
-0.00537292
-0.005707524
-0.006219094
-0.007189559
-0.008662652
-0.010362864
-0.011747954
-0.012166757
-0.011311485
-0.009554052
-0.007871881
-0.007576407
-0.009917135
-0.015544697
-0.024074921
-0.034041569
-0.043346555
-0.049834309
-0.051954338
-0.049410044
-0.043201169
-0.035094513
-0.026547804
-0.018104833
-0.009533447
-0.000622534
0.008525884
0.017592887
0.026249223
0.033745608
0.03869984
0.039573633
0.035627655
0.02760675
0.017476734
0.00752427
-0.000532391
-0.00563634
-0.007405761
-0.006286703
-0.003623257
-0.00112275
-8.52722E-05
-0.000824817
-0.002747009
-0.00468242
-0.005384117
-0.003899623
-4.31949E-05
0.005478917
0.011261013
0.015729209
0.017760649
0.017311923
0.015419654
0.013637708
0.013325159
0.015155926
0.018918463
0.02378116
0.028848011
0.033658354
0.038232586
0.042701422
0.047057851
0.051279605
0.055612592
0.060283929
0.065161884
0.069483306
0.072032148
0.07177896
0.068455619
0.062595855
0.055313319
0.047863884
0.041177706
0.035569474
0.030815976
0.026418919
0.021893501
0.017014477
0.01181514
0.006618319
0.00203177
-0.001375342
-0.003475248
-0.004588152
-0.005068249
-0.004913826
-0.00403367
-0.002444587
-0.000253366
0.002655989
0.006492129
0.011065993
0.015529269
0.018706053
0.019465993
0.017045352
0.011298801
0.002911446
-0.006570824
-0.015025411
-0.020383243
-0.02125393
-0.017511735
-0.010547903
-0.002991623
0.002289556
0.003358509
2.64957E-05
-0.006054823
-0.012277188
-0.016209356
-0.016401467
-0.012516671
-0.0053596
0.003395764
0.011661561
0.017770445
0.020963551
0.021413345
0.02002124
0.017850731
0.015604696
0.013376379
0.011096249
0.008860707
0.006969779
0.005777766
0.005559854
0.006439854
0.008424243
0.011279318
0.014494529
0.017382149
0.019091993
0.018700274
0.01557108
0.009960275
0.003026579
-0.003642904
-0.008598099
-0.010936898
-0.010453166
-0.00755837
-0.003170303
0.001604558
0.005676755
0.008261731
0.009240169
0.009170743
0.008877035
0.008743214
0.008736469
0.008627324
0.008156598
0.007076081
0.005353228
0.003102161
0.00030998
-0.002835806
-0.0058702
-0.0082811
-0.010034461
-0.011559955
-0.01333821
-0.015463434
-0.017471541
-0.018654834
-0.018353314
-0.016075753
-0.011380812
-0.004204579
0.004714526
0.013612917
0.02033245
0.023452974
0.022981608
0.02001514
0.015949422
0.012072819
0.009379506
0.008511283
0.009530082
0.011726657
0.013776777
0.014384209
0.012880441
0.00930771
0.004383987
-0.000538878
-0.003957872
-0.005213102
-0.004876837
-0.004239744
-0.00436853
-0.00573633
-0.00825054
-0.011309558
-0.01406004
-0.015539659
-0.015030444
-0.012440168
-0.008458378
-0.004439227
-0.001822244
-0.001474421
-0.003424824
-0.006958318
-0.011065471
-0.014547096
-0.016191852
-0.015292743
-0.01206538
-0.007534449
-0.002892234
0.000928273
0.003476152
0.004897052
0.005852474
0.007160699
0.009585145
0.013617734
0.018957906
0.024232398
0.027474433
0.027317117
0.023749424
0.017911607
0.011470849
0.005911537
0.001976263
-0.000556792
-0.002552639
-0.004830472
-0.007872309
-0.011889694
-0.01683049
-0.022235427
-0.027352436
-0.031334438
-0.033685924
-0.034290846
-0.0332842
-0.030994915
-0.027883119
-0.024347594
-0.02057692
-0.016592669
-0.012481235
-0.008468294
-0.004938764
-0.002242933
-0.000320475
0.001413564
0.003808675
0.007502696
0.012476734
0.01818159
0.023710713
0.028072603
0.030593184
0.031176317
0.030150184
0.027933428
0.02495802
0.021685267
0.018385054
0.01502259
0.011428081
0.007553673
0.003695857
0.000215947
-0.002789813
-0.005587189
-0.008619553
-0.012146782
-0.015957442
-0.019404272
-0.02178354
-0.022684527
-0.022116759
-0.020231775
-0.017321621
-0.01382587
-0.010264277
-0.007040018
-0.004084789
-0.000870751
0.003151292
0.008143263
0.013781853
0.019300592
0.023785224
0.026441232
0.026855326
0.025198154
0.022098081
0.018365787
0.014671766
0.011499534
0.009276997
0.008356688
0.008763017
0.009824958
0.010333954
0.0091869
0.006092016
0.001833648
-0.002036051
-0.003817248
-0.002410369
0.002161836
0.008686955
0.015316936
0.020255162
0.022404739
0.021542562
0.018154291
0.013323334
0.008448378
0.004654045
0.002210011
0.000555835
-0.00112243
-0.003258038
-0.005585116
-0.007232549
-0.007194598
-0.004989512
-0.000849655
0.004375483
0.00965356
0.014121972
0.017212358
0.018862839
0.019616084
0.020243805
0.021093133
0.021977042
0.022518694
0.022265294
0.02070747
0.017515862
0.012885902
0.007459497
0.002024796
-0.002787051
-0.00656843
-0.009102283
-0.01035944
-0.010636767
-0.010429773
-0.010053845
-0.009535265
-0.008805302
-0.007700589
-0.005866557
-0.002882048
0.001368665
0.006464371
0.011454625
0.015021246
0.015886791
0.013414169
0.007805717
-6.63267E-05
-0.008743965
-0.016409656
-0.021501398
-0.023508268
-0.023205673
-0.02199776
-0.020760781
-0.019469685
-0.017596848
-0.014636322
-0.010521304
-0.005674398
-0.000832738
0.003400255
0.006751642
0.009180046
0.01085151
0.012211657
0.013679557
0.01522197
0.016226159
0.015733652
0.012804549
0.006952387
-0.001659733
-0.012139928
-0.023044333
-0.03265427
-0.039440336
-0.042520336
-0.041906262
-0.038380159
-0.033192548
-0.02774672
-0.023257384
-0.0204818
-0.019652333
-0.020393429
-0.021921492
-0.023537875
-0.024997207
-0.026393002
-0.02799531
-0.029987409
-0.032199937
-0.033903895
-0.034175549
-0.032274233
-0.02793418
-0.021333157
-0.013246037
-0.00507643
0.001752299
0.006366789
0.008695793
0.009204096
0.008423231
0.006839605
0.004801472
0.002681334
0.001075812
0.000553751
0.001040584
0.001872995
0.002446652
0.002661245
0.002589837
0.002358917
0.002412606
0.003479526
0.006117922
0.010232782
0.014997097
0.019014322
0.020891015
0.019918252
0.016354145
0.011104922
0.005291086
-0.000107961
-0.004459518
-0.007811655
-0.010804565
-0.01416061
-0.01801559
-0.021891233
-0.025091941
-0.027011457
-0.027374646
-0.026484691
-0.025100029
-0.023966627
-0.023363154
-0.023182445
-0.023350259
-0.02385669
-0.02447826
-0.024568456
-0.023397851
-0.020692811
-0.016739979
-0.01201008
-0.006784674
-0.001319624
0.004000472
0.008524499
0.011411533
0.012020523
0.010355429
0.007214782
0.003707628
0.000476303
-0.002459709
-0.005273946
-0.007881136
-0.010125298
-0.012056643
-0.013850901
-0.015569043
-0.017060173
-0.017907951
-0.017521482
-0.015472165
-0.011849821
-0.007392866
-0.003061166
0.000523498
0.003399826
0.006084471
0.009209276
0.013129186
0.017654605
0.021915595
0.024905616
0.026248366
0.02653988
0.026909385
0.028254919
0.030612828
0.033270601
0.035217308
0.035398874
0.033016021
0.027892158
0.020609885
0.012268294
0.004007369
-0.003245462
-0.0089751
-0.013050616
-0.015650364
-0.016887717
-0.016701226
-0.014869337
-0.011125374
-0.005441128
0.001550809
0.008520585
0.013985583
0.017056754
0.017556438
0.015833425
0.012578333
0.008739143
0.005289049
0.003146752
0.002847103
0.004297339
0.006658566
0.008690542
0.009288395
0.007972407
0.005045014
0.001386803
-0.002001893
-0.004343259
-0.005444274
-0.00578439
-0.006319563
-0.008064364
-0.011702022
-0.017459497
-0.024861726
-0.032718944
-0.039362039
-0.043229277
-0.043525875
-0.040551965
-0.03557525
-0.030278224
-0.026092761
-0.023649474
-0.022641703
-0.021938773
-0.020115771
-0.016105667
-0.009772982
-0.001942529
0.006085013
0.013052915
0.018042475
0.020577454
0.020594689
0.01852642
0.015368374
0.012370484
0.010490581
0.009856757
0.0095729
0.008282984
0.005029285
-0.000430517
-0.007674142
-0.015849262
-0.023601993
-0.029257872
-0.031400493
-0.029673573
-0.024973119
-0.019120046
-0.013889931
-0.010213253
-0.007971608
-0.006405111
-0.004591155
-0.001890026
0.001872565
0.006505789
0.011495188
0.015972165
0.019049545
0.020457655
0.020811102
0.02128852
0.023059121
0.026909284
0.032774348
0.039595207
0.045448922
0.048291685
0.046852047
0.041220577
0.032761383
0.023318238
0.014454749
0.007158079
0.002017357
-0.000688162
-0.001240891
-0.000476618
0.000453752
0.000291241
-0.001937343
-0.006411212
-0.012160332
-0.017492041
-0.02102189
-0.022336697
-0.022006321
-0.020959152
-0.019789511
-0.018485623
-0.016768177
-0.014408021
-0.01145424
-0.008268201
-0.005567446
-0.004043933
-0.004014493
-0.005326947
-0.007372521
-0.009121015
-0.009374901
-0.00735481
-0.003088308
0.002758985
0.009122663
0.014963053
0.019463851
0.021875772
0.021443428
0.017638605
0.010679697
0.001915181
-0.006512214
-0.012524694
-0.015019955
-0.014353477
-0.011947715
-0.009299739
-0.007187686
-0.005658232
-0.004435334
-0.003244926
-0.001844901
0.000136277
0.003006609
0.00679682
0.011095976
0.015299958
0.018919897
0.02181694
0.024146587
0.026147948
0.027941352
0.029526157
0.030898134
0.032190514
0.033421603
0.034310863
0.034407749
0.033397516
0.031269564
0.028096907
0.023884628
0.018787851
0.013229288
0.007596267
0.001826267
-0.004442131
-0.011393545
-0.019014434
-0.027002793
-0.034764836
-0.04133026
-0.04590091
-0.048229967
-0.048675427
-0.047585006
-0.044960044
-0.040613033
-0.034430867
-0.026486774
-0.017172312
-0.007353938
0.001747374
0.008950529
0.013428412
0.014892347
0.013707235
0.010776468
0.007284942
0.00427169
0.002273811
0.001101334
-9.37853E-05
-0.002307221
-0.006210375
-0.011749452
-0.017909453
-0.023026674
-0.025487782
-0.024473961
-0.020537029
-0.015403266
-0.011243392
-0.009730264
-0.011398307
-0.015539503
-0.020647092
-0.025266666
-0.028495314
-0.029977182
-0.029755147
-0.028324236
-0.026511724
-0.02513659
-0.024649166
-0.024962306
-0.02543635
-0.024998223
-0.022582343
-0.017737735
-0.011037472
-0.003891536
0.002134219
0.00609256
0.007802617
0.007524537
0.005719464
0.003174208
0.000913401
-0.000338509
-0.000608983
-0.00044647
-0.000690236
-0.002188004
-0.005393798
-0.010091739
-0.015499836
-0.020803447
-0.025395348
-0.028598144
-0.029540344
-0.027490008
-0.022424492
-0.015362703
-0.007979049
-0.00154086
0.003669772
0.008147285
0.012332804
0.016209304
0.019503794
0.022045946
0.023778487
0.024698579
0.024765916
0.023744761
0.021223163
0.016862717
0.010796387
0.003777313
-0.003044673
-0.008626093
-0.012310963
-0.013933185
-0.01388924
-0.012892924
-0.011586039
-0.010401625
-0.009527031
-0.009022316
-0.008697079
-0.00818824
-0.006965712
-0.004527188
-0.000691368
0.003925746
0.007970859
0.010219197
0.010248478
0.008552175
0.005962919
0.003117531
0.000215082
-0.003092253
-0.007309084
-0.012555795
-0.018258779
-0.023409407
-0.026893226
-0.027858604
-0.025742214
-0.020537149
-0.012733245
-0.00329813
0.006442309
0.015076216
0.021557279
0.025708696
0.028268084
0.030498382
0.033580739
0.038061676
0.043672965
0.049371236
0.053871765
0.056221055
0.056095103
0.05378237
0.050009608
0.045708738
0.041700668
0.038537967
0.036385553
0.035060843
0.034186089
0.033253791
0.031925333
0.030170737
0.028254488
0.026472381
0.025081296
0.024406255
0.024692149
0.0258665
0.027302227
0.028165312
0.027823748
0.025965951
0.022551452
0.017905649
0.012723817
0.007888632
0.004139905
0.001954623
0.00149669
0.00282306
0.00594353
0.010661115
0.016373252
0.022163058
0.026982454
0.02982522
0.029990299
0.027448521
0.022949865
0.017639457
0.012466081
0.007820172
0.003649752
-0.000231026
-0.00403906
-0.008042633
-0.012503925
-0.017529884
-0.022917479
-0.028057078
-0.031982662
-0.033628809
-0.032605888
-0.02947937
-0.025478794
-0.021854572
-0.019484406
-0.018827832
-0.019824418
-0.021971856
-0.024593926
-0.026988234
-0.028680414
-0.029628983
-0.029972364
-0.029727794
-0.028550444
-0.026083766
-0.022230124
-0.017388142
-0.012437658
-0.008422202
-0.006084634
-0.005440264
-0.005809661
-0.006162786
-0.005618942
-0.003927832
-0.001718785
-0.00017145
-0.000478112
-0.003305728
-0.008478621
-0.0150297
-0.021692813
-0.027321766
-0.030927628
-0.031752977
-0.029619672
-0.025215816
-0.019661106
-0.013839827
-0.007860748
-0.001360629
0.00592587
0.013825318
0.021768446
0.028804167
0.033821669
0.036122305
0.035676846
0.033110554
0.029450737
0.025960711
0.023737531
0.023412187
0.024991852
0.0278389
0.030946629
0.033396874
0.034641828
0.034515286
0.033207917
0.031369282
0.029744761
0.028684799
0.027938673
0.027017885
0.025534784
0.023252029
0.019866114
0.014952029
0.008249734
0.000170646
-0.008070685
-0.014845456
-0.018876114
-0.019745141
-0.018045468
-0.015111706
-0.012316101
-0.010707478
-0.010848151
-0.012663233
-0.015418694
-0.017879644
-0.018943781
-0.018158792
-0.01589536
-0.013146055
-0.010934117
-0.009820145
-0.009793434
-0.010565362
-0.011682545
-0.012563403
-0.012662162
-0.011604663
-0.009189531
-0.005697737
-0.002125597
0.000270854
0.000732855
-0.000617281
-0.002938685
-0.005190074
-0.006641647
-0.007014845
-0.006382197
-0.004871368
-0.002442909
0.001063871
0.005641693
0.01082074
0.015761695
0.019591516
0.021878927
0.02267885
0.022293019
0.020954016
0.018786721
0.015837114
0.012136027
0.008070307
0.004580067
0.002962022
0.004075779
0.00781471
0.01321938
0.018963364
0.023981721
0.027777339
0.030347861
0.032010548
0.033263532
0.034584122
0.036265599
0.038250847
0.039944902
0.040365739
0.038293563
0.032860523
0.024181921
0.013587284
0.002987403
-0.006062094
-0.012829318
-0.017316625
-0.019956949
-0.021404776
-0.02244927
-0.02391005
-0.026233755
-0.029088937
-0.031390051
-0.031908201
-0.029989007
-0.026062193
-0.021273204
-0.016620446
-0.012493867
-0.008926816
-0.005866728
-0.003231811
-0.00103882
0.000256025
1.37589E-05
-0.002054241
-0.005760787
-0.010845412
-0.017036942
-0.023931081
-0.030918948
-0.037349589
-0.042678677
-0.04650625
-0.04847212
-0.048606476
-0.047513542
-0.046054047
-0.044698772
-0.043552257
-0.042655022
-0.042081364
-0.041718553
-0.041263888
-0.040355412
-0.038709266
-0.03619361
-0.033090752
-0.030168978
-0.028347152
-0.028177788
-0.02935626
-0.030768114
-0.031097738
-0.029425896
-0.025587294
-0.020266502
-0.014683423
-0.009998277
-0.006708982
-0.004319279
-0.001836919
0.001616172
0.006265989
0.01177793
0.017574104
0.023139143
0.028068857
0.031863777
0.033933488
0.033883705
0.032027245
0.029513302
0.027812397
0.027979567
0.030058169
0.033212736
0.036088797
0.037275726
0.035779885
0.031460548
0.025231173
0.018811613
0.013918941
0.011552577
0.01169962
0.013666025
0.016535874
0.019561863
0.022207589
0.024102639
0.025007583
0.024874246
0.023855022
0.022171141
0.019964184
0.017138763
0.013356259
0.008393942
0.002669226
-0.00261731
-0.006044283
-0.006852771
-0.005159626
-0.001814338
0.001811812
0.004254404
0.004769024
0.00361405
0.001789816
0.000525003
0.001006274
0.004102442
0.00996649
0.017667566
0.025315166
0.030879455
0.032865557
0.030618396
0.024244922
0.01481607
0.004363228
-0.004900168
-0.011731359
-0.016355162
-0.019999565
-0.024026372
-0.029241287
-0.035621346
-0.04226808
-0.047613064
-0.049993506
-0.048267172
-0.042165405
-0.032346119
-0.020415207
-0.008582895
0.001247524
0.00808894
0.011890286
0.013331048
0.013549819
0.013608594
0.014000687
0.01469002
0.015373733
0.015681197
0.015198642
0.013746266
0.011808979
0.010548769
0.011262403
0.014589383
0.020184664
0.026670545
0.032208873
0.035160514
0.034686576
0.03099903
0.02532233
0.019549334
0.015667749
0.015102708
0.018007673
0.023057453
0.027969184
0.030390096
0.028828417
0.023237095
0.014943732
0.006259508
-0.000332788
-0.003020911
-0.001318398
0.003844165
0.010269347
0.015295039
0.016820854
0.014369699
0.009139156
0.00330744
-0.000883266
-0.001845911
0.000698653
0.005460881
0.010187406
0.01286873
0.012668481
0.010113747
0.006531384
0.00320997
0.000782207
-0.000869506
-0.00247995
-0.004986668
-0.009024662
-0.014757889
-0.021627782
-0.028324726
-0.033416043
-0.036076438
-0.0362845
-0.034588302
-0.031823365
-0.028854807
-0.026361579
-0.024583004
-0.023368345
-0.022484918
-0.021790123
-0.021113153
-0.020172131
-0.018818623
-0.017104658
-0.015208002
-0.013224952
-0.011309988
-0.009807349
-0.009121439
-0.009483821
-0.010811741
-0.012778199
-0.014843149
-0.016353335
-0.016683604
-0.015704791
-0.013878949
-0.012058514
-0.011034094
-0.011217534
-0.012809886
-0.015895349
-0.02030879
-0.025449408
-0.030355895
-0.033908282
-0.03527662
-0.03423261
-0.031128467
-0.026523292
-0.020885883
-0.014548649
-0.007765313
-0.000837717
0.005709884
0.011169101
0.014929447
0.016681688
0.016287133
0.013636319
0.008835659
0.002743208
-0.002918449
-0.006495135
-0.007559965
-0.007002844
-0.006215018
-0.006322824
-0.007817596
-0.010488753
-0.013573039
-0.016134944
-0.017222956
-0.016109681
-0.012631485
-0.007486694
-0.002013296
0.002369736
0.004733371
0.004845082
0.003178487
0.000781128
-0.00121841
-0.002105474
-0.001754864
-0.000618838
0.000499041
0.000851415
0.000146932
-0.001168252
-0.001958003
-0.000995514
0.002247161
0.00723774
0.012674473
0.017055579
0.019320507
0.019283783
0.01760664
0.015312429
0.01335384
0.012407627
0.012670453
0.013685292
0.014394057
0.013398221
0.0094281
0.001889428
-0.008608915
-0.020085374
-0.029871737
-0.035648263
-0.036379345
-0.032742007
-0.0265615
-0.019821574
-0.013998102
-0.010004968
-0.008124265
-0.007997245
-0.008765963
-0.009413011
-0.009224164
-0.00792627
-0.005690512
-0.003045799
-0.000659253
0.00108833
0.002064895
0.002077582
0.000810575
-0.00184345
-0.005379991
-0.00885005
-0.011452475
-0.012835959
-0.01305628
-0.01206023
-0.009766072
-0.006420357
-0.00277526
0.000477209
0.002843788
0.003906638
0.003338222
0.001313685
-0.001501782
-0.004164692
-0.005876891
-0.006465697
-0.006615735
-0.007557988
-0.010174759
-0.014332389
-0.019187168
-0.023753591
-0.027063765
-0.028179985
-0.0266281
-0.023057942
-0.018927773
-0.015799596
-0.01457964
-0.01522112
-0.016901043
-0.018609175
-0.019715063
-0.0201458
-0.020096552
-0.019756861
-0.019273234
-0.018985466
-0.019352455
-0.020538958
-0.022252605
-0.024023366
-0.02543217
-0.026050846
-0.025293905
-0.022624838
-0.018037274
-0.012260427
-0.006516981
-0.001950509
0.00073119
0.001436314
0.000687512
-0.000500594
-0.001153313
-0.000942039
-0.000144044
0.000655823
0.000786001
-4.96793E-05
-0.001361437
-0.001867811
-0.000207745
0.004245519
0.011129276
0.019340741
0.027369836
0.033697274
0.037445358
0.038844205
0.039069344
0.03952444
0.040934582
0.043132871
0.045461608
0.047072641
0.047228942
0.045265267
0.040839676
0.034150279
0.026204793
0.01863015
0.013064361
0.010430409
0.010511183
0.012120075
0.013801978
0.01456882
0.014234536
0.013305557
0.012602735
0.012920103
0.014710349
0.017753471
0.021260519
0.02425525
0.026062247
0.026480834
0.025694614
0.023999542
0.021806179
0.019822915
0.018994679
0.019823777
0.021808918
0.023509824
0.023262364
0.020139753
0.014545219
0.008100661
0.002960955
0.000852648
0.00238676
0.006888785
0.012932256
0.019003293
0.0241309
0.02794477
0.030466958
0.031968636
0.032867642
0.033574911
0.03399211
0.033140212
0.029459037
0.021649781
0.009741618
-0.004569844
-0.01846079
-0.029062385
-0.034648619
-0.035244919
-0.032399263
-0.028269846
-0.024778913
-0.023095781
-0.023444145
-0.025328493
-0.02771429
-0.029285229
-0.028892118
-0.026071458
-0.021389201
-0.016242163
-0.012296989
-0.010807466
-0.011978498
-0.014710246
-0.017106961
-0.017267811
-0.014212698
-0.008368349
-0.001524741
0.003928156
0.006275035
0.005309442
0.002215469
-0.001075219
-0.002569398
-0.00086865
0.00431752
0.011998469
0.02016165
0.026402907
0.028971178
0.027580732
0.023417483
0.018505164
0.014731493
0.013083795
0.013379859
0.014557797
0.015129796
0.013980976
0.010993737
0.007106907
0.003689625
0.00178328
0.001852762
0.003811515
0.007273495
0.011707435
0.016362015
0.020394278
0.023060185
0.023912617
0.023108305
0.021534476
0.020631996
0.021472013
0.02396144
0.026615733
0.027258549
0.02404874
0.016387917
0.005175511
-0.007405015
-0.018656386
-0.026088106
-0.028353089
-0.025822391
-0.020480029
-0.014973122
-0.011174937
-0.009522153
-0.009202163
-0.00891006
-0.007363526
-0.003671591
0.002354594
0.0098498
0.017130785
0.022214766
0.02361056
0.020968524
0.015275767
0.008383716
0.002271035
-0.001748969
-0.003405231
-0.003378681
-0.002755027
-0.002450562
-0.002688979
-0.003077701
-0.002924344
-0.001500766
0.001793991
0.007062273
0.013607839
0.020171283
0.025454551
0.028697651
0.029801131
0.029100074
0.027013821
0.024073474
0.020934538
0.018025183
0.014840694
0.010077932
0.002660233
-0.007134001
-0.017607666
-0.026345203
-0.03115009
-0.030803494
-0.02533475
-0.015919707
-0.004622031
0.005947343
0.01325868
0.015658876
0.01309665
0.007345386
0.00114909
-0.00311008
-0.004361994
-0.002846402
0.000232367
0.003089262
0.004095907
0.002468975
-0.001527428
-0.006770925
-0.011697
-0.014769612
-0.015119469
-0.013072824
-0.009886997
-0.006881934
-0.00472042
-0.003184756
-0.00149402
0.000994925
0.004358252
0.008125393
0.0115476
0.013747655
0.014032851
0.012130947
0.008374778
0.003609179
-0.001028969
-0.004718332
-0.00723645
-0.00870788
-0.009366757
-0.009610846
-0.010145325
-0.01166927
-0.014392508
-0.01767581
-0.020349426
-0.021417898
-0.020430841
-0.017619335
-0.013695732
-0.009754143
-0.007082721
-0.006785479
-0.009155003
-0.013400737
-0.018051463
-0.021648064
-0.023305827
-0.022947618
-0.021256508
-0.019428633
-0.018486004
-0.018581283
-0.018895223
-0.018349717
-0.016474791
-0.013629403
-0.010780161
-0.0090382
-0.009254721
-0.011763687
-0.01631587
-0.021963557
-0.026928119
-0.029086369
-0.026906067
-0.020265009
-0.010242425
0.001680777
0.014024443
0.025131558
0.03333403
0.037616164
0.038298058
0.036992349
0.035871686
0.036498391
0.039110932
0.042684194
0.045622829
0.046416328
0.044163335
0.038821025
0.030925055
0.021161759
0.010122303
-0.001466779
-0.012474815
-0.021528328
-0.027520841
-0.02999801
-0.029224369
-0.025862007
-0.020455142
-0.013156972
-0.003977827
0.006622646
0.017474754
0.026964735
0.033638982
0.036600579
0.035872865
0.032483738
0.02811339
0.02407149
0.020743012
0.017826807
0.014913599
0.011795058
0.008254715
0.00415463
-0.000328288
-0.004535589
-0.007449493
-0.007996763
-0.005473452
8.80541E-05
0.007661999
0.015529062
0.021918912
0.025693331
0.026554863
0.024786995
0.021034523
0.016211332
0.011347886
0.007071856
0.003472151
0.000349218
-0.002585939
-0.005574998
-0.008527014
-0.010907564
-0.011975338
-0.011216523
-0.008787582
-0.005442671
-0.002192078
0.000253133
0.001530898
0.001588226
0.000555191
-0.00113854
-0.002823492
-0.003799252
-0.003843038
-0.003329812
-0.002964698
-0.003485151
-0.00528471
-0.008414385
-0.012523944
-0.017044545
-0.02120592
-0.024064691
-0.024852357
-0.023437774
-0.020524246
-0.01733371
-0.015022156
-0.014253494
-0.015014662
-0.016752449
-0.018562605
-0.019488479
-0.018723992
-0.016000273
-0.011987599
-0.008176243
-0.005951244
-0.005779687
-0.006926953
-0.008151888
-0.008556988
-0.007914223
-0.006668893
-0.005737077
-0.00613693
-0.008314128
-0.01182396
-0.015634459
-0.018682452
-0.020338449
-0.020528527
-0.019571232
-0.01807657
-0.016849815
-0.016617076
-0.017538401
-0.019150825
-0.020727278
-0.021534265
-0.021113105
-0.019512187
-0.017376792
-0.015651049
-0.014942554
-0.015235835
-0.016122689
-0.017118311
-0.017804271
-0.017795652
-0.016853129
-0.01491793
-0.012288046
-0.009757243
-0.008262905
-0.008423009
-0.009956855
-0.011671624
-0.011911802
-0.009395983
-0.003992168
0.002971398
0.009201255
0.012575337
0.012218089
0.00876794
0.003951918
-0.000382886
-0.002974548
-0.00344329
-0.001966932
0.00098653
0.004629753
0.007793203
0.00947125
0.009308737
0.007692511
0.005600904
0.004223253
0.004542387
0.006762032
0.010300874
0.014284909
0.018021591
0.021037358
0.023092834
0.024154509
0.024232554
0.023126077
0.020581677
0.016567451
0.011508358
0.006140356
0.001185055
-0.002759477
-0.005335083
-0.006480529
-0.006467308
-0.005735368
-0.004751203
-0.003828006
-0.002932804
-0.001795011
-7.5529E-05
0.00240191
0.005517295
0.008956524
0.012475776
0.015864686
0.018538997
0.019532422
0.018028659
0.013939976
0.008024329
0.001452053
-0.004658543
-0.009558551
-0.012872632
-0.014484522
-0.014418951
-0.012892493
-0.010348949
-0.007352557
-0.004261527
-0.001229807
0.001697533
0.004328488
0.006399004
0.007632288
0.007859086
0.007272098
0.006238473
0.004904343
0.00309285
0.000616967
-0.002458484
-0.005903868
-0.009535959
-0.013328366
-0.017141756
-0.020529114
-0.022859454
-0.023627257
-0.02259395
-0.01991257
-0.016122627
-0.011967144
-0.008359842
-0.006118467
-0.00569592
-0.007034228
-0.009570491
-0.012227298
-0.013838649
-0.013950039
-0.013111737
-0.012465975
-0.012858175
-0.014457967
-0.016828882
-0.018931514
-0.019459994
-0.017438667
-0.012833384
-0.006560437
-0.000168339
0.004674497
0.006929307
0.006464788
0.00398585
0.000589444
-0.002478031
-0.003960167
-0.002967543
0.000526123
0.005429556
0.009972584
0.012658244
0.012866896
0.010976341
0.008015547
0.005443367
0.004690175
0.006495301
0.01039487
0.015025097
0.018793201
0.0204462
0.019443942
0.016068948
0.011319943
0.006745387
0.003917611
0.003664317
0.00576374
0.009016851
0.011777878
0.012622388
0.010979023
0.007367486
0.003233196
0.000179477
-0.000702182
0.000705232
0.003617799
0.006708452
0.00848799
0.007885744
0.004751249
4.11043E-05
-0.00450246
-0.007160927
-0.007120029
-0.004839091
-0.001638917
0.000931392
0.001776385
0.000574092
-0.00227665
-0.005885562
-0.009260609
-0.011603797
-0.012607339
-0.012523996
-0.011894721
-0.011245161
-0.011033032
-0.011563551
-0.012847742
-0.014442074
-0.015473183
-0.015123001
-0.013028503
-0.009319065
-0.004443681
0.000949265
0.005892147
0.009430829
0.01137775
0.012608198
0.014414929
0.017621578
0.022098982
0.027041972
0.031483352
0.034818735
0.037029978
0.038371551
0.039000613
0.038657072
0.036685263
0.032385949
0.025643402
0.016922244
0.007070253
-0.002883283
-0.01187219
-0.019178283
-0.024666617
-0.02852133
-0.030889622
-0.03174441
-0.031075631
-0.029107085
-0.026274973
-0.023173562
-0.02044417
-0.018606447
-0.017920486
-0.018226237
-0.018864505
-0.018891591
-0.017531711
-0.014614863
-0.010724394
-0.00690517
-0.004117537
-0.002853151
-0.00296465
-0.003519307
-0.003041356
-0.000289643
0.004976335
0.011836163
0.018856415
0.024838492
0.029219493
0.031975115
0.033614302
0.034846248
0.036098481
0.037184296
0.037568948
0.036616256
0.033672697
0.028372782
0.021187878
0.01346277
0.006724078
0.001931878
-0.000633983
-0.000996686
0.000695605
0.004157423
0.008671653
0.013070958
0.016050057
0.017011686
0.016293927
0.014906266
0.014008655
0.014403425
0.016183286
0.018494518
0.019876503
0.018853474
0.014636802
0.007499161
-0.001472938
-0.010722042
-0.018645952
-0.024128287
-0.027132116
-0.028592357
-0.029858079
-0.031868163
-0.034647659
-0.037359388
-0.038825734
-0.038262137
-0.035494149
-0.030958398
-0.025455558
-0.019851979
-0.014951331
-0.011365225
-0.009298832
-0.00836841
-0.007756478
-0.006515218
-0.003897698
0.000227278
0.005454931
0.010958145
0.015843164
0.019375691
0.021241677
0.021359386
0.019765216
0.01685399
0.013732612
0.01184773
0.0123199
0.015355311
0.019915628
0.024058587
0.025652275
0.023345003
0.017363676
0.009414232
0.001764811
-0.003802048
-0.006554886
-0.007050126
-0.006694324
-0.006984659
-0.008967763
-0.012994835
-0.018617203
-0.024579955
-0.029230843
-0.031326517
-0.03065126
-0.027974431
-0.024343412
-0.020479171
-0.016642178
-0.012818191
-0.008820452
-0.004666678
-0.000900553
0.001597333
0.002314074
0.001439213
-0.000526175
-0.003213122
-0.006369884
-0.009518831
-0.01191785
-0.013059923
-0.013258618
-0.013480866
-0.014712331
-0.017467899
-0.021597049
-0.026383952
-0.03089556
-0.034383979
-0.036563531
-0.037660747
-0.038181253
-0.03834976
-0.037949211
-0.036438224
-0.033375889
-0.028632398
-0.022470521
-0.015402468
-0.007970691
-0.000450755
0.006929044
0.013822274
0.019841765
0.02478925
0.028545201
0.031002778
0.03228306
0.032924754
0.033767713
0.035279292
0.037173542
0.038732652
0.039362195
0.039023415
0.038289759
0.037947769
0.038429146
0.039430119
0.040019516
0.039393879
0.037341292
0.034263859
0.030776455
0.027361636
0.024228215
0.021336098
0.01862785
0.016199339
0.014298185
0.013164515
0.012753204
0.012783715
0.012969939
0.01339704
0.014465034
0.016392419
0.018794491
0.020815817
0.021559213
0.020305425
0.016757641
0.011244736
0.00462498
-0.001972454
-0.007513886
-0.011317746
-0.013318302
-0.01432966
-0.015895837
-0.019381582
-0.025166248
-0.032470467
-0.039706383
-0.045272278
-0.048215407
-0.048681367
-0.047553638
-0.04566517
-0.043462975
-0.041256606
-0.03956903
-0.039088617
-0.040079421
-0.042039669
-0.043937878
-0.044826067
-0.044198932
-0.042139174
-0.039173937
-0.036099342
-0.033440339
-0.031151589
-0.028721845
-0.025618878
-0.02155899
-0.016646294
-0.011181242
-0.00535991
0.000971865
0.007888807
0.015015792
0.021575808
0.026938349
0.031100204
0.034450308
0.03722247
0.039227683
0.039993991
0.038938847
0.035699866
0.030575254
0.024442065
0.018287733
0.012687791
0.007795758
0.003565065
-9.7482E-05
-0.003344598
-0.006405918
-0.009514237
-0.012654888
-0.015354842
-0.016851326
-0.016545092
-0.014271596
-0.010313947
-0.005195114
0.000370143
0.005381705
0.008906311
0.010648488
0.011030464
0.01071449
0.010108715
0.009346317
0.008381048
0.007194012
0.005780443
0.004371264
0.003539865
0.004053037
0.006579559
0.011329903
0.017833718
0.024907712
0.031150682
0.035540994
0.037690783
0.037718508
0.036028734
0.033173763
0.029689035
0.026044473
0.022710106
0.019920331
0.01755648
0.015327466
0.01297293
0.010430566
0.007911433
0.005754257
0.004330788
0.00412037
0.005587734
0.008773026
0.013128922
0.017743305
0.021732588
0.024440196
0.025582591
0.02521009
0.02383929
0.022434821
0.022018373
0.023237205
0.02607965
0.029910116
0.033679827
0.036191845
0.036554176
0.034671757
0.031402371
0.028210066
0.026303824
0.026164971
0.027562427
0.029833727
0.032100211
0.033180887
0.031752331
0.026895572
0.018619872
0.00816114
-0.002415459
-0.011050062
-0.016516983
-0.018890789
-0.019135572
-0.018332491
-0.0171211
-0.015601226
-0.013433769
-0.01016599
-0.005752388
-0.000688528
0.004373566
0.008848723
0.011937985
0.012301706
0.0087832
0.001479407
-0.008194872
-0.018283563
-0.027095395
-0.033536793
-0.037190452
-0.038531168
-0.038797043
-0.03926381
-0.040386937
-0.041506584
-0.041238034
-0.038120776
-0.031262071
-0.020906863
-0.008557576
0.003418084
0.012546964
0.016872776
0.015553684
0.009096761
-0.000682967
-0.011353185
-0.02081185
-0.027876743
-0.032489143
-0.035207883
-0.036526224
-0.036807032
-0.036506366
-0.036103353
-0.035678661
-0.034688713
-0.032419499
-0.028618368
-0.023867597
-0.019425683
-0.016583081
-0.016038329
-0.017421013
-0.019577337
-0.021164069
-0.021436848
-0.020441601
-0.018814026
-0.017414749
-0.017102679
-0.01880626
-0.023227673
-0.030277417
-0.038522014
-0.045515072
-0.048942898
-0.047591101
-0.041724485
-0.033069596
-0.024325958
-0.018196254
-0.016462592
-0.019455452
-0.025860561
-0.032979412
-0.0377608
-0.038025763
-0.033351856
-0.025184499
-0.016137088
-0.008892181
-0.005137085
-0.004860399
-0.006449699
-0.007679557
-0.006761978
-0.002879643
0.003866921
0.012446282
0.021039024
0.027671784
0.031196708
0.031644629
0.029981942
0.027568205
0.025763458
0.025340696
0.0261183
0.027186718
0.027310955
0.025526221
0.021691953
0.016768017
0.01261526
0.011173057
0.013571169
0.019465408
0.027053272
0.033723771
0.037109201
0.036001328
0.030832714
0.02333119
0.015838393
0.010483078
0.008642789
0.010475431
0.014744988
0.019194506
0.021425179
0.019951873
0.014662556
0.006745656
-0.001644539
-0.007990498
-0.010329297
-0.008036799
-0.0019436
0.006254428
0.014611593
0.021575263
0.026590247
0.030087873
0.032839962
0.035329765
0.037520935
0.03891577
0.038828039
0.036906062
0.033319633
0.028705144
0.024066194
0.020552081
0.019165708
0.020269028
0.023318679
0.026888461
0.029286192
0.029307118
0.026742589
0.022358323
0.017374437
0.012983322
0.009925803
0.008390515
0.008031931
0.008035464
0.007323702
0.005093029
0.001029985
-0.00453302
-0.010673216
-0.016032813
-0.019365679
-0.020043664
-0.01827665
-0.014903368
-0.010906325
-0.007171517
-0.004324417
-0.00260542
-0.002026088
-0.00248932
-0.00367914
-0.005115618
-0.006408694
-0.007461752
-0.008245457
-0.008570588
-0.008011649
-0.006260641
-0.003647991
-0.000971323
0.000868221
0.001231355
-0.000130023
-0.0030898
-0.007167831
-0.011590045
-0.015479228
-0.018157071
-0.019460798
-0.019700496
-0.019335649
-0.018844906
-0.018851224
-0.019989338
-0.022551028
-0.026219248
-0.030245785
-0.033653859
-0.035587718
-0.035636964
-0.034131008
-0.031796814
-0.029400849
-0.027635336
-0.026903288
-0.027068903
-0.027577793
-0.027897032
-0.027753896
-0.02705712
-0.025711424
-0.023646474
-0.020983081
-0.018207601
-0.015857991
-0.013986706
-0.011908429
-0.008665434
-0.003723085
0.002689892
0.009612617
0.015771014
0.020004383
0.021696455
0.021253937
0.019856318
0.018545362
0.017414261
0.015719404
0.01258111
0.007739877
0.001923631
-0.003344167
-0.006260373
-0.005666159
-0.001575977
0.004964664
0.012719375
0.020804406
0.02865643
0.03564494
0.041091148
0.044427817
0.045495862
0.044558748
0.042275137
0.039552704
0.037109633
0.035278226
0.033845013
0.032116003
0.029300268
0.025037136
0.019777045
0.014458074
0.009819606
0.006066222
0.003121058
0.000884549
-0.000755712
-0.001850522
-0.002126407
-0.001145186
0.001322564
0.005167536
0.01003666
0.015158972
0.019570056
0.022593051
0.024198677
0.024878375
0.025317893
0.02615368
0.027770708
0.030306491
0.033580317
0.037014566
0.039666663
0.040505551
0.039046268
0.035661637
0.031622735
0.028563129
0.027571739
0.028600817
0.030864465
0.033475991
0.035821641
0.037530093
0.038272311
0.037878183
0.036610319
0.035207404
0.034559878
0.03503387
0.035954017
0.035974892
0.033963843
0.029681815
0.023737154
0.017130352
0.010991546
0.006213797
0.003111207
0.001420364
0.000767588
0.000852001
0.001438292
0.002188272
0.002885582
0.003487558
0.004147346
0.005299376
0.007407256
0.010390158
0.013345279
0.014806006
0.013558805
0.009133112
0.001869042
-0.007374976
-0.017420791
-0.026973239
-0.034906519
-0.040648309
-0.044511425
-0.047491543
-0.050690376
-0.05498648
-0.06077152
-0.067805796
-0.075150161
-0.081408443
-0.085159099
-0.085639085
-0.083280588
-0.079362873
-0.075169971
-0.071638675
-0.069340771
-0.068392416
-0.068344028
-0.06791832
-0.065381574
-0.05927633
-0.049293997
-0.036435497
-0.022589567
-0.00971774
0.000746878
0.008399082
0.014025785
0.019201356
0.025162826
0.032011362
0.038705256
0.043786136
0.046104701
0.045185783
0.041236216
0.035280152
0.029059553
0.024502338
0.022952809
0.024518665
0.028134215
0.032065312
0.034536539
0.034372367
0.031392515
0.026428273
0.020926343
0.016276473
0.013284313
0.011848586
0.011030626
0.009484094
0.006082655
0.00050889
-0.006494608
-0.013500139
-0.018975678
-0.021859124
-0.021851789
-0.019390197
-0.015525423
-0.011672264
-0.009221754
-0.008839404
-0.010324484
-0.012868829
-0.015517928
-0.017481066
-0.018308875
-0.017915819
-0.016677557
-0.015219778
-0.014257401
-0.014369972
-0.015692114
-0.017787681
-0.019781276
-0.020917941
-0.020986402
-0.020344975
-0.019726994
-0.019820295
-0.020764317
-0.021917473
-0.022181688
-0.0205592
-0.016455795
-0.009998175
-0.001946919
0.00650023
0.014256652
0.020731666
0.025787117
0.029513415
0.032169848
0.034348437
0.0368331
0.039963845
0.043253782
0.045606496
0.04601866
0.044225095
0.04095009
0.037678298
0.035860114
0.036142691
0.037977527
0.039978139
0.040783844
0.039880078
0.037644482
0.035084505
0.033302129
0.033041984
0.034491791
0.037339589
0.04077507
0.043371285
0.043525391
0.040360866
0.034308881
0.026880317
0.019788713
0.014163831
0.009962098
0.006181577
0.001763589
-0.003647933
-0.009475261
-0.014526915
-0.017372303
-0.016739601
-0.012087909
-0.004015777
0.005916613
0.015800345
0.023903306
0.028972566
0.030395126
0.028514312
0.0244813
0.01979059
0.015564503
0.012091876
0.008804775
0.004727866
-0.000824437
-0.007860482
-0.015794673
-0.02373079
-0.030757088
-0.036134883
-0.039474546
-0.040661848
-0.039680786
-0.036885983
-0.033235535
-0.030065181
-0.028450082
-0.028852719
-0.031163361
-0.034974874
-0.039661571
-0.044480376
-0.049057396
-0.053618947
-0.058683877
-0.064472237
-0.070605049
-0.076262264
-0.080609381
-0.083274059
-0.084332093
-0.083827485
-0.081532417
-0.077277688
-0.071399346
-0.06461151
-0.057543454
-0.050373108
-0.043080825
-0.035690481
-0.028350133
-0.021563373
-0.016362274
-0.013822855
-0.014303003
-0.017154655
-0.021396374
-0.026345413
-0.031778504
-0.037494063
-0.042806289
-0.046668174
-0.048153737
-0.046889512
-0.043105296
-0.037319132
-0.030078612
-0.021809979
-0.013196572
-0.005463702
-0.000118931
0.001913258
0.000744632
-0.002458486
-0.006083993
-0.00869873
-0.00967915
-0.009305577
-0.008634121
-0.008845128
-0.010643775
-0.013984671
-0.018178162
-0.022225308
-0.025199271
-0.026636178
-0.026512102
-0.025012677
-0.022452273
-0.019137605
-0.015282464
-0.010962432
-0.006269043
-0.001406344
0.003456086
0.008303208
0.013152738
0.017551724
0.020333844
0.020120429
0.016344403
0.009704629
0.001723334
-0.005973674
-0.012216165
-0.016418651
-0.018518449
-0.01877913
-0.017504253
-0.014938654
-0.011511415
-0.007767986
-0.003995332
-8.67162E-05
0.00407134
0.008345659
0.01236465
0.015760682
0.018289562
0.019743223
0.019755
0.017785168
0.013534185
0.007380227
0.000467402
-0.005710536
-0.009845576
-0.01139746
-0.010893386
-0.009532434
-0.008275702
-0.007278689
-0.006083355
-0.004060961
-0.000652031
0.004312959
0.010467931
0.017039566
0.023069499
0.0276409
0.029925851
0.029536167
0.026701645
0.022297361
0.017442264
0.012949393
0.009095379
0.005846605
0.003084507
0.00068977
-0.001579177
-0.004098048
-0.007214934
-0.010823795
-0.01422079
-0.016412601
-0.016582765
-0.014165064
-0.009038097
-0.001911431
0.005484158
0.010984962
0.013235492
0.012443652
0.010251146
0.008972097
0.010600476
0.015793338
0.023452823
0.031280919
0.03694916
0.039297431
0.038714027
0.036449362
0.033636037
0.030696761
0.027471699
0.0236589
0.019207029
0.014278757
0.009035205
0.003698193
-0.001175801
-0.004601004
-0.005429028
-0.002921025
0.002795179
0.010718288
0.01918508
0.026380955
0.03102729
0.032998458
0.033301694
0.033418494
0.034501261
0.036749226
0.039397045
0.041368268
0.041790551
0.040213989
0.036691792
0.031743983
0.026174127
0.020734076
0.015982074
0.012375518
0.010265122
0.009862215
0.011107381
0.013597663
0.016633076
0.019495968
0.021486623
0.022023938
0.020732629
0.017513828
0.012556758
0.006386367
-0.000129921
-0.005890232
-0.00998459
-0.012006662
-0.012208353
-0.011195975
-0.009667749
-0.00822201
-0.007355552
-0.007502326
-0.008882868
-0.011341891
-0.014302524
-0.016870529
-0.018030854
-0.017193782
-0.014473381
-0.010631838
-0.006722957
-0.0037392
-0.002002913
-0.001078324
-7.01227E-05
0.001593422
0.003742305
0.005723269
0.006838096
0.006646357
0.004893312
0.001673066
-0.002399559
-0.006293666
-0.009076584
-0.010379184
-0.010411298
-0.009741179
-0.00878731
-0.007643257
-0.00629098
-0.004795677
-0.003423273
-0.00236406
-0.001626283
-0.001104439
-0.000691363
-0.00032823
-3.02415E-05
9.80634E-05
1.7877E-05
-0.000179589
-0.000338835
-0.000415541
-0.000391186
-0.000232101
0.0001442
0.000920676
0.002310851
0.004647241
0.008354966
0.013627156
0.019948067
0.026194574
0.031113906
0.033826439
0.034016248
0.031822026
0.02752442
0.021427899
0.014050026
0.00645863
0.000131352
-0.00369713
-0.004572044
-0.003050242
-0.000425014
0.001792704
0.002388523
0.000721286
-0.003040021
-0.008112388
-0.013401543
-0.017881193
-0.020637671
-0.020826839
-0.017876216
-0.01211457
-0.005027784
0.001419397
0.005728831
0.007445048
0.007115747
0.005938669
0.005161391
0.005247465
0.005575271
0.004851411
0.002065865
-0.002860265
-0.008980017
-0.014666512
-0.018356413
-0.019367182
-0.018129347
-0.015818597
-0.013892124
-0.013609764
-0.015542393
-0.019125023
-0.022778843
-0.024438531
-0.022280548
-0.015522475
-0.004890314
0.007548738
0.018897905
0.026277167
0.027639024
0.022671248
0.012950721
0.001456812
-0.008559992
-0.014802588
-0.016548028
-0.014651262
-0.010925337
-0.007342867
-0.005163044
-0.004335125
-0.003902242
-0.002818833
-0.000809873
0.001570465
0.003364134
0.003683
0.002138662
-0.000818227
-0.004058868
-0.006328832
-0.006988084
-0.006246133
-0.004961355
-0.004348459
-0.005411793
-0.00864392
-0.013871143
-0.020242151
-0.026259285
-0.030036165
-0.029872046
-0.025030436
-0.016168982
-0.005102763
0.005778408
0.014208905
0.018589474
0.018338639
0.014116348
0.007427273
0.00013435
-0.006065316
-0.009911677
-0.011123764
-0.010641423
-0.010118187
-0.010771979
-0.012695776
-0.015094741
-0.016877973
-0.017091388
-0.015096451
-0.010936789
-0.005460338
-3.62383E-05
0.004065772
0.005914896
0.005231395
0.002475291
-0.001135173
-0.004221971
-0.005821654
-0.0058072
-0.004761048
-0.003676517
-0.003644935
-0.00548935
-0.009384316
-0.014639911
-0.019801563
-0.023177682
-0.023642359
-0.02116685
-0.016697796
-0.01180737
-0.008325158
-0.007759045
-0.010399849
-0.015024134
-0.019446297
-0.021705286
-0.02095948
-0.017735433
-0.013480705
-0.009740273
-0.007385897
-0.006432509
-0.006406495
-0.006748273
-0.006935408
-0.006465273
-0.00510213
-0.003093117
-0.000939846
0.000832894
0.001792062
0.001655138
0.000372607
-0.001724888
-0.003985964
-0.005698432
-0.006322461
-0.005556635
-0.003419796
-0.000365862
0.002872583
0.00568548
0.007804065
0.009169189
0.009873456
0.010313671
0.010960022
0.01204557
0.01345855
0.01486564
0.015735737
0.015387697
0.013521816
0.010426612
0.006879739
0.003746104
0.001470524
-7.29008E-05
-0.001296496
-0.002429469
-0.003277299
-0.003304974
-0.001987759
0.000742757
0.004409745
0.008121322
0.010821381
0.01175357
0.010740337
0.007977702
0.003879757
-0.001031439
-0.006125325
-0.010684304
-0.014006304
-0.015532761
-0.015150248
-0.013380558
-0.011080406
-0.009043773
-0.007804278
-0.00746293
-0.007388847
-0.006431818
-0.003464759
0.002016565
0.009626429
0.018172337
0.026060973
0.031727715
0.033984614
0.032256247
0.026601279
0.017841259
0.007346932
-0.003268475
-0.012725322
-0.020344766
-0.026077242
-0.030186534
-0.032872892
-0.034204027
-0.034211789
-0.033129613
-0.031688905
-0.030887696
-0.031321485
-0.032783066
-0.034396775
-0.034945277
-0.033436109
-0.029593656
-0.023831741
-0.016812346
-0.009235617
-0.001847145
0.004490678
0.008850161
0.010553476
0.009524669
0.006559646
0.003138029
0.000907143
0.001055095
0.003858412
0.008631612
0.014203878
0.019613203
0.024186474
0.027227719
0.028006283
0.026148699
0.02178697
0.015512899
0.008073523
0.000327377
-0.006829052
-0.012414755
-0.015700841
-0.016368121
-0.014710198
-0.011592404
-0.008121486
-0.005036826
-0.00230315
0.000514189
0.003769548
0.007440284
0.011235045
0.014954226
0.018800054
0.023031604
0.027444934
0.031227865
0.033476468
0.03372944
0.032176004
0.029431624
0.026172573
0.022961643
0.02036377
0.018743103
0.018186571
0.018515982
0.019439071
0.020891499
0.022985997
0.025779838
0.028815466
0.031096295
0.03140938
0.028892118
0.023476152
0.015956912
0.007595729
-0.000296921
-0.006619487
-0.010693823
-0.012232591
-0.01134456
-0.008685503
-0.005421421
-0.002840517
-0.001736129
-0.002365192
-0.004393208
-0.00687498
-0.008586482
-0.008835386
-0.007861603
-0.006633135
-0.006189763
-0.006952806
-0.008343197
-0.008897426
-0.007118582
-0.002339546
0.004719783
0.012305346
0.01858536
0.02240485
0.02332462
0.021394451
0.017166646
0.011834453
0.007020144
0.004109987
0.003799151
0.006025275
0.009965793
0.013953094
0.015887006
0.01424225
0.008991901
0.001682973
-0.005419175
-0.010306227
-0.011826956
-0.009813393
-0.005147304
0.000400442
0.004847705
0.006779902
0.006030187
0.003564794
0.00076009
-0.001372944
-0.002407316
-0.002444195
-0.001842273
-0.000944395
0.000151053
0.001512322
0.003280031
0.005621882
0.008629462
0.01222783
0.016193346
0.020045381
0.022969828
0.02413588
0.022969075
0.01940625
0.014021869
0.008177952
0.003723835
0.002385691
0.004889305
0.010331873
0.016506328
0.02100889
0.022525499
0.021205553
0.01821109
0.01508302
0.01318481
0.013134224
0.014691565
0.016922288
0.018627045
0.018807004
0.016887649
0.01279249
0.006900879
5.15453E-05
-0.006696728
-0.012367752
-0.01633846
-0.018504739
-0.019268638
-0.019062769
-0.018031818
-0.016155553
-0.013591614
-0.01087041
-0.00874294
-0.007816264
-0.008255784
-0.009657523
-0.011208657
-0.011852866
-0.010829409
-0.00804547
-0.004065073
7.70317E-05
0.003273777
0.004696551
0.004077606
0.001752348
-0.00157399
-0.005075633
-0.008082462
-0.010225457
-0.011480315
-0.011890341
-0.011635495
-0.010922557
-0.009714644
-0.00775145
-0.004793491
-0.000944504
0.003632143
0.008825217
0.014222929
0.018911768
0.021980475
0.02298209
0.022101554
0.020076214
0.018189674
0.017832375
0.019649812
0.023148991
0.026805274
0.028806739
0.027884771
0.02382799
0.017638601
0.011126438
0.006170925
0.003791608
0.003811736
0.005112841
0.006255394
0.005944661
0.003534078
-0.000754321
-0.005864427
-0.010286429
-0.012591719
-0.01181781
-0.007915296
-0.001844311
0.004563151
0.009217784
0.010561229
0.008338747
0.003815472
-0.001000761
-0.004365474
-0.005508133
-0.004773995
-0.003120729
-0.001607386
-0.00121005
-0.002514904
-0.00551499
-0.00945963
-0.01300313
-0.014676575
-0.013406355
-0.008965082
-0.00227922
0.004871105
0.010560917
0.013568441
0.013709754
0.011613704
0.008328852
0.005020715
0.00255286
0.001070722
-0.000119153
-0.00214867
-0.005943541
-0.011775312
-0.019089434
-0.026600377
-0.032494292
-0.034944695
-0.032718571
-0.025835403
-0.015670594
-0.004643717
0.004597946
0.010131136
0.011516227
0.009868207
0.007114997
0.005113641
0.004887594
0.006246136
0.007998267
0.0085541
0.006632924
0.001746029
-0.005628525
-0.014175503
-0.022074041
-0.02747919
-0.029166712
-0.026933415
-0.021552191
-0.014316705
-0.006723277
3.21698E-05
0.005386682
0.009394913
0.01231947
0.014346202
0.015441118
0.015425327
0.014215433
0.011925825
0.008753915
0.004979441
0.000907459
-0.002882055
-0.005657106
-0.007068638
-0.007584433
-0.008125066
-0.009601744
-0.012381401
-0.016295637
-0.020875869
-0.025608763
-0.029771904
-0.03230244
-0.032135647
-0.028920113
-0.023414168
-0.01706671
-0.011523724
-0.008059498
-0.007289176
-0.008761571
-0.011143621
-0.012888312
-0.013037494
-0.011476026
-0.008711892
-0.005549617
-0.00276236
-0.001100049
-0.001048183
-0.002520955
-0.004676101
-0.006260316
-0.006309348
-0.004581088
-0.001561036
0.001723282
0.004137663
0.004901346
0.003950634
0.002060398
0.000875716
0.002204067
0.006919884
0.014298881
0.022304529
0.028545733
0.031265329
0.029923595
0.025087874
0.018151074
0.010895676
0.005094527
0.001852873
0.001217445
0.002377077
0.004180436
0.005596519
0.005987326
0.005369987
0.004584035
0.005046462
0.00798456
0.013615705
0.020981051
0.028433058
0.034391473
0.037941503
0.039077528
0.038317376
0.036125994
0.032554017
0.027513179
0.021234559
0.014269013
0.007237307
0.000606098
-0.005135531
-0.009294443
-0.011050964
-0.009914189
-0.006062473
-0.000436573
0.005521629
0.01048635
0.013811026
0.015418952
0.015549987
0.014506031
0.01267955
0.010591907
0.008786945
0.007701665
0.007351109
0.007132927
0.006041758
0.003227147
-0.00147593
-0.007344525
-0.012930064
-0.016620711
-0.017364001
-0.015098429
-0.010828073
-0.006162735
-0.002744277
-0.001465762
-0.002303208
-0.004317199
-0.006041336
-0.00610969
-0.004133756
-0.000970998
0.001821506
0.002932106
0.001874126
-0.000980309
-0.004817733
-0.008663347
-0.011578375
-0.012926318
-0.012665529
-0.01138546
-0.010112189
-0.009767522
-0.010790388
-0.012926424
-0.015579969
-0.018244807
-0.020585374
-0.022364163
-0.023332057
-0.023084436
-0.021304737
-0.017999008
-0.013538144
-0.008574171
-0.003863063
-3.69878E-05
0.002683788
0.004619574
0.00633338
0.008227094
0.010287173
0.012241589
0.01362636
0.014059402
0.013474449
0.012012385
0.009908413
0.007440824
0.004947275
0.002772859
0.00103823
-0.000621728
-0.002955335
-0.006571367
-0.011690466
-0.018025239
-0.024803116
-0.030706399
-0.034160775
-0.034074914
-0.030618609
-0.025220468
-0.019769709
-0.015544261
-0.012794154
-0.011002251
-0.009643604
-0.008616563
-0.008107458
-0.008235496
-0.009000678
-0.010427306
-0.012517468
-0.015079481
-0.017655946
-0.019625832
-0.020559307
-0.020425754
-0.019538045
-0.01823528
-0.016769362
-0.01534252
-0.014096925
-0.01294238
-0.01166563
-0.010028262
-0.007735442
-0.004397596
0.000236057
0.006046736
0.012327444
0.017897781
0.021549944
0.02270979
0.021651971
0.019312104
0.016590903
0.013846737
0.010878074
0.007303795
0.003094244
-0.001078587
-0.004030712
-0.004706022
-0.002990128
0.000150948
0.003224633
0.005192268
0.006039883
0.006450013
0.007098826
0.008321514
0.010201633
0.012632396
0.015287228
0.017816802
0.01998078
0.021551666
0.022179923
0.021637309
0.019985007
0.01742776
0.014069681
0.009794719
0.004656029
-0.000831343
-0.00594236
-0.010079541
-0.012932852
-0.014405032
-0.014524612
-0.013279923
-0.010642863
-0.006965114
-0.003075823
7.78324E-05
0.002122012
0.003571764
0.005438713
0.008599222
0.013288116
0.018844271
0.023878581
0.026782635
0.026337655
0.022179276
0.014988536
0.006234189
-0.002282866
-0.009263827
-0.014251298
-0.01739232
-0.019037449
-0.019444102
-0.018702474
-0.016573613
-0.012716117
-0.006852177
0.001187571
0.011232638
0.022316149
0.032506759
0.039354865
0.041083551
0.037514196
0.030001218
0.020577076
0.010972224
0.002169168
-0.005443586
-0.011791795
-0.01706334
-0.021567401
-0.025638955
-0.029436232
-0.032838632
-0.035411027
-0.036380098
-0.034679192
-0.029317934
-0.020145481
-0.008247543
0.004266074
0.015064332
0.022277712
0.025024394
0.023550767
0.019111099
0.013388741
0.007939751
0.003978465
0.002206208
0.00244034
0.003587125
0.003990941
0.002172542
-0.002461484
-0.009151574
-0.015885931
-0.020422803
-0.021328711
-0.018485357
-0.012895322
-0.006184946
-7.0391E-05
0.00423465
0.006487802
0.007356346
0.007889379
0.009150555
0.011776964
0.015572585
0.019224535
0.020821918
0.018859044
0.013016995
0.004382604
-0.004997539
-0.01304146
-0.018349349
-0.020441382
-0.019595958
-0.016823205
-0.013631115
-0.01145927
-0.011105237
-0.012393551
-0.014126307
-0.014548697
-0.012323912
-0.007277987
-0.000454611
0.006597812
0.012249781
0.0150562
0.014177537
0.009956156
0.003929489
-0.001919893
-0.006013395
-0.007577752
-0.006794958
-0.004780913
-0.002982906
-0.002492641
-0.003606824
-0.005887972
-0.008420166
-0.010130277
-0.010200505
-0.008596967
-0.006082062
-0.003695785
-0.002125328
-0.001583466
-0.001976149
-0.003069031
-0.004481743
-0.005836537
-0.006743997
-0.006994559
-0.006642557
-0.006065363
-0.005696072
-0.005761269
-0.006245323
-0.006948736
-0.007517045
-0.007542097
-0.00675925
-0.005172198
-0.003050989
-0.0008049
0.000993856
0.001863846
0.001687952
0.000832626
-8.19303E-06
-3.17996E-05
0.001311914
0.00398473
0.007158033
0.009548703
0.00991869
0.007584601
0.002789721
-0.00320242
-0.008265209
-0.010245587
-0.007970433
-0.00183896
0.006438452
0.014702322
0.021056044
0.024216124
0.023685287
0.0199038
0.014281218
0.008839507
0.005415696
0.004858095
0.006744156
0.009659184
0.011924595
0.012067514
0.009344221
0.00411555
-0.002140697
-0.007584763
-0.010694311
-0.010641477
-0.007375356
-0.001572544
0.005591003
0.012701717
0.018221846
0.020855584
0.020083871
0.016249232
0.010297399
0.003402082
-0.003373011
-0.009244446
-0.013629408
-0.016087362
-0.016424269
-0.014734765
-0.011310525
-0.006596152
-0.001399653
0.003133955
0.005936628
0.006634793
0.005677497
0.003772489
0.001459384
-0.000962542
-0.003054201
-0.004129363
-0.003558165
-0.00121139
0.002451638
0.006440063
0.009476974
0.010354084
0.008427022
0.004051001
-0.001644701
-0.007224086
-0.011382945
-0.013157185
-0.012155889
-0.008726348
-0.004003892
0.000453172
0.003411985
0.00442227
0.004065128
0.003657296
0.004375051
0.006526181
0.009442335
0.011960188
0.013088507
0.012533957
0.010858692
0.008798933
0.006548669
0.003710561
-4.56049E-05
-0.004713995
-0.009910867
-0.014942285
-0.018890511
-0.020929662
-0.020867999
-0.019308783
-0.017221459
-0.015386466
-0.014130056
-0.013468397
-0.013223346
-0.013066135
-0.012436913
-0.010558615
-0.006953342
-0.002025178
0.003005226
0.006650324
0.007814452
0.006018587
0.001646044
-0.004258471
-0.010281817
-0.015131293
-0.017899493
-0.018377979
-0.017242436
-0.015746704
-0.014906155
-0.014883569
-0.015109298
-0.014904125
-0.013915195
-0.012074043
-0.009520809
-0.006756727
-0.004669616
-0.004214574
-0.006147525
-0.010657689
-0.017143464
-0.02428228
-0.0304926
-0.034585245
-0.035941271
-0.034539213
-0.03092752
-0.026037148
-0.020944012
-0.016538121
-0.01324149
-0.010724548
-0.008214886
-0.005200563
-0.001832582
0.001263745
0.003473754
0.004358088
0.003760232
0.001865768
-0.000855329
-0.003704196
-0.005927427
-0.006868554
-0.006318713
-0.00450818
-0.001931716
0.000897293
0.003449936
0.005321061
0.006677995
0.008128765
0.010140347
0.012765896
0.015693878
0.018391903
0.020237601
0.02074178
0.019835497
0.017873964
0.015482601
0.013173297
0.011223861
0.009460168
0.007359194
0.004437956
0.000526717
-0.004298782
-0.009627711
-0.014508183
-0.017487285
-0.017222054
-0.013308781
-0.006517895
0.001646197
0.00942719
0.015302799
0.018206746
0.017892857
0.01502504
0.011028533
0.007563881
0.005995298
0.007009977
0.010397818
0.014883786
0.01848531
0.019293527
0.01649005
0.010648912
0.003396081
-0.003209435
-0.007266375
-0.00753942
-0.003975418
0.002215364
0.009031941
0.014489389
0.017412499
0.017942695
0.017473468
0.017766695
0.01977314
0.023107186
0.026356498
0.027929795
0.026770272
0.022741113
0.016488024
0.009087989
0.001767551
-0.004326132
-0.008317235
-0.009920131
-0.009536603
-0.008190426
-0.00724919
-0.007985788
-0.01095595
-0.015456103
-0.019822812
-0.022340395
-0.022068044
-0.019024816
-0.014167952
-0.009131876
-0.005580721
-0.00434733
-0.005043837
-0.006465971
-0.007288483
-0.00654862
-0.003952886
4.0947E-05
0.004110094
0.00653213
0.006075857
0.002647387
-0.002833668
-0.009158914
-0.015280271
-0.020399475
-0.023993397
-0.025874369
-0.026208971
-0.025306327
-0.023491299
-0.021175036
-0.018700812
-0.01602634
-0.012725911
-0.008569676
-0.003991532
1.00622E-05
0.002514853
0.003130748
0.002210227
0.000475652
-0.001529936
-0.003492007
-0.005165079
-0.006104602
-0.005879461
-0.004341546
-0.001910089
0.000624409
0.002598789
0.003764735
0.004498656
0.005451186
0.006973683
0.008777364
0.01023263
0.010874484
0.010539237
0.009166297
0.006716212
0.003498644
0.000296813
-0.002075654
-0.003155259
-0.003003345
-0.002138974
-0.001521421
-0.002231417
-0.004897594
-0.00932115
-0.014444585
-0.018715426
-0.020694144
-0.019762063
-0.016197634
-0.010753675
-0.004161272
0.00286776
0.009651526
0.015560109
0.019969853
0.022352331
0.022500443
0.020577824
0.017207059
0.013262045
0.009563635
0.006586729
0.004544582
0.003617156
0.004001701
0.005572534
0.007627313
0.008932861
0.008264083
0.005096509
-4.79072E-05
-0.005834767
-0.010758275
-0.013640866
-0.013840848
-0.01133622
-0.006557347
-0.000279688
0.006608886
0.01328581
0.019105322
0.023418502
0.025620484
0.025360766
0.02289168
0.018917547
0.014356694
0.010093403
0.006927917
0.005380423
0.005385026
0.006049791
0.005958899
0.004040454
0.000472649
-0.00321752
-0.005090574
-0.003983991
-0.000169157
0.005028734
0.010072358
0.01397787
0.016446583
0.017576989
0.017427754
0.016011671
0.01367678
0.011300619
0.00981281
0.009748203
0.010847615
0.012280721
0.013072613
0.012722859
0.011549898
0.010379131
0.010018191
0.010825983
0.012777402
0.0155205
0.018325636
0.020159667
0.020134454
0.018010676
0.014265802
0.009834539
0.005764324
0.003009559
0.002049857
0.0025307
0.003404546
0.003415412
0.001658943
-0.001999698
-0.006925347
-0.011961264
-0.015723052
-0.017054454
-0.015478696
-0.011462811
-0.006424326
-0.002252888
-0.000352804
-0.000816784
-0.002263913
-0.002528341
0.000165564
0.006103587
0.014035421
0.021935299
0.027869842
0.030507541
0.029357919
0.024926226
0.018548522
0.012047919
0.007033736
0.004373181
0.003953096
0.004734072
0.005381977
0.004703403
0.00220418
-0.001725579
-0.005935826
-0.009038524
-0.009934262
-0.008208786
-0.004440627
8.07231E-05
0.003974564
0.00647325
0.007509177
0.007391468
0.006371759
0.00447885
0.001803842
-0.00143262
-0.005068724
-0.00930386
-0.014455557
-0.020331274
-0.025953107
-0.029945815
-0.031335456
-0.030002072
-0.026613481
-0.022180345
-0.017603219
-0.013486167
-0.010222192
-0.008029846
-0.006890288
-0.00638054
-0.005720965
-0.003974933
-0.000623115
0.00394593
0.008444691
0.011428823
0.011968438
0.00985938
0.005472385
-0.000462801
-0.007143257
-0.013813758
-0.019832662
-0.024580597
-0.027715145
-0.029157726
-0.02897418
-0.02710707
-0.023482689
-0.018167731
-0.011420042
-0.003662815
0.004415099
0.012013722
0.018481564
0.023349186
0.026257843
0.026939842
0.025392989
0.022260691
0.018498261
0.014778441
0.011227983
0.007610453
0.003581613
-0.001188216
-0.006926366
-0.013288437
-0.019231651
-0.023374557
-0.02470478
-0.022972237
-0.018721257
-0.013064739
-0.007664674
-0.004161322
-0.003389449
-0.005042662
-0.007970269
-0.010832411
-0.012671365
-0.013121268
-0.012382314
-0.010919661
-0.009369169
-0.008473752
-0.008892714
-0.010729045
-0.013211941
-0.014877732
-0.014352247
-0.011160373
-0.005833855
0.000468478
0.006378987
0.010777008
0.013159379
0.013891856
0.013827891
0.013830996
0.014296958
0.015137135
0.015841297
0.015532708
0.013245671
0.008458179
0.001500982
-0.006294785
-0.012994405
-0.016867639
-0.017234895
-0.014784437
-0.011155774
-0.008135939
-0.00671338
-0.006826647
-0.007734429
-0.008645691
-0.008978045
-0.008250545
-0.005994124
-0.001916573
0.003703655
0.009990681
0.015628412
0.019315743
0.020317841
0.018866589
0.01609052
0.013353366
0.011488184
0.01059127
0.01046746
0.011150584
0.012883446
0.015727869
0.019111534
0.021829738
0.022481656
0.020290113
0.015755756
0.010591856
0.006652142
0.004742316
0.004354237
0.004217685
0.00313235
0.000582435
-0.002966526
-0.006279321
-0.007978353
-0.007131968
-0.003542434
0.002165418
0.008700064
0.014470009
0.018167082
0.019141131
0.01750553
0.014222444
0.01074639
0.00839951
0.007738763
0.008501753
0.009837974
0.010798587
0.010904678
0.01018146
0.008795832
0.006788798
0.004228552
0.001438565
-0.000949105
-0.002326114
-0.0026445
-0.002572185
-0.003040181
-0.004705597
-0.007598784
-0.01127803
-0.01507129
-0.018255456
-0.020146814
-0.020204626
-0.01812271
-0.013902402
-0.007952551
-0.001064191
0.005764485
0.01160814
0.015826148
0.018000134
0.017953563
0.015770153
0.011778299
0.006468855
0.000548764
-0.005184673
-0.009909106
-0.013049967
-0.014456949
-0.014370982
-0.013221897
-0.011390597
-0.009087074
-0.006453978
-0.003717573
-0.001163108
0.000906446
0.002276014
0.002824354
0.002522616
0.001347407
-0.000679645
-0.003334579
-0.006171401
-0.008624856
-0.010103351
-0.010230587
-0.008970486
-0.006648871
-0.003688506
-0.000442195
0.002709212
0.005140668
0.00617226
0.005545393
0.003597883
0.000898304
-0.001979576
-0.004561339
-0.006287563
-0.006521051
-0.004846532
-0.001640738
0.001976257
0.004837543
0.006373474
0.006615581
0.006013926
0.005301522
0.005149022
0.005701272
0.006529244
0.006868237
0.006089778
0.003835016
2.5854E-05
-0.005131197
-0.01076015
-0.015408575
-0.017569873
-0.016646298
-0.013249195
-0.008924773
-0.00541339
-0.003826019
-0.004265005
-0.005841301
-0.007165746
-0.007116875
-0.005164546
-0.001425827
0.003310923
0.007750698
0.010743021
0.011799502
0.011009267
0.008851339
0.0061865
0.004079103
0.003312476
0.00372218
0.004213567
0.00352573
0.001087847
-0.002866164
-0.007515289
-0.011799619
-0.01486276
-0.01611799
-0.015069427
-0.01146806
-0.005835732
0.000557549
0.006196298
0.009816398
0.01084146
0.009664914
0.007701079
0.00691154
0.008876177
0.013964442
0.021017559
0.027757323
0.031837013
0.031764322
0.027511093
0.020349901
0.012293508
0.005348356
0.000949693
-0.00040328
0.000838197
0.003355352
0.005472117
0.00592764
0.004535268
0.002050604
-8.79484E-05
-0.000205229
0.002875253
0.009005709
0.016537689
0.023114301
0.026572104
0.025721651
0.020535429
0.012240836
0.002852772
-0.00533241
-0.010535867
-0.01203283
-0.010299752
-0.006688806
-0.002922147
-0.00058201
-0.00071353
-0.003421619
-0.007671904
-0.011738747
-0.014108699
-0.014154678
-0.01214363
-0.008826231
-0.005074828
-0.001707489
0.000784185
0.002431723
0.003518822
0.004286895
0.004885445
0.005322021
0.005147843
0.003602759
9.54448E-05
-0.005422543
-0.012212357
-0.018893939
-0.023900415
-0.026148753
-0.025390582
-0.02213276
-0.017341841
-0.012202349
-0.007815354
-0.004845139
-0.003143003
-0.001859188
-1.80925E-05
0.003014645
0.007154769
0.01178398
0.016035657
0.018924295
0.01948393
0.017273007
0.01269952
0.006955482
0.001429358
-0.003073899
-0.006639077
-0.009887852
-0.013048039
-0.015553686
-0.016358856
-0.014623585
-0.010423189
-0.004770469
0.000966182
0.005753247
0.009230052
0.011506169
0.012778153
0.013093485
0.012568802
0.01150231
0.010249274
0.009141245
0.008512453
0.008568658
0.008998273
0.00891434
0.007510621
0.004590668
0.00059523
-0.003483925
-0.006513717
-0.007506125
-0.00595242
-0.001847197
0.004273034
0.011406228
0.018276812
0.023729976
0.027100152
0.028478499
0.028352604
0.027198918
0.025376989
0.023131063
0.020412537
0.016880866
0.012280667
0.006604073
-9.79599E-06
-0.007268624
-0.014533019
-0.020905636
-0.025493414
-0.027738057
-0.027574635
-0.025549991
-0.022637264
-0.019799584
-0.017573408
-0.015969014
-0.014512089
-0.012481986
-0.009399094
-0.005396322
-0.001191857
0.002199089
0.004078351
0.004357498
0.003319643
0.001107596
-0.002295715
-0.006562432
-0.010719201
-0.013430767
-0.013808458
-0.011979993
-0.008998589
-0.006268822
-0.004865213
-0.005173857
-0.006767816
-0.008470007
-0.008733417
-0.006384338
-0.001357038
0.005139605
0.01115701
0.014862325
0.015060805
0.011416348
0.004468892
-0.004219455
-0.012365936
-0.017992051
-0.02032191
-0.019742521
-0.01712211
-0.013122229
-0.008224844
-0.002863692
0.002415133
0.006940231
0.010055723
0.011435194
0.011383861
0.010631203
0.009846481
0.009129793
0.008001687
0.005911309
0.002648347
-0.001360581
-0.005325292
-0.008339935
-0.009836523
-0.009736156
-0.008420275
-0.006481437
-0.004572628
-0.003246953
-0.002727945
-0.002982203
-0.003864183
-0.005174763
-0.006528272
-0.007383972
-0.007328573
-0.006338573
-0.004973128
-0.004001701
-0.003991263
-0.004960226
-0.006348528
-0.007204922
-0.006782051
-0.004886945
-0.001764709
0.001998525
0.00555953
0.007834738
0.007824619
0.005411307
0.001651712
-0.001825683
-0.003742146
-0.003531192
-0.001405594
0.001604018
0.004035742
0.004682413
0.003031501
-0.000725898
-0.005807205
-0.010864263
-0.014409046
-0.015460708
-0.013874617
-0.010344658
-0.005858851
-0.001205181
0.003135992
0.006748061
0.009306753
0.010686331
0.010981058
0.010575798
0.009849155
0.008939606
0.007701876
0.00583016
0.00318625
-9.62471E-05
-0.003491045
-0.006189551
-0.00717334
-0.005720322
-0.001954358
0.003120203
0.008240852
0.012217607
0.014261413
0.014272279
0.012945427
0.01140532
0.010580989
0.010667276
0.011087257
0.010893431
0.009213453
0.005776793
0.00100311
-0.004182309
-0.008736418
-0.011764175
-0.012674149
-0.01142036
-0.008574755
-0.005006256
-0.001371491
0.001892164
0.004290164
0.005267049
0.004650567
0.002812415
0.000235898
-0.003107354
-0.007512657
-0.012871882
-0.018473696
-0.023279388
-0.026304684
-0.026999103
-0.025429285
-0.022094114
-0.017694379
-0.012927655
-0.008192193
-0.003626521
0.000612843
0.004159449
0.006670448
0.008247918
0.009258365
0.009976763
0.010310936
0.00996948
0.008594451
0.005830801
0.001678422
-0.003346946
-0.008450839
-0.012922246
-0.016222033
-0.017991616
-0.018035885
-0.016510819
-0.013910428
-0.010728616
-0.007232648
-0.003433497
0.000630135
0.004744297
0.008772438
0.012818993
0.017019175
0.021173751
0.024572084
0.026058023
0.024604953
0.019871365
0.012427332
0.003498271
-0.005316616
-0.012431292
-0.016786439
-0.018161842
-0.017091389
-0.014451602
-0.011095395
-0.007718901
-0.004784655
-0.002299618
0.000114442
0.002961062
0.006397239
0.010036181
0.012845171
0.013645468
0.011829102
0.007793571
0.002907319
-0.001105571
-0.002970166
-0.002446554
-0.000457452
0.001351956
0.001469719
-0.00069233
-0.004680863
-0.009282025
-0.013039852
-0.014746218
-0.013878635
-0.010680228
-0.005971314
-0.000798742
0.003799366
0.00694922
0.008174849
0.007730832
0.006348364
0.004825011
0.003541357
0.002318137
0.000640036
-0.001910092
-0.005251793
-0.008913163
-0.01220776
-0.014599926
-0.015747887
-0.015563482
-0.014086751
-0.0115818
-0.008495429
-0.005408899
-0.002675813
-0.000284289
0.002166813
0.005054008
0.008424187
0.012022876
0.015519914
0.018473642
0.020160789
0.019685726
0.016598229
0.011442732
0.005531421
0.000510228
-0.002283021
-0.002373696
-0.000362112
0.002260546
0.00374675
0.002903414
-0.000359548
-0.005220856
-0.010521681
-0.015158491
-0.018232228
-0.019219177
-0.018078066
-0.015430357
-0.012348751
-0.009728235
-0.007810917
-0.006322304
-0.005107486
-0.004290915
-0.003934738
-0.003879121
-0.003876764
-0.003747868
-0.00337617
-0.002626352
-0.001398475
0.000229257
0.00187262
0.002990927
0.003199314
0.002687534
0.001949706
0.001502426
0.001544178
0.002032406
0.002941846
0.004478315
0.006975718
0.010495615
0.014625676
0.018564856
0.021266468
0.021912604
0.020184932
0.01635013
0.011027946
0.005041746
-0.000719795
-0.00545681
-0.008667098
-0.010355745
-0.010990532
-0.011366885
-0.012214179
-0.013722491
-0.015458619
-0.016630188
-0.016231191
-0.013287151
-0.007366096
0.001066814
0.010511511
0.018929593
0.024639693
0.02693128
0.025991648
0.022195762
0.015930522
0.008006824
-0.00019083
-0.007132502
-0.011778144
-0.013893838
-0.013892552
-0.012597547
-0.010826624
-0.009148305
-0.007711184
-0.006231563
-0.004286838
-0.001636454
0.001496966
0.004355894
0.005863348
0.005057375
0.001706681
-0.003453312
-0.009156669
-0.014111489
-0.01749221
-0.018972364
-0.018565817
-0.016587794
-0.013512553
-0.009831698
-0.005918211
-0.002057878
0.001509121
0.004645808
0.007386173
0.009662718
0.01120791
0.011503276
0.010037463
0.006726593
0.002066496
-0.00311052
-0.008048907
-0.012326811
-0.015815016
-0.018644611
-0.02102184
-0.023019129
-0.024393458
-0.02468572
-0.023456663
-0.020337319
-0.0151003
-0.007872521
0.000668621
0.009488484
0.017406506
0.023343135
0.026461087
0.026291616
0.022889429
0.016924001
0.009392879
0.001341625
-0.006378343
-0.013016029
-0.017868611
-0.020410656
-0.020723635
-0.019549552
-0.017822686
-0.016104972
-0.014472315
-0.012792072
-0.010856018
-0.008315205
-0.004734823
0.000118401
0.006037208
0.012297471
0.017813747
0.021690514
0.023424394
0.022707708
0.019239468
0.013132512
0.005167385
-0.003307063
-0.010691841
-0.015400274
-0.016392096
-0.013703654
-0.008633964
-0.003001694
0.00171787
0.004829881
0.006408155
0.007167985
0.008064955
0.009760081
0.012191539
0.01475612
0.016847353
0.018198507
0.01887933
0.019034882
0.018709807
0.017637801
0.015417246
0.011868125
0.007439217
0.002854489
-0.001493753
-0.005652987
-0.0095995
-0.01287611
-0.014770679
-0.014762863
-0.012765733
-0.009416272
-0.005956383
-0.00368139
-0.003283784
-0.004445021
-0.006026452
-0.006785104
-0.006272037
-0.004899365
-0.003376921
-0.00216735
-0.001500499
-0.001479838
-0.002000237
-0.002638559
-0.002722972
-0.001619972
0.000888244
0.004413118
0.008137918
0.011106421
0.01243536
0.011709948
0.009373237
0.006603163
0.004754146
0.004472
0.005438876
0.006649999
0.006990168
0.005835834
0.003427447
0.000767372
-0.00096217
-0.001243887
-0.000645335
-0.000386204
-0.00164925
-0.00496547
-0.009932655
-0.01532876
-0.01969081
-0.022032124
-0.022151276
-0.020300277
-0.016928763
-0.012704334
-0.008684652
-0.005788093
-0.004242688
-0.003574392
-0.003023374
-0.002062972
-0.000379193
0.002225911
0.005729748
0.009650729
0.013029202
0.014837805
0.014411828
0.011767865
0.007626136
0.00323502
-0.000274329
-0.00249997
-0.003712594
-0.004296693
-0.004602179
-0.005035329
-0.006040318
-0.007676134
-0.009470982
-0.010580296
-0.010205492
-0.008059875
-0.004466861
-0.000165135
0.003979165
0.007045465
0.008133155
0.006788158
0.003423174
-0.000686653
-0.004114427
-0.005973616
-0.006187729
-0.005301039
-0.00402627
-0.002995481
-0.002726502
-0.003595422
-0.005472381
-0.00771044
-0.009361886
-0.009668869
-0.008542426
-0.006466075
-0.004293588
-0.002851062
-0.002579354
-0.003208362
-0.003886348
-0.003535633
-0.001430804
0.002400356
0.006976626
0.01068344
0.01200906
0.010397599
0.006479295
0.001590155
-0.0029328
-0.006116055
-0.007472185
-0.007076988
-0.005579007
-0.003775329
-0.002136839
-0.000777336
0.000313243
0.001317323
0.002746736
0.005102719
0.008274842
0.011374434
0.013142248
0.012521
0.009111586
0.003297266
-0.003722396
-0.010421853
-0.015574404
-0.0187522
-0.02010057
-0.019722235
-0.017750639
-0.014683218
-0.011212088
-0.007655045
-0.003755583
0.000820314
0.005958201
0.011143032
0.015825287
0.019607843
0.02218907
0.023388632
0.023012546
0.021069107
0.01798702
0.014580285
0.011737199
0.010083449
0.009794771
0.010422491
0.011106418
0.011159946
0.01050471
0.009661699
0.009375325
0.010066104
0.011506007
0.012841208
0.01310965
0.011753088
0.008831154
0.00488432
0.000764751
-0.002601412
-0.004464776
-0.004361039
-0.002248397
0.001386691
0.005641151
0.009658163
0.013057247
0.01572546
0.017573945
0.018650875
0.019267893
0.019850491
0.020538967
0.021068196
0.020797664
0.018908766
0.014869327
0.008749577
0.001394347
-0.005763097
-0.011100427
-0.013305405
-0.011981924
-0.007816909
-0.002301649
0.003065604
0.007297742
0.010033717
0.011372237
0.011733657
0.011695438
0.011725308
0.0120544
0.01252882
0.012614037
0.011492732
0.008561109
0.003834905
-0.002007518
-0.007894742
-0.012766003
-0.015801842
-0.016675309
-0.015615133
-0.013276334
-0.010351404
-0.007326378
-0.004436028
-0.001827342
0.000313029
0.00163485
0.001864861
0.001029343
-0.000703787
-0.003077594
-0.005676753
-0.007953619
-0.009265322
-0.009174376
-0.007535026
-0.004573749
-0.001057227
0.001822685
0.002992965
0.002079078
-0.000537694
-0.003929818
-0.006839866
-0.008072239
-0.007035078
-0.00399217
-3.07765E-05
0.003444099
0.005248687
0.004817143
0.002300095
-0.00143573
-0.005044693
-0.007330657
-0.007857799
-0.007078056
-0.00605701
-0.005714164
-0.006471962
-0.008184217
-0.010459586
-0.012810376
-0.014741666
-0.015945082
-0.016417092
-0.016397181
-0.016189761
-0.016131952
-0.016397345
-0.01664518
-0.015999578
-0.013549599
-0.008837581
-0.002188437
0.005222034
0.011750523
0.015925225
0.017116115
0.015678886
0.012798598
0.009909049
0.008102213
0.00784148
0.00872116
0.009805745
0.009968417
0.008353797
0.004608495
-0.000928336
-0.00723356
-0.012751816
-0.0159939
-0.016152182
-0.013478191
-0.009040185
-0.004154685
0.000217321
0.003671912
0.006267271
0.008380879
0.010372925
0.012414804
0.014350269
0.015783909
0.01633803
0.015879563
0.014647938
0.01309065
0.011792545
0.011293666
0.011858174
0.013210773
0.014697298
0.015497004
0.014906801
0.012575547
0.008704185
0.00430809
0.000964731
6.4927E-05
0.002101187
0.006452908
0.011969184
0.017543108
0.022378345
0.025836146
0.027431281
0.027037583
0.025110469
0.022454197
0.019621175
0.016669428
0.013450628
0.009854079
0.005936256
0.001942369
-0.001776168
-0.004836739
-0.006842379
-0.00742578
-0.006487648
-0.004321155
-0.0014224
0.001786443
0.004966756
0.007797906
0.009877309
0.01087748
0.01091859
0.010798794
0.011632277
0.014034774
0.017559164
0.020778765
0.021861262
0.019421884
0.013238544
0.004514817
-0.004624073
-0.012010296
-0.016012211
-0.015792532
-0.011555843
-0.004459634
0.003673627
0.010870629
0.015486244
0.016836488
0.015282999
0.011941352
0.008215801
0.00528359
0.00357369
0.002682662
0.001792759
0.000131303
-0.002805136
-0.007192292
-0.012706319
-0.018669713
-0.024037983
-0.027647161
-0.028659214
-0.027199664
-0.024190853
-0.020609937
-0.016900179
-0.013163122
-0.009641624
-0.006785585
-0.00486634
-0.003900964
-0.003850006
-0.004716999
-0.006290562
-0.007939867
-0.008884796
-0.008641564
-0.007443391
-0.006192172
-0.005778398
-0.006520615
-0.007884989
-0.008885214
-0.008776179
-0.007439372
-0.005366556
-0.003438585
-0.002468765
-0.002881627
-0.004404123
-0.006220114
-0.007415876
-0.007346665
-0.005809983
-0.003123841
-0.000172521
0.001798273
0.001771991
-0.000529874
-0.004510698
-0.008981411
-0.012583685
-0.013962619
-0.01219978
-0.007343879
-0.00063805
0.006020889
0.011023884
0.013485154
0.013232874
0.010826681
0.007466138
0.004492603
0.002778583
0.002582886
0.003817457
0.006197099
0.009236954
0.012085393
0.013733841
0.013617471
0.011811275
0.008846733
0.005337384
0.001791421
-0.001549263
-0.004547421
-0.007039419
-0.008677537
-0.009073217
-0.008025834
-0.005691316
-0.002516086
0.001199187
0.005200674
0.009016792
0.011766205
0.012584701
0.011144476
0.007845117
0.003657835
-9.81178E-05
-0.002211617
-0.002141977
-0.000374055
0.001880972
0.003265793
0.002931455
0.000749385
-0.002621702
-0.006042891
-0.008308194
-0.008496129
-0.006140413
-0.001412389
0.004802535
0.010982558
0.015566857
0.017560239
0.016824923
0.013848603
0.009598745
0.005219886
0.001609743
-0.000852812
-0.00229234
-0.003139313
-0.003797815
-0.004499353
-0.005391344
-0.006353082
-0.006819899
-0.005956117
-0.00301989
0.002086684
0.008584503
0.015085427
0.020183328
0.022931562
0.023056175
0.020855049
0.016973626
0.012096582
0.006751169
0.00136609
-0.003537772
-0.007468549
-0.010153087
-0.011676334
-0.012405921
-0.012719434
-0.012809735
-0.012608414
-0.01184762
-0.010198154
-0.007458751
-0.003774366
0.000356015
0.004176149
0.006973042
0.008287691
0.008029098
0.00642192
0.003990625
0.001344199
-0.00122397
-0.00382206
-0.006688646
-0.009901129
-0.013404215
-0.01702062
-0.020383034
-0.023139352
-0.024816867
-0.02474878
-0.02208314
-0.016436043
-0.008468881
0.000319509
0.008208521
0.013898014
0.016665412
0.016255922
0.012931564
0.007591287
0.001760213
-0.003063089
-0.006105299
-0.007543327
-0.008094021
-0.008463417
-0.008888643
-0.009057791
-0.008404482
-0.006785367
-0.004502344
-0.002059326
0.000157697
0.002022023
0.003817244
0.006014461
0.008838598
0.011774073
0.013821038
0.014270405
0.013116502
0.010928919
0.008344961
0.005698589
0.002908603
-0.000391611
-0.00457675
-0.009564809
-0.01466335
-0.018872524
-0.021206346
-0.02097773
-0.017946388
-0.01261211
-0.006239603
-0.000356074
0.003723617
0.005261155
0.004093816
0.000922068
-0.00290984
-0.0058542
-0.006858705
-0.00554716
-0.002263911
0.002144764
0.006562271
0.00983872
0.011022385
0.00955775
0.005592822
0.000293387
-0.004421254
-0.006920798
-0.006731149
-0.004759873
-0.002474816
-0.001055628
-0.000880217
-0.00167773
-0.002861179
-0.003704725
-0.003535521
-0.002042569
0.000447823
0.003244448
0.005716798
0.007426749
0.008055112
0.00742289
0.005629326
0.003061961
8.61241E-05
-0.003015878
-0.005958634
-0.008445814
-0.010298312
-0.011555096
-0.012403193
-0.01301978
-0.013267506
-0.012770817
-0.01112044
-0.008117305
-0.003848233
0.001376742
0.007043002
0.012488673
0.01693685
0.019753975
0.020737873
0.02025944
0.019060252
0.01775144
0.016506272
0.014974783
0.012466194
0.008235288
0.002043864
-0.005503853
-0.013134058
-0.019379278
-0.023043592
-0.02354697
-0.020916283
-0.015667915
-0.008598044
-0.000755281
0.006587209
0.012214608
0.015282245
0.015798952
0.014701629
0.013285707
0.012335425
0.011693197
0.010567021
0.008317398
0.004985867
0.001297198
-0.001881617
-0.003936183
-0.004742528
-0.004677813
-0.004210781
-0.003745676
-0.003533759
-0.003788124
-0.004653994
-0.006073128
-0.007511158
-0.008081016
-0.007190469
-0.004920613
-0.00216194
-0.000185633
2.62301E-05
-0.001639403
-0.004489503
-0.007313481
-0.008948654
-0.008591514
-0.006254641
-0.00270038
0.001100806
0.004547582
0.007669656
0.010478537
0.012495203
0.013006717
0.011559855
0.008236836
0.003384041
-0.002423319
-0.008471289
-0.013992597
-0.0183084
-0.02072428
-0.020670806
-0.017882798
-0.012567198
-0.005380365
0.002668107
0.010179907
0.015623116
0.017907477
0.017025601
0.013792776
0.00941472
0.005121666
0.001869411
4.09475E-05
-0.000648868
-0.000903127
-0.001589249
-0.003510905
-0.007022128
-0.011629229
-0.016135912
-0.019281002
-0.020431906
-0.019476001
-0.016393644
-0.011231296
-0.004566364
0.002288698
0.007774084
0.010975753
0.012126818
0.012380969
0.012754489
0.013416044
0.01377281
0.013157668
0.011235424
0.007982366
0.003693112
-0.000896006
-0.004787761
-0.007170667
-0.00767458
-0.00636887
-0.003757078
-0.000675898
0.001887825
0.003212536
0.003213178
0.002578497
0.002509608
0.004200131
0.00810757
0.013530708
0.018788871
0.021773324
0.020911201
0.016062471
0.008536111
0.000352909
-0.006582769
-0.010776688
-0.011442309
-0.008821523
-0.004223842
0.00046869
0.003456408
0.003476159
0.000258109
-0.005154536
-0.010633233
-0.013817879
-0.012965015
-0.007630358
0.001089891
0.010997924
0.019692638
0.025457173
0.027591333
0.026293598
0.022224559
0.016223482
0.009432384
0.003079842
-0.001942744
-0.005515098
-0.008203008
-0.010802758
-0.013850054
-0.017204172
-0.019805632
-0.020096502
-0.01698738
-0.010611283
-0.002168577
0.006741963
0.014748575
0.020934539
0.024565664
0.024986928
0.021761917
0.015003042
0.005786375
-0.003931903
-0.011941994
-0.016794254
-0.018541247
-0.018494516
-0.018249357
-0.018499653
-0.018787099
-0.017937824
-0.015036981
-0.010048867
-0.003839673
0.002385581
0.007695612
0.01150172
0.013523258
0.013842231
0.012792814
0.010767955
0.008026304
0.004920449
0.002096365
0.000132745
-0.000842106
-0.001293239
-0.00194826
-0.003469792
-0.005934543
-0.008647824
-0.010375173
-0.010020603
-0.007156319
-0.002148505
0.004097625
0.010328874
0.015036555
0.01692529
0.015315594
0.010416067
0.003332117
-0.004135147
-0.009945665
-0.012525072
-0.011155823
-0.006297941
0.000580088
0.00733543
0.011936215
0.013147284
0.011107384
0.007269692
0.003535578
0.001249344
0.000669797
0.001162363
0.001736879
0.001485137
-0.000193073
-0.00334839
-0.007611361
-0.012269047
-0.016241361
-0.018238866
-0.017297469
-0.013359252
-0.007373214
-0.00097271
0.004111701
0.00664668
0.006363997
0.004060847
0.001177346
-0.000913779
-0.001378348
-2.50528E-05
0.002673615
0.005685637
0.007654343
0.00746737
0.004948771
0.00089911
-0.003185986
-0.005811963
-0.005968265
-0.003352084
0.001425398
0.006765672
0.010516593
0.011112413
0.008353633
0.003483762
-0.001436692
-0.004416808
-0.004303167
-0.001347564
0.00293639
0.006478499
0.007381194
0.004718067
-0.001153422
-0.008854498
-0.016518371
-0.022167717
-0.024218266
-0.022019869
-0.016242429
-0.00874385
-0.001809351
0.002752091
0.004339623
0.003661207
0.002364866
0.002154769
0.003931846
0.007384778
0.011218615
0.013757876
0.013708255
0.010796117
0.005719787
-0.000126275
-0.005143936
-0.008020156
-0.008349781
-0.00686304
-0.005108552
-0.004869549
-0.0073472
-0.01264658
-0.019702535
-0.026612519
-0.031192858
-0.031694844
-0.027651875
-0.020106407
-0.011214603
-0.003207027
0.002319686
0.004716778
0.004227534
0.001917801
-0.000757903
-0.002649154
-0.003258678
-0.002770022
-0.001969404
-0.002025234
-0.003918252
-0.007881091
-0.013058907
-0.017887506
-0.020843
-0.021263461
-0.019390783
-0.015986831
-0.012082606
-0.008595258
-0.006040742
-0.00439829
-0.00315339
-0.001588766
0.000710477
0.003586217
0.006411533
0.00827056
0.008058695
0.004878701
-0.001249508
-0.00911925
-0.016796076
-0.022499377
-0.025215279
-0.024718965
-0.021582757
-0.017024525
-0.012740786
-0.010493145
-0.011287609
-0.014699914
-0.01876344
-0.020924312
-0.019288656
-0.013637758
-0.005541485
0.002273229
0.007155945
0.007828362
0.004703717
-0.000597269
-0.006055197
-0.009853971
-0.011070286
-0.009929335
-0.007536311
-0.005202491
-0.003878477
-0.004008552
-0.0053596
-0.007196789
-0.008666453
-0.009179999
-0.00845175
-0.006466878
-0.003354279
0.000472169
0.004158481
0.006471159
0.006358323
0.003454324
-0.00172847
-0.007782754
-0.012895161
-0.015619631
-0.015708918
-0.014005123
-0.011839863
-0.010353551
-0.009912533
-0.009978531
-0.009527396
-0.007772533
-0.004658381
-0.000677664
0.003365092
0.006773702
0.009189957
0.010668669
0.011380271
0.01126358
0.010135155
0.008039265
0.0054408
0.002892918
0.000742644
-0.000951357
-0.00223303
-0.003037715
-0.00336889
-0.003377508
-0.003349406
-0.003468775
-0.00357519
-0.003243532
-0.002167619
-0.000292586
0.002061845
0.004376345
0.005952745
0.006005042
0.003990728
-1.62746E-05
-0.005396377
-0.011092079
-0.015846972
-0.01837451
-0.017776225
-0.013968668
-0.007784843
-0.000704586
0.005718829
0.010577405
0.014006408
0.016820321
0.019619194
0.022359347
0.024491743
0.025299268
0.024018557
0.020017979
0.013285278
0.004676687
-0.004436085
-0.012657025
-0.018778006
-0.021976945
-0.022058091
-0.019703981
-0.016242376
-0.012990496
-0.010641421
-0.009188084
-0.007931836
-0.005869456
-0.002003448
0.004188513
0.012231152
0.0206874
0.027616012
0.031431969
0.031327802
0.027344193
0.020289415
0.011595664
0.0030375
-0.003507208
-0.006578911
-0.005670862
-0.00157993
0.003924299
0.008927132
0.012092133
0.013043539
0.012197689
0.010448556
0.008920334
0.008586161
0.009793809
0.011969136
0.013887258
0.014352415
0.012810539
0.009701149
0.006145335
0.00344747
0.002403621
0.002907
0.003940787
0.004302156
0.00326489
0.001058251
-0.001273645
-0.002369364
-0.001215567
0.002307647
0.007358069
0.012521381
0.01638803
0.017827772
0.016401998
0.012758345
0.008493393
0.005285674
0.004058171
0.004662665
0.006190195
0.00752968
0.007901485
0.00701399
0.004945292
0.002167134
-0.00058003
-0.002638716
-0.003723299
-0.004085468
-0.004288875
-0.00500931
-0.00664577
-0.00897028
-0.011187358
-0.012243038
-0.011178953
-0.007627153
-0.002142831
0.003908511
0.008930563
0.011703901
0.011722688
0.009404549
0.006023559
0.003259053
0.002417541
0.003967981
0.007428514
0.011494608
0.014582583
0.015360503
0.013239507
0.008457475
0.001976251
-0.004705381
-0.009977405
-0.012665794
-0.012404417
-0.009627385
-0.005438338
-0.001385896
0.001168995
0.001662042
0.00063468
-0.000677075
-0.001144694
-0.000270528
0.001794475
0.004517176
0.007300416
0.009810076
0.011944237
0.013657295
0.014920932
0.015652875
0.015818918
0.015454659
0.014793748
0.014247386
0.01412454
0.014209918
0.013897691
0.012779279
0.010945144
0.008908724
0.007139837
0.005853128
0.005030239
0.004426868
0.003798181
0.00309477
0.002593268
0.002611416
0.003104571
0.00371265
0.004191939
0.004629423
0.005379564
0.006875618
0.009495547
0.013077107
0.016713105
0.019129039
0.019381959
0.017221247
0.013062762
0.0077303
0.002219216
-0.002504204
-0.005819568
-0.007396983
-0.007063984
-0.004967558
-0.001793133
0.001331137
0.003149642
0.002714726
-0.000230654
-0.005013811
-0.010188363
-0.01409628
-0.015418044
-0.013638717
-0.00930027
-0.003873334
0.001023298
0.004187603
0.004993035
0.003372901
-6.90574E-05
-0.003970445
-0.006493859
-0.00615026
-0.002468388
0.003709923
0.010675896
0.016305917
0.018877936
0.017711399
0.013543655
0.008131868
0.003426703
0.000797033
0.000580833
0.001944993
0.003271095
0.002808131
-0.000350182
-0.005583507
-0.011053748
-0.014730319
-0.015535326
-0.013562392
-0.009769666
-0.005579815
-0.002462665
-0.001386966
-0.002392275
-0.004507915
-0.006259565
-0.006464256
-0.004952358
-0.002680898
-0.001018427
-0.000893333
-0.00245999
-0.005102881
-0.007625547
-0.008640116
-0.006978765
-0.002214558
0.005099831
0.01376077
0.022370589
0.02965848
0.034650073
0.036667919
0.035455456
0.03124869
0.024700983
0.016745918
0.008352457
0.000119205
-0.007785171
-0.015411309
-0.022629722
-0.028806426
-0.032775205
-0.033343457
-0.029848825
-0.022659476
-0.012917377
-0.002225103
0.00768154
0.015109087
0.018910056
0.018872424
0.015902796
0.011558354
0.007485247
0.004889031
0.004216292
0.005036557
0.006159041
0.006172584
0.004112666
-0.000234558
-0.006146888
-0.012082556
-0.016185693
-0.017104501
-0.01449303
-0.009049821
-0.002221467
0.004489875
0.010085745
0.014075562
0.016243339
0.016695597
0.015974683
0.014676577
0.013167677
0.01140045
0.008955772
0.005227813
-8.59134E-05
-0.006443543
-0.012583955
-0.017122594
-0.019223033
-0.018798664
-0.016499476
-0.013387145
-0.010386633
-0.007926057
-0.005901788
-0.004113361
-0.002553179
-0.001286544
-7.62214E-05
0.001575332
0.00399512
0.006903029
0.009456744
0.010744093
0.010269781
0.008029098
0.004388549
7.86763E-06
-0.004299319
-0.007899453
-0.010503108
-0.012231151
-0.013276711
-0.013755411
-0.013695139
-0.013226235
-0.012500504
-0.011689289
-0.010875557
-0.009944918
-0.008526317
-0.00607698
-0.00229062
0.002722065
0.008302253
0.013304819
0.016457776
0.01686844
0.014552977
0.010368103
0.005312543
0.000153676
-0.004515892
-0.008232608
-0.01080222
-0.012384561
-0.013434726
-0.014388328
-0.015406644
-0.016122849
-0.015862327
-0.013918885
-0.009778493
-0.003491574
0.004163788
0.011693948
0.017397785
0.020050524
0.019482215
0.016522971
0.012543804
0.00883747
0.006094909
0.004200554
0.002587436
0.000406279
-0.00301812
-0.007844419
-0.013557731
-0.01914675
-0.023421925
-0.025219288
-0.023846347
-0.019349352
-0.012624789
-0.005158758
0.001263423
0.00521004
0.006071732
0.004228815
0.000699018
-0.003071869
-0.005500272
-0.00539696
-0.00261013
0.001731474
0.005709622
0.007502221
0.006145178
0.001989048
-0.003514541
-0.008460635
-0.011308484
-0.011365276
-0.008851869
-0.004644676
-0.000142974
0.003033161
0.003749737
0.001941988
-0.00117575
-0.003891384
-0.004722778
-0.002991679
0.001109373
0.006457411
0.01135394
0.014033176
0.013393461
0.0095039
0.003747871
-0.001745227
-0.005055077
-0.00549042
-0.00372726
-0.001353721
-8.11461E-05
-0.001380218
-0.005962164
-0.013232393
-0.021138961
-0.026791518
-0.027801162
-0.023440447
-0.014855785
-0.004473118
0.005030457
0.011715889
0.01477512
0.014708797
0.013029891
0.011464573
0.01110615
0.012028011
0.013395223
0.013885968
0.012380545
0.008331847
0.001842325
-0.006207376
-0.014215646
-0.020261901
-0.022700314
-0.020772449
-0.014770086
-0.005903547
0.003929975
0.012578012
0.018235332
0.020085419
0.018394843
0.01412288
0.00850003
0.00271194
-0.002227142
-0.005781026
-0.008073577
-0.009820355
-0.011819733
-0.014283038
-0.016752392
-0.018534929
-0.019222712
-0.01871607
-0.017101291
-0.014504646
-0.011038547
-0.006920261
-0.002425568
0.002091393
0.006255818
0.009839839
0.012783291
0.01496959
0.015903816
0.014951608
0.011741373
0.006457998
-0.000183062
-0.007074421
-0.012920003
-0.016512857
-0.016999801
-0.014079258
-0.008255784
-0.001055837
0.005543846
0.010025211
0.011894676
0.011486148
0.009403585
0.006190619
0.002269105
-0.002018595
-0.006251695
-0.009940577
-0.012704657
-0.0145237
-0.015765177
-0.017017092
-0.018617687
-0.020375332
-0.021536621
-0.021158658
-0.01879486
-0.014723572
-0.009726573
-0.004686965
-0.000241466
0.003523426
0.007101505
0.011079654
0.015526494
0.019879714
0.023118534
0.024096491
0.022070616
0.017087479
0.010130763
0.002600603
-0.004046559
-0.008691024
-0.01074971
-0.010346108
-0.008293791
-0.00563848
-0.003289993
-0.001706743
-0.001030149
-0.001312027
-0.002346026
-0.003519197
-0.003943833
-0.002775047
0.000394882
0.005201321
0.010540845
0.014921841
0.017028862
0.016342257
0.013383068
0.009278274
0.005009685
0.000912973
-0.003200172
-0.007558263
-0.011921118
-0.01557751
-0.017735921
-0.017813322
-0.015649718
-0.011676171
-0.006846764
-0.002191539
0.001514953
0.003773994
0.004270944
0.003082834
0.000835084
-0.001515758
-0.003030117
-0.003068441
-0.001503601
0.000986417
0.003186151
0.003871844
0.002283239
-0.001642292
-0.007318135
-0.013681224
-0.019475953
-0.023483809
-0.024889026
-0.023525079
-0.01986355
-0.014823513
-0.009363229
-0.004172993
0.000535009
0.004964078
0.009348825
0.013525937
0.016822728
0.018634544
0.018892656
0.017955969
0.016249925
0.014031028
0.011490376
0.008740964
0.005733815
0.002424125
-0.001161609
-0.004893743
-0.008716179
-0.012667082
-0.016546953
-0.019701037
-0.021209294
-0.020302314
-0.016657806
-0.010645754
-0.003376919
0.003524445
0.00863594
0.011205444
0.01133252
0.009621551
0.006884344
0.003890951
0.00131406
-0.000377961
-0.001189981
-0.001757111
-0.002902289
-0.004944917
-0.007601029
-0.010384805
-0.013047126
-0.015351133
-0.016747358
-0.016358426
-0.013654086
-0.008968407
-0.003350108
0.002061466
0.00647983
0.009549984
0.011234833
0.01172831
0.011214066
0.009777213
0.007364383
0.004033066
8.63385E-05
-0.004029323
-0.007971124
-0.011411047
-0.013995057
-0.015558556
-0.016403872
-0.01707019
-0.017733938
-0.017718522
-0.015827217
-0.011214225
-0.003875801
0.005193558
0.014492122
0.022555473
0.028116442
0.030293905
0.028892914
0.024610941
0.018744755
0.012832374
0.008184914
0.005328661
0.003814674
0.002566614
0.000546413
-0.002818145
-0.007540814
-0.013021439
-0.018310219
-0.022275786
-0.023902983
-0.022604394
-0.01854483
-0.012434127
-0.004972538
0.003209217
0.011218399
0.017802718
0.021973192
0.023492423
0.022796024
0.020629532
0.017589249
0.013878261
0.009476601
0.004630284
9.37139E-06
-0.003504208
-0.005343967
-0.005628737
-0.005219517
-0.005311425
-0.006737304
-0.009661861
-0.013708739
-0.018084333
-0.021595129
-0.023002006
-0.021588974
-0.017430972
-0.01132669
-0.004234442
0.003028775
0.009612239
0.014573269
0.017341202
0.017880336
0.016591595
0.014093979
0.011070504
0.008147662
0.005682108
0.003547945
0.001323106
-0.001287403
-0.004184446
-0.006915016
-0.009057633
-0.010403166
-0.010846966
-0.01012268
-0.007879163
-0.003967927
0.001335519
0.007375726
0.013336927
0.018552805
0.022729866
0.025910234
0.028282062
0.029635143
0.029258948
0.026271282
0.020337059
0.011935409
0.002231101
-0.007455275
-0.015845844
-0.021889103
-0.024957971
-0.02512985
-0.023200379
-0.020239637
-0.016997659
-0.013707505
-0.010152014
-0.005844883
-0.000320311
0.006533308
0.014125025
0.021211973
0.02620817
0.027752132
0.025218329
0.019029419
0.010633068
0.002000979
-0.005136339
-0.009935981
-0.012493977
-0.013578881
-0.014250764
-0.015390589
-0.017209738
-0.019045749
-0.019682571
-0.017926263
-0.013290682
-0.006235582
0.002134166
0.010565471
0.017789074
0.022708564
0.024778222
0.024287153
0.021923033
0.018288052
0.01366318
0.008214727
0.002303256
-0.003316915
-0.007810323
-0.010779467
-0.012517629
-0.013508433
-0.013886715
-0.013312681
-0.011312607
-0.0078183
-0.003422796
0.000776796
0.003680956
0.004604687
0.00342675
0.000593085
-0.003073367
-0.006583143
-0.008973863
-0.009546076
-0.007989534
-0.004661216
-0.000662514
0.002537229
0.003877784
0.003221744
0.001485563
0.000197625
0.000645547
0.003193693
0.007163116
0.011250408
0.01407326
0.014606453
0.012403401
0.007834465
0.002082668
-0.003510473
-0.007927709
-0.010503476
-0.01087239
-0.009138083
-0.005926724
-0.002315833
0.000548984
0.001955644
0.001916459
0.000945941
-0.000283011
-0.00109471
-0.001088339
-0.000326205
0.000911794
0.002491569
0.004478317
0.006737093
0.008809591
0.009979766
0.00971598
0.008159867
0.006110118
0.004449358
0.003503357
0.002853312
0.001744317
-0.000568041
-0.004401933
-0.009328706
-0.014190977
-0.017665319
-0.018984784
-0.018210713
-0.015912647
-0.012635822
-0.008793099
-0.004636221
-0.000392735
0.003619564
0.007015755
0.00957022
0.011154436
0.011714982
0.011177883
0.009520816
0.006709149
0.002851866
-0.001753525
-0.006588872
-0.010925818
-0.013908398
-0.014928747
-0.013919903
-0.01137502
-0.008135397
-0.00507579
-0.002724734
-0.001003703
0.000678359
0.00299232
0.006249821
0.01020142
0.014100829
0.016964044
0.017971067
0.016726059
0.013455015
0.009006569
0.004605602
0.0012798
-0.000530783
-0.000990265
-0.000750833
-0.000691096
-0.001636938
-0.004073428
-0.007742454
-0.011483208
-0.013734168
-0.013373388
-0.010055507
-0.004166194
0.003168161
0.010236641
0.015179041
0.016795747
0.014856962
0.010121661
0.00413493
-0.001127727
-0.00379251
-0.002892595
0.001229918
0.007114571
0.012722698
0.016086717
0.015958676
0.012389482
0.006663966
0.000582329
-0.00441119
-0.007621691
-0.009232081
-0.009920773
-0.010342307
-0.01072027
-0.010940539
-0.010606739
-0.009238508
-0.00640484
-0.00194103
0.003835071
0.01006616
0.015517076
0.018846944
0.019162543
0.016504609
0.011867318
0.006853726
0.002725219
-0.000121238
-0.001977268
-0.003204559
-0.004019686
-0.004572043
-0.004991704
-0.005274814
-0.005213898
-0.004440577
-0.002532997
0.000802763
0.005402264
0.010442086
0.014672027
0.016825671
0.016302112
0.013549488
0.009803974
0.006276641
0.003486655
0.001216801
-0.001127619
-0.004174221
-0.008190055
-0.012804278
-0.016997877
-0.019492282
-0.019350913
-0.016280277
-0.010661119
-0.003524068
0.003711955
0.009628084
0.013429374
0.015217798
0.01574537
0.015916285
0.01626502
0.016704111
0.01644798
0.014431098
0.009840213
0.002581493
-0.006563661
-0.015950815
-0.0235337
-0.027438941
-0.026525055
-0.020843536
-0.011658877
-0.001145708
0.00825092
0.014597948
0.017106107
0.016215238
0.01316762
0.009330464
0.005735951
0.002932851
0.001136559
0.000174072
-0.000573822
-0.001759735
-0.003433662
-0.004808153
-0.004722881
-0.002476308
0.001711136
0.007020955
0.012563351
0.01757946
0.021209781
0.022412875
0.02041553
0.01522647
0.007839444
7.9326E-05
-0.006200475
-0.009941602
-0.011234251
-0.010992036
-0.010250725
-0.00975029
-0.009708856
-0.009943146
-0.010029646
-0.009477826
-0.008022133
-0.005706406
-0.002839982
0.000264321
0.003370231
0.006223329
0.008595584
0.010575853
0.012591128
0.014999083
0.01757624
0.019267403
0.018709052
0.015100249
0.008735557
0.000708233
-0.007490168
-0.014435319
-0.019124052
-0.021048654
-0.020101372
-0.016646409
-0.011657975
-0.006396974
-0.001901959
0.001387873
0.003495164
0.004611704
0.005023654
0.005076003
0.005017176
0.004802636
0.00419365
0.00312304
0.001975027
0.001363312
0.001636199
0.002588141
0.003615823
0.004300872
0.004606408
0.004554965
0.003869592
0.002329003
0.000236113
-0.001499853
-0.001777662
2.89612E-05
0.003512135
0.007109001
0.008900797
0.007691812
0.003697981
-0.001557238
-0.006084582
-0.008373331
-0.008018921
-0.00565582
-0.00242669
0.000459218
0.002007407
0.001656798
-0.000355589
-0.002957051
-0.00470185
-0.004498605
-0.002116233
0.001721244
0.005709832
0.008545481
0.009541853
0.008650024
0.006397458
0.003874576
0.002287524
0.002343032
0.003558331
0.00453966
0.003925319
0.001285531
-0.002651241
-0.006462329
-0.008941693
-0.009647461
-0.008866488
-0.007224464
-0.005576551
-0.004852372
-0.005732159
-0.008369162
-0.012229013
-0.016313894
-0.019332872
-0.019953313
-0.017201169
-0.0111259
-0.00307181
0.004756337
0.010349635
0.012741799
0.012144211
0.009678658
0.006858109
0.00497505
0.004731448
0.006099091
0.008326339
0.010093727
0.010011078
0.007377552
0.002696044
-0.002701452
-0.007325735
-0.010187019
-0.011052939
-0.010309594
-0.008550236
-0.006290284
-0.003874139
-0.001643308
4.52315E-05
0.000919664
0.001006594
0.000685212
0.000576926
0.001269845
0.002785651
0.004368526
0.004940472
0.003790583
0.000983414
-0.002678971
-0.005977527
-0.007869046
-0.007895275
-0.006166321
-0.003181867
0.000274866
0.003230255
0.004804139
0.004665877
0.003400261
0.002325312
0.002572666
0.004308099
0.006744053
0.008752906
0.009497854
0.008528621
0.005686602
0.00134323
-0.003263874
-0.006295594
-0.006384182
-0.003506193
0.000966931
0.00506873
0.007148026
0.006269095
0.002421124
-0.003339241
-0.009030287
-0.012696634
-0.013335649
-0.010984107
-0.006388403
-0.00077615
0.004331868
0.007722758
0.009092805
0.009055868
0.008656226
0.008868142
0.010284333
0.012823543
0.015731722
0.017867383
0.018101461
0.015642491
0.010381382
0.003093597
-0.004683006
-0.011093895
-0.014528144
-0.014353427
-0.011349007
-0.007299131
-0.004034511
-0.002536905
-0.002782064
-0.004027983
-0.00519923
-0.005241571
-0.003480285
-9.57617E-05
0.003849896
0.006945261
0.008081714
0.006925133
0.003823612
-0.000451726
-0.004844665
-0.008094404
-0.009018617
-0.007155519
-0.002980652
0.002306686
0.007339872
0.011143733
0.013353635
0.014112982
0.013582196
0.011749556
0.008650926
0.004840106
0.001207749
-0.001514417
-0.003184812
-0.004235727
-0.005240554
-0.006410622
-0.007336816
-0.007423264
-0.0064103
-0.004513749
-0.002055315
0.000899644
0.004489393
0.008300962
0.01104197
0.011273371
0.008650766
0.004147508
-0.000615254
-0.004200507
-0.005915437
-0.005834609
-0.004427089
-0.002297155
-0.000177819
0.000981276
0.000283218
-0.002592468
-0.006935839
-0.011213048
-0.013822914
-0.013858617
-0.011295373
-0.006669535
-0.000886904
0.004805532
0.009088308
0.010946371
0.010128034
0.007321238
0.003790156
0.00070325
-0.001532025
-0.003289831
-0.005219729
-0.007707069
-0.010607056
-0.013190747
-0.014543239
-0.013839935
-0.010744141
-0.0055584
0.000825458
0.007042897
0.011616329
0.013392494
0.012066872
0.008455015
0.004241344
0.001265884
0.000822887
0.003116616
0.00713657
0.011081957
0.013014905
0.011721988
0.007115366
0.000264317
-0.007153807
-0.013296999
-0.016608131
-0.016398674
-0.013192453
-0.008437026
-0.003815795
-0.000468906
0.001303618
0.001909554
0.002062591
0.002555371
0.003943783
0.006262135
0.008823451
0.010585485
0.010631945
0.008645091
0.005116417
0.001181039
-0.002016027
-0.003948064
-0.004841176
-0.005256767
-0.005661814
-0.006200575
-0.006894194
-0.007677579
-0.008229185
-0.008049758
-0.006659741
-0.003813387
0.000292962
0.005151323
0.010058983
0.014371518
0.017550437
0.01932564
0.019975258
0.020167694
0.020270097
0.019996412
0.018509084
0.01508784
0.009617811
0.002642626
-0.005006531
-0.012445535
-0.018688026
-0.0227303
-0.023773988
-0.021701917
-0.017182171
-0.011427856
-0.005614554
-0.000697578
0.002731318
0.004482647
0.00473364
0.004000574
0.003157348
0.003183739
0.004640559
0.007219218
0.009702543
0.010382831
0.008068655
0.003039537
-0.002892597
-0.007348108
-0.008695408
-0.006805708
-0.002798976
0.001611464
0.004835401
0.005976777
0.00494818
0.002341257
-0.000720653
-0.002871354
-0.002865412
-0.000325667
0.003918035
0.008002437
0.009901665
0.008236409
0.002885801
-0.004896851
-0.012948214
-0.018946509
-0.021270158
-0.019339025
-0.0136028
-0.005484794
0.002838383
0.009228609
0.012505003
0.012656752
0.010563805
0.007618533
0.005195696
0.004194885
0.00482475
0.00678302
0.009278549
0.011097804
0.010925762
0.008012392
0.002786237
-0.003234005
-0.008021549
-0.010058395
-0.008982426
-0.005727066
-0.001970846
0.000694205
0.001434871
0.000428704
-0.001298966
-0.002524328
-0.002269104
-0.000272507
0.002852086
0.005899703
0.007675762
0.007552592
0.005669849
0.002842229
0.000359974
-0.000523666
0.000846223
0.004340318
0.009040613
0.013415671
0.015770261
0.014889671
0.010608233
0.003899729
-0.003421348
-0.009362474
-0.012449701
-0.012205078
-0.009277311
-0.005140241
-0.001603273
-0.000146778
-0.001223708
-0.004074287
-0.0071598
-0.008935642
-0.008345333
-0.005204844
-0.000320897
0.004650301
0.0078092
0.00794682
0.005190823
0.00100911
-0.002559975
-0.003878421
-0.002463996
0.000892692
0.004483027
0.00635977
0.005346696
0.001628853
-0.003330089
-0.007544669
-0.009477616
-0.008513253
-0.005114063
-0.000649239
0.003008488
0.00438742
0.002958863
-0.000764011
-0.005609794
-0.010350448
-0.014057582
-0.016041276
-0.015929509
-0.01387489
-0.010652076
-0.007330128
-0.004926827
-0.004076053
-0.004709396
-0.006104282
-0.007447781
-0.008209806
-0.0081111
-0.006933538
-0.004494266
-0.000664871
0.004351828
0.009867194
0.014826672
0.018383502
0.020254574
0.020504549
0.019142796
0.016079174
0.01152469
0.006182916
0.000882786
-0.003688506
-0.007220552
-0.009901343
-0.012307268
-0.014912638
-0.017734742
-0.020280748
-0.021789166
-0.021355588
-0.018413258
-0.013067948
-0.006176323
0.001105948
0.007583905
0.012191165
0.014303913
0.013939547
0.011817428
0.008961121
0.006311058
0.004535374
0.003770513
0.00354971
0.003121111
0.001882901
-0.000277651
-0.002996393
-0.005503002
-0.006877975
-0.006485506
-0.004297762
-0.000873574
0.00289287
0.006023989
0.00772848
0.007709637
0.006462274
0.005089763
0.004605871
0.005250456
0.006550813
0.007719436
0.007974924
0.006673067
0.003326066
-0.002040653
-0.008713134
-0.015279575
-0.020203241
-0.022268832
-0.020777005
-0.015621025
-0.007616392
0.001270007
0.008632142
0.012684748
0.013073629
0.010636284
0.006744958
0.002768523
-0.000326092
-0.002092463
-0.002685929
-0.00274647
-0.003108427
-0.004163786
-0.005729855
-0.007315676
-0.008508547
-0.009095374
-0.00889095
-0.007804652
-0.006093682
-0.004327417
-0.002936972
-0.001878883
-0.000882299
0.000214918
0.001310421
0.002161996
0.002778584
0.003398436
0.004017326
0.003999393
0.002488136
-0.000957461
-0.006104981
-0.012040378
-0.017276486
-0.020101157
-0.019336508
-0.01502702
-0.008337304
-0.001024308
0.005332784
0.009539442
0.01091527
0.009291069
0.005109406
-0.000390597
-0.005428224
-0.008166662
-0.007544504
-0.003794599
0.001703638
0.00694419
0.010006955
0.009711533
0.006015263
0.000192272
-0.005377423
-0.008299838
-0.007548732
-0.003793206
0.001137473
0.005142598
0.00653561
0.004688518
0.000297293
-0.00492704
-0.009063256
-0.010753562
-0.009681127
-0.006425124
-0.002166488
0.001743893
0.004358897
0.005563169
0.006044546
0.006744959
0.008287529
0.010580775
0.012884619
0.014093279
0.01308165
0.009105747
0.002278409
-0.006241377
-0.014620649
-0.021083029
-0.024418569
-0.024285762
-0.021042712
-0.015541103
-0.00907112
-0.003052111
0.001639617
0.005035754
0.00770905
0.010192804
0.01273046
0.0152656
0.017430539
0.018646532
0.01829121
0.016027455
0.012036834
0.007027737
0.00195382
-0.002428086
-0.005792479
-0.008296195
-0.010485008
-0.012893179
-0.015587298
-0.017909559
-0.018695459
-0.016600107
-0.0105523
-0.00059866
0.011757371
0.024004205
0.033491456
0.038403294
0.038161669
0.033513138
0.026133232
0.017900946
0.010344184
0.004310829
-9.52741E-05
-0.003206696
-0.005720211
-0.008527595
-0.012257214
-0.016867691
-0.02155118
-0.025013695
-0.026135589
-0.024712815
-0.021561353
-0.017781365
-0.013726135
-0.009027178
-0.003320396
0.003068332
0.009128452
0.013596917
0.015591638
0.014885175
0.01186202
0.007368665
0.002376911
-0.002277296
-0.006093896
-0.008787692
-0.01033524
-0.011070822
-0.011533947
-0.011932303
-0.011994289
-0.011294518
-0.009796857
-0.007932369
-0.006268342
-0.005042604
-0.004187868
-0.003714734
-0.003860707
-0.004661755
-0.005840123
-0.007008374
-0.007975412
-0.008691349
-0.008998652
-0.008773565
-0.008150979
-0.007496973
-0.007207118
-0.007363153
-0.007602049
-0.007285698
-0.005855644
-0.003240746
0.000324167
0.004354774
0.008051152
0.010317207
0.010328286
0.008076094
0.004447321
0.000627562
-0.002424658
-0.00423294
-0.004618232
-0.003559661
-0.001209085
0.001882104
0.004774434
0.006468165
0.006375453
0.004639004
0.002090964
5.45448E-05
-0.000216628
0.001869999
0.005803932
0.010313129
0.014034235
0.016031794
0.015672676
0.012755723
0.007723343
0.001741108
-0.003768047
-0.007471489
-0.008534395
-0.007029402
-0.004000948
-0.000854733
0.00146062
0.002577482
0.002534819
0.001677621
0.000814428
0.000908852
0.00234699
0.004597629
0.006596686
0.007141386
0.005348839
0.000988713
-0.005349165
-0.012324401
-0.018213766
-0.021491231
-0.021414952
-0.018195775
-0.012763377
-0.006352005
-0.000356655
0.004074178
0.00658737
0.007703856
0.008500567
0.010054218
0.013016139
0.017049369
0.020670004
0.021883484
0.01922967
0.012524428
0.003009769
-0.007091021
-0.015375497
-0.020130173
-0.02088695
-0.018365618
-0.014124913
-0.009977778
-0.007437823
-0.007192132
-0.008928636
-0.011319572
-0.012690423
-0.011836703
-0.00832264
-0.002380225
0.005155235
0.012872903
0.019307344
0.023455923
0.024759061
0.022977648
0.018333504
0.011729433
0.00448779
-0.002192452
-0.007631594
-0.011717762
-0.014687229
-0.016936316
-0.018746579
-0.020016102
-0.020247022
-0.018809849
-0.015457658
-0.010510975
-0.004813026
0.000576067
0.004869656
0.007804919
0.009594255
0.010477789
0.01050284
0.009591311
0.00786289
0.005768604
0.003891911
0.002418498
0.001004663
-0.00082594
-0.003092956
-0.005231132
-0.006445361
-0.006136719
-0.004136699
-0.000753836
0.003346624
0.007362938
0.010625578
0.012683034
0.013289988
0.012382045
0.010138096
0.006820858
0.002907532
-0.000885997
-0.003678498
-0.004871207
-0.0044205
-0.003003184
-0.00167676
-0.001401787
-0.002478183
-0.00448222
-0.006759624
-0.008835763
-0.01054577
-0.011754165
-0.012135124
-0.011174028
-0.008410536
-0.003854016
0.001726494
0.006944138
0.010268121
0.010567396
0.007685019
0.00268031
-0.002378301
-0.005382133
-0.005249811
-0.002421765
0.001512009
0.004636278
0.00547565
0.003684761
0.00015828
-0.003497792
-0.005840553
-0.006237623
-0.004987742
-0.002829222
-0.000572853
0.001091869
0.001515864
0.000328826
-0.002287519
-0.005565094
-0.008281481
-0.009140605
-0.007191275
-0.002391363
0.004120106
0.010293491
0.014064485
0.014347432
0.011401302
0.0064134
0.00077765
-0.004350815
-0.00815371
-0.010206721
-0.010536238
-0.009512247
-0.007687478
-0.005587842
-0.003562396
-0.001781572
-0.00018087
0.001337989
0.002919582
0.004710845
0.006736025
0.008689476
0.01002955
0.010359977
0.009657634
0.008218852
0.006316572
0.004132146
0.001863255
-0.0003573
-0.002566668
-0.004972644
-0.007762041
-0.011038223
-0.014669295
-0.018133949
-0.02052649
-0.020880791
-0.01867747
-0.014249472
-0.008630852
-0.003150549
0.00115385
0.003955503
0.005656996
0.006910301
0.007841742
0.007848754
0.006316515
0.003351332
-0.000186387
-0.003057628
-0.004312537
-0.003617635
-0.001346173
0.001508316
0.003715222
0.004264953
0.002868674
-4.04141E-05
-0.003502232
-0.006273912
-0.00728377
-0.006017992
-0.002813269
0.001390714
0.005598978
0.009063095
0.011136501
0.011232903
0.009231276
0.005935932
0.002599854
0.000208171
-0.000931438
-0.001155879
-0.001049573
-0.001268129
-0.002295387
-0.004245735
-0.006771509
-0.009245842
-0.011076607
-0.011915925
-0.011550649
-0.009774589
-0.006475175
-0.001934875
0.002947682
0.007151129
0.010180439
0.012313582
0.014396089
0.017049793
0.019979487
0.021832573
0.020839307
0.015801037
0.006840127
-0.004505348
-0.015871539
-0.024859425
-0.02961983
-0.029313113
-0.024147874
-0.015369387
-0.004922969
0.004954606
0.012454895
0.016764915
0.018260648
0.018257544
0.018225589
0.019081075
0.020670537
0.022038071
0.021762561
0.018533536
0.011756782
0.002059327
-0.008906634
-0.019131767
-0.026878284
-0.030880572
-0.030533764
-0.026302751
-0.019820136
-0.013157455
-0.007549863
-0.002775272
0.002413306
0.009159711
0.017356351
0.025495555
0.031372557
0.033038241
0.029439498
0.021031155
0.009677809
-0.002057619
-0.012038611
-0.0188114
-0.021749711
-0.021010006
-0.017648874
-0.013302027
-0.009586275
-0.007494992
-0.006999486
-0.0071461
-0.006509331
-0.003879658
0.00104915
0.007475564
0.013862153
0.0185951
0.020559309
0.019466587
0.015857994
0.010722033
0.00523525
0.000426668
-0.002861665
-0.004174759
-0.003741503
-0.002629725
-0.002343617
-0.003995331
-0.007528876
-0.011645394
-0.014461503
-0.014463911
-0.011189227
-0.005169948
0.002409458
0.010081039
0.016387763
0.020343536
0.021589507
0.020335292
0.01723163
0.013259156
0.009373772
0.006101872
0.003322751
0.000591217
-0.002329485
-0.005592659
-0.009544524
-0.014558546
-0.020282402
-0.025402624
-0.028454095
-0.028662694
-0.026126966
-0.021463661
-0.015402044
-0.008665063
-0.001758452
0.005059784
0.011549628
0.017475447
0.022699461
0.026938024
0.029525623
0.029570801
0.026498293
0.020375652
0.011919136
0.002551628
-0.006005306
-0.012225099
-0.015370511
-0.015643931
-0.013985526
-0.011544436
-0.009182728
-0.007202729
-0.005581046
-0.004061975
-0.00217993
0.000560277
0.004317462
0.008705474
0.012794426
0.015468418
0.015824754
0.013585678
0.009264738
0.003968142
-0.001134576
-0.005486136
-0.009101955
-0.012364116
-0.015656841
-0.019077711
-0.022141709
-0.023910488
-0.023493825
-0.020389305
-0.014664964
-0.007088073
0.001079981
0.008502656
0.014281968
0.018059118
0.019968141
0.02035729
0.01967347
0.01823694
0.016109576
0.013061851
0.0088174
0.003492753
-0.0022386
-0.007389065
-0.011088867
-0.013007791
-0.013544889
-0.013550186
-0.01379561
-0.014340524
-0.014531565
-0.013437506
-0.010460386
-0.005465313
0.001304321
0.009219561
0.017209418
0.023745401
0.027269791
0.026692115
0.021716792
0.01307041
0.002553922
-0.007501582
-0.015113477
-0.019340153
-0.020239581
-0.018591022
-0.015501331
-0.012111669
-0.00934272
-0.007702623
-0.007014736
-0.00654535
-0.005474469
-0.003299626
6.01138E-05
0.004176953
0.00811581
0.010822345
0.011652134
0.0107102
0.008856952
0.007207113
0.00639852
0.006204216
0.005971317
0.005134461
0.00338827
0.000524414
-0.003471186
-0.008120897
-0.012419732
-0.015092759
-0.015265226
-0.012859783
-0.008512399
-0.003151408
0.002354643
0.007096314
0.010058822
0.01054202
0.008502818
0.004664378
0.000162191
-0.003959146
-0.007124526
-0.009318534
-0.010920201
-0.012444467
-0.014031091
-0.015268337
-0.015326573
-0.013426914
-0.009418091
-0.003991151
0.001627578
0.006283873
0.00912198
0.009714052
0.008260766
0.005643031
0.002975302
0.001354314
0.001605949
0.003830145
0.007212044
0.010360025
0.01177343
0.010221384
0.005367197
-0.001599954
-0.008229557
-0.012134262
-0.012217444
-0.008928148
-0.003780576
0.001152831
0.003908344
0.003448164
0.000229418
-0.003987195
-0.006976356
-0.007147055
-0.004181709
0.000848906
0.006071578
0.009688624
0.010673805
0.008990295
0.005349213
0.00097255
-0.002743899
-0.004618342
-0.004225982
-0.002148294
0.000354085
0.001782211
0.00102891
-0.002051788
-0.006491615
-0.010819247
-0.013877302
-0.015197087
-0.014792361
-0.012915935
-0.00991965
-0.006327223
-0.002848008
-0.000203402
0.001212735
0.001676769
0.002026519
0.003039428
0.005142755
0.008271412
0.011956011
0.015456581
0.018055634
0.019315791
0.019077914
0.017269525
0.013935106
0.009408886
0.004408301
-0.000269993
-0.004215327
-0.007519075
-0.010505617
-0.013491784
-0.01654149
-0.019400584
-0.021538762
-0.022406399
-0.021689821
-0.019352735
-0.015518149
-0.010450116
-0.004564603
0.001620774
0.007552321
0.012763862
0.0169846
0.0202914
0.022967694
0.025183807
0.0266903
0.027049314
0.02590692
0.023112704
0.018750171
0.013079251
0.006494822
-0.000389846
-0.00676621
-0.01197031
-0.015705975
-0.017964052
-0.018874401
-0.018581923
-0.017177509
-0.014793854
-0.011790453
-0.008497251
-0.00486393
-0.000641961
0.004211852
0.009453422
0.014641623
0.018951161
0.021250079
0.020587507
0.016737129
0.010328488
0.0025718
-0.005162404
-0.011775304
-0.016643031
-0.019549171
-0.020625298
-0.020210351
-0.01870172
-0.016538441
-0.014132573
-0.011605196
-0.008480659
-0.003750977
0.003585358
0.013713339
0.025378323
0.035989394
0.042683124
0.043643738
0.038902441
0.030082739
0.019331907
0.008471718
-0.001331881
-0.009756011
-0.017090043
-0.023708353
-0.029517214
-0.033893665
-0.035995551
-0.035114213
-0.030963758
-0.023841802
-0.014450955
-0.00374926
0.007116871
0.016833488
0.024047348
0.027731144
0.027556964
0.024363966
0.019956954
0.016279958
0.014306008
0.01352723
0.012429745
0.009707737
0.004972433
-0.001317859
-0.008204024
-0.014296314
-0.017925244
-0.0178381
-0.013847801
-0.006801107
0.001792546
0.010043941
0.016096834
0.018647444
0.017515702
0.013826713
0.009587082
0.006714288
0.006158881
0.007594823
0.009603781
0.010335883
0.008249682
0.003010521
-0.00418102
-0.01106606
-0.015242797
-0.015107531
-0.01050819
-0.003007791
0.004889679
0.010811482
0.013366427
0.012403188
0.00880605
0.003863967
-0.001250314
-0.00555905
-0.008127965
-0.008272381
-0.005797137
-0.001116271
0.004727597
0.010261162
0.013871036
0.014490462
0.01201463
0.007504145
0.002761081
-0.000394984
-0.000906338
0.001204271
0.005020229
0.009063574
0.011892101
0.01252068
0.010644685
0.006470999
0.000645761
-0.005855483
-0.01180496
-0.015764159
-0.016512909
-0.013693053
-0.008119878
-0.001338468
0.005099774
0.010116901
0.013223827
0.014466961
0.014270567
0.013187802
0.01141688
0.008811725
0.005082802
0.000218604
-0.005324168
-0.010621674
-0.014555715
-0.016182912
-0.015044638
-0.011188371
-0.005318702
0.001221565
0.006714771
0.00951723
0.008750013
0.004899527
-0.000250244
-0.004438652
-0.005991875
-0.004377844
-0.000243233
0.005027618
0.009719884
0.012362401
0.012133461
0.00907321
0.004025196
-0.001543484
-0.005931549
-0.00771751
-0.006341785
-0.002379855
0.002627745
0.006875408
0.009145318
0.009334593
0.008209113
0.006870645
0.006332314
0.007102581
0.008893413
0.010700838
0.011366081
0.009960059
0.006014721
-0.000332846
-0.008153448
-0.015893169
-0.02175154
-0.024389451
-0.02342027
-0.019546017
-0.014262801
-0.009093547
-0.005005131
-0.002249295
-0.000473452
0.000777229
0.001685544
0.002170184
0.00228029
0.002421496
0.003043545
0.004209707
0.005321859
0.005510547
0.004154041
0.001419671
-0.001767172
-0.004114161
-0.004723844
-0.003653979
-0.00174094
0.000127617
0.001353088
0.001711403
0.0013867
0.000842692
0.000611501
0.00102875
0.002281359
0.004342456
0.006760746
0.00854762
0.00846856
0.005791945
0.000616107
-0.006006539
-0.012257861
-0.016051337
-0.015949525
-0.011875346
-0.005060641
0.00249168
0.008990835
0.013384251
0.015433141
0.015325922
0.013593648
0.010912913
0.008031608
0.005705764
0.004381642
0.003700979
0.002384135
-0.001088281
-0.007384996
-0.015689492
-0.024005871
-0.029983663
-0.031798849
-0.028746038
-0.021490422
-0.011732052
-0.001581375
0.00708149
0.01287445
0.015297341
0.014955831
0.013542263
0.012810749
0.013512983
0.015208537
0.016601496
0.016173861
0.01306747
0.007552854
0.000834929
-0.005510012
-0.009958829
-0.01147367
-0.009913861
-0.006201693
-0.00195826
0.001132713
0.001921017
0.000364955
-0.002300849
-0.004214583
-0.00374466
-0.000188151
0.006039298
0.013631872
0.020818808
0.025845247
0.027393274
0.024848177
0.018819693
0.01117429
0.004421682
0.000534963
-0.000197138
0.000781354
0.001264657
-0.000564987
-0.005369183
-0.012480756
-0.020230274
-0.026490909
-0.02951813
-0.02852272
-0.023669655
-0.015898726
-0.006675797
0.002307218
0.009579425
0.014166293
0.015918533
0.015625254
0.014652064
0.014039278
0.013880141
0.013343308
0.011301909
0.007118638
0.001122374
-0.005338084
-0.010569324
-0.013335812
-0.013422579
-0.011338623
-0.008029359
-0.004523486
-0.001756837
-0.000526443
-0.001302975
-0.003886398
-0.007073082
-0.008882436
-0.007835267
-0.003885381
0.00166783
0.007036207
0.010682481
0.011629336
0.009565722
0.005147733
-0.000108022
-0.004505721
-0.006830547
-0.006661344
-0.004404817
-0.001322408
0.000900768
0.000757417
-0.002267024
-0.007322798
-0.012232921
-0.014510053
-0.012541291
-0.006248911
0.002934623
0.012657076
0.020334972
0.023990827
0.022848698
0.017732489
0.010660475
0.004024823
-0.000314478
-0.001547333
-2.03383E-05
0.00298692
0.005916454
0.007490552
0.00721927
0.00553137
0.003452073
0.001975235
0.001509006
0.00157506
0.00112018
-0.000804741
-0.004414724
-0.008992066
-0.01320242
-0.01567959
-0.015622528
-0.012925089
-0.00806014
-0.001921332
0.004155009
0.008635518
0.010179051
0.008360489
0.004149814
-0.000494599
-0.003632091
-0.004200773
-0.002246573
0.001161822
0.00434888
0.005663528
0.004226944
0.000255915
-0.005320257
-0.011254158
-0.016235099
-0.019202905
-0.019697878
-0.017986266
-0.014759169
-0.010693771
-0.006368441
-0.002301438
0.001195653
0.004199323
0.007077471
0.009970928
0.012596478
0.014254562
0.014232295
0.012163009
0.008251824
0.003311563
-0.001435729
-0.004727433
-0.005668293
-0.004151415
-0.000971903
0.002436547
0.004637993
0.00458275
0.001989584
-0.002670674
-0.00830011
-0.013459301
-0.016649784
-0.016671141
-0.013156383
-0.007007566
-0.000252705
0.004784924
0.00668324
0.005500485
0.00245201
-0.000938293
-0.003476002
-0.004429495
-0.003573474
-0.001252017
0.001698232
0.004215225
0.005304411
0.004367294
0.001450766
-0.002648891
-0.006592084
-0.008913968
-0.008639635
-0.005743554
-0.001319678
0.002980173
0.005615196
0.005685103
0.003308779
-0.000270479
-0.003074704
-0.003362309
-0.000596838
0.004257672
0.009286576
0.012601084
0.013172656
0.010871647
0.006346923
0.000743503
-0.004673693
-0.008856801
-0.011035177
-0.010798475
-0.008239461
-0.004055389
0.000622317
0.00460266
0.007031761
0.007769109
0.007368076
0.006671675
0.006359713
0.006807206
0.008017367
0.00978422
0.011860037
0.014099704
0.016182214
0.017468172
0.017381191
0.015831182
0.01323427
0.010236594
0.007313374
0.004561604
0.001671198
-0.001769636
-0.005791624
-0.009776944
-0.012901374
-0.01462562
-0.01480676
-0.013558061
-0.011128693
-0.00785583
-0.003989393
0.00018574
0.004126261
0.007127793
0.008722446
0.008840154
0.007775106
0.006023347
0.004202376
0.00279234
0.001825838
0.001115843
0.000599619
0.000372876
0.000249227
-0.000454881
-0.002477329
-0.005856659
-0.00973016
-0.012790303
-0.013865092
-0.012208453
-0.007740202
-0.001383215
0.005252332
0.01065743
0.014148205
0.015800775
0.016009052
0.015032165
0.01291556
0.009884643
0.006513449
0.003431252
0.000879572
-0.001294468
-0.003309637
-0.005101541
-0.006374008
-0.00709578
-0.007829435
-0.009269981
-0.011633243
-0.01449437
-0.01703572
-0.018338645
-0.017354799
-0.013351385
-0.006500654
0.001857157
0.00986286
0.015935559
0.019288767
0.01983989
0.017842972
0.013645412
0.007697593
0.000600207
-0.007020361
-0.014413649
-0.020696285
-0.02486237
-0.025963763
-0.023605373
-0.018317233
-0.011483579
-0.00470099
0.000825029
0.00462782
0.006860046
0.007992377
0.008395442
0.008262371
0.007892011
0.007679987
0.007882751
0.00830514
0.008407379
0.00760692
0.005673327
0.002901431
-3.23864E-05
-0.002591454
-0.004857187
-0.007309358
-0.010330852
-0.013791169
-0.016877004
-0.018485574
-0.017687417
-0.014202048
-0.008530381
-0.001803356
0.004722993
0.009893423
0.012634699
0.0121644
0.008516785
0.002743466
-0.003336085
-0.008015717
-0.010310246
-0.010136491
-0.007847523
-0.003888858
0.000941991
0.005331179
0.007747967
0.007007244
0.002900307
-0.003608754
-0.010617658
-0.016056104
-0.018466578
-0.0174936
-0.013831373
-0.008755204
-0.003455662
0.00148717
0.006004454
0.010191952
0.013949457
0.01689537
0.018527652
0.018371349
0.016211653
0.012260053
0.007212147
0.002050976
-0.002364175
-0.005557655
-0.007441947
-0.008269435
-0.008580004
-0.009135785
-0.010438283
-0.012427116
-0.014494047
-0.015829196
-0.015595063
-0.013058315
-0.007869843
-0.000351084
0.008414716
0.016902704
0.023755732
0.028114944
0.029632301
0.028411435
0.024744607
0.019115549
0.012318349
0.0052974
-0.001382576
-0.007597501
-0.013369106
-0.018574866
-0.022769052
-0.025039923
-0.024456627
-0.020834867
-0.015128888
-0.008911931
-0.003571335
0.000153035
0.002408812
0.003961338
0.005595549
0.00771724
0.01023509
0.01268298
0.014568397
0.01551884
0.015205593
0.013243043
0.009297012
0.003427773
-0.003665545
-0.010824649
-0.016923043
-0.021225732
-0.023396293
-0.023393777
-0.02148304
-0.01816746
-0.014076796
-0.009832934
-0.006054125
-0.003120898
-0.000993321
0.000666529
0.002138764
0.003490079
0.004562461
0.005130502
0.005074459
0.004400755
0.003206972
0.001617991
-0.000325666
-0.002673994
-0.00537946
-0.007954691
-0.009447371
-0.008957373
-0.006272621
-0.001976571
0.002942705
0.00742594
0.010512148
0.011525485
0.010505991
0.008214619
0.005809073
0.004158433
0.003526001
0.003431204
0.002953733
0.001102411
-0.002548201
-0.007525504
-0.012593215
-0.016317158
-0.017552368
-0.015749061
-0.011125525
-0.004693707
0.002117356
0.007865513
0.011390437
0.012234251
0.010833316
0.008355345
0.006000488
0.004446304
0.003612821
0.002767988
0.001064673
-0.00179062
-0.005315493
-0.008490935
-0.010328925
-0.010161274
-0.00776295
-0.003487399
0.001663226
0.006288794
0.009025518
0.009101365
0.006715245
0.002953083
-0.000652509
-0.002782173
-0.002983597
-0.00195816
-0.001007074
-0.001118038
-0.002437879
-0.004451496
-0.006248537
-0.006979354
-0.006291036
-0.004453579
-0.001941885
0.000946218
0.004135147
0.007535352
0.01076159
0.013105901
0.013940081
0.01317645
0.011205602
0.008517747
0.005350548
0.00167751
-0.002695621
-0.007677151
-0.012740845
-0.016982242
-0.019278057
-0.0187037
-0.014935917
-0.00831916
0.000320421
0.009766454
0.018397203
0.024595906
0.027241582
0.026099883
0.021738902
0.015288027
0.008170513
0.001996753
-0.00198707
-0.003486228
-0.003381794
-0.003240372
-0.004413063
-0.00724068
-0.01095349
-0.014069302
-0.01527181
-0.014064111
-0.010818815
-0.006340929
-0.001534434
0.002751019
0.005943483
0.007839177
0.008624914
0.008639259
0.008148568
0.007221249
0.005612948
0.002942543
-0.001048131
-0.006134256
-0.011415865
-0.015461245
-0.016882146
-0.014920933
-0.009820516
-0.002839981
0.004394009
0.010512101
0.014799213
0.017248975
0.018369101
0.018749739
0.018759802
0.018354863
0.017386917
0.015921856
0.014093501
0.011699246
0.008288065
0.003656713
-0.001847467
-0.007413578
-0.012071264
-0.015047153
-0.016000539
-0.01525757
-0.013529418
-0.011377753
-0.008818634
-0.005395786
-0.000813199
0.004648425
0.010098435
0.01447949
0.016863467
0.016786172
0.01432431
0.010064869
0.004907015
-9.31446E-05
-0.004075575
-0.006535828
-0.007266591
-0.006261815
-0.003912042
-0.001301212
0.000274973
0.000311854
-0.000563436
-0.001219796
-0.000848043
0.000798052
0.003565613
0.006987552
0.010240396
0.012463412
0.012942432
0.011271607
0.007434235
0.001950718
-0.004138308
-0.00961979
-0.013376117
-0.014785402
-0.01392012
-0.01144948
-0.008387892
-0.005858319
-0.004726845
-0.005117707
-0.006340662
-0.007300794
-0.007011581
-0.004963598
-0.001274607
0.003374141
0.007817501
0.010758222
0.011267059
0.009165174
0.005230758
0.00095767
-0.002004837
-0.002542364
-0.000768232
0.001923424
0.003650879
0.003119344
0.000230115
-0.004005718
-0.00795223
-0.009946575
-0.009024928
-0.005392624
-0.000378816
0.004245413
0.006948414
0.006900825
0.004166666
-0.00024902
-0.004589175
-0.006963941
-0.006098978
-0.001923844
0.004350657
0.010735103
0.015209561
0.016560284
0.014762757
0.010749065
0.005779898
0.001027092
-0.002711465
-0.005032976
-0.005902058
-0.005815343
-0.00569528
-0.00648562
-0.008487137
-0.011085919
-0.013228268
-0.014002227
-0.013037598
-0.010509362
-0.006978762
-0.003236352
-3.95536E-05
0.002210709
0.003713667
0.005181136
0.007376158
0.010613425
0.014496721
0.018069609
0.020172189
0.019802042
0.01637475
0.009860819
0.001106314
-0.008312367
-0.016449854
-0.021732638
-0.023275688
-0.021036931
-0.015747506
-0.008894637
-0.002277559
0.002665109
0.005528964
0.006922351
0.007801817
0.008847915
0.010401886
0.012613234
0.01531051
0.017662315
0.018434188
0.016867316
0.013255674
0.008583963
0.003832549
-0.000327541
-0.003408827
-0.005309391
-0.006580198
-0.008101088
-0.010257356
-0.012593693
-0.014157567
-0.014004103
-0.01153368
-0.00667928
-0.000177661
0.006572274
0.011923844
0.014736206
0.014715009
0.012285158
0.008350046
0.00394469
7.48825E-05
-0.002526471
-0.003612714
-0.003374246
-0.002354537
-0.001237407
-0.000533567
-0.000337708
-0.00033332
-7.11938E-05
0.000883478
0.002815947
0.005632485
0.008787802
0.011364374
0.012541509
0.012084219
0.010362544
0.007973587
0.005269512
0.002276065
-0.000948087
-0.004051426
-0.006573773
-0.008259852
-0.009088147
-0.009099016
-0.008307071
-0.006804595
-0.005071518
-0.003948767
-0.004260726
-0.006293717
-0.00959543
-0.01302422
-0.015216406
-0.015213783
-0.012744803
-0.008305403
-0.002891151
0.002556931
0.007542476
0.011983212
0.015927315
0.019313174
0.021904196
0.023339175
0.023236134
0.021428869
0.018079675
0.013502121
0.007773874
0.000775246
-0.007303415
-0.01550214
-0.022204381
-0.025762708
-0.025235938
-0.020894388
-0.014161155
-0.007064413
-0.00129993
0.002512441
0.004856967
0.006651227
0.008457692
0.01034263
0.011993917
0.012855987
0.012593752
0.011370636
0.009706127
0.008152529
0.006911964
0.005826042
0.004504865
0.002863375
0.001260051
-1.5309E-05
-0.0012039
-0.002813435
-0.004856171
-0.006573403
-0.006976199
-0.005449043
-0.002024694
0.002543334
0.006933433
0.009857613
0.010608182
0.009339406
0.006837184
0.00400416
0.001497497
-0.000359497
-0.001543376
-0.002142141
-0.002248341
-0.002009982
-0.001734152
-0.001759792
-0.002442487
-0.004130009
-0.007047658
-0.01091179
-0.014828701
-0.017799881
-0.019398818
-0.019917666
-0.019786953
-0.018816062
-0.016294357
-0.011704008
-0.005443103
0.001190838
0.00658523
0.009598374
0.009914669
0.008059654
0.005083389
0.002139243
-0.000137141
-0.001844629
-0.003269542
-0.004357979
-0.004862587
-0.004550252
-0.003402881
-0.00182493
-0.000611612
-0.00046243
-0.001419725
-0.002906787
-0.004193601
-0.004927578
-0.005196985
-0.005171184
-0.00479531
-0.004021079
-0.00299912
-0.002009974
-0.001207427
-0.000542287
7.29099E-05
0.000682325
0.001152406
0.001244848
0.000735046
-0.000581368
-0.002687427
-0.005145915
-0.007026515
-0.007424336
-0.006087529
-0.003529159
-0.000590954
0.001839003
0.003091667
0.003004632
0.002103758
0.001370427
0.001694434
0.003444748
0.006400939
0.009902795
0.013232825
0.015841564
0.017311815
0.017271506
0.015570545
0.012391355
0.008420862
0.004670584
0.001923902
0.000200463
-0.001122749
-0.002808077
-0.005221655
-0.008100497
-0.010637885
-0.012075165
-0.012165145
-0.011041379
-0.008776503
-0.00539193
-0.001240942
0.003026362
0.006728091
0.009565129
0.011617127
0.013219115
0.014434255
0.01483668
0.013823394
0.011106526
0.006806996
0.001467684
-0.004174811
-0.009409101
-0.013661151
-0.016530626
-0.017765838
-0.017368231
-0.01570972
-0.013452873
-0.011140251
-0.009135253
-0.007676081
-0.006885151
-0.006513025
-0.005930533
-0.004414459
-0.001629075
0.002224889
0.006502528
0.010474522
0.01351031
0.015197032
0.015371052
0.014183693
0.011930109
0.008837795
0.005082109
0.000897877
-0.003431736
-0.007641179
-0.011452052
-0.014531358
-0.016394186
-0.01647025
-0.014438862
-0.010390591
-0.004861897
0.001353991
0.007340297
0.012188329
0.015096559
0.015565516
0.013494034
0.009485801
0.004871097
0.001118302
-0.000927751
-0.001415282
-0.001144321
-0.001020938
-0.001525974
-0.00271922
-0.004515085
-0.006929787
-0.009862211
-0.012753472
-0.014404167
-0.01350436
-0.009404651
-0.002676664
0.004870033
0.010900763
0.013598945
0.012472607
0.00842546
0.003155255
-0.001712044
-0.005276149
-0.00733949
-0.008107936
-0.007881725
-0.007025759
-0.005948187
-0.005089813
-0.004676149
-0.004607848
-0.00446493
-0.003853427
-0.002759262
-0.001622811
-0.00102635
-0.001096366
-0.001275953
-0.000797947
0.000731671
0.003140113
0.005963665
0.008659767
0.01068832
0.011471864
0.010523347
0.007664308
0.003004478
-0.002942272
-0.009086326
-0.013841061
-0.015765876
-0.014281492
-0.009979874
-0.004318056
0.000944765
0.004508018
0.005981699
0.005763198
0.004597251
0.003184005
0.002048247
0.001563872
0.001896816
0.002871883
0.003945388
0.004465253
0.004057157
0.002779979
0.001056002
-0.000732638
-0.002461808
-0.004253284
-0.006013285
-0.007364331
-0.007928675
-0.007690366
-0.006912228
-0.005941765
-0.005037945
-0.004263985
-0.003442439
-0.002382265
-0.001069973
0.00049722
0.002503075
0.005139277
0.008055001
0.010282302
0.010594155
0.008236354
0.003374994
-0.002934138
-0.009115176
-0.013538194
-0.015258957
-0.014306746
-0.011502894
-0.007983803
-0.004777476
-0.002553014
-0.001397774
-0.000905854
-0.000231777
0.001548082
0.00489369
0.009448764
0.014079901
0.017316258
0.017851271
0.014955726
0.008789674
0.000468369
-0.008252039
-0.015660796
-0.02065956
-0.022965599
-0.022913355
-0.021169092
-0.018493764
-0.015570335
-0.01286182
-0.010218342
-0.006857266
-0.001959185
0.004601637
0.011861749
0.018139301
0.021886048
0.022396276
0.020050678
0.016030136
0.011635754
0.007576084
0.003899086
0.000421213
-0.002833662
-0.005711701
-0.008324831
-0.01112365
-0.014318256
-0.01728387
-0.018682076
-0.017165092
-0.011960938
-0.003370442
0.006982356
0.016473674
0.022537967
0.023759689
0.020158805
0.0129792
0.004286734
-0.00386178
-0.010001281
-0.01362443
-0.014950211
-0.014638677
-0.013426268
-0.011762135
-0.009787004
-0.007414802
-0.004566469
-0.001211975
0.002587817
0.006536148
0.009986186
0.012113868
0.012431287
0.011030458
0.008666661
0.006348471
0.004797553
0.004084347
0.003710777
0.002968237
0.001289117
-0.001576451
-0.005587893
-0.010376829
-0.015188246
-0.019048418
-0.020889086
-0.019864615
-0.015681136
-0.009034673
-0.001421655
0.005594581
0.010892248
0.013705521
0.01347487
0.010257196
0.00503447
-0.000527036
-0.004866604
-0.007231203
-0.007748176
-0.006978068
-0.005315541
-0.002912509
2.43044E-05
0.002837414
0.004471516
0.004107417
0.00195163
-0.000947287
-0.003497575
-0.005163366
-0.005985555
-0.006372188
-0.006972292
-0.008211145
-0.009872334
-0.011186286
-0.011317696
-0.009888924
-0.006991344
-0.002897789
0.002077211
0.007276545
0.011535873
0.013633954
0.012925616
0.009804345
0.005702923
0.002406885
0.001302016
0.002860753
0.006527155
0.010803187
0.0138189
0.014227585
0.011840663
0.007682018
0.003326551
9.59217E-05
-0.001616813
-0.002299241
-0.002845708
-0.004058225
-0.006459599
-0.010168449
-0.014635523
-0.018580002
-0.020401292
-0.01897493
-0.014136157
-0.006876634
0.001031327
0.007745238
0.012062647
0.01390642
0.014033763
0.013475681
0.013240479
0.014149384
0.01657115
0.020035373
0.02300489
0.023446119
0.019807123
0.011899912
0.00111311
-0.010090568
-0.019320399
-0.025194131
-0.027632973
-0.027418807
-0.025641999
-0.023257167
-0.020821966
-0.018405285
-0.015585645
-0.011698708
-0.00627359
0.000626279
0.008301126
0.015597315
0.02112467
0.023791969
0.023327023
0.0205274
0.016768021
0.0133031
0.010757256
0.009194293
0.008226026
0.007244589
0.005704159
0.003422259
0.000614072
-0.002138551
-0.004144833
-0.004883465
-0.004196271
-0.002380387
-0.000217375
0.001259515
0.001164931
-0.000963557
-0.004959155
-0.010042709
-0.014964502
-0.018403516
-0.019185508
-0.016663966
-0.011141697
-0.004179577
0.00195591
0.005312652
0.005225777
0.002487606
-0.001352547
-0.004615026
-0.006013231
-0.00503217
-0.002031924
0.002009816
0.005862121
0.008512401
0.009627604
0.009686807
0.009466431
0.009392883
0.009376984
0.009118335
0.008533327
0.007699788
0.006322083
0.003627696
-0.001168789
-0.008109392
-0.016170711
-0.023607195
-0.028758462
-0.030701152
-0.029398599
-0.025565029
-0.02042361
-0.015146231
-0.010456482
-0.006422292
-0.002585512
0.001611405
0.006307418
0.0113284
0.016550219
0.021934281
0.027107281
0.031176159
0.032938194
0.031337759
0.026079221
0.017994297
0.00883057
0.000397877
-0.006169259
-0.010398612
-0.012433424
-0.0128154
-0.012215085
-0.010964299
-0.009043717
-0.006369996
-0.003171218
3.88559E-05
0.002772264
0.00461336
0.005225239
0.004491425
0.002718257
0.000609576
-0.001034963
-0.001754057
-0.001528115
-0.000633073
0.000549253
0.001653963
0.002195825
0.001733824
0.00018938
-0.001925992
-0.003697447
-0.004182837
-0.002962826
-0.000339311
0.0026885
0.004863502
0.005329568
0.004237221
0.002541775
0.001280174
0.001062103
0.002051249
0.004081462
0.00661414
0.008939022
0.010439358
0.010725142
0.009703559
0.00768143
0.005344985
0.00339785
0.002193471
0.001623238
0.001265726
0.000638806
-0.000620014
-0.002397574
-0.003927085
-0.00409843
-0.002095091
0.002053384
0.0074375
0.012683032
0.016293014
0.017092669
0.014680856
0.009627543
0.003303851
-0.00246256
-0.005908691
-0.005951726
-0.002752783
0.002161196
0.00645018
0.007907157
0.005546088
2.46196E-05
-0.006654872
-0.012057828
-0.014319117
-0.012773655
-0.008066349
-0.001899175
0.00361014
0.006922291
0.007767818
0.00690104
0.00545798
0.004287004
0.003728121
0.003665977
0.003723788
0.003450366
0.002453513
0.000578639
-0.001987494
-0.004751842
-0.007024748
-0.008233143
-0.008220939
-0.007426424
-0.006620507
-0.006535827
-0.007592471
-0.009749649
-0.012690262
-0.016151917
-0.019814195
-0.022844897
-0.023722595
-0.020893747
-0.013728702
-0.003245937
0.008275111
0.018237423
0.024771373
0.027227934
0.026205442
0.023115162
0.019399621
0.015986995
0.013119819
0.010481422
0.007545035
0.003808994
-0.001111033
-0.007312787
-0.014215383
-0.02052794
-0.024817727
-0.026092334
-0.024142038
-0.019525888
-0.013293407
-0.006701807
-0.000853499
0.003796103
0.007313265
0.009847171
0.011283058
0.011591752
0.010999089
0.009924194
0.008605371
0.006982671
0.004848243
0.002132555
-0.001007611
-0.00438041
-0.007710494
-0.010487312
-0.012061302
-0.011915116
-0.009963539
-0.006696672
-0.002768735
0.001552151
0.006244307
0.011065145
0.015413332
0.018607617
0.020106991
0.019531406
0.016580515
0.011124299
0.003685459
-0.00435311
-0.011023235
-0.014775281
-0.015134454
-0.012822846
-0.009328216
-0.006240239
-0.00450727
-0.003908026
-0.003390787
-0.00193381
0.000954079
0.005148962
0.009919488
0.014117157
0.016707433
0.017267713
0.015892846
0.012873382
0.008532794
0.003344536
-0.001809088
-0.005833163
-0.007928248
-0.008009769
-0.006772361
-0.005214964
-0.004043612
-0.003523804
-0.003675076
-0.004397491
-0.005307574
-0.005679807
-0.004760729
-0.002227889
0.001459014
0.005164384
0.007627689
0.007822744
0.005441229
0.001108082
-0.003697502
-0.007314924
-0.008693697
-0.007759685
-0.005363342
-0.002884031
-0.001577468
-0.002084005
-0.004279138
-0.007329594
-0.009806978
-0.010307839
-0.008097773
-0.003452771
0.002631117
0.008717574
0.013150603
0.014603192
0.012717774
0.008472682
0.003728548
0.000368543
-0.000527408
0.000919241
0.003517117
0.005393219
0.004740336
0.000741524
-0.005898039
-0.013269704
-0.019076208
-0.021587366
-0.020385715
-0.016384227
-0.011293392
-0.006738106
-0.003689366
-0.002183249
-0.001573191
-0.000831935
0.001100857
0.005134034
0.011490647
0.019080278
0.025646237
0.028921934
0.027663648
0.022144159
0.013954211
0.005362859
-0.001594603
-0.0058694
-0.007501466
-0.007472559
-0.00729945
-0.008490449
-0.011820964
-0.01682
-0.021661394
-0.023804601
-0.021148326
-0.013178806
-0.001338142
0.011504458
0.022089245
0.027863844
0.027761925
0.022479833
0.014168004
0.005532652
-0.001200313
-0.005059468
-0.006346227
-0.006008573
-0.005193129
-0.005045821
-0.00631663
-0.008942981
-0.01202555
-0.014341812
-0.014853325
-0.013074108
-0.009289036
-0.004488218
4.85473E-05
0.003231376
0.004626102
0.004565509
0.003984463
0.003779719
0.004358838
0.005385826
0.005946424
0.005006151
0.001905328
-0.003359739
-0.009824957
-0.015934481
-0.020120585
-0.021507604
-0.02013322
-0.01685126
-0.012874238
-0.009143069
-0.006090581
-0.003672612
-0.00155713
0.000800834
0.003822599
0.007520635
0.011393011
0.014746004
0.0168094
0.01692716
0.014652487
0.010143342
0.004219077
-0.001789066
-0.006586674
-0.009469211
-0.010346642
-0.009464448
-0.007392273
-0.004994647
-0.003158636
-0.002266699
-0.002083311
-0.002075442
-0.001751383
-0.000761595
0.001067725
0.003533976
0.005992517
0.007499437
0.007236827
0.004991807
0.001490325
-0.00191561
-0.0040851
-0.004729843
-0.004286202
-0.003660565
-0.00386365
-0.005594477
-0.008711521
-0.012046691
-0.01415184
-0.014070638
-0.011673975
-0.007463034
-0.002529144
0.001688433
0.003871624
0.00331006
9.70398E-05
-0.00486763
-0.009990098
-0.013455018
-0.013874355
-0.010799598
-0.00483738
0.002724951
0.010328605
0.016621198
0.020852589
0.022896878
0.023128763
0.02210306
0.020153141
0.017377284
0.014026857
0.010353763
0.006363836
0.002077473
-0.002059653
-0.005177016
-0.006672265
-0.006784083
-0.006379357
-0.00632722
-0.006964365
-0.008112971
-0.00937602
-0.010271385
-0.010379405
-0.009275711
-0.006371228
-0.001217925
0.005916022
0.013810065
0.020749544
0.025197508
0.026237611
0.023619182
0.017883496
0.010108606
0.001396548
-0.007487229
-0.016045181
-0.023688393
-0.029429862
-0.031974958
-0.030448285
-0.025020757
-0.016996103
-0.008169118
-1.43392E-05
0.006707387
0.011867646
0.015493739
0.017543592
0.017692451
0.015659081
0.011830542
0.007379474
0.003641935
0.001242757
-0.000157106
-0.001447184
-0.00340224
-0.006398257
-0.010440746
-0.015099236
-0.019358352
-0.021882519
-0.021486785
-0.017848914
-0.011757908
-0.004679258
0.001917158
0.007098133
0.01070913
0.013201661
0.015087934
0.016453969
0.016998724
0.016305912
0.014020213
0.010043136
0.00477218
-0.001007185
-0.006529188
-0.011251588
-0.014770518
-0.016888887
-0.01763239
-0.017035713
-0.015111007
-0.012157547
-0.008721212
-0.00508693
-0.000919133
0.004438325
0.011286325
0.019227849
0.027265241
0.033963843
0.037667017
0.037040471
0.031631197
0.021890598
0.00910736
-0.004888394
-0.017935257
-0.028144761
-0.034334472
-0.036303232
-0.034753168
-0.030910178
-0.025906755
-0.020129477
-0.013196047
-0.004574183
0.005562256
0.016136126
0.025769348
0.033366686
0.038267495
0.039970755
0.038307103
0.033709314
0.027177237
0.019956042
0.013191066
0.007517474
0.002927876
-0.001102141
-0.005259126
-0.009990843
-0.015246865
-0.02043025
-0.024496022
-0.026391179
-0.025377785
-0.021312974
-0.014629574
-0.006246393
0.002590437
0.010572425
0.016471103
0.019532904
0.019746534
0.01785721
0.014786254
0.011072641
0.00672456
0.001630192
-0.00405202
-0.009796109
-0.014897112
-0.018704235
-0.020728449
-0.020546988
-0.018068803
-0.013784155
-0.0086247
-0.003539007
0.000865116
0.004400213
0.007237627
0.009717154
0.012211293
0.014957762
0.017695345
0.019560794
0.019298504
0.015796699
0.00876119
-0.000946168
-0.01140554
-0.020081786
-0.024715436
-0.024252524
-0.019309426
-0.011710535
-0.0037347
0.002601358
0.006082285
0.006620242
0.005175039
0.003079525
0.001323805
0.000198591
-0.000385294
-0.000659092
-0.000725468
-0.000610491
-0.000143995
0.000995884
0.002923107
0.00520993
0.006836272
0.006809989
0.004722665
0.000965321
-0.003585146
-0.007771676
-0.01046274
-0.010812328
-0.008521703
-0.003827618
0.002396884
0.008703176
0.013380183
0.015147194
0.013915299
0.010926937
0.008014747
0.006690679
0.007497508
0.009822337
0.012220713
0.013056232
0.011338838
0.007056008
0.001009913
-0.005533136
-0.011358428
-0.015729364
-0.018501848
-0.019886618
-0.020072308
-0.018918459
-0.016200629
-0.01197802
-0.006561575
-0.000277814
0.006632545
0.013821947
0.020551704
0.025549133
0.027408107
0.025378164
0.019843421
0.01212131
0.003853267
-0.003532795
-0.008926598
-0.01162489
-0.011424105
-0.008925363
-0.005544909
-0.003096111
-0.003082516
-0.005803025
-0.010063749
-0.013786516
-0.01501766
-0.0126385
-0.006665522
0.001932469
0.011645448
0.0206578
0.027076986
0.029467171
0.027397724
0.021461787
0.012786448
0.002941308
-0.006184201
-0.012853952
-0.01626679
-0.016781032
-0.015558129
-0.013949343
-0.0128874
-0.012692343
-0.013095088
-0.013530485
-0.013297425
-0.011746291
-0.008378255
-0.002991357
0.004131293
0.011932303
0.018802194
0.023258347
0.024545802
0.022914696
0.019345663
0.014902304
0.010234503
0.005486516
0.000501989
-0.004730908
-0.009725178
-0.013507575
-0.015201952
-0.014359904
-0.011043309
-0.005805058
0.000225086
0.005555995
0.008965783
0.010231452
0.01007638
0.009466747
0.009073582
0.009167147
0.009668383
0.010245523
0.010443472
0.009834004
0.008057893
0.004926773
0.000773107
-0.003507528
-0.006764868
-0.008054196
-0.007048511
-0.004014276
0.000185263
0.004222612
0.006750363
0.006989791
0.005039122
0.001780603
-0.001670401
-0.004581039
-0.006683618
-0.007882163
-0.008219872
-0.00802958
-0.007670569
-0.007294857
-0.006743893
-0.00567408
-0.003756168
-0.001011999
0.002238438
0.005496795
0.008122503
0.00938105
0.008651247
0.005825287
0.001516014
-0.002976751
-0.006060283
-0.006541872
-0.004371631
-0.000657749
0.002841912
0.00472219
0.004548973
0.002886179
0.000672849
-0.001391298
-0.003060676
-0.004147777
-0.004153987
-0.002717938
-0.000138904
0.002470052
0.003813498
0.003151785
0.000650047
-0.00291144
-0.006702294
-0.01018274
-0.013059978
-0.015171176
-0.016212938
-0.015736645
-0.013166764
-0.008085457
-0.000739647
0.007835379
0.016267807
0.023277567
0.027862615
0.02927993
0.027203364
0.022040052
0.014937314
0.007530429
0.00127734
-0.003052702
-0.005404348
-0.006214869
-0.006115199
-0.005722464
-0.005547962
-0.006053374
-0.007789235
-0.011264327
-0.016456116
-0.022422081
-0.027351368
-0.02923657
-0.026846008
-0.020250768
-0.010766247
-0.000288246
0.009247768
0.01630763
0.019963057
0.020228823
0.018003664
0.014676364
0.011462169
0.008843152
0.006466831
0.003784222
0.000543528
-0.003082407
-0.006791044
-0.010186008
-0.012849885
-0.014418899
-0.014732038
-0.01378154
-0.01169234
-0.008841383
-0.005983895
-0.003855299
-0.002630952
-0.001853619
-0.001116272
-0.000432507
2.72974E-05
0.000489351
0.001432943
0.003120253
0.005155336
0.006879367
0.007872204
0.008252841
0.008375366
0.008469253
0.008385053
0.007696416
0.005897876
0.002722649
-0.001551668
-0.006000434
-0.009402354
-0.010817582
-0.009997052
-0.00746111
-0.004310986
-0.001777772
-0.000816141
-0.001672106
-0.003715538
-0.005717165
-0.006320159
-0.004754733
-0.00112152
0.003592049
0.007881034
0.010196228
0.009532694
0.005860084
0.000215019
-0.005666531
-0.009944329
-0.011380002
-0.009852097
-0.006311485
-0.002348751
0.00067858
0.002123301
0.00206019
0.001123821
0.0002352
0.000206667
0.001440754
0.003758999
0.006568151
0.009131342
0.010783967
0.011042508
0.009813986
0.007309784
0.003787158
-0.000275511
-0.004083653
-0.006781463
-0.007964805
-0.008055533
-0.008100924
-0.009129358
-0.01130415
-0.013705953
-0.014880253
-0.013599757
-0.009460971
-0.00296342
0.004748682
0.0121811
0.017826378
0.020608068
0.020278549
0.017473361
0.013184537
0.008345659
0.003922855
0.000813469
-0.000552672
-0.000613426
-0.000627237
-0.002062967
-0.005844991
-0.011659312
-0.0178001
-0.02181652
-0.021784456
-0.017171786
-0.009120209
0.000101167
0.008077215
0.013109381
0.014604578
0.012962446
0.009627117
0.006660223
0.005685962
0.007107186
0.010133286
0.013263014
0.014929981
0.014042859
0.010499624
0.005049454
-0.001114938
-0.006696463
-0.01063607
-0.012373801
-0.012201012
-0.010990422
-0.009724538
-0.009021555
-0.009001483
-0.009532268
-0.010368697
-0.011303564
-0.012085074
-0.012374501
-0.011897246
-0.010592126
-0.008746695
-0.006716056
-0.00455727
-0.002191224
0.000418963
0.003099754
0.005525965
0.007292229
0.008057947
0.00778822
0.006793509
0.005406011
0.003787806
0.002081227
0.000589187
-0.00033428
-0.000422068
0.000319133
0.001468431
0.002421069
0.002719114
0.002114088
0.000441553
-0.002192828
-0.005282144
-0.007923217
-0.009238348
-0.008705852
-0.006394351
-0.002796089
0.001268187
0.004858311
0.007250478
0.008383075
0.008749151
0.00901513
0.009481894
0.010050684
0.010397172
0.010227919
0.009392455
0.007979905
0.006078321
0.003447739
-0.000284343
-0.005013704
-0.009968684
-0.014145688
-0.016772305
-0.017354742
-0.015784819
-0.012511796
-0.008373762
-0.004199329
-0.000745328
0.001422877
0.002004942
0.00108453
-0.000884014
-0.003308618
-0.005664921
-0.007701984
-0.009403588
-0.010827541
-0.011785586
-0.011735323
-0.01005315
-0.006524956
-0.0016561
0.003613253
0.008550089
0.012852297
0.016253627
0.018319593
0.018641188
0.017262573
0.014734336
0.011886056
0.009396949
0.007677683
0.006686076
0.005815817
0.004148793
0.000895413
-0.004109671
-0.010198643
-0.016128368
-0.02048742
-0.022230986
-0.021162886
-0.017998576
-0.013894958
-0.009930085
-0.006704489
-0.004134772
-0.001634267
0.001367315
0.005026917
0.009107198
0.013124905
0.016421697
0.018295125
0.018099749
0.015556098
0.010990855
0.005093836
-0.001340498
-0.007438836
-0.012267275
-0.015111433
-0.015633599
-0.013860593
-0.010321913
-0.006130404
-0.002627533
-0.000724826
-0.000494173
-0.001175744
-0.001444026
-0.000150414
0.003042372
0.007709533
0.012988573
0.017787467
0.02101906
0.021910462
0.020238621
0.016323795
0.010850232
0.004519152
-0.002224308
-0.009179417
-0.015968802
-0.021678258
-0.025155276
-0.025492447
-0.022593797
-0.017208182
-0.010651695
-0.00444266
-2.832E-06
0.001868989
0.001333173
-0.000641637
-0.002848278
-0.0043127
-0.00451445
-0.003349468
-0.001132606
0.001520511
0.003827302
0.005047314
0.004685412
0.002626939
-0.000652293
-0.004158912
-0.006759409
-0.007621101
-0.006395416
-0.00321703
0.001565322
0.007443606
0.01368877
0.019118865
0.022306297
0.022208234
0.018820929
0.013329116
0.007321775
0.001938301
-0.002459347
-0.006122429
-0.009538748
-0.012977386
-0.016073445
-0.017949065
-0.017710597
-0.015183432
-0.010871644
-0.005750032
-0.00082112
0.003073309
0.005480463
0.006391937
0.006223913
0.005707314
0.005723802
0.006932251
0.009389187
0.01241973
0.01483652
0.015366448
0.013086851
-0.018475563
