# Supplementary material for: Spectral analysis of layered sites using shaking table tests
Source: PLoS One. 2019 Mar 12;14(3):e0212766. doi: 10.1371/journal.pone.0212766 (PMC6413934; doi:10.1371/journal.pone.0212766)
Supplement: S2 Data — (ZIP) [file pone.0212766.s002.zip › S2 Data Recorded acceleration time history/39.txt]

-0.00004
-0.00036
-0.00138
-0.00346
-0.00635
-0.00928
-0.01156
-0.01297
-0.01356
-0.01333
-0.01218
-0.01023
-0.00792
-0.00574
-0.00389
-0.00228
-0.00096
-0.00025
-0.00048
-0.00181
-0.00402
-0.00638
-0.00783
-0.00764
-0.00577
-0.00269
0.00105
0.00497
0.0085
0.01096
0.01187
0.01136
0.01031
0.00983
0.01049
0.01185
0.01273
0.0119
0.00872
0.00342
-0.00298
-0.00918
-0.01414
-0.01744
-0.01914
-0.01959
-0.01936
-0.01888
-0.01827
-0.01729
-0.01545
-0.01192
-0.00581
0.00307
0.01371
0.02435
0.03318
0.03884
0.04062
0.03848
0.033
0.02523
0.01649
0.00807
0.00091
-0.00463
-0.00872
-0.01186
-0.01461
-0.01717
-0.01911
-0.01943
-0.01714
-0.01196
-0.00477
0.00255
0.00796
0.01038
0.01014
0.00857
0.00711
0.00659
0.00685
0.00718
0.00676
0.00506
0.0019
-0.00251
-0.00729
-0.01094
-0.01203
-0.01015
-0.00612
-0.00128
0.00324
0.00662
0.00826
0.00807
0.0066
0.00463
0.00274
0.00127
0.00044
0.00017
0.00004
-0.00048
-0.00181
-0.00408
-0.00699
-0.00997
-0.01233
-0.01325
-0.012
-0.00853
-0.00371
0.00119
0.00516
0.00768
0.00859
0.00793
0.00611
0.00392
0.00219
0.00146
0.00183
0.00282
0.00346
0.00284
0.00063
-0.00279
-0.00675
-0.0107
-0.01424
-0.01697
-0.01837
-0.01789
-0.01512
-0.01008
-0.00351
0.00312
0.00831
0.01131
0.01236
0.01241
0.01251
0.01328
0.0147
0.01609
0.0165
0.0153
0.01257
0.00865
0.00374
-0.00208
-0.00828
-0.01384
-0.01758
-0.01896
-0.01842
-0.01694
-0.01532
-0.01372
-0.01185
-0.00939
-0.00613
-0.00198
0.00286
0.00784
0.01225
0.01556
0.01763
0.01845
0.01798
0.01623
0.01335
0.00959
0.00517
0.00025
-0.00503
-0.01025
-0.01461
-0.01733
-0.01803
-0.01685
-0.01431
-0.0111
-0.00773
-0.0043
-0.00049
0.00401
0.009
0.01381
0.01772
0.02016
0.0206
0.01865
0.01458
0.00947
0.00475
0.00131
-0.001
-0.003
-0.00538
-0.00832
-0.01148
-0.0142
-0.01591
-0.01651
-0.0163
-0.01541
-0.01337
-0.0094
-0.00318
0.00439
0.01138
0.01565
0.01574
0.01166
0.00503
-0.00154
-0.00567
-0.0062
-0.00339
0.00145
0.00665
0.01085
0.0133
0.01383
0.01249
0.00959
0.00563
0.00114
-0.00352
-0.00821
-0.01292
-0.01756
-0.02173
-0.02477
-0.02602
-0.02509
-0.02192
-0.01679
-0.01019
-0.00263
0.00535
0.01293
0.01903
0.02255
0.02293
0.02063
0.01714
0.01411
0.01229
0.01124
0.00996
0.00762
0.00389
-0.0009
-0.00567
-0.00909
-0.01034
-0.00933
-0.00655
-0.00273
0.00128
0.00467
0.00685
0.00766
0.00751
0.00709
0.0068
0.00648
0.00569
0.00409
0.00162
-0.00145
-0.00467
-0.00758
-0.00953
-0.00971
-0.0075
-0.00302
0.0028
0.00854
0.01281
0.01465
0.01384
0.0108
0.00636
0.00147
-0.00291
-0.00593
-0.00707
-0.0065
-0.00519
-0.00434
-0.00458
-0.0058
-0.00738
-0.00834
-0.00747
-0.00404
0.00149
0.00763
0.01269
0.01559
0.01622
0.01516
0.01312
0.0105
0.00736
0.00341
-0.00163
-0.00775
-0.01449
-0.02086
-0.02561
-0.0277
-0.02665
-0.02235
-0.01489
-0.00488
0.0062
0.01628
0.02354
0.02725
0.02783
0.02651
0.02474
0.02356
0.02305
0.02227
0.01976
0.01439
0.00587
-0.00519
-0.0174
-0.02882
-0.03729
-0.04112
-0.03977
-0.03404
-0.02572
-0.01698
-0.00967
-0.00454
-0.00104
0.00218
0.00627
0.01162
0.01775
0.02346
0.02712
0.02727
0.02318
0.01514
0.00434
-0.00738
-0.01779
-0.02486
-0.0273
-0.02507
-0.01941
-0.01224
-0.00523
0.00083
0.00591
0.0103
0.01417
0.01743
0.01984
0.02093
0.02002
0.01656
0.01048
0.00258
-0.00557
-0.01214
-0.01558
-0.01524
-0.01179
-0.00689
-0.00248
0.00016
0.00082
0.00017
-0.00076
-0.00118
-0.00059
0.00141
0.00518
0.0106
0.0168
0.02213
0.02493
0.0243
0.02046
0.01458
0.00814
0.00229
-0.00253
-0.00633
-0.00908
-0.01048
-0.01033
-0.00875
-0.00609
-0.00275
0.00073
0.00366
0.00535
0.00523
0.00302
-0.0009
-0.00539
-0.00895
-0.01039
-0.00936
-0.00617
-0.00156
0.00349
0.00797
0.01107
0.0123
0.01161
0.00959
0.00727
0.00543
0.00427
0.00356
0.00313
0.00289
0.00282
0.00303
0.00364
0.00461
0.00566
0.00652
0.0072
0.00765
0.0077
0.00711
0.00584
0.00399
0.00188
-0.0001
-0.00176
-0.00325
-0.00486
-0.00675
-0.00882
-0.01072
-0.01184
-0.01166
-0.01002
-0.00706
-0.00314
0.00124
0.00549
0.00904
0.01134
0.01179
0.00991
0.00583
0.00061
-0.00433
-0.00798
-0.01017
-0.01143
-0.01234
-0.01319
-0.01384
-0.01385
-0.01259
-0.00957
-0.00471
0.00155
0.00831
0.01429
0.01822
0.0193
0.01726
0.01245
0.00601
-0.00037
-0.00526
-0.00821
-0.00963
-0.0103
-0.01087
-0.01158
-0.01212
-0.01183
-0.01012
-0.00684
-0.00245
0.00211
0.00567
0.00749
0.00744
0.00574
0.00268
-0.0012
-0.00485
-0.00688
-0.00643
-0.00375
-0.0001
0.00304
0.0046
0.00445
0.00329
0.00229
0.0025
0.00431
0.00726
0.01028
0.01213
0.01177
0.00869
0.00325
-0.00332
-0.00928
-0.01319
-0.01443
-0.0132
-0.01032
-0.00689
-0.00391
-0.00207
-0.00154
-0.00184
-0.002
-0.00101
0.00154
0.00519
0.00888
0.01162
0.0128
0.01225
0.01016
0.00695
0.00329
0
-0.0022
-0.00301
-0.00273
-0.00212
-0.00192
-0.00256
-0.00413
-0.00651
-0.00938
-0.01225
-0.01444
-0.01535
-0.015
-0.01393
-0.01277
-0.01186
-0.01119
-0.0105
-0.00937
-0.00737
-0.00409
0.00083
0.00733
0.01456
0.02096
0.02489
0.02549
0.02313
0.01911
0.01459
0.01001
0.00544
0.00131
-0.00173
-0.00349
-0.00452
-0.00569
-0.0076
-0.01015
-0.01265
-0.01419
-0.01403
-0.01192
-0.00817
-0.00344
0.00145
0.00563
0.00848
0.00976
0.00967
0.00873
0.00735
0.00545
0.00256
-0.00164
-0.00696
-0.01267
-0.01755
-0.02009
-0.01911
-0.01448
-0.00734
0.00048
0.007
0.01066
0.0108
0.0078
0.00253
-0.00388
-0.01013
-0.01484
-0.01691
-0.0158
-0.01177
-0.00587
0.00016
0.00446
0.0059
0.00471
0.0023
0.00039
0.00025
0.00214
0.00516
0.00765
0.00806
0.00584
0.0018
-0.00242
-0.00523
-0.00568
-0.00378
-0.0004
0.00318
0.00581
0.00687
0.00663
0.00602
0.00616
0.00754
0.00991
0.01244
0.01423
0.01469
0.0135
0.01051
0.00575
-0.00024
-0.0064
-0.01146
-0.01442
-0.01485
-0.013
-0.00967
-0.00605
-0.00336
-0.00208
-0.00145
0.00004
0.00356
0.00914
0.01578
0.02188
0.02565
0.02544
0.02049
0.01159
0.00099
-0.00858
-0.0151
-0.01794
-0.01764
-0.01521
-0.01167
-0.00798
-0.00496
-0.00295
-0.00149
0.0006
0.00448
0.01028
0.01676
0.022
0.02441
0.02334
0.01917
0.0128
0.00519
-0.00266
-0.00974
-0.0153
-0.01921
-0.02198
-0.02438
-0.02666
-0.02813
-0.02753
-0.02399
-0.01758
-0.00921
-0.00036
0.00722
0.01194
0.01297
0.01064
0.00635
0.00197
-0.0009
-0.00144
0.0004
0.00403
0.00833
0.01202
0.01405
0.01398
0.01202
0.00881
0.00516
0.00185
-0.00061
-0.00201
-0.00253
-0.00275
-0.00346
-0.00501
-0.00685
-0.00786
-0.00721
-0.00481
-0.00116
0.00306
0.00732
0.01111
0.01387
0.01508
0.01445
0.01204
0.0083
0.00407
0.00024
-0.00267
-0.00478
-0.00664
-0.00888
-0.01177
-0.0148
-0.01679
-0.0166
-0.01381
-0.00884
-0.0027
0.0033
0.00798
0.01051
0.0107
0.00904
0.00658
0.00443
0.00308
0.00228
0.00129
-0.00076
-0.00436
-0.00919
-0.01406
-0.01752
-0.01849
-0.01645
-0.01154
-0.00458
0.00308
0.01003
0.01507
0.01763
0.01788
0.01635
0.01338
0.0091
0.0038
-0.00209
-0.00801
-0.0133
-0.01727
-0.01943
-0.01954
-0.01742
-0.01312
-0.00707
-0.00009
0.00684
0.01285
0.01722
0.01942
0.01927
0.01708
0.01345
0.00889
0.00365
-0.00214
-0.00829
-0.01434
-0.01954
-0.02303
-0.02417
-0.02283
-0.01919
-0.01344
-0.00594
0.00249
0.01055
0.01696
0.02089
0.02204
0.02051
0.01672
0.0113
0.00481
-0.00216
-0.00888
-0.01441
-0.01805
-0.0197
-0.0197
-0.01842
-0.01599
-0.01247
-0.00821
-0.00385
-0.00005
0.00284
0.0047
0.00558
0.00565
0.00514
0.00428
0.00324
0.00202
0.00055
-0.00092
-0.00174
-0.00123
0.00085
0.0041
0.00764
0.01043
0.01176
0.01155
0.01014
0.00797
0.00553
0.00331
0.00154
-0.00011
-0.00221
-0.00492
-0.00768
-0.00968
-0.01038
-0.00971
-0.00799
-0.00569
-0.0034
-0.00171
-0.00098
-0.00124
-0.00211
-0.00288
-0.00263
-0.00067
0.00312
0.00801
0.01251
0.01495
0.01428
0.01078
0.00597
0.00184
-0.00018
0.00024
0.00248
0.00526
0.00721
0.00749
0.00609
0.00341
0.00006
-0.00322
-0.00568
-0.00687
-0.00697
-0.00677
-0.00735
-0.00936
-0.01249
-0.01542
-0.01647
-0.01454
-0.00986
-0.00399
0.00098
0.00355
0.00359
0.00208
0.00029
-0.0008
-0.00058
0.00119
0.00426
0.00776
0.0104
0.0112
0.01004
0.00751
0.00427
0.00078
-0.00237
-0.00432
-0.00429
-0.00219
0.00123
0.00455
0.0062
0.005
0.0009
-0.00486
-0.0103
-0.01367
-0.01429
-0.01274
-0.01033
-0.00834
-0.00747
-0.00778
-0.00852
-0.00839
-0.0063
-0.00192
0.00408
0.01045
0.01579
0.01895
0.01936
0.01727
0.01355
0.00917
0.00486
0.00107
-0.00202
-0.00462
-0.0072
-0.01005
-0.01291
-0.01496
-0.01522
-0.01304
-0.00827
-0.00131
0.00689
0.01499
0.02159
0.02555
0.02628
0.02392
0.01917
0.01306
0.0067
0.00095
-0.00382
-0.00773
-0.0111
-0.01424
-0.0173
-0.02006
-0.02164
-0.02069
-0.01621
-0.00834
0.00157
0.0115
0.0194
0.02368
0.02365
0.01992
0.01416
0.00834
0.00386
0.00103
-0.0008
-0.00277
-0.00582
-0.0102
-0.01526
-0.01988
-0.02288
-0.02344
-0.02125
-0.01655
-0.01002
-0.00266
0.00453
0.01071
0.01535
0.01826
0.01959
0.01967
0.01872
0.01671
0.01329
0.00808
0.00099
-0.00736
-0.01559
-0.02206
-0.0255
-0.02538
-0.022
-0.0163
-0.00938
-0.002
0.00521
0.01157
0.01639
0.0194
0.0208
0.02106
0.02054
0.01928
0.01715
0.01409
0.01035
0.00642
0.00288
0.00007
-0.00216
-0.00439
-0.00688
-0.0092
-0.01034
-0.00939
-0.0061
-0.00138
0.003
0.00534
0.00484
0.00182
-0.0026
-0.00697
-0.01016
-0.01159
-0.0113
-0.00977
-0.00741
-0.00439
-0.00076
0.00322
0.00704
0.00997
0.01119
0.01036
0.00784
0.00444
0.00084
-0.00262
-0.00587
-0.00885
-0.01162
-0.01434
-0.01703
-0.01924
-0.02022
-0.01926
-0.01617
-0.0115
-0.00627
-0.00135
0.00298
0.00678
0.01009
0.01275
0.0145
0.01519
0.01469
0.01278
0.00902
0.00333
-0.00357
-0.01036
-0.01583
-0.01934
-0.02066
-0.01982
-0.01713
-0.01318
-0.00871
-0.00424
-0.00001
0.00387
0.0073
0.01005
0.01176
0.01209
0.01071
0.00726
0.00162
-0.00575
-0.01368
-0.02048
-0.02443
-0.02445
-0.02064
-0.0144
-0.00777
-0.00243
0.00117
0.00383
0.0067
0.01032
0.01431
0.01778
0.01982
0.0198
0.0177
0.01396
0.0092
0.00385
-0.00193
-0.00787
-0.01335
-0.01743
-0.0193
-0.01876
-0.01623
-0.01252
-0.00846
-0.00465
-0.00126
0.00202
0.00562
0.00949
0.01286
0.01469
0.0143
0.01153
0.00675
0.00089
-0.00479
-0.00919
-0.01176
-0.01257
-0.01216
-0.01133
-0.01058
-0.01
-0.00935
-0.00826
-0.00614
-0.00252
0.00242
0.00794
0.0131
0.01703
0.01884
0.01774
0.01346
0.00655
-0.00162
-0.00935
-0.01528
-0.01877
-0.01989
-0.01939
-0.01843
-0.01786
-0.0177
-0.01719
-0.01529
-0.01124
-0.0049
0.0031
0.01156
0.01907
0.02439
0.02671
0.02573
0.02157
0.01482
0.00666
-0.00132
-0.0078
-0.01215
-0.01454
-0.01567
-0.01636
-0.01701
-0.0172
-0.01605
-0.01265
-0.00654
0.00204
0.01182
0.0208
0.02715
0.02988
0.02897
0.02507
0.01925
0.01283
0.00703
0.00254
-0.00078
-0.00386
-0.00767
-0.01259
-0.01799
-0.02244
-0.02444
-0.02314
-0.01874
-0.01235
-0.0055
0.00045
0.00491
0.00821
0.01112
0.01431
0.01802
0.0219
0.02521
0.02718
0.02724
0.02485
0.01954
0.01141
0.00147
-0.00845
-0.01627
-0.0203
-0.01988
-0.01556
-0.0088
-0.00152
0.00425
0.00702
0.00651
0.00375
0.00054
-0.00151
-0.00163
-0.00018
0.0017
0.00283
0.00249
0.0006
-0.00235
-0.00537
-0.00713
-0.00636
-0.00258
0.00337
0.00948
0.01347
0.01376
0.01002
0.0033
-0.00432
-0.01064
-0.01401
-0.01381
-0.01049
-0.00534
0
0.00416
0.00649
0.00702
0.00621
0.00487
0.00402
0.00439
0.00588
0.00746
0.00776
0.00576
0.00119
-0.00517
-0.01141
-0.01532
-0.01559
-0.01254
-0.00764
-0.00277
0.00045
0.00102
-0.00094
-0.00401
-0.0061
-0.00563
-0.00221
0.00316
0.00855
0.01187
0.01167
0.00769
0.0011
-0.00583
-0.01075
-0.01243
-0.01103
-0.0076
-0.00342
0.00031
0.00283
0.00399
0.00423
0.00416
0.00425
0.00464
0.00519
0.00547
0.00481
0.00248
-0.00183
-0.00762
-0.01362
-0.01836
-0.02066
-0.01991
-0.01632
-0.01087
-0.00483
0.00085
0.0058
0.01023
0.0145
0.01876
0.02265
0.02538
0.02607
0.02408
0.01934
0.01229
0.0036
-0.0061
-0.01596
-0.02466
-0.03049
-0.03199
-0.0289
-0.02244
-0.01474
-0.00785
-0.00298
-0.00004
0.00202
0.00458
0.00858
0.0143
0.02123
0.02807
0.0328
0.03347
0.02917
0.02059
0.00968
-0.00114
-0.00986
-0.01551
-0.0183
-0.01931
-0.01972
-0.02013
-0.02036
-0.0198
-0.01784
-0.01412
-0.00856
-0.0015
0.00617
0.01319
0.01851
0.02153
0.02207
0.02034
0.01703
0.01302
0.00896
0.00511
0.0013
-0.00279
-0.00734
-0.01225
-0.01711
-0.02119
-0.02365
-0.0238
-0.02127
-0.01611
-0.00885
-0.00059
0.00702
0.01241
0.01488
0.01483
0.01331
0.01119
0.00886
0.00632
0.00342
0.00003
-0.00372
-0.00731
-0.01
-0.01115
-0.01051
-0.00846
-0.00587
-0.00379
-0.00288
-0.00301
-0.00327
-0.00244
0.0001
0.00366
0.00671
0.00792
0.00685
0.00388
-0.00004
-0.00376
-0.00645
-0.00771
-0.00756
-0.00628
-0.00432
-0.00196
0.00084
0.00428
0.00822
0.01191
0.01439
0.01517
0.01471
0.01396
0.01352
0.01303
0.01149
0.00821
0.00335
-0.00231
-0.00781
-0.01231
-0.01517
-0.01599
-0.01475
-0.01188
-0.00809
-0.00401
-0.00008
0.0035
0.0067
0.00957
0.01203
0.01369
0.01387
0.012
0.00804
0.00262
-0.00329
-0.0087
-0.01284
-0.01532
-0.01607
-0.0151
-0.01268
-0.00944
-0.00629
-0.00375
-0.00164
0.00059
0.00333
0.0066
0.01018
0.0136
0.01619
0.01726
0.01635
0.01344
0.00884
0.00333
-0.0018
-0.0051
-0.00554
-0.00319
0.00071
0.00417
0.00556
0.00436
0.00133
-0.00224
-0.00541
-0.00793
-0.01
-0.01175
-0.01311
-0.01395
-0.01408
-0.01332
-0.01148
-0.00832
-0.00348
0.00322
0.01144
0.02005
0.02728
0.03135
0.03126
0.02726
0.02056
0.0128
0.00551
-0.00025
-0.00406
-0.00607
-0.00682
-0.00713
-0.0079
-0.00975
-0.01266
-0.01582
-0.0179
-0.01768
-0.01466
-0.00948
-0.00367
0.00123
0.00447
0.00641
0.00803
0.01
0.01219
0.01388
0.01428
0.01285
0.00953
0.00487
-0.00013
-0.00451
-0.00771
-0.00969
-0.01073
-0.01127
-0.01177
-0.01248
-0.01324
-0.01354
-0.01289
-0.01104
-0.00808
-0.00437
-0.00043
0.00322
0.00617
0.00814
0.0091
0.00932
0.00911
0.00852
0.00748
0.00605
0.00446
0.0028
0.00079
-0.00212
-0.00641
-0.01189
-0.01756
-0.02197
-0.02401
-0.02331
-0.02021
-0.01549
-0.01012
-0.00485
-0.00002
0.00444
0.00876
0.01304
0.01705
0.02021
0.02184
0.02138
0.01853
0.01327
0.00584
-0.00317
-0.01269
-0.02126
-0.02729
-0.02972
-0.02849
-0.02457
-0.01943
-0.01438
-0.00989
-0.00565
-0.00115
0.00386
0.00933
0.01473
0.01912
0.02178
0.02233
0.0206
0.01674
0.01159
0.00645
0.0023
-0.00073
-0.00294
-0.0046
-0.00577
-0.00639
-0.0064
-0.00595
-0.0054
-0.00498
-0.00457
-0.00376
-0.00209
0.00056
0.00372
0.00662
0.00867
0.00992
0.01076
0.01125
0.01096
0.00958
0.00748
0.0055
0.00428
0.004
0.00452
0.00536
0.00559
0.00432
0.00141
-0.00229
-0.00567
-0.00802
-0.00924
-0.00944
-0.0086
-0.00645
-0.00282
0.00198
0.00709
0.01139
0.01413
0.01511
0.01459
0.01295
0.01045
0.00726
0.00361
-0.00019
-0.00401
-0.00782
-0.01136
-0.01407
-0.01543
-0.01508
-0.01289
-0.00908
-0.00438
0.00011
0.00322
0.00413
0.00279
-0.00002
-0.00309
-0.00527
-0.00576
-0.00438
-0.00159
0.00175
0.00466
0.00643
0.00692
0.00655
0.00587
0.00535
0.00527
0.00568
0.00659
0.00796
0.00956
0.01085
0.01127
0.01056
0.00886
0.00657
0.00411
0.00181
-0.00013
-0.00174
-0.00322
-0.00475
-0.00631
-0.00765
-0.00828
-0.00772
-0.00569
-0.00233
0.00179
0.00584
0.00903
0.01083
0.011
0.00969
0.00745
0.00519
0.00376
0.00357
0.00427
0.00489
0.0045
0.00293
0.00087
-0.00065
-0.00089
0.00032
0.00269
0.00585
0.00945
0.01284
0.01511
0.01534
0.01295
0.00794
0.00096
-0.00676
-0.01376
-0.01878
-0.02124
-0.02149
-0.02028
-0.01808
-0.01463
-0.00946
-0.00262
0.00493
0.01162
0.01611
0.01784
0.0172
0.01505
0.01233
0.00976
0.00782
0.00654
0.00543
0.00368
0.00049
-0.00426
-0.00965
-0.01412
-0.01635
-0.01599
-0.01366
-0.01055
-0.00767
-0.00536
-0.00333
-0.00119
0.00096
0.00259
0.00321
0.00286
0.00215
0.00188
0.00241
0.00327
0.00335
0.00173
-0.00147
-0.00504
-0.00749
-0.00783
-0.00599
-0.00279
0.0004
0.00225
0.0019
-0.00073
-0.00463
-0.00794
-0.00883
-0.00641
-0.00116
0.00544
0.01163
0.01589
0.01732
0.01602
0.01298
0.00965
0.00724
0.00623
0.00616
0.00597
0.00472
0.00211
-0.00157
-0.0058
-0.01004
-0.01367
-0.01601
-0.01643
-0.01452
-0.0105
-0.00553
-0.00129
0.0011
0.00161
0.00102
0.00035
0.00061
0.00242
0.00562
0.00918
0.01156
0.0115
0.00855
0.00338
-0.00246
-0.00703
-0.00872
-0.00702
-0.00271
0.00259
0.00723
0.0101
0.01102
0.01063
0.00999
0.00984
0.01015
0.01016
0.00879
0.00512
-0.00124
-0.00974
-0.0189
-0.0269
-0.03207
-0.03296
-0.02869
-0.0196
-0.00744
0.00517
0.01574
0.02261
0.02534
0.02468
0.02224
0.01973
0.01803
0.01685
0.01508
0.01146
0.00509
-0.00412
-0.01511
-0.02584
-0.03397
-0.03793
-0.03745
-0.03341
-0.02724
-0.0203
-0.01331
-0.00619
0.00153
0.01021
0.01975
0.02932
0.03733
0.04185
0.04145
0.03576
0.02559
0.01266
-0.00071
-0.01225
-0.02045
-0.02503
-0.02652
-0.0258
-0.0238
-0.02141
-0.0192
-0.01722
-0.01487
-0.01132
-0.00598
0.00119
0.00975
0.01866
0.02637
0.03133
0.03271
0.03073
0.02647
0.02122
0.01593
0.01101
0.00619
0.00069
-0.00635
-0.01519
-0.02504
-0.0341
-0.04017
-0.04142
-0.03709
-0.02789
-0.01573
-0.00322
0.00725
0.01437
0.01834
0.02031
0.02163
0.02332
0.02561
0.0279
0.02919
0.02854
0.02529
0.01927
0.01106
0.00195
-0.00668
-0.01385
-0.01906
-0.02194
-0.02224
-0.02007
-0.01586
-0.01027
-0.00402
0.00208
0.00734
0.0114
0.0141
0.01532
0.01502
0.01329
0.01036
0.00671
0.00312
0.00037
-0.00115
-0.00147
-0.00076
0.00072
0.00245
0.00366
0.00365
0.00224
-0.00002
-0.00222
-0.00356
-0.0036
-0.00237
-0.00032
0.00192
0.00365
0.00416
0.00284
-0.00039
-0.00465
-0.00817
-0.00907
-0.00658
-0.00153
0.00425
0.00895
0.01156
0.01187
0.01027
0.00755
0.00472
0.0026
0.00131
0.00016
-0.00175
-0.00495
-0.00936
-0.01428
-0.01844
-0.02044
-0.01928
-0.01492
-0.00833
-0.0011
0.0051
0.00898
0.00996
0.00832
0.0051
0.00163
-0.00092
-0.00181
-0.00088
0.00135
0.00387
0.00566
0.00616
0.00551
0.00419
0.00271
0.00152
0.00084
0.00053
0.00017
-0.0006
-0.00189
-0.0037
-0.00597
-0.0084
-0.01022
-0.01075
-0.01
-0.00865
-0.00744
-0.00669
-0.00619
-0.00551
-0.0043
-0.00244
0.00002
0.00279
0.00532
0.0071
0.00769
0.007
0.00533
0.00328
0.00119
-0.00086
-0.00281
-0.00446
-0.00557
-0.00615
-0.00638
-0.00637
-0.00592
-0.0047
-0.00252
0.00056
0.00424
0.00799
0.01122
0.01327
0.01355
0.01195
0.00897
0.00529
0.00147
-0.00224
-0.00576
-0.00911
-0.01235
-0.01525
-0.01715
-0.01716
-0.0148
-0.01052
-0.00548
-0.00087
0.00269
0.00527
0.0073
0.00904
0.01032
0.01079
0.01015
0.0084
0.00585
0.00291
-0.00005
-0.00277
-0.00512
-0.00696
-0.00809
-0.00829
-0.00758
-0.00623
-0.00467
-0.00334
-0.00255
-0.0026
-0.00372
-0.00573
-0.00762
-0.00794
-0.00571
-0.00132
0.00359
0.00721
0.00859
0.00796
0.00635
0.00477
0.00375
0.00334
0.0033
0.00322
0.00263
0.00127
-0.00088
-0.00362
-0.00656
-0.00908
-0.01031
-0.00944
-0.0063
-0.00164
0.00334
0.00762
0.01066
0.01237
0.01296
0.01268
0.01155
0.00939
0.00615
0.00208
-0.00236
-0.00681
-0.01089
-0.01406
-0.01564
-0.0153
-0.01342
-0.011
-0.00897
-0.00766
-0.0067
-0.00541
-0.0032
0.00023
0.00495
0.01067
0.01667
0.022
0.02587
0.02776
0.02731
0.0242
0.01844
0.01069
0.00225
-0.00525
-0.01068
-0.01398
-0.01606
-0.01788
-0.01985
-0.02165
-0.02249
-0.02132
-0.01731
-0.01035
-0.0013
0.00843
0.01731
0.02411
0.0282
0.02952
0.0285
0.02585
0.02224
0.01797
0.01286
0.00665
-0.00067
-0.00867
-0.01658
-0.0235
-0.02872
-0.0319
-0.03295
-0.03188
-0.02861
-0.02314
-0.01564
-0.00666
0.0027
0.01114
0.01767
0.02217
0.02512
0.02685
0.02684
0.024
0.01759
0.00779
-0.00428
-0.01661
-0.02668
-0.03218
-0.03206
-0.02687
-0.01845
-0.00899
-0.00039
0.00617
0.01047
0.01306
0.01468
0.01559
0.01541
0.01357
0.01001
0.00541
0.00077
-0.00311
-0.0058
-0.0073
-0.00798
-0.00832
-0.00842
-0.00814
-0.00741
-0.00649
-0.0058
-0.00551
-0.00541
-0.00503
-0.00396
-0.00214
0.00004
0.00185
0.00247
0.00137
-0.00142
-0.00523
-0.00909
-0.01192
-0.01283
-0.01131
-0.00748
-0.00203
0.00409
0.01006
0.01543
0.01993
0.02342
0.02585
0.02709
0.02687
0.02475
0.02042
0.01391
0.00575
-0.00336
-0.01258
-0.02103
-0.02796
-0.03304
-0.03627
-0.03772
-0.03731
-0.03464
-0.02916
-0.02054
-0.00913
0.00392
0.01694
0.02831
0.03691
0.04233
0.04438
0.04285
0.03772
0.0295
0.01904
0.00724
-0.00494
-0.01654
-0.02667
-0.03455
-0.03946
-0.04084
-0.03857
-0.03309
-0.02523
-0.01579
-0.00545
0.0053
0.01583
0.02526
0.03249
0.03666
0.03756
0.03579
0.03231
0.0277
0.02201
0.01517
0.00723
-0.00166
-0.01114
-0.02047
-0.02843
-0.03356
-0.03489
-0.0324
-0.02706
-0.02042
-0.01406
-0.00904
-0.00562
-0.00308
-0.00009
0.00444
0.01054
0.01696
0.02196
0.02419
0.02332
0.01987
0.01476
0.00886
0.0028
-0.00294
-0.00777
-0.01104
-0.01251
-0.0125
-0.01167
-0.01061
-0.00961
-0.00873
-0.008
-0.0074
-0.00685
-0.00617
-0.00493
-0.00271
0.00039
0.00355
0.00579
0.00661
0.00616
0.00483
0.00286
0.00026
-0.00284
-0.00615
-0.00924
-0.0115
-0.01228
-0.01116
-0.00831
-0.00438
-0.00011
0.00399
0.0078
0.01138
0.0146
0.01699
0.0179
0.01687
0.0139
0.00945
0.00424
-0.00109
-0.00604
-0.01018
-0.01312
-0.01462
-0.01464
-0.01329
-0.01079
-0.0074
-0.00323
0.00165
0.00688
0.01165
0.01512
0.017
0.01758
0.0175
0.0174
0.01746
0.01707
0.01522
0.01112
0.00457
-0.00391
-0.01307
-0.02113
-0.02658
-0.0286
-0.02725
-0.02325
-0.01761
-0.01129
-0.00506
0.00042
0.00461
0.00726
0.00862
0.00947
0.01076
0.01312
0.0163
0.0193
0.02068
0.01922
0.01435
0.00627
-0.00397
-0.01473
-0.02416
-0.03065
-0.03315
-0.03158
-0.02693
-0.02072
-0.01424
-0.00798
-0.00165
0.00537
0.01321
0.02114
0.02781
0.03184
0.03227
0.02891
0.02239
0.01394
0.00508
-0.00255
-0.00776
-0.01036
-0.01108
-0.01083
-0.01017
-0.00948
-0.00892
-0.00839
-0.00753
-0.00591
-0.00309
0.00109
0.00634
0.01169
0.01551
0.01609
0.01237
0.00474
-0.00483
-0.01357
-0.01911
-0.02046
-0.018
-0.01309
-0.00757
-0.00298
0
0.00161
0.00269
0.00434
0.00758
0.01283
0.01954
0.02627
0.03119
0.03263
0.02977
0.02307
0.01422
0.00542
-0.00145
-0.0056
-0.00752
-0.00838
-0.00925
-0.01081
-0.01332
-0.01662
-0.02009
-0.02255
-0.02248
-0.01885
-0.0119
-0.00304
0.00603
0.0139
0.0195
0.02222
0.02217
0.01997
0.01641
0.01219
0.00795
0.00412
0.00072
-0.00263
-0.00622
-0.00966
-0.0119
-0.01205
-0.01007
-0.00687
-0.00371
-0.00158
-0.00074
-0.00071
-0.00073
-0.00038
0.00022
0.00051
0.00005
-0.00112
-0.0025
-0.00367
-0.00467
-0.00568
-0.00668
-0.00734
-0.00736
-0.00654
-0.00474
-0.00182
0.00204
0.00612
0.00927
0.01043
0.00929
0.00645
0.00301
-0.00015
-0.00257
-0.00409
-0.00481
-0.0052
-0.00587
-0.00727
-0.00938
-0.01171
-0.01357
-0.0143
-0.01358
-0.01147
-0.00844
-0.00518
-0.00236
-0.00039
0.00077
0.00148
0.00233
0.00385
0.0062
0.00906
0.01192
0.01444
0.0163
0.01694
0.01558
0.01161
0.00508
-0.0032
-0.01189
-0.01957
-0.02529
-0.0287
-0.03002
-0.02965
-0.02779
-0.0242
-0.01847
-0.01051
-0.00102
0.00858
0.01676
0.02255
0.02577
0.02682
0.02645
0.02534
0.02379
0.02166
0.01859
0.0141
0.00771
-0.00077
-0.01069
-0.02061
-0.02875
-0.03385
-0.03536
-0.03346
-0.02891
-0.02281
-0.01629
-0.01013
-0.00469
0.00012
0.00472
0.00957
0.01477
0.01985
0.02373
0.02499
0.02272
0.01698
0.0089
0.00012
-0.00762
-0.01294
-0.01525
-0.01485
-0.01262
-0.00962
-0.00667
-0.00425
-0.00243
-0.00094
0.00081
0.00342
0.00702
0.01111
0.01477
0.01683
0.01613
0.01208
0.00527
-0.00254
-0.0092
-0.01316
-0.01417
-0.01325
-0.01204
-0.01183
-0.01271
-0.01353
-0.01263
-0.00885
-0.00197
0.00723
0.01725
0.02612
0.03181
0.0329
0.0291
0.02134
0.01142
0.00139
-0.00706
-0.01295
-0.01622
-0.01767
-0.01849
-0.01954
-0.02072
-0.02119
-0.01984
-0.01594
-0.00934
-0.0006
0.00905
0.0179
0.02442
0.02774
0.02783
0.02533
0.02119
0.01623
0.01091
0.00527
-0.00088
-0.00755
-0.01445
-0.02098
-0.02637
-0.02969
-0.03007
-0.02699
-0.02064
-0.01188
-0.0021
0.00698
0.01377
0.01742
0.01811
0.01686
0.01495
0.01335
0.01244
0.012
0.01138
0.00975
0.00645
0.00124
-0.00549
-0.01258
-0.01822
-0.02062
-0.01892
-0.01364
-0.00646
0.00054
0.00556
0.00775
0.00745
0.00604
0.00516
0.00588
0.00832
0.01172
0.01481
0.01645
0.01607
0.01367
0.00982
0.00556
0.00203
0.00009
-0.00001
0.0013
0.00306
0.00424
0.00412
0.00252
-0.00023
-0.00333
-0.00572
-0.00669
-0.00616
-0.00471
-0.00331
-0.00292
-0.00397
-0.00596
-0.00778
-0.00845
-0.00753
-0.00495
-0.00067
0.00523
0.01211
0.01871
0.0235
0.02533
0.02389
0.01977
0.0141
0.00809
0.00258
-0.00234
-0.00708
-0.01186
-0.01635
-0.01977
-0.02109
-0.01946
-0.01474
-0.00789
-0.00079
0.00438
0.00611
0.00422
0.00008
-0.00393
-0.00558
-0.00397
0.00018
0.00511
0.0088
0.00983
0.00776
0.00299
-0.00357
-0.01054
-0.0161
-0.01839
-0.01615
-0.00944
0.00031
0.01075
0.0194
0.02435
0.02483
0.02129
0.01502
0.00765
0.00068
-0.00483
-0.00868
-0.01143
-0.01395
-0.01685
-0.01995
-0.02235
-0.02274
-0.02018
-0.01459
-0.00688
0.00147
0.00886
0.01405
0.01652
0.01656
0.01486
0.01211
0.00887
0.00547
0.00207
-0.00119
-0.00411
-0.00675
-0.00942
-0.0124
-0.01551
-0.01809
-0.0192
-0.01795
-0.01381
-0.0069
0.0019
0.01109
0.01901
0.02426
0.02615
0.02491
0.02164
0.01781
0.01461
0.01225
0.00996
0.00671
0.00213
-0.00336
-0.00902
-0.01436
-0.01901
-0.02246
-0.02436
-0.02484
-0.02455
-0.02407
-0.02331
-0.02134
-0.01695
-0.00953
0.00034
0.01111
0.02078
0.0276
0.03065
0.02987
0.02576
0.01928
0.01168
0.00417
-0.00249
-0.00807
-0.01265
-0.01653
-0.02001
-0.02303
-0.02498
-0.025
-0.02259
-0.01774
-0.01081
-0.00265
0.00527
0.01126
0.01441
0.015
0.01403
0.01252
0.01109
0.00978
0.00818
0.00587
0.00277
-0.0009
-0.00482
-0.00863
-0.0119
-0.01401
-0.01424
-0.01199
-0.0073
-0.00102
0.00537
0.01039
0.01326
0.01404
0.01323
0.01125
0.00834
0.00473
0.00092
-0.00227
-0.00394
-0.00345
-0.0008
0.00323
0.00741
0.01056
0.01194
0.0112
0.00847
0.00448
0.00052
-0.00194
-0.00217
-0.00066
0.00125
0.00242
0.00266
0.0025
0.00242
0.0023
0.00165
-0.00003
-0.00272
-0.00568
-0.00774
-0.00788
-0.00582
-0.00224
0.00168
0.00478
0.00619
0.0056
0.00324
-0.0002
-0.00392
-0.00723
-0.00982
-0.01171
-0.01288
-0.01301
-0.01168
-0.00884
-0.00499
-0.00085
0.00288
0.00581
0.00785
0.00921
0.00997
0.00996
0.00898
0.00706
0.00451
0.00188
-0.00034
-0.00202
-0.00332
-0.00429
-0.00495
-0.0054
-0.0059
-0.00657
-0.00715
-0.0071
-0.006
-0.00385
-0.00118
0.00136
0.00341
0.00503
0.00622
0.00666
0.00613
0.00497
0.00382
0.00299
0.00227
0.00129
-0.00009
-0.00166
-0.00296
-0.00353
-0.00305
-0.00129
0.00184
0.00614
0.01092
0.01493
0.01692
0.01634
0.01381
0.01079
0.00877
0.00833
0.00889
0.00895
0.00693
0.00193
-0.00582
-0.01503
-0.02381
-0.03025
-0.03302
-0.03156
-0.02608
-0.0174
-0.00686
0.00398
0.01353
0.02061
0.02482
0.02661
0.02681
0.02584
0.02347
0.0193
0.01329
0.00614
-0.0009
-0.00656
-0.01007
-0.0112
-0.01025
-0.00808
-0.00598
-0.00495
-0.00508
-0.00562
-0.00559
-0.00439
-0.0018
0.00208
0.0067
0.0111
0.01433
0.01572
0.01475
0.011
0.00462
-0.00334
-0.01093
-0.01608
-0.01767
-0.01601
-0.01243
-0.00846
-0.00511
-0.00262
-0.00066
0.00136
0.00386
0.00686
0.01
0.01253
0.01353
0.01217
0.00824
0.00244
-0.00377
-0.00872
-0.01122
-0.01102
-0.00875
-0.00568
-0.00333
-0.00286
-0.00445
-0.00718
-0.00946
-0.00967
-0.00684
-0.00098
0.00697
0.01534
0.02208
0.02546
0.02483
0.02098
0.01568
0.01066
0.00674
0.00376
0.00106
-0.002
-0.00582
-0.01026
-0.01463
-0.01816
-0.02028
-0.02069
-0.01931
-0.01636
-0.01239
-0.00819
-0.00456
-0.00208
-0.00083
-0.00032
0.00056
0.00311
0.00804
0.0148
0.02184
0.02751
0.0309
0.03204
0.03154
0.03
0.0277
0.02448
0.0197
0.01273
0.00368
-0.00649
-0.01624
-0.02401
-0.02861
-0.02973
-0.02816
-0.02553
-0.02349
-0.02283
-0.0231
-0.02316
-0.02197
-0.01911
-0.01462
-0.00854
-0.00049
0.00986
0.02199
0.03416
0.04377
0.04851
0.04733
0.04074
0.03048
0.01881
0.00777
-0.00156
-0.00932
-0.01636
-0.02341
-0.03055
-0.03708
-0.04172
-0.04302
-0.03987
-0.03187
-0.01968
-0.00511
0.00935
0.02139
0.02974
0.03434
0.03586
0.03512
0.03275
0.02914
0.0242
0.01759
0.00923
-0.00049
-0.01074
-0.02014
-0.02704
-0.03028
-0.02966
-0.02593
-0.02038
-0.01434
-0.00869
-0.00364
0.00093
0.00507
0.00866
0.01172
0.01433
0.01641
0.01745
0.01672
0.01399
0.00995
0.00613
0.00387
0.00336
0.00367
0.00352
0.00196
-0.00124
-0.00573
-0.0107
-0.01511
-0.01786
-0.01827
-0.01635
-0.01269
-0.00805
-0.00316
0.00124
0.00443
0.00585
0.00533
0.0033
0.00067
-0.00174
-0.00358
-0.00473
-0.00499
-0.00428
-0.00281
-0.00098
0.00083
0.00246
0.00387
0.00494
0.00535
0.00476
0.00307
0.00046
-0.00275
-0.00608
-0.00899
-0.0111
-0.01253
-0.01376
-0.0151
-0.01648
-0.01752
-0.01775
-0.01688
-0.01488
-0.01168
-0.00696
-0.00052
0.00739
0.01587
0.02373
0.02989
0.03355
0.03432
0.03238
0.02834
0.0228
0.01618
0.00879
0.00102
-0.00676
-0.01437
-0.02179
-0.02884
-0.03498
-0.03938
-0.04133
-0.04041
-0.03647
-0.02955
-0.02004
-0.00897
0.0021
0.01159
0.0186
0.02326
0.02638
0.02875
0.03052
0.03126
0.03033
0.02733
0.02228
0.01546
0.00729
-0.00172
-0.0107
-0.01816
-0.02229
-0.0219
-0.01724
-0.01011
-0.00325
0.00092
0.00135
-0.00125
-0.00496
-0.00768
-0.00813
-0.00619
-0.00268
0.00113
0.00404
0.00522
0.00451
0.00246
0.00024
-0.00096
-0.00046
0.00179
0.00541
0.00959
0.01309
0.01468
0.01381
0.01071
0.00613
0.00102
-0.00376
-0.00775
-0.01107
-0.01416
-0.01743
-0.02083
-0.02383
-0.02565
-0.02547
-0.02269
-0.01713
-0.00922
0.00002
0.00913
0.01671
0.02187
0.02444
0.0248
0.02354
0.0212
0.0182
0.01486
0.01146
0.00814
0.00488
0.00147
-0.00229
-0.00636
-0.01027
-0.01317
-0.01432
-0.01351
-0.01116
-0.00788
-0.00416
-0.00011
0.0044
0.00928
0.01389
0.01731
0.01886
0.01832
0.01589
0.01195
0.00684
0.00094
-0.00511
-0.01066
-0.01538
-0.0191
-0.02143
-0.02193
-0.02045
-0.01727
-0.01301
-0.00855
-0.00455
-0.00121
0.00144
0.0032
0.0038
0.00327
0.00187
-0.00004
-0.00209
-0.00399
-0.00572
-0.00736
-0.00883
-0.00985
-0.01007
-0.00924
-0.0073
-0.00446
-0.0011
0.00236
0.00556
0.00818
0.00997
0.01062
0.0098
0.00726
0.00309
-0.00211
-0.00718
-0.01079
-0.01209
-0.01112
-0.00856
-0.00534
-0.00218
0.00053
0.00259
0.00389
0.00446
0.00467
0.00518
0.00664
0.00905
0.01159
0.0131
0.01279
0.01037
0.00577
-0.001
-0.00942
-0.01814
-0.02528
-0.0294
-0.03016
-0.02825
-0.02497
-0.02137
-0.01766
-0.01318
-0.00733
-0.00021
0.00733
0.01414
0.01917
0.02181
0.02205
0.02048
0.01816
0.01619
0.01516
0.01486
0.01434
0.01232
0.00774
0.00031
-0.0092
-0.01914
-0.02747
-0.03245
-0.03329
-0.03039
-0.02493
-0.01831
-0.01163
-0.00558
-0.00047
0.0036
0.00678
0.00954
0.01245
0.0156
0.01826
0.01933
0.01807
0.01451
0.00938
0.00358
-0.00224
-0.00765
-0.01224
-0.01576
-0.01825
-0.0199
-0.02088
-0.02107
-0.02002
-0.01691
-0.01092
-0.00178
0.00979
0.02199
0.0323
0.03834
0.03867
0.03335
0.02397
0.01302
0.00279
-0.00536
-0.01116
-0.01499
-0.0174
-0.01876
-0.01917
-0.01841
-0.01619
-0.01248
-0.00778
-0.00287
0.00178
0.00589
0.009
0.01044
0.00983
0.0075
0.00429
0.00122
-0.00078
-0.00115
-0.0001
0.00155
0.00272
0.00248
0.00029
-0.00357
-0.00767
-0.00984
-0.00836
-0.00308
0.00443
0.01167
0.01639
0.01735
0.01455
0.00902
0.00242
-0.00354
-0.00732
-0.00786
-0.00505
0.00005
0.00553
0.00954
0.01115
0.01054
0.00863
0.00657
0.0051
0.00423
0.00348
0.00228
0.0002
-0.00291
-0.00681
-0.01089
-0.01426
-0.01597
-0.01537
-0.0124
-0.0077
-0.00243
0.0021
0.00493
0.00564
0.00441
0.00202
-0.00027
-0.00118
-0.00007
0.00268
0.00591
0.00818
0.00833
0.00582
0.00097
-0.00494
-0.01004
-0.01257
-0.01188
-0.00875
-0.00502
-0.00251
-0.00211
-0.00337
-0.00486
-0.00488
-0.00232
0.00295
0.01013
0.01777
0.02407
0.02735
0.02671
0.02235
0.01548
0.00763
0.00005
-0.00647
-0.01164
-0.01555
-0.01839
-0.02015
-0.02072
-0.01994
-0.01775
-0.01426
-0.00956
-0.00357
0.00355
0.01106
0.01783
0.02284
0.02561
0.02611
0.02448
0.02098
0.0161
0.01055
0.00498
-0.0002
-0.00484
-0.00884
-0.01204
-0.01422
-0.015
-0.01389
-0.01074
-0.0061
-0.0011
0.00323
0.00632
0.00792
0.00794
0.0066
0.00439
0.00207
0.00044
-0.00014
0.00005
0.00053
0.00091
0.00095
0.00058
0.00008
-0.00016
0.00005
0.00056
0.00094
0.00074
-0.00033
-0.0022
-0.00439
-0.00607
-0.00648
-0.00554
-0.00379
-0.00207
-0.00107
-0.00114
-0.00227
-0.00421
-0.00653
-0.00859
-0.00959
-0.00878
-0.00576
-0.00094
0.00451
0.00918
0.01204
0.01265
0.0111
0.00804
0.0045
0.00154
-0.00031
-0.00134
-0.00232
-0.00403
-0.00672
-0.0101
-0.01343
-0.01582
-0.01658
-0.01558
-0.01318
-0.00997
-0.00639
-0.00273
0.00072
0.00379
0.00659
0.00924
0.01151
0.01293
0.01314
0.01209
0.01004
0.00729
0.004
0.00031
-0.00338
-0.00648
-0.00866
-0.01011
-0.01138
-0.01282
-0.01427
-0.01511
-0.0146
-0.01227
-0.00834
-0.0037
0.00046
0.00326
0.00473
0.00574
0.00737
0.01007
0.01333
0.01614
0.01755
0.01723
0.01539
0.01251
0.00879
0.00414
-0.00137
-0.00708
-0.01176
-0.01421
-0.01388
-0.01126
-0.00745
-0.00342
0.00044
0.00423
0.00819
0.01239
0.01643
0.01937
0.02007
0.01781
0.01269
0.00556
-0.00229
-0.00951
-0.01499
-0.01822
-0.01928
-0.01856
-0.01643
-0.01306
-0.00831
-0.00207
0.00535
0.0132
0.02048
0.02621
0.02968
0.03057
0.02888
0.02486
0.01885
0.01112
0.00195
-0.00806
-0.01772
-0.0254
-0.02954
-0.02936
-0.02539
-0.01927
-0.01272
-0.00667
-0.00118
0.00414
0.00956
0.01498
0.02007
0.02453
0.02801
0.02972
0.02851
0.02349
0.01479
0.0036
-0.00825
-0.01901
-0.02761
-0.03365
-0.03709
-0.03786
-0.03573
-0.03053
-0.0226
-0.01296
-0.00295
0.00637
0.01452
0.02143
0.02688
0.03023
0.03055
0.02717
0.02025
0.01094
0.00116
-0.00695
-0.01179
-0.01303
-0.01169
-0.00946
-0.00773
-0.00692
-0.00654
-0.00593
-0.00483
-0.0035
-0.00233
-0.00147
-0.00074
0.00019
0.00157
0.00331
0.00489
0.00575
0.00582
0.00556
0.00548
0.00576
0.0062
0.00654
0.00663
0.00655
0.00646
0.00666
0.00757
0.00945
0.01187
0.01364
0.01324
0.00965
0.00291
-0.00582
-0.01464
-0.02164
-0.02527
-0.0247
-0.02015
-0.01287
-0.00462
0.00299
0.00887
0.01252
0.01391
0.01314
0.0104
0.00626
0.00172
-0.00215
-0.00452
-0.00498
-0.00365
-0.00119
0.00158
0.00416
0.00654
0.00897
0.01144
0.01332
0.01367
0.01192
0.00824
0.0035
-0.00111
-0.00463
-0.00666
-0.00731
-0.007
-0.00621
-0.00527
-0.00438
-0.00373
-0.00334
-0.00287
-0.00171
0.00056
0.00377
0.00714
0.00955
0.01005
0.00804
0.00355
-0.00268
-0.00934
-0.0149
-0.01796
-0.01772
-0.01439
-0.00929
-0.00433
-0.00115
-0.00045
-0.00182
-0.00421
-0.00638
-0.00716
-0.00567
-0.00172
0.00406
0.01041
0.01566
0.01816
0.01703
0.01259
0.00644
0.00094
-0.00176
-0.00088
0.00253
0.00604
0.00715
0.00458
-0.00107
-0.00775
-0.013
-0.01515
-0.01394
-0.01034
-0.00596
-0.00222
0
0.00045
-0.00043
-0.00153
-0.00136
0.00127
0.00663
0.01382
0.02104
0.02613
0.02738
0.02441
0.01829
0.01088
0.004
-0.00099
-0.00337
-0.00321
-0.00149
0.0001
-0.00014
-0.00292
-0.00742
-0.01166
-0.0137
-0.01248
-0.00821
-0.00216
0.00388
0.00826
0.01017
0.00973
0.00782
0.00559
0.00412
0.00402
0.00522
0.00702
0.00841
0.00857
0.00717
0.00437
0.00061
-0.00344
-0.00681
-0.00846
-0.00787
-0.00536
-0.00208
0.00059
0.00171
0.00123
-0.00016
-0.0014
-0.0015
-0.00011
0.00222
0.00436
0.00523
0.00429
0.00182
-0.00127
-0.00386
-0.00515
-0.00485
-0.00322
-0.00105
0.00057
0.00061
-0.00133
-0.00482
-0.00867
-0.01134
-0.01182
-0.01019
-0.00749
-0.00499
-0.00352
-0.00312
-0.00319
-0.00281
-0.00117
0.00205
0.00645
0.01123
0.01547
0.01828
0.019
0.01739
0.01375
0.00885
0.00363
-0.00114
-0.00491
-0.00741
-0.00873
-0.00933
-0.00977
-0.01054
-0.01195
-0.01396
-0.01598
-0.01696
-0.01588
-0.01221
-0.00642
0.00028
0.00648
0.0111
0.01345
0.01336
0.0114
0.0088
0.0069
0.00654
0.00754
0.00894
0.00956
0.00852
0.00526
-0.00048
-0.00835
-0.01694
-0.02383
-0.02656
-0.02401
-0.01697
-0.00774
0.00101
0.00734
0.01066
0.01161
0.01146
0.01141
0.01209
0.01321
0.01393
0.01348
0.01125
0.00683
0.00033
-0.00715
-0.01382
-0.01811
-0.01929
-0.01739
-0.01309
-0.00742
-0.00155
0.00356
0.00748
0.0103
0.01226
0.01352
0.01415
0.01427
0.01378
0.01232
0.00951
0.00537
0.00036
-0.00493
-0.00996
-0.01427
-0.01738
-0.01878
-0.01818
-0.0158
-0.01237
-0.00868
-0.00521
-0.00213
0.00056
0.00283
0.00444
0.0049
0.00382
0.00116
-0.0026
-0.00658
-0.00972
-0.01129
-0.01107
-0.00925
-0.00647
-0.00372
-0.00184
-0.00103
-0.00072
0.00006
0.00226
0.00632
0.01186
0.01774
0.0224
0.02435
0.02268
0.01749
0.01001
0.00226
-0.00384
-0.00734
-0.00849
-0.00821
-0.00759
-0.0076
-0.00876
-0.0109
-0.01321
-0.01456
-0.01381
-0.01029
-0.00426
0.00292
0.00948
0.01426
0.0171
0.01824
0.01784
0.01595
0.01294
0.00951
0.00637
0.0039
0.00198
-0.00003
-0.00293
-0.0072
-0.01261
-0.01807
-0.02196
-0.02276
-0.0198
-0.01379
-0.0067
-0.00096
0.00164
0.00061
-0.00323
-0.00816
-0.01201
-0.01292
-0.00996
-0.00336
0.00561
0.01484
0.02181
0.02463
0.02283
0.0175
0.01069
0.00449
0.00033
-0.00147
-0.00165
-0.00145
-0.00195
-0.00357
-0.00588
-0.00791
-0.00896
-0.0088
-0.00748
-0.0051
-0.00195
0.00127
0.0036
0.00438
0.00373
0.00228
0.00054
-0.00131
-0.00333
-0.00578
-0.00913
-0.0137
-0.01931
-0.02495
-0.02891
-0.02943
-0.02534
-0.01665
-0.00465
0.00845
0.02015
0.02827
0.03159
0.03017
0.02536
0.0193
0.01404
0.01072
0.0092
0.00831
0.00678
0.00387
-0.00037
-0.00508
-0.009
-0.01127
-0.01193
-0.01145
-0.0101
-0.00779
-0.00442
-0.00024
0.00409
0.00757
0.00935
0.00923
0.00772
0.00565
0.00371
0.00214
0.00079
-0.00049
-0.00156
-0.0021
-0.0019
-0.00098
0.00036
0.00159
0.00203
0.00133
-0.00033
-0.00242
-0.00443
-0.00583
-0.00618
-0.00548
-0.00425
-0.00321
-0.00273
-0.00286
-0.0034
-0.00399
-0.00424
-0.00391
-0.00307
-0.00198
-0.00069
0.0012
0.0044
0.00926
0.01512
0.02046
0.02362
0.02349
0.01986
0.01342
0.0054
-0.00285
-0.01012
-0.01555
-0.01874
-0.01975
-0.01902
-0.01703
-0.01418
-0.01094
-0.00783
-0.00523
-0.00311
-0.00107
0.00112
0.00323
0.0047
0.00513
0.00449
0.00325
0.00218
0.00184
0.00218
0.00266
0.0026
0.00144
-0.00106
-0.00462
-0.00846
-0.01157
-0.01313
-0.01272
-0.01063
-0.0077
-0.0049
-0.00288
-0.00185
-0.00158
-0.00146
-0.00064
0.00134
0.00414
0.00668
0.00799
0.00779
0.00656
0.00504
0.00384
0.00313
0.00263
0.00183
0.00057
-0.00077
-0.00178
-0.00245
-0.00303
-0.00369
-0.00439
-0.00496
-0.00515
-0.0047
-0.00349
-0.00161
0.0005
0.0023
0.00347
0.00397
0.00379
0.00307
0.0022
0.00176
0.00203
0.00288
0.00378
0.00416
0.0037
0.00253
0.00127
0.00071
0.00138
0.00332
0.00608
0.00875
0.0104
0.01056
0.00924
0.00653
0.00256
-0.00232
-0.00747
-0.0122
-0.01594
-0.01829
-0.01897
-0.0179
-0.01521
-0.01121
-0.00634
-0.00112
0.00402
0.00892
0.01346
0.01717
0.01941
0.01976
0.0184
0.01576
0.01217
0.0078
0.00276
-0.00293
-0.0091
-0.01517
-0.02036
-0.02412
-0.02621
-0.02659
-0.02539
-0.0228
-0.01895
-0.01394
-0.00806
-0.0017
0.00484
0.01127
0.01696
0.02089
0.02208
0.02026
0.0159
0.00966
0.00205
-0.00612
-0.0135
-0.01849
-0.02014
-0.01871
-0.01541
-0.01143
-0.0074
-0.00351
0.0001
0.00311
0.00519
0.00612
0.00596
0.00512
0.00409
0.00294
0.00106
-0.00238
-0.00759
-0.01374
-0.01924
-0.02259
-0.02316
-0.02141
-0.01831
-0.01462
-0.01055
-0.00596
-0.00087
0.00426
0.00864
0.0116
0.01294
0.0128
0.01151
0.0097
0.00802
0.00684
0.0061
0.00526
0.00347
0.00031
-0.00362
-0.00699
-0.00852
-0.00773
-0.00503
-0.00133
0.0025
0.00612
0.00959
0.01292
0.0157
0.01723
0.01696
0.01495
0.01182
0.00844
0.00568
0.00404
0.00339
0.00309
0.00258
0.00183
0.00119
0.00087
0.00071
0.00039
-0.00023
-0.00095
-0.00147
-0.0018
-0.00227
-0.0033
-0.00505
-0.0073
-0.00952
-0.01086
-0.01041
-0.00769
-0.0031
0.0024
0.00771
0.01185
0.01404
0.01408
0.01256
0.01053
0.00885
0.00785
0.00731
0.00653
0.00465
0.00109
-0.00411
-0.01037
-0.0169
-0.0228
-0.02694
-0.02813
-0.02557
-0.01936
-0.0106
-0.0012
0.00679
0.01214
0.01504
0.01672
0.01821
0.01967
0.0205
0.01987
0.01719
0.0126
0.00705
0.00174
-0.00246
-0.00518
-0.00653
-0.00695
-0.00702
-0.00726
-0.00804
-0.00948
-0.01145
-0.01354
-0.01509
-0.01556
-0.01484
-0.0132
-0.01094
-0.0082
-0.00492
-0.00092
0.00399
0.00991
0.01658
0.02325
0.02883
0.03219
0.03253
0.02957
0.02357
0.01537
0.0062
-0.0024
-0.00904
-0.01293
-0.01411
-0.01328
-0.01159
-0.01033
-0.01052
-0.0124
-0.0151
-0.01697
-0.01634
-0.01241
-0.0055
0.00325
0.01216
0.01933
0.02316
0.02318
0.02007
0.01518
0.00983
0.00502
0.00149
-0.00027
-0.00013
0.00152
0.00367
0.00514
0.0053
0.00433
0.00297
0.002
0.00198
0.00313
0.00523
0.00758
0.00934
0.01002
0.00951
0.00779
0.00474
0.00036
-0.00474
-0.00933
-0.01219
-0.01295
-0.01223
-0.01115
-0.01058
-0.01057
-0.01042
-0.00918
-0.00627
-0.00195
0.00282
0.00705
0.01018
0.01212
0.01301
0.01294
0.01184
0.00961
0.00648
0.00297
-0.00032
-0.00276
-0.00372
-0.00295
-0.00097
0.00109
0.00215
0.00179
0.00048
-0.00092
-0.00174
-0.00172
-0.00116
-0.00077
-0.00127
-0.00299
-0.00576
-0.00888
-0.0114
-0.01272
-0.01302
-0.01282
-0.01241
-0.01167
-0.01043
-0.0087
-0.00645
-0.00343
0.00083
0.00648
0.01307
0.0195
0.02446
0.02678
0.02556
0.02042
0.0118
0.00102
-0.00994
-0.01899
-0.02463
-0.02648
-0.02544
-0.02302
-0.02056
-0.01847
-0.01628
-0.01323
-0.00903
-0.00387
0.00184
0.00787
0.01406
0.02002
0.02495
0.02787
0.02809
0.0255
0.02063
0.01444
0.00781
0.00125
-0.00503
-0.01098
-0.01649
-0.02132
-0.02501
-0.027
-0.02674
-0.02386
-0.01842
-0.01102
-0.00253
0.00637
0.01528
0.0235
0.02966
0.0323
0.03064
0.02502
0.01671
0.00754
-0.00076
-0.00726
-0.01197
-0.01543
-0.01818
-0.0203
-0.02156
-0.02169
-0.0206
-0.01827
-0.01469
-0.0099
-0.00427
0.00153
0.00678
0.01112
0.0146
0.01752
0.02015
0.02237
0.02357
0.02265
0.0185
0.01067
-0.00022
-0.01252
-0.02398
-0.03241
-0.03638
-0.03576
-0.03167
-0.02574
-0.01932
-0.01298
-0.00661
0.00025
0.00784
0.01569
0.02268
0.02753
0.02928
0.02764
0.02309
0.01656
0.00901
0.00132
-0.00563
-0.01116
-0.01501
-0.01728
-0.01808
-0.01738
-0.01524
-0.01207
-0.00857
-0.00539
-0.00285
-0.00074
0.00151
0.00447
0.00822
0.01198
0.01435
0.014
0.01052
0.00464
-0.00208
-0.00803
-0.01206
-0.01366
-0.013
-0.01081
-0.00802
-0.00525
-0.00281
-0.00076
0.00108
0.00299
0.00507
0.00683
0.00739
0.00613
0.00344
0.00058
-0.0011
-0.001
0.00048
0.00222
0.00309
0.00245
0.00043
-0.00218
-0.00445
-0.00608
-0.00741
-0.0089
-0.01052
-0.01171
-0.01167
-0.00991
-0.00649
-0.00193
0.00313
0.00794
0.01159
0.01331
0.01298
0.01108
0.00816
0.0047
0.00128
-0.00155
-0.00372
-0.00562
-0.00775
-0.01021
-0.0127
-0.0146
-0.01516
-0.01379
-0.01028
-0.00486
0.00179
0.0085
0.01392
0.01695
0.01708
0.01465
0.01064
0.00632
0.00267
-0.00001
-0.00207
-0.00412
-0.00654
-0.00935
-0.01247
-0.01562
-0.01815
-0.0191
-0.01771
-0.014
-0.00885
-0.00345
0.00131
0.0051
0.00791
0.0099
0.01099
0.01078
0.00888
0.00558
0.00186
-0.00128
-0.00336
-0.00454
-0.00534
-0.00615
-0.00679
-0.00657
-0.00461
-0.00056
0.00509
0.01107
0.01589
0.01826
0.01749
0.01365
0.00762
0.00072
-0.00564
-0.01035
-0.0125
-0.01154
-0.00766
-0.00199
0.00383
0.00827
0.01049
0.01043
0.00852
0.00526
0.00101
-0.00393
-0.009
-0.01323
-0.01539
-0.01446
-0.01016
-0.00323
0.00487
0.01257
0.01875
0.02289
0.02502
0.02554
0.02495
0.02363
0.02156
0.01828
0.01304
0.00558
-0.00332
-0.01196
-0.01869
-0.02256
-0.02338
-0.02147
-0.01755
-0.01258
-0.00765
-0.00378
-0.00147
-0.00032
0.00082
0.00317
0.00706
0.01156
0.01501
0.01597
0.01381
0.00873
0.00156
-0.00651
-0.01406
-0.01968
-0.02237
-0.02183
-0.01858
-0.01375
-0.00861
-0.00412
-0.00067
0.00188
0.00376
0.00498
0.00547
0.00524
0.00449
0.00343
0.00226
0.00114
0.00008
-0.00097
-0.00189
-0.00243
-0.00239
-0.00162
-0.00003
0.00231
0.00498
0.00734
0.00879
0.00906
0.00816
0.0062
0.0033
-0.00034
-0.00439
-0.00827
-0.01103
-0.01183
-0.01053
-0.00755
-0.00351
0.001
0.00511
0.00783
0.00852
0.0073
0.00509
0.00328
0.00321
0.00561
0.01024
0.01581
0.02055
0.02293
0.02227
0.0187
0.0129
0.00588
-0.0013
-0.00764
-0.01255
-0.01599
-0.01824
-0.01962
-0.0203
-0.02026
-0.01906
-0.01615
-0.01134
-0.00502
0.00198
0.00874
0.01459
0.01924
0.02265
0.02486
0.02579
0.02524
0.02303
0.01921
0.01408
0.00795
0.00095
-0.00683
-0.01486
-0.0221
-0.02732
-0.02971
-0.02928
-0.02692
-0.02386
-0.02089
-0.01804
-0.01483
-0.01063
-0.00488
0.00264
0.01165
0.02126
0.03005
0.03625
0.0382
0.03493
0.02676
0.01564
0.00451
-0.00405
-0.00897
-0.01071
-0.01048
-0.00937
-0.00821
-0.0076
-0.00789
-0.00894
-0.01002
-0.01008
-0.00829
-0.00454
0.00036
0.00506
0.00829
0.00936
0.00839
0.00617
0.00375
0.00188
0.00074
0.00017
0.00002
0.00017
0.00052
0.00082
0.00085
0.00069
0.00093
0.00218
0.00441
0.00684
0.00849
0.0087
0.00731
0.00456
0.00089
-0.00323
-0.00734
-0.01102
-0.01381
-0.01523
-0.01491
-0.01294
-0.00981
-0.00622
-0.00292
-0.00045
0.00137
0.00339
0.00637
0.01025
0.01427
0.01746
0.01897
0.01818
0.01502
0.01014
0.00461
-0.00049
-0.00441
-0.00697
-0.00838
-0.00912
-0.00961
-0.00986
-0.00937
-0.00735
-0.00331
0.00252
0.00922
0.01555
0.02038
0.02293
0.02285
0.02043
0.01657
0.01255
0.00936
0.00742
0.00646
0.00576
0.00443
0.00158
-0.00327
-0.00984
-0.01685
-0.02248
-0.02499
-0.02338
-0.01786
-0.00977
-0.00095
0.00717
0.01382
0.0186
0.02127
0.02186
0.02079
0.01885
0.01679
0.01476
0.01212
0.0081
0.00262
-0.00356
-0.00949
-0.01452
-0.01834
-0.02097
-0.02266
-0.02352
-0.02333
-0.02164
-0.01832
-0.01381
-0.00894
-0.00449
-0.00075
0.00258
0.00597
0.0096
0.01324
0.01644
0.01874
0.01983
0.01948
0.01751
0.01377
0.00835
0.00178
-0.0049
-0.01029
-0.01327
-0.01361
-0.01202
-0.00962
-0.00746
-0.00614
-0.0058
-0.00626
-0.00716
-0.00784
-0.00731
-0.0046
0.00057
0.00738
0.01418
0.01926
0.02155
0.0208
0.01755
0.01303
0.00868
0.00539
0.00291
0.00019
-0.00366
-0.00875
-0.01447
-0.01985
-0.02371
-0.0248
-0.02233
-0.01647
-0.00854
-0.00049
0.00596
0.00999
0.01177
0.01205
0.01173
0.01157
0.01179
0.01206
0.01174
0.01021
0.00705
0.00215
-0.00404
-0.01058
-0.01629
-0.0199
-0.02057
-0.01833
-0.01406
-0.00878
-0.00328
0.0018
0.00608
0.00947
0.01221
0.01488
0.01806
0.02163
0.0246
0.02556
0.02349
0.01836
0.0114
0.00453
-0.00063
-0.00334
-0.00384
-0.00324
-0.00307
-0.00466
-0.00856
-0.01426
-0.02035
-0.02486
-0.02606
-0.02323
-0.01696
-0.00878
-0.00054
0.00617
0.01026
0.01136
0.01005
0.00783
0.00641
0.00693
0.00966
0.01395
0.01838
0.02135
0.02177
0.01959
0.0158
0.01198
0.00941
0.00845
0.00837
0.00787
0.0057
0.00092
-0.00686
-0.01699
-0.02736
-0.03516
-0.03801
-0.03498
-0.02688
-0.01595
-0.00497
0.00396
0.0101
0.01391
0.01657
0.01944
0.0235
0.02865
0.03368
0.03688
0.03683
0.03295
0.02549
0.01543
0.0042
-0.0067
-0.01584
-0.02214
-0.02521
-0.02565
-0.02471
-0.02342
-0.02186
-0.01915
-0.01413
-0.00629
0.00382
0.01455
0.02347
0.02827
0.02781
0.02276
0.01513
0.00709
0.00012
-0.00533
-0.00955
-0.01325
-0.017
-0.021
-0.02503
-0.02832
-0.02965
-0.02769
-0.02171
-0.01227
-0.00121
0.009
0.01629
0.01969
0.0196
0.01745
0.01474
0.01241
0.01083
0.00989
0.00896
0.00706
0.00339
-0.00199
-0.00792
-0.01268
-0.0148
-0.01361
-0.00944
-0.00352
0.00242
0.00664
0.00806
0.00651
0.00242
-0.00347
-0.01028
-0.01696
-0.02238
-0.0256
-0.02634
-0.02511
-0.0228
-0.01998
-0.01661
-0.0122
-0.00627
0.00124
0.00979
0.01835
0.02556
0.03017
0.03144
0.02944
0.02491
0.01894
0.01255
0.00642
0.00066
-0.00501
-0.01066
-0.01594
-0.0203
-0.02326
-0.02454
-0.02412
-0.02208
-0.01849
-0.01349
-0.0075
-0.00116
0.00492
0.0102
0.01422
0.01689
0.01869
0.02014
0.02118
0.02124
0.01967
0.01627
0.01142
0.00601
0.00123
-0.00193
-0.003
-0.00232
-0.00072
0.00093
0.00211
0.00277
0.00307
0.00295
0.00205
-0.00005
-0.00331
-0.00718
-0.01087
-0.01372
-0.01517
-0.01488
-0.0128
-0.00933
-0.00503
-0.00026
0.00503
0.0108
0.01652
0.02125
0.02386
0.02341
0.01967
0.01329
0.00561
-0.00182
-0.00792
-0.01254
-0.01627
-0.01983
-0.02345
-0.02645
-0.02751
-0.02555
-0.02044
-0.01307
-0.00488
0.00267
0.00847
0.01223
0.01433
0.01536
0.01585
0.01604
0.01581
0.01473
0.01243
0.00901
0.00515
0.00186
-0.00013
-0.00076
-0.00064
-0.00062
-0.00131
-0.00283
-0.00501
-0.00763
-0.01038
-0.01269
-0.01384
-0.0133
-0.01099
-0.00743
-0.00352
-0.00008
0.00235
0.00362
0.00397
0.00392
0.00412
0.00515
0.00713
0.00969
0.01205
0.01316
0.01198
0.00803
0.00182
-0.00526
-0.01157
-0.01577
-0.0172
-0.01586
-0.01242
-0.0082
-0.00465
-0.00257
-0.00185
-0.00173
-0.00132
0.00004
0.00252
0.0055
0.00773
0.00786
0.00517
0.00003
-0.00615
-0.01142
-0.01419
-0.01381
-0.01069
-0.00592
-0.00061
0.00449
0.00896
0.01246
0.01478
0.01617
0.01723
0.0185
0.01995
0.02091
0.02045
0.01772
0.01222
0.00408
-0.00575
-0.01571
-0.02413
-0.02975
-0.03197
-0.03086
-0.02712
-0.02199
-0.01679
-0.01236
-0.00858
-0.0044
0.00132
0.00887
0.01724
0.02459
0.02908
0.0296
0.02602
0.01914
0.01038
0.00118
-0.00721
-0.01378
-0.01769
-0.01849
-0.01636
-0.01227
-0.00767
-0.00377
-0.00107
0.0005
0.00136
0.00213
0.00345
0.00569
0.0089
0.01269
0.01592
0.01692
0.01435
0.00826
0.00028
-0.00738
-0.01314
-0.01663
-0.01838
-0.0191
-0.01912
-0.01836
-0.01661
-0.0138
-0.01022
-0.0065
-0.0034
-0.00131
-0.00008
0.0007
0.00119
0.00124
0.00078
0.00017
0.00018
0.00149
0.00428
0.00798
0.01145
0.01342
0.01312
0.01082
0.00756
0.0045
0.00237
0.00135
0.00125
0.00172
0.00232
0.00262
0.0022
0.00084
-0.00136
-0.00397
-0.00647
-0.00864
-0.01069
-0.01306
-0.01602
-0.01939
-0.02245
-0.02433
-0.02451
-0.02289
-0.0195
-0.01434
-0.00784
-0.0011
0.00437
0.00744
0.00798
0.0069
0.00559
0.00507
0.00552
0.00623
0.00607
0.00422
0.00058
-0.00438
-0.00992
-0.01531
-0.01983
-0.02284
-0.02379
-0.02254
-0.01957
-0.01583
-0.01233
-0.00966
-0.00775
-0.00578
-0.0027
0.00206
0.00828
0.01521
0.02187
0.02703
0.02955
0.02882
0.02491
0.01854
0.01101
0.00389
-0.0016
-0.00507
-0.00706
-0.00879
-0.01153
-0.01591
-0.02139
-0.0264
-0.02901
-0.0278
-0.02259
-0.0145
-0.00526
0.00334
0.00994
0.01387
0.01539
0.01549
0.0154
0.01585
0.01668
0.01704
0.01589
0.0126
0.00722
0.00058
-0.00585
-0.01032
-0.0116
-0.00973
-0.00623
-0.00318
-0.00196
-0.00285
-0.00524
-0.00809
-0.01027
-0.01094
-0.00988
-0.00744
-0.00428
-0.00111
0.00155
0.00348
0.00471
0.00534
0.00547
0.00525
0.00491
0.00446
0.00357
0.00194
-0.00041
-0.00327
-0.00632
-0.00917
-0.01138
-0.01253
-0.01238
-0.01109
-0.00919
-0.00731
-0.00585
-0.0048
-0.0037
-0.00182
0.00145
0.00602
0.01083
0.01431
0.01518
0.01295
0.00803
0.00168
-0.0044
-0.00863
-0.01027
-0.00953
-0.0074
-0.00515
-0.00381
-0.00379
-0.00483
-0.00619
-0.00703
-0.0068
-0.00545
-0.0034
-0.00134
0.0001
0.00053
-0.00017
-0.00184
-0.00405
-0.00625
-0.00792
-0.00861
-0.00795
-0.00569
-0.00178
0.00357
0.00985
0.0161
0.02103
0.02343
0.02291
0.02016
0.01625
0.01186
0.0069
0.00097
-0.00594
-0.01316
-0.0198
-0.02532
-0.02958
-0.0324
-0.0333
-0.03157
-0.02655
-0.0181
-0.00701
0.00508
0.01629
0.02523
0.03123
0.0344
0.0354
0.03496
0.0332
0.02961
0.02348
0.01433
0.0023
-0.01162
-0.02559
-0.03729
-0.04467
-0.04643
-0.04254
-0.03428
-0.02379
-0.01319
-0.004
0.00297
0.00751
0.00989
0.0106
0.0102
0.00924
0.00841
0.00809
0.0077
0.00589
0.0017
-0.00457
-0.01155
-0.01753
-0.02117
-0.02181
-0.01946
-0.01442
-0.00717
0.00119
0.00884
0.01393
0.0158
0.01547
0.01496
0.01589
0.01844
0.02143
0.02316
0.02225
0.01811
0.01102
0.00195
-0.00758
-0.0158
-0.02127
-0.02328
-0.02199
-0.01835
-0.01374
-0.00922
-0.0051
-0.00107
0.00319
0.00746
0.01098
0.01287
0.01261
0.01024
0.0063
0.00146
-0.00387
-0.00963
-0.01563
-0.02113
-0.02483
-0.02543
-0.02224
-0.01555
-0.0066
0.00286
0.01129
0.0179
0.0226
0.02559
0.02695
0.02657
0.02424
0.01987
0.01371
0.00632
-0.00146
-0.00861
-0.01402
-0.01698
-0.01768
-0.01717
-0.01668
-0.01683
-0.01733
-0.01738
-0.01604
-0.01267
-0.00738
-0.00103
0.00515
0.01011
0.0133
0.01477
0.01508
0.0148
0.01429
0.01373
0.01327
0.01288
0.01225
0.01092
0.00858
0.00534
0.00155
-0.00232
-0.00579
-0.00837
-0.0096
-0.00939
-0.00821
-0.00685
-0.00605
-0.0062
-0.00695
-0.00725
-0.00601
-0.00293
0.00149
0.00637
0.01094
0.01469
0.01715
0.01781
0.01636
0.01313
0.00911
0.0054
0.00272
0.00137
0.00135
0.0023
0.00334
0.00346
0.00215
-0.00032
-0.00306
-0.00509
-0.00557
-0.00399
-0.00038
0.00453
0.00963
0.01375
0.01592
0.01561
0.01288
0.00824
0.00225
-0.00467
-0.01203
-0.01914
-0.02532
-0.03009
-0.03298
-0.03329
-0.03037
-0.02413
-0.01508
-0.00401
0.00813
0.02028
0.03148
0.04107
0.04876
0.05424
0.0571
0.05712
0.05453
0.04974
0.04315
0.03512
0.02611
0.01656
0.00685
-0.00276
-0.01215
-0.02115
-0.02949
-0.03669
-0.04194
-0.04421
-0.04286
-0.03808
-0.03064
-0.02146
-0.01136
-0.0011
0.00846
0.01653
0.02265
0.02668
0.02865
0.02863
0.02673
0.02298
0.01747
0.01075
0.00398
-0.00149
-0.00454
-0.00462
-0.00185
0.0029
0.00836
0.01322
0.01651
0.01781
0.01735
0.01588
0.01443
0.01388
0.01429
0.01473
0.01371
0.01014
0.00401
-0.00372
-0.01205
-0.02054
-0.02926
-0.03829
-0.04715
-0.05468
-0.05925
-0.05933
-0.05404
-0.0436
-0.02932
-0.0132
0.00293
0.01773
0.03025
0.03972
0.0457
0.04807
0.04662
0.04094
0.03083
0.01693
0.00084
-0.01524
-0.02895
-0.03848
-0.043
-0.04274
-0.03867
-0.03208
-0.02408
-0.01521
-0.00563
0.00444
0.01446
0.02367
0.03113
0.03573
0.03637
0.03259
0.02518
0.01591
0.00689
-0.00018
-0.00431
-0.00531
-0.00335
0.00137
0.00884
0.01895
0.03103
0.04363
0.05499
0.06371
0.06925
0.0718
0.07171
0.06912
0.06386
0.05568
0.04449
0.03062
0.01489
-0.00155
-0.01743
-0.03152
-0.04266
-0.04974
-0.05213
-0.05001
-0.04416
-0.03545
-0.02464
-0.01233
0.00085
0.0141
0.02639
0.03672
0.04435
0.04917
0.05165
0.05238
0.05163
0.04953
0.04649
0.04326
0.04061
0.03894
0.03815
0.0379
0.03803
0.03871
0.04017
0.04209
0.04344
0.04289
0.0395
0.03327
0.02515
0.01658
0.00882
0.00266
-0.00167
-0.00438
-0.00569
-0.0056
-0.00399
-0.001
0.00281
0.00664
0.00963
0.01108
0.01081
0.00933
0.00758
0.00633
0.00563
0.00494
0.00367
0.00176
-0.00024
-0.00156
-0.00167
-0.00037
0.00217
0.00537
0.00846
0.01077
0.01183
0.01141
0.00941
0.00592
0.00128
-0.00404
-0.0095
-0.01468
-0.01942
-0.02392
-0.02843
-0.03301
-0.03749
-0.04139
-0.04405
-0.04486
-0.04361
-0.0407
-0.03707
-0.03376
-0.03138
-0.0297
-0.02807
-0.02609
-0.02408
-0.02271
-0.0225
-0.02351
-0.02547
-0.02819
-0.03178
-0.03645
-0.04205
-0.04767
-0.05185
-0.05329
-0.05153
-0.04709
-0.0412
-0.03524
-0.03041
-0.02748
-0.02676
-0.02806
-0.03094
-0.03483
-0.03925
-0.04405
-0.04948
-0.05591
-0.06328
-0.07096
-0.07816
-0.08427
-0.08876
-0.09106
-0.09054
-0.08662
-0.07899
-0.06802
-0.0546
-0.03978
-0.02435
-0.00861
0.00725
0.02274
0.03687
0.04835
0.05593
0.05878
0.05669
0.04995
0.03906
0.02473
0.00795
-0.01001
-0.02771
-0.04381
-0.05737
-0.06796
-0.07547
-0.07979
-0.08073
-0.078
-0.07141
-0.06094
-0.04673
-0.02935
-0.01014
0.00882
0.02526
0.03746
0.04475
0.04787
0.04854
0.04842
0.04835
0.04837
0.04839
0.04859
0.04933
0.05107
0.05435
0.05984
0.06805
0.07907
0.09243
0.10717
0.12193
0.13513
0.14494
0.14959
0.14795
0.13994
0.12642
0.10873
0.08823
0.06613
0.04362
0.02188
0.00178
-0.0162
-0.03183
-0.04474
-0.05414
-0.05902
-0.05853
-0.05232
-0.04083
-0.02532
-0.00737
0.01175
0.03125
0.05039
0.06814
0.08346
0.09581
0.10523
0.11163
0.11433
0.11261
0.1065
0.09715
0.08638
0.07603
0.06744
0.06112
0.05666
0.05304
0.04917
0.04438
0.03844
0.03139
0.0234
0.01486
0.00629
-0.00169
-0.00838
-0.01322
-0.01598
-0.01677
-0.01585
-0.01346
-0.00991
-0.0056
-0.00088
0.00403
0.0091
0.01437
0.01962
0.02418
0.02684
0.02652
0.02304
0.01753
0.0118
0.0073
0.00438
0.00251
0.001
-0.00051
-0.00204
-0.00363
-0.00551
-0.00793
-0.01082
-0.01366
-0.01579
-0.01683
-0.0171
-0.01762
-0.01975
-0.02457
-0.03237
-0.04255
-0.05411
-0.06625
-0.07856
-0.09078
-0.10226
-0.1119
-0.11864
-0.12189
-0.12155
-0.1178
-0.11065
-0.09988
-0.0855
-0.06835
-0.04996
-0.0315
-0.01319
0.00523
0.02357
0.04079
0.05526
0.06544
0.0706
0.07112
0.06819
0.06295
0.056
0.0476
0.03813
0.02828
0.01876
0.01
0.00201
-0.00544
-0.01247
-0.01872
-0.02346
-0.02581
-0.02512
-0.02124
-0.0146
-0.00602
0.00355
0.01326
0.02232
0.0301
0.03602
0.03951
0.03998
0.03699
0.03046
0.02092
0.00956
-0.00219
-0.01323
-0.02305
-0.03151
-0.03852
-0.04376
-0.04687
-0.04769
-0.04638
-0.04321
-0.03843
-0.03248
-0.0263
-0.02134
-0.01905
-0.02007
-0.02393
-0.02937
-0.03486
-0.03917
-0.04167
-0.04255
-0.04254
-0.04233
-0.04229
-0.0424
-0.04242
-0.04201
-0.04096
-0.03954
-0.03861
-0.03937
-0.04279
-0.04905
-0.0574
-0.06647
-0.07485
-0.08143
-0.08541
-0.08618
-0.08327
-0.07659
-0.06658
-0.05413
-0.04029
-0.0258
-0.01081
0.00497
0.02186
0.03954
0.05651
0.0705
0.07953
0.08268
0.08028
0.07365
0.0646
0.05499
0.0462
0.03876
0.03226
0.02573
0.01804
0.00849
-0.00279
-0.01471
-0.02563
-0.03406
-0.03918
-0.04096
-0.03991
-0.03653
-0.03101
-0.02342
-0.0139
-0.00278
0.00934
0.02152
0.03231
0.04018
0.04398
0.0434
0.03884
0.03097
0.02042
0.00784
-0.00588
-0.01981
-0.03317
-0.0452
-0.05506
-0.062
-0.06566
-0.0662
-0.06403
-0.05968
-0.05388
-0.04749
-0.04108
-0.03468
-0.02798
-0.02094
-0.01413
-0.00861
-0.00534
-0.00475
-0.0067
-0.01082
-0.01701
-0.02551
-0.03645
-0.04916
-0.06196
-0.07274
-0.07963
-0.08145
-0.07792
-0.06976
-0.05827
-0.04475
-0.03004
-0.01463
0.00099
0.01618
0.03028
0.04263
0.05241
0.05862
0.06049
0.05803
0.0522
0.04439
0.03575
0.02706
0.01893
0.01185
0.00601
0.00135
-0.00227
-0.00495
-0.00681
-0.00796
-0.00824
-0.00727
-0.00483
-0.00147
0.00136
0.00188
-0.00132
-0.00898
-0.02118
-0.03721
-0.05549
-0.07393
-0.09067
-0.10474
-0.11603
-0.12463
-0.13033
-0.13262
-0.13073
-0.12379
-0.11124
-0.0934
-0.07152
-0.04753
-0.02344
-0.00106
0.01791
0.0317
0.03883
0.0388
0.03244
0.02169
0.00901
-0.00352
-0.01492
-0.02534
-0.03522
-0.04442
-0.0521
-0.05733
-0.05937
-0.05754
-0.05134
-0.04089
-0.02726
-0.01202
0.0032
0.01692
0.02805
0.036
0.04062
0.04184
0.03951
0.03363
0.0245
0.01271
-0.00083
-0.01487
-0.02776
-0.03768
-0.04301
-0.04282
-0.03734
-0.02795
-0.01662
-0.00524
0.00495
0.01356
0.02105
0.0281
0.03479
0.04008
0.04218
0.03948
0.03129
0.0179
0.00036
-0.01965
-0.03989
-0.05783
-0.0713
-0.07918
-0.08142
-0.0786
-0.0714
-0.06042
-0.04635
-0.02997
-0.01216
0.00638
0.02504
0.04301
0.05897
0.07101
0.07709
0.07584
0.06745
0.05387
0.03825
0.02369
0.01227
0.0047
0.00042
-0.00196
-0.00393
-0.00633
-0.0093
-0.01232
-0.01452
-0.01506
-0.01362
-0.01073
-0.00753
-0.00516
-0.00446
-0.00584
-0.0092
-0.01398
-0.01939
-0.02461
-0.02884
-0.03137
-0.03166
-0.0295
-0.02501
-0.01839
-0.00991
0.00003
0.01084
0.02204
0.03337
0.04446
0.05451
0.06235
0.06672
0.06676
0.06245
0.05491
0.04609
0.0379
0.03167
0.02784
0.02598
0.02502
0.02376
0.02162
0.01917
0.01783
0.01893
0.02299
0.02968
0.03809
0.04696
0.05488
0.06053
0.06295
0.06165
0.05656
0.04795
0.03638
0.02271
0.00816
-0.00614
-0.01948
-0.03184
-0.04349
-0.05426
-0.0631
-0.06829
-0.06816
-0.06185
-0.04979
-0.03362
-0.01562
0.00198
0.01756
0.03032
0.03997
0.0463
0.04886
0.04689
0.03971
0.02712
0.00993
-0.0098
-0.02922
-0.04542
-0.05634
-0.06112
-0.05996
-0.05351
-0.04241
-0.02696
-0.00732
0.01604
0.04199
0.06861
0.09318
0.1126
0.12411
0.12604
0.11798
0.10071
0.07577
0.04495
0.01004
-0.02693
-0.06356
-0.09714
-0.12507
-0.14508
-0.15541
-0.1549
-0.14324
-0.12125
-0.09092
-0.055
-0.01663
0.02112
0.05553
0.08449
0.10641
0.12006
0.12443
0.11889
0.1036
0.07973
0.04965
0.01673
-0.01529
-0.04336
-0.06563
-0.08128
-0.09003
-0.09177
-0.08631
-0.07353
-0.05372
-0.02814
0.00091
0.03053
0.05791
0.08065
0.09689
0.10531
0.10534
0.09769
0.08435
0.068
0.05124
0.0359
0.02293
0.01274
0.00562
0.00183
0.00145
0.00455
0.01104
0.02011
0.03016
0.03947
0.04711
0.0533
0.05901
0.06522
0.07232
0.08
0.08742
0.09333
0.09629
0.09514
0.08939
0.07944
0.06646
0.05192
0.03714
0.02311
0.01064
0.00041
-0.00711
-0.01162
-0.01295
-0.0113
-0.00728
-0.00171
0.00488
0.0124
0.02096
0.03068
0.04137
0.05233
0.06237
0.07035
0.07556
0.07775
0.07695
0.07316
0.06656
0.0577
0.04743
0.03671
0.0265
0.01776
0.01138
0.00786
0.0071
0.00832
0.01043
0.01224
0.01282
0.01174
0.00913
0.00549
0.00146
-0.00234
-0.00548
-0.0078
-0.00929
-0.00993
-0.00963
-0.00844
-0.00656
-0.00445
-0.00269
-0.00164
-0.00126
-0.00136
-0.00195
-0.00314
-0.00474
-0.00622
-0.00676
-0.00519
-0.00009
0.00963
0.02394
0.04134
0.0594
0.07568
0.08849
0.0971
0.10149
0.10208
0.09953
0.09459
0.08781
0.07923
0.06835
0.05439
0.03679
0.01577
-0.00746
-0.03071
-0.05143
-0.06729
-0.07672
-0.07924
-0.07556
-0.06728
-0.05634
-0.04434
-0.03228
-0.02046
-0.00891
0.00218
0.01226
0.02049
0.02603
0.0284
0.02767
0.02459
0.02033
0.01612
0.0129
0.01134
0.01201
0.01525
0.02091
0.02823
0.03587
0.04235
0.04682
0.04936
0.05058
0.05116
0.05154
0.05176
0.05133
0.04938
0.0451
0.03801
0.02798
0.01528
0.0009
-0.01359
-0.0267
-0.03753
-0.04579
-0.05149
-0.05455
-0.05495
-0.05307
-0.04945
-0.0444
-0.03802
-0.03068
-0.02329
-0.01724
-0.01418
-0.01548
-0.02164
-0.03178
-0.04378
-0.05495
-0.06297
-0.06647
-0.06502
-0.05916
-0.05016
-0.03945
-0.02782
-0.01533
-0.00191
0.01212
0.02593
0.03843
0.04868
0.05582
0.05913
0.05816
0.05289
0.04363
0.03083
0.01517
-0.0021
-0.01925
-0.03461
-0.04701
-0.0558
-0.06076
-0.06177
-0.05844
-0.04996
-0.03574
-0.01597
0.00825
0.0352
0.06279
0.08889
0.1114
0.1285
0.13888
0.14211
0.13854
0.12902
0.11466
0.09676
0.07656
0.05528
0.03413
0.01417
-0.00395
-0.02003
-0.03416
-0.04635
-0.05652
-0.06447
-0.07
-0.07283
-0.07268
-0.06949
-0.06357
-0.0555
-0.04614
-0.03652
-0.0275
-0.01964
-0.01324
-0.00867
-0.00628
-0.00626
-0.00866
-0.0134
-0.02006
-0.02786
-0.03596
-0.04403
-0.05233
-0.06115
-0.07024
-0.07868
-0.08524
-0.08871
-0.08815
-0.08308
-0.07349
-0.05963
-0.04198
-0.02145
0.00036
0.02135
0.03948
0.05327
0.06206
0.06572
0.06425
0.05766
0.0461
0.03006
0.01025
-0.01248
-0.03708
-0.06222
-0.08645
-0.10833
-0.12645
-0.13942
-0.14611
-0.14567
-0.1375
-0.12139
-0.09769
-0.06786
-0.03457
-0.00128
0.02877
0.0532
0.07055
0.08003
0.08137
0.07479
0.06096
0.04108
0.01685
-0.00958
-0.03588
-0.0597
-0.07903
-0.09243
-0.09929
-0.09996
-0.09564
-0.08799
-0.07859
-0.06856
-0.05861
-0.0493
-0.04106
-0.03402
-0.02807
-0.02293
-0.01823
-0.01381
-0.00995
-0.00706
-0.00512
-0.00351
-0.00147
0.00153
0.00578
0.01135
0.01826
0.02664
0.03663
0.04812
0.06043
0.07259
0.0838
0.09369
0.10206
0.10857
0.11248
0.11283
0.10879
0.09988
0.08619
0.06857
0.04855
0.02795
0.00855
-0.00809
-0.02072
-0.02867
-0.03188
-0.03068
-0.02567
-0.01761
-0.00737
0.0042
0.01635
0.02832
0.03935
0.04883
0.05662
0.06307
0.06857
0.07312
0.07648
0.07823
0.0779
0.07504
0.06947
0.06149
0.05196
0.04204
0.03309
0.02628
0.02228
0.02117
0.02246
0.02538
0.02929
0.03386
0.03869
0.04293
0.04556
0.04592
0.04396
0.0402
0.0355
0.03056
0.02552
0.02019
0.01441
0.00831
0.00224
-0.00355
-0.00906
-0.0143
-0.01898
-0.02257
-0.02468
-0.02537
-0.02497
-0.02375
-0.02189
-0.01957
-0.01715
-0.01494
-0.01301
-0.01122
-0.00937
-0.00729
-0.00475
-0.00152
0.00235
0.00635
0.00963
0.01136
0.01101
0.00832
0.00292
-0.00555
-0.01684
-0.02994
-0.04345
-0.05593
-0.06622
-0.0737
-0.07863
-0.0819
-0.08444
-0.08651
-0.0874
-0.08565
-0.07975
-0.06911
-0.05456
-0.03802
-0.02156
-0.00683
0.00507
0.01354
0.01843
0.01999
0.0186
0.01456
0.00803
-0.00058
-0.01051
-0.02073
-0.03022
-0.0381
-0.04388
-0.04776
-0.05051
-0.05313
-0.05624
-0.05972
-0.06255
-0.06331
-0.06099
-0.05556
-0.04777
-0.03857
-0.02878
-0.01915
-0.01031
-0.00256
0.00403
0.00932
0.01296
0.01433
0.01256
0.00697
-0.00233
-0.01449
-0.02847
-0.04343
-0.05838
-0.07186
-0.08205
-0.08739
-0.08716
-0.08177
-0.07264
-0.0616
-0.05002
-0.03825
-0.02581
-0.01196
0.00353
0.01992
0.03578
0.04967
0.06051
0.06742
0.0695
0.06612
0.05731
0.04391
0.02734
0.00906
-0.00968
-0.02792
-0.04474
-0.05901
-0.06959
-0.07574
-0.07727
-0.07436
-0.06727
-0.05634
-0.04216
-0.02541
-0.00678
0.0128
0.03184
0.04839
0.06049
0.06681
0.0669
0.06115
0.05071
0.03721
0.02236
0.00732
-0.00751
-0.02216
-0.03667
-0.05068
-0.06349
-0.07429
-0.08218
-0.08617
-0.08556
-0.0804
-0.07156
-0.06035
-0.04802
-0.03549
-0.0234
-0.01229
-0.00254
0.00587
0.01337
0.0204
0.02691
0.03217
0.03508
0.03466
0.03054
0.0232
0.01381
0.00405
-0.00419
-0.00911
-0.0098
-0.00663
-0.00088
0.0061
0.01335
0.02017
0.02589
0.02977
0.03108
0.0292
0.02372
0.01457
0.00183
-0.01453
-0.0345
-0.05748
-0.08206
-0.10631
-0.12828
-0.14622
-0.15881
-0.16543
-0.16627
-0.16187
-0.15257
-0.13828
-0.11896
-0.09518
-0.06842
-0.0405
-0.01286
0.01378
0.03895
0.06167
0.08036
0.09352
0.10052
0.10194
0.09946
0.09494
0.0895
0.08328
0.0759
0.06695
0.05637
0.04449
0.03183
0.01889
0.0062
-0.00548
-0.01516
-0.02191
-0.02543
-0.02639
-0.02619
-0.02603
-0.02613
-0.02565
-0.02344
-0.01886
-0.01208
-0.00385
0.00489
0.01324
0.02032
0.0253
0.02753
0.02683
0.02363
0.01906
0.01469
0.01199
0.01158
0.01314
0.01578
0.01871
0.02188
0.02597
0.03188
0.04012
0.0506
0.063
0.07711
0.09259
0.10837
0.12239
0.13226
0.13635
0.13443
0.12737
0.11642
0.1026
0.08644
0.06811
0.04784
0.02618
0.00395
-0.01795
-0.03842
-0.0561
-0.06943
-0.07716
-0.07861
-0.07366
-0.06278
-0.04717
-0.02858
-0.00884
0.01074
0.02952
0.04718
0.0631
0.07589
0.08365
0.08493
0.07961
0.06921
0.05639
0.0438
0.03287
0.0235
0.01462
0.00521
-0.0052
-0.01637
-0.02731
-0.0365
-0.04252
-0.04457
-0.04279
-0.03823
-0.03244
-0.02678
-0.02199
-0.01829
-0.01572
-0.01412
-0.01317
-0.0125
-0.01185
-0.01124
-0.01074
-0.0103
-0.00968
-0.0086
-0.00668
-0.00343
0.00137
0.00746
0.01416
0.02056
0.02581
0.02929
0.03064
0.02968
0.02667
0.02239
0.01795
0.01428
0.01194
0.0112
0.01204
0.01432
0.01796
0.02284
0.02878
0.0354
0.04203
0.04787
0.05221
0.05444
0.05386
0.0499
0.04241
0.03194
0.01966
0.00698
-0.00481
-0.01508
-0.0241
-0.03269
-0.04159
-0.05081
-0.05929
-0.06517
-0.06652
-0.062
-0.05102
-0.03406
-0.01304
0.00909
0.02934
0.04569
0.05749
0.06519
0.06972
0.07192
0.07227
0.0709
0.06754
0.06163
0.05268
0.0407
0.0264
0.01128
-0.00265
-0.01334
-0.0193
-0.02036
-0.01772
-0.01317
-0.00817
-0.00347
0.00079
0.00481
0.00875
0.01229
0.01426
0.01298
0.00711
-0.00341
-0.01731
-0.03255
-0.04688
-0.05821
-0.06504
-0.06664
-0.06306
-0.05504
-0.04385
-0.03096
-0.01788
-0.00595
0.00402
0.01197
0.01846
0.02428
0.02994
0.03535
0.03981
0.04232
0.04223
0.03973
0.03565
0.03085
0.0258
0.02083
0.01626
0.0123
0.00909
0.00691
0.00607
0.00653
0.00793
0.00981
0.01176
0.01347
0.01466
0.01497
0.01406
0.01181
0.00814
0.00297
-0.00377
-0.01178
-0.02029
-0.02837
-0.03539
-0.04135
-0.0464
-0.05031
-0.05247
-0.05245
-0.05028
-0.0463
-0.04091
-0.03439
-0.02704
-0.0192
-0.01131
-0.00404
0.00164
0.00468
0.00445
0.00119
-0.00395
-0.00939
-0.0137
-0.016
-0.01609
-0.01434
-0.0112
-0.00682
-0.00102
0.00655
0.01589
0.02643
0.03679
0.04516
0.04981
0.04963
0.04448
0.03516
0.02317
0.01025
-0.00207
-0.01275
-0.02127
-0.02757
-0.03191
-0.03453
-0.03555
-0.03498
-0.03271
-0.02848
-0.02201
-0.01332
-0.00283
0.00892
0.02135
0.0335
0.04385
0.05063
0.05259
0.04945
0.04178
0.03045
0.01632
0.00035
-0.01622
-0.03198
-0.04568
-0.05632
-0.06329
-0.06653
-0.06658
-0.06438
-0.06074
-0.05604
-0.05029
-0.04359
-0.03662
-0.03045
-0.02567
-0.02195
-0.01836
-0.01419
-0.00938
-0.00436
0.0003
0.00421
0.00727
0.00961
0.01158
0.01362
0.01609
0.01896
0.02178
0.02406
0.02562
0.02658
0.02728
0.02833
0.03072
0.03538
0.04263
0.05181
0.06165
0.07064
0.0774
0.08079
0.08033
0.07629
0.0696
0.06133
0.05226
0.04255
0.03174
0.0191
0.00425
-0.01235
-0.02939
-0.04523
-0.05863
-0.06902
-0.0766
-0.08197
-0.08557
-0.08733
-0.08684
-0.08355
-0.07676
-0.06581
-0.05057
-0.03176
-0.01067
0.01125
0.03254
0.05175
0.06772
0.07986
0.08815
0.09293
0.0944
0.09222
0.08554
0.07352
0.05593
0.03369
0.00881
-0.0163
-0.03971
-0.06034
-0.07757
-0.09084
-0.09966
-0.1037
-0.10278
-0.09678
-0.08602
-0.07138
-0.05415
-0.03567
-0.01713
0.00041
0.01596
0.02858
0.03747
0.04202
0.04177
0.0368
0.02801
0.01682
0.00441
-0.00859
-0.02186
-0.03483
-0.04632
-0.05474
-0.05872
-0.05763
-0.05173
-0.04182
-0.02895
-0.01447
0.00008
0.01315
0.02358
0.03085
0.03495
0.03617
0.0348
0.03102
0.02523
0.01828
0.0114
0.00581
0.00228
0.00093
0.00129
0.00257
0.00421
0.00601
0.00781
0.00926
0.00993
0.00985
0.00938
0.00858
0.00687
0.00326
-0.00297
-0.01171
-0.02186
-0.03169
-0.03948
-0.04416
-0.0453
-0.04278
-0.03633
-0.02557
-0.01066
0.00713
0.02557
0.04232
0.0557
0.06489
0.06952
0.06944
0.06467
0.05537
0.04192
0.02517
0.00638
-0.01312
-0.03236
-0.05065
-0.06718
-0.08098
-0.09127
-0.09755
-0.0992
-0.09532
-0.08499
-0.06799
-0.04516
-0.01835
0.00978
0.03623
0.05843
0.07482
0.08502
0.0894
0.08855
0.08307
0.07353
0.06071
0.04588
0.0306
0.01649
0.00485
-0.00334
-0.00765
-0.00822
-0.00578
-0.00163
0.00238
0.0046
0.00437
0.00233
-0.00029
-0.00242
-0.00349
-0.00336
-0.00221
-0.00057
0.00093
0.00182
0.00196
0.00174
0.00199
0.00359
0.00717
0.01284
0.0201
0.02783
0.03475
0.03983
0.0427
0.04355
0.04294
0.04159
0.04022
0.03908
0.0377
0.03513
0.03055
0.02369
0.01492
0.00508
-0.00477
-0.01371
-0.0212
-0.02702
-0.03119
-0.03391
-0.03553
-0.03639
-0.03683
-0.03713
-0.03742
-0.03782
-0.03863
-0.04022
-0.04276
-0.04614
-0.05013
-0.05443
-0.05865
-0.06239
-0.06526
-0.06679
-0.06645
-0.06384
-0.059
-0.0524
-0.04462
-0.03581
-0.02566
-0.01388
-0.00062
0.01346
0.02736
0.03992
0.05012
0.05726
0.06099
0.06118
0.05798
0.05191
0.04381
0.0349
0.02655
0.01981
0.01506
0.01195
0.00974
0.00777
0.00579
0.00396
0.00278
0.00307
0.00559
0.01053
0.01717
0.02418
0.03018
0.03422
0.03603
0.03608
0.03513
0.03379
0.03225
0.03025
0.02745
0.02377
0.01958
0.01555
0.01239
0.01063
0.01043
0.01137
0.01271
0.01371
0.01397
0.0134
0.01205
0.00995
0.00725
0.00438
0.00188
0.00014
-0.00064
-0.00031
0.00118
0.00362
0.00639
0.00865
0.00981
0.00986
0.00928
0.00875
0.00859
0.00848
0.00787
0.0068
0.00614
0.007
0.01002
0.01486
0.02018
0.02402
0.02464
0.02121
0.01391
0.00367
-0.00836
-0.0213
-0.03475
-0.0485
-0.06213
-0.07509
-0.08701
-0.09751
-0.10564
-0.11001
-0.10939
-0.10311
-0.09127
-0.07467
-0.05477
-0.03352
-0.0131
0.00456
0.0181
0.02684
0.03062
0.02954
0.02394
0.01462
0.0027
-0.01058
-0.02411
-0.03711
-0.04893
-0.05873
-0.06538
-0.06785
-0.06576
-0.05954
-0.05013
-0.03849
-0.02526
-0.01097
0.00356
0.01702
0.02795
0.03519
0.03816
0.03696
0.03235
0.02558
0.01801
0.01056
0.00369
-0.00228
-0.00689
-0.00966
-0.01037
-0.00908
-0.0059
-0.00104
0.00511
0.01209
0.01947
0.02698
0.03437
0.04112
0.04632
0.04891
0.04808
0.04354
0.03579
0.0262
0.01668
0.00904
0.0042
0.00206
0.00184
0.00268
0.00422
0.00679
0.01086
0.01632
0.02227
0.02761
0.03156
0.03382
0.03443
0.0335
0.03114
0.02748
0.02285
0.01776
0.01268
0.00782
0.00294
-0.00242
-0.00855
-0.0152
-0.02167
-0.02691
-0.0297
-0.02907
-0.02483
-0.01783
-0.0098
-0.00246
0.00328
0.00757
0.01128
0.01533
0.0202
0.02572
0.03128
0.03625
0.04012
0.04246
0.04298
0.04163
0.03867
0.03469
0.03044
0.02653
0.02339
0.02124
0.01988
0.01865
0.01673
0.01346
0.00868
0.00278
-0.00368
-0.01005
-0.01559
-0.01989
-0.02324
-0.02661
-0.03092
-0.03633
-0.04209
-0.04691
-0.04967
-0.04991
-0.04811
-0.04542
-0.04305
-0.04155
-0.04049
-0.03874
-0.03525
-0.02971
-0.02274
-0.01556
-0.00931
-0.00462
-0.00153
0.00028
0.00116
0.00132
0.00093
0.00038
0.00032
0.00138
0.00386
0.0075
0.01138
0.01447
0.01631
0.01709
0.01699
0.01569
0.01242
0.00657
-0.00192
-0.0123
-0.02317
-0.03301
-0.04058
-0.04479
-0.04477
-0.04015
-0.03138
-0.0197
-0.00695
0.00509
0.01525
0.02315
0.02897
0.03297
0.03522
0.03567
0.03457
0.03267
0.03101
0.0304
0.03094
0.03195
0.03228
0.03065
0.02607
0.01851
0.00931
0.00056
-0.0061
-0.01
-0.01112
-0.00966
-0.00625
-0.00198
0.0019
0.00452
0.00556
0.00522
0.00402
0.00254
0.00104
-0.00059
-0.00257
-0.005
-0.00775
-0.01041
-0.01242
-0.01319
-0.01211
-0.00861
-0.00246
0.00597
0.01577
0.02584
0.03523
0.04334
0.0498
0.05441
0.05723
0.0586
0.05903
0.05875
0.05757
0.05498
0.05054
0.04436
0.03714
0.02968
0.0225
0.01573
0.00936
0.00349
-0.00168
-0.00609
-0.00992
-0.01338
-0.01628
-0.01801
-0.01793
-0.01586
-0.01224
-0.00777
-0.00322
0.00075
0.00372
0.00578
0.00743
0.00927
0.01181
0.01525
0.01929
0.02317
0.02591
0.02656
0.02458
0.02027
0.01482
0.0098
0.00614
0.00377
0.0019
-0.00036
-0.0034
-0.00677
-0.00917
-0.0092
-0.00606
0.00009
0.00837
0.01749
0.02605
0.03268
0.03635
0.03648
0.03296
0.02608
0.01655
0.00543
-0.00629
-0.01789
-0.02893
-0.03893
-0.04722
-0.05294
-0.05543
-0.05436
-0.04964
-0.04141
-0.03014
-0.01667
-0.00232
0.01113
0.02183
0.02841
0.03036
0.02829
0.02389
0.01904
0.01482
0.01125
0.00773
0.00365
-0.00115
-0.00625
-0.01068
-0.01317
-0.01243
-0.00787
-0.00052
0.0069
0.01104
0.00959
0.00235
-0.00865
-0.01998
-0.02821
-0.03133
-0.02911
-0.02282
-0.01432
-0.00545
0.00249
0.00899
0.01431
0.01891
0.023
0.02642
0.02863
0.02854
0.02465
0.01579
0.0018
-0.01621
-0.03615
-0.05551
-0.07187
-0.08353
-0.08957
-0.08973
-0.08409
-0.07322
-0.05819
-0.04025
-0.02015
0.00191
0.02576
0.05043
0.07413
0.09483
0.11079
0.1207
0.12368
0.11952
0.1087
0.09248
0.07258
0.05083
0.02907
0.00908
-0.00766
-0.02038
-0.02901
-0.03381
-0.03499
-0.03238
-0.0258
-0.01551
-0.0026
0.01126
0.02445
0.03594
0.04542
0.05312
0.05916
0.06328
0.06486
0.06336
0.05858
0.05066
0.04004
0.02735
0.01337
-0.00099
-0.01483
-0.02732
-0.03782
-0.04586
-0.05138
-0.05468
-0.05619
-0.0561
-0.05432
-0.05074
-0.04584
-0.04076
-0.03685
-0.0352
-0.03646
-0.04057
-0.04676
-0.05395
-0.06132
-0.06847
-0.07506
-0.08042
-0.08365
-0.08413
-0.08192
-0.07756
-0.07175
-0.0652
-0.05842
-0.05162
-0.04465
-0.03719
-0.02921
-0.0213
-0.0146
-0.01016
-0.00847
-0.00935
-0.01208
-0.0157
-0.01924
-0.02201
-0.02377
-0.02468
-0.02517
-0.02564
-0.02616
-0.02672
-0.02749
-0.02866
-0.03007
-0.03136
-0.03251
-0.03373
-0.03511
-0.03642
-0.03722
-0.03709
-0.0358
-0.03372
-0.03167
-0.0303
-0.02952
-0.02865
-0.02684
-0.0235
-0.01852
-0.01232
-0.00565
0.00069
0.00613
0.01041
0.01341
0.01519
0.01603
0.01643
0.01705
0.01855
0.02132
0.02532
0.03012
0.03513
0.03965
0.04291
0.04406
0.04243
0.03779
0.03052
0.02159
0.01226
0.00372
-0.00337
-0.00905
-0.01385
-0.0182
-0.02209
-0.02492
-0.02582
-0.02431
-0.02067
-0.01575
-0.01049
-0.00554
-0.00112
0.00298
0.00718
0.01173
0.01649
0.02103
0.02477
0.02692
0.02669
0.02364
0.01785
0.00991
0.0009
-0.00783
-0.01531
-0.02136
-0.0264
-0.03111
-0.03608
-0.04172
-0.04809
-0.05486
-0.06122
-0.066
-0.06783
-0.06543
-0.05809
-0.04616
-0.03098
-0.0143
0.00227
0.01778
0.03223
0.04613
0.05949
0.07106
0.07877
0.08074
0.07606
0.06499
0.04893
0.02994
0.01016
-0.00863
-0.02504
-0.03801
-0.04701
-0.05225
-0.05462
-0.05511
-0.05448
-0.05311
-0.05109
-0.04825
-0.04439
-0.03969
-0.03491
-0.03102
-0.02882
-0.02885
-0.03138
-0.03609
-0.04215
-0.04869
-0.05524
-0.06164
-0.06752
-0.07218
-0.0749
-0.07523
-0.07288
-0.06744
-0.05849
-0.04591
-0.03008
-0.01215
0.00606
0.02246
0.03524
0.04329
0.04634
0.04481
0.03973
0.0326
0.0251
0.0183
0.01218
0.00577
-0.00212
-0.01211
-0.02374
-0.03565
-0.04602
-0.05319
-0.05606
-0.05433
-0.04872
-0.04086
-0.03265
-0.02552
-0.02015
-0.01668
-0.01501
-0.01504
-0.01683
-0.02053
-0.02618
-0.03349
-0.04173
-0.04962
-0.05547
-0.05748
-0.05426
-0.04529
-0.0313
-0.01404
0.00434
0.02183
0.03687
0.04838
0.05581
0.05897
0.0579
0.05293
0.04464
0.03374
0.02082
0.00622
-0.00975
-0.02638
-0.04215
-0.05501
-0.063
-0.0649
-0.06038
-0.04972
-0.03358
-0.013
0.01044
0.03494
0.05864
0.07988
0.09718
0.10918
0.11459
0.11245
0.1026
0.08597
0.06442
0.04006
0.01477
-0.00996
-0.03266
-0.05155
-0.06478
-0.07109
-0.07029
-0.06335
-0.05194
-0.0376
-0.02139
-0.00413
0.01317
0.02908
0.04191
0.05003
0.05241
0.04896
0.04053
0.02864
0.01511
0.00162
-0.01046
-0.02006
-0.02643
-0.02928
-0.02873
-0.02508
-0.01859
-0.00967
0.0007
0.01124
0.02093
0.02918
0.03573
0.0404
0.04321
0.0443
0.04398
0.04263
0.04064
0.03823
0.03544
0.03216
0.02829
0.02382
0.01886
0.01376
0.00912
0.0057
0.00424
0.00516
0.00825
0.01274
0.01762
0.02221
0.02642
0.03052
0.03485
0.03963
0.04468
0.04915
0.05179
0.05169
0.04863
0.04302
0.03571
0.0277
0.01981
0.01259
0.00651
0.0021
-0.00022
-0.00033
0.0015
0.00488
0.00942
0.01475
0.02043
0.02581
0.03031
0.03397
0.03749
0.0414
0.04538
0.04829
0.04916
0.04778
0.04469
0.04104
0.03823
0.03736
0.03854
0.04098
0.0437
0.04607
0.04776
0.04833
0.04737
0.04486
0.04115
0.03667
0.0318
0.02707
0.02311
0.02013
0.01769
0.01494
0.01108
0.00567
-0.00119
-0.00878
-0.01617
-0.02251
-0.02724
-0.03012
-0.03143
-0.03189
-0.03213
-0.03247
-0.0328
-0.03264
-0.03146
-0.02894
-0.02514
-0.02034
-0.01496
-0.00941
-0.00383
0.00203
0.00879
0.01704
0.02698
0.03819
0.04967
0.06021
0.06892
0.07552
0.08003
0.08218
0.08147
0.07755
0.0706
0.06149
0.05159
0.04215
0.03388
0.02698
0.02142
0.01704
0.01363
0.01119
0.00992
0.01011
0.01189
0.01507
0.01891
0.02235
0.02446
0.02471
0.02285
0.01882
0.01294
0.0058
-0.00209
-0.0102
-0.0177
-0.02357
-0.02724
-0.02892
-0.02935
-0.02955
-0.03056
-0.03288
-0.03614
-0.03937
-0.04156
-0.04209
-0.04079
-0.03755
-0.03207
-0.02416
-0.01407
-0.0028
0.00829
0.01802
0.02571
0.03101
0.03356
0.03297
0.02925
0.02315
0.01587
0.00832
0.00087
-0.00651
-0.014
-0.02154
-0.02845
-0.0336
-0.03632
-0.03706
-0.03713
-0.03763
-0.03897
-0.04088
-0.04267
-0.04316
-0.04091
-0.03506
-0.02606
-0.01532
-0.00447
0.00525
0.01311
0.01884
0.02229
0.02326
0.02174
0.01821
0.01371
0.00962
0.00712
0.00683
0.00858
0.01166
0.01514
0.01826
0.02075
0.02287
0.02504
0.0275
0.03019
0.03282
0.03507
0.03679
0.03806
0.03921
0.04048
0.04178
0.04265
0.04242
0.04058
0.03705
0.03222
0.02681
0.02159
0.01719
0.01393
0.01173
0.01036
0.00971
0.00995
0.01133
0.01412
0.0182
0.02288
0.0268
0.02848
0.02709
0.02289
0.01702
0.01098
0.0062
0.00347
0.00245
0.00191
0.00062
-0.00197
-0.00548
-0.00853
-0.00927
-0.00634
0.00016
0.00872
0.01708
0.02316
0.02576
0.02453
0.01955
0.01108
-0.00043
-0.01414
-0.02883
-0.04309
-0.05574
-0.06618
-0.07437
-0.0807
-0.08553
-0.08889
-0.09032
-0.08918
-0.08481
-0.07683
-0.06543
-0.05169
-0.03736
-0.02422
-0.01369
-0.00652
-0.00258
-0.00085
0.00007
0.00131
0.00327
0.00566
0.00799
0.01014
0.01259
0.01616
0.0216
0.02908
0.0379
0.04663
0.05362
0.05768
0.05848
0.0563
0.05175
0.04555
0.03845
0.03117
0.02404
0.017
0.0098
0.00228
-0.00552
-0.01336
-0.02091
-0.02771
-0.03338
-0.03789
-0.0415
-0.04452
-0.04717
-0.04952
-0.0513
-0.05197
-0.05105
-0.04847
-0.04462
-0.04023
-0.03611
-0.03281
-0.03043
-0.0287
-0.02718
-0.02528
-0.02209
-0.01668
-0.0088
0.00067
0.01012
0.01816
0.02435
0.02928
0.03393
0.03905
0.04465
0.05001
0.05375
0.05428
0.05048
0.04234
0.031
0.01817
0.00557
-0.00538
-0.01362
-0.01859
-0.02038
-0.0198
-0.01799
-0.01605
-0.01459
-0.01378
-0.01352
-0.01345
-0.01309
-0.0124
-0.01201
-0.01294
-0.01594
-0.02086
-0.02645
-0.03082
-0.03205
-0.02885
-0.02088
-0.00886
0.00568
0.02085
0.03492
0.047
0.05715
0.06583
0.07308
0.07829
0.08061
0.07956
0.07522
0.06794
0.05818
0.04622
0.03219
0.0163
-0.0009
-0.01854
-0.03569
-0.05161
-0.06591
-0.07831
-0.08832
-0.09505
-0.09729
-0.09394
-0.08439
-0.06881
-0.04841
-0.02534
-0.00225
0.01858
0.03571
0.04848
0.05678
0.06082
0.06077
0.05667
0.04877
0.03787
0.02531
0.01251
0.00076
-0.00889
-0.01535
-0.01767
-0.0155
-0.00936
-0.00017
0.01108
0.02321
0.03483
0.0447
0.05226
0.05758
0.06077
0.06155
0.05942
0.05405
0.04542
0.03361
0.01882
0.00163
-0.01677
-0.03486
-0.05128
-0.06519
-0.07616
-0.08386
-0.08779
-0.08746
-0.08278
-0.07409
-0.06211
-0.0479
-0.03271
-0.01766
-0.00371
0.00829
0.01759
0.02353
0.02575
0.02455
0.02109
0.01687
0.01296
0.00969
0.0068
0.00385
0.00054
-0.00304
-0.0064
-0.00887
-0.01014
-0.01049
-0.01058
-0.01084
-0.01122
-0.01132
-0.0109
-0.01028
-0.01002
-0.01034
-0.01089
-0.01097
-0.00991
-0.00741
-0.00394
-0.00071
0.00104
0.00094
-0.0004
-0.00214
-0.00401
-0.00638
-0.00985
-0.01473
-0.0208
-0.02728
-0.03302
-0.03674
-0.03749
-0.0351
-0.03033
-0.02471
-0.01987
-0.01699
-0.0164
-0.01754
-0.01922
-0.02014
-0.01949
-0.01705
-0.01286
-0.00708
0.00007
0.00825
0.01693
0.02531
0.0325
0.03798
0.04166
0.04363
0.04401
0.04293
0.04054
0.03703
0.03256
0.02723
0.02122
0.01473
0.00778
0.00014
-0.0085
-0.01809
-0.02788
-0.03654
-0.04264
-0.04541
-0.04502
-0.04238
-0.0388
-0.03552
-0.03328
-0.03199
-0.0309
-0.02928
-0.027
-0.02445
-0.02225
-0.02099
-0.02112
-0.02284
-0.02603
-0.03017
-0.03427
-0.03721
-0.0382
-0.03717
-0.03466
-0.0315
-0.02834
-0.02513
-0.02106
-0.01514
-0.00692
0.00338
0.01511
0.02727
0.03868
0.04811
0.05455
0.05742
0.05667
0.05289
0.04731
0.04122
0.03529
0.02931
0.02267
0.01502
0.00668
-0.00133
-0.0076
-0.01093
-0.01093
-0.00801
-0.00285
0.00406
0.01228
0.02121
0.0301
0.03844
0.04617
0.05346
0.06035
0.06646
0.07121
0.07406
0.07484
0.07376
0.07134
0.0683
0.06533
0.06283
0.06063
0.05821
0.05516
0.05139
0.04693
0.04182
0.03613
0.02994
0.0233
0.01631
0.00925
0.00273
-0.00247
-0.00579
-0.00729
-0.0078
-0.00842
-0.0099
-0.01234
-0.01524
-0.01809
-0.02053
-0.02231
-0.02321
-0.02315
-0.02225
-0.02059
-0.01807
-0.01458
-0.0104
-0.00619
-0.00257
0.0003
0.00286
0.0059
0.00987
0.01461
0.01934
0.02307
0.02506
0.0252
0.02402
0.02217
0.01994
0.01714
0.01311
0.00699
-0.00171
-0.01272
-0.02498
-0.03715
-0.04813
-0.05729
-0.06436
-0.06956
-0.07361
-0.07725
-0.08076
-0.084
-0.08683
-0.08907
-0.09027
-0.08973
-0.0868
-0.08124
-0.07346
-0.06457
-0.05607
-0.0493
-0.04488
-0.04257
-0.04144
-0.04042
-0.03901
-0.03766
-0.03745
-0.03941
-0.04377
-0.0498
-0.05626
-0.06188
-0.06565
-0.06692
-0.06565
-0.06259
-0.05902
-0.05615
-0.05482
-0.05542
-0.05779
-0.06127
-0.06509
-0.06883
-0.07235
-0.07542
-0.0778
-0.07971
-0.08177
-0.08459
-0.0883
-0.09225
-0.09519
-0.09586
-0.09365
-0.08892
-0.08276
-0.07626
-0.06981
-0.06298
-0.05503
-0.04555
-0.03467
-0.023
-0.01128
-0.0002
0.0095
0.01675
0.02017
0.01869
0.01235
0.00272
-0.00768
-0.01658
-0.02296
-0.02712
-0.02998
-0.03226
-0.03402
-0.03482
-0.0341
-0.03158
-0.02734
-0.02179
-0.01543
-0.00897
-0.00344
-0.00009
0.00011
-0.00298
-0.00845
-0.01481
-0.02064
-0.02514
-0.02815
-0.02964
-0.02932
-0.02679
-0.02197
-0.01503
-0.00597
0.00557
0.01988
0.03668
0.05491
0.07288
0.08863
0.1003
0.10642
0.10636
0.10046
0.08995
0.07655
0.06188
0.04698
0.03238
0.01844
0.00577
-0.00466
-0.01165
-0.01411
-0.01123
-0.00267
0.01142
0.03026
0.05219
0.07466
0.09475
0.11009
0.11946
0.12294
0.12163
0.1171
0.11062
0.10266
0.09329
0.08251
0.07018
0.05601
0.03994
0.02236
0.00433
-0.01263
-0.02679
-0.03665
-0.04131
-0.04081
-0.03597
-0.02802
-0.01817
-0.00743
0.00331
0.01323
0.02144
0.02711
0.02969
0.02905
0.02542
0.01933
0.01162
0.00344
-0.00413
-0.01031
-0.01468
-0.01713
-0.01782
-0.01706
-0.01521
-0.01256
-0.0091
-0.00444
0.00204
0.01092
0.02234
0.03559
0.04916
0.06128
0.07046
0.0758
0.07715
0.0752
0.07125
0.06681
0.06304
0.06033
0.05818
0.05554
0.05142
0.04565
0.03917
0.03368
0.0311
0.03273
0.03854
0.04701
0.05582
0.06301
0.06762
0.06966
0.06958
0.06796
0.06538
0.0623
0.05873
0.05425
0.04853
0.04176
0.03476
0.02856
0.02388
0.02087
0.01906
0.01782
0.01689
0.01662
0.01761
0.01991
0.02277
0.02508
0.02602
0.02549
0.02415
0.02313
0.02328
0.02451
0.02573
0.02541
0.0224
0.01658
0.00911
0.00164
-0.00469
-0.00964
-0.01362
-0.01715
-0.02065
-0.02433
-0.02795
-0.03072
-0.03148
-0.02927
-0.02354
-0.01435
-0.00268
0.00974
0.02115
0.03058
0.0379
0.0433
0.047
0.04916
0.04987
0.04927
0.04759
0.04497
0.04143
0.03695
0.03184
0.02692
0.02334
0.02192
0.02274
0.02493
0.02705
0.02771
0.02627
0.023
0.01885
0.015
0.01227
0.01081
0.01016
0.00967
0.00873
0.0068
0.00335
-0.00187
-0.00849
-0.01555
-0.02202
-0.02731
-0.03137
-0.03446
-0.03698
-0.03917
-0.04075
-0.04103
-0.03927
-0.03501
-0.0284
-0.02033
-0.0122
-0.00521
0.00009
0.00391
0.00701
0.01013
0.01351
0.01666
0.01859
0.01822
0.0148
0.00829
-0.00048
-0.01007
-0.01905
-0.02643
-0.03179
-0.03529
-0.0374
-0.0387
-0.03977
-0.04093
-0.0421
-0.04299
-0.0434
-0.04325
-0.04265
-0.04194
-0.04157
-0.0419
-0.04305
-0.04462
-0.04577
-0.04552
-0.04352
-0.04031
-0.03702
-0.03461
-0.03331
-0.03275
-0.03232
-0.0314
-0.02946
-0.02628
-0.02208
-0.01738
-0.01258
-0.00774
-0.00277
0.00216
0.00653
0.00986
0.012
0.01314
0.01346
0.01303
0.01177
0.00944
0.00585
0.0011
-0.00428
-0.00977
-0.01509
-0.02024
-0.02526
-0.03
-0.03401
-0.03669
-0.03776
-0.03719
-0.03484
-0.03041
-0.02365
-0.01463
-0.00385
0.00757
0.01802
0.02598
0.03064
0.03206
0.03094
0.02834
0.0254
0.02291
0.02122
0.02013
0.01911
0.01769
0.01562
0.0129
0.00984
0.00716
0.00591
0.00691
0.01017
0.0148
0.01937
0.02258
0.02349
0.02162
0.0171
0.01068
0.00349
-0.0035
-0.00985
-0.01537
-0.01982
-0.02306
-0.02543
-0.02744
-0.0292
-0.03024
-0.02975
-0.02711
-0.02207
-0.01473
-0.00556
0.00448
0.014
0.02154
0.02604
0.02715
0.0252
0.02101
0.01568
0.01023
0.00515
0.00035
-0.00434
-0.00892
-0.0134
-0.01789
-0.02238
-0.02661
-0.03013
-0.03276
-0.03461
-0.0358
-0.03619
-0.03554
-0.03383
-0.03111
-0.02723
-0.02176
-0.01443
-0.00571
0.00328
0.0116
0.01891
0.02522
0.03028
0.03329
0.03335
0.03001
0.02353
0.01497
0.00569
-0.00327
-0.01137
-0.01836
-0.024
-0.02803
-0.03044
-0.03147
-0.03136
-0.03029
-0.02859
-0.02684
-0.02559
-0.02513
-0.02539
-0.02614
-0.02708
-0.02819
-0.02975
-0.03208
-0.03539
-0.03952
-0.04379
-0.04713
-0.04861
-0.04802
-0.04589
-0.04293
-0.03959
-0.03594
-0.03197
-0.02776
-0.02337
-0.01887
-0.01407
-0.00845
-0.00137
0.00739
0.01739
0.02787
0.03813
0.04723
0.05374
0.05616
0.05362
0.04621
0.0349
0.02134
0.00755
-0.00473
-0.01439
-0.02106
-0.02515
-0.02742
-0.0285
-0.02866
-0.02802
-0.02672
-0.02478
-0.02216
-0.01888
-0.01507
-0.01083
-0.00603
-0.00052
0.00544
0.01103
0.01502
0.01636
0.01466
0.01046
0.00491
-0.00076
-0.00538
-0.00803
-0.00828
-0.00632
-0.00283
0.00149
0.00629
0.0115
0.01706
0.02275
0.02829
0.03333
0.03745
0.04038
0.04197
0.04201
0.04004
0.03544
0.02788
0.01774
0.00619
-0.00538
-0.01587
-0.02466
-0.03134
-0.03558
-0.03712
-0.03584
-0.03196
-0.02613
-0.01906
-0.01106
-0.00191
0.00868
0.02058
0.03317
0.04544
0.05617
0.06399
0.06773
0.06678
0.06104
0.05077
0.03664
0.01989
0.00229
-0.01427
-0.02816
-0.03826
-0.04411
-0.04592
-0.04434
-0.0402
-0.03413
-0.02663
-0.01833
-0.01004
-0.00252
0.0038
0.00859
0.01134
0.01141
0.00822
0.00159
-0.00797
-0.0191
-0.02998
-0.03883
-0.04436
-0.04603
-0.04414
-0.03965
-0.03385
-0.02791
-0.02219
-0.01593
-0.00778
0.00304
0.01596
0.02928
0.04097
0.04947
0.05405
0.0548
0.05239
0.04768
0.04155
0.03493
0.02865
0.02332
0.01909
0.01553
0.01189
0.00769
0.00329
-0.00028
-0.00216
-0.00224
-0.00117
0.00021
0.00123
0.00133
-0.00006
-0.00326
-0.00796
-0.01313
-0.01732
-0.01922
-0.0181
-0.01401
-0.00788
-0.00129
0.00439
0.0087
0.01216
0.01558
0.01943
0.02346
0.02701
0.02927
0.02951
0.02748
0.02376
0.01952
0.01563
0.01213
0.00847
0.0041
-0.00122
-0.00753
-0.01483
-0.02284
-0.03071
-0.03718
-0.04111
-0.04193
-0.03966
-0.0346
-0.02696
-0.01686
-0.00471
0.00841
0.02075
0.03039
0.03621
0.03832
0.03792
0.03648
0.03496
0.03336
0.03085
0.02658
0.0205
0.01368
0.00774
0.00407
0.00311
0.00435
0.0068
0.00962
0.01253
0.01575
0.01972
0.02472
0.03067
0.0368
0.04181
0.04437
0.04358
0.03905
0.03071
0.019
0.00501
-0.00957
-0.02314
-0.03472
-0.04428
-0.05219
-0.05862
-0.06318
-0.06515
-0.06382
-0.05868
-0.04957
-0.03678
-0.0213
-0.00467
0.01144
0.02562
0.03688
0.04479
0.0496
0.05207
0.05307
0.05322
0.05262
0.05093
0.04789
0.04361
0.03833
0.03216
0.02507
0.01731
0.00969
0.00332
-0.00087
-0.00254
-0.0021
-0.00057
0.00074
0.00074
-0.00093
-0.00384
-0.00723
-0.01039
-0.01305
-0.01551
-0.01833
-0.02173
-0.02535
-0.02851
-0.0306
-0.03106
-0.02941
-0.02552
-0.01985
-0.01333
-0.00698
-0.00159
0.00245
0.00513
0.00665
0.00737
0.00774
0.00805
0.00825
0.00814
0.00756
0.00649
0.0047
0.00169
-0.00304
-0.00963
-0.01768
-0.02624
-0.0341
-0.04014
-0.04392
-0.04588
-0.04685
-0.04736
-0.04734
-0.04633
-0.04393
-0.04014
-0.03527
-0.02975
-0.02387
-0.01776
-0.01159
-0.00584
-0.00124
0.00164
0.00263
0.00207
0.00059
-0.0012
-0.00285
-0.00419
-0.00505
-0.00522
-0.00415
-0.00101
0.00487
0.01333
0.02332
0.03332
0.04214
0.04934
0.05507
0.05939
0.06187
0.06179
0.05843
0.05158
0.04176
0.03014
0.01796
0.00597
-0.00561
-0.01677
-0.02734
-0.03714
-0.04616
-0.05444
-0.06176
-0.06752
-0.07096
-0.07157
-0.06912
-0.06356
-0.0551
-0.0446
-0.03359
-0.02355
-0.01516
-0.00837
-0.00274
0.00207
0.006
0.00863
0.00952
0.00869
0.00686
0.00512
0.00445
0.0054
0.00811
0.01259
0.0188
0.02658
0.03547
0.04492
0.05443
0.06346
0.0713
0.07701
0.07942
0.0774
0.07051
0.05932
0.04526
0.03002
0.01483
0.0002
-0.01391
-0.02736
-0.03955
-0.04957
-0.05653
-0.0597
-0.05874
-0.05399
-0.04636
-0.03693
-0.02662
-0.01606
-0.00557
0.00479
0.01484
0.02411
0.03191
0.03743
0.03987
0.03889
0.03491
0.02898
0.02211
0.01493
0.00781
0.00101
-0.00556
-0.0121
-0.01855
-0.02467
-0.03042
-0.03591
-0.041
-0.04532
-0.04861
-0.05097
-0.05279
-0.05442
-0.05594
-0.05707
-0.0576
-0.05749
-0.05666
-0.05478
-0.05153
-0.04682
-0.04096
-0.03467
-0.02897
-0.02469
-0.02202
-0.02032
-0.01855
-0.01576
-0.01165
-0.0068
-0.00202
0.00225
0.00607
0.00973
0.01361
0.01828
0.0243
0.03174
0.03988
0.04743
0.0532
0.05673
0.05834
0.05876
0.0585
0.0575
0.05516
0.05068
0.04374
0.03495
0.02575
0.01766
0.01139
0.00665
0.00265
-0.00106
-0.0044
-0.00718
-0.00928
-0.01073
-0.01176
-0.01298
-0.01503
-0.01805
-0.02146
-0.02445
-0.02645
-0.02747
-0.0278
-0.02787
-0.02799
-0.02804
-0.02748
-0.02563
-0.02195
-0.01625
-0.00874
-0.00004
0.00916
0.01836
0.02712
0.03468
0.0402
0.04338
0.04469
0.04493
0.04462
0.04394
0.04283
0.04104
0.03812
0.03371
0.02779
0.02084
0.01379
0.00783
0.00405
0.00312
0.00499
0.00889
0.01365
0.01813
0.02157
0.02348
0.02366
0.02232
0.02003
0.01747
0.01521
0.0135
0.01209
0.01023
0.00722
0.00292
-0.00226
-0.0076
-0.01219
-0.01536
-0.01694
-0.01713
-0.0163
-0.01519
-0.01491
-0.01651
-0.02026
-0.02542
-0.03045
-0.03375
-0.03422
-0.03169
-0.02706
-0.02205
-0.01833
-0.01677
-0.01728
-0.0191
-0.02106
-0.02197
-0.02094
-0.01771
-0.01265
-0.00656
-0.00046
0.00459
0.00794
0.00973
0.01084
0.01228
0.0147
0.01842
0.02363
0.03033
0.03799
0.04562
0.05236
0.05796
0.06268
0.06707
0.07161
0.07626
0.08045
0.08319
0.08335
0.08013
0.07357
0.0645
0.05405
0.04286
0.03086
0.01765
0.0031
-0.01239
-0.028
-0.04268
-0.05543
-0.06541
-0.07203
-0.07515
-0.07509
-0.07261
-0.0687
-0.06405
-0.05861
-0.05175
-0.04294
-0.03247
-0.02148
-0.01121
-0.00239
0.00484
0.01062
0.01511
0.01846
0.02066
0.02134
0.01993
0.01626
0.01074
0.00411
-0.00292
-0.00976
-0.01591
-0.021
-0.02477
-0.02705
-0.02768
-0.02651
-0.0235
-0.01887
-0.01295
-0.00607
0.00108
0.00736
0.01147
0.01274
0.0115
0.00874
0.00535
0.00179
-0.00173
-0.0049
-0.00721
-0.00817
-0.0076
-0.00566
-0.00269
0.00117
0.00622
0.01287
0.02095
0.02944
0.03689
0.04227
0.04528
0.04601
0.04468
0.04166
0.03765
0.03357
0.0301
0.02722
0.02428
0.0205
0.01542
0.0093
0.00319
-0.00151
-0.00379
-0.00351
-0.00124
0.00201
0.00525
0.0077
0.00889
0.00856
0.00663
0.0033
-0.00071
-0.00427
-0.00636
-0.00657
-0.00527
-0.00329
-0.00134
0.00047
0.00247
0.00502
0.00822
0.01197
0.01615
0.02048
0.02446
0.02734
0.02837
0.02704
0.02343
0.01832
0.01305
0.00895
0.00668
0.00612
0.00685
0.0084
0.01007
0.01064
0.00869
0.00343
-0.00464
-0.01384
-0.022
-0.02741
-0.02943
-0.02871
-0.02693
-0.02606
-0.02727
-0.03031
-0.03367
-0.03578
-0.03604
-0.03516
-0.03456
-0.03535
-0.03775
-0.04119
-0.04484
-0.04791
-0.04973
-0.04982
-0.04812
-0.04495
-0.04082
-0.03595
-0.03029
-0.02375
-0.01641
-0.00839
0.0004
0.00997
0.01985
0.029
0.03629
0.0411
0.04341
0.04354
0.04165
0.03767
0.03164
0.02427
0.01684
0.01061
0.00635
0.00413
0.00358
0.00415
0.00557
0.00797
0.01162
0.01647
0.02185
0.02667
0.02987
0.03073
0.02885
0.02406
0.01668
0.00789
-0.00055
-0.00712
-0.01109
-0.01275
-0.01309
-0.01341
-0.01464
-0.01671
-0.01853
-0.0188
-0.01685
-0.01272
-0.00676
0.00052
0.00844
0.01598
0.02194
0.02528
0.02547
0.02268
0.01768
0.01162
0.00554
-0.00012
-0.00562
-0.01133
-0.01701
-0.0218
-0.02479
-0.0255
-0.02395
-0.0203
-0.01456
-0.00673
0.00283
0.01312
0.02268
0.03023
0.03524
0.03785
0.03841
0.0372
0.0345
0.03062
0.02571
0.01965
0.01223
0.00338
-0.00667
-0.01723
-0.02719
-0.03536
-0.04083
-0.04336
-0.04361
-0.04285
-0.04222
-0.04198
-0.04147
-0.03983
-0.03671
-0.03239
-0.02756
-0.02306
-0.01956
-0.01722
-0.0157
-0.01432
-0.01222
-0.00883
-0.00418
0.00109
0.00624
0.01073
0.01429
0.01676
0.01799
0.0179
0.01655
0.01426
0.01141
0.00825
0.00487
0.00131
-0.00241
-0.00642
-0.01097
-0.01602
-0.02116
-0.02573
-0.02918
-0.0311
-0.03147
-0.03069
-0.02935
-0.02807
-0.02724
-0.027
-0.02734
-0.02835
-0.02994
-0.03149
-0.03197
-0.03074
-0.02808
-0.02477
-0.02138
-0.01803
-0.01466
-0.01116
-0.00761
-0.00437
-0.00195
-0.00056
0.00004
0.00026
0.0005
0.00107
0.00216
0.00383
0.00619
0.00939
0.01332
0.01733
0.02071
0.02305
0.02415
0.02389
0.02231
0.01951
0.01552
0.01046
0.00464
-0.00156
-0.00792
-0.01436
-0.02074
-0.0267
-0.03181
-0.03568
-0.03801
-0.03856
-0.03725
-0.03427
-0.03006
-0.02504
-0.01943
-0.01314
-0.00605
0.00168
0.00948
0.01652
0.02193
0.02511
0.0259
0.02451
0.02156
0.01787
0.01417
0.01067
0.00707
0.00303
-0.00145
-0.00591
-0.00964
-0.01205
-0.01283
-0.01179
-0.00904
-0.00517
-0.00115
0.00209
0.004
0.00454
0.00428
0.00412
0.00488
0.007
0.01047
0.01482
0.01917
0.0224
0.02359
0.02246
0.01936
0.015
0.01024
0.00579
0.0021
-0.00083
-0.00345
-0.00624
-0.00907
-0.01118
-0.01187
-0.01095
-0.00875
-0.00592
-0.00332
-0.00173
-0.00166
-0.00322
-0.00599
-0.00921
-0.01222
-0.01476
-0.01678
-0.01839
-0.01981
-0.02114
-0.02231
-0.02315
-0.02346
-0.02286
-0.0208
-0.01685
-0.01139
-0.00583
-0.0019
-0.00085
-0.00311
-0.00823
-0.01509
-0.02236
-0.02907
-0.03481
-0.03955
-0.04333
-0.04607
-0.04759
-0.04778
-0.04666
-0.0442
-0.03998
-0.03316
-0.0231
-0.00999
0.00498
0.0201
0.03363
0.04395
0.04995
0.05144
0.04914
0.04436
0.0384
0.03211
0.0254
0.01743
0.00754
-0.00383
-0.01507
-0.02435
-0.03036
-0.03259
-0.03131
-0.02731
-0.02141
-0.0143
-0.0068
0.00009
0.00563
0.00984
0.01354
0.01744
0.02133
0.02412
0.02451
0.02171
0.01565
0.00696
-0.00322
-0.01349
-0.02231
-0.02828
-0.03041
-0.02843
-0.02279
-0.01443
-0.00453
0.00574
0.01559
0.025
0.03459
0.04495
0.05596
0.06664
0.0754
0.0806
0.0811
0.07652
0.06736
0.05493
0.04117
0.02821
0.01778
0.01053
0.00594
0.00292
0.00045
-0.00195
-0.00422
-0.00599
-0.00678
-0.00631
-0.00449
-0.00166
0.00137
0.0035
0.00374
0.0018
-0.0016
-0.00504
-0.00711
-0.00705
-0.00493
-0.00159
0.0018
0.00426
0.00533
0.00513
0.00411
0.00292
0.00221
0.00255
0.00427
0.00738
0.01151
0.01579
0.0191
0.02038
0.01908
0.01519
0.00928
0.00238
-0.00418
-0.00925
-0.01253
-0.01467
-0.01675
-0.01964
-0.02369
-0.02862
-0.03364
-0.03773
-0.04004
-0.04032
-0.03909
-0.03728
-0.03582
-0.03524
-0.03544
-0.03574
-0.03532
-0.03359
-0.03055
-0.02679
-0.02327
-0.02077
-0.01946
-0.01862
-0.01707
-0.01376
-0.00822
-0.00037
0.0096
0.02116
0.03323
0.04435
0.05301
0.05801
0.05881
0.05564
0.04927
0.04086
0.03162
0.02221
0.01254
0.00219
-0.00881
-0.01952
-0.02844
-0.03418
-0.03589
-0.03339
-0.0272
-0.01842
-0.00835
0.0019
0.01163
0.0204
0.02762
0.03243
0.03398
0.03179
0.02619
0.0182
0.00911
-0.00015
-0.00922
-0.01789
-0.02551
-0.03093
-0.03289
-0.03056
-0.02391
-0.01374
-0.00137
0.01153
0.02319
0.0323
0.03852
0.04246
0.04517
0.04756
0.04987
0.05161
0.05178
0.04937
0.044
0.03626
0.02743
0.01875
0.01099
0.00453
-0.00012
-0.00239
-0.00201
0.00079
0.00534
0.01073
0.01592
0.01992
0.02202
0.02206
0.02054
0.0183
0.016
0.01365
0.01067
0.00653
0.00116
-0.00501
-0.01144
-0.01791
-0.02443
-0.0309
-0.03672
-0.04087
-0.04224
-0.04006
-0.03437
-0.02622
-0.01764
-0.01103
-0.00797
-0.0084
-0.01092
-0.01392
-0.01643
-0.01819
-0.01933
-0.02005
-0.02037
-0.01992
-0.01811
-0.01451
-0.00931
-0.00309
0.00343
0.00948
0.01433
0.01749
0.01877
0.01816
0.0158
0.01204
0.00725
0.00178
-0.00375
-0.00845
-0.01166
-0.01335
-0.01396
-0.01397
-0.01349
-0.01242
-0.01051
-0.00761
-0.00399
-0.00047
0.00187
0.00243
0.00143
-0.0004
-0.00235
-0.00394
-0.00481
-0.00453
-0.00266
0.00086
0.0055
0.01034
0.01464
0.018
0.02045
0.02241
0.02456
0.02731
0.03039
0.03299
0.03408
0.03277
0.02864
0.022
0.01384
0.00564
-0.00095
-0.00466
-0.00509
-0.0027
0.00138
0.00583
0.0096
0.01228
0.01404
0.01536
0.01667
0.01808
0.01938
0.02014
0.01983
0.01793
0.01415
0.0087
0.00239
-0.00352
-0.00772
-0.00929
-0.00815
-0.00496
-0.00075
0.00368
0.00802
0.01212
0.01577
0.01902
0.02216
0.02531
0.02812
0.03005
0.03075
0.03028
0.02882
0.02648
0.02336
0.01974
0.01594
0.01225
0.00887
0.00588
0.00317
0.00049
-0.00213
-0.00424
-0.00527
-0.00512
-0.00432
-0.00358
-0.00326
-0.00327
-0.0034
-0.0035
-0.00333
-0.0026
-0.00096
0.00175
0.00523
0.00869
0.01113
0.01195
0.01142
0.01039
0.00969
0.00955
0.00966
0.00945
0.00854
0.00701
0.0053
0.00383
0.00266
0.0015
-0.00014
-0.00274
-0.00668
-0.0121
-0.0187
-0.0256
-0.03139
-0.03481
-0.03525
-0.03277
-0.02764
-0.02006
-0.01035
0.00082
0.01252
0.02384
0.03379
0.04131
0.04561
0.04646
0.04415
0.0391
0.0312
0.02
0.00528
-0.01225
-0.03082
-0.04809
-0.06189
-0.07082
-0.07441
-0.07295
-0.06723
-0.05819
-0.04694
-0.03463
-0.02227
-0.01044
0.00066
0.01074
0.01924
0.02544
0.02885
0.02928
0.02671
0.02116
0.01267
0.00154
-0.01143
-0.025
-0.03758
-0.04749
-0.05319
-0.05368
-0.0487
-0.03868
-0.02464
-0.00814
0.00895
0.02489
0.03867
0.05006
0.05899
0.06508
0.06774
0.06654
0.06144
0.05288
0.04178
0.02936
0.01687
0.00524
-0.00498
-0.01371
-0.02112
-0.02723
-0.0319
-0.03503
-0.03669
-0.03693
-0.03568
-0.03288
-0.02869
-0.02361
-0.01844
-0.01405
-0.01106
-0.00975
-0.00991
-0.01081
-0.01159
-0.01174
-0.01116
-0.00989
-0.00813
-0.00635
-0.00509
-0.0046
-0.0046
-0.0046
-0.00426
-0.00358
-0.00276
-0.00201
-0.00148
-0.00121
-0.0011
-0.00089
-0.00027
0.00107
0.00355
0.00767
0.01353
0.02041
0.02688
0.03142
0.03316
0.03216
0.02914
0.02501
0.02064
0.01657
0.01275
0.00865
0.00378
-0.00196
-0.00834
-0.01497
-0.02123
-0.0264
-0.02994
-0.0315
-0.03083
-0.02789
-0.02324
-0.01795
-0.01303
-0.00897
-0.00571
-0.00287
0.00005
0.00364
0.00821
0.01336
0.01793
0.02072
0.02117
0.01951
0.01638
0.01249
0.00857
0.00529
0.00315
0.00211
0.00151
0.00027
-0.00256
-0.00724
-0.01314
-0.01895
-0.02313
-0.02436
-0.02219
-0.01737
-0.01154
-0.00637
-0.0029
-0.00127
-0.00092
-0.00084
0
0.00216
0.00555
0.00953
0.01303
0.01471
0.01359
0.00969
0.00397
-0.00242
-0.00866
-0.01412
-0.01814
-0.02031
-0.0206
-0.01943
-0.01757
-0.01586
-0.01491
-0.01476
-0.01501
-0.015
-0.01426
-0.0128
-0.01143
-0.01151
-0.01429
-0.02018
-0.02853
-0.03797
-0.04705
-0.0546
-0.05986
-0.06253
-0.06293
-0.06179
-0.06008
-0.05863
-0.05772
-0.05683
-0.0549
-0.05098
-0.04476
-0.03658
-0.02718
-0.01718
-0.00693
0.00325
0.01286
0.02142
0.02867
0.0346
0.03935
0.04302
0.0454
0.04595
0.04423
0.04024
0.03455
0.02813
0.02214
0.01762
0.01509
0.01455
0.01576
0.01851
0.02255
0.02743
0.03249
0.03694
0.04
0.04118
0.04031
0.03736
0.03236
0.02549
0.01744
0.00955
0.00364
0.00133
0.00298
0.0075
0.01304
0.01803
0.0217
0.02413
0.02604
0.02846
0.03228
0.03784
0.04477
0.05206
0.05842
0.06253
0.06321
0.05979
0.0525
0.0426
0.03178
0.02143
0.01235
0.00478
-0.00142
-0.00673
-0.0116
-0.01629
-0.02069
-0.02422
-0.02573
-0.02386
-0.01781
-0.00807
0.00345
0.01424
0.02247
0.02763
0.03024
0.03113
0.03076
0.02893
0.02523
0.01966
0.01272
0.00491
-0.00364
-0.01317
-0.0236
-0.03386
-0.04202
-0.04613
-0.04512
-0.03908
-0.02928
-0.01768
-0.00632
0.00333
0.01062
0.01548
0.01814
0.01894
0.01839
0.017
0.01501
0.01211
0.00778
0.00177
-0.00548
-0.01282
-0.01874
-0.02224
-0.02351
-0.0237
-0.02392
-0.02461
-0.02561
-0.02635
-0.02609
-0.02432
-0.02101
-0.01653
-0.01145
-0.00657
-0.00279
-0.00092
-0.00133
-0.00377
-0.00722
-0.01027
-0.01187
-0.01193
-0.01101
-0.00973
-0.00842
-0.00714
-0.00574
-0.00385
-0.00109
0.00275
0.00742
0.01246
0.01728
0.02121
0.02334
0.02273
0.01891
0.01252
0.00539
-0.00038
-0.00362
-0.00464
-0.00477
-0.00554
-0.00799
-0.01239
-0.01815
-0.02402
-0.02837
-0.02987
-0.02815
-0.02391
-0.01845
-0.01318
-0.00934
-0.00784
-0.00908
-0.01279
-0.01795
-0.02294
-0.02612
-0.02636
-0.0235
-0.01833
-0.01206
-0.00578
-0.00011
0.00473
0.0089
0.01264
0.0159
0.01817
0.01856
0.01613
0.01051
0.0023
-0.00705
-0.01586
-0.0228
-0.02734
-0.02962
-0.03021
-0.02988
-0.02964
-0.03021
-0.03147
-0.03244
-0.03203
-0.02971
-0.02584
-0.02136
-0.01727
-0.01435
-0.01301
-0.01337
-0.01537
-0.01886
-0.02331
-0.02759
-0.03028
-0.03034
-0.02755
-0.02264
-0.01706
-0.01227
-0.00901
-0.00711
-0.00583
-0.00433
-0.00199
0.00143
0.00556
0.00959
0.01262
0.01408
0.0139
0.01254
0.01057
0.00818
0.00513
0.00118
-0.00374
-0.00937
-0.01514
-0.02007
-0.02305
-0.02326
-0.02077
-0.01658
-0.01204
-0.00813
-0.00502
-0.00238
0.00014
0.00257
0.00481
0.00699
0.00978
0.01419
0.02103
0.03004
0.03954
0.04712
0.05081
0.04981
0.04431
0.03523
0.02405
0.01248
0.00173
-0.0078
-0.01619
-0.02344
-0.02935
-0.03371
-0.03647
-0.03754
-0.03661
-0.03326
-0.02748
-0.01984
-0.01143
-0.00344
0.00331
0.0086
0.01264
0.01565
0.01767
0.01862
0.01847
0.01723
0.01487
0.01118
0.00619
0.00041
-0.00513
-0.00909
-0.01026
-0.00799
-0.00233
0.00599
0.01563
0.02462
0.03101
0.03377
0.0333
0.03102
0.02839
0.02626
0.02491
0.02419
0.02356
0.02206
0.01862
0.01259
0.00441
-0.00431
-0.01147
-0.01552
-0.01609
-0.01394
-0.01052
-0.00726
-0.00495
-0.00357
-0.00267
-0.00179
-0.00072
0.00042
0.00126
0.00142
0.00058
-0.00167
-0.00557
-0.0107
-0.01593
-0.01985
-0.02139
-0.01991
-0.0154
-0.00858
-0.00089
0.00601
0.01097
0.01379
0.01506
0.01538
0.01479
0.01276
0.00871
0.00251
-0.00531
-0.01391
-0.02231
-0.02946
-0.03437
-0.0367
-0.03694
-0.03616
-0.03545
-0.03525
-0.03512
-0.03405
-0.03121
-0.02642
-0.02026
-0.01388
-0.00856
-0.00542
-0.00499
-0.00704
-0.01085
-0.01531
-0.019
-0.02043
-0.01892
-0.01503
-0.01027
-0.00638
-0.00458
-0.00503
-0.00673
-0.00843
-0.00962
-0.01059
-0.01177
-0.0133
-0.01487
-0.01587
-0.01588
-0.01496
-0.01326
-0.01057
-0.00636
-0.00054
0.00613
0.01236
0.01701
0.01971
0.021
0.0219
0.02319
0.02518
0.0279
0.03138
0.03553
0.03988
0.04339
0.04489
0.04362
0.03984
0.03473
0.0299
0.02669
0.02573
0.02665
0.02843
0.03005
0.03085
0.03061
0.02945
0.02792
0.02703
0.02793
0.03123
0.03638
0.04171
0.04537
0.04634
0.04462
0.04086
0.03596
0.031
0.02696
0.02424
0.02255
0.02113
0.01923
0.01649
0.01307
0.00952
0.00631
0.00356
0.00088
-0.00243
-0.00689
-0.01236
-0.01802
-0.02278
-0.02578
-0.02659
-0.02531
-0.02218
-0.01756
-0.01189
-0.00585
-0.0002
0.00442
0.0076
0.00932
0.0099
0.0098
0.00935
0.00861
0.00772
0.00698
0.00667
0.00677
0.00707
0.00731
0.00704
0.00562
0.00274
-0.00117
-0.00505
-0.00783
-0.00884
-0.00804
-0.00607
-0.00389
-0.00216
-0.00101
-0.0002
0.00055
0.00149
0.00277
0.00426
0.00546
0.00576
0.00502
0.00387
0.00323
0.0037
0.00542
0.00813
0.01107
0.01312
0.01331
0.01152
0.00865
0.00609
0.00492
0.00559
0.00793
0.01116
0.01417
0.01595
0.01607
0.01474
0.01266
0.01063
0.00943
0.00942
0.0103
0.01109
0.01053
0.0076
0.00212
-0.00492
-0.01165
-0.01629
-0.01787
-0.01623
-0.01171
-0.00488
0.00345
0.01225
0.02055
0.02768
0.0333
0.03736
0.04002
0.04144
0.04154
0.03999
0.03629
0.02995
0.02091
0.00973
-0.00239
-0.01406
-0.02404
-0.03151
-0.03617
-0.03831
-0.03863
-0.03789
-0.0366
-0.035
-0.03289
-0.02951
-0.02395
-0.01595
-0.00627
0.00355
0.01176
0.01696
0.01858
0.01715
0.01416
0.01143
0.0104
0.01171
0.01494
0.01885
0.02188
0.02289
0.02165
0.01876
0.01535
0.0126
0.01123
0.01113
0.0117
0.01229
0.01229
0.01095
0.00758
0.00209
-0.00472
-0.01147
-0.01694
-0.02065
-0.02291
-0.02461
-0.02681
-0.0299
-0.03324
-0.03551
-0.03548
-0.0326
-0.02714
-0.02014
-0.01312
-0.00753
-0.00424
-0.00343
-0.00469
-0.00718
-0.01004
-0.01272
-0.01501
-0.01681
-0.01783
-0.01786
-0.01715
-0.01634
-0.01583
-0.01552
-0.01494
-0.01365
-0.0116
-0.00927
-0.00757
-0.00742
-0.00914
-0.01214
-0.01519
-0.01714
-0.0176
-0.01721
-0.01716
-0.01835
-0.02086
-0.02414
-0.02744
-0.0301
-0.0316
-0.03147
-0.02932
-0.02507
-0.01922
-0.01271
-0.00652
-0.00134
0.00272
0.00612
0.00951
0.01326
0.01728
0.02116
0.0242
0.02563
0.02486
0.02189
0.01721
0.01152
0.00561
0.00021
-0.00419
-0.00741
-0.00954
-0.01072
-0.01102
-0.01031
-0.00846
-0.00566
-0.00244
0.00086
0.00423
0.00754
0.01041
0.01274
0.01496
0.01749
0.02001
0.02183
0.02261
0.0228
0.0233
0.02463
0.02645
0.02765
0.02698
0.02388
0.01906
0.01425
0.01129
0.01121
0.01381
0.01796
0.02245
0.02655
0.02993
0.03246
0.03414
0.03504
0.03523
0.0346
0.03277
0.02923
0.02367
0.01632
0.008
-0.0003
-0.00783
-0.01429
-0.01965
-0.0238
-0.02624
-0.02629
-0.02357
-0.01827
-0.01115
-0.00338
0.00387
0.00989
0.01453
0.01781
0.01952
0.01922
0.01632
0.01044
0.00173
-0.00901
-0.02028
-0.03037
-0.0379
-0.04234
-0.04394
-0.04333
-0.04104
-0.03736
-0.03242
-0.02643
-0.01982
-0.01314
-0.00698
-0.00196
0.00135
0.00249
0.00122
-0.00225
-0.00716
-0.01223
-0.01605
-0.01768
-0.01723
-0.01591
-0.0154
-0.01705
-0.02143
-0.02825
-0.03654
-0.04497
-0.05222
-0.05709
-0.05873
-0.05682
-0.05162
-0.04374
-0.03407
-0.02355
-0.01292
-0.00267
0.00689
0.01561
0.02353
0.03066
0.03658
0.04044
0.04146
0.03934
0.03436
0.02731
0.01926
0.01142
0.00458
-0.00126
-0.00677
-0.01252
-0.01827
-0.02302
-0.02557
-0.02503
-0.02107
-0.01415
-0.00524
0.00473
0.01506
0.02487
0.03309
0.03894
0.04247
0.0444
0.04556
0.04637
0.04681
0.04671
0.04585
0.04369
0.03932
0.03209
0.02233
0.01135
0.001
-0.00701
-0.01168
-0.0131
-0.01208
-0.0096
-0.00645
-0.00316
0.00012
0.00362
0.00763
0.01211
0.01655
0.02007
0.02171
0.02058
0.01605
0.00813
-0.00223
-0.01332
-0.02332
-0.031
-0.03589
-0.03808
-0.03789
-0.03568
-0.03183
-0.02667
-0.02057
-0.01404
-0.00774
-0.00209
0.00294
0.0077
0.01229
0.01605
0.01763
0.01574
0.00998
0.00111
-0.00928
-0.01938
-0.02785
-0.03411
-0.03817
-0.04036
-0.0411
-0.04072
-0.03931
-0.03653
-0.03179
-0.02469
-0.01545
-0.00486
0.00606
0.01623
0.0246
0.03029
0.0329
0.03275
0.03059
0.02729
0.02374
0.02067
0.01836
0.01654
0.01489
0.0134
0.01241
0.01222
0.01284
0.01398
0.01521
0.01599
0.0157
0.0138
0.01026
0.00576
0.00151
-0.00131
-0.00205
-0.00086
0.00149
0.004
0.00583
0.00651
0.00588
0.00398
0.00116
-0.00183
-0.00412
-0.00524
-0.00529
-0.00466
-0.00365
-0.0024
-0.00103
0.00003
0.00007
-0.00158
-0.0051
-0.01013
-0.01587
-0.02136
-0.0257
-0.02825
-0.02885
-0.02775
-0.02561
-0.02338
-0.02192
-0.02163
-0.0224
-0.0238
-0.02527
-0.02633
-0.02671
-0.02651
-0.026
-0.02544
-0.02481
-0.02387
-0.0226
-0.02141
-0.02099
-0.02192
-0.02447
-0.02843
-0.03311
-0.03745
-0.04053
-0.04191
-0.0416
-0.03982
-0.0367
-0.03231
-0.0267
-0.02006
-0.01287
-0.00609
-0.00092
0.00187
0.00237
0.00129
-0.0005
-0.00251
-0.0046
-0.00665
-0.00852
-0.01025
-0.01215
-0.0147
-0.0182
-0.02254
-0.02694
-0.03004
-0.03062
-0.02835
-0.02401
-0.01901
-0.01467
-0.01166
-0.00975
-0.00816
-0.00615
-0.00321
0.00104
0.00671
0.01339
0.02033
0.02679
0.03224
0.03635
0.03886
0.03973
0.03915
0.03768
0.03604
0.03471
0.03372
0.03278
0.0315
0.02961
0.02713
0.02422
0.02104
0.01763
0.0141
0.01067
0.00777
0.00592
0.00557
0.00699
0.01013
0.01459
0.01962
0.0244
0.02827
0.03093
0.03234
0.03276
0.03265
0.03238
0.03189
0.03075
0.02846
0.02456
0.01894
0.01207
0.00502
-0.00113
-0.00581
-0.00884
-0.00986
-0.00825
-0.00348
0.00439
0.01452
0.02541
0.03526
0.04264
0.04701
0.04871
0.04878
0.04845
0.04859
0.04941
0.05051
0.05117
0.05051
0.04777
0.04274
0.03599
0.0286
0.02177
0.01659
0.0138
0.01334
0.01437
0.01577
0.01665
0.01678
0.01668
0.01721
0.01893
0.02164
0.02441
0.02602
0.02545
0.02221
0.01614
0.00737
-0.00355
-0.01548
-0.02678
-0.03569
-0.04123
-0.04376
-0.04465
-0.04547
-0.04715
-0.04972
-0.05255
-0.05474
-0.05541
-0.0539
-0.05007
-0.04446
-0.03818
-0.03253
-0.0286
-0.02681
-0.0268
-0.0278
-0.02903
-0.02987
-0.02991
-0.02895
-0.02711
-0.02493
-0.02306
-0.02154
-0.01942
-0.0153
-0.00835
0.00099
0.01107
0.01959
0.0245
0.02492
0.02164
0.01676
0.01255
0.01064
0.0114
0.01401
0.01711
0.0195
0.02024
0.01865
0.0145
0.00841
0.00205
-0.00216
-0.00217
0.00247
0.01003
0.01732
0.02121
0.02015
0.01474
0.0073
0.00066
-0.00306
-0.00339
-0.00163
0
-0.00025
-0.00285
-0.00686
-0.01048
-0.01183
-0.00979
-0.00429
0.0038
0.01309
0.02198
0.02893
0.03266
0.0324
0.02807
0.02032
0.01056
0.0007
-0.00746
-0.01298
-0.01588
-0.01699
-0.01754
-0.01856
-0.02038
-0.02245
-0.02358
-0.02249
-0.01838
-0.01141
-0.00286
0.0054
0.01172
0.01534
0.0166
0.01662
0.01666
0.01748
0.01897
0.02016
0.01967
0.01641
0.01032
0.00252
-0.00518
-0.01108
-0.01423
-0.01465
-0.01314
-0.01075
-0.00843
-0.0069
-0.0066
-0.00764
-0.00963
-0.01169
-0.01281
-0.01258
-0.01163
-0.01114
-0.01217
-0.01529
-0.02036
-0.0266
-0.03271
-0.03742
-0.04003
-0.04051
-0.0391
-0.03612
-0.03207
-0.02763
-0.02332
-0.01917
-0.0146
-0.0087
-0.00094
0.00827
0.0177
0.02588
0.03181
0.03502
0.03529
0.03272
0.02793
0.022
0.01607
0.01103
0.00723
0.00442
0.00186
-0.00126
-0.00536
-0.00998
-0.01369
-0.0149
-0.0128
-0.00766
-0.00051
0.00739
0.01498
0.02152
0.0266
0.02997
0.03155
0.03149
0.03025
0.0284
0.0264
0.02414
0.02117
0.01739
0.01337
0.01018
0.00871
0.00941
0.01218
0.01659
0.02219
0.02861
0.03537
0.0417
0.04646
0.04848
0.04712
0.04269
0.03618
0.02869
0.02097
0.01317
0.00506
-0.00342
-0.0119
-0.01972
-0.02611
-0.03026
-0.03159
-0.03002
-0.02601
-0.02032
-0.01394
-0.00791
-0.00294
0.00072
0.00312
0.00462
0.00595
0.00798
0.01106
0.01475
0.0183
0.02116
0.0232
0.02453
0.0253
0.02561
0.02577
0.02626
0.02739
0.0289
0.03013
0.03027
0.02853
0.02452
0.01856
0.01157
0.00469
-0.00108
-0.00507
-0.00689
-0.00656
-0.00453
-0.00152
0.0017
0.00446
0.00634
0.00725
0.00723
0.00623
0.00394
0.00001
-0.00553
-0.01214
-0.01896
-0.02495
-0.02898
-0.0302
-0.02853
-0.0248
-0.02047
-0.01692
-0.01481
-0.01381
-0.01298
-0.01128
-0.00819
-0.00398
0.00039
0.00374
0.00515
0.00425
0.00141
-0.00256
-0.0069
-0.01118
-0.01513
-0.01825
-0.01988
-0.01972
-0.01794
-0.01506
-0.01155
-0.00781
-0.00421
-0.00094
0.00228
0.00595
0.01038
0.01535
0.02014
0.02384
0.02574
0.02574
0.02452
0.02311
0.02217
0.0216
0.02088
0.01942
0.01681
0.01313
0.00909
0.00577
0.00388
0.00341
0.00366
0.00358
0.0022
-0.00092
-0.00542
-0.01046
-0.01526
-0.01932
-0.02231
-0.02412
-0.02489
-0.02526
-0.02618
-0.02833
-0.0315
-0.0344
-0.03525
-0.03284
-0.02728
-0.01995
-0.01266
-0.00701
-0.00398
-0.00365
-0.00519
-0.00737
-0.00915
-0.00988
-0.00926
-0.00729
-0.00439
-0.0015
0.00016
-0.0005
-0.004
-0.00994
-0.01697
-0.02341
-0.028
-0.03011
-0.02984
-0.02799
-0.02555
-0.02318
-0.02092
-0.01839
-0.0153
-0.01181
-0.00846
-0.00573
-0.00365
-0.00206
-0.00083
0.00022
0.00153
0.00355
0.00633
0.00932
0.01163
0.01242
0.01116
0.00783
0.00301
-0.00236
-0.00749
-0.01192
-0.01522
-0.01681
-0.0164
-0.01435
-0.01155
-0.00883
-0.00665
-0.00496
-0.00343
-0.00158
0.00095
0.0043
0.00812
0.01153
0.01351
0.01373
0.01285
0.01217
0.01279
0.01513
0.01883
0.02283
0.02557
0.02567
0.02251
0.0167
0.00975
0.00344
-0.00084
-0.00255
-0.0022
-0.00089
0.00035
0.0009
0.00064
-0.00012
-0.00083
-0.00083
0.00035
0.00279
0.00575
0.00789
0.00799
0.0057
0.00185
-0.00191
-0.00393
-0.00347
-0.00108
0.00175
0.00348
0.00319
0.00066
-0.00393
-0.01014
-0.01697
-0.02279
-0.02589
-0.02512
-0.02045
-0.01308
-0.00515
0.00102
0.00398
0.00375
0.00168
-0.00044
-0.00135
-0.00074
0.00083
0.00245
0.003
0.00141
-0.00275
-0.00882
-0.01516
-0.01992
-0.02194
-0.02122
-0.01895
-0.01687
-0.01641
-0.01804
-0.02127
-0.02503
-0.02804
-0.02909
-0.02746
-0.02317
-0.01696
-0.01022
-0.00458
-0.00157
-0.00204
-0.00576
-0.01135
-0.01693
-0.02098
-0.02291
-0.02299
-0.02203
-0.02089
-0.02008
-0.01968
-0.01933
-0.0184
-0.01614
-0.01199
-0.00608
0.00063
0.00665
0.01074
0.01251
0.0127
0.01284
0.01455
0.01857
0.02421
0.02951
0.03229
0.03112
0.02568
0.01673
0.00593
-0.00442
-0.01208
-0.01563
-0.01492
-0.0111
-0.00628
-0.00286
-0.00271
-0.00637
-0.01277
-0.0195
-0.02393
-0.02462
-0.02192
-0.01768
-0.01427
-0.01349
-0.0157
-0.01975
-0.0236
-0.02529
-0.02366
-0.01882
-0.01219
-0.006
-0.00229
-0.002
-0.00467
-0.00873
-0.01236
-0.01415
-0.01358
-0.01098
-0.0073
-0.00375
-0.00135
-0.00036
-0.00012
0.00064
0.00328
0.00874
0.01702
0.02701
0.03699
0.04537
0.05128
0.05473
0.05615
0.05591
0.0543
0.05168
0.04841
0.04449
0.03925
0.03161
0.0209
0.00764
-0.00633
-0.01857
-0.02699
-0.03048
-0.02911
-0.024
-0.01688
-0.00952
-0.00323
0.00145
0.00483
0.00783
0.01159
0.01688
0.0235
0.02999
0.03421
0.03428
0.02945
0.02026
0.0083
-0.0045
-0.0166
-0.02716
-0.03596
-0.04316
-0.04902
-0.05373
-0.05733
-0.05964
-0.06008
-0.05787
-0.0525
-0.04412
-0.0335
-0.02199
-0.01138
-0.00355
0.00033
0.0003
-0.0024
-0.00598
-0.00894
-0.01057
-0.01106
-0.01093
-0.01048
-0.00968
-0.00825
-0.00574
-0.00177
0.00358
0.00944
0.01457
0.01805
0.01965
0.01963
0.01851
0.01709
0.01629
0.01665
0.01815
0.0203
0.02257
0.0246
0.02632
0.02787
0.02942
0.03125
0.03362
0.03663
0.03999
0.04309
0.04525
0.04588
0.04447
0.04045
0.03343
0.02366
0.01224
0.00065
-0.00989
-0.01894
-0.02659
-0.03288
-0.03744
-0.03975
-0.0394
-0.03627
-0.03057
-0.02287
-0.01386
-0.0043
0.00513
0.0138
0.02112
0.02656
0.02982
0.03109
0.03094
0.02998
0.02822
0.02493
0.01925
0.01104
0.00105
-0.00946
-0.01902
-0.02624
-0.03015
-0.0305
-0.02782
-0.02324
-0.01802
-0.01299
-0.00848
-0.00476
-0.00224
-0.00106
-0.00087
-0.00106
-0.00117
-0.00098
-0.00044
0.00027
0.00072
0.00046
-0.0009
-0.00346
-0.00686
-0.01047
-0.01368
-0.01599
-0.01691
-0.01616
-0.0139
-0.01059
-0.0066
-0.0018
0.00439
0.01239
0.0217
0.03098
0.03868
0.04363
0.04534
0.04402
0.04051
0.03593
0.03117
0.02672
0.02272
0.019
0.01523
0.01119
0.00693
0.00284
-0.00043
-0.00212
-0.00184
0
0.00244
0.00463
0.00626
0.00759
0.00905
0.01089
0.01298
0.01503
0.01675
0.01772
0.01737
0.01522
0.01105
0.00497
-0.00228
-0.00915
-0.01389
-0.01559
-0.01484
-0.01333
-0.01281
-0.01395
-0.01601
-0.0175
-0.01731
-0.01539
-0.01262
-0.00999
-0.00794
-0.00632
-0.00477
-0.00321
-0.00193
-0.0013
-0.00153
-0.00253
-0.004
-0.00569
-0.00762
-0.01011
-0.0137
-0.01889
-0.02576
-0.03355
-0.0406
-0.04507
-0.04596
-0.04353
-0.03889
-0.03321
-0.02747
-0.02222
-0.01742
-0.01241
-0.0064
0.00098
0.00926
0.01719
0.02324
0.02637
0.02642
0.02395
0.01971
0.01431
0.00829
0.00228
-0.0029
-0.00665
-0.00873
-0.00942
-0.00924
-0.00859
-0.00727
-0.0046
0.00014
0.00686
0.01444
0.02124
0.02604
0.02861
0.0297
0.03033
0.03102
0.03153
0.03112
0.02896
0.02457
0.01821
0.01113
0.00521
0.00219
0.00277
0.00616
0.01074
0.01487
0.01756
0.01857
0.01807
0.01631
0.01352
0.01009
0.00654
0.00325
0.00025
-0.00252
-0.00501
-0.00703
-0.0084
-0.0091
-0.00925
-0.00899
-0.00832
-0.00718
-0.00571
-0.0044
-0.00374
-0.00403
-0.00529
-0.0074
-0.00997
-0.01236
-0.01382
-0.01378
-0.0121
-0.00932
-0.00633
-0.00368
-0.0012
0.0014
0.0039
0.00575
0.00651
0.00614
0.00481
0.00279
0.00059
-0.00091
-0.00094
0.00058
0.00295
0.00525
0.00698
0.00807
0.00858
0.00838
0.00725
0.005
0.00184
-0.00162
-0.00457
-0.00651
-0.0077
-0.009
-0.01142
-0.01541
-0.02053
-0.02551
-0.02874
-0.02894
-0.02564
-0.01927
-0.01102
-0.00261
0.00431
0.00864
0.01021
0.00994
0.00943
0.01
0.01181
0.01384
0.01452
0.01218
0.00578
-0.00423
-0.01564
-0.02549
-0.0316
-0.0333
-0.03124
-0.02667
-0.02092
-0.01514
-0.01017
-0.00658
-0.00441
-0.00314
-0.00181
0.00058
0.00459
0.00983
0.01511
0.01919
0.02151
0.02237
0.02253
0.02266
0.02298
0.02324
0.02305
0.02206
0.02011
0.01731
0.01395
0.01033
0.00673
0.00339
0.0004
-0.00229
-0.00454
-0.00583
-0.00555
-0.00341
0.00025
0.00469
0.00924
0.01376
0.01839
0.02296
0.02667
0.02856
0.02821
0.02587
0.02221
0.01811
0.01447
0.01198
0.01092
0.01092
0.01131
0.01176
0.01264
0.0147
0.01826
0.02275
0.02692
0.02954
0.03009
0.02915
0.02804
0.02802
0.02969
0.03264
0.03568
0.03741
0.03694
0.03434
0.03044
0.02613
0.0219
0.01784
0.01387
0.01001
0.00639
0.00322
0.00051
-0.00206
-0.00485
-0.00793
-0.01104
-0.01365
-0.01507
-0.01496
-0.01369
-0.01206
-0.01049
-0.00883
-0.00686
-0.00461
-0.00222
0.00015
0.00202
0.00242
0.00038
-0.00443
-0.01153
-0.02
-0.02877
-0.03667
-0.04254
-0.04568
-0.0462
-0.04484
-0.0424
-0.03929
-0.03559
-0.03138
-0.02695
-0.02275
-0.01923
-0.01679
-0.01589
-0.01673
-0.01908
-0.02231
-0.02576
-0.02897
-0.03174
-0.03427
-0.03724
-0.04144
-0.04724
-0.05415
-0.06086
-0.06566
-0.06715
-0.06472
-0.05859
-0.04941
-0.03821
-0.02635
-0.01535
-0.00665
-0.00123
0.00087
0.0006
-0.00064
-0.00167
-0.00213
-0.00246
-0.00326
-0.00476
-0.00677
-0.00877
-0.01004
-0.0097
-0.00703
-0.00167
0.00604
0.01497
0.02357
0.03042
0.03472
0.03646
0.03641
0.03575
0.03536
0.03537
0.03532
0.03441
0.03168
0.02638
0.01848
0.00884
-0.00113
-0.00992
-0.01624
-0.01941
-0.01959
-0.01763
-0.01473
-0.01184
-0.00932
-0.00718
-0.00553
-0.00475
-0.00515
-0.00676
-0.00937
-0.01282
-0.01703
-0.02184
-0.02681
-0.03127
-0.03457
-0.03646
-0.03719
-0.03728
-0.0373
-0.03757
-0.03806
-0.03849
-0.03845
-0.03728
-0.03406
-0.02802
-0.01912
-0.00828
0.00301
0.01335
0.02205
0.0293
0.03566
0.04145
0.04653
0.05054
0.05308
0.05388
0.05282
0.05013
0.04638
0.04221
0.03812
0.03447
0.03157
0.02947
0.02795
0.02679
0.026
0.02582
0.02638
0.02754
0.02919
0.03146
0.03444
0.03788
0.04108
0.04321
0.04368
0.04228
0.03919
0.03488
0.0301
0.02568
0.02221
0.01965
0.0172
0.01373
0.00843
0.00131
-0.00669
-0.01412
-0.01952
-0.02185
-0.02082
-0.01709
-0.01212
-0.00755
-0.00443
-0.0028
-0.00196
-0.00114
0.00002
0.00134
0.00222
0.00192
0.00013
-0.00276
-0.00593
-0.00873
-0.01104
-0.01322
-0.01573
-0.01885
-0.02263
-0.02687
-0.03132
-0.03577
-0.03999
-0.04371
-0.04645
-0.04759
-0.04672
-0.04418
-0.04097
-0.03803
-0.03572
-0.03374
-0.03142
-0.02811
-0.02338
-0.0172
-0.00973
-0.0012
0.00815
0.01789
0.02732
0.0357
0.04267
0.04839
0.05335
0.058
0.06264
0.06727
0.07141
0.07425
0.07504
0.07362
0.07033
0.06562
0.0598
0.05306
0.04559
0.03751
0.02895
0.02004
0.01102
0.00222
-0.00593
-0.01305
-0.01884
-0.02332
-0.02697
-0.03041
-0.03388
-0.03711
-0.03958
-0.04075
-0.04028
-0.0383
-0.03522
-0.03153
-0.02758
-0.02353
-0.01944
-0.01554
-0.01228
-0.00994
-0.00833
-0.00692
-0.00525
-0.00327
-0.00146
-0.00047
-0.00051
-0.00116
-0.00186
-0.00234
-0.0027
-0.00325
-0.0042
-0.00547
-0.00703
-0.00919
-0.01257
-0.0175
-0.02378
-0.03083
-0.03804
-0.04481
-0.05041
-0.05411
-0.05557
-0.05504
-0.05314
-0.05045
-0.04712
-0.04298
-0.03771
-0.0311
-0.0231
-0.01388
-0.00404
0.00546
0.0136
0.01981
0.02419
0.02736
0.03021
0.03344
0.03719
0.04101
0.04404
0.04537
0.04451
0.04176
0.03809
0.03455
0.03176
0.02988
0.02896
0.02921
0.03073
0.03292
0.03442
0.03385
0.03061
0.02522
0.01911
0.01387
0.01043
0.00878
0.00823
0.00788
0.00712
0.00593
0.00497
0.00527
0.00782
0.0132
0.02146
0.03197
0.04348
0.05434
0.06304
0.06869
0.07127
0.07153
0.07058
0.0692
0.0675
0.06504
0.0612
0.05572
0.04865
0.04016
0.03051
0.02036
0.01107
0.00417
0.00042
-0.00074
-0.00077
-0.00116
-0.00283
-0.00596
-0.0101
-0.01439
-0.01783
-0.01953
-0.01896
-0.01619
-0.01195
-0.00723
-0.00303
-0.00017
0.00087
0.00031
-0.00105
-0.00223
-0.00266
-0.00252
-0.00271
-0.00424
-0.00749
-0.01198
-0.01687
-0.02116
-0.02377
-0.02381
-0.0211
-0.01646
-0.01142
-0.00757
-0.00587
-0.00622
-0.00743
-0.00801
-0.00691
-0.00397
-0.00018
0.00276
0.00314
-0.00012
-0.00717
-0.01716
-0.02835
-0.03856
-0.04585
-0.04925
-0.04911
-0.04701
-0.04502
-0.04472
-0.04656
-0.04977
-0.05284
-0.05427
-0.05314
-0.04939
-0.04376
-0.03763
-0.03265
-0.03011
-0.03024
-0.03212
-0.0342
-0.03492
-0.03333
-0.02949
-0.02458
-0.0205
-0.01896
-0.02071
-0.02518
-0.031
-0.03673
-0.04141
-0.04465
-0.04659
-0.04781
-0.04925
-0.05191
-0.05616
-0.06129
-0.06567
-0.06739
-0.06486
-0.05726
-0.0449
-0.02942
-0.01358
-0.00035
0.00812
0.01124
0.01002
0.00637
0.00215
-0.00141
-0.00385
-0.00534
-0.00626
-0.00704
-0.00788
-0.00847
-0.00809
-0.00605
-0.00232
0.0025
0.00756
0.01197
0.01502
0.01663
0.01741
0.01812
0.01932
0.02141
0.02466
0.02884
0.0329
0.03514
0.03409
0.02941
0.02225
0.01493
0.00991
0.00874
0.01145
0.0168
0.02312
0.02909
0.03412
0.03821
0.0415
0.04395
0.0454
0.04577
0.04488
0.04241
0.0381
0.03207
0.02473
0.01644
0.00729
-0.00256
-0.0126
-0.02194
-0.02976
-0.03571
-0.03988
-0.04263
-0.04432
-0.04513
-0.04501
-0.04375
-0.04109
-0.03691
-0.03143
-0.02526
-0.01955
-0.0158
-0.01519
-0.01771
-0.02204
-0.02633
-0.0292
-0.03017
-0.02956
-0.02789
-0.02548
-0.02251
-0.01922
-0.01569
-0.0115
-0.00582
0.00191
0.01135
0.02136
0.03061
0.03826
0.0442
0.04853
0.05104
0.05119
0.04876
0.04448
0.03978
0.03595
0.03331
0.03116
0.02834
0.02406
0.01847
0.01273
0.00833
0.00629
0.00677
0.00905
0.01186
0.01387
0.01416
0.01234
0.00862
0.00363
-0.00195
-0.00763
-0.01322
-0.01859
-0.02337
-0.02698
-0.02911
-0.02989
-0.02958
-0.02833
-0.02635
-0.02397
-0.02133
-0.01834
-0.01494
-0.0114
-0.0084
-0.00661
-0.00622
-0.00667
-0.007
-0.00654
-0.00547
-0.00471
-0.00519
-0.00738
-0.01106
-0.0154
-0.01936
-0.02233
-0.02439
-0.02606
-0.02768
-0.02909
-0.02969
-0.02877
-0.02598
-0.0215
-0.01614
-0.01098
-0.00707
-0.00508
-0.00516
-0.0067
-0.00841
-0.00893
-0.00758
-0.00463
-0.00105
0.00199
0.00371
0.00402
0.00342
0.00253
0.00189
0.00198
0.00313
0.00537
0.00848
0.01218
0.01628
0.02053
0.02456
0.02808
0.03121
0.03446
0.03808
0.0417
0.04442
0.04524
0.04343
0.03874
0.03152
0.02263
0.01318
0.0044
-0.00242
-0.00625
-0.00696
-0.00547
-0.00318
-0.00112
0.00048
0.00205
0.00414
0.00693
0.01033
0.0142
0.01837
0.02245
0.02574
0.0275
0.0275
0.0263
0.02493
0.02432
0.02492
0.02662
0.02874
0.03032
0.03058
0.0292
0.02636
0.02268
0.019
0.01605
0.01434
0.01419
0.01556
0.01764
0.01889
0.01778
0.01356
0.00668
-0.00145
-0.00918
-0.01536
-0.01976
-0.02292
-0.02554
-0.02812
-0.03094
-0.03407
-0.03738
-0.04056
-0.04316
-0.04467
-0.04486
-0.04401
-0.04293
-0.04252
-0.0432
-0.04485
-0.04708
-0.04936
-0.0511
-0.0516
-0.05022
-0.04657
-0.04084
-0.03384
-0.02647
-0.01913
-0.01169
-0.00375
0.00487
0.01394
0.02266
0.02982
0.03411
0.03459
0.03116
0.02469
0.01679
0.00933
0.00386
0.00112
0.00094
0.00237
0.00416
0.00527
0.00546
0.00528
0.00558
0.00701
0.00973
0.0134
0.01738
0.02095
0.02352
0.02472
0.02473
0.02423
0.02409
0.02502
0.02721
0.03012
0.03258
0.03349
0.03244
0.02988
0.02695
0.02494
0.02469
0.02628
0.02908
0.03197
0.03387
0.03401
0.03217
0.02875
0.02473
0.02119
0.01859
0.01661
0.01457
0.01189
0.0082
0.0034
-0.00199
-0.00697
-0.01041
-0.01158
-0.01021
-0.0066
-0.00165
0.00328
0.00689
0.00863
0.00867
0.00757
0.0061
0.00511
0.00523
0.00671
0.00949
0.01325
0.01744
0.0213
0.02411
0.02533
0.02477
0.02248
0.01878
0.01429
0.00986
0.00642
0.00502
0.00641
0.01045
0.016
0.02175
0.02688
0.03108
0.03425
0.03634
0.03733
0.0373
0.03647
0.03521
0.03371
0.03182
0.02923
0.02592
0.0223
0.01901
0.01671
0.01597
0.01719
0.02038
0.02511
0.03062
0.03592
0.04003
0.04227
0.04247
0.04104
0.03886
0.03674
0.03464
0.03159
0.02642
0.01852
0.00804
-0.0041
-0.01639
-0.02703
-0.0346
-0.03846
-0.03869
-0.03577
-0.0303
-0.02318
-0.0155
-0.00808
-0.00111
0.00559
0.01196
0.01752
0.02143
0.02283
0.02095
0.01548
0.00672
-0.00445
-0.01678
-0.02887
-0.03949
-0.04775
-0.05296
-0.05467
-0.05288
-0.04811
-0.04117
-0.03275
-0.02336
-0.01343
-0.00363
0.00501
0.01126
0.01419
0.01364
0.01028
0.00516
-0.00062
-0.00601
-0.01021
-0.01318
-0.01562
-0.01847
-0.02254
-0.02828
-0.03537
-0.0425
-0.04784
-0.05005
-0.04884
-0.04484
-0.03911
-0.03289
-0.02728
-0.0229
-0.01966
-0.01694
-0.01406
-0.01064
-0.00671
-0.00269
0.0009
0.0036
0.00502
0.00489
0.00319
0.00022
-0.00349
-0.00714
-0.00975
-0.01052
-0.00915
-0.00587
-0.00124
0.00411
0.00966
0.0152
0.02093
0.02719
0.03387
0.04023
0.04513
0.04741
0.04629
0.04165
0.03419
0.02514
0.01596
0.00773
0.00096
-0.0044
-0.00866
-0.01227
-0.01569
-0.01916
-0.02265
-0.0258
-0.028
-0.02865
-0.02767
-0.02562
-0.02333
-0.02162
-0.02109
-0.0219
-0.02373
-0.02611
-0.02848
-0.03034
-0.03131
-0.03125
-0.03037
-0.02917
-0.02814
-0.0276
-0.02763
-0.02794
-0.02783
-0.02632
-0.02292
-0.01802
-0.01282
-0.00894
-0.00768
-0.00923
-0.01223
-0.01439
-0.01363
-0.00926
-0.00231
0.00502
0.0105
0.01299
0.0127
0.01078
0.00854
0.00697
0.00657
0.00728
0.00863
0.01011
0.01117
0.01106
0.00915
0.00553
0.00122
-0.00252
-0.00478
-0.00519
-0.00398
-0.00171
0.00101
0.00366
0.00586
0.00738
0.0082
0.00856
0.00884
0.00927
0.00973
0.00964
0.00835
0.0058
0.00271
0.0001
-0.00107
-0.00003
0.00375
0.01014
0.0179
0.02488
0.02899
0.02931
0.02643
0.02172
0.01641
0.01129
0.0068
0.00319
0.00036
-0.00215
-0.00504
-0.00874
-0.01309
-0.01737
-0.02071
-0.02232
-0.02175
-0.01905
-0.01488
-0.01019
-0.00573
-0.00178
0.00159
0.00432
0.0064
0.0078
0.00844
0.00806
0.00634
0.0032
-0.00106
-0.00588
-0.01076
-0.0155
-0.02017
-0.02469
-0.02852
-0.03085
-0.03129
-0.03012
-0.02783
-0.02475
-0.02103
-0.01681
-0.01226
-0.00755
-0.0028
0.00166
0.00532
0.00777
0.00903
0.00949
0.00971
0.00997
0.01007
0.00934
0.00693
0.00238
-0.00386
-0.01025
-0.01495
-0.01678
-0.01573
-0.01269
-0.00894
-0.0056
-0.00328
-0.00181
-0.00061
0.00084
0.00262
0.00442
0.00568
0.0057
0.00399
0.00062
-0.00382
-0.00858
-0.01294
-0.01617
-0.01767
-0.01743
-0.01629
-0.01547
-0.01579
-0.01756
-0.02059
-0.0242
-0.02737
-0.02912
-0.02892
-0.02683
-0.02338
-0.0193
-0.01544
-0.01262
-0.01106
-0.01001
-0.00826
-0.00487
0.00032
0.00661
0.01277
0.01756
0.02014
0.02037
0.01868
0.01584
0.01253
0.00936
0.00697
0.0059
0.0064
0.00817
0.01048
0.01262
0.01459
0.017
0.02036
0.02449
0.02879
0.03278
0.03616
0.03824
0.03785
0.03388
0.02605
0.01533
0.00377
-0.00619
-0.01267
-0.01511
-0.01448
-0.01263
-0.01113
-0.01036
-0.00943
-0.00701
-0.00241
0.00395
0.01074
0.01632
0.01936
0.01922
0.01603
0.01058
0.00387
-0.00326
-0.01014
-0.01625
-0.02127
-0.02511
-0.02789
-0.02979
-0.03081
-0.03063
-0.02854
-0.02362
-0.0152
-0.0035
0.00998
0.02264
0.03179
0.03578
0.03455
0.02934
0.02203
0.01451
0.00806
0.00325
0.00029
-0.0007
0.00021
0.00246
0.00521
0.00784
0.01021
0.01265
0.01571
0.01967
0.02431
0.02881
0.0319
0.03231
0.02933
0.02345
0.01628
0.00968
0.00499
0.0027
0.00252
0.00345
0.00422
0.0037
0.00135
-0.00273
-0.00765
-0.01191
-0.01409
-0.01357
-0.01059
-0.00573
0.0003
0.00657
0.01189
0.01536
0.01672
0.01647
0.01552
0.01473
0.0145
0.01473
0.01504
0.01497
0.0139
0.01122
0.00666
0.00083
-0.00518
-0.01033
-0.01411
-0.01667
-0.01857
-0.02037
-0.02201
-0.02253
-0.02069
-0.01591
-0.00879
-0.00077
0.00662
0.01234
0.01591
0.01724
0.01658
0.01448
0.01165
0.00869
0.00579
0.00281
-0.00042
-0.00373
-0.00669
-0.00894
-0.01038
-0.0111
-0.01111
-0.01017
-0.00787
-0.0041
0.00061
0.00529
0.00912
0.01183
0.01346
0.01396
0.01328
0.0115
0.00875
0.00497
0.00007
-0.00576
-0.01205
-0.01826
-0.02382
-0.0281
-0.03038
-0.03005
-0.02705
-0.02197
-0.01582
-0.00972
-0.00444
-0.00014
0.00353
0.00716
0.01135
0.01651
0.02256
0.02881
0.03409
0.03729
0.03781
0.03573
0.03171
0.02677
0.02177
0.01712
0.01273
0.0083
0.00358
-0.00125
-0.00565
-0.00915
-0.01167
-0.01333
-0.01428
-0.01469
-0.0148
-0.01475
-0.01455
-0.01412
-0.01316
-0.01128
-0.00823
-0.00427
-0.00017
0.00305
0.00457
0.00391
0.00112
-0.00303
-0.00688
-0.00861
-0.00723
-0.0029
0.00332
0.00995
0.01544
0.01868
0.01949
0.01849
0.01649
0.0139
0.01065
0.00666
0.00217
-0.00225
-0.006
-0.00887
-0.01119
-0.01349
-0.016
-0.01843
-0.02021
-0.02069
-0.01949
-0.01669
-0.01275
-0.00822
-0.00364
0.00042
0.00356
0.00561
0.00652
0.00636
0.00548
0.00448
0.00396
0.00426
0.00555
0.00776
0.01037
0.01237
0.01269
0.0106
0.00617
0.00045
-0.00484
-0.00811
-0.00882
-0.00766
-0.00589
-0.00462
-0.00452
-0.00595
-0.00873
-0.01198
-0.01417
-0.01399
-0.01124
-0.00701
-0.00296
-0.00038
0.00026
-0.00097
-0.00354
-0.00652
-0.00883
-0.0098
-0.00956
-0.00876
-0.00807
-0.00792
-0.00855
-0.00976
-0.01078
-0.01057
-0.00837
-0.00409
0.00155
0.00734
0.012
0.01439
0.01395
0.01117
0.00771
0.00566
0.00645
0.01017
0.01568
0.02119
0.02486
0.02548
0.02284
0.01775
0.01155
0.00572
0.00142
-0.00078
-0.00092
0.00055
0.00284
0.005
0.00586
0.00435
0.00014
-0.00592
-0.01227
-0.01734
-0.02014
-0.02026
-0.01788
-0.01356
-0.00826
-0.00325
0.00032
0.00187
0.00154
-0.00009
-0.00241
-0.00488
-0.00685
-0.00764
-0.00691
-0.00466
-0.00099
0.0039
0.0094
0.0145
0.01818
0.01969
0.01884
0.01611
0.01254
0.00911
0.00622
0.00359
0.00072
-0.00261
-0.00615
-0.00941
-0.0119
-0.01305
-0.01236
-0.00996
-0.00669
-0.00356
-0.00101
0.00117
0.00325
0.00514
0.00647
0.00695
0.00659
0.00568
0.00451
0.00298
0.00053
-0.00341
-0.00891
-0.01511
-0.02041
-0.02314
-0.02233
-0.01807
-0.01163
-0.00484
0.00069
0.00392
0.00439
0.00226
-0.00168
-0.00633
-0.01073
-0.01433
-0.0169
-0.01844
-0.01903
-0.01883
-0.01804
-0.01669
-0.01476
-0.01234
-0.00973
-0.00717
-0.00458
-0.00175
0.00127
0.00415
0.00661
0.0085
0.00983
0.0107
0.01126
0.01159
0.01179
0.012
0.01238
0.01321
0.01497
0.01804
0.02228
0.02685
0.03061
0.03233
0.03101
0.02629
0.01887
0.01022
0.00186
-0.00518
-0.01044
-0.01373
-0.01493
-0.01406
-0.01165
-0.00862
-0.00574
-0.00311
-0.00025
0.0033
0.00744
0.01143
0.01434
0.01552
0.01466
0.01183
0.00742
0.00217
-0.0029
-0.00682
-0.00908
-0.00979
-0.00948
-0.00884
-0.00845
-0.00856
-0.00905
-0.00957
-0.00968
-0.00927
-0.00884
-0.00933
-0.01159
-0.01596
-0.02219
-0.0294
-0.03614
-0.04076
-0.04213
-0.04012
-0.03548
-0.02905
-0.0214
-0.01312
-0.00502
0.00214
0.00801
0.01277
0.01685
0.02052
0.02369
0.02604
0.02696
0.02561
0.02132
0.01426
0.00575
-0.00225
-0.00821
-0.01162
-0.01291
-0.01295
-0.01257
-0.01216
-0.01173
-0.01114
-0.01021
-0.00867
-0.0063
-0.00316
0.00033
0.00361
0.00594
0.00651
0.00493
0.00153
-0.00265
-0.00619
-0.00791
-0.00742
-0.00527
-0.00268
-0.00096
-0.00094
-0.00276
-0.00584
-0.0091
-0.01119
-0.01114
-0.00906
-0.00597
-0.00299
-0.00073
0.00054
0.00065
-0.00043
-0.00242
-0.00447
-0.00522
-0.00339
0.00127
0.00779
0.01464
0.02035
0.02382
0.02467
0.02354
0.02177
0.02065
0.02063
0.02112
0.02088
0.01868
0.01392
0.0069
-0.00138
-0.00969
-0.01704
-0.02279
-0.02649
-0.02781
-0.02668
-0.02366
-0.01976
-0.01601
-0.01285
-0.01008
-0.00707
-0.00318
0.00183
0.00724
0.01145
0.01264
0.00988
0.00365
-0.00437
-0.01218
-0.01833
-0.02235
-0.02463
-0.02598
-0.02719
-0.02858
-0.02973
-0.02976
-0.02782
-0.02343
-0.01661
-0.00807
0.00085
0.0088
0.01499
0.01929
0.02177
0.02244
0.02131
0.01858
0.01488
0.01123
0.00845
0.00662
0.00496
0.00237
-0.00192
-0.00755
-0.01286
-0.01564
-0.01461
-0.01021
-0.00396
0.00262
0.00862
0.01368
0.0177
0.02064
0.02244
0.02305
0.02268
0.02202
0.02179
0.02206
0.02205
0.0208
0.01799
0.01408
0.0098
0.00574
0.00234
-0.00004
-0.00109
-0.0009
0.00001
0.00089
0.00136
0.00147
0.00137
0.00113
0.00069
0.00006
-0.00077
-0.00189
-0.00351
-0.0057
-0.00806
-0.00976
-0.0099
-0.0082
-0.00513
-0.00159
0.00151
0.00353
0.00403
0.00284
0.00028
-0.00278
-0.0053
-0.00666
-0.0068
-0.00585
-0.00397
-0.00148
0.00109
0.00315
0.00426
0.00417
0.00295
0.00097
-0.0012
-0.00318
-0.00498
-0.00693
-0.00916
-0.0113
-0.01278
-0.01319
-0.01242
-0.01061
-0.00803
-0.00511
-0.0024
-0.0005
0.00022
-0.00013
-0.00102
-0.00186
-0.00235
-0.00237
-0.00187
-0.00071
0.00125
0.00402
0.00737
0.01076
0.01364
0.01567
0.01667
0.01637
0.01455
0.0114
0.00764
0.00411
0.00133
-0.00075
-0.00252
-0.00429
-0.00599
-0.0072
-0.00741
-0.00633
-0.00396
-0.00048
0.00379
0.00836
0.01255
0.01571
0.01749
0.01773
0.01638
0.01362
0.00999
0.0061
0.00227
-0.00158
-0.00559
-0.00967
-0.01346
-0.01654
-0.01858
-0.01963
-0.02005
-0.0201
-0.01972
-0.01861
-0.01644
-0.01301
-0.00824
-0.00231
0.00406
0.00976
0.01378
0.0156
0.01518
0.01285
0.00915
0.00478
0.00055
-0.00267
-0.00404
-0.00298
0.00065
0.0063
0.01262
0.01791
0.02086
0.02114
0.0195
0.01734
0.01587
0.01548
0.0157
0.01578
0.01513
0.01334
0.00998
0.00473
-0.00246
-0.01125
-0.02097
-0.03053
-0.03834
-0.04283
-0.04319
-0.03973
-0.03366
-0.02641
-0.01904
-0.01201
-0.00528
0.00133
0.00787
0.01391
0.01853
0.02072
0.01983
0.01596
0.01005
0.00346
-0.00264
-0.0077
-0.01158
-0.01434
-0.01608
-0.01703
-0.01743
-0.01732
-0.01647
-0.01448
-0.01097
-0.00576
0.00094
0.00859
0.01647
0.02358
0.02865
0.03046
0.02859
0.02381
0.01778
0.01231
0.00864
0.00701
0.00675
0.00664
0.00547
0.00269
-0.00131
-0.00552
-0.00886
-0.01049
-0.00997
-0.00736
-0.00348
0.00022
0.00222
0.00162
-0.00157
-0.00658
-0.01233
-0.01769
-0.02169
-0.0238
-0.02416
-0.02353
-0.02303
-0.0236
-0.02534
-0.0274
-0.02844
-0.02709
-0.02242
-0.01445
-0.00433
0.00595
0.01441
0.0197
0.02149
0.02042
0.01773
0.01461
0.01156
0.00819
0.00348
-0.00367
-0.01369
-0.02565
-0.03736
-0.04625
-0.05035
-0.04891
-0.04233
-0.03199
-0.01996
-0.00852
0.00046
0.00618
0.00908
0.01044
0.01151
0.01289
0.01441
0.01538
0.01495
0.01253
0.00802
0.00172
-0.0058
-0.01396
-0.0219
-0.02832
-0.03178
-0.03141
-0.02747
-0.02127
-0.01445
-0.00802
-0.00201
0.00409
0.01069
0.01782
0.02512
0.03182
0.03682
0.03903
0.03777
0.03305
0.02551
0.01641
0.00764
0.00125
-0.00145
-0.00068
0.00177
0.00354
0.00298
-0.00012
-0.00478
-0.00949
-0.01286
-0.01379
-0.01173
-0.0069
-0.00024
0.00681
0.01269
0.0163
0.01768
0.01805
0.0188
0.0204
0.02211
0.02265
0.02098
0.01671
0.01001
0.00151
-0.00756
-0.01529
-0.01971
-0.0197
-0.0155
-0.00829
0.00054
0.0098
0.01841
0.02534
0.03007
0.03275
0.03383
0.03354
0.03177
0.02818
0.02247
0.01481
0.00604
-0.00257
-0.00985
-0.01481
-0.01678
-0.01545
-0.01099
-0.00408
0.00415
0.01225
0.01892
0.02336
0.02559
0.02618
0.02574
0.02479
0.02361
0.02211
0.01987
0.01653
0.01212
0.0071
0.0021
-0.00229
-0.00561
-0.00752
-0.00813
-0.00808
-0.00834
-0.00962
-0.012
-0.01474
-0.01656
-0.01627
-0.01355
-0.00922
-0.00487
-0.00203
-0.00144
-0.00275
-0.00485
-0.00661
-0.00738
-0.00711
-0.00627
-0.00555
-0.00549
-0.00624
-0.00766
-0.00942
-0.01107
-0.01224
-0.01287
-0.01331
-0.01398
-0.01501
-0.01607
-0.01662
-0.01616
-0.01424
-0.0106
-0.00539
0.00072
0.00656
0.01093
0.01304
0.01265
0.00996
0.00538
-0.00072
-0.00801
-0.01593
-0.02351
-0.02951
-0.03287
-0.03299
-0.03006
-0.02506
-0.01924
-0.01366
-0.00914
-0.00618
-0.00477
-0.00432
-0.0041
-0.00376
-0.00337
-0.00298
-0.00236
-0.0011
0.00103
0.00375
0.00641
0.00822
0.00845
0.0067
0.00314
-0.0013
-0.00514
-0.00703
-0.00649
-0.00397
-0.00051
0.00281
0.00546
0.00748
0.0092
0.01059
0.01131
0.01111
0.01018
0.00894
0.00776
0.00679
0.00609
0.00586
0.00645
0.00818
0.01106
0.01477
0.01886
0.02287
0.02623
0.02816
0.02794
0.02544
0.02119
0.01623
0.01179
0.00895
0.00842
0.01023
0.01359
0.01701
0.01904
0.01897
0.01715
0.01461
0.01253
0.01169
0.01227
0.01379
0.01529
0.01573
0.01452
0.01193
0.00909
0.00742
0.00787
0.0104
0.01395
0.01702
0.01821
0.01658
0.01195
0.00491
-0.00333
-0.01124
-0.01745
-0.02118
-0.02236
-0.02151
-0.01944
-0.01695
-0.01455
-0.01233
-0.00988
-0.00665
-0.00244
0.00234
0.00702
0.01115
0.01458
0.01712
0.01824
0.01731
0.01437
0.01043
0.00696
0.00504
0.00488
0.00599
0.00742
0.00807
0.00715
0.00446
0.00052
-0.00372
-0.00718
-0.00911
-0.00959
-0.00949
-0.00975
-0.01064
-0.01164
-0.01197
-0.01123
-0.00973
-0.00802
-0.00647
-0.00515
-0.00411
-0.00351
-0.00361
-0.0047
-0.00671
-0.00905
-0.01072
-0.01102
-0.00986
-0.00768
-0.00505
-0.00248
-0.00057
0.00004
-0.00092
-0.003
-0.00528
-0.00678
-0.00683
-0.00526
-0.00253
0.0004
0.00254
0.00341
0.00314
0.00234
0.00178
0.00213
0.00389
0.00707
0.01097
0.01416
0.01505
0.01279
0.0077
0.00117
-0.00492
-0.00896
-0.01023
-0.00892
-0.00591
-0.00237
0.00073
0.00302
0.00483
0.00697
0.01025
0.0148
0.0196
0.02284
0.02298
0.01954
0.0133
0.00602
-0.00042
-0.00489
-0.00722
-0.0076
-0.00611
-0.00305
0.00081
0.00461
0.00798
0.0111
0.01432
0.0178
0.02147
0.02515
0.02865
0.03184
0.0345
0.03608
0.03571
0.03259
0.02663
0.01873
0.0104
0.00296
-0.00282
-0.00678
-0.00922
-0.01065
-0.01143
-0.01168
-0.01129
-0.0099
-0.00694
-0.00192
0.00523
0.01403
0.02336
0.03172
0.03759
0.03998
0.03895
0.03565
0.03151
0.02725
0.02234
0.01535
0.00508
-0.00834
-0.02331
-0.03746
-0.04859
-0.05532
-0.05718
-0.05443
-0.04785
-0.03882
-0.02913
-0.02046
-0.0138
-0.00911
-0.00558
-0.00237
0.00078
0.00356
0.00545
0.00604
0.00506
0.00244
-0.00162
-0.00657
-0.01152
-0.01534
-0.01695
-0.01585
-0.01252
-0.00833
-0.00498
-0.0037
-0.0046
-0.00658
-0.00805
-0.00779
-0.00546
-0.00152
0.00304
0.00709
0.00971
0.01028
0.00854
0.00475
-0.00017
-0.00497
-0.00873
-0.01114
-0.01231
-0.01244
-0.0117
-0.01043
-0.00897
-0.00746
-0.00583
-0.00393
-0.00175
0.00046
0.00227
0.00321
0.00295
0.00137
-0.00116
-0.00391
-0.00618
-0.0075
-0.00747
-0.00591
-0.00314
0.00005
0.00272
0.0042
0.00438
0.00359
0.00241
0.00136
0.00066
0.00028
0.00011
0.00023
0.00089
0.00217
0.00379
0.00519
0.00597
0.00599
0.00525
0.00384
0.00209
0.00038
-0.00114
-0.00259
-0.00406
-0.00538
-0.00621
-0.00635
-0.00595
-0.00543
-0.00529
-0.00577
-0.00646
-0.00636
-0.00441
-0.00021
0.00566
0.01193
0.01706
0.01983
0.01967
0.01663
0.01137
0.00502
-0.00112
-0.00605
-0.00925
-0.01072
-0.01101
-0.01107
-0.0116
-0.01234
-0.01217
-0.00999
-0.00542
0.00119
0.00922
0.01793
0.0263
0.03294
0.03644
0.03604
0.03193
0.02516
0.01723
0.00945
0.00259
-0.00305
-0.00742
-0.0107
-0.01337
-0.01579
-0.01765
-0.01797
-0.01568
-0.01028
-0.00221
0.00717
0.01592
0.02226
0.02514
0.0244
0.0208
0.01572
0.0108
0.00721
0.00525
0.00448
0.00396
0.00269
-0.00016
-0.00482
-0.01066
-0.01626
-0.02019
-0.02181
-0.02144
-0.01976
-0.01738
-0.01469
-0.0117
-0.00802
-0.00321
0.00283
0.00968
0.01664
0.02306
0.02847
0.03243
0.03432
0.03347
0.02941
0.02224
0.01283
0.00256
-0.00736
-0.01626
-0.02383
-0.02987
-0.03452
-0.03816
-0.04105
-0.04276
-0.04229
-0.03862
-0.0314
-0.02128
-0.00992
0.00063
0.00873
0.01376
0.01596
0.01582
0.0137
0.01004
0.00568
0.00154
-0.00179
-0.00427
-0.00619
-0.00787
-0.0094
-0.01059
-0.01097
-0.00998
-0.00736
-0.00357
0.00025
0.00278
0.00317
0.00118
-0.00293
-0.00844
-0.01418
-0.01873
-0.02108
-0.02099
-0.01914
-0.01666
-0.01467
-0.01375
-0.01355
-0.01293
-0.01063
-0.00632
-0.00097
0.00387
0.0071
0.00848
0.0084
0.00748
0.00624
0.00498
0.00387
0.00303
0.00255
0.00241
0.00226
0.00148
-0.00035
-0.0031
-0.00635
-0.00951
-0.01189
-0.01286
-0.01217
-0.01004
-0.00693
-0.00345
-0.00025
0.00207
0.00306
0.00264
0.00109
-0.00123
-0.00408
-0.0072
-0.01045
-0.01372
-0.01676
-0.01924
-0.021
-0.02215
-0.02264
-0.02206
-0.01991
-0.01595
-0.01054
-0.00474
0.00008
0.00302
0.00409
0.00421
0.00453
0.00587
0.0084
0.01151
0.01406
0.015
0.01384
0.01079
0.00665
0.00243
-0.00108
-0.00356
-0.00505
-0.00568
-0.00561
-0.00526
-0.00531
-0.00644
-0.00906
-0.01292
-0.01706
-0.02018
-0.02109
-0.01898
-0.01362
-0.00562
0.00375
0.01283
0.01988
0.02372
0.02403
0.02147
0.01744
0.01352
0.01077
0.0093
0.00846
0.00718
0.00473
0.00116
-0.00263
-0.0054
-0.00618
-0.00461
-0.001
0.00375
0.00832
0.01136
0.01202
0.01047
0.0078
0.00539
0.00421
0.00462
0.00645
0.00919
0.01207
0.01426
0.01501
0.01397
0.01146
0.00817
0.00479
0.00175
-0.00093
-0.00347
-0.00602
-0.00849
-0.01077
-0.01283
-0.01483
-0.01682
-0.0183
-0.01813
-0.01516
-0.00901
-0.00053
0.00837
0.01538
0.01887
0.01856
0.01538
0.0108
0.00628
0.003
0.00138
0.00097
0.00073
-0.00035
-0.00274
-0.0062
-0.00976
-0.01214
-0.01237
-0.01025
-0.00636
-0.00188
0.00181
0.00361
0.00324
0.00139
-0.00065
-0.00173
-0.00146
-0.00035
0.00057
0.0004
-0.00127
-0.00445
-0.00871
-0.01315
-0.01655
-0.01789
-0.01668
-0.01306
-0.00776
-0.00176
0.00394
0.00835
0.01065
0.01058
0.00863
0.00587
0.00349
0.00233
0.0024
0.00298
0.0031
0.00202
-0.00036
-0.00328
-0.00538
-0.00534
-0.00286
0.00107
0.00476
0.00679
0.00672
0.00493
0.00225
-0.00037
-0.00224
-0.00318
-0.00348
-0.00366
-0.00397
-0.00432
-0.00442
-0.00421
-0.00387
-0.00353
-0.00301
-0.00206
-0.00063
0.00114
0.00302
0.00469
0.00587
0.00644
0.00653
0.00623
0.00559
0.00475
0.00405
0.00366
0.00327
0.00214
-0.00038
-0.00418
-0.00812
-0.01067
-0.01067
-0.00793
-0.0033
0.00142
0.00417
0.00373
0.00047
-0.00374
-0.0067
-0.00707
-0.00485
-0.00096
0.00331
0.00667
0.00812
0.00721
0.00385
-0.0018
-0.00899
-0.01601
-0.02064
-0.02137
-0.01816
-0.01227
-0.0055
0.00055
0.00499
0.00771
0.00934
0.01088
0.01316
0.01634
0.01989
0.02277
0.02386
0.02239
0.01836
0.01268
0.00689
0.0025
0.00026
-0.00009
0.00078
0.00213
0.00319
0.00318
0.00171
-0.00103
-0.00423
-0.00677
-0.00764
-0.00633
-0.00308
0.00098
0.00408
0.00462
0.00192
-0.00344
-0.00985
-0.0154
-0.01877
-0.01944
-0.01738
-0.01278
-0.00614
0.00165
0.00943
0.01622
0.02146
0.02486
0.02616
0.0253
0.0226
0.01862
0.01381
0.00835
0.00226
-0.00444
-0.01138
-0.01769
-0.02223
-0.02412
-0.02312
-0.01965
-0.01476
-0.0099
-0.00627
-0.00426
-0.00347
-0.00323
-0.00299
-0.00249
-0.00173
-0.00073
0.00056
0.0021
0.00353
0.00428
0.0038
0.00177
-0.00173
-0.00609
-0.01023
-0.01293
-0.01337
-0.0116
-0.00849
-0.00519
-0.00258
-0.00098
-0.00001
0.00107
0.00275
0.00475
0.00629
0.00678
0.00637
0.00572
0.00537
0.00546
0.00591
0.00665
0.00771
0.00914
0.01072
0.01181
0.01167
0.00983
0.00633
0.00163
-0.00347
-0.008
-0.0112
-0.01278
-0.01301
-0.01241
-0.01133
-0.00976
-0.00766
-0.00526
-0.00287
-0.00039
0.00259
0.00635
0.0106
0.01444
0.01676
0.01671
0.01412
0.00956
0.00402
-0.00149
-0.00624
-0.00985
-0.01223
-0.01342
-0.0137
-0.01356
-0.01344
-0.01342
-0.01313
-0.01183
-0.00871
-0.0033
0.00414
0.01245
0.01994
0.02508
0.02714
0.02646
0.0241
0.02116
0.01803
0.01435
0.00957
0.00364
-0.0027
-0.00842
-0.01259
-0.01469
-0.01459
-0.01252
-0.00889
-0.00421
0.00094
0.00593
0.00992
0.01211
0.01217
0.01052
0.00805
0.0056
0.00351
0.00148
-0.00097
-0.00406
-0.0074
-0.01006
-0.01108
-0.01022
-0.00815
-0.00593
-0.00423
-0.003
-0.00185
-0.0007
-0.00003
-0.00039
-0.00186
-0.00393
-0.00604
-0.00796
-0.00985
-0.0118
-0.01336
-0.01374
-0.01235
-0.00912
-0.00455
0.00054
0.00533
0.00926
0.01211
0.01374
0.01405
0.01297
0.01055
0.00716
0.0037
0.00134
0.00091
0.00236
0.00477
0.00652
0.00606
0.0028
-0.0025
-0.00824
-0.01296
-0.01603
-0.0175
-0.01759
-0.01635
-0.01384
-0.01037
-0.00659
-0.00322
-0.00061
0.00141
0.00321
0.00473
0.00535
0.0044
0.00177
-0.00196
-0.00571
-0.00852
-0.01002
-0.01068
-0.01123
-0.012
-0.01276
-0.01307
-0.01259
-0.01118
-0.00898
-0.0064
-0.00406
-0.00255
-0.0021
-0.0024
-0.00281
-0.00275
-0.00201
-0.00071
0.00093
0.00274
0.00443
0.00544
0.00524
0.00365
0.00073
-0.00324
-0.00766
-0.01173
-0.01485
-0.0167
-0.01707
-0.01581
-0.01301
-0.00898
-0.00425
0.00064
0.00517
0.00883
0.01129
0.01252
0.01282
0.01258
0.01204
0.01113
0.00966
0.00759
0.0051
0.00249
0
-0.00219
-0.00374
-0.00405
-0.00272
0.00001
0.00315
0.00538
0.0056
0.00347
-0.0004
-0.00444
-0.00688
-0.00656
-0.00358
0.00095
0.00561
0.00926
0.01115
0.01099
0.00907
0.00619
0.00326
0.00096
-0.0003
-0.00057
-0.00046
-0.00093
-0.00264
-0.00561
-0.00918
-0.01238
-0.01424
-0.01413
-0.01186
-0.00759
-0.00194
0.0041
0.00939
0.0132
0.01535
0.01598
0.01547
0.01434
0.01326
0.01267
0.01252
0.01228
0.01116
0.00862
0.00477
0.00013
-0.00471
-0.00939
-0.01364
-0.01719
-0.01971
-0.021
-0.02117
-0.02058
-0.0196
-0.01838
-0.01668
-0.01408
-0.01031
-0.00576
-0.0014
0.00151
0.00189
-0.00052
-0.00484
-0.00934
-0.0122
-0.01244
-0.01026
-0.00678
-0.00325
-0.00045
0.00161
0.00333
0.00472
0.00535
0.00489
0.00342
0.00117
-0.00169
-0.00502
-0.0086
-0.01202
-0.01482
-0.01668
-0.01765
-0.01784
-0.01709
-0.01482
-0.01054
-0.00423
0.0035
0.01154
0.01856
0.02336
0.02533
0.02456
0.02165
0.01731
0.01196
0.00561
-0.00169
-0.00935
-0.01616
-0.02079
-0.02249
-0.02128
-0.01792
-0.01358
-0.00922
-0.00535
-0.00196
0.00117
0.0042
0.00704
0.00939
0.01107
0.01221
0.01295
0.01316
0.01226
0.00967
0.00551
0.00069
-0.0036
-0.00659
-0.00813
-0.00841
-0.00772
-0.00641
-0.005
-0.00407
-0.00399
-0.00478
-0.00612
-0.00759
-0.00892
-0.00995
-0.01049
-0.01011
-0.00817
-0.00411
0.00194
0.00901
0.01544
0.01956
0.02035
0.01781
0.01296
0.00754
0.00325
0.00097
0.0004
0.00061
0.00069
0.00017
-0.00093
-0.00219
-0.00289
-0.00243
-0.00059
0.00237
0.00613
0.01041
0.01481
0.01877
0.02171
0.02327
0.02337
0.0221
0.01966
0.01642
0.01286
0.00946
0.00648
0.00391
0.00161
-0.00058
-0.0028
-0.00479
-0.00585
-0.00537
-0.00324
0.00017
0.00415
0.00772
0.00999
0.01064
0.01012
0.00925
0.00858
0.00799
0.00701
0.00548
0.00385
0.00272
0.00239
0.00269
0.00318
0.00324
0.00237
0.00033
-0.00275
-0.00645
-0.01015
-0.01324
-0.01536
-0.01649
-0.01693
-0.01713
-0.01735
-0.01742
-0.01687
-0.01541
-0.01316
-0.01033
-0.00692
-0.00265
0.00273
0.009
0.01526
0.02019
0.02265
0.02227
0.01955
0.01526
0.01004
0.00424
-0.002
-0.00853
-0.01506
-0.02118
-0.0262
-0.02913
-0.02894
-0.02519
-0.01838
-0.00966
-0.00043
0.00797
0.01428
0.01765
0.01805
0.01644
0.01426
0.01268
0.01201
0.0116
0.01005
0.00586
-0.00169
-0.01189
-0.02276
-0.03186
-0.03716
-0.03753
-0.03296
-0.02457
-0.01427
-0.00424
0.00382
0.00905
0.01163
0.01261
0.01334
0.01483
0.01738
0.02068
0.02404
0.02656
0.02749
0.02664
0.02443
0.0216
0.01868
0.01577
0.01259
0.00884
0.00454
0.00005
-0.00404
-0.00714
-0.00881
-0.00875
-0.00686
-0.00334
0.00123
0.00615
0.01079
0.01484
0.01822
0.02091
0.02268
0.02316
0.02203
0.01943
0.01596
0.01238
0.00918
0.00645
0.00405
0.00194
0.00025
-0.00086
-0.00145
-0.00165
-0.00147
-0.00097
-0.00029
0.00043
0.00115
0.0018
0.00232
0.0027
0.00302
0.00335
0.0036
0.00348
0.00273
0.00142
0.00003
-0.0008
-0.00055
0.00089
0.00319
0.00566
0.00757
0.00825
0.0073
0.00466
0.00075
-0.00341
-0.00651
-0.0076
-0.0065
-0.00371
-0.00002
0.00384
0.0073
0.01003
0.01185
0.01271
0.0127
0.01199
0.01067
0.00861
0.00556
0.00124
-0.00444
-0.01105
-0.0176
-0.02278
-0.02548
-0.02505
-0.02152
-0.01583
-0.00975
-0.00522
-0.00325
-0.00331
-0.00374
-0.00286
0.00008
0.00471
0.00967
0.01324
0.0139
0.0109
0.00454
-0.00386
-0.01243
-0.01939
-0.02363
-0.02492
-0.02381
-0.02111
-0.01742
-0.01307
-0.00837
-0.00372
0.00055
0.00416
0.00693
0.00861
0.00895
0.00791
0.00577
0.0031
0.00054
-0.00132
-0.00216
-0.00216
-0.0018
-0.0015
-0.00142
-0.00167
-0.00232
-0.00336
-0.00453
-0.00545
-0.00569
-0.00484
-0.00259
0.00111
0.00603
0.01163
0.01714
0.02175
0.02518
0.02766
0.02944
0.03028
0.02962
0.02694
0.02215
0.01581
0.009
0.00279
-0.00218
-0.0059
-0.00869
-0.01076
-0.01191
-0.01178
-0.01019
-0.00727
-0.00324
0.00179
0.0076
0.01365
0.01915
0.02335
0.02575
0.02597
0.02368
0.01891
0.01251
0.00597
0.00077
-0.00234
-0.00341
-0.00309
-0.00239
-0.00236
-0.00349
-0.00553
-0.00773
-0.00944
-0.01042
-0.01072
-0.01034
-0.00901
-0.00638
-0.00262
0.00152
0.00507
0.00738
0.00838
0.00836
0.00775
0.00701
0.00658
0.00663
0.00679
0.00628
0.00448
0.0014
-0.00238
-0.00601
-0.00885
-0.01079
-0.01223
-0.01358
-0.0149
-0.01582
-0.01586
-0.01478
-0.01254
-0.00921
-0.00495
-0.00012
0.00471
0.00916
0.01309
0.0165
0.01922
0.02104
0.02171
0.02111
0.0192
0.01597
0.01149
0.00606
0.00024
-0.00531
-0.00982
-0.0125
-0.01294
-0.01152
-0.00931
-0.00739
-0.00639
-0.00625
-0.00616
-0.00499
-0.00205
0.00226
0.0068
0.01038
0.01226
0.0122
0.01033
0.00718
0.00364
0.00078
-0.00041
0.00054
0.00323
0.00664
0.00974
0.01198
0.01332
0.01395
0.01399
0.01348
0.01235
0.0104
0.00746
0.00366
-0.00056
-0.00484
-0.00904
-0.01315
-0.01702
-0.02023
-0.02198
-0.02132
-0.01773
-0.0115
-0.0036
0.00446
0.01118
0.0156
0.01745
0.01684
0.01426
0.01054
0.00658
0.00289
-0.00058
-0.00416
-0.0081
-0.012
-0.01478
-0.01523
-0.01281
-0.00808
-0.00251
0.00213
0.00468
0.00506
0.0042
0.0034
0.00348
0.00444
0.00578
0.00672
0.00654
0.0047
0.00111
-0.00393
-0.00981
-0.01581
-0.02099
-0.02421
-0.02441
-0.02123
-0.01535
-0.00824
-0.00167
0.00292
0.0049
0.00457
0.00287
0.00085
-0.0009
-0.00233
-0.0037
-0.00514
-0.00636
-0.00681
-0.00622
-0.00495
-0.00379
-0.00346
-0.00418
-0.00568
-0.00735
-0.00838
-0.00805
-0.00622
-0.00337
-0.00018
0.00272
0.00474
0.00557
0.00554
0.00546
0.00594
0.00691
0.00776
0.00772
0.00633
0.00371
0.00046
-0.00269
-0.00508
-0.00639
-0.00662
-0.00575
-0.0036
-0.00017
0.00383
0.00695
0.00793
0.00664
0.00414
0.00172
0.00024
-0.0001
0.00046
0.00156
0.00293
0.00439
0.00563
0.00621
0.00556
0.00314
-0.00118
-0.0067
-0.01197
-0.01551
-0.01665
-0.01579
-0.014
-0.01224
-0.0108
-0.00924
-0.00671
-0.00259
0.003
0.00923
0.01502
0.01937
0.02161
0.02146
0.01896
0.01429
0.00775
-0.0002
-0.00887
-0.01747
-0.02508
-0.03095
-0.03468
-0.03623
-0.03577
-0.03333
-0.0288
-0.02204
-0.01322
-0.00306
0.00716
0.01612
0.02293
0.02735
0.02964
0.03017
0.02903
0.02612
0.0215
0.01533
0.00786
-0.00044
-0.00871
-0.01609
-0.02203
-0.02628
-0.02857
-0.02864
-0.02655
-0.02275
-0.01782
-0.01218
-0.00614
-0.00006
0.00566
0.0108
0.01564
0.0206
0.02565
0.02997
0.0322
0.03134
0.02738
0.02117
0.01377
0.00611
-0.00108
-0.00712
-0.01144
-0.01366
-0.01377
-0.01229
-0.01004
-0.00781
-0.006
-0.00457
-0.00326
-0.00176
0.00013
0.00225
0.0042
0.0056
0.00625
0.00624
0.00572
0.00497
0.0043
0.0039
0.00345
0.00217
-0.00057
-0.00461
-0.00903
-0.01284
-0.01549
-0.0168
-0.01694
-0.0162
-0.01478
-0.01279
-0.01044
-0.008
-0.00563
-0.00332
-0.00092
0.00172
0.0047
0.008
0.01146
0.01466
0.01686
0.01712
0.01476
0.0099
0.00358
-0.00264
-0.00731
-0.0099
-0.01087
-0.01121
-0.01175
-0.01256
-0.01285
-0.01155
-0.00813
-0.00317
0.00191
0.00558
0.00693
0.00607
0.00392
0.00163
-0.00009
-0.00138
-0.00298
-0.00537
-0.00803
-0.00975
-0.00938
-0.00648
-0.0014
0.00494
0.01142
0.01718
0.02181
0.02502
0.02634
0.02515
0.02113
0.01445
0.00571
-0.00398
-0.01311
-0.02013
-0.02404
-0.02473
-0.02272
-0.01887
-0.01407
-0.00897
-0.00393
0.00081
0.00495
0.00808
0.00994
0.01064
0.0106
0.0102
0.00964
0.00898
0.00824
0.00734
0.00616
0.00458
0.00267
0.00069
-0.00111
-0.00273
-0.00449
-0.00673
-0.00945
-0.01206
-0.01363
-0.01339
-0.01116
-0.0075
-0.00354
-0.00039
0.0014
0.00194
0.00184
0.00215
0.00407
0.00813
0.01359
0.01867
0.0214
0.02048
0.01588
0.00864
0.0004
-0.00718
-0.01278
-0.01569
-0.01623
-0.0155
-0.01452
-0.01346
-0.01183
-0.00914
-0.00525
-0.00045
0.00475
0.00965
0.01333
0.01481
0.01357
0.00997
0.00501
-0.00026
-0.00519
-0.00929
-0.01187
-0.01228
-0.01053
-0.00751
-0.00451
-0.00259
-0.00211
-0.00264
-0.00317
-0.00269
-0.00066
0.00276
0.00686
0.01059
0.01269
0.01201
0.0083
0.00258
-0.00331
-0.0076
-0.0094
-0.00893
-0.00717
-0.00529
-0.004
-0.0033
-0.00285
-0.00229
-0.0014
0.00003
0.00197
0.00405
0.00569
0.00655
0.00663
0.00633
0.00631
0.00731
0.0098
0.01357
0.01761
0.02046
0.02069
0.01755
0.0114
0.0037
-0.00375
-0.00971
-0.01372
-0.01579
-0.01619
-0.0153
-0.01359
-0.01157
-0.00963
-0.00783
-0.00583
-0.00316
0.00044
0.00491
0.00978
0.01406
0.01653
0.01654
0.01446
0.01139
0.00836
0.00605
0.0048
0.00456
0.00464
0.00392
0.00136
-0.00348
-0.00987
-0.01618
-0.02065
-0.02222
-0.02083
-0.01732
-0.01316
-0.00996
-0.00874
-0.0095
-0.01125
-0.01268
-0.0128
-0.01119
-0.00784
-0.00294
0.00296
0.00891
0.01375
0.01643
0.01624
0.01307
0.00769
0.00145
-0.0043
-0.00872
-0.01167
-0.01341
-0.01433
-0.01469
-0.01457
-0.01382
-0.01235
-0.01029
-0.00784
-0.0051
-0.00223
0.00031
0.00189
0.00216
0.00148
0.00073
0.00066
0.00152
0.00302
0.00461
0.00574
0.00612
0.0058
0.0051
0.00454
0.00467
0.00586
0.00794
0.01025
0.01211
0.01313
0.01307
0.01169
0.00905
0.00555
0.00167
-0.00236
-0.00648
-0.01045
-0.01367
-0.01542
-0.01534
-0.01351
-0.01027
-0.00602
-0.00117
0.00371
0.00805
0.01133
0.01299
0.01258
0.01032
0.00735
0.00496
0.00373
0.00324
0.00241
0.00025
-0.00336
-0.0075
-0.0108
-0.01228
-0.01178
-0.00988
-0.00738
-0.00495
-0.00292
-0.00126
0.0004
0.00253
0.00535
0.00867
0.01186
0.01418
0.01527
0.01515
0.01404
0.01221
0.00998
0.00768
0.00543
0.003
0.00021
-0.00264
-0.00491
-0.0062
-0.00659
-0.00661
-0.00678
-0.00714
-0.00714
-0.00613
-0.00382
-0.00037
0.00362
0.00725
0.00961
0.01008
0.00853
0.00528
0.00112
-0.00293
-0.00595
-0.00746
-0.00763
-0.00702
-0.00628
-0.00573
-0.00525
-0.00436
-0.0026
0.00013
0.00361
0.0074
0.01097
0.01368
0.01495
0.01446
0.01239
0.00948
0.00679
0.00521
0.00499
0.0056
0.00583
0.00439
0.00058
-0.00501
-0.01053
-0.01375
-0.01331
-0.00942
-0.00351
0.00262
0.00748
0.0103
0.01117
0.01063
0.00921
0.0073
0.00544
0.00451
0.00533
0.00791
0.01119
0.01341
0.01304
0.00974
0.00464
-0.00011
-0.00243
-0.00137
0.00242
0.00696
0.01001
0.00994
0.00633
0.00001
-0.00731
-0.01367
-0.01765
-0.01869
-0.01731
-0.01463
-0.01183
-0.00959
-0.00812
-0.00729
-0.00685
-0.00628
-0.00469
-0.00131
0.00394
0.01012
0.0156
0.0187
0.01828
0.01416
0.00746
0.00022
-0.00549
-0.00846
-0.00877
-0.00753
-0.00621
-0.00593
-0.00701
-0.00902
-0.01094
-0.01154
-0.00995
-0.00634
-0.00183
0.00225
0.00494
0.00592
0.00548
0.00444
0.00377
0.00415
0.00566
0.00785
0.00993
0.01115
0.01103
0.00939
0.00625
0.00186
-0.003
-0.00709
-0.0092
-0.00858
-0.00511
0.0005
0.0067
0.01157
0.01369
0.01272
0.00927
0.00466
0.00059
-0.00132
-0.00035
0.00287
0.00684
0.01015
0.01196
0.01203
0.01079
0.00907
0.0075
0.00611
0.00442
0.00201
-0.00094
-0.0037
-0.00528
-0.00495
-0.00256
0.00124
0.00536
0.0087
0.01052
0.01061
0.00927
0.00726
0.00531
0.00396
0.00345
0.00374
0.00464
0.00575
0.00657
0.00668
0.00611
0.00527
0.0046
0.00429
0.00416
0.00379
0.00291
0.0016
0.00009
-0.00138
-0.00234
-0.00237
-0.00157
-0.00075
-0.0012
-0.00393
-0.00899
-0.01514
-0.02042
-0.02303
-0.0221
-0.01789
-0.0115
-0.00428
0.00259
0.00833
0.01259
0.01552
0.01755
0.01912
0.02044
0.02134
0.02133
0.01983
0.01638
0.01101
0.00441
-0.00241
-0.0086
-0.0137
-0.01753
-0.02005
-0.02118
-0.0207
-0.0184
-0.01434
-0.00887
-0.00233
0.00505
0.01298
0.02088
0.02795
0.03326
0.03583
0.03483
0.02997
0.02193
0.01233
0.00308
-0.00431
-0.00905
-0.01105
-0.01093
-0.00981
-0.00878
-0.00849
-0.00897
-0.00955
-0.00929
-0.00764
-0.0049
-0.00202
0.00008
0.00106
0.00117
0.0009
0.00076
0.00119
0.00238
0.00394
0.00495
0.00442
0.00193
-0.00203
-0.00634
-0.00986
-0.01178
-0.01178
-0.01005
-0.00733
-0.00475
-0.0034
-0.00382
-0.00579
-0.0084
-0.01045
-0.01088
-0.00927
-0.006
-0.00215
0.00099
0.00252
0.00225
0.00064
-0.00144
-0.00303
-0.0035
-0.00279
-0.00139
-0.00016
-0.00002
-0.0018
-0.00581
-0.01146
-0.01722
-0.02125
-0.02236
-0.02041
-0.01629
-0.01145
-0.00724
-0.00435
-0.00274
-0.0019
-0.0011
0.00029
0.00256
0.00551
0.00847
0.01052
0.01103
0.00974
0.00675
0.00261
-0.00166
-0.00494
-0.00652
-0.00642
-0.00517
-0.00356
-0.00247
-0.00261
-0.00417
-0.00685
-0.01022
-0.01383
-0.01712
-0.01931
-0.01967
-0.01791
-0.01438
-0.00998
-0.00554
-0.00136
0.00272
0.00691
0.0111
0.01492
0.01775
0.01893
0.01793
0.01461
0.00936
0.00311
-0.00287
-0.00761
-0.01088
-0.01323
-0.01541
-0.01785
-0.02031
-0.02199
-0.02209
-0.0204
-0.01725
-0.01319
-0.00871
-0.00417
0.00026
0.0046
0.00897
0.01306
0.01608
0.01725
0.01615
0.01274
0.00738
0.00087
-0.00576
-0.0116
-0.01598
-0.01847
-0.01893
-0.01743
-0.01434
-0.0102
-0.00574
-0.00153
0.00227
0.0059
0.00957
0.01312
0.01588
0.01702
0.01594
0.0125
0.00705
0.00048
-0.00594
-0.01117
-0.01469
-0.01639
-0.0163
-0.01452
-0.0114
-0.00756
-0.0037
-0.00048
0.00158
0.00232
0.00224
0.00229
0.00323
0.005
0.00675
0.00723
0.00549
0.0014
-0.00428
-0.01012
-0.01457
-0.01672
-0.01671
-0.01556
-0.01441
-0.01386
-0.01378
-0.01369
-0.013
-0.01115
-0.00785
-0.00353
0.00052
0.00292
0.00318
0.00202
0.00081
0.00063
0.00171
0.00362
0.00584
0.00821
0.01088
0.01394
0.01706
0.0193
0.01949
0.01695
0.01191
0.00532
-0.00163
-0.00786
-0.01268
-0.01591
-0.01774
-0.01846
-0.01842
-0.01804
-0.01755
-0.01661
-0.01435
-0.01001
-0.00368
0.00349
0.00975
0.01351
0.01419
0.01238
0.0094
0.00663
0.00466
0.00288
0.00009
-0.00455
-0.0108
-0.01744
-0.02282
-0.02561
-0.02521
-0.022
-0.01715
-0.01187
-0.00663
-0.00108
0.00518
0.01191
0.01809
0.02248
0.02427
0.02359
0.02138
0.0188
0.01659
0.01461
0.01208
0.00809
0.00203
-0.00592
-0.01478
-0.02284
-0.02829
-0.02996
-0.02786
-0.02311
-0.01719
-0.01127
-0.00575
-0.00041
0.00514
0.01102
0.01685
0.02195
0.02553
0.02695
0.02591
0.02245
0.01689
0.00974
0.00175
-0.00601
-0.01228
-0.01619
-0.01769
-0.01734
-0.01587
-0.0139
-0.01183
-0.00982
-0.00778
-0.00535
-0.00217
0.00177
0.00591
0.00927
0.01073
0.00933
0.00465
-0.00275
-0.01106
-0.01789
-0.02139
-0.02091
-0.01696
-0.01081
-0.0041
0.00159
0.00521
0.00642
0.00529
0.00217
-0.00218
-0.00634
-0.00855
-0.00761
-0.0037
0.00152
0.00573
0.00701
0.00472
-0.00036
-0.0065
-0.01182
-0.01515
-0.0164
-0.01625
-0.01547
-0.01449
-0.0132
-0.01119
-0.00801
-0.00352
0.00213
0.00844
0.01452
0.01905
0.02085
0.01957
0.01571
0.01006
0.00344
-0.00326
-0.00896
-0.0127
-0.0139
-0.01256
-0.00919
-0.00461
0.00016
0.00397
0.00599
0.00617
0.00522
0.00403
0.00303
0.00214
0.00114
-0.00007
-0.00157
-0.00349
-0.00578
-0.00795
-0.00917
-0.00881
-0.00673
-0.00331
0.00071
0.00445
0.00728
0.00902
0.00967
0.0093
0.0083
0.00741
0.00728
0.008
0.00891
0.00885
0.00676
0.00231
-0.0039
-0.01074
-0.01711
-0.02221
-0.02529
-0.02546
-0.02207
-0.01512
-0.00567
0.00427
0.01232
0.01687
0.0178
0.01611
0.01306
0.00961
0.00633
0.00339
0.0007
-0.00161
-0.00304
-0.00305
-0.00169
0.00034
0.00219
0.00334
0.00363
0.00302
0.00159
-0.0004
-0.0026
-0.00473
-0.00651
-0.00747
-0.00683
-0.00395
0.00113
0.00729
0.01262
0.01507
0.01332
0.00747
-0.00073
-0.00844
-0.01287
-0.01255
-0.00809
-0.00181
0.00369
0.00687
0.00771
0.00717
0.00641
0.00593
0.00543
0.0043
0.00247
0.00037
-0.0015
-0.00319
-0.00522
-0.00801
-0.01123
-0.01367
-0.01396
-0.01144
-0.00663
-0.00107
0.00345
0.00572
0.00565
0.00416
0.00262
0.00214
0.0033
0.00589
0.00888
0.01076
0.0102
0.00677
0.00096
-0.00613
-0.01319
-0.01895
-0.02252
-0.02357
-0.02236
-0.01927
-0.01456
-0.00858
-0.00198
0.00455
0.01057
0.01588
0.02018
0.02305
0.02409
0.02298
0.01927
0.01263
0.00361
-0.0061
-0.01422
-0.01884
-0.0192
-0.01585
-0.01035
-0.00458
-0.00002
0.00274
0.00402
0.00464
0.00538
0.00663
0.00829
0.01002
0.01161
0.01279
0.01296
0.01135
0.00763
0.00239
-0.00312
-0.00759
-0.01027
-0.01122
-0.01113
-0.01078
-0.01075
-0.01137
-0.0127
-0.01425
-0.01479
-0.0129
-0.00806
-0.00119
0.00592
0.01162
0.0153
0.01731
0.01808
0.01766
0.01609
0.01399
0.0122
0.01108
0.01016
0.00851
0.00548
0.00109
-0.00397
-0.00874
-0.01237
-0.01441
-0.01497
-0.01452
-0.01369
-0.01299
-0.0126
-0.01234
-0.01183
-0.01077
-0.00901
-0.00655
-0.0035
-0.00004
0.00372
0.00768
0.01157
0.01494
0.01738
0.01849
0.01792
0.01543
0.01101
0.00511
-0.00136
-0.00708
-0.01105
-0.01303
-0.01337
-0.01239
-0.01019
-0.00692
-0.00315
0.00022
0.00246
0.00336
0.00347
0.00367
0.00458
0.00611
0.00761
0.00838
0.00802
0.00656
0.00445
0.00237
0.00092
0.00041
0.00083
0.00171
0.0023
0.00208
0.00105
-0.0005
-0.00196
-0.00241
-0.00105
0.00219
0.00643
0.01016
0.01189
0.01088
0.00748
0.0028
-0.00194
-0.00576
-0.00793
-0.00808
-0.00646
-0.00393
-0.00156
-0.00012
0.00031
0.00018
0.00012
0.00047
0.00128
0.00235
0.00347
0.00452
0.0055
0.00634
0.00683
0.00667
0.00572
0.00417
0.0026
0.00167
0.00181
0.00296
0.00449
0.00541
0.00481
0.00235
-0.00139
-0.00487
-0.00623
-0.00432
0.00054
0.00681
0.01244
0.01567
0.01565
0.01254
0.00724
0.00084
-0.00557
-0.01085
-0.01383
-0.01376
-0.01077
-0.00574
0.00014
0.00573
0.01012
0.0126
0.0129
0.01128
0.00831
0.00451
0.00017
-0.00436
-0.00858
-0.01209
-0.01468
-0.01625
-0.01668
-0.0159
-0.014
-0.01128
-0.00823
-0.00528
-0.0025
0.00039
0.00376
0.00772
0.01185
0.01532
0.01739
0.01762
0.01588
0.01234
0.00749
0.00203
-0.0032
-0.00742
-0.01003
-0.01065
-0.00933
-0.00678
-0.0041
-0.0022
-0.00135
-0.00116
-0.00095
-0.00021
0.00103
0.00223
0.00269
0.0019
-0.0002
-0.00308
-0.00561
-0.00655
-0.00538
-0.00279
-0.00017
0.00121
0.00088
-0.00059
-0.00192
-0.00199
-0.00057
0.00186
0.00453
0.00685
0.00839
0.00875
0.00743
0.0041
-0.00101
-0.00691
-0.01226
-0.01595
-0.01746
-0.01679
-0.01429
-0.01057
-0.00628
-0.00188
0.00244
0.00663
0.01044
0.01344
0.01529
0.01592
0.01548
0.01408
0.01177
0.00873
0.00542
0.00244
0.00022
-0.00101
-0.00122
-0.00052
0.00078
0.00227
0.00351
0.0041
0.0039
0.00322
0.00271
0.00282
0.00361
0.00478
0.00585
0.00636
0.00593
0.00433
0.00167
-0.0015
-0.00431
-0.00596
-0.00597
-0.00435
-0.00164
0.00116
0.00319
0.00411
0.00407
0.00338
0.00241
0.00162
0.00136
0.00186
0.00331
0.00576
0.00884
0.01179
0.01396
0.01517
0.01567
0.01584
0.01601
0.01618
0.01596
0.01462
0.01136
0.00579
-0.00175
-0.0102
-0.01816
-0.02435
-0.02798
-0.02885
-0.02729
-0.02382
-0.0189
-0.01282
-0.00578
0.00205
0.01041
0.0188
0.02642
0.03226
0.03537
0.03515
0.03155
0.02499
0.01615
0.00599
-0.00423
-0.01321
-0.02008
-0.02459
-0.02694
-0.02748
-0.02658
-0.02447
-0.02117
-0.01654
-0.01045
-0.00316
0.00461
0.01199
0.01837
0.0235
0.02732
0.02961
0.03003
0.02825
0.02421
0.01842
0.012
0.00604
0.00102
-0.00322
-0.00703
-0.01067
-0.01427
-0.01756
-0.01969
-0.0196
-0.01677
-0.01167
-0.00531
0.00131
0.00744
0.0125
0.01598
0.0175
0.01702
0.01501
0.01227
0.00952
0.00698
0.00429
0.00095
-0.00313
-0.00746
-0.01115
-0.01342
-0.01379
-0.01206
-0.00853
-0.00402
0.00023
0.00304
0.00387
0.00332
0.00289
0.00413
0.00786
0.01378
0.02058
0.02644
0.02972
0.02956
0.0261
0.02015
0.0129
0.00575
0
-0.00364
-0.00551
-0.00677
-0.00847
-0.01087
-0.01339
-0.01504
-0.01488
-0.01239
-0.00785
-0.00233
0.00274
0.00619
0.00749
0.00678
0.00466
0.00193
-0.0006
-0.00241
-0.00339
-0.0038
-0.00414
-0.00492
-0.00656
-0.0091
-0.01217
-0.01503
-0.01682
-0.01661
-0.01379
-0.00858
-0.00225
0.00354
0.00759
0.0096
0.01012
0.01006
0.01015
0.01055
0.01081
0.0102
0.00815
0.00445
-0.00075
-0.00681
-0.01265
-0.01694
-0.01855
-0.01705
-0.01292
-0.00737
-0.00174
0.00314
0.00719
0.01075
0.01409
0.0173
0.02027
0.02277
0.02433
0.02414
0.0214
0.01592
0.00843
0.00035
-0.00665
-0.01107
-0.01212
-0.01026
-0.00699
-0.0039
-0.00197
-0.00153
-0.0024
-0.00402
-0.00569
-0.00673
-0.00664
-0.00532
-0.00311
-0.00045
0.00258
0.00606
0.00964
0.0126
0.01439
0.0151
0.01531
0.01568
0.01647
0.01726
0.01713
0.01529
0.01161
0.00662
0.00112
-0.00405
-0.00815
-0.0108
-0.01205
-0.01217
-0.01137
-0.00991
-0.008
-0.00556
-0.00237
0.00138
0.00499
0.00767
0.00891
0.00847
0.00638
0.00316
0.00006
-0.00145
-0.00059
0.002
0.00466
0.00575
0.00463
0.00176
-0.00181
-0.00497
-0.00682
-0.00675
-0.00475
-0.00147
0.00186
0.0039
0.00364
0.00075
-0.00412
-0.00942
-0.0133
-0.01447
-0.01297
-0.00999
-0.00692
-0.00433
-0.00199
0.0004
0.00269
0.00443
0.0054
0.00592
0.00646
0.00716
0.00763
0.00728
0.00562
0.00261
-0.00115
-0.0045
-0.00627
-0.00596
-0.00397
-0.00145
0.00027
0.00063
0.00015
-0.00016
0.00045
0.002
0.00374
0.00457
0.00374
0.00108
-0.00319
-0.00873
-0.01496
-0.02089
-0.02532
-0.02723
-0.02611
-0.0221
-0.0159
-0.0085
-0.00093
0.00591
0.01141
0.0154
0.01791
0.01902
0.0189
0.01793
0.0165
0.01481
0.01284
0.01047
0.00763
0.00427
0.00056
-0.00312
-0.00627
-0.00848
-0.0096
-0.0097
-0.00901
-0.00783
-0.00648
-0.00518
-0.00403
-0.00305
-0.00238
-0.00226
-0.00279
-0.00393
-0.00548
-0.00699
-0.00797
-0.00822
-0.00803
-0.00792
-0.0082
-0.00856
-0.00821
-0.00623
-0.00222
0.00345
0.00959
0.01463
0.01725
0.01694
0.01401
0.0093
0.00357
-0.0026
-0.00859
-0.01354
-0.01653
-0.01705
-0.01534
-0.01236
-0.00942
-0.00781
-0.00828
-0.01057
-0.01355
-0.01562
-0.01547
-0.01251
-0.0069
0.00057
0.00877
0.01642
0.02236
0.02569
0.02597
0.02331
0.01844
0.01248
0.00661
0.00168
-0.00195
-0.0044
-0.00612
-0.00757
-0.00878
-0.0095
-0.00926
-0.00772
-0.00493
-0.00153
0.0014
0.00278
0.00218
0.00018
-0.00188
-0.00264
-0.00134
0.00198
0.00656
0.01098
0.01374
0.01398
0.01161
0.00707
0.00097
-0.00584
-0.01212
-0.0164
-0.01759
-0.01553
-0.01137
-0.00698
-0.00401
-0.00312
-0.00395
-0.00552
-0.00665
-0.00623
-0.00363
0.00098
0.00662
0.01183
0.01527
0.01617
0.01457
0.01116
0.00704
0.00351
0.00171
0.00191
0.0031
0.0036
0.00221
-0.00102
-0.00493
-0.00788
-0.00855
-0.0064
-0.00174
0.00452
0.01105
0.01638
0.01937
0.01957
0.01725
0.01312
0.00822
0.0038
0.00108
0.00061
0.00185
0.00346
0.00422
0.00375
0.00252
0.00142
0.00118
0.0021
0.00404
0.00646
0.0085
0.00919
0.00788
0.00454
-0.00026
-0.00574
-0.01104
-0.01534
-0.01803
-0.01892
-0.01816
-0.01592
-0.01237
-0.00796
-0.00348
0.00026
0.00285
0.00455
0.00613
0.00826
0.01091
0.01333
0.01451
0.0139
0.01156
0.00788
0.00336
-0.00146
-0.00601
-0.00985
-0.01258
-0.01394
-0.01411
-0.01385
-0.01406
-0.0152
-0.01695
-0.01836
-0.01833
-0.01611
-0.01159
-0.0054
0.00122
0.00656
0.00921
0.00869
0.00566
0.00137
-0.0028
-0.00579
-0.00704
-0.00644
-0.00432
-0.00125
0.00217
0.00551
0.00862
0.01143
0.01389
0.01583
0.01692
0.01661
0.0142
0.00936
0.0028
-0.00367
-0.0079
-0.00857
-0.00588
-0.00131
0.00315
0.00577
0.00559
0.00269
-0.00179
-0.00584
-0.00748
-0.00574
-0.00121
0.0045
0.00964
0.01275
0.01277
0.00932
0.00305
-0.00453
-0.01144
-0.01591
-0.01706
-0.01508
-0.01086
-0.0053
0.00069
0.0062
0.0105
0.01358
0.01599
0.01838
0.02106
0.02381
0.02573
0.02539
0.02152
0.01379
0.00324
-0.00802
-0.01764
-0.0239
-0.02627
-0.02532
-0.02217
-0.01824
-0.01492
-0.01306
-0.01256
-0.01244
-0.01122
-0.0077
-0.00164
0.00616
0.01425
0.02105
0.02503
0.02509
0.0212
0.0146
0.00734
0.00151
-0.00157
-0.00185
-0.00043
0.00102
0.00122
-0.00021
-0.0029
-0.00608
-0.00878
-0.0101
-0.0097
-0.008
-0.00595
-0.00454
-0.00426
-0.00504
-0.00647
-0.00791
-0.00842
-0.00707
-0.00371
0.00071
0.0049
0.00809
0.01011
0.01086
0.01011
0.00769
0.00406
0.00043
-0.00178
-0.00162
0.00077
0.00401
0.00586
0.00444
-0.00064
-0.00808
-0.01571
-0.02145
-0.02406
-0.02343
-0.02045
-0.01655
-0.01288
-0.00979
-0.00702
-0.00422
-0.00106
0.00275
0.00732
0.01219
0.01625
0.01819
0.01716
0.01325
0.00755
0.00184
-0.00205
-0.00316
-0.00188
0.00027
0.00158
0.00099
-0.00168
-0.00574
-0.00992
-0.01274
-0.01306
-0.01031
-0.00476
0.00236
0.00907
0.01331
0.01389
0.01087
0.0054
-0.00088
-0.00627
-0.0095
-0.01007
-0.00823
-0.00481
-0.00104
0.00181
0.00301
0.00268
0.00157
0.00049
0.00004
0.00057
0.00204
0.0039
0.0053
0.00567
0.0052
0.00477
0.00547
0.00781
0.0114
0.01502
0.01712
0.01642
0.01247
0.0059
-0.00174
-0.00859
-0.01308
-0.01445
-0.01286
-0.00937
-0.00558
-0.00311
-0.00293
-0.00486
-0.00776
-0.01013
-0.01085
-0.00959
-0.00673
-0.00298
0.00093
0.00453
0.00753
0.00963
0.01061
0.01039
0.00916
0.00719
0.00472
0.00181
-0.00147
-0.00493
-0.00811
-0.0105
-0.01192
-0.01247
-0.01218
-0.01085
-0.00831
-0.00473
-0.00051
0.00383
0.00778
0.01079
0.01239
0.01236
0.01102
0.00905
0.00708
0.00538
0.0037
0.00147
-0.00178
-0.00613
-0.01104
-0.01538
-0.01784
-0.01767
-0.01518
-0.01143
-0.00769
-0.00472
-0.00241
0.00008
0.00368
0.00881
0.01515
0.02165
0.02682
0.02933
0.02856
0.02485
0.01929
0.01328
0.00787
0.00328
-0.0011
-0.00622
-0.01244
-0.01913
-0.02467
-0.02718
-0.02541
-0.01946
-0.01079
-0.00145
0.0067
0.01253
0.01554
0.01581
0.01383
0.0104
0.00638
0.00258
-0.00035
-0.00209
-0.0028
-0.0031
-0.00371
-0.00497
-0.00669
-0.00823
-0.00874
-0.00739
-0.0038
0.00172
0.00825
0.01473
0.02046
0.02496
0.02758
0.02766
0.02504
0.02013
0.01372
0.00657
-0.0007
-0.00756
-0.01353
-0.01819
-0.02119
-0.02211
-0.02058
-0.0165
-0.01047
-0.00376
0.00209
0.00582
0.00686
0.00534
0.00182
-0.00292
-0.00781
-0.01171
-0.01383
-0.01411
-0.01343
-0.01303
-0.01355
-0.01453
-0.01492
-0.01393
-0.01137
-0.00745
-0.00256
0.00278
0.00783
0.01175
0.01393
0.01421
0.01276
0.01004
0.00672
0.00363
0.00144
0.00035
0.00006
-0.0002
-0.00124
-0.0034
-0.00635
-0.00956
-0.01283
-0.01606
-0.0188
-0.02028
-0.02002
-0.01807
-0.01482
-0.01074
-0.00626
-0.00158
0.00351
0.00957
0.01697
0.02532
0.03314
0.03826
0.03873
0.03379
0.02416
0.01179
-0.00082
-0.0115
-0.01909
-0.02374
-0.02644
-0.02828
-0.02986
-0.03104
-0.03089
-0.02817
-0.02217
-0.01316
-0.00251
0.00771
0.01543
0.01929
0.01916
0.01606
0.01161
0.00726
0.00401
0.0023
0.00203
0.00257
0.00299
0.00231
-0.00007
-0.00405
-0.0086
-0.01215
-0.01328
-0.0114
-0.00696
-0.00126
0.00416
0.00802
0.00948
0.00846
0.00582
0.0031
0.0016
0.00183
0.00343
0.00547
0.00694
0.00726
0.00633
0.00443
0.00201
-0.00048
-0.00278
-0.00488
-0.00687
-0.00874
-0.01036
-0.0116
-0.01239
-0.01264
-0.01226
-0.01104
-0.00886
-0.00582
-0.00221
0.00175
0.006
0.01043
0.01463
0.01803
0.02018
0.02069
0.01913
0.01518
0.00904
0.00144
-0.00647
-0.01334
-0.01807
-0.0203
-0.02052
-0.01958
-0.01823
-0.01689
-0.01554
-0.0141
-0.01259
-0.01115
-0.00967
-0.00776
-0.00501
-0.00127
0.00306
0.00713
0.01004
0.01141
0.01152
0.01098
0.01031
0.00988
0.0098
0.00975
0.00902
0.00683
0.00288
-0.00243
-0.00813
-0.01308
-0.01643
-0.01781
-0.01735
-0.01555
-0.01297
-0.01011
-0.00743
-0.00526
-0.00351
-0.00171
0.00069
0.00394
0.00776
0.01139
0.01374
0.01407
0.01249
0.01001
0.00768
0.00602
0.00503
0.00449
0.00413
0.00357
0.00243
0.00032
-0.00307
-0.00774
-0.01294
-0.01715
-0.01857
-0.01605
-0.00987
-0.00164
0.00655
0.01278
0.01604
0.01646
0.01516
0.01347
0.01229
0.01187
0.01196
0.01198
0.01132
0.00964
0.00694
0.00348
-0.00033
-0.00389
-0.00643
-0.00729
-0.00642
-0.00456
-0.00288
-0.00239
-0.00344
-0.00555
-0.00776
-0.00898
-0.00816
-0.00459
0.00166
0.00947
0.01675
0.02135
0.02208
0.01892
0.0127
0.00484
-0.00292
-0.00901
-0.01255
-0.01356
-0.01273
-0.01107
-0.00964
-0.00909
-0.00941
-0.00992
-0.00967
-0.00787
-0.00421
0.00109
0.00723
0.01294
0.01704
0.01887
0.01829
0.01551
0.01091
0.00512
-0.00104
-0.00675
-0.01131
-0.01422
-0.01534
-0.01493
-0.01341
-0.01116
-0.0086
-0.00622
-0.00439
-0.00309
-0.00198
-0.00056
0.00148
0.00409
0.00678
0.00894
0.01015
0.01025
0.00918
0.00698
0.00387
0.00012
-0.00402
-0.0082
-0.01194
-0.01471
-0.01591
-0.01511
-0.01249
-0.00901
-0.006
-0.00438
-0.00398
-0.0036
-0.00179
0.00224
0.00818
0.01457
0.01946
0.02135
0.01987
0.01566
0.00979
0.00328
-0.00299
-0.00834
-0.01217
-0.0142
-0.0147
-0.0144
-0.01394
-0.01334
-0.01182
-0.00842
-0.0028
0.0045
0.01228
0.01915
0.02402
0.02632
0.02598
0.02337
0.01927
0.01463
0.0102
0.00637
0.00313
0.00007
-0.00357
-0.00866
-0.01549
-0.02337
-0.03064
-0.03511
-0.03496
-0.02966
-0.02032
-0.00925
0.00109
0.00895
0.01377
0.01592
0.01629
0.01607
0.01609
0.01634
0.01622
0.01509
0.0127
0.00905
0.00425
-0.00147
-0.0075
-0.01276
-0.01602
-0.01645
-0.01389
-0.00894
-0.0028
0.00322
0.00797
0.01074
0.01127
0.00989
0.00746
0.00488
0.00269
0.00097
-0.00059
-0.0025
-0.00521
-0.00886
-0.01328
-0.01786
-0.02147
-0.02288
-0.02128
-0.01664
-0.0096
-0.00126
0.00709
0.01399
0.01807
0.01863
0.01609
0.01174
0.00685
0.00206
-0.00256
-0.00715
-0.01177
-0.01634
-0.02047
-0.02324
-0.02356
-0.02071
-0.01466
-0.0061
0.00371
0.01321
0.02107
0.02646
0.0289
0.02784
0.02299
0.01502
0.00571
-0.00266
-0.00844
-0.01138
-0.01247
-0.01315
-0.01461
-0.01729
-0.02054
-0.02289
-0.02258
-0.01843
-0.01054
-0.00033
0.01013
0.01888
0.02439
0.02577
0.02298
0.01697
0.00946
0.0024
-0.0026
-0.00468
-0.00424
-0.00274
-0.00184
-0.00235
-0.004
-0.00577
-0.00639
-0.0048
-0.00059
0.00559
0.0122
0.01745
0.02007
0.01976
0.0172
0.01352
0.00968
0.00635
0.00378
0.00164
-0.00084
-0.0044
-0.00925
-0.01481
-0.01995
-0.02347
-0.02438
-0.02214
-0.01684
-0.00931
-0.001
0.00624
0.01095
0.01269
0.01218
0.01081
0.00987
0.00998
0.01104
0.0124
0.01317
0.01257
0.01041
0.00714
0.00349
0.00013
-0.00241
-0.00383
-0.00432
-0.00459
-0.00565
-0.00826
-0.01237
-0.01694
-0.02031
-0.02096
-0.01836
-0.01323
-0.00691
-0.00072
0.00433
0.00762
0.00896
0.00862
0.00717
0.00528
0.00348
0.00211
0.0013
0.00096
0.00078
0.00012
-0.00176
-0.0051
-0.00925
-0.01286
-0.01448
-0.01312
-0.00865
-0.00191
0.00547
0.01166
0.01509
0.01502
0.01168
0.0062
0.00027
-0.00459
-0.00752
-0.00867
-0.00893
-0.00935
-0.0105
-0.01232
-0.01417
-0.01505
-0.01401
-0.01072
-0.00569
0.00007
0.00546
0.00958
0.01182
0.0123
0.01184
0.01156
0.01207
0.01312
0.01372
0.01279
0.00968
0.00451
-0.00177
-0.00775
-0.01216
-0.0143
-0.01393
-0.01108
-0.00622
-0.00043
0.00478
0.00816
0.0093
0.00874
0.00748
0.00635
0.00551
0.00454
0.00287
0.00008
-0.00381
-0.00807
-0.01133
-0.01228
-0.01047
-0.00647
-0.0014
0.00343
0.00681
0.00805
0.00731
0.00552
0.00369
0.0022
0.00073
-0.00137
-0.0046
-0.00901
-0.0142
-0.0195
-0.02409
-0.02707
-0.0274
-0.02426
-0.01755
-0.00819
0.00216
0.01165
0.01882
0.023
0.02433
0.02341
0.02079
0.01664
0.01076
0.00296
-0.00643
-0.01622
-0.02471
-0.0305
-0.03304
-0.03254
-0.02939
-0.02379
-0.01574
-0.00563
0.00539
0.01553
0.02326
0.02803
0.03017
0.03025
0.02861
0.02522
0.02008
0.01355
0.00626
-0.00085
-0.00678
-0.01084
-0.01295
-0.01345
-0.01263
-0.01063
-0.00787
-0.00522
-0.0035
-0.00298
-0.00308
-0.00278
-0.00113
0.00238
0.0077
0.01413
0.02024
0.02436
0.02535
0.02278
0.01688
0.00865
-0.00024
-0.00828
-0.01489
-0.02029
-0.02494
-0.02891
-0.03155
-0.0317
-0.02825
-0.02084
-0.01023
0.00185
0.01334
0.02258
0.02865
0.03142
0.03129
0.02899
0.0254
0.02124
0.01685
0.01238
0.00801
0.00383
-0.0002
-0.00421
-0.00815
-0.01187
-0.01504
-0.01688
-0.01634
-0.01275
-0.00638
0.00134
0.00829
0.01251
0.01324
0.01126
0.0083
0.00611
0.00554
0.00627
0.00723
0.00727
0.00565
0.00224
-0.00248
-0.00759
-0.01214
-0.01535
-0.01673
-0.0163
-0.01465
-0.01258
-0.01063
-0.00892
-0.00708
-0.00445
-0.00055
0.00458
0.01037
0.01603
0.0208
0.02407
0.02546
0.02484
0.02222
0.01763
0.01131
0.00397
-0.00324
-0.00924
-0.01341
-0.01575
-0.01648
-0.01573
-0.01346
-0.00969
-0.00471
0.001
0.00691
0.0124
0.01676
0.01921
0.01928
0.01704
0.01296
0.00769
0.00167
-0.00485
-0.01171
-0.01844
-0.02421
-0.02798
-0.0289
-0.02682
-0.02249
-0.01721
-0.01213
-0.00771
-0.00346
0.00165
0.00833
0.0163
0.0243
0.03072
0.0345
0.03551
0.03427
0.0314
0.0272
0.02168
0.01483
0.00699
-0.00099
-0.00797
-0.01302
-0.01574
-0.01637
-0.01558
-0.01418
-0.01275
-0.01133
-0.00939
-0.00633
-0.00211
0.00258
0.00681
0.01004
0.01232
0.01378
0.01449
0.01466
0.01475
0.01522
0.01603
0.01639
0.01519
0.0117
0.00602
-0.00085
-0.00752
-0.01281
-0.01599
-0.01686
-0.01572
-0.01337
-0.01082
-0.00876
-0.00718
-0.00536
-0.00256
0.00136
0.00594
0.01039
0.01382
0.01523
0.01377
0.00911
0.00179
-0.00674
-0.01456
-0.0201
-0.02255
-0.02175
-0.018
-0.01215
-0.00562
-0.00005
0.00334
0.00423
0.00331
0.002
0.00174
0.00335
0.00668
0.01069
0.01366
0.01386
0.0105
0.00427
-0.00275
-0.00822
-0.01077
-0.01046
-0.00833
-0.00561
-0.00318
-0.00161
-0.00113
-0.00145
-0.00184
-0.00146
0.00023
0.00317
0.00638
0.0084
0.00828
0.00623
0.00332
0.00072
-0.00106
-0.00217
-0.00306
-0.00406
-0.00512
-0.00584
-0.00575
-0.00463
-0.00264
-0.00027
0.00195
0.00384
0.00545
0.007
0.00863
0.01025
0.01158
0.01253
0.01333
0.01406
0.01446
0.01395
0.0118
0.00765
0.00188
-0.00444
-0.01019
-0.01457
-0.01727
-0.01842
-0.01839
-0.01762
-0.01658
-0.0154
-0.01355
-0.0102
-0.00489
0.00209
0.00979
0.01684
0.02176
0.02333
0.02101
0.01518
0.00708
-0.0015
-0.00879
-0.01359
-0.01567
-0.01549
-0.01373
-0.01123
-0.00876
-0.00675
-0.00514
-0.00362
-0.00174
0.0009
0.00433
0.00794
0.01075
0.01208
0.0119
0.01071
0.0091
0.00741
0.00575
0.00394
0.00169
-0.00134
-0.00529
-0.00995
-0.01457
-0.01801
-0.01908
-0.01707
-0.01218
-0.0055
0.00155
0.008
0.01343
0.01767
0.02039
0.02113
0.0197
0.01658
0.01261
0.00824
0.00331
-0.00246
-0.00896
-0.0156
-0.02157
-0.02613
-0.02871
-0.02903
-0.02705
-0.023
-0.0173
-0.01035
-0.0026
0.0053
0.01257
0.01854
0.02269
0.02461
0.02401
0.02089
0.01559
0.00873
0.00115
-0.00613
-0.01214
-0.01624
-0.01813
-0.01778
-0.01536
-0.01129
-0.00606
-0.00013
0.00602
0.01157
0.01542
0.01675
0.01541
0.012
0.00762
0.0034
-0.00003
-0.00273
-0.00509
-0.00717
-0.0086
-0.00901
-0.00848
-0.00746
-0.00634
-0.00517
-0.00362
-0.00129
0.00195
0.00563
0.00905
0.01165
0.01316
0.01361
0.0131
0.01163
0.0091
0.00562
0.00169
-0.00196
-0.00481
-0.00676
-0.00797
-0.00848
-0.00796
-0.00608
-0.0028
0.00133
0.00521
0.00755
0.00751
0.00511
0.00122
-0.00291
-0.00622
-0.00819
-0.00876
-0.00822
-0.00719
-0.00642
-0.00632
-0.00652
-0.00589
-0.00317
0.00226
0.0099
0.01829
0.02554
0.02998
0.03077
0.0282
0.02344
0.01807
0.0133
0.00957
0.00667
0.00417
0.00167
-0.00124
-0.00493
-0.00936
-0.01381
-0.01696
-0.01743
-0.01451
-0.00884
-0.00225
0.00306
0.0055
0.0045
0.00057
-0.00489
-0.01003
-0.01295
-0.01257
-0.00913
-0.00398
0.00124
0.00535
0.00784
0.00876
0.0085
0.00766
0.00691
0.00682
0.00744
0.00809
0.00756
0.00476
-0.00062
-0.00807
-0.0162
-0.023
-0.02634
-0.02487
-0.01885
-0.01022
-0.00176
0.00407
0.00624
0.00538
0.00326
0.00191
0.00277
0.0061
0.01108
0.01632
0.02029
0.02153
0.01898
0.01253
0.00317
-0.00731
-0.01706
-0.02469
-0.0295
-0.0314
-0.0308
-0.02831
-0.02457
-0.02021
-0.01566
-0.01087
-0.00531
0.00158
0.00975
0.0182
0.02529
0.02941
0.02985
0.02717
0.02278
0.01811
0.01411
0.01116
0.00923
0.008
0.00699
0.00572
0.00372
0.00061
-0.00367
-0.00853
-0.01283
-0.01543
-0.01582
-0.01425
-0.01134
-0.00787
-0.00452
-0.00152
0.00123
0.00387
0.0063
0.0083
0.00974
0.01063
0.01093
0.01046
0.00903
0.00678
0.00425
0.00217
0.00104
0.00088
0.00109
0.00072
-0.00097
-0.00382
-0.00678
-0.00845
-0.00798
-0.00535
-0.00118
0.00378
0.00865
0.01225
0.01336
0.01153
0.00762
0.00325
-0.00018
-0.00214
-0.00286
-0.00293
-0.00291
-0.00328
-0.00446
-0.00662
-0.0094
-0.01179
-0.0125
-0.01064
-0.0063
-0.00076
0.00415
0.00694
0.00725
0.00582
0.00369
0.00148
-0.00071
-0.00274
-0.00413
-0.0043
-0.00304
-0.00077
0.00153
0.00293
0.0029
0.00151
-0.00058
-0.00245
-0.00331
-0.00284
-0.00116
0.0013
0.00388
0.00581
0.00626
0.00456
0.00095
-0.00294
-0.00502
-0.00415
-0.00087
0.00309
0.00585
0.00619
0.00395
-0.00011
-0.00476
-0.00878
-0.01113
-0.01116
-0.00884
-0.00476
-0.00007
0.00395
0.00633
0.00681
0.00583
0.00423
0.00281
0.00195
0.00159
0.00123
0.00019
-0.00204
-0.00539
-0.00924
-0.01281
-0.01542
-0.01661
-0.01622
-0.01432
-0.01112
-0.00697
-0.00246
0.00171
0.00494
0.00709
0.00849
0.00973
0.01126
0.01323
0.01538
0.01697
0.01697
0.01463
0.01016
0.0047
-0.00034
-0.00404
-0.00625
-0.00746
-0.00849
-0.00989
-0.01164
-0.01307
-0.01321
-0.01122
-0.0068
-0.00047
0.00662
0.01295
0.0171
0.01822
0.01637
0.01245
0.00751
0.00229
-0.00278
-0.00731
-0.01093
-0.01339
-0.01462
-0.01466
-0.01362
-0.01185
-0.00984
-0.00801
-0.00649
-0.00523
-0.00411
-0.00308
-0.0022
-0.00154
-0.00113
-0.00107
-0.00145
-0.00209
-0.00265
-0.00301
-0.00343
-0.00427
-0.00565
-0.00759
-0.01003
-0.01268
-0.0149
-0.0158
-0.01484
-0.01227
-0.0089
-0.00527
-0.00124
0.00339
0.00819
0.01218
0.01449
0.01457
0.01233
0.00823
0.0032
-0.0019
-0.00656
-0.0103
-0.01253
-0.01273
-0.01079
-0.00689
-0.00145
0.00479
0.01077
0.01528
0.01724
0.01625
0.0129
0.00857
0.0046
0.00153
-0.00088
-0.00323
-0.00595
-0.00906
-0.01229
-0.01536
-0.01795
-0.01951
-0.0192
-0.01637
-0.01108
-0.00421
0.00302
0.00951
0.01469
0.01849
0.02104
0.02247
0.0227
0.02148
0.01866
0.01439
0.00913
0.00351
-0.00194
-0.00692
-0.01121
-0.01442
-0.01587
-0.01497
-0.01168
-0.00659
-0.00083
0.00438
0.00808
0.00999
0.0104
0.00981
0.00867
0.00738
0.0062
0.00513
0.00402
0.00278
0.00149
0.00051
0.00042
0.00167
0.0041
0.00676
0.00829
0.00762
0.00435
-0.00134
-0.0087
-0.01633
-0.0225
-0.02602
-0.0267
-0.02515
-0.02227
-0.01861
-0.01411
-0.00854
-0.00196
0.0052
0.01232
0.01872
0.02386
0.02732
0.02876
0.02783
0.02446
0.01893
0.01193
0.00449
-0.00222
-0.00718
-0.01007
-0.01148
-0.01247
-0.01374
-0.01517
-0.01615
-0.01617
-0.01498
-0.01246
-0.00857
-0.0035
0.00222
0.00772
0.01213
0.01487
0.01574
0.01493
0.01292
0.01041
0.00809
0.00632
0.00505
0.00416
0.00332
0.00192
-0.00072
-0.00488
-0.01001
-0.01483
-0.01791
-0.01845
-0.01662
-0.01335
-0.00962
-0.00597
-0.0024
0.00133
0.00531
0.0093
0.01275
0.01497
0.01532
0.01351
0.0097
0.00436
-0.00174
-0.00771
-0.01274
-0.01628
-0.018
-0.01779
-0.01568
-0.01197
-0.00735
-0.00276
0.00102
0.00365
0.00513
0.00577
0.00604
0.00646
0.0075
0.00936
0.01172
0.01376
0.01458
0.01356
0.01055
0.00596
0.00069
-0.00431
-0.00845
-0.01152
-0.01353
-0.01476
-0.01551
-0.01586
-0.01556
-0.01404
-0.01082
-0.00573
0.00096
0.0085
0.01564
0.02096
0.02362
0.0237
0.02182
0.01861
0.01457
0.01007
0.00537
0.00064
-0.00389
-0.00788
-0.01109
-0.0137
-0.0161
-0.01826
-0.01949
-0.01891
-0.01607
-0.01132
-0.00567
-0.00032
0.0039
0.0068
0.00868
0.01008
0.01152
0.01322
0.01507
0.01661
0.0171
0.01574
0.01221
0.00696
0.00095
-0.00488
-0.00985
-0.01346
-0.0153
-0.0151
-0.01296
-0.00938
-0.00506
-0.0007
0.00317
0.00633
0.00881
0.01074
0.01203
0.01226
0.011
0.00827
0.00458
0.0004
-0.0039
-0.00797
-0.01142
-0.01397
-0.01547
-0.01588
-0.01532
-0.01392
-0.01182
-0.00922
-0.00634
-0.00328
-0.00015
0.00278
0.00532
0.00755
0.0096
0.01143
0.01279
0.01326
0.01232
0.00958
0.00492
-0.00131
-0.00838
-0.01526
-0.02094
-0.02449
-0.02524
-0.02293
-0.01794
-0.01122
-0.00402
0.00247
0.00717
0.0094
0.00941
0.00853
0.00832
0.00966
0.01235
0.0153
0.01711
0.01657
0.01298
0.00643
-0.00209
-0.01098
-0.01873
-0.02446
-0.02778
-0.02844
-0.02633
-0.02179
-0.0157
-0.00914
-0.00298
0.00225
0.00646
0.00993
0.01304
0.0159
0.01806
0.01852
0.01621
0.01078
0.00305
-0.00519
-0.01203
-0.01619
-0.01721
-0.01532
-0.01125
-0.00611
-0.00112
0.00287
0.0057
0.00786
0.01011
0.01305
0.01667
0.02028
0.02295
0.02404
0.02328
0.02048
0.0154
0.00797
-0.00133
-0.01123
-0.02
-0.02623
-0.0294
-0.02984
-0.02846
-0.02621
-0.02357
-0.02035
-0.01586
-0.00924
-0.0001
0.01076
0.02118
0.0285
0.03074
0.02761
0.02054
0.01205
0.00463
-0.00013
-0.00188
-0.00132
0.00019
0.001
-0.00038
-0.0047
-0.01159
-0.01967
-0.02695
-0.03134
-0.03134
-0.02672
-0.01862
-0.0089
0.00073
0.00913
0.01568
0.02024
0.02306
0.02466
0.0256
0.02615
0.02589
0.02375
0.01859
0.00996
-0.00147
-0.01389
-0.02491
-0.03241
-0.03527
-0.03361
-0.02841
-0.02105
-0.01293
-0.0053
0.00104
0.00594
0.00991
0.01372
0.01781
0.02202
0.02558
0.02729
0.02613
0.02167
0.01426
0.00485
-0.00532
-0.01506
-0.02331
-0.02917
-0.03207
-0.03216
-0.03026
-0.02737
-0.02411
-0.02048
-0.016
-0.0101
-0.00263
0.00583
0.01425
0.02165
0.0274
0.03121
0.03285
0.03193
0.02825
0.02223
0.01506
0.00803
0.00178
-0.0038
-0.0092
-0.01477
-0.02036
-0.02523
-0.02826
-0.02841
-0.02522
-0.01912
-0.01117
-0.00273
0.00489
0.0109
0.01542
0.01916
0.02274
0.02619
0.02893
0.02997
0.02846
0.02417
0.01737
0.00863
-0.00114
-0.01065
-0.01837
-0.02307
-0.02438
-0.02289
-0.01957
-0.01526
-0.01051
-0.00555
-0.0005
0.00445
0.00896
0.01266
0.01534
0.01699
0.01772
0.01759
0.01648
0.01419
0.01063
0.00591
0.00032
-0.00573
-0.0117
-0.01685
-0.02033
-0.02141
-0.01999
-0.01678
-0.01294
-0.00957
-0.00719
-0.00578
-0.00505
-0.00466
-0.00425
-0.00333
-0.00139
0.00176
0.00567
0.00936
0.0118
0.01257
0.01201
0.01065
0.00879
0.00629
0.003
-0.00088
-0.0048
-0.00815
-0.01049
-0.0119
-0.01289
-0.01389
-0.01478
-0.01495
-0.01384
-0.01125
-0.00742
-0.00303
0.00126
0.00521
0.00896
0.01247
0.01519
0.01634
0.0155
0.01286
0.0091
0.00493
0.00076
-0.00331
-0.00716
-0.01047
-0.01281
-0.01389
-0.01364
-0.01205
-0.00919
-0.00525
-0.00053
0.00449
0.00925
0.01335
0.01659
0.01892
0.0204
0.02097
0.02026
0.01779
0.0134
0.00757
0.00138
-0.00408
-0.00829
-0.0115
-0.01424
-0.01686
-0.01924
-0.0207
-0.02018
-0.01679
-0.01046
-0.00202
0.00726
0.01612
0.02342
0.02814
0.02956
0.02756
0.02239
0.01472
0.00564
-0.0034
-0.01109
-0.01672
-0.02018
-0.02175
-0.02181
-0.02047
-0.01767
-0.01326
-0.00737
-0.0007
0.00549
0.00983
0.01161
0.01117
0.00947
0.00721
0.0045
0.00112
-0.00295
-0.00729
-0.01109
-0.01373
-0.01496
-0.01479
-0.01315
-0.00974
-0.00445
0.00224
0.00898
0.01399
0.01592
0.01456
0.01076
0.00572
0.00028
-0.00522
-0.01042
-0.0147
-0.01752
-0.01885
-0.01889
-0.0177
-0.01527
-0.01177
-0.00749
-0.00256
0.00299
0.0089
0.01448
0.01878
0.02102
0.0209
0.01874
0.01521
0.01076
0.00549
-0.00046
-0.00673
-0.01268
-0.01757
-0.02055
-0.02097
-0.01886
-0.01515
-0.01115
-0.00772
-0.00475
-0.00127
0.00364
0.00997
0.01648
0.02145
0.02364
0.02276
0.0193
0.01415
0.00826
0.0025
-0.0024
-0.00592
-0.00787
-0.00832
-0.00754
-0.00575
-0.00317
-0.00014
0.00283
0.00505
0.00573
0.00447
0.00164
-0.00171
-0.00454
-0.00643
-0.00761
-0.00857
-0.00952
-0.01013
-0.00959
-0.0073
-0.00356
0.00037
0.00299
0.00372
0.00324
0.00297
0.00403
0.0065
0.00934
0.01099
0.01033
0.00754
0.00393
0.00095
-0.00084
-0.00187
-0.00283
-0.00394
-0.00498
-0.00561
-0.00561
-0.00497
-0.00392
-0.00289
-0.00225
-0.00204
-0.00202
-0.00182
-0.00094
0.00108
0.00431
0.00822
0.01174
0.01375
0.0137
0.01171
0.00841
0.0046
0.00118
-0.00114
-0.00221
-0.0027
-0.0037
-0.00584
-0.00888
-0.01183
-0.01349
-0.01293
-0.00964
-0.00389
0.00317
0.00992
0.0148
0.01692
0.0161
0.0127
0.00737
0.00087
-0.00592
-0.01219
-0.01736
-0.02112
-0.02339
-0.02431
-0.02402
-0.02243
-0.01924
-0.01411
-0.00698
0.0018
0.01149
0.02095
0.02879
0.03372
0.03492
0.03233
0.02659
0.01889
0.01065
0.00291
-0.00398
-0.01001
-0.01496
-0.01824
-0.01917
-0.01739
-0.01314
-0.00739
-0.00133
0.00421
0.00891
0.01263
0.01514
0.01616
0.01549
0.01318
0.0098
0.00622
0.0031
0.00079
-0.00074
-0.00184
-0.00315
-0.00513
-0.00772
-0.01028
-0.01196
-0.01232
-0.01162
-0.01062
-0.01005
-0.00994
-0.0095
-0.00774
-0.00422
0.00074
0.00632
0.01137
0.01479
0.01601
0.01529
0.01342
0.01109
0.00862
0.00616
0.00359
0.00052
-0.00323
-0.0072
-0.0105
-0.01228
-0.01195
-0.00937
-0.00496
0.00058
0.00672
0.01293
0.01846
0.02235
0.0238
0.02264
0.01945
0.01525
0.01105
0.00733
0.00397
0.00048
-0.00356
-0.00819
-0.013
-0.01734
-0.02072
-0.02304
-0.02428
-0.02427
-0.0227
-0.01923
-0.01372
-0.00642
0.00187
0.01009
0.01728
0.02277
0.02607
0.02679
0.02479
0.02045
0.01486
0.00945
0.00522
0.00216
-0.00056
-0.0038
-0.00775
-0.0119
-0.01533
-0.01744
-0.0182
-0.01804
-0.01739
-0.01633
-0.01442
-0.01092
-0.00553
0.00104
0.00728
0.01174
0.01379
0.01375
0.01233
0.01002
0.00692
0.00297
-0.00167
-0.00647
-0.0107
-0.01377
-0.01535
-0.01526
-0.01336
-0.00968
-0.0047
0.00077
0.00596
0.01036
0.01366
0.0155
0.0156
0.01421
0.01221
0.01049
0.00924
0.00786
0.00545
0.00132
-0.00455
-0.01152
-0.01839
-0.02368
-0.02613
-0.02503
-0.02044
-0.01298
-0.00389
0.00514
0.0127
0.01824
0.02184
0.02349
0.02312
0.02097
0.0178
0.01448
0.01151
0.00878
0.00578
0.00215
-0.00197
-0.00585
-0.00851
-0.00924
-0.00791
-0.00502
-0.0015
0.00164
0.00374
0.00468
0.00478
0.00451
0.00411
0.00363
0.00317
0.00315
0.00405
0.00588
0.00789
0.00893
0.008
0.00484
0.00014
-0.00464
-0.00798
-0.00917
-0.0087
-0.00795
-0.00815
-0.00965
-0.01178
-0.01328
-0.01299
-0.01033
-0.00551
0.0007
0.0074
0.01372
0.01891
0.02213
0.02259
0.01992
0.01452
0.00766
0.00091
-0.00449
-0.00812
-0.0105
-0.01271
-0.0156
-0.01919
-0.0225
-0.02399
-0.02241
-0.01742
-0.00991
-0.00149
0.00619
0.01189
0.01495
0.01538
0.01387
0.01139
0.00892
0.00724
0.00675
0.00708
0.00705
0.0051
0.00027
-0.00719
-0.01588
-0.0237
-0.02848
-0.02895
-0.02534
-0.01911
-0.01194
-0.005
0.00123
0.00668
0.01152
0.01605
0.02045
0.02451
0.02752
0.02857
0.02705
0.02298
0.01693
0.00952
0.0012
-0.00752
-0.01562
-0.02182
-0.02514
-0.02551
-0.02363
-0.02052
-0.01695
-0.01307
-0.0085
-0.00274
0.0044
0.01264
0.02111
0.02853
0.03362
0.03556
0.03411
0.02972
0.02347
0.01671
0.01073
0.00628
0.00327
0.00077
-0.00256
-0.00767
-0.01448
-0.02166
-0.02715
-0.02908
-0.02677
-0.021
-0.01346
-0.00588
0.00062
0.00562
0.00918
0.01127
0.01145
0.00934
0.0052
-0.00005
-0.00517
-0.00905
-0.01102
-0.01103
-0.00964
-0.00754
-0.00516
-0.00248
0.00072
0.00452
0.00864
0.0125
0.01529
0.01613
0.01446
0.01056
0.00546
0.00035
-0.00397
-0.00715
-0.00926
-0.01058
-0.01146
-0.01231
-0.01344
-0.01505
-0.01698
-0.01858
-0.01872
-0.01637
-0.0113
-0.00438
0.00268
0.00823
0.01148
0.0128
0.01325
0.01373
0.01439
0.01463
0.01362
0.01091
0.00669
0.00146
-0.00419
-0.00949
-0.0134
-0.01487
-0.01342
-0.0095
-0.00407
0.00175
0.00671
0.00974
0.01044
0.00945
0.00807
0.0076
0.00874
0.01124
0.01405
0.01571
0.01509
0.01192
0.00693
0.00146
-0.00308
-0.00571
-0.00626
-0.00521
-0.00329
-0.00113
0.00078
0.00217
0.00301
0.00358
0.00436
0.00583
0.00808
0.01069
0.01286
0.0137
0.01266
0.00982
0.00557
0.00043
-0.00491
-0.0096
-0.01278
-0.0138
-0.01249
-0.0092
-0.00478
-0.0002
0.00378
0.00699
0.00965
0.01188
0.01342
0.01387
0.01306
0.01106
0.00805
0.00436
0.00052
-0.00286
-0.00541
-0.00714
-0.00833
-0.0095
-0.01119
-0.01351
-0.01592
-0.01746
-0.01732
-0.01526
-0.01157
-0.00687
-0.00176
0.00344
0.00852
0.01293
0.01562
0.01553
0.01248
0.00753
0.00237
-0.00168
-0.0042
-0.00557
-0.00646
-0.00742
-0.00849
-0.00922
-0.00888
-0.00699
-0.00381
-0.00019
0.00309
0.00562
0.00729
0.00819
0.00864
0.00898
0.00928
0.00926
0.00862
0.00735
0.00576
0.0041
0.00225
-0.00007
-0.00282
-0.0055
-0.00724
-0.00705
-0.0045
-0.00016
0.00455
0.00822
0.00995
0.0096
0.00762
0.00474
0.00169
-0.00076
-0.00191
-0.00159
-0.00042
0.00061
0.0009
0.00047
-0.0002
-0.00049
0.00004
0.00144
0.00318
0.00428
0.00387
0.00171
-0.00166
-0.00523
-0.00792
-0.00907
-0.00855
-0.00648
-0.00326
0.00037
0.00353
0.00562
0.00637
0.0058
0.00427
0.00255
0.00163
0.00226
0.00464
0.00844
0.01274
0.01611
0.01701
0.01453
0.00893
0.00149
-0.00601
-0.01181
-0.0148
-0.01494
-0.01327
-0.01127
-0.01006
-0.00999
-0.01084
-0.0121
-0.01318
-0.01342
-0.01209
-0.00884
-0.00423
0.00024
0.0028
0.00243
-0.00067
-0.00526
-0.0097
-0.01247
-0.01268
-0.01045
-0.00684
-0.00316
-0.00049
0.00049
-0.00037
-0.00248
-0.00474
-0.00598
-0.0054
-0.00293
0.00057
0.00353
0.00436
0.00231
-0.00225
-0.00798
-0.01317
-0.01638
-0.01687
-0.01477
-0.01096
-0.0066
-0.00266
0.00028
0.00187
0.00223
0.0022
0.00292
0.00492
0.00758
0.00949
0.00941
0.00702
0.00288
-0.00183
-0.0057
-0.00742
-0.00634
-0.00295
0.00116
0.00404
0.00444
0.00259
-0.00005
-0.00162
-0.00083
0.00243
0.00721
0.01193
0.01498
0.01515
0.01205
0.0062
-0.0012
-0.00877
-0.01517
-0.01929
-0.02041
-0.01857
-0.01477
-0.01057
-0.00723
-0.00514
-0.00374
-0.00187
0.00138
0.00579
0.01007
0.01266
0.0127
0.01031
0.00649
0.00258
-0.00022
-0.00122
-0.00054
0.00088
0.00174
0.00107
-0.00138
-0.00505
-0.00899
-0.01232
-0.01433
-0.01435
-0.01194
-0.00715
-0.00079
0.00572
0.01083
0.01359
0.01396
0.01262
0.01059
0.00879
0.00778
0.00778
0.00854
0.00929
0.00882
0.00628
0.00183
-0.0034
-0.0079
-0.01055
-0.01104
-0.00973
-0.00733
-0.00467
-0.00264
-0.00175
-0.00183
-0.00214
-0.00172
0.00012
0.00335
0.00698
0.00941
0.00917
0.0058
0.00006
-0.00644
-0.01195
-0.01498
-0.01476
-0.01163
-0.00685
-0.00199
0.00173
0.00356
0.00325
0.00134
-0.00089
-0.00212
-0.00173
-0.00025
0.00084
-0.00012
-0.00387
-0.00974
-0.01602
-0.02079
-0.02269
-0.02136
-0.01741
-0.01185
-0.00556
0.00079
0.00665
0.01149
0.01484
0.01658
0.01717
0.01726
0.01702
0.01597
0.01354
0.00972
0.00512
0.00054
-0.00329
-0.00586
-0.00712
-0.00738
-0.00707
-0.00655
-0.00604
-0.00552
-0.00478
-0.00362
-0.00184
0.00069
0.00395
0.00772
0.0115
0.01456
0.01604
0.01533
0.01249
0.0081
0.00289
-0.00228
-0.00651
-0.00911
-0.00986
-0.00889
-0.00655
-0.00338
-0.00006
0.00287
0.0053
0.00758
0.01014
0.01298
0.01559
0.01728
0.01773
0.01714
0.01583
0.01379
0.01076
0.00669
0.00207
-0.00219
-0.00524
-0.00673
-0.00697
-0.00642
-0.00533
-0.00353
-0.00078
0.00271
0.00608
0.00821
0.00823
0.00592
0.00184
-0.00298
-0.00745
-0.0107
-0.01212
-0.01141
-0.00875
-0.0046
0.00035
0.0053
0.00948
0.01226
0.01334
0.01294
0.01169
0.01014
0.00846
0.00641
0.00341
-0.00091
-0.00619
-0.01131
-0.01505
-0.01651
-0.01535
-0.01196
-0.00738
-0.0029
0.00047
0.00202
0.00143
-0.00112
-0.00472
-0.00814
-0.01037
-0.01106
-0.0106
-0.0097
-0.00903
-0.00881
-0.00875
-0.00826
-0.00671
-0.00365
0.00084
0.00598
0.01061
0.01383
0.01521
0.01463
0.01238
0.00916
0.00578
0.00263
-0.00021
-0.00261
-0.00423
-0.00468
-0.00401
-0.00279
-0.0018
-0.00145
-0.00154
-0.00142
-0.00054
0.00123
0.0035
0.00556
0.00662
0.00625
0.00461
0.00233
0.00012
-0.00163
-0.0029
-0.004
-0.00541
-0.00743
-0.0097
-0.01114
-0.01049
-0.007
-0.00079
0.00727
0.01596
0.024
0.03019
0.0336
0.03374
0.03066
0.02492
0.01747
0.00948
0.00188
-0.00497
-0.01124
-0.01721
-0.02289
-0.02769
-0.03039
-0.02966
-0.02485
-0.01651
-0.00607
0.00477
0.01467
0.02272
0.0283
0.03108
0.03118
0.02915
0.02555
0.02059
0.01411
0.00596
-0.00343
-0.01292
-0.0212
-0.02731
-0.03093
-0.0323
-0.03191
-0.03
-0.02651
-0.02138
-0.01505
-0.0085
-0.00262
0.00224
0.00627
0.00984
0.01311
0.01588
0.01758
0.01753
0.01533
0.01121
0.00598
0.00088
-0.003
-0.00523
-0.00598
-0.00569
-0.00489
-0.00406
-0.00359
-0.00359
-0.00383
-0.00366
-0.00237
0.00045
0.00458
0.00898
0.01203
0.01236
0.00979
0.00548
0.00119
-0.00171
-0.00273
-0.00216
-0.00052
0.00165
0.00377
0.00506
0.00498
0.00357
0.00154
-0.00024
-0.00132
-0.00184
-0.00222
-0.00263
-0.00271
-0.00183
0.00027
0.00303
0.00534
0.00626
0.00548
0.0033
0.00041
-0.00248
-0.00487
-0.00655
-0.00755
-0.0079
-0.00765
-0.00694
-0.00596
-0.00478
-0.00335
-0.00152
0.00073
0.00305
0.00473
0.00522
0.00469
0.00375
0.00293
0.0025
0.00243
0.00247
0.00238
0.002
0.0012
-0.00016
-0.00214
-0.00454
-0.0067
-0.00765
-0.0068
-0.00443
-0.00146
0.00114
0.00274
0.00335
0.00334
0.0029
0.00193
0.00046
-0.00113
-0.00255
-0.0039
-0.00538
-0.00689
-0.00819
-0.00909
-0.00951
-0.00929
-0.0083
-0.00644
-0.00378
-0.00054
0.00299
0.00662
0.01032
0.01419
0.01819
0.02192
0.02482
0.02634
0.02582
0.02254
0.01624
0.00744
-0.00258
-0.01202
-0.01909
-0.02274
-0.02303
-0.02081
-0.01718
-0.01294
-0.00839
-0.00358
0.00127
0.00588
0.01005
0.0136
0.01612
0.01699
0.01572
0.0122
0.00675
0.00013
-0.00665
-0.01261
-0.01694
-0.01912
-0.01904
-0.0173
-0.01483
-0.01237
-0.01012
-0.00771
-0.00447
0.00015
0.00583
0.01106
0.01399
0.01352
0.00992
0.00441
-0.00151
-0.00648
-0.00973
-0.01126
-0.01157
-0.01129
-0.01091
-0.01062
-0.01029
-0.00962
-0.00834
-0.00643
-0.00397
-0.00096
0.00273
0.00717
0.01201
0.01639
0.01917
0.01931
0.01642
0.0111
0.00479
-0.00105
-0.00561
-0.00879
-0.0109
-0.01241
-0.01381
-0.0154
-0.0172
-0.01887
-0.01966
-0.01873
-0.01567
-0.01082
-0.00506
0.0005
0.00495
0.00789
0.00969
0.01107
0.01248
0.01381
0.01466
0.01467
0.01358
0.01106
0.00675
0.00071
-0.00626
-0.01271
-0.01723
-0.019
-0.01804
-0.015
-0.01061
-0.00531
0.00054
0.0063
0.01109
0.0142
0.01549
0.01523
0.01378
0.01155
0.00892
0.00605
0.00286
-0.00073
-0.00465
-0.00882
-0.01304
-0.01689
-0.01963
-0.02052
-0.01912
-0.0154
-0.00976
-0.00285
0.0046
0.01189
0.01827
0.02302
0.02568
0.02607
0.02418
0.02008
0.01409
0.00692
-0.00025
-0.00618
-0.01001
-0.01172
-0.012
-0.01165
-0.01121
-0.0109
-0.01077
-0.01045
-0.00911
-0.00582
-0.00024
0.0071
0.01487
0.02133
0.02493
0.0248
0.02098
0.01435
0.00644
-0.00086
-0.00589
-0.00788
-0.00716
-0.00487
-0.00247
-0.00122
-0.00167
-0.00345
-0.0055
-0.00654
-0.00564
-0.00246
0.00265
0.00888
0.01515
0.02014
0.02252
0.0214
0.01696
0.0106
0.00432
-0.00024
-0.00253
-0.0031
-0.0032
-0.00388
-0.00533
-0.00686
-0.00749
-0.00673
-0.00481
-0.00234
0.00007
0.00185
0.00237
0.00106
-0.00216
-0.00653
-0.0106
-0.01295
-0.01286
-0.01051
-0.00692
-0.00349
-0.00132
-0.00078
-0.0015
-0.0027
-0.00341
-0.00261
0.00053
0.00616
0.01327
0.01973
0.02339
0.02312
0.01919
0.01304
0.00675
0.00224
0.00044
0.00103
0.00286
0.00465
0.0053
0.00406
0.00069
-0.00445
-0.01047
-0.01626
-0.0206
-0.02256
-0.022
-0.01959
-0.01635
-0.01303
-0.00975
-0.00629
-0.0024
0.00176
0.00592
0.01004
0.01428
0.01849
0.02203
0.02404
0.0238
0.02116
0.0166
0.01098
0.00508
-0.00066
-0.00602
-0.01074
-0.01444
-0.01678
-0.0176
-0.01706
-0.0155
-0.01324
-0.01043
-0.00721
-0.00401
-0.00141
0.00037
0.00174
0.00342
0.00583
0.00885
0.01183
0.01396
0.01479
0.01443
0.01309
0.01068
0.00683
0.00147
-0.00466
-0.01009
-0.01342
-0.01411
-0.01266
-0.00998
-0.00669
-0.00297
0.00111
0.00511
0.00816
0.00941
0.00841
0.00537
0.00096
-0.00386
-0.00809
-0.01092
-0.012
-0.01145
-0.00969
-0.00715
-0.00424
-0.00143
0.00089
0.00264
0.004
0.00508
0.006
0.00692
0.00806
0.00947
0.01114
0.01305
0.01495
0.01614
0.01575
0.0133
0.00905
0.00379
-0.00146
-0.00583
-0.00892
-0.0108
-0.01179
-0.01226
-0.01241
-0.01213
-0.01111
-0.0091
-0.0063
-0.00331
-0.00058
0.00191
0.00427
0.00636
0.00793
0.00887
0.0091
0.00845
0.00686
0.0045
0.00165
-0.0014
-0.0044
-0.00692
-0.00862
-0.00948
-0.00978
-0.00986
-0.00995
-0.00996
-0.00949
-0.00802
-0.00516
-0.00074
0.00503
0.01137
0.01695
0.02025
0.02037
0.0174
0.0122
0.00583
-0.00096
-0.0077
-0.0141
-0.01972
-0.02376
-0.02536
-0.02406
-0.01999
-0.01373
-0.00599
0.00235
0.01036
0.01707
0.02168
0.02374
0.02341
0.02124
0.0179
0.01389
0.00936
0.00408
-0.00235
-0.00995
-0.01804
-0.02539
-0.03071
-0.03326
-0.03303
-0.03041
-0.02551
-0.01819
-0.00855
0.00267
0.01411
0.0243
0.03197
0.0362
0.0367
0.03384
0.02853
0.02172
0.01425
0.00672
-0.00049
-0.00714
-0.01305
-0.01788
-0.0211
-0.02216
-0.02101
-0.01844
-0.00174
