# Supplementary material for: Spectral analysis of layered sites using shaking table tests
Source: PLoS One. 2019 Mar 12;14(3):e0212766. doi: 10.1371/journal.pone.0212766 (PMC6413934; doi:10.1371/journal.pone.0212766)
Supplement: S2 Data — (ZIP) [file pone.0212766.s002.zip › S2 Data Recorded acceleration time history/40.txt]

0.000134141
0.000944555
0.003219068
0.007070783
0.011397506
0.014286467
0.013881313
0.009305471
0.001293612
-0.007876967
-0.015118128
-0.017700907
-0.014772657
-0.007980648
-0.000732367
0.003587075
0.003049118
-0.002127201
-0.0097027
-0.016232689
-0.018546974
-0.015410554
-0.008101681
0.000385185
0.006799232
0.008870177
0.006312716
0.000993318
-0.00397954
-0.005892363
-0.003507422
0.002653598
0.010748531
0.018192778
0.022502263
0.02208073
0.016702986
0.007409561
-0.003614906
-0.013382856
-0.018988254
-0.018953514
-0.014172126
-0.007502216
-0.002352663
-0.001116918
-0.004086011
-0.009425751
-0.014256065
-0.015981646
-0.013168695
-0.005913829
0.004184819
0.01443206
0.021799549
0.023899185
0.019939345
0.011416831
0.001789659
-0.004936829
-0.006191739
-0.002107284
0.00477283
0.011071951
0.014261791
0.013301443
0.008737483
0.002314228
-0.003576584
-0.006818722
-0.006348372
-0.002600556
0.002627149
0.006749233
0.007397349
0.00341631
-0.004391445
-0.013390196
-0.019922591
-0.021094262
-0.016339419
-0.007691112
0.001575014
0.008498004
0.011489362
0.010502893
0.006706954
0.001990923
-0.001663327
-0.002804436
-0.001320265
0.001582183
0.004269555
0.005807681
0.006351203
0.006643358
0.00729961
0.008346725
0.009249528
0.009306054
0.008113719
0.005736112
0.002612968
-0.00058201
-0.003051149
-0.004076905
-0.003415834
-0.001505955
0.000781724
0.002343296
0.002212419
1.01619E-06
-0.003603132
-0.006612369
-0.006687202
-0.002706003
0.004361085
0.011818072
0.016630882
0.016883052
0.012716165
0.0060606
-0.000415218
-0.004625087
-0.005803238
-0.004641894
-0.002843352
-0.002316957
-0.004376982
-0.009007047
-0.0148143
-0.019702156
-0.021796331
-0.02023508
-0.015272286
-0.008265257
-0.001354257
0.003193106
0.003967227
0.001289166
-0.002611741
-0.004717052
-0.002857008
0.00320204
0.011874914
0.020430188
0.025847971
0.02598982
0.020548967
0.011293014
0.001232909
-0.006616006
-0.01026549
-0.009466797
-0.005692269
-0.001581265
0.000297514
-0.001416079
-0.006128579
-0.011512159
-0.014528784
-0.013105903
-0.007341901
0.000451188
0.007012222
0.009725235
0.007717987
0.002123026
-0.004528953
-0.009520761
-0.011038173
-0.008803111
-0.004052929
0.000860942
0.003300481
0.001515644
-0.004368582
-0.012419138
-0.019810283
-0.023835695
-0.022745435
-0.016488226
-0.007099361
0.002046486
0.007688175
0.008058586
0.003537128
-0.003512993
-0.009683915
-0.011917371
-0.008710667
-0.000841032
0.008720515
0.016179268
0.018687109
0.01554555
0.008363109
0.000192219
-0.006041866
-0.008845716
-0.008358075
-0.005637192
-0.001931181
0.001742339
0.004620057
0.006166694
0.006113112
0.004610152
0.002144919
-0.000588757
-0.002870924
-0.004024079
-0.003774264
-0.002498584
-0.001184953
-0.000933906
-0.00221301
-0.004452567
-0.006245326
-0.00607259
-0.003202577
0.001966355
0.008039215
0.01296909
0.014735942
0.012204281
0.005966181
-0.001632066
-0.007467207
-0.009225174
-0.006494444
-0.000975601
0.004384959
0.006885249
0.005135203
-0.00043701
-0.00777479
-0.013833517
-0.016069702
-0.013895767
-0.009107739
-0.004648961
-0.002791431
-0.004098048
-0.007404365
-0.010555824
-0.011447653
-0.009198137
-0.004531297
0.000828515
0.005151168
0.007287629
0.006980055
0.004723471
0.001497175
-0.001623617
-0.00359088
-0.003718866
-0.002019084
0.000721818
0.003554842
0.005850711
0.007292916
0.007653107
0.006760529
0.004706608
0.001849607
-0.001317213
-0.004130214
-0.005867143
-0.006341935
-0.006114388
-0.006230063
-0.007402542
-0.009290477
-0.010562197
-0.009531945
-0.005070333
0.002796677
0.012761824
0.02248224
0.029358928
0.031348295
0.027727179
0.019415351
0.008773771
-0.001281355
-0.008316324
-0.011070979
-0.009694291
-0.005585373
-0.000902101
0.002248931
0.002584871
0.000304738
-0.002909459
-0.00463927
-0.003014856
0.00239265
0.010490311
0.019135135
0.025861141
0.028539144
0.026039331
0.018663278
0.00805285
-0.003330574
-0.012882858
-0.018659061
-0.020050732
-0.017882523
-0.013945911
-0.010053996
-0.007276053
-0.005628782
-0.004372373
-0.002325944
0.001401211
0.006876536
0.013379277
0.019886727
0.025388598
0.028819096
0.029284571
0.026605759
0.021362582
0.014423052
0.006600364
-0.001280936
-0.008203977
-0.013032468
-0.014942397
-0.013918725
-0.010867091
-0.006870795
-0.002687098
0.001382799
0.005073021
0.007944692
0.009496682
0.009403113
0.007625553
0.004517928
0.000576497
-0.003985323
-0.009049717
-0.013927886
-0.017232705
-0.01746143
-0.013861243
-0.006849823
0.002044498
0.010545067
0.016390326
0.018340513
0.016550003
0.012300149
0.00742755
0.003691778
0.002234532
0.003109392
0.005298204
0.007457306
0.008359947
0.007197156
0.003853101
-0.000970039
-0.006007397
-0.010110745
-0.012771674
-0.014198836
-0.015014067
-0.015792042
-0.016690777
-0.017337877
-0.017127298
-0.015742475
-0.013228746
-0.009973548
-0.00648652
-0.003314558
-0.000748801
0.001452429
0.00382998
0.006623551
0.009227259
0.010301084
0.008760066
0.004635199
-0.000685215
-0.00512108
-0.006925293
-0.005444868
-0.001252447
0.004418471
0.010396265
0.015915163
0.020399258
0.023169921
0.023493926
0.021166154
0.016961528
0.01236406
0.008582893
0.00589889
0.003715107
0.001294463
-0.001738433
-0.005136871
-0.008259372
-0.010356918
-0.010872713
-0.009517383
-0.006319245
-0.001681686
0.003567323
0.008105587
0.010503052
0.009851562
0.006282421
0.000918915
-0.004549612
-0.008400791
-0.009652436
-0.008428091
-0.005871808
-0.003579687
-0.002623197
-0.00283383
-0.002831208
-0.000965488
0.003643329
0.010568945
0.018114629
0.023935319
0.02598496
0.023449177
0.017034647
0.008751616
0.000953869
-0.004592543
-0.007269746
-0.007375839
-0.005775084
-0.003376655
-0.000800567
0.001597434
0.00343901
0.004092212
0.003061852
0.00046826
-0.002721205
-0.005227973
-0.005882833
-0.004128665
-0.000225777
0.004748849
0.009158967
0.011298908
0.010045495
0.005253614
-0.002137426
-0.010434534
-0.017568265
-0.021609361
-0.021352748
-0.016867584
-0.00959056
-0.002018917
0.003260174
0.004794501
0.002972729
-0.000194682
-0.002274512
-0.001753416
0.001356882
0.005689011
0.009126365
0.009589168
0.006133989
-0.000272295
-0.006881986
-0.010472751
-0.00892001
-0.002333657
0.006824876
0.014921948
0.018795768
0.017202132
0.011069643
0.002932959
-0.004260507
-0.008542263
-0.009788501
-0.00937125
-0.008915942
-0.009328751
-0.010595708
-0.012039521
-0.012705464
-0.011865932
-0.009384481
-0.005879681
-0.00243981
-4.23435E-05
0.001102835
0.00155975
0.002061789
0.002974334
0.004140388
0.005306603
0.006286541
0.006838577
0.006530631
0.00485542
0.001733453
-0.002217288
-0.005896108
-0.008123729
-0.008221257
-0.006410886
-0.003672928
-0.001074946
0.000777658
0.001729867
0.001941195
0.001626984
0.000767056
-0.000751
-0.0028994
-0.005392092
-0.007710871
-0.009265056
-0.009485751
-0.007885317
-0.004325705
0.000591002
0.005439675
0.008325262
0.007735222
0.003426914
-0.00314413
-0.009006623
-0.010900978
-0.007108518
0.001544445
0.011938459
0.020004272
0.022491396
0.018365349
0.009178284
-0.001797151
-0.011133827
-0.01667831
-0.018148616
-0.016762562
-0.014238234
-0.011904467
-0.010370782
-0.009545327
-0.008830888
-0.007540006
-0.005276039
-0.002089784
0.001690952
0.005303503
0.007736028
0.008206592
0.006588386
0.003573153
0.000537205
-0.001045457
-0.000336425
0.002340992
0.0055364
0.007358064
0.006283703
0.001928878
-0.004598488
-0.01095649
-0.014541366
-0.013704882
-0.008528454
-0.000777704
0.006943551
0.012377875
0.014357822
0.012802243
0.008213767
0.001417636
-0.006506383
-0.014134874
-0.019760454
-0.021847403
-0.019673951
-0.013828854
-0.006061994
0.001384768
0.006607547
0.008600608
0.007540218
0.004678557
0.001770435
0.000512047
0.001910147
0.005813839
0.010726533
0.014225819
0.013971828
0.008920979
-2.02321E-05
-0.01019157
-0.018169652
-0.021058398
-0.017815832
-0.009928856
-0.000812609
0.005893217
0.007941893
0.005224061
-0.000679382
-0.007355822
-0.01235464
-0.013788172
-0.011151648
-0.005673591
0.000240504
0.00407375
0.004022308
-0.00025533
-0.007254545
-0.013849837
-0.016619
-0.013523528
-0.005031684
0.006057874
0.015835192
0.02099572
0.020289952
0.014977725
0.008005113
0.002573413
0.000661661
0.002185497
0.005139441
0.006648074
0.004652121
-0.000855109
-0.007826009
-0.013308134
-0.014979547
-0.012166758
-0.005904142
0.001631906
0.00801298
0.011432564
0.011196773
0.007915239
0.003233145
-0.000813305
-0.002683788
-0.002025072
2.04471E-05
0.001293825
-0.000187776
-0.004998391
-0.011927431
-0.018605691
-0.022574364
-0.022208927
-0.017396866
-0.00946696
-0.000517291
0.007578551
0.01361105
0.017037055
0.017728529
0.015915802
0.012328569
0.008216761
0.004972054
0.003603931
0.004208957
0.00596612
0.007593906
0.00794232
0.006407725
0.003359573
-3.90789E-05
-0.002676509
-0.004205588
-0.004762972
-0.004269763
-0.002479197
0.000259723
0.002773504
0.003511654
0.001627038
-0.002490874
-0.007272906
-0.010870845
-0.012019288
-0.010521841
-0.007326647
-0.004171277
-0.002815572
-0.004167902
-0.007664886
-0.011406921
-0.013045359
-0.010932127
-0.004784008
0.004236691
0.0137112
0.020502456
0.021823526
0.016662997
0.006507289
-0.005122579
-0.014013419
-0.017025974
-0.013466468
-0.0053839
0.003407646
0.009090124
0.009546396
0.005141363
-0.00158095
-0.007137852
-0.008558751
-0.004761205
0.003073208
0.012051728
0.018795561
0.020785088
0.017116491
0.008880671
-0.001117881
-0.009422002
-0.013687275
-0.01384727
-0.011934554
-0.010446207
-0.010644957
-0.012184583
-0.013635032
-0.013336612
-0.010203296
-0.004518459
0.001984927
0.006958215
0.008697448
0.007018648
0.003330567
-0.000326788
-0.002581389
-0.003328106
-0.003508978
-0.00444802
-0.007137159
-0.011716051
-0.017223761
-0.021898201
-0.023834683
-0.021808916
-0.015842148
-0.00744901
0.000861642
0.006848483
0.009722455
0.010379458
0.010630718
0.011898902
0.014423015
0.01710739
0.018173882
0.016072747
0.010070598
0.000698326
-0.010268546
-0.020126746
-0.025955464
-0.025591154
-0.01867812
-0.007084597
0.005922119
0.01711156
0.024626357
0.028450613
0.029579146
0.028822957
0.0261199
0.020852799
0.01259878
0.001928615
-0.009569147
-0.019850004
-0.027355005
-0.031369818
-0.031787496
-0.028727995
-0.022475869
-0.013663232
-0.003148191
0.007958547
0.018430818
0.026833589
0.031706028
0.031990101
0.027605193
0.019724746
0.010597257
0.002862246
-0.001677357
-0.002897581
-0.002277459
-0.001910471
-0.003503304
-0.007425193
-0.012363151
-0.015826037
-0.015513592
-0.010624396
-0.002179282
0.007657613
0.0163777
0.021662198
0.021864747
0.016552198
0.006903827
-0.004573809
-0.014900486
-0.02156012
-0.023292875
-0.0205334
-0.015160153
-0.009539766
-0.005367953
-0.003028618
-0.001849929
-0.000751533
0.00130614
0.004952362
0.009993096
0.015332621
0.019245357
0.020108066
0.017260696
0.011476352
0.004617968
-0.001000118
-0.003516149
-0.00228506
0.001808493
0.006832309
0.010460437
0.010742049
0.00702469
0.000567127
-0.005762718
-0.009004854
-0.007812141
-0.003218206
0.002054143
0.005161336
0.004336468
-0.000378654
-0.007222264
-0.013392599
-0.016358586
-0.015026221
-0.010148054
-0.003835979
0.001388193
0.00353413
0.001869141
-0.002667143
-0.007859626
-0.011333646
-0.011551289
-0.008212157
-0.002204173
0.004669358
0.010161492
0.012491726
0.011128313
0.006972131
0.001782859
-0.002418554
-0.004090287
-0.002703377
0.000850668
0.004568829
0.006290502
0.004709017
2.00177E-05
-0.006388247
-0.012371445
-0.015841557
-0.015487039
-0.011328287
-0.004645475
0.002394796
0.00734105
0.008421297
0.005224764
-0.001225469
-0.008986549
-0.01564099
-0.018869211
-0.017296397
-0.0114331
-0.00358643
0.003340467
0.007414697
0.008406731
0.007462122
0.006348471
0.006609206
0.008835704
0.012366037
0.01557836
0.016599246
0.014098044
0.008013944
-0.000288195
-0.008616349
-0.014865903
-0.017635281
-0.016503217
-0.012077094
-0.005947978
-0.000286322
0.002925357
0.002715205
-0.000450388
-0.004682043
-0.007343401
-0.006274605
-0.001015798
0.006603325
0.013292505
0.015792637
0.012415179
0.003810444
-0.007184744
-0.01651885
-0.020644199
-0.018182499
-0.010592548
-0.001312933
0.005890117
0.008601363
0.006528543
0.001418278
-0.003788391
-0.006417097
-0.005179636
-0.000595015
0.005501931
0.010898785
0.013744332
0.013025289
0.008635028
0.001423788
-0.006984443
-0.014288605
-0.01813261
-0.01731727
-0.012615316
-0.006311271
-0.000717757
0.002937776
0.004647565
0.005073539
0.005112721
0.005545709
0.006562903
0.007521377
0.007309354
0.005216998
0.001428768
-0.003038786
-0.006920958
-0.009107791
-0.009159766
-0.007611039
-0.005599455
-0.004173843
-0.003744601
-0.004060683
-0.004494795
-0.004379015
-0.003197546
-0.000778081
0.002466679
0.005632645
0.007815624
0.008640436
0.008318892
0.007340346
0.006249391
0.005465312
0.005138791
0.005025955
0.004644676
0.00359039
0.001602308
-0.001380913
-0.005074666
-0.008663665
-0.011206406
-0.012140792
-0.011498724
-0.009683591
-0.007340778
-0.005332944
-0.004439081
-0.004808906
-0.005773267
-0.006260638
-0.005505945
-0.003585199
-0.001244418
0.000874917
0.002713068
0.004630067
0.006717177
0.008688719
0.010070223
0.010625523
0.010410501
0.009788078
0.009331913
0.009446034
0.009938545
0.010026598
0.008832816
0.005984912
0.001924973
-0.002131272
-0.004745151
-0.004976392
-0.003090975
-0.000590681
0.000563169
-0.001043795
-0.005636872
-0.012201064
-0.01872677
-0.022732591
-0.022063865
-0.015904611
-0.005354885
0.006857582
0.017363789
0.023513139
0.02441851
0.020958727
0.015004271
0.008430122
0.002406349
-0.002598786
-0.006481225
-0.00919215
-0.01060106
-0.01061016
-0.009326131
-0.007199517
-0.004948342
-0.00309092
-0.001632227
-0.000107161
0.002039365
0.004912694
0.008051628
0.010614173
0.01182428
0.01129371
0.009202906
0.006185853
0.003029253
0.000346643
-0.001626025
-0.003118279
-0.004609569
-0.006502586
-0.008754186
-0.010803718
-0.011504183
-0.009504643
-0.004127754
0.003903909
0.01230636
0.018049967
0.018832919
0.014220784
0.005778667
-0.003797386
-0.011924971
-0.016880164
-0.018172008
-0.016503004
-0.013267075
-0.009805152
-0.006877812
-0.004726201
-0.003272219
-0.00229212
-0.001495729
-0.000607217
0.000624355
0.002474336
0.004990686
0.007685765
0.009411666
0.008758516
0.004902571
-0.001697914
-0.009321532
-0.015622795
-0.018724902
-0.017986483
-0.014235828
-0.009312856
-0.005288619
-0.003467916
-0.003680635
-0.00457498
-0.004702162
-0.003279066
-0.00035039
0.003328481
0.006509916
0.007879213
0.006662573
0.003065811
-0.001733189
-0.005971589
-0.00798226
-0.006828355
-0.002839179
0.002322475
0.006515806
0.008295024
0.00737354
0.004499728
0.001030364
-0.001570347
-0.002422246
-0.001515964
0.000610863
0.00331531
0.005925762
0.007768247
0.008201769
0.006812823
0.003756749
0.000147945
-0.002269271
-0.002086364
0.000966233
0.005909439
0.010866294
0.013710399
0.012795286
0.007720029
-0.000536718
-0.010058761
-0.018548463
-0.023955595
-0.024962298
-0.02138588
-0.01435241
-0.006041226
0.001156683
0.005597098
0.007012645
0.006555035
0.005984855
0.006701863
0.009115067
0.012428878
0.014952242
0.014866865
0.011218289
0.004601693
-0.002751126
-0.007996976
-0.00935605
-0.006899541
-0.002188702
0.002606604
0.00547549
0.005274705
0.002220395
-0.002144654
-0.005693186
-0.006696247
-0.004598215
-6.5302E-05
0.005242107
0.009392882
0.010789052
0.008841702
0.004350915
-0.000770483
-0.004177701
-0.004029641
0.000159247
0.007221197
0.014671759
0.019627488
0.019917394
0.014931848
0.005904403
-0.004580661
-0.013598737
-0.018761137
-0.0187454
-0.013691607
-0.005448456
0.002910101
0.008246146
0.008818039
0.004923074
-0.001379151
-0.007238752
-0.010317788
-0.009746053
-0.006335729
-0.002016501
0.001108409
0.001579347
-0.00087743
-0.005198212
-0.009500259
-0.011705291
-0.010420189
-0.005406166
0.002168476
0.010186703
0.016352807
0.018864875
0.016821602
0.010583018
0.001885681
-0.006390926
-0.011251321
-0.010755061
-0.004899364
0.004140713
0.012721198
0.017151121
0.015485061
0.008447573
-0.000985721
-0.009121441
-0.013020847
-0.01146773
-0.005553527
0.001671683
0.006430322
0.005835785
-0.000733976
-0.010967781
-0.020360286
-0.024152423
-0.019568818
-0.00706853
0.009868106
0.026145596
0.036866397
0.039048571
0.032497116
0.019743372
0.004824904
-0.008237159
-0.016722684
-0.019716556
-0.01779233
-0.012476303
-0.005763089
0.000232207
0.00401412
0.005420514
0.005593249
0.006110918
0.007949659
0.01111948
0.014917666
0.018244859
0.019742303
0.01809653
0.012742337
0.004484411
-0.004530186
-0.011619594
-0.014549287
-0.012435091
-0.006317214
0.001235535
0.007341903
0.01021518
0.009789901
0.007482952
0.005370095
0.005068037
0.006863579
0.009746221
0.012079183
0.012397351
0.009762272
0.004169611
-0.003304291
-0.010575588
-0.0151404
-0.015196441
-0.01067557
-0.003420276
0.003694346
0.0079783
0.007896883
0.003589859
-0.00328833
-0.010167803
-0.014547785
-0.014761309
-0.010626807
-0.003532635
0.004112179
0.009827362
0.01206285
0.010689964
0.006963665
0.002864653
3.85369E-05
-0.001313578
-0.002511104
-0.005195638
-0.009878374
-0.015628618
-0.020671651
-0.023306245
-0.02243861
-0.018093153
-0.011497754
-0.004746804
0.000122048
0.002121102
0.001651338
0.000125038
-0.000824712
-4.12238E-05
0.00257758
0.005843538
0.008026678
0.00795811
0.005671341
0.00235753
-0.000275886
-0.001058893
-5.6687E-05
0.001678692
0.002915298
0.003042
0.002157291
0.000701758
-0.000824164
-0.002000067
-0.002660711
-0.00301207
-0.003522407
-0.00455293
-0.006090095
-0.007662802
-0.008478837
-0.007675221
-0.004956213
-0.000821122
0.003579576
0.007056702
0.008854976
0.008996559
0.008128337
0.007131004
0.006554562
0.006268776
0.005625797
0.00419435
0.002222376
0.000472276
-0.000407565
-0.000350184
0.000301091
0.001356288
0.003005914
0.005509151
0.008793576
0.012273217
0.015043827
0.016247566
0.01530542
0.0121849
0.007554461
0.002684325
-0.000891773
-0.002148823
-0.001204963
0.000719957
0.002052
0.001794315
9.6365E-06
-0.002181373
-0.003214251
-0.001968923
0.001526883
0.005964889
0.009394695
0.010235727
0.008044238
0.003690164
-0.001118523
-0.004517443
-0.005465262
-0.004154629
-0.001903508
-0.000302164
-0.000348733
-0.001859133
-0.003744015
-0.00464928
-0.003589478
-0.000282463
0.004658547
0.009812331
0.013532312
0.014564385
0.012424173
0.007612753
0.001666968
-0.003165328
-0.004809227
-0.002425304
0.003013997
0.00911271
0.013192775
0.013599802
0.010129047
0.003943727
-0.002761029
-0.007492795
-0.008444842
-0.005214426
0.00088461
0.007399235
0.011828837
0.012781366
0.010329247
0.005702606
0.000708014
-0.003003993
-0.004672996
-0.004866019
-0.004897922
-0.005780331
-0.007597929
-0.009587512
-0.010729638
-0.010130766
-0.007341046
-0.00262512
0.003184382
0.009017917
0.013765637
0.016433471
0.016212507
0.012790675
0.006579339
-0.0010628
-0.008049595
-0.012477002
-0.013656705
-0.012374067
-0.010282835
-0.008873871
-0.008876495
-0.0098605
-0.010513702
-0.009215166
-0.004808686
0.00272474
0.012075012
0.020855853
0.026354408
0.026485443
0.02062027
0.010010162
-0.002467645
-0.013349995
-0.020010109
-0.021713369
-0.019656982
-0.016159515
-0.013527811
-0.012953616
-0.014011169
-0.014849042
-0.01320236
-0.007778367
0.000874168
0.010697307
0.019037719
0.023529199
0.023028282
0.018123616
0.011148219
0.005166516
0.00234045
0.002918177
0.005238991
0.006876146
0.005975593
0.002084377
-0.003866276
-0.009929391
-0.013697868
-0.013155146
-0.00765739
0.00141047
0.011100004
0.018169876
0.02030104
0.016890181
0.009282458
0.00037743
-0.006537427
-0.00942853
-0.008474128
-0.005450065
-0.002347477
-0.000287025
0.000521087
0.000362484
-0.000385997
-0.001226332
-0.001560559
-0.00068045
0.001975344
0.006337503
0.011094591
0.013848394
0.012358495
0.006177723
-0.00286107
-0.011570238
-0.016948412
-0.017532993
-0.013889717
-0.008095846
-0.002616665
0.000837337
0.001791206
0.001077143
0.000379566
0.001110224
0.003441743
0.006264167
0.007999492
0.007474383
0.004318159
-0.00081737
-0.006556748
-0.011331606
-0.014212001
-0.01523551
-0.015007267
-0.014187059
-0.013210656
-0.012163382
-0.010871217
-0.009245519
-0.007481397
-0.005942146
-0.004856599
-0.004096769
-0.003349625
-0.00237381
-0.001071581
0.000278984
0.000998026
0.000299112
-0.002161677
-0.005932832
-0.009890585
-0.01260606
-0.012920055
-0.010457177
-0.005849111
-0.000473454
0.004130008
0.006972397
0.00793681
0.007407791
0.006004928
0.00440369
0.003289184
0.003100712
0.003919584
0.005502034
0.00739259
0.00889282
0.009055599
0.007022446
0.00274026
-0.002497562
-0.006435937
-0.00694729
-0.003276072
0.003282286
0.009828119
0.01321778
0.011557234
0.005225567
-0.003153332
-0.010034304
-0.012755667
-0.010790066
-0.005753456
-0.000403119
0.002753962
0.002627635
-4.99967E-05
-0.00318101
-0.004373452
-0.00210456
0.003681819
0.011263526
0.017557188
0.019483981
0.015664703
0.007336119
-0.002294051
-0.009730697
-0.012637695
-0.010683975
-0.005277271
0.00114973
0.006076233
0.007705036
0.005803185
0.001882257
-0.00147775
-0.002047395
0.000934757
0.006488235
0.012346769
0.015866878
0.015095969
0.009868531
0.001960679
-0.005595602
-0.009966539
-0.009856164
-0.006006536
-0.000565681
0.004052715
0.006138166
0.005148165
0.001564786
-0.00349982
-0.008526207
-0.011908107
-0.012577261
-0.010709937
-0.007809844
-0.006094593
-0.007334141
-0.011866571
-0.0182136
-0.023528823
-0.024920175
-0.020848673
-0.011759242
0.000249926
0.012184102
0.020816241
0.023554572
0.019425152
0.009822334
-0.001971814
-0.01216799
-0.017713545
-0.017241911
-0.011507403
-0.002878635
0.005898406
0.012798488
0.016935026
0.018273816
0.017117345
0.013702368
0.008208898
0.001276381
-0.005729738
-0.011002621
-0.013106861
-0.011558084
-0.007052044
-0.001154063
0.004257082
0.007549106
0.007663013
0.004502238
-0.000908426
-0.006694535
-0.010879514
-0.012105573
-0.010133815
-0.00602463
-0.001746511
0.000780654
0.000597268
-0.001781516
-0.004700827
-0.006405266
-0.005903387
-0.003230841
0.000894241
0.005510068
0.009841019
0.013329653
0.015636228
0.016474048
0.015533507
0.012680142
0.008219973
0.002955975
-0.00215215
-0.006263958
-0.008653287
-0.00870007
-0.006125106
-0.001593693
0.003006611
0.005302052
0.003929862
-0.000439575
-0.005461678
-0.008506188
-0.007966463
-0.003981462
0.001849826
0.007397629
0.010907459
0.011428553
0.009022628
0.004932767
0.00120968
-0.00014051
0.001644543
0.005781455
0.010257305
0.01273367
0.011531322
0.006534053
-0.000703416
-0.007638665
-0.011811814
-0.011742654
-0.007383867
-0.000425118
0.005953227
0.008547516
0.006038017
-0.000107266
-0.006570665
-0.010287917
-0.010121713
-0.007084374
-0.003340038
-0.001000598
-0.00123789
-0.00396477
-0.007856257
-0.010940275
-0.011507297
-0.008924837
-0.00393913
0.001809031
0.006472501
0.00871629
0.008304394
0.006142452
0.003502879
0.001339331
0.000168566
0.000164069
0.00126
0.003135673
0.005290548
0.007006278
0.007607609
0.006838462
0.005060207
0.002849822
0.000806444
-0.000418007
-0.000110327
0.002191273
0.005965588
0.00960073
0.011041009
0.008867078
0.002931412
-0.005487686
-0.013987611
-0.019903738
-0.021383412
-0.018200315
-0.011731296
-0.003986544
0.003346469
0.009138302
0.012596743
0.013249354
0.011298202
0.007853728
0.004595264
0.003062009
0.003798716
0.005917462
0.007546962
0.007050759
0.00400855
-0.00047276
-0.004250443
-0.005106514
-0.001738959
0.005464412
0.014504382
0.022392642
0.02628798
0.024682299
0.018229978
0.009440304
0.001524154
-0.003201994
-0.004325974
-0.003377297
-0.002841589
-0.004810778
-0.009986776
-0.017303467
-0.024218322
-0.027668736
-0.025333951
-0.01676995
-0.003639421
0.010895628
0.023181375
0.030216828
0.030583921
0.024859314
0.015337806
0.005210629
-0.002630902
-0.006618631
-0.006912553
-0.005223263
-0.004159984
-0.005974316
-0.011339215
-0.018899403
-0.025775555
-0.02875353
-0.025677755
-0.016485817
-0.003582516
0.008949513
0.017193841
0.019121329
0.015276892
0.008465934
0.002550125
0.000778028
0.004257295
0.011455956
0.019048101
0.023387456
0.021977741
0.014427989
0.002888153
-0.008640923
-0.015925441
-0.016519386
-0.010994652
-0.002549966
0.004552131
0.007078439
0.00404779
-0.003053717
-0.011494441
-0.018536532
-0.02222825
-0.021751636
-0.017526509
-0.010858205
-0.003220455
0.004039333
0.009928322
0.013863378
0.015708862
0.015587567
0.013748452
0.010361789
0.005675733
0.000367789
-0.004271912
-0.006894999
-0.006934663
-0.004899582
-0.002176611
-0.000590575
-0.001537484
-0.004957173
-0.009000999
-0.010930844
-0.008859044
-0.002855773
0.005173373
0.012658996
0.017438511
0.018354215
0.015427679
0.009690442
0.002830562
-0.003273772
-0.006979141
-0.007539634
-0.005608933
-0.003176675
-0.002537122
-0.00461358
-0.008136311
-0.010515201
-0.009556674
-0.004694778
0.002819215
0.010566216
0.016001449
0.017164719
0.013285437
0.005301735
-0.004216936
-0.012254272
-0.016555997
-0.016309875
-0.012157975
-0.005847185
0.000513333
0.005216678
0.007628382
0.008437404
0.009440466
0.012529354
0.018443022
0.026121239
0.033080361
0.036461403
0.034199361
0.026062622
0.013726504
0.000219034
-0.011144854
-0.017879211
-0.019102752
-0.015802536
-0.010338878
-0.005501231
-0.003366749
-0.004263719
-0.006667394
-0.008148138
-0.006757747
-0.001765457
0.006109744
0.014978746
0.02227429
0.025657847
0.023748608
0.016355961
0.004506465
-0.00946702
-0.022250471
-0.030421253
-0.031777866
-0.026296757
-0.016125044
-0.004489072
0.00545595
0.011430211
0.012370967
0.008643491
0.002275372
-0.003553024
-0.005962105
-0.004001909
0.000700311
0.004798038
0.005140134
0.000610592
-0.007286557
-0.015138528
-0.019452832
-0.018321678
-0.012264609
-0.003762166
0.004068876
0.008808621
0.009692584
0.007629937
0.004745688
0.003209114
0.004054911
0.00678848
0.009902686
0.011676978
0.010818709
0.006784997
0.000231188
-0.006819843
-0.011909768
-0.013491896
-0.011728202
-0.008270721
-0.005284447
-0.004134291
-0.00447339
-0.004709126
-0.003250379
0.00042159
0.005626869
0.010883106
0.014356806
0.01457445
0.011117877
0.00481945
-0.002726716
-0.009781333
-0.014761848
-0.016616434
-0.015165183
-0.01121305
-0.006222098
-0.001643044
0.001827445
0.004650085
0.007984025
0.012655254
0.018384356
0.023686251
0.026488173
0.025109398
0.0190519
0.009106397
-0.002774786
-0.013752951
-0.020892034
-0.022475231
-0.018853419
-0.012234895
-0.005606737
-0.00123002
4.93528E-05
-0.001188697
-0.003329121
-0.004243648
-0.00228661
0.002544132
0.008454052
0.012951475
0.014105004
0.011198111
0.004917884
-0.002730198
-0.008938215
-0.01133916
-0.009060632
-0.00301111
0.004619629
0.01109791
0.01381162
0.011301638
0.004224433
-0.004674063
-0.011744738
-0.014183421
-0.011298744
-0.004737925
0.002598622
0.007963465
0.009562131
0.006749341
0.000433946
-0.006982947
-0.012577693
-0.014164102
-0.011096625
-0.004561978
0.002818357
0.008059873
0.009130807
0.005926032
0.000286749
-0.005075312
-0.007997834
-0.007750963
-0.004993681
-0.001496535
0.000520454
-0.000682908
-0.005295202
-0.011824976
-0.017752935
-0.02073664
-0.019517058
-0.014327679
-0.0067661
0.000886316
0.006467947
0.008653013
0.007301753
0.003626467
-0.000212775
-0.002138658
-0.001382574
0.001119861
0.003546874
0.004140446
0.002008104
-0.00247203
-0.00783832
-0.012366575
-0.014781437
-0.014465674
-0.011583029
-0.007033415
-0.002296722
0.00094547
0.001591285
-5.15975E-05
-0.002246086
-0.002789931
-0.00035339
0.004645911
0.01025511
0.013819968
0.013160824
0.007851274
-0.000113104
-0.006967258
-0.009041629
-0.004656187
0.005207899
0.017372941
0.027821233
0.033056057
0.031018139
0.021797244
0.007951369
-0.00602415
-0.015339255
-0.01702073
-0.010987374
0.000286267
0.013074269
0.023989271
0.030745843
0.032392363
0.029123513
0.022206998
0.0137037
0.005842149
0.000216571
-0.002684004
-0.003529156
-0.003730581
-0.004630065
-0.006823481
-0.009946787
-0.013000613
-0.014761523
-0.014257182
-0.011206567
-0.006212779
-0.000580777
0.003976275
0.006009909
0.005053845
0.001952057
-0.0015096
-0.003449936
-0.003127644
-0.001307369
0.000194735
-0.000384866
-0.003888005
-0.009953691
-0.016908852
-0.022303993
-0.023850845
-0.020517067
-0.012943229
-0.003161201
0.006275572
0.013138396
0.016115301
0.014979542
0.010481315
0.003943458
-0.003078613
-0.009103832
-0.012893346
-0.013651248
-0.011180608
-0.006009
0.00067911
0.007322577
0.012171625
0.013817985
0.011727342
0.006607122
8.68234E-05
-0.005965908
-0.010042546
-0.011257364
-0.009390307
-0.005044047
0.000456597
0.005393323
0.008197601
0.00787943
0.004182999
-0.002189724
-0.00968327
-0.016194095
-0.019957487
-0.020409263
-0.018491675
-0.015782461
-0.013293836
-0.011016647
-0.008503561
-0.005480246
-0.001924114
0.002067843
0.006346496
0.01089327
0.01563692
0.020325114
0.024434137
0.027366989
0.028484655
0.02708811
0.022761336
0.015709558
0.006807371
-0.002548734
-0.010704046
-0.016219892
-0.0184056
-0.017699565
-0.015393792
-0.012984336
-0.011491279
-0.011254043
-0.011657538
-0.011133286
-0.008070308
-0.00188472
0.006526937
0.015100087
0.021489938
0.024042099
0.022258332
0.016639337
0.008070788
-0.002265629
-0.012590324
-0.020513752
-0.023785651
-0.021453971
-0.014474668
-0.005319131
0.002928089
0.007585241
0.00726675
0.002510787
-0.00437468
-0.010343159
-0.013059919
-0.011755174
-0.007280234
-0.00146522
0.00373299
0.006955963
0.007700108
0.006283007
0.003635512
0.001105082
-3.66166E-05
0.000828288
0.003370654
0.006285253
0.007675643
0.006048018
0.001399433
-0.00456776
-0.009632524
-0.012471058
-0.013060185
-0.012082014
-0.01034792
-0.00851555
-0.006984489
-0.005787443
-0.004538689
-0.002604295
0.000394825
0.004087774
0.007406616
0.009180693
0.008600181
0.005164537
-0.001011794
-0.008686159
-0.015428226
-0.018701142
-0.016987763
-0.010464999
-0.00109872
0.008062066
0.014022304
0.015123484
0.011649572
0.005722257
0.000467414
-0.001351467
0.001176981
0.006540271
0.01165214
0.013543122
0.010791031
0.004016257
-0.00467573
-0.012708785
-0.017894953
-0.018948276
-0.015823792
-0.009761048
-0.003052542
0.001615689
0.002203695
-0.001567085
-0.00769283
-0.012624579
-0.013164087
-0.008431355
-0.000310139
0.007649956
0.012209364
0.011740297
0.006538392
-0.001711559
-0.010591963
-0.01770455
-0.021419553
-0.021402102
-0.018464003
-0.014037986
-0.009568558
-0.006166051
-0.004339247
-0.003768371
-0.00334004
-0.001710166
0.001748654
0.006564516
0.011484971
0.015369178
0.017742234
0.018645946
0.018219647
0.016542719
0.013897845
0.010837274
0.007997024
0.00590954
0.004875863
0.004969165
0.006134043
0.008001743
0.009578036
0.009614381
0.007342438
0.002961973
-0.002435524
-0.007272796
-0.010325122
-0.011184513
-0.010324906
-0.008613455
-0.006749825
-0.00512584
-0.00368899
-0.00204793
0.00025463
0.003398757
0.007156851
0.010898726
0.01356485
0.013712588
0.010125195
0.002630151
-0.007560136
-0.018132076
-0.026455626
-0.030401655
-0.0289974
-0.022777767
-0.013536586
-0.003763123
0.004186479
0.008800644
0.00962053
0.007216908
0.002811446
-0.002043863
-0.005957989
-0.008053072
-0.008183305
-0.006854525
-0.005032701
-0.003688722
-0.003429809
-0.004337271
-0.005966718
-0.007339978
-0.007327611
-0.005308854
-0.001655512
0.002341479
0.005188581
0.005952639
0.004634565
0.001773974
-0.001857635
-0.005422065
-0.008098359
-0.009492817
-0.009786043
-0.009612345
-0.0097429
-0.010780916
-0.012805239
-0.015234768
-0.016958102
-0.016800033
-0.014141724
-0.009082738
-0.002224141
0.00527192
0.011740244
0.015373242
0.015071022
0.011150523
0.005321109
-2.4036E-05
-0.002603817
-0.00109438
0.004216455
0.01136801
0.017533792
0.020212172
0.017961693
0.010995452
0.00128558
-0.00794377
-0.013563834
-0.013819053
-0.009138992
-0.001927003
0.004663204
0.008258144
0.008159705
0.005287499
0.001449219
-0.00141924
-0.001917479
0.000346808
0.004608653
0.009440624
0.013357373
0.015310341
0.014776291
0.011770319
0.006657111
0.000202492
-0.006451946
-0.011892424
-0.014828702
-0.014485587
-0.010865328
-0.004724488
0.002698722
0.009876934
0.01530446
0.017725211
0.016512106
0.011842056
0.004739425
-0.003016033
-0.009335443
-0.012648024
-0.012789875
-0.011112683
-0.009679524
-0.009859431
-0.011502259
-0.013036531
-0.012523785
-0.00878496
-0.001982299
0.006350781
0.013876551
0.018329919
0.01846165
0.014484358
0.007735118
0.000124988
-0.006395901
-0.010281231
-0.01064185
-0.00755928
-0.002267075
0.003235388
0.00717553
0.008851224
0.008561853
0.007217606
0.005683389
0.004325279
0.002825907
0.000449318
-0.003125228
-0.007142399
-0.010310134
-0.011704004
-0.011177236
-0.009204731
-0.006596044
-0.00412637
-0.002233138
-0.001008899
-0.000297244
0.000391073
0.001714768
0.004049126
0.007271513
0.01071679
0.013341643
0.014008977
0.011972504
0.007230297
0.000563652
-0.006693407
-0.012882314
-0.016407882
-0.016358957
-0.0130528
-0.008020419
-0.003428682
-0.001164931
-0.00178757
-0.004098321
-0.00582021
-0.004913392
-0.000661556
0.006196828
0.013840306
0.020077925
0.023074904
0.022209839
0.018342066
0.013269058
0.008790959
0.006016336
0.005039664
0.004926559
0.004189691
0.0015142
-0.003554313
-0.01027181
-0.016699666
-0.020492713
-0.019840634
-0.01425065
-0.004709124
0.006192335
0.014765807
0.017682493
0.013771629
0.004690336
-0.005787664
-0.013377988
-0.01503393
-0.010208006
-0.001209254
0.007839655
0.01306297
0.012533311
0.006829956
-0.001474538
-0.008957965
-0.012699892
-0.011333214
-0.005400812
0.003011757
0.01121685
0.016684467
0.017960573
0.015139325
0.009770251
0.004002179
-0.000426032
-0.002595094
-0.002379805
-0.000320636
0.002666387
0.005394603
0.006624891
0.005378279
0.001510615
-0.003944262
-0.009164151
-0.012469665
-0.013123456
-0.0114726
-0.008596275
-0.005926782
-0.004606622
-0.004849908
-0.005708979
-0.005762292
-0.003980611
-3.54355E-05
0.005523448
0.01101617
0.013949664
0.012142129
0.005387805
-0.004150297
-0.012889011
-0.01753722
-0.016310624
-0.009343203
0.001308068
0.012143902
0.019386401
0.02053859
0.015452572
0.006479511
-0.00243954
-0.00744564
-0.006444023
1.42379E-05
0.008932432
0.016226693
0.018611954
0.015090132
0.007247102
-0.001642668
-0.008077965
-0.00983866
-0.00686475
-0.001081263
0.004448983
0.006686613
0.003891165
-0.003273667
-0.011782265
-0.017679071
-0.017993761
-0.012190897
-0.002411329
0.007538563
0.013881578
0.014429811
0.009344704
0.000802704
-0.007984881
-0.013954912
-0.01549459
-0.013054835
-0.008738121
-0.005367676
-0.005277214
-0.009020215
-0.014964234
-0.020055712
-0.021375393
-0.01759455
-0.009416701
0.000795105
0.0101442
0.016281614
0.018165746
0.016121618
0.011549094
0.006078745
0.000956222
-0.003064802
-0.005380208
-0.005377638
-0.002836503
0.001756789
0.007208508
0.012168145
0.015533181
0.016689867
0.015686378
0.013135073
0.010021296
0.007359404
0.00571845
0.00503522
0.004787653
0.004351829
0.003174052
0.000869619
-0.002469403
-0.005960071
-0.008072178
-0.007422829
-0.003686896
0.001961217
0.007229923
0.009856701
0.008809423
0.004827313
-0.000144423
-0.004011072
-0.00541099
-0.004100411
-0.000858006
0.00286567
0.005514288
0.006095281
0.004470333
0.001205234
-0.002606011
-0.005725405
-0.006987967
-0.005823196
-0.002491826
0.001979903
0.006181153
0.008826771
0.009132359
0.007030953
0.003043008
-0.001851164
-0.006352654
-0.009130435
-0.009238775
-0.006590316
-0.002141282
0.002228155
0.004281597
0.002471494
-0.003031077
-0.01047286
-0.017356292
-0.021563966
-0.02204288
-0.019087759
-0.014107406
-0.008952552
-0.005107851
-0.003045096
-0.002184527
-0.001193136
0.001341467
0.006174669
0.012825842
0.019465079
0.023616924
0.023228952
0.017635757
0.007897837
-0.003530604
-0.013470698
-0.019016785
-0.018633469
-0.012859082
-0.004219234
0.003718861
0.007804438
0.00681465
0.001770439
-0.004602498
-0.009249424
-0.010084941
-0.006930535
-0.001471107
0.003675235
0.006293074
0.005499145
0.001857632
-0.003040985
-0.007026467
-0.008193431
-0.006043799
-0.001922034
0.001653211
0.002600015
0.000345738
-0.003976754
-0.008267076
-0.010499996
-0.009607362
-0.005946634
-0.001158608
0.002537606
0.003408023
0.001210054
-0.002515764
-0.005276633
-0.005164439
-0.001896502
0.003119446
0.007770602
0.010346958
0.010262919
0.008098407
0.005105282
0.002597282
0.001395044
0.00175759
0.003324143
0.0052549
0.006449486
0.005922023
0.003213025
-0.001271122
-0.006084736
-0.009033916
-0.008296195
-0.003548478
0.003707937
0.010920888
0.015740977
0.016934597
0.0148606
0.011071513
0.007255823
0.004355784
0.002393395
0.000736224
-0.001234837
-0.003616564
-0.005756132
-0.006627996
-0.005415801
-0.001858064
0.003331689
0.008455174
0.011264055
0.010193977
0.005466705
-0.000826368
-0.005893542
-0.007703002
-0.005797029
-0.001325139
0.003410858
0.005755921
0.003835658
-0.002080363
-0.009427777
-0.014631073
-0.015076693
-0.010602287
-0.003438688
0.003079256
0.00615417
0.004578465
-0.000960668
-0.008158473
-0.013852462
-0.015363611
-0.011853834
-0.004793758
0.00277933
0.007747317
0.008156966
0.003986331
-0.002823608
-0.009299906
-0.012774514
-0.012106803
-0.007924979
-0.002236985
0.002649159
0.005113909
0.004909485
0.003148894
0.001833121
0.002794215
0.006500976
0.011648604
0.015691414
0.016293069
0.012679821
0.006142285
-0.000710049
-0.005371536
-0.006520997
-0.004346476
-0.000202659
0.004003893
0.006470946
0.00626042
0.003635193
-9.87057E-05
-0.003259694
-0.004484254
-0.003292345
-0.000217108
0.003412358
0.006053536
0.006454138
0.004006141
-0.000933424
-0.007020307
-0.012303521
-0.014893472
-0.013591563
-0.008604251
-0.001704009
0.004593292
0.008303317
0.008774042
0.006607549
0.003024921
-0.000566379
-0.002731746
-0.002464373
0.000138213
0.003662282
0.00598181
0.005330159
0.00113565
-0.005715828
-0.013106708
-0.018359571
-0.019260821
-0.015083441
-0.007087106
0.001972241
0.008764837
0.010708652
0.007140582
-0.000352697
-0.008645845
-0.014264734
-0.014709712
-0.009360605
0.000165239
0.010685686
0.018685286
0.021571677
0.018656275
0.011512803
0.003246689
-0.00303798
-0.005547639
-0.004447317
-0.001493642
0.001013609
0.001429146
-0.000456593
-0.003568765
-0.006329044
-0.007571268
-0.006911053
-0.004704628
-0.001662846
0.001622221
0.004804887
0.007856732
0.010796488
0.013664572
0.016302325
0.018228103
0.018744328
0.017161507
0.012986484
0.006371279
-0.001606267
-0.009229352
-0.014847438
-0.017415605
-0.016667337
-0.013076571
-0.007582884
-0.001262725
0.004899045
0.009971464
0.013232014
0.014397211
0.01363647
0.0114286
0.008589369
0.006221184
0.005330693
0.006284081
0.008206861
0.009240112
0.007553336
0.002772
-0.003555492
-0.008632356
-0.010000584
-0.00687717
-0.000686869
0.005583884
0.008908669
0.007773286
0.002750752
-0.003850643
-0.009140335
-0.010938394
-0.00854885
-0.002900789
0.003921088
0.009418949
0.011236171
0.007972567
0.000139705
-0.009720047
-0.017964324
-0.021429887
-0.018579306
-0.009959422
0.00195875
0.013619826
0.021774549
0.024831317
0.023022069
0.017808173
0.011117387
0.004940256
0.00079232
-0.000591699
0.000564829
0.0031854
0.005505142
0.005749175
0.002855878
-0.002772752
-0.009315747
-0.014224639
-0.01541478
-0.012440121
-0.006531325
8.99814E-05
0.005227973
0.007326163
0.005989461
0.002153912
-0.002354109
-0.005792961
-0.007126503
-0.006296282
-0.003937195
-0.001074892
0.001347678
0.002930768
0.003954811
0.004883789
0.00602051
0.007526092
0.00929182
0.010700676
0.010843167
0.008996984
0.005114115
3.26473E-05
-0.004744781
-0.007797965
-0.008642582
-0.007853685
-0.006567834
-0.005847185
-0.006355807
-0.008222435
-0.01097099
-0.013695564
-0.015208318
-0.014529636
-0.011377853
-0.006510926
-0.001292748
0.003021072
0.005596999
0.006159095
0.005037306
0.003103605
0.001570401
0.0013102
0.002573834
0.005056355
0.008037972
0.010374308
0.010728664
0.00830711
0.003436705
-0.002538465
-0.007984456
-0.011780499
-0.013803642
-0.014821261
-0.015866769
-0.017619596
-0.020037991
-0.02227514
-0.022809457
-0.020087022
-0.013370275
-0.003371136
0.007690373
0.016814435
0.021486466
0.020753666
0.015684081
0.008722013
0.002529786
-0.001258874
-0.002719171
-0.003164417
-0.003983555
-0.005685424
-0.007713868
-0.008951542
-0.008497143
-0.006194905
-0.002576091
0.001434869
0.00474183
0.006308274
0.005594265
0.002946021
-0.000479022
-0.003441957
-0.005321165
-0.006325778
-0.00719079
-0.008647393
-0.010955733
-0.013509501
-0.014914718
-0.013710927
-0.00944389
-0.003191177
0.002927233
0.0068101
0.007280236
0.004479061
-0.000198698
-0.004601537
-0.006738697
-0.005771982
-0.002315197
0.002027208
0.005402096
0.006447927
0.004791505
0.001278517
-0.002453399
-0.004696221
-0.00479969
-0.003488361
-0.002363845
-0.002675808
-0.00464548
-0.007407901
-0.009420822
-0.009309645
-0.006624359
-0.002181374
0.002304059
0.004970877
0.004884322
0.00245854
-0.000878824
-0.00344865
-0.003910489
-0.001974969
0.001260585
0.003618066
0.003017321
-0.001253678
-0.00795244
-0.014531996
-0.018508539
-0.018577911
-0.014966805
-0.009059401
-0.002901647
0.001613226
0.003452877
0.002871187
0.00126979
0.000413021
0.001446808
0.004162766
0.007249298
0.009246107
0.009527022
0.008531776
0.00709851
0.005752495
0.004277692
0.002008587
-0.001393652
-0.005499731
-0.009289139
-0.011860089
-0.012846985
-0.012488937
-0.011341618
-0.009956957
-0.008673944
-0.007404207
-0.005646723
-0.002701827
0.001924651
0.008178059
0.015468091
0.022747257
0.028745444
0.032084681
0.031775449
0.027676542
0.020688996
0.012584107
0.005469166
0.001229321
0.000806023
0.003555651
0.007341742
0.00942532
0.007694813
0.001622863
-0.007457467
-0.0168648
-0.023442695
-0.024712219
-0.019876766
-0.010186323
0.00149156
0.011673924
0.017486316
0.017886116
0.014080489
0.008787854
0.004585209
0.002690586
0.00268502
0.003351176
0.003613624
0.00315462
0.002292925
0.001594918
0.001555091
0.002465548
0.004148575
0.005922333
0.006804583
0.006103367
0.003766014
0.000292154
-0.003662067
-0.007667675
-0.011636401
-0.015468042
-0.018683093
-0.02052301
-0.020287378
-0.017616329
-0.012808872
-0.006994981
-0.001861272
0.001069921
0.001139185
-0.001137522
-0.004301884
-0.006530522
-0.006396595
-0.003453464
0.001584698
0.007212524
0.011705021
0.013697974
0.012610713
0.008898225
0.003973061
-0.000162779
-0.001800788
-0.00055032
0.002366314
0.004754733
0.004720527
0.001720496
-0.00306721
-0.007062862
-0.007676293
-0.003974723
0.002655577
0.009275921
0.012972618
0.012364646
0.008153438
0.002422944
-0.002528503
-0.005224867
-0.005387056
-0.003886558
-0.002298008
-0.00207046
-0.003875961
-0.007252561
-0.010816296
-0.012771888
-0.011741902
-0.007279379
-0.00025506
0.007079132
0.012046958
0.0129185
0.009646226
0.003710719
-0.002476745
-0.006534917
-0.007173559
-0.004840487
-0.001440547
0.000755066
0.000347077
-0.002560616
-0.006583459
-0.009730852
-0.010240921
-0.007422083
-0.002231848
0.003101682
0.006317322
0.006378558
0.003962302
0.001056159
-0.000163959
0.001611404
0.00617215
0.011724074
0.015734713
0.016039181
0.011874114
0.003982642
-0.0057981
-0.015220418
-0.022284613
-0.025754725
-0.025521877
-0.022499259
-0.018224621
-0.0140261
-0.010240174
-0.006252018
-0.001354422
0.004383404
0.00986269
0.0133229
0.013108253
0.008606013
0.000794566
-0.007954799
-0.014761418
-0.017576614
-0.015886787
-0.010703188
-0.003837793
0.002694068
0.0072895
0.009236473
0.009009888
0.00795924
0.007514262
0.008298126
0.009923611
0.011436686
0.012096365
0.011843229
0.011065627
0.010169192
0.009270028
0.008239934
0.006935136
0.005395565
0.003656388
0.001574686
-0.001088865
-0.004346898
-0.007708508
-0.010060742
-0.010242094
-0.007871929
-0.003915088
-0.000297346
0.000945198
-0.001320644
-0.006659313
-0.013113399
-0.01794762
-0.018754287
-0.014566792
-0.006567033
0.002320649
0.00883308
0.011045554
0.009225924
0.005511671
0.002610936
0.002527702
0.005547057
0.010197731
0.013978682
0.014582852
0.011070505
0.004291825
-0.003587605
-0.010062995
-0.013214886
-0.012074794
-0.006963781
0.000259821
0.006596357
0.009434036
0.007894945
0.003083902
-0.00265387
-0.006611888
-0.006705131
-0.002438411
0.00470533
0.011800039
0.015667812
0.01427073
0.007661734
-0.002073512
-0.011910086
-0.019070901
-0.021882352
-0.020219611
-0.015286952
-0.008819111
-0.002324882
0.003068223
0.006693566
0.008472836
0.008942438
0.008764566
0.008443667
0.008132778
0.007618909
0.006257746
0.003299842
-0.00159781
-0.008187428
-0.015449357
-0.021559417
-0.024421825
-0.022665999
-0.016308692
-0.006895313
0.002912407
0.010102179
0.012297307
0.008967061
0.001961798
-0.00537764
-0.009968575
-0.010339523
-0.00711826
-0.002385849
0.001395315
0.002424389
0.000116047
-0.00477941
-0.010243601
-0.013618541
-0.012584378
-0.006387707
0.003837748
0.015497217
0.025397809
0.030815858
0.030222499
0.023835322
0.013738334
0.003245079
-0.004424146
-0.007348273
-0.005476613
-0.000534213
0.004681983
0.007448149
0.006301633
0.001683612
-0.004438384
-0.009423176
-0.010804517
-0.007359399
0.000149351
0.009297661
0.017049265
0.020978058
0.019915364
0.0143348
0.006273107
-0.001322142
-0.005839959
-0.006109366
-0.002618109
0.002955975
0.008514429
0.012269898
0.013385956
0.012142071
0.009501802
0.006308857
0.002989266
-0.000181731
-0.002843141
-0.004519048
-0.004699598
-0.00306057
0.000195967
0.004114592
0.007258454
0.008244334
0.006450827
0.002691663
-0.001055725
-0.002940715
-0.002433112
-0.000352695
0.001732432
0.002200211
2.14606E-05
-0.004581144
-0.010006367
-0.013848177
-0.01422057
-0.010819988
-0.005047154
0.000594804
0.003672931
0.003006346
-0.000719738
-0.005440157
-0.008837471
-0.009383616
-0.006764972
-0.00209021
0.002508862
0.004748097
0.003201243
-0.001970153
-0.008971511
-0.015077344
-0.017954956
-0.016770435
-0.012447406
-0.007266965
-0.003712973
-0.003351499
-0.006141325
-0.010548713
-0.014129735
-0.014593392
-0.010889092
-0.003914927
0.00378679
0.009019795
0.009464024
0.004961141
-0.002182171
-0.00845014
-0.011048016
-0.009385169
-0.005129426
-0.001073825
0.000391502
-0.001582184
-0.006049258
-0.010927159
-0.014121068
-0.014146654
-0.010465371
-0.003780953
0.003956199
0.010162611
0.01290287
0.01183306
0.008334523
0.004712873
0.003039053
0.004183483
0.007348594
0.010264265
0.010289476
0.005990212
-0.001668683
-0.009527292
-0.013823826
-0.01213641
-0.004542285
0.006379409
0.01652302
0.021904673
0.020494051
0.013174793
0.00321259
-0.005386308
-0.009675827
-0.008821627
-0.004039702
0.002215152
0.007339121
0.009730591
0.00936901
0.007355928
0.005000214
0.003154407
0.002227889
0.002384029
0.003906739
0.00710145
0.012090848
0.018463623
0.025090818
0.030179083
0.03183995
0.029102529
0.022470357
0.013585459
0.004471408
-0.003023689
-0.007519934
-0.00845935
-0.006342477
-0.002556173
0.001234948
0.003601314
0.003669027
0.001541503
-0.001846017
-0.005186219
-0.007631861
-0.00902723
-0.009650939
-0.009573591
-0.008567692
-0.006586406
-0.004220843
-0.002399606
-0.001813529
-0.002599268
-0.004509042
-0.006979307
-0.009061226
-0.009629212
-0.007902505
-0.003983183
0.001136398
0.005814801
0.008259427
0.007185335
0.002443879
-0.004716134
-0.011929728
-0.016603098
-0.017047113
-0.01331316
-0.007055897
-0.000631198
0.003990195
0.006017032
0.00597726
0.005259073
0.005320255
0.006797734
0.009124221
0.010785409
0.01019355
0.00664748
0.000911098
-0.005251902
-0.009831223
-0.011439631
-0.009944967
-0.00646147
-0.002652469
0.000281616
0.002107027
0.003463212
0.005421104
0.008809479
0.0135413
0.018464269
0.021990265
0.022826105
0.020467714
0.015257351
0.008212316
0.000839155
-0.005205174
-0.008750761
-0.009666838
-0.008803911
-0.007331836
-0.006117658
-0.005414941
-0.004681339
-0.002902442
0.000764708
0.006431504
0.013265798
0.019786526
0.024323719
0.025398667
0.022233394
0.015109457
0.005684084
-0.003646652
-0.01070962
-0.014625837
-0.015980363
-0.016241901
-0.016841361
-0.018338056
-0.020167214
-0.020953913
-0.019110299
-0.013577803
-0.004494956
0.006512919
0.016850462
0.023908931
0.026066858
0.023167886
0.016535979
0.008601896
0.00202555
-0.001590108
-0.002368299
-0.001764933
-0.001565166
-0.002957803
-0.006177083
-0.010374265
-0.013989598
-0.01529434
-0.013254333
-0.008070787
-0.001136822
0.005690192
0.010904193
0.013805195
0.014405296
0.013059869
0.010194461
0.006182804
0.001406179
-0.003541416
-0.007955978
-0.011416671
-0.013986818
-0.016002522
-0.017356726
-0.017207543
-0.014472153
-0.008860865
-0.001303405
0.006154279
0.011180774
0.012098726
0.008622403
0.001938736
-0.005809176
-0.01232739
-0.015957874
-0.016272353
-0.014136373
-0.011195492
-0.009055551
-0.008667313
-0.009903542
-0.011701439
-0.012576459
-0.01137213
-0.007593265
-0.001379145
0.006363681
0.013898443
0.019106931
0.020620916
0.018456564
0.013778645
0.008327728
0.003836408
0.001570032
0.001805662
0.00367063
0.005472435
0.005413338
0.00261516
-0.002340089
-0.007361765
-0.009817469
-0.008055272
-0.002422947
0.004850226
0.010682103
0.012615643
0.009870728
0.003638143
-0.003651354
-0.009339988
-0.01173467
-0.010756874
-0.007632446
-0.00381938
-0.000271814
0.002595892
0.004598534
0.005893214
0.006940061
0.008355235
0.01048913
0.013240363
0.01585799
0.017137203
0.016090516
0.012583414
0.007309781
0.001301584
-0.004359698
-0.008819865
-0.011552682
-0.012408914
-0.011672046
-0.009929761
-0.007927759
-0.006321117
-0.005512149
-0.005433037
-0.005638318
-0.005598495
-0.005095011
-0.004256762
-0.003265958
-0.002253849
-0.001389264
-0.000986359
-0.001330759
-0.002593057
-0.004755429
-0.007521061
-0.010144843
-0.011476512
-0.010247668
-0.005836639
0.001172747
0.008805733
0.014234168
0.01492971
0.009927677
0.000609682
-0.009780479
-0.017480268
-0.019729674
-0.015876032
-0.007545254
0.002036258
0.009380031
0.012093632
0.00969167
0.003651089
-0.003214197
-0.007878945
-0.008324349
-0.004332176
0.002421239
0.008983075
0.012356728
0.010788569
0.004518939
-0.004359003
-0.012725162
-0.017581703
-0.017195015
-0.011838788
-0.00379947
0.003532421
0.007142401
0.005798044
0.000622312
-0.005495083
-0.009484203
-0.009395077
-0.00499593
0.002539156
0.011012694
0.01781712
0.020711968
0.018771255
0.012846614
0.005151587
-0.001727939
-0.006046149
-0.007596533
-0.007504464
-0.00735769
-0.008315894
-0.010622201
-0.013589365
-0.015737123
-0.015319657
-0.011149236
-0.003458546
0.00591394
0.014082848
0.018379273
0.017514956
0.012085449
0.004281386
-0.003122822
-0.008067634
-0.009879718
-0.00913948
-0.007014311
-0.004544851
-0.002248928
-2.08797E-05
0.002636196
0.006207103
0.010457655
0.014305677
0.016160478
0.015041959
0.011364748
0.006628109
0.00247241
-9.28667E-05
-0.000958844
-0.000812018
-0.000735153
-0.001691379
-0.003880353
-0.006492092
-0.007918933
-0.006523618
-0.001451624
0.006745227
0.015977363
0.023307381
0.026157746
0.02328918
0.015256982
0.00429359
-0.006444503
-0.014125451
-0.017317272
-0.016403121
-0.013198292
-0.009886139
-0.007841209
-0.00699659
-0.006088113
-0.003480283
0.001637368
0.008473535
0.014785663
0.017955162
0.016621083
0.011464035
0.004671921
-0.001309672
-0.004659935
-0.004581301
-0.001352545
0.003626041
0.008237425
0.010407396
0.009060952
0.004761208
-0.000499738
-0.004351077
-0.005257947
-0.00314707
0.000691477
0.004173046
0.005084841
0.00191047
-0.005431379
-0.015171281
-0.024262638
-0.029738339
-0.029871249
-0.024681602
-0.015807676
-0.006030465
0.001812244
0.006031857
0.00661708
0.004786905
0.00218416
0.000240185
-0.000126
0.001207115
0.003625402
0.006055304
0.007554139
0.00767511
0.006507235
0.004553301
0.002551032
0.00119474
0.000966337
0.001987063
0.004061541
0.006660433
0.009143437
0.011032869
0.011880913
0.011193026
0.008532846
0.003999722
-0.001510556
-0.006587846
-0.00990171
-0.010912104
-0.009895982
-0.007469023
-0.004274152
-0.000930473
0.002029088
0.004249856
0.005621777
0.006297673
0.006578908
0.006527199
0.00583294
0.004168112
0.001682325
-0.000863626
-0.002416633
-0.001986213
0.000613215
0.004501115
0.0080694
0.010036929
0.010262603
0.009659611
0.009363761
0.009942239
0.011029714
0.011535715
0.010137563
0.006134417
9.21215E-05
-0.006200418
-0.01067504
-0.01199654
-0.010107002
-0.006098718
-0.001745016
0.001322729
0.002342118
0.001789818
0.000798374
0.000258598
0.000295801
0.0002169
-0.001071305
-0.004296367
-0.009116029
-0.014087122
-0.01742529
-0.017855549
-0.015078358
-0.009989184
-0.004154901
0.000853286
0.004193433
0.006002787
0.007277398
0.00894667
0.011132487
0.01303498
0.01349029
0.011525597
0.007004675
0.000989359
-0.004459578
-0.007175803
-0.006036726
-0.001540641
0.004583927
0.010037145
0.012554085
0.010476287
0.003765265
-0.005437484
-0.013522514
-0.017223815
-0.015308903
-0.009304826
-0.002555907
0.001647326
0.001642454
-0.002127953
-0.007579085
-0.012173822
-0.013932752
-0.011965811
-0.006244416
0.00238644
0.012151073
0.020754628
0.026173533
0.027350986
0.024440238
0.018551568
0.011075579
0.003036638
-0.004983461
-0.012358654
-0.018238275
-0.021819083
-0.022841146
-0.021623865
-0.018817766
-0.014923283
-0.01018584
-0.004686212
0.001251007
0.006856246
0.01109379
0.012939809
0.01176824
0.007693527
0.001932253
-0.003364398
-0.005938775
-0.004734396
-0.00043765
0.004977885
0.009248188
0.010528685
0.008000183
0.002453934
-0.003718538
-0.007453345
-0.006460826
-0.00052671
0.008200229
0.016169799
0.0201245
0.018564156
0.012286389
0.00373122
-0.004312703
-0.009927148
-0.012369255
-0.01168827
-0.008481726
-0.003875532
0.000577463
0.003434467
0.003913702
0.002193845
-0.000637091
-0.002927019
-0.00324824
-0.001209197
0.002218202
0.005238092
0.006137363
0.004008715
-0.000743073
-0.006448195
-0.010850607
-0.012140044
-0.009975372
-0.005439409
-0.000341562
0.00353788
0.005071458
0.004079423
0.001470522
-0.001210268
-0.002555534
-0.002045252
-0.00041875
0.001000705
0.001213853
0.000166203
-0.001316951
-0.002009389
-0.001184307
0.000897184
0.003138884
0.00449994
0.004607907
0.003865687
0.003027117
0.002647496
0.002808027
0.003256805
0.003529209
0.002925894
0.000777975
-0.002879915
-0.006889377
-0.009423126
-0.009121121
-0.005678681
0.000160315
0.006715569
0.011737835
0.013245504
0.010470773
0.004233637
-0.003433126
-0.010002938
-0.013316963
-0.012282588
-0.007318293
-0.000147415
0.006935571
0.011882146
0.013433654
0.011552251
0.007528925
0.003535736
0.001722208
0.003248882
0.007838267
0.013809316
0.018739781
0.020323408
0.017284248
0.010181296
0.001414854
-0.005988712
-0.009868582
-0.009810238
-0.00697866
-0.003366484
-0.000762401
2.69763E-05
-0.000525968
-0.00111408
-0.000392148
0.00205542
0.005442298
0.008288704
0.009076208
0.007032616
0.002607562
-0.00259975
-0.006541607
-0.007775427
-0.006117129
-0.002628707
0.000918327
0.002824407
0.002221415
-0.000592338
-0.004448549
-0.007893773
-0.00968482
-0.009174645
-0.006537159
-0.002791698
0.000777978
0.003334208
0.004803552
0.005599031
0.006035069
0.005952581
0.004795089
0.002160493
-0.001746945
-0.006071526
-0.009613526
-0.011312556
-0.010641954
-0.007773278
-0.00358487
0.000546798
0.003246375
0.003708589
0.001997671
-0.001040473
-0.004080705
-0.00587625
-0.005758168
-0.003802203
-0.000688962
0.002600868
0.005074181
0.005988224
0.005174758
0.003120514
0.000691627
-0.001576085
-0.003659554
-0.005635966
-0.007259254
-0.00795731
-0.007146572
-0.004508227
-0.000229893
0.004941931
0.009994439
0.014005934
0.016445524
0.017126397
0.01620614
0.014222014
0.01197817
0.010283257
0.009648253
0.009757931
0.009432482
0.007460726
0.003682133
-0.000717491
-0.004212707
-0.005918214
-0.005986835
-0.005259816
-0.004793801
-0.005307669
-0.00674388
-0.008352022
-0.009135995
-0.008362891
-0.005698054
-0.001238477
0.004400696
0.010158219
0.014850535
0.01752067
0.017729641
0.015668866
0.012132057
0.007997663
0.003813542
-0.000145065
-0.0035632
-0.006035603
-0.007266584
-0.007282105
-0.006515956
-0.005829137
-0.006273312
-0.008235168
-0.01088154
-0.012516661
-0.011846117
-0.008891908
-0.004880895
-0.001469932
0.000258325
0.000299701
-0.000334928
-0.000313625
0.001106899
0.003581819
0.006011829
0.007168623
0.006246979
0.003118216
-0.00150735
-0.00621444
-0.009416055
-0.010122195
-0.008602855
-0.006237613
-0.004543291
-0.004285822
-0.005158115
-0.006184676
-0.006326258
-0.004992447
-0.002429848
0.000421803
0.002372417
0.002367866
1.65952E-06
-0.003943035
-0.007713388
-0.009472855
-0.008434679
-0.005219305
-0.001461853
0.001164017
0.001715089
0.000373785
-0.001832638
-0.003624701
-0.004060686
-0.002979473
-0.001058888
0.000657594
0.001306407
0.000476829
-0.00174999
-0.004802532
-0.007598621
-0.008806159
-0.007639998
-0.004634668
-0.001363573
0.000774068
0.001379308
0.001203146
0.001476727
0.003117735
0.006203999
0.010087509
0.013809687
0.016387971
0.017074576
0.015561823
0.012147487
0.007501578
0.00244602
-0.002337296
-0.006499901
-0.010017012
-0.012786498
-0.01438613
-0.014142739
-0.011477848
-0.006400611
0.00016417
0.00640077
0.010280854
0.010631997
0.007783718
0.003414655
-0.000243342
-0.00133285
0.000733973
0.004742043
0.008180254
0.008688663
0.005332832
-0.001110387
-0.008580808
-0.0144615
-0.016450813
-0.013369312
-0.005781502
0.003943947
0.012315619
0.016226374
0.014366327
0.007663549
-0.001368072
-0.009747774
-0.015163898
-0.016825674
-0.015487419
-0.012583524
-0.009478043
-0.007108037
-0.006025487
-0.006259726
-0.007361653
-0.008443774
-0.008555861
-0.006951411
-0.003599379
0.000577037
0.00405625
0.005454027
0.004133918
0.000477741
-0.004191775
-0.00804697
-0.009532908
-0.008038033
-0.004133755
0.000672951
0.004650562
0.006646406
0.006500435
0.004983505
0.003305778
0.002502431
0.003015124
0.004477243
0.005816462
0.005512317
0.002307328
-0.003998164
-0.012210056
-0.020245947
-0.025814037
-0.027164922
-0.023653591
-0.016170376
-0.006846548
0.001873377
0.008179776
0.011553054
0.0126424
0.012681153
0.012666808
0.013001733
0.013518815
0.013728646
0.013174257
0.011561672
0.008809422
0.005122842
0.001095181
-0.002389169
-0.004500472
-0.004807185
-0.003562604
-0.001597054
0.000184037
0.001478771
0.002608746
0.003959737
0.005499308
0.006752237
0.007203584
0.006741957
0.005675893
0.004513692
0.003781161
0.0039532
0.00517155
0.007027847
0.008648728
0.009204296
0.008439489
0.006726113
0.004912158
0.003884369
0.004002507
0.005077618
0.006640582
0.008244762
0.009323564
0.009113145
0.007077634
0.003418031
-0.000795855
-0.004181822
-0.005898466
-0.006115522
-0.005556797
-0.004875064
-0.00445155
-0.004344281
-0.004243059
-0.003692416
-0.002502381
-0.000890063
0.000733871
0.002051946
0.002874727
0.003187064
0.003095103
0.002848498
0.002856472
0.003316167
0.003878957
0.003669071
0.001848849
-0.001781529
-0.006611682
-0.011491508
-0.01515994
-0.016582712
-0.015114971
-0.010879457
-0.005103675
0.000534271
0.004817798
0.007511274
0.009025206
0.009772724
0.009921369
0.009443361
0.008239996
0.006228197
0.003520696
0.000643458
-0.001488189
-0.002038297
-0.000789597
0.001450174
0.002980432
0.002064995
-0.002054091
-0.008483926
-0.014961561
-0.018837146
-0.018346612
-0.013754067
-0.007366835
-0.002208073
-0.00011363
-0.000810031
-0.002534278
-0.00324267
-0.001379148
0.003586214
0.010739855
0.017847569
0.022146134
0.021613209
0.015918151
0.006688907
-0.003232882
-0.010999098
-0.014856645
-0.014514278
-0.010738892
-0.004738347
0.00225316
0.008958827
0.014248946
0.017372839
0.01801785
0.016312018
0.01276129
0.008134543
0.003359255
-0.000682913
-0.003574658
-0.005420732
-0.00637032
-0.006197265
-0.004725245
-0.002418669
-0.000310093
0.000614873
-2.13582E-05
-0.00167612
-0.003239672
-0.003732182
-0.00281498
-0.000993209
0.000480629
0.000217592
-0.002505432
-0.007251814
-0.012534439
-0.016455044
-0.017553385
-0.015340162
-0.010377046
-0.004150401
0.001566069
0.005180173
0.005783648
0.003572246
-0.000174553
-0.003782072
-0.006132487
-0.00697384
-0.006861272
-0.006617025
-0.006841041
-0.007517797
-0.008122879
-0.007925897
-0.006430966
-0.003389558
0.001155399
0.006737194
0.012388092
0.016878664
0.019181171
0.018676777
0.015190873
0.009171221
0.001904741
-0.004814415
-0.009315906
-0.010860136
-0.009984686
-0.008260121
-0.007356943
-0.008309849
-0.011175309
-0.015093933
-0.018510785
-0.019550619
-0.017027844
-0.011303131
-0.004130379
0.002371346
0.006630729
0.008154778
0.007394038
0.005257682
0.002576304
-1.98576E-05
-0.002188651
-0.003897533
-0.005330424
-0.006528917
-0.007184957
-0.006592725
-0.003941056
0.001081744
0.007517843
0.013205354
0.015854938
0.014171108
0.008475622
0.000542344
-0.007084058
-0.012044016
-0.013068809
-0.010484637
-0.00604968
-0.002121044
-0.000524623
-0.00174201
-0.004786896
-0.007764927
-0.008715585
-0.006563439
-0.001423198
0.005615091
0.012925303
0.018683095
0.021427528
0.020509467
0.016330052
0.010192958
0.003901489
-0.000760373
-0.002787372
-0.002323712
-0.000588655
0.00084017
0.000853661
-0.000562367
-0.0023411
-0.002930334
-0.001098978
0.00334283
0.009244828
0.014620913
0.017415824
0.016375774
0.011755395
0.00561268
0.000912813
-0.000199822
0.002206849
0.005851783
0.007550761
0.005219509
-0.000739603
-0.007638666
-0.012003819
-0.011538766
-0.006136289
0.002328096
0.010989785
0.016928878
0.017825633
0.012729017
0.002593972
-0.009456467
-0.019268578
-0.023707817
-0.022240775
-0.016864799
-0.010601275
-0.005788681
-0.003147077
-0.001925998
-0.000836972
0.00099663
0.003836612
0.007380703
0.010863558
0.013404856
0.014559189
0.014442018
0.013342394
0.011307367
0.008032739
0.003219876
-0.002926048
-0.009442601
-0.014726298
-0.017060708
-0.015207249
-0.00898371
0.000311961
0.010192426
0.01777365
0.020877203
0.01869219
0.012006382
0.002894416
-0.005927588
-0.012214826
-0.014971786
-0.014690229
-0.012756583
-0.010588376
-0.008906203
-0.00781787
-0.007071526
-0.006387276
-0.005519265
-0.004200656
-0.002086408
0.000904467
0.004180914
0.006332738
0.005838994
0.001965439
-0.004615776
-0.012011793
-0.017778579
-0.019884905
-0.017600223
-0.012020624
-0.005520184
-0.000522221
0.001710272
0.001565159
0.000647315
0.000916028
0.003659714
0.008976438
0.01568628
0.021441824
0.023515284
0.020001383
0.011045611
-0.001016337
-0.012700162
-0.020870409
-0.023740794
-0.02122578
-0.014696328
-0.006353132
0.00143669
0.006995465
0.010044152
0.011664926
0.013261077
0.015550897
0.018035667
0.019312363
0.017972558
0.013588883
0.007199354
0.000918005
-0.003184648
-0.004181606
-0.002575605
0.000195593
0.002509019
0.003450041
0.003388109
0.003832873
0.006249609
0.010733971
0.015523335
0.017977755
0.016162352
0.009929175
0.000909171
-0.00826933
-0.014912049
-0.01731262
-0.015545607
-0.011413298
-0.007693102
-0.006812886
-0.009555125
-0.014558654
-0.018939277
-0.019763875
-0.015626641
-0.00740945
0.001988889
0.008958822
0.010813672
0.006930803
-0.000993324
-0.00980307
-0.016225734
-0.018198079
-0.015428806
-0.009382496
-0.002680361
0.001946012
0.002804762
6.31854E-06
-0.004648583
-0.008382964
-0.008737801
-0.004868851
0.001984339
0.009056083
0.013337305
0.012870486
0.007657447
-0.000365117
-0.008050828
-0.012200051
-0.0109673
-0.004744133
0.004023434
0.01188536
0.015898301
0.01486339
0.009641732
0.002628385
-0.003424134
-0.006748543
-0.006945899
-0.004710515
-0.001244522
0.002088079
0.004064066
0.003909209
0.001870433
-0.000748909
-0.002118478
-0.000990163
0.00273501
0.008115484
0.013547773
0.017257746
0.017879956
0.015206983
0.010541858
0.006138699
0.003839726
0.003998384
0.005598015
0.007154502
0.007613665
0.006482938
0.003829072
0.000189809
-0.003425312
-0.005884763
-0.006325245
-0.004596718
-0.001364269
0.002091445
0.004250014
0.004039702
0.001455476
-0.002098088
-0.004335987
-0.003346093
0.001207375
0.007822207
0.01378191
0.016566812
0.014986185
0.009497102
0.001531225
-0.007367485
-0.015561605
-0.021414143
-0.023625652
-0.021814478
-0.016686549
-0.009736955
-0.002892866
0.002093801
0.004087235
0.002944839
-0.000376307
-0.003983291
-0.005650795
-0.003695309
0.002042145
0.009862855
0.016705395
0.019409149
0.016145868
0.007585242
-0.003092578
-0.011629011
-0.014914667
-0.01226182
-0.005344022
0.002811022
0.009151467
0.011634095
0.009825115
0.004797765
-0.001656588
-0.007796463
-0.0124155
-0.014975261
-0.015668714
-0.015289842
-0.014654519
-0.014308996
-0.014380403
-0.014816229
-0.015411996
-0.015673212
-0.014662014
-0.011386314
-0.0054211
0.002649583
0.011266948
0.018170292
0.021289367
0.019521925
0.013341527
0.00475858
-0.003472206
-0.009233585
-0.011848855
-0.011854742
-0.010187825
-0.007773872
-0.005331013
-0.003197064
-0.001099247
0.001808717
0.006205295
0.011773278
0.017095567
0.02025254
0.019547627
0.014319545
0.00533658
-0.005295154
-0.014751412
-0.020497269
-0.021233761
-0.017389915
-0.010762238
-0.003639908
0.002219643
0.00599674
0.007880232
0.008772653
0.00985269
0.011916304
0.01465453
0.016442044
0.015012524
0.008835122
-0.001597382
-0.013485526
-0.022813639
-0.026162459
-0.022324179
-0.012825579
-0.001257587
0.008314668
0.013081926
0.012641123
0.008786196
0.004546403
0.00278196
0.005056258
0.010953333
0.018325692
0.024232239
0.026178676
0.023127685
0.015702384
0.00585387
-0.003830205
-0.010895207
-0.013999992
-0.01352129
-0.011035554
-0.008284319
-0.006342855
-0.00525966
-0.004234703
-0.002273167
0.001184315
0.005899758
0.010816199
0.014346745
0.015069747
0.012266002
0.006330494
-0.001066061
-0.00734099
-0.010152229
-0.008636746
-0.003918949
0.001529398
0.005107317
0.005254358
0.002077899
-0.002541781
-0.005916561
-0.00612548
-0.002959351
0.002191435
0.007125273
0.009637772
0.008189091
0.002633795
-0.005627021
-0.013891745
-0.019030166
-0.018721792
-0.012672808
-0.002793254
0.007517683
0.014804181
0.016883101
0.0136605
0.007081802
0.000170909
-0.004274483
-0.004712609
-0.001397939
0.003860493
0.008319376
0.009324793
0.005374909
-0.002987075
-0.013203858
-0.021706191
-0.025415092
-0.022888676
-0.014695572
-0.003198239
0.008406148
0.017343503
0.022104442
0.022420041
0.018773552
0.01236732
0.005065084
-0.001173871
-0.00513462
-0.006702829
-0.006682542
-0.006315607
-0.006666163
-0.008123143
-0.010099611
-0.011222255
-0.010018035
-0.005668831
0.001380112
0.009214042
0.015102604
0.016800352
0.013666822
0.006974751
-0.000711281
-0.006612474
-0.00885171
-0.007260804
-0.003335703
0.000476453
0.001856831
-0.000413562
-0.006073668
-0.01348826
-0.020054753
-0.023109699
-0.021084035
-0.014217084
-0.004530225
0.004945731
0.01134891
0.012991199
0.009910391
0.003756701
-0.002823284
-0.007117088
-0.007436703
-0.003686637
0.0025854
0.008685238
0.011804849
0.010304619
0.004548325
-0.003327036
-0.010182206
-0.013153704
-0.010835993
-0.00410902
0.004240814
0.010809985
0.013069723
0.010170912
0.003131658
-0.0054704
-0.012440763
-0.015118607
-0.012538075
-0.006025162
0.00136882
0.006289326
0.006669639
0.002399493
-0.004746016
-0.011822096
-0.015784452
-0.014734229
-0.008826822
9.63703E-06
0.009200932
0.01646222
0.020256177
0.020023435
0.016217004
0.010142967
0.003445276
-0.002436113
-0.006824284
-0.009756975
-0.011519973
-0.012162418
-0.011616755
-0.010153783
-0.008547517
-0.007499814
-0.007129399
-0.006886595
-0.006025916
-0.004008605
-0.000802864
0.002890836
0.005929462
0.007495692
0.007702953
0.007538462
0.008032312
0.009433674
0.011043207
0.011653692
0.010023976
0.005592283
-0.001045352
-0.008074704
-0.013064264
-0.013943246
-0.010051437
-0.00274208
0.005019106
0.010141897
0.0110045
0.008180683
0.004124973
0.002018861
0.004133914
0.01046676
0.01863203
0.024951172
0.026338083
0.021842158
0.012841369
0.002050604
-0.007781261
-0.014693654
-0.017854642
-0.017646791
-0.015459261
-0.013102528
-0.011952157
-0.012229807
-0.012885206
-0.012376905
-0.009610365
-0.004559732
0.001554451
0.00687642
0.009625351
0.008711574
0.004015349
-0.003490134
-0.011832633
-0.018640377
-0.021979399
-0.020801621
-0.01523717
-0.006732319
0.001957096
0.007586046
0.008001529
0.003402561
-0.003555973
-0.009121977
-0.010178138
-0.00580051
0.002195878
0.01001996
0.013900901
0.011861109
0.004593236
-0.005089231
-0.013608588
-0.018082137
-0.017319093
-0.012123075
-0.004837483
0.001910098
0.006570996
0.00905614
0.010285463
0.011134415
0.011855382
0.012232753
0.012032075
0.011218984
0.010004701
0.008826068
0.008036852
0.007447241
0.006231299
0.003390675
-0.001386002
-0.007280559
-0.012610287
-0.015756341
-0.015931537
-0.013467106
-0.009542861
-0.005501871
-0.002052045
0.000974803
0.004153831
0.007936601
0.012283555
0.016589238
0.019764142
0.020665176
0.018477859
0.013144166
0.005437472
-0.003219504
-0.011084425
-0.016393704
-0.017880121
-0.015314253
-0.009670365
-0.002751815
0.003416271
0.007252999
0.008343525
0.007484722
0.006181529
0.005762672
0.006791103
0.0088735
0.010774437
0.010921581
0.008131538
0.002232214
-0.005687522
-0.013735939
-0.019865536
-0.022711136
-0.022136457
-0.019062396
-0.014719506
-0.009980938
-0.005123056
2.77311E-05
0.005624621
0.011359131
0.01625855
0.018890308
0.017908603
0.012787952
0.004381592
-0.005223315
-0.013406998
-0.01810633
-0.018461275
-0.014854558
-0.008753276
-0.002232977
0.002697754
0.004710675
0.003595633
0.000427525
-0.002794538
-0.004188085
-0.003137222
-0.000542237
0.001852821
0.002535945
0.000893759
-0.00253364
-0.006251321
-0.008468023
-0.007863745
-0.004087826
0.002165368
0.009420553
0.015814043
0.019689897
0.020259969
0.018051723
0.014713503
0.012101069
0.011276687
0.011949911
0.0124466
0.010471526
0.004520979
-0.004794339
-0.014835497
-0.022142766
-0.024146051
-0.020108862
-0.011155874
0.000300298
0.011203685
0.018576151
0.020505781
0.016950825
0.009979175
0.003051525
-0.000440002
0.001208981
0.007015163
0.013731643
0.017699673
0.016659999
0.010837007
0.002727835
-0.004237123
-0.007503135
-0.006659694
-0.00346953
-0.000571467
0.00018676
-0.001146353
-0.002992425
-0.00350458
-0.001827227
0.001465494
0.004773898
0.006429625
0.00568034
0.002783029
-0.001263528
-0.005144255
-0.007476898
-0.007419356
-0.005202923
-0.002137108
9.15E-06
-0.000100316
-0.002683899
-0.006691647
-0.010254256
-0.011593953
-0.00974001
-0.005014182
0.001186181
0.006846607
0.010105927
0.010111655
0.007370327
0.003447368
0.000127081
-0.001304578
-0.000499036
0.001978989
0.004748954
0.006282635
0.005637567
0.002906887
-0.000963028
-0.004649716
-0.006805717
-0.006307102
-0.00267239
0.003544406
0.010614492
0.016207419
0.018348111
0.016397444
0.011388669
0.005354352
0.000315495
-0.002439215
-0.00264278
-0.001139499
0.000268983
-0.000341879
-0.003658528
-0.008444308
-0.012059162
-0.012049581
-0.007712582
-0.000415109
0.007363205
0.013220024
0.015690287
0.014568714
0.010850444
0.006261007
0.002596856
0.000816783
0.000457023
0.000118459
-0.00135854
-0.004062775
-0.006978501
-0.008643652
-0.007869477
-0.004363554
0.000890756
0.005946585
0.008787693
0.008314935
0.004686434
-0.000926941
-0.006625052
-0.010414836
-0.011151435
-0.00931596
-0.006585657
-0.004882663
-0.005332084
-0.007841156
-0.011292374
-0.014027068
-0.014702913
-0.012937882
-0.009338605
-0.004920403
-0.000497971
0.003455662
0.006739766
0.009277636
0.011067076
0.012060983
0.012081805
0.011024412
0.009005282
0.006582979
0.004823139
0.004967344
0.007762845
0.01279148
0.018342762
0.022322569
0.023236451
0.020712338
0.015598058
0.00957193
0.004498012
0.001633729
0.001249828
0.002419736
0.003336724
0.002188869
-0.001862881
-0.008112008
-0.014802902
-0.020141196
-0.022919941
-0.022579502
-0.019085996
-0.013197648
-0.006389958
-0.000335675
0.003727795
0.005387483
0.005068403
0.003926919
0.003301552
0.004027018
0.006041973
0.008458173
0.010123054
0.009998171
0.007494344
0.002819528
-0.002736251
-0.007361284
-0.009711216
-0.009538051
-0.007455489
-0.004469054
-0.001661081
9.71006E-05
0.000269622
-0.001208821
-0.003977556
-0.00727456
-0.010118395
-0.011843066
-0.012331348
-0.011823421
-0.010585052
-0.00890192
-0.007095834
-0.005689923
-0.005151273
-0.005584529
-0.006345698
-0.006268992
-0.004287653
-8.97184E-05
0.005462956
0.010399417
0.012322144
0.009680164
0.002905983
-0.005704156
-0.013161891
-0.016967517
-0.016073814
-0.011225677
-0.004699705
0.000893114
0.00371559
0.003326387
0.000546196
-0.002968078
-0.005304523
-0.005029068
-0.002054625
0.002106588
0.005151528
0.005528365
0.003365619
0.000363395
-0.001214501
2.06605E-05
0.00380595
0.0085116
0.011917857
0.012222379
0.008813395
0.002661636
-0.004050831
-0.00890518
-0.010271966
-0.007894789
-0.003020479
0.002079774
0.005046079
0.004562665
0.001060059
-0.00328149
-0.005745543
-0.004621346
-0.000124778
0.005870682
0.010666043
0.011983422
0.00897472
0.002454367
-0.005457607
-0.012374388
-0.016433041
-0.017018798
-0.014785181
-0.011110163
-0.007396337
-0.00442168
-0.00216842
5.51854E-05
0.003047935
0.006894563
0.010541799
0.012225094
0.010531896
0.005260405
-0.002323709
-0.0099128
-0.015103729
-0.016313245
-0.0133593
-0.007411373
-0.000612351
0.004746284
0.007145837
0.006524482
0.004162825
0.001908117
0.001249293
0.002806207
0.006053106
0.009474882
0.011047319
0.009148625
0.00333559
-0.00538546
-0.014959265
-0.022911705
-0.027118951
-0.026471849
-0.021237985
-0.012963625
-0.003750544
0.004499193
0.01080506
0.015270098
0.018861988
0.022714129
0.026928173
0.030129307
0.030407008
0.026676693
0.019414226
0.010317677
0.001272836
-0.006252504
-0.011325833
-0.013556771
-0.013196312
-0.01125014
-0.009162709
-0.008144606
-0.008631229
-0.010191408
-0.011836215
-0.012157328
-0.009843578
-0.004320184
0.003704413
0.012201714
0.01859697
0.020673425
0.017496053
0.009918947
0.00048046
-0.007437403
-0.011081053
-0.009638044
-0.004618828
0.001078962
0.004505611
0.003878906
-0.000558297
-0.006554557
-0.010885132
-0.010974684
-0.00604074
0.002465502
0.011445145
0.01721177
0.017008363
0.010464403
-8.59662E-05
-0.010752116
-0.017748386
-0.018942487
-0.014493827
-0.006771235
0.000751644
0.004898511
0.004156986
-0.000693027
-0.00710943
-0.012181852
-0.014124918
-0.012908601
-0.009938545
-0.007053278
-0.005479661
-0.005100308
-0.00472829
-0.002943615
0.001062313
0.007074417
0.013846726
0.019490613
0.022212835
0.021289693
0.01738729
0.012129182
0.007043861
0.002712643
-0.001405803
-0.006289485
-0.012232807
-0.018432957
-0.023153431
-0.024502015
-0.021043998
-0.012459497
-9.04385E-06
0.013541785
0.02470141
0.030653455
0.030380836
0.024913806
0.016765397
0.008842931
0.00318668
0.000284392
-0.000830649
-0.001844684
-0.004224699
-0.008321143
-0.013022561
-0.016295316
-0.016273048
-0.012347519
-0.005606631
0.001400292
0.005826521
0.005895251
0.001603
-0.005386793
-0.012428883
-0.016797195
-0.016591861
-0.011643785
-0.003710293
0.004164157
0.009069623
0.009433451
0.005542714
-0.00062596
-0.006183131
-0.008583433
-0.006592833
-0.000759351
0.006652405
0.012504836
0.014300754
0.011389794
0.005232093
-0.001500498
-0.006094324
-0.00709444
-0.004945825
-0.001844679
-0.000380688
-0.002181905
-0.007264281
-0.01432532
-0.021272773
-0.026114006
-0.027529447
-0.025270887
-0.020071284
-0.013318728
-0.006564245
-0.001157275
0.001962121
0.00232504
-0.00012317
-0.004993951
-0.011241096
-0.017053113
-0.02043148
-0.020068132
-0.016020987
-0.009756926
-0.003356314
0.001341732
0.003133904
0.001598293
-0.002600657
-0.007872468
-0.012531064
-0.015470286
-0.016292476
-0.014852037
-0.011118512
-0.005456319
0.001029456
0.006697162
0.010297403
0.011873374
0.012653331
0.014004164
0.016461848
0.019441644
0.021582389
0.02149123
0.018549276
0.01317244
0.006204751
-0.001598884
-0.009518997
-0.016803197
-0.022974871
-0.028152956
-0.033028394
-0.03826129
-0.043981129
-0.049514423
-0.053393219
-0.053688316
-0.048758385
-0.0378262
-0.021254037
-0.000487313
0.022091975
0.043440388
0.060567421
0.071350155
0.075119223
0.072749485
0.066207613
0.057632963
0.048536039
0.039429908
0.030023003
0.019485158
0.007216486
-0.006478815
-0.020431478
-0.033167128
-0.043373526
-0.050024487
-0.052601003
-0.051380296
-0.04730478
-0.041751678
-0.036078887
-0.031024773
-0.026505778
-0.021588429
-0.014903853
-0.005277057
0.007316529
0.021572963
0.035352141
0.046498651
0.053575963
0.056437999
0.056235932
0.054571373
0.052807841
0.051819021
0.051814205
0.052126916
0.051146498
0.046982018
0.038269317
0.024672507
0.007166867
-0.012119541
-0.030353481
-0.044795712
-0.053471477
-0.055593435
-0.051825653
-0.044248337
-0.035783153
-0.029061964
-0.025271433
-0.02364627
-0.022158406
-0.018955237
-0.013291278
-0.005845373
0.001686125
0.007332849
0.009905995
0.009665817
0.008241333
0.007793413
0.010092765
0.015790663
0.024074765
0.032990281
0.040176949
0.043797259
0.043387178
0.039965878
0.035283353
0.030583699
0.025919375
0.02024016
0.012163052
0.000765815
-0.013664318
-0.029395022
-0.043916368
-0.054909093
-0.061114273
-0.06268002
-0.060588357
-0.056014976
-0.049762206
-0.042209081
-0.033280394
-0.02248208
-0.009235877
0.006324715
0.022606758
0.03677605
0.045945023
0.04845158
0.044535097
0.036163424
0.026172743
0.016935362
0.009490633
0.0036435
-0.001269784
-0.005675677
-0.009361511
-0.01165262
-0.012004141
-0.010295155
-0.006738916
-0.001777781
0.003896509
0.009583538
0.014578825
0.017970842
0.018603759
0.015584192
0.009006727
0.000236593
-0.008734324
-0.016378978
-0.022355592
-0.02703062
-0.030737701
-0.033341301
-0.034332478
-0.032997702
-0.028603641
-0.020781058
-0.010071176
0.001968181
0.013005815
0.020647363
0.023407319
0.021601979
0.017340507
0.013504852
0.012426211
0.014991917
0.020350019
0.026496588
0.031330328
0.033584339
0.033062387
0.030294347
0.0264194
0.022938205
0.021218564
0.021768671
0.02383014
0.02560957
0.025014068
0.020448716
0.011697956
0.000200782
-0.011273962
-0.019439123
-0.021676218
-0.017039407
-0.006737996
0.006414691
0.019128556
0.028608794
0.033090374
0.032101713
0.026689338
0.019167798
0.012136627
0.00735497
0.005074248
0.004158703
0.002498852
-0.001982782
-0.010230593
-0.021397018
-0.033118099
-0.04262462
-0.047635698
-0.046885503
-0.040272707
-0.028795928
-0.014323507
0.000777974
0.014353266
0.025200236
0.033257595
0.039283245
0.044131225
0.048148076
0.050901558
0.051412591
0.048421554
0.040839312
0.028377563
0.012043973
-0.005920455
-0.02267911
-0.035666397
-0.043601069
-0.046954815
-0.047559149
-0.047665298
-0.048820221
-0.051078677
-0.05271321
-0.050893848
-0.043129557
-0.028742835
-0.00946376
0.011381062
0.030239567
0.044408536
0.052703556
0.055444723
0.053913714
0.049662197
0.044080991
0.038011718
0.031534614
0.024231519
0.015788973
0.006259702
-0.003915278
-0.014015853
-0.023260301
-0.031085452
-0.037392709
-0.042578553
-0.047228527
-0.051703519
-0.055847333
-0.058995527
-0.06015628
-0.058384822
-0.053307636
-0.045676683
-0.037077301
-0.029407702
-0.024310337
-0.02274625
-0.024483395
-0.028260332
-0.032274827
-0.034808789
-0.034541471
-0.030779844
-0.023698731
-0.014434425
-0.004642172
0.004313973
0.011983144
0.018731098
0.025228541
0.031978315
0.038942683
0.045565596
0.050880498
0.05392683
0.05393989
0.050443708
0.043343271
0.033289533
0.02166887
0.010131443
-0.000268942
-0.00940933
-0.017647932
-0.024966923
-0.030636555
-0.033586697
-0.03302979
-0.028986765
-0.022294746
-0.014422595
-0.00708856
-0.001889382
9.72057E-05
-0.001521693
-0.006553217
-0.014410325
-0.024115488
-0.034335162
-0.043824607
-0.051879235
-0.058061827
-0.061460749
-0.060459829
-0.053390868
-0.039446128
-0.019297278
0.004874736
0.030011164
0.053431699
0.073910014
0.091663434
0.107291525
0.120689908
0.130550626
0.134585248
0.130207194
0.115733757
0.091231634
0.058606956
0.021177978
-0.016935247
-0.051691194
-0.079981386
-0.09998148
-0.111133234
-0.113972196
-0.109893788
-0.100559465
-0.087123827
-0.070091161
-0.049800192
-0.027042384
-0.003123822
0.020466721
0.042236508
0.060919816
0.075428528
0.084652633
0.087401882
0.083024574
0.071919598
0.055901341
0.037769424
0.020439893
0.006002266
-0.004613942
-0.01146285
-0.015234058
-0.016733698
-0.016615508
-0.015220674
-0.012578906
-0.008285584
-0.001661439
0.007830308
0.01995483
0.033426223
0.046202233
0.056108554
0.061426668
0.061444278
0.05718163
0.051212456
0.046476889
0.044700618
0.045712407
0.047847322
0.048821535
0.046698884
0.04054627
0.030796305
0.018787939
0.005980026
-0.006603017
-0.018395183
-0.028996941
-0.038000566
-0.044953641
-0.04943656
-0.05122777
-0.05037309
-0.047180628
-0.042089421
-0.035282587
-0.026453036
-0.015112913
-0.001251514
0.01452501
0.031290892
0.048073956
0.063824143
0.077417365
0.087659251
0.093395363
0.093804259
0.08887727
0.079469664
0.066858461
0.052234338
0.036478686
0.019954427
0.002541764
-0.015933054
-0.034984903
-0.053308557
-0.069214725
-0.081532002
-0.090120894
-0.095667415
-0.098950452
-0.100214038
-0.099041727
-0.094519204
-0.08554449
-0.071382911
-0.052075415
-0.028663231
-0.003181063
0.021669208
0.042921435
0.057962755
0.065249689
0.064735184
0.057925037
0.047131282
0.034450344
0.020852792
0.006095663
-0.010469803
-0.028716316
-0.046973428
-0.062423693
-0.072343019
-0.075029642
-0.070137558
-0.058660889
-0.042591038
-0.024553873
-0.007306836
0.006955372
0.017368275
0.024620136
0.030496757
0.037059554
0.045459701
0.054981583
0.063100817
0.066574625
0.062812091
0.051072974
0.032836148
0.011192961
-0.010195752
-0.028114406
-0.040546707
-0.046913216
-0.047960434
-0.045363306
-0.040960519
-0.036032035
-0.030884888
-0.025283986
-0.019159044
-0.012726155
-0.006074925
0.001139741
0.009367264
0.018433357
0.027051205
0.033246804
0.035583943
0.034428379
0.032201451
0.032070305
0.036263526
0.044969905
0.056570812
0.068325289
0.077113245
0.08009154
0.075364801
0.062779991
0.044181096
0.022812931
0.00171733
-0.017651887
-0.035672038
-0.053516619
-0.07187721
-0.090080536
-0.106136693
-0.117275125
-0.120810975
-0.114951107
-0.099632145
-0.07650639
-0.048347182
-0.018357047
0.010396486
0.035478802
0.05547901
0.070216934
0.080690979
0.08860221
0.095537518
0.102011307
0.106963829
0.108380131
0.104355578
0.093930201
0.077557059
0.057233442
0.03598422
0.016788009
0.001391483
-0.010566566
-0.021201083
-0.033148055
-0.048109137
-0.066115106
-0.085497655
-0.103087711
-0.115063643
-0.118379279
-0.112050989
-0.097437955
-0.077687945
-0.056735695
-0.038070106
-0.023751686
-0.013917894
-0.007194454
-0.001604256
0.004509179
0.011634988
0.018729965
0.023880216
0.025686037
0.0242259
0.020994842
0.017945083
0.016599869
0.017431961
0.019722103
0.021900532
0.022108168
0.018874167
0.011879825
0.002310251
-0.00734727
-0.014324803
-0.016752456
-0.014395937
-0.008731601
-0.00221526
0.002670136
0.004245254
0.002231854
-0.002184954
-0.006911742
-0.009915893
-0.01017288
-0.008465605
-0.007334881
-0.009877464
-0.017925188
-0.03087169
-0.046088207
-0.060190968
-0.0702734
-0.074730787
-0.073783076
-0.069456783
-0.064773296
-0.062381235
-0.063256736
-0.066108062
-0.067800025
-0.064774403
-0.054675216
-0.037360027
-0.01487628
0.009429291
0.032320705
0.051787879
0.067523828
0.080367177
0.091561917
0.101930397
0.111400196
0.118872596
0.122649316
0.121181039
0.113415996
0.098620639
0.076364388
0.046997317
0.012276965
-0.024731173
-0.060474015
-0.091728801
-0.116227442
-0.13302046
-0.142625844
-0.146557742
-0.146426864
-0.14314672
-0.136711261
-0.126327148
-0.110857823
-0.089460861
-0.062084072
-0.029757336
0.005307892
0.039806472
0.06990018
0.092336439
0.105556248
0.110153125
0.108325357
0.102510022
0.094024121
0.082622818
0.067133634
0.046594136
0.021119196
-0.007648679
-0.036729585
-0.062510383
-0.081699421
-0.091961754
-0.09243023
-0.084012629
-0.069066272
-0.050393509
-0.030355889
-0.010692483
0.007471015
0.023491413
0.037073717
0.047782477
0.05482944
0.057316725
0.054652583
0.046896642
0.034849575
0.020096454
0.004580451
-0.010015834
-0.022785691
-0.033765571
-0.043361324
-0.051520492
-0.057333365
-0.059513399
-0.057070593
-0.04956045
-0.037082909
-0.020321682
-0.000725667
0.019453266
0.03754632
0.051136971
0.05880325
0.060778485
0.058836863
0.055318039
0.051928914
0.048892271
0.044908342
0.03775898
0.025738891
0.008999612
-0.009994319
-0.027434707
-0.03968475
-0.044677894
-0.042899262
-0.037194137
-0.031295616
-0.028050853
-0.028544113
-0.032192262
-0.037384533
-0.042251462
-0.045289178
-0.045491515
-0.042428591
-0.036458669
-0.028694488
-0.020622682
-0.013586377
-0.00839957
-0.004954083
-0.00203911
0.002355216
0.010084714
0.021796802
0.036290368
0.05092407
0.062631665
0.068871268
0.068433199
0.061830685
0.051015197
0.038515557
0.026696955
0.017393578
0.011843263
0.010349512
0.011834164
0.014088227
0.014746994
0.012395613
0.00695861
-0.000329926
-0.007400443
-0.012114978
-0.013218194
-0.010675028
-0.0055099
0.000859609
0.007158783
0.012474702
0.016248159
0.018340035
0.018926276
0.0183053
0.016948261
0.015622
0.015280975
0.016336922
0.018218057
0.019750243
0.020087576
0.019374314
0.01855453
0.018770031
0.02084338
0.025210404
0.031922168
0.040697918
0.050886488
0.061473628
0.07126042
0.079179676
0.084486713
0.086612529
0.085102671
0.079765721
0.07059622
0.057540426
0.040323042
0.018830322
-0.006488902
-0.034181666
-0.061882033
-0.086860823
-0.106644186
-0.119430102
-0.12443449
-0.122060954
-0.11380592
-0.102072048
-0.089533061
-0.077985037
-0.067677204
-0.057648787
-0.046841538
-0.035039417
-0.02328483
-0.013552317
-0.007852979
-0.0073488
-0.011864906
-0.01973106
-0.028167661
-0.033976144
-0.034504839
-0.028446807
-0.016154639
0.000568683
0.019251609
0.037576914
0.053918041
0.067602948
0.078495889
0.086359628
0.090365284
0.089002298
0.080253734
0.062289149
0.034751617
-0.000470017
-0.039508679
-0.07778767
-0.111600444
-0.139085405
-0.16025706
-0.175891084
-0.186041111
-0.189735609
-0.185540615
-0.172019867
-0.148162112
-0.11386538
-0.070586542
-0.021581494
0.028552191
0.074597513
0.111626309
0.136062106
0.146683556
0.144677535
0.132554507
0.112761825
0.086887934
0.05592385
0.020970109
-0.016149588
-0.052583269
-0.084574607
-0.108107768
-0.120014431
-0.119207549
-0.107191366
-0.08724624
-0.06304992
-0.037314724
-0.011381688
0.014386909
0.039805327
0.063970065
0.084830198
0.099671054
0.106030504
0.102740729
0.090329674
0.070860897
0.047341924
0.023135866
0.001325027
-0.015862224
-0.027332737
-0.033077198
-0.033929681
-0.031301077
-0.02675858
-0.021556083
-0.016513474
-0.012290165
-0.009606322
-0.008895952
-0.01004884
-0.012430144
-0.014966522
-0.016524142
-0.01628183
-0.013697883
-0.008452896
-0.000574277
0.00923419
0.019646775
0.029222667
0.036881293
0.041861006
0.043545588
0.041531227
0.035579025
0.025856739
0.013495524
0.000609895
-0.010520658
-0.018417693
-0.022692436
-0.023954035
-0.023244627
-0.021694884
-0.020172441
-0.019217824
-0.018893286
-0.018640796
-0.017554822
-0.015044521
-0.011200087
-0.0064536
-0.001153579
0.004526704
0.010356651
0.015801251
0.020103135
0.022531754
0.0228852
0.021883693
0.021083664
0.022152941
0.026096402
0.033003601
0.042096295
0.051964931
0.060914384
0.067531516
0.070979147
0.071058689
0.067910706
0.061707879
0.052430137
0.039986909
0.02470354
0.007792226
-0.008859155
-0.023157122
-0.033485933
-0.03930196
-0.041402502
-0.04136246
-0.040861437
-0.040970419
-0.041775266
-0.042262745
-0.040531381
-0.034377427
-0.02220318
-0.003810157
0.01918836
0.043414326
0.06467029
0.079369876
0.085982719
0.08542447
0.080535539
0.074874041
0.071173595
0.070139863
0.070012789
0.067326273
0.058577015
0.041946455
0.018326957
-0.00864655
-0.03376376
-0.052175515
-0.061261889
-0.06168117
-0.056822538
-0.051172657
-0.048316563
-0.049439368
-0.053145915
-0.056336023
-0.055636304
-0.048822295
-0.035915246
-0.019199198
-0.002161715
0.011759742
0.019905207
0.02108384
0.016086735
0.00744571
-0.001454658
-0.007472061
-0.008704168
-0.005380347
0.000380282
0.005907689
0.009589824
0.01145661
0.013048744
0.016577682
0.023677902
0.034457959
0.047264854
0.059278519
0.067418363
0.0693253
0.064127304
0.052701218
0.037142075
0.019943851
0.003129423
-0.012044694
-0.025079566
-0.035989537
-0.045186667
-0.053138628
-0.059620123
-0.063308526
-0.062572946
-0.056534238
-0.045506453
-0.0307612
-0.01402931
0.003205154
0.02020388
0.036596454
0.051681284
0.064034742
0.071563024
0.072086793
0.064278876
0.048507385
0.026898345
0.002739498
-0.020429668
-0.039648843
-0.053276802
-0.061115013
-0.064064564
-0.06350696
-0.060493064
-0.055169382
-0.046720039
-0.03406195
-0.01677765
0.004305531
0.027008202
0.048105729
0.064459819
0.07434537
0.077985542
0.077174646
0.074212031
0.07069053
0.066777578
0.060957422
0.05073978
0.034155464
0.011062946
-0.016395315
-0.044307653
-0.068149186
-0.084207799
-0.090571153
-0.087663401
-0.077957433
-0.064900184
-0.051425578
-0.038900346
-0.027038433
-0.014726778
-0.001058563
0.014173366
0.030442453
0.04661701
0.060893196
0.071064854
0.07516162
0.07224595
0.062859708
0.048733134
0.032191108
0.015450493
0.00034671
-0.011869879
-0.020662711
-0.026156397
-0.028715839
-0.028395688
-0.024798927
-0.017588705
-0.00680538
0.006962344
0.022523738
0.038276656
0.052599732
0.064346719
0.072593349
0.076484031
0.075479899
0.069673234
0.059526467
0.045571718
0.028405236
0.008873191
-0.011894174
-0.032350273
-0.050870104
-0.066152991
-0.077364324
-0.083908122
-0.08544823
-0.082194691
-0.074957866
-0.064704469
-0.052123408
-0.037269655
-0.019648666
0.001326066
0.025719257
0.052617452
0.080057404
0.105683667
0.127481233
0.144021867
0.154113929
0.156629048
0.150647238
0.135603885
0.111459648
0.079090511
0.040617844
-0.000811442
-0.04161113
-0.07831812
-0.1079031
-0.128134007
-0.137988564
-0.137618737
-0.128322902
-0.112344846
-0.092584127
-0.071541467
-0.050464818
-0.029235454
-0.006997676
0.01680949
0.041742082
0.066178202
0.087661183
0.103250678
0.110282383
0.107328762
0.094667088
0.074031883
0.048129844
0.020294642
-0.005905012
-0.027475992
-0.042760803
-0.051889091
-0.056418521
-0.058508198
-0.059987013
-0.061674053
-0.063366981
-0.064335033
-0.063724921
-0.06091042
-0.055734372
-0.048504616
-0.039869858
-0.03055508
-0.021323485
-0.01284139
-0.005348331
0.001371676
0.007613947
0.01335268
0.017899827
0.020107534
0.019002074
0.01449218
0.007233035
-0.001765822
-0.011354825
-0.020175701
-0.027050458
-0.031426368
-0.03367984
-0.034784225
-0.035611069
-0.036207207
-0.035872762
-0.033742613
-0.029342824
-0.022876427
-0.015388663
-0.008397478
-0.003074387
0.000486938
0.003166549
0.006469173
0.011819565
0.019936605
0.030348819
0.041258523
0.050247108
0.055110771
0.054610179
0.048785318
0.038934722
0.027001673
0.014874531
0.003678401
-0.00615571
-0.014604196
-0.021595062
-0.026892679
-0.030163244
-0.031026601
-0.029321096
-0.025352961
-0.01995461
-0.014267848
-0.00923236
-0.005365066
-0.002597182
-0.000307944
0.002384627
0.006231582
0.011471764
0.01773417
0.024035971
0.029235094
0.032441958
0.033318105
0.03204157
0.029326255
0.026251125
0.023613425
0.021285438
0.018319984
0.013526922
0.006184588
-0.003558211
-0.014594461
-0.025171495
-0.033480654
-0.03804858
-0.03794501
-0.03296782
-0.024116326
-0.013772148
-0.004959458
8.33091E-05
0.000962723
-0.000865469
-0.002864414
-0.00272347
0.000618556
0.006624029
0.013474923
0.019067267
0.021932091
0.021749137
0.019402849
0.016621538
0.015295975
0.016529532
0.020017581
0.023917527
0.025557146
0.022478966
0.01341812
-0.001126886
-0.018776731
-0.035895739
-0.048670896
-0.05463092
-0.053442334
-0.046844046
-0.037704357
-0.028819997
-0.021856864
-0.016977094
-0.013367703
-0.009993299
-0.005998666
-0.000764966
0.005596783
0.012137691
0.017807484
0.022116435
0.025326295
0.027981499
0.030323403
0.031910617
0.031997601
0.030222238
0.026697258
0.021645551
0.015085906
0.007106536
-0.001957633
-0.011497881
-0.020863735
-0.029673005
-0.037611694
-0.044178084
-0.048512088
-0.049798153
-0.047788068
-0.042971028
-0.036455276
-0.029561937
-0.023130438
-0.016927182
-0.009887285
-0.000981669
0.009686088
0.020434619
0.02851585
0.031452344
0.028289376
0.020284106
0.010376718
0.001661399
-0.004197183
-0.007439692
-0.009749957
-0.013345163
-0.019960206
-0.02996823
-0.042067166
-0.053624026
-0.061618276
-0.063898199
-0.060060781
-0.051419065
-0.040224652
-0.028668658
-0.018321005
-0.009655416
-0.002241258
0.004810088
0.012162584
0.019744342
0.026472866
0.030701741
0.031247515
0.028010895
0.021804703
0.013682691
0.004566665
-0.004742222
-0.013693757
-0.021979404
-0.029314342
-0.035155421
-0.038644856
-0.038756407
-0.034895539
-0.027495721
-0.018246029
-0.009647398
-0.003861128
-0.001743668
-0.002489796
-0.004145417
-0.004683588
-0.00293333
0.001231951
0.007198824
0.013771473
0.019398014
0.022541818
0.022275352
0.018783236
0.013359347
0.007863946
0.004079087
0.003148769
0.005129839
0.00882964
0.012160204
0.013108613
0.010892821
0.006353272
0.001481743
-0.00172378
-0.00219766
-0.000141111
0.003221041
0.006153201
0.006933481
0.004109291
-0.003126785
-0.014475257
-0.028225049
-0.041744885
-0.052348836
-0.058224231
-0.058761867
-0.054205564
-0.045000623
-0.031331339
-0.01349142
0.007710324
0.030677047
0.053320622
0.073491793
0.089655751
0.101198209
0.108347249
0.111503154
0.11059211
0.105248519
0.095023603
0.079495078
0.058592342
0.033145558
0.005232097
-0.022229588
-0.046140601
-0.064050643
-0.074703947
-0.078385282
-0.076773876
-0.072542594
-0.068321856
-0.065474968
-0.063344605
-0.059614718
-0.05202771
-0.040020413
-0.024844956
-0.00866146
0.006193952
0.017322262
0.022508695
0.020640941
0.012740474
0.002062225
-0.007248009
-0.01202137
-0.01134146
-0.006790245
-0.001607561
0.000947058
-0.000794533
-0.006107244
-0.012289088
-0.01594746
-0.014649191
-0.007914083
0.002640249
0.014034703
0.022857672
0.026501004
0.024298811
0.017942632
0.011036186
0.007785489
0.011460247
0.022724901
0.038970121
0.05533535
0.066778785
0.070030561
0.064453213
0.051765632
0.034983639
0.017279036
0.000981147
-0.013113904
-0.025676397
-0.038044639
-0.051181489
-0.064978073
-0.078069156
-0.088149984
-0.09258414
-0.089437712
-0.078274445
-0.060219554
-0.037410786
-0.01241497
0.012436535
0.035436506
0.055521824
0.071939296
0.084362829
0.092953168
0.098121139
0.099992532
0.09811343
0.091454062
0.078788368
0.059671906
0.035368421
0.008953256
-0.015757468
-0.035548968
-0.048954201
-0.056554856
-0.060335859
-0.062404234
-0.063896273
-0.064444666
-0.062748041
-0.057749005
-0.049304692
-0.037922656
-0.02436203
-0.009514111
0.005298212
0.01843152
0.028277299
0.034020156
0.035979975
0.035364669
0.033644921
0.032214224
0.032056049
0.033496435
0.035893419
0.03783183
0.037662362
0.03426521
0.027486587
0.018253385
0.008608445
0.001196692
-0.001842144
-0.000217568
0.004244579
0.008406113
0.009290502
0.005089142
-0.004098244
-0.016393572
-0.028804199
-0.038374094
-0.043205209
-0.042897262
-0.038495493
-0.031886178
-0.024922401
-0.018512051
-0.012112728
-0.004320767
0.006149307
0.019463484
0.034404592
0.048842215
0.060388632
0.067100667
0.068127549
0.063869987
0.05563658
0.045029688
0.033516783
0.022215151
0.011677899
0.00186547
-0.007605399
-0.016835017
-0.025154553
-0.031342123
-0.033995506
-0.032227691
-0.026237268
-0.017459321
-0.00801538
5.32645E-05
0.005574993
0.008538619
0.009974289
0.011321318
0.01368522
0.017266137
0.021161638
0.023774984
0.023530257
0.019590652
0.012225257
0.002895705
-0.00627733
-0.013227776
-0.016558124
-0.015847215
-0.011732142
-0.005411448
0.001917766
0.009666906
0.017984996
0.027410098
0.038250268
0.050069678
0.061299317
0.069250258
0.070753589
0.063162994
0.045584018
0.019625769
-0.010568042
-0.039440621
-0.061982601
-0.075458542
-0.079987224
-0.077974462
-0.072741029
-0.067061922
-0.062198584
-0.057630881
-0.051460388
-0.041373142
-0.02589782
-0.005080831
0.019409303
0.044618532
0.066938639
0.082945867
0.090173538
0.087871405
0.07734887
0.061431408
0.043445678
0.025945501
0.010129315
-0.004017653
-0.016830329
-0.028124255
-0.036968152
-0.041979282
-0.041947271
-0.036571024
-0.027086128
-0.01588673
-0.005500048
0.002342285
0.00681792
0.0076984
0.005227704
4.07843E-05
-0.006947299
-0.014732412
-0.022454844
-0.02948505
-0.035373879
-0.039641398
-0.04180789
-0.041503423
-0.038760113
-0.033915507
-0.027348423
-0.019405615
-0.010207789
0.000482237
0.013102216
0.02773533
0.043747004
0.059827568
0.074334194
0.085655581
0.092674118
0.095002477
0.092921733
0.087029688
0.077783953
0.065461268
0.050470212
0.033634046
0.016022527
-0.001343137
-0.017711252
-0.032610184
-0.045779519
-0.057012852
-0.066106403
-0.072765554
-0.076609345
-0.077252322
-0.074555045
-0.068912817
-0.06096032
-0.051173955
-0.039947953
-0.027833441
-0.015756291
-0.00498667
0.003145037
0.008128012
0.010878656
0.013319427
0.017237732
0.023493873
0.031660856
0.040175236
0.047407942
0.052634256
0.05625928
0.058993384
0.061157145
0.06228059
0.061063148
0.055644936
0.044464916
0.027342912
0.005875504
-0.01707463
-0.038247528
-0.055087281
-0.066556997
-0.073319353
-0.077391499
-0.080934411
-0.084756365
-0.087648858
-0.086922643
-0.079817335
-0.065094831
-0.044106767
-0.020571518
0.00092394
0.016804954
0.025831654
0.029197928
0.029921417
0.031356239
0.035550268
0.042164993
0.04872726
0.051986526
0.049706928
0.041695925
0.029944812
0.017967276
0.0094856
0.006887562
0.01019575
0.017096951
0.024154133
0.02833563
0.028302332
0.024685122
0.019484554
0.014786508
0.011688683
0.00975081
0.007296018
0.002273595
-0.006596314
-0.019165116
-0.033789714
-0.047852857
-0.058800885
-0.065265354
-0.067462251
-0.066807978
-0.065128698
-0.063880158
-0.063656251
-0.063849862
-0.062744937
-0.058100258
-0.048145547
-0.032259773
-0.011576338
0.011100105
0.032235422
0.049095135
0.060766593
0.06805154
0.072575299
0.075728634
0.077702963
0.077486551
0.073605289
0.064937606
0.051425424
0.034351917
0.016183922
-0.000261969
-0.012944091
-0.021173486
-0.02564939
-0.028189776
-0.031090192
-0.035945023
-0.042809295
-0.050253275
-0.056247181
-0.059463197
-0.059754495
-0.05793165
-0.05510767
-0.052271754
-0.050141873
-0.04900483
-0.048330537
-0.046421085
-0.041067214
-0.030625934
-0.014872428
0.004926779
0.026474103
0.047056048
0.064439479
0.077443141
0.085891249
0.09009769
0.090605241
0.087934192
0.082226179
0.072859956
0.058758913
0.039366573
0.015372698
-0.011106429
-0.037032665
-0.059062864
-0.074586627
-0.082468998
-0.083493147
-0.07994911
-0.074610278
-0.069612742
-0.065786881
-0.062539765
-0.058194952
-0.050764731
-0.038980596
-0.023254819
-0.005883752
0.009602007
0.019827354
0.022976246
0.01949912
0.011737346
0.002880014
-0.004143769
-0.007550022
-0.007367489
-0.005173213
-0.003198723
-0.003269272
-0.006113749
-0.011002622
-0.015958673
-0.018599156
-0.017251803
-0.011896327
-0.004416806
0.002179181
0.005078202
0.002936866
-0.003515348
-0.011799451
-0.018809801
-0.021980587
-0.020023068
-0.013024442
-0.002041886
0.011188577
0.024907805
0.037881763
0.049561735
0.059727561
0.068075737
0.074109202
0.076903204
0.075028547
0.066830092
0.051067647
0.027675106
-0.001735749
-0.033882367
-0.064685485
-0.090455579
-0.108808084
-0.119188877
-0.122757162
-0.121643245
-0.11767543
-0.111367638
-0.101716861
-0.086599536
-0.063740562
-0.032092396
0.006960352
0.049558207
0.090318874
0.123711838
0.145618281
0.154308444
0.150650071
0.13751387
0.118470318
0.096354259
0.072479591
0.046927302
0.019445969
-0.009813135
-0.039671111
-0.067798846
-0.090982306
-0.106080359
-0.111263686
-0.106859345
-0.095024835
-0.078790216
-0.061157287
-0.044193031
-0.028509434
-0.013216432
0.003377676
0.022604076
0.044458487
0.067209707
0.088019628
0.104017221
0.113346832
0.115751526
0.112236236
0.104474356
0.09414404
0.082366327
0.0692745
0.0541644
0.036109243
0.014860177
-0.008608319
-0.032459755
-0.054732595
-0.073903167
-0.088904549
-0.099305146
-0.105303119
-0.10754257
-0.106541061
-0.102561041
-0.095448294
-0.084623434
-0.069473511
-0.049747478
-0.025659662
0.00202331
0.031882516
0.061635629
0.088450216
0.109773417
0.124150022
0.131566273
0.133232759
0.130864304
0.125539175
0.116852114
0.103167143
0.082902402
0.055956297
0.024198828
-0.00896996
-0.03948044
-0.063614503
-0.079128311
-0.086043915
-0.086412243
-0.082963221
-0.077776788
-0.071647406
-0.064274836
-0.054798882
-0.042419836
-0.027184321
-0.010491237
0.005128719
0.017217593
0.024390616
0.026863184
0.026155334
0.024373069
0.023403039
0.024314197
0.026946334
0.029912378
0.031089836
0.028667856
0.021814238
0.010821458
-0.002792322
-0.016448337
-0.027152551
-0.032858159
-0.033418388
-0.030355949
-0.02580147
-0.021556651
-0.018589223
-0.017087552
-0.016754611
-0.016968297
-0.017201038
-0.017325972
-0.017660574
-0.018688792
-0.020580308
-0.022966957
-0.025085859
-0.026125101
-0.025588586
-0.023390562
-0.019904493
-0.015909695
-0.012166158
-0.009106174
-0.006517612
-0.003552588
0.000742285
0.006489373
0.01255174
0.017145245
0.018901176
0.017513622
0.013894966
0.010042232
0.008112599
0.009058544
0.011920096
0.014488475
0.014484674
0.010545387
0.002621262
-0.007862358
-0.018359145
-0.02598576
-0.028554459
-0.025103025
-0.016194036
-0.003902399
0.008761417
0.018931201
0.024869382
0.026274222
0.023912725
0.019259534
0.013947949
0.009228492
0.005596296
0.002866636
0.000558991
-0.001776969
-0.004268537
-0.00675989
-0.009264357
-0.012333117
-0.016930155
-0.02376643
-0.032496365
-0.041625673
-0.049322948
-0.054072167
-0.054892539
-0.051256919
-0.043236339
-0.031656468
-0.017958975
-0.003879988
0.009039957
0.019954316
0.028889691
0.036581505
0.043671396
0.050005687
0.054342956
0.054923631
0.050422518
0.040620473
0.02656868
0.010167435
-0.00638856
-0.021015406
-0.031829721
-0.037365104
-0.036851449
-0.030698031
-0.020441531
-0.008285376
0.003817251
0.014819021
0.02446423
0.032337769
0.037369024
0.038011679
0.033076824
0.022615738
0.008110558
-0.007851599
-0.022760967
-0.035210081
-0.04520076
-0.053608884
-0.061102214
-0.067247014
-0.070610498
-0.069428171
-0.06229187
-0.048669634
-0.029022661
-0.004720679
0.02199884
0.048087746
0.069993866
0.084509267
0.089871486
0.086575123
0.077185561
0.065175696
0.053468372
0.043424752
0.034693157
0.025805849
0.015290755
0.002675329
-0.01106397
-0.024011322
-0.034134965
-0.039972781
-0.040917656
-0.037379989
-0.030725067
-0.022783332
-0.015199432
-0.008742726
-0.00306314
0.002957581
0.010326565
0.019157401
0.028390126
0.036103193
0.040545967
0.041122145
0.038673938
0.034838659
0.031159787
0.028813709
0.028615012
0.030736647
0.034399085
0.037865182
0.03897535
0.03600663
0.028539042
0.017630728
0.005466701
-0.005618576
-0.013935224
-0.018744876
-0.020336477
-0.019762978
-0.018221104
-0.016393819
-0.014268382
-0.011205777
-0.006421657
0.000675356
0.010180862
0.02155396
0.033195982
0.042360085
0.046142589
0.04292727
0.033314712
0.019687713
0.004983197
-0.008447407
-0.019293519
-0.027403012
-0.0334672
-0.038672103
-0.044238748
-0.050919044
-0.058437641
-0.06532648
-0.069338832
-0.068264577
-0.060926263
-0.047925864
-0.031635206
-0.015236958
-0.001200526
0.009947427
0.01978903
0.031015671
0.045708091
0.064032975
0.083870187
0.101552147
0.113358927
0.117048185
0.112783396
0.102630259
0.089087141
0.073786164
0.057208811
0.038898489
0.018106447
-0.005385121
-0.030682082
-0.055499379
-0.076670349
-0.091378775
-0.098417547
-0.09861956
-0.094201518
-0.087630419
-0.080479237
-0.073105594
-0.064884818
-0.054967205
-0.042754097
-0.02808582
-0.011459167
0.005858587
0.022182915
0.036047044
0.046814203
0.054890669
0.061541899
0.068102452
0.075046532
0.081212529
0.084020608
0.080619116
0.069455047
0.051274313
0.028647651
0.004479543
-0.018998856
-0.040473861
-0.059340232
-0.075471912
-0.088963376
-0.099689905
-0.106912972
-0.109281907
-0.105176791
-0.09352594
-0.074405952
-0.049340021
-0.020866069
0.008264135
0.035433449
0.058340381
0.075379574
0.086027684
0.090586556
0.089830313
0.084684291
0.07603347
0.064639499
0.051126301
0.035944313
0.019364601
0.001780116
-0.015789114
-0.031802713
-0.044623258
-0.053106535
-0.056921046
-0.056594898
-0.053262403
-0.048390872
-0.043251648
-0.038576942
-0.034474397
-0.030557327
-0.025838835
-0.019076375
-0.009389413
0.003038558
0.016628249
0.028822143
0.037090723
0.039978293
0.037655073
0.031508402
0.023264664
0.014249533
0.00521358
-0.003394525
-0.01125522
-0.018130412
-0.023995907
-0.028838213
-0.032228091
-0.033079136
-0.030067063
-0.022511962
-0.011038717
0.002476781
0.015480713
0.025630264
0.031801561
0.034619489
0.036134494
0.03866985
0.043586614
0.050577107
0.057749703
0.062459099
0.062177277
0.055271416
0.041709134
0.023299409
0.003288661
-0.014889234
-0.028876903
-0.038108663
-0.043787235
-0.048182743
-0.053603794
-0.061356901
-0.071263814
-0.081487719
-0.089023233
-0.090658034
-0.08400429
-0.068441613
-0.045436456
-0.018337745
0.008639672
0.031842562
0.049252545
0.060788633
0.067857917
0.072405069
0.075807418
0.078025781
0.0776346
0.072506565
0.060986054
0.042766621
0.019432747
-0.006028757
-0.03016175
-0.049979314
-0.06336142
-0.069432672
-0.068821541
-0.06350348
-0.055761242
-0.047016317
-0.037657641
-0.027497009
-0.016310835
-0.004440198
0.006776273
0.015201419
0.019124218
0.01824957
0.013672176
0.007121633
0.000261804
-0.005588486
-0.009522635
-0.011268773
-0.011156527
-0.010061132
-0.008850865
-0.007827196
-0.00655505
-0.004069531
0.000558983
0.007569707
0.015845353
0.022813898
0.025398018
0.021748481
0.012305875
-0.000317634
-0.012490276
-0.021065409
-0.024372957
-0.022445414
-0.016594642
-0.008592206
-6.58312E-06
0.00824631
0.015746117
0.022226591
0.027243878
0.030332498
0.031049614
0.029066351
0.024022356
0.015668403
0.004205168
-0.009340362
-0.023311386
-0.035875856
-0.045596919
-0.051444642
-0.05248191
-0.047882839
-0.037211604
-0.021171778
-0.001955706
0.01715406
0.032805489
0.04262242
0.045838491
0.043298536
0.036837976
0.028227893
0.018490348
0.007931952
-0.003518865
-0.016074981
-0.029704871
-0.043859335
-0.057160777
-0.067567799
-0.072979533
-0.072068379
-0.064901085
-0.052875965
-0.038028207
-0.022090406
-0.005985545
0.010020129
0.025757038
0.040746804
0.054089781
0.064726383
0.071610672
0.073900974
0.071083634
0.063165932
0.050829279
0.035421511
0.018679772
0.002206903
-0.012937025
-0.02636067
-0.038174943
-0.048521585
-0.057107744
-0.063004656
-0.065099259
-0.062675937
-0.055809363
-0.045570149
-0.03394242
-0.023237568
-0.015092105
-0.009756863
-0.006012045
-0.001839968
0.004478583
0.013328474
0.023424177
0.032518424
0.038551834
0.040523218
0.038671846
0.034154352
0.028555484
0.023265955
0.019171919
0.016484172
0.014818915
0.01352359
0.011925616
0.009588901
0.00626529
0.001983742
-0.002899193
-0.007811835
-0.012279017
-0.015964207
-0.018758049
-0.02085169
-0.022736891
-0.025095815
-0.028474072
-0.032880495
-0.037684311
-0.04170924
-0.043743303
-0.043134475
-0.040208902
-0.036219086
-0.032755182
-0.03091473
-0.030631408
-0.030380096
-0.027824724
-0.021174621
-0.010358593
0.002936209
0.016050622
0.026427291
0.03235862
0.033470877
0.03073811
0.026076035
0.021438637
0.018321062
0.01748651
0.018873693
0.021629426
0.024429801
0.025781119
0.024641296
0.020746066
0.014539977
0.006762199
-0.002003761
-0.011626062
-0.022197095
-0.033346766
-0.04375727
-0.051441004
-0.054766595
-0.053344252
-0.048238003
-0.041278347
-0.033996773
-0.026964638
-0.019802966
-0.011856465
-0.002921837
0.00663575
0.016043888
0.024401432
0.030868368
0.034677745
0.035297067
0.032783235
0.028049274
0.022461379
0.017113664
0.012131865
0.006770391
0.000241097
-0.007521697
-0.015401342
-0.021321702
-0.023039845
-0.019641193
-0.01232429
-0.003814997
0.003227682
0.007263426
0.008196581
0.006878562
0.004442879
0.001898696
3.07317E-05
-0.000537626
0.000500927
0.002867401
0.005665202
0.007938213
0.009122946
0.00902322
0.00761602
0.005329408
0.003044081
0.001527203
0.001048339
0.00137154
0.002040478
0.002551295
0.002620775
0.00233242
0.00230341
0.00337408
0.006015637
0.009911302
0.013982111
0.016864223
0.017540981
0.015719372
0.011943455
0.007439021
0.003701856
0.001559611
0.000424441
-0.001443636
-0.006072259
-0.014882383
-0.028024635
-0.043980586
-0.059907953
-0.072525468
-0.079215291
-0.078483616
-0.070001996
-0.054637424
-0.034395594
-0.012100162
0.009466807
0.028555751
0.044725331
0.058363251
0.0699374
0.079564949
0.08701498
0.091829451
0.093380266
0.090953254
0.084077421
0.072928019
0.058463948
0.041939799
0.024696233
0.008355739
-0.005095688
-0.01382707
-0.01714934
-0.016035262
-0.012839535
-0.010154251
-0.009738767
-0.01176582
-0.014726187
-0.016177277
-0.014247271
-0.008851916
-0.001946589
0.003222716
0.003589916
-0.002506497
-0.014549659
-0.029735503
-0.043639297
-0.051657527
-0.05084733
-0.040882614
-0.023740167
-0.00268916
0.018537741
0.036760651
0.050129429
0.05850608
0.062777349
0.063867237
0.061998739
0.0568281
0.047847979
0.034655096
0.01742754
-0.002628812
-0.023304536
-0.041928317
-0.055931507
-0.063211419
-0.062604195
-0.054234072
-0.039748484
-0.021925854
-0.003795654
0.012269113
0.02541671
0.036231128
0.046024981
0.05566173
0.064852751
0.071926794
0.074263662
0.069134981
0.054785726
0.031491516
0.002144146
-0.028331057
-0.054654627
-0.072903819
-0.081268368
-0.080027693
-0.071109658
-0.057432663
-0.041860082
-0.026372556
-0.011678048
0.002567039
0.016914258
0.031104695
0.043687311
0.05241013
0.055077861
0.050417822
0.038810061
0.022219913
0.003361569
-0.01530734
-0.032052987
-0.045779602
-0.055565752
-0.060527155
-0.059799067
-0.052890582
-0.039860848
-0.021550522
0.000253149
0.022822218
0.043258409
0.05950903
0.070768165
0.07714153
0.079143904
0.077337654
0.071976876
0.0629414
0.050042434
0.033593491
0.014719194
-0.004869435
-0.023292919
-0.039029887
-0.051166774
-0.059382627
-0.063608341
-0.063752597
-0.059605299
-0.050958918
-0.037928701
-0.021227375
-0.002148603
0.017539477
0.035594738
0.049563671
0.057537895
0.058833913
0.054240674
0.04555677
0.034913475
0.023950617
0.013214987
0.002462227
-0.008424513
-0.018696804
-0.026811809
-0.031112034
-0.030714105
-0.026122579
-0.019132141
-0.012175748
-0.007389272
-0.005796224
-0.007241051
-0.010848838
-0.015328597
-0.019231058
-0.021493047
-0.021857148
-0.020949692
-0.019757253
-0.019021139
-0.01875136
-0.018162714
-0.016124742
-0.011829226
-0.005371981
0.002265824
0.009548738
0.014825209
0.01675559
0.01485481
0.009572667
0.002188586
-0.005561574
-0.012056448
-0.016306571
-0.018089749
-0.017751934
-0.016101879
-0.01403286
-0.01202861
-0.009873625
-0.006968016
-0.002958981
0.001988562
0.007235914
0.012126289
0.016282206
0.019740545
0.022670295
0.02495787
0.025949049
0.024643341
0.020365972
0.013354447
0.004816409
-0.003446495
-0.009536215
-0.012002946
-0.010375534
-0.005302738
0.001808992
0.009189593
0.014947653
0.017308237
0.015403121
0.009777701
0.002227896
-0.004729515
-0.008692568
-0.008483649
-0.004662391
0.000817646
0.005517834
0.007560891
0.00647802
0.003342135
0.0001926
-0.001017241
0.000620126
0.004627658
0.009505662
0.013274299
0.014157829
0.011084088
0.004180205
-0.005175421
-0.01483182
-0.022589847
-0.027078543
-0.028199525
-0.026883323
-0.024522522
-0.022410307
-0.021195061
-0.020571031
-0.019496563
-0.016920955
-0.012243997
-0.005674664
0.001814495
0.008770622
0.013793424
0.01587406
0.014517234
0.009635054
0.001640168
-0.008444506
-0.0188041
-0.027077815
-0.031153329
-0.030255504
-0.025387562
-0.018563654
-0.01175345
-0.006149126
-0.001841624
0.002149046
0.007204442
0.014162437
0.022581641
0.030774956
0.036401549
0.037444379
0.033211113
0.024913146
0.01534769
0.007718021
0.004284896
0.005620582
0.010441262
0.016116196
0.019779869
0.019595038
0.015658375
0.009865255
0.004911454
0.002941786
0.004634451
0.009047088
0.014083861
0.017485513
0.0178411
0.015233965
0.011207107
0.00793419
0.007094711
0.008826824
0.01165107
0.013233145
0.011737252
0.006597226
-0.00136228
-0.010403694
-0.01860975
-0.024504735
-0.027455733
-0.027695539
-0.026068288
-0.023618528
-0.021079697
-0.018669121
-0.015885614
-0.011608783
-0.004676267
0.005363551
0.017944238
0.031693388
0.044545998
0.053924266
0.057521029
0.054228311
0.044782066
0.031675363
0.018419692
0.008204999
0.002529267
0.000433541
-0.000835072
-0.004075925
-0.010645417
-0.019987233
-0.030257705
-0.039030571
-0.043789587
-0.042669247
-0.035121586
-0.022138265
-0.005902582
0.01086351
0.025746594
0.037391021
0.045879704
0.052507113
0.059076176
0.066710448
0.074949692
0.081740897
0.084388124
0.080673655
0.06982904
0.052801407
0.032093081
0.011015251
-0.00742097
-0.021440276
-0.030824752
-0.036456219
-0.039581077
-0.041169842
-0.041578902
-0.040499938
-0.037051501
-0.030323778
-0.020305688
-0.008251929
0.003528784
0.012558852
0.017291744
0.017821617
0.015562145
0.012309354
0.009335069
0.00678842
0.003676783
-0.001488082
-0.009369384
-0.018840843
-0.027307741
-0.032026501
-0.031394388
-0.025595806
-0.016249334
-0.005829038
0.003218532
0.009423872
0.012732543
0.01418556
0.015440578
0.018271247
0.02378474
0.031611071
0.039720618
0.045119293
0.045003887
0.037798911
0.023864661
0.005252171
-0.015002183
-0.033739286
-0.048193614
-0.056687063
-0.059099517
-0.056802953
-0.051846476
-0.045989711
-0.039779073
-0.032513719
-0.022990071
-0.010560441
0.004122718
0.019189084
0.032162078
0.040789614
0.043930103
0.042153401
0.037588106
0.032913185
0.029976104
0.028948314
0.02869197
0.027582015
0.024408073
0.018898008
0.011832258
0.004634293
-0.001123875
-0.004415044
-0.005317687
-0.004945989
-0.004809279
-0.006032234
-0.008874786
-0.012920434
-0.017648885
-0.022516508
-0.026783333
-0.029617908
-0.030375007
-0.028780835
-0.025024345
-0.019614482
-0.013037816
-0.005701321
0.001840989
0.008701834
0.014001268
0.01729217
0.018661096
0.018456994
0.017139402
0.015348087
0.013681492
0.012242605
0.010687242
0.008649431
0.006340556
0.004593456
0.004408572
0.006394675
0.010370254
0.015197034
0.019136535
0.0206866
0.019359695
0.015891295
0.011780613
0.008596019
0.007396832
0.008213723
0.010043417
0.011394571
0.010817753
0.007441153
0.001237366
-0.006809337
-0.014923968
-0.021298563
-0.024974492
-0.026048104
-0.025361287
-0.023836437
-0.022238147
-0.02109629
-0.020422696
-0.019433233
-0.016901039
-0.01213844
-0.005851096
-7.3821E-05
0.00297176
0.002071577
-0.002250383
-0.007932436
-0.012203436
-0.012556934
-0.00808863
-0.000283496
0.007716961
0.012720438
0.012909339
0.008415609
0.001294457
-0.005295697
-0.008471995
-0.006984719
-0.001727572
0.004774315
0.009234858
0.008807545
0.002148715
-0.010149504
-0.025963977
-0.042173112
-0.05537135
-0.062841127
-0.063639389
-0.058933259
-0.051370983
-0.04377049
-0.037857253
-0.033671794
-0.029765215
-0.023978679
-0.014680116
-0.001499649
0.01435208
0.030466953
0.043920144
0.052347966
0.054993372
0.053083224
0.04903367
0.044779265
0.040628599
0.035440185
0.027761542
0.016740021
0.002405009
-0.014062825
-0.030093818
-0.042288136
-0.047614758
-0.044778038
-0.034916035
-0.02115045
-0.007235256
0.003820847
0.010548513
0.013156717
0.013101047
0.0124252
0.012864236
0.015221662
0.018920553
0.022204816
0.022777725
0.018710451
0.009176255
-0.005041214
-0.021561832
-0.037141802
-0.048927546
-0.055542163
-0.057411575
-0.0559759
-0.052553641
-0.047419235
-0.03971147
-0.028097874
-0.011802718
0.00852422
0.030469311
0.050594076
0.065745232
0.074140994
0.075643365
0.071540765
0.064055248
0.055542262
0.04726378
0.038698496
0.028076559
0.013806046
-0.004322604
-0.025000418
-0.045772923
-0.063641586
-0.075940233
-0.08115343
-0.079392731
-0.072174585
-0.061449391
-0.048879891
-0.03554446
-0.021975059
-0.008448427
0.004664593
0.016695169
0.026771974
0.034081113
0.038244732
0.03973693
0.039935891
0.040632127
0.042761683
0.045603108
0.046852398
0.043928003
0.035285427
0.021100348
0.003112158
-0.016034591
-0.033537067
-0.04733016
-0.05645149
-0.06094056
-0.061382059
-0.058499094
-0.053027676
-0.045767406
-0.037404887
-0.02850195
-0.019469046
-0.010556313
-0.001880869
0.006345849
0.013539156
0.018715047
0.020790114
0.019244548
0.014735886
0.008925209
0.003721592
0.000469178
-0.00046269
0.000284936
0.001459341
0.00172286
0.000567512
-0.001305593
-0.002358703
-0.001301632
0.002130101
0.006937288
0.011148976
0.012700696
0.010521622
0.005180755
-0.001462287
-0.00722324
-0.010802552
-0.012390835
-0.013161692
-0.014387751
-0.016839546
-0.020433362
-0.024354393
-0.02728157
-0.027946118
-0.025858629
-0.021525962
-0.016058823
-0.010569576
-0.00567021
-0.001155496
0.003851246
0.010222629
0.017967702
0.025940322
0.032278142
0.035218648
0.033928781
0.028750318
0.021121558
0.012986423
0.006027513
0.00106734
-0.002090278
-0.004255485
-0.006178585
-0.00814927
-0.009959745
-0.01117563
-0.01125094
-0.009527817
-0.005563958
0.000314383
0.006947575
0.012709919
0.016032295
0.015915228
0.012491683
0.007090867
0.00178335
-0.00156729
-0.002023831
0.000191691
0.00399828
0.00770231
0.009522262
0.008210506
0.003706287
-0.002769904
-0.009129992
-0.013229165
-0.013594493
-0.010084234
-0.004116987
0.002057414
0.006542095
0.008512513
0.008401654
0.007634166
0.008026897
0.011133123
0.017245802
0.024778526
0.030631328
0.031833457
0.027233366
0.018088695
0.00745616
-0.001164363
-0.005278737
-0.004577304
-0.000935202
0.002607606
0.00341995
0.000384863
-0.005986678
-0.013939491
-0.021324906
-0.026392079
-0.028482881
-0.028314161
-0.027594799
-0.028027841
-0.030416905
-0.034247905
-0.037885402
-0.039079024
-0.035751831
-0.026947117
-0.013384353
0.002768418
0.018873388
0.032835525
0.043764337
0.051834326
0.057814474
0.062176257
0.064731738
0.064781305
0.061534349
0.054472077
0.043796825
0.030660141
0.01691356
0.004559831
-0.004909915
-0.010967518
-0.01414965
-0.015846648
-0.017568644
-0.019998441
-0.022671844
-0.024583758
-0.025003312
-0.023846572
-0.021678206
-0.019290428
-0.017396179
-0.016337929
-0.015870629
-0.01491403
-0.011971436
-0.006129712
0.002067779
0.010645052
0.017137355
0.019643644
0.017579176
0.012006056
0.005294074
0.000106409
-0.001810107
-0.000301955
0.003236727
0.006307467
0.006464677
0.002585234
-0.004416015
-0.01182884
-0.016345104
-0.015534903
-0.00896434
0.001616167
0.012840509
0.020909482
0.023219163
0.019405026
0.011408317
0.002707822
-0.003082142
-0.003790424
0.000283859
0.006672426
0.012137046
0.014056721
0.011328078
0.004306115
-0.005742804
-0.017025008
-0.027450389
-0.035094724
-0.038878458
-0.039174201
-0.037657112
-0.036547638
-0.037401035
-0.040253702
-0.043574579
-0.044919951
-0.042054168
-0.034097604
-0.022177347
-0.009005927
0.002332051
0.009767248
0.013063553
0.013639244
0.01365225
0.015125608
0.019309999
0.026146704
0.034305497
0.041580382
0.045669655
0.045002589
0.039245332
0.029229816
0.016482016
0.002619068
-0.011036674
-0.023702576
-0.035205636
-0.045887469
-0.056106875
-0.065861069
-0.074425764
-0.080466399
-0.082358294
-0.07879044
-0.06941089
-0.055086851
-0.037678903
-0.019496457
-0.002888162
0.010208054
0.018728054
0.022813956
0.023455437
0.02152843
0.017273866
0.010281129
0.000260152
-0.012208339
-0.025636803
-0.038296658
-0.048841943
-0.056268311
-0.05955734
-0.057891603
-0.050970915
-0.039095568
-0.023103864
-0.004199648
0.015976982
0.035341219
0.05184947
0.064293608
0.072692422
0.077948714
0.080946124
0.081948117
0.08036369
0.07483216
0.063716321
0.046221763
0.023518984
-0.001173057
-0.023590051
-0.0399124
-0.047988813
-0.04785478
-0.041344329
-0.031038476
-0.019353098
-0.007907686
0.002702688
0.012819481
0.023127155
0.033891958
0.044704027
0.054518388
0.062069584
0.066295138
0.066512248
0.062674771
0.055372159
0.04569162
0.034826238
0.023908184
0.013974511
0.005984761
0.000756252
-0.001210796
0.000102727
0.003965468
0.008888225
0.013198033
0.015864907
0.017294964
0.01915972
0.023039378
0.029103566
0.035727602
0.040445025
0.041253083
0.037669436
0.031002469
0.023762056
0.018575674
0.017185123
0.019803016
0.024874955
0.029609773
0.031314532
0.028762637
0.022736187
0.015496043
0.009664863
0.007188873
0.008754354
0.013519472
0.019318216
0.023477075
0.023920555
0.020158286
0.013354341
0.005790085
-1.09039E-05
-0.002212563
-0.000403957
0.004301477
0.009820108
0.014106737
0.0158108
0.014519328
0.010819525
0.006160341
0.002218111
0.000194379
0.000466945
0.002671068
0.006025776
0.009638648
0.012638089
0.01405417
0.013076748
0.009502521
0.004222197
-0.001026277
-0.004491251
-0.005017217
-0.002576823
0.001538462
0.005015265
0.005570936
0.002070255
-0.005048704
-0.014029207
-0.022653801
-0.028919577
-0.031484159
-0.02988362
-0.024831596
-0.018241552
-0.012780038
-0.010709898
-0.012478946
-0.01615723
-0.018530822
-0.016778154
-0.009911796
0.000686749
0.011834704
0.020107242
0.023418537
0.021737704
0.016759546
0.010967389
0.006393584
0.003754763
0.002480157
0.001282952
-0.001143685
-0.00542994
-0.011298966
-0.01782569
-0.024004428
-0.029345881
-0.033867337
-0.03768886
-0.040618233
-0.041982555
-0.040967773
-0.036949481
-0.030024512
-0.021212948
-0.012153443
-0.004411421
0.001061067
0.004031335
0.004957101
0.004884356
0.005084978
0.006313285
0.008271447
0.009838479
0.009895539
0.007722944
0.002827969
-0.005037168
-0.015560398
-0.027643595
-0.039729681
-0.050158379
-0.057570828
-0.061133329
-0.060749798
-0.057173483
-0.051892568
-0.046730485
-0.043199936
-0.041948557
-0.042543091
-0.043524151
-0.042824272
-0.03865139
-0.030543931
-0.019806697
-0.009043287
-0.000965806
0.002692723
0.001979406
-0.001213809
-0.004077238
-0.004108447
-0.000166753
0.007108825
0.01554837
0.022373404
0.025445697
0.023981813
0.018674298
0.011482972
0.005225175
0.002466504
0.004270614
0.009543659
0.015606777
0.019472837
0.018917108
0.013067085
0.002725635
-0.009893967
-0.022030584
-0.031245589
-0.036100792
-0.036552139
-0.033813431
-0.029826077
-0.026252869
-0.023861666
-0.022274399
-0.020394709
-0.016974375
-0.011229748
-0.00342622
0.005044962
0.012163812
0.01636196
0.017149196
0.015318965
0.012367323
0.0098901
0.008913266
0.009283947
0.009586861
0.007897195
0.003133844
-0.004197888
-0.011991727
-0.01747824
-0.018483388
-0.014253818
-0.005625798
0.005276949
0.015462046
0.021693244
0.02169635
0.015361634
0.005141963
-0.005097246
-0.011907666
-0.013733879
-0.011141195
-0.006217956
-0.001641739
0.000294368
-0.001349799
-0.005659715
-0.010315635
-0.01268864
-0.011160576
-0.005971197
0.000879745
0.006593912
0.008769609
0.00629581
-4.97764E-05
-0.00779421
-0.013738496
-0.015219885
-0.011195329
-0.002670566
0.007706693
0.016972498
0.023154394
0.025803655
0.025656882
0.024116454
0.022576294
0.021657541
0.020664653
0.017866639
0.011692292
0.001866799
-0.01043597
-0.023029289
-0.033537479
-0.040091715
-0.042006519
-0.039962819
-0.035670677
-0.030949722
-0.026824908
-0.023002741
-0.018092243
-0.010562406
-2.13372E-06
0.012256529
0.023524923
0.031075423
0.033440182
0.030895246
0.024760239
0.016469874
0.006969615
-0.003223028
-0.013481885
-0.022626341
-0.029108101
-0.031701319
-0.029987567
-0.024563949
-0.016842107
-0.0085359
-0.000953337
0.005344179
0.010618776
0.015657315
0.021385616
0.028376695
0.036439352
0.044374451
0.05010441
0.051367618
0.046786425
0.036661872
0.023080803
0.009221441
-0.002210639
-0.010281054
-0.016048054
-0.021288178
-0.02704244
-0.03309753
-0.038372022
-0.041687335
-0.042246117
-0.039843086
-0.034644233
-0.026885136
-0.016808812
-0.004852959
0.008065809
0.020448601
0.030630001
0.037484422
0.040685932
0.040643913
0.038393062
0.035355885
0.032708928
0.030787006
0.02905436
0.026591858
0.022326211
0.01521416
0.004777859
-0.008451051
-0.022796663
-0.035941374
-0.04583913
-0.051236894
-0.051666778
-0.047252164
-0.038694055
-0.02730244
-0.014859803
-0.002844854
0.008140536
0.018346881
0.028290349
0.038117768
0.047180647
0.053801526
0.055998582
0.052654635
0.044092296
0.03172583
0.017265669
0.002211669
-0.012323592
-0.025447106
-0.036433943
-0.044608901
-0.049498738
-0.050890628
-0.048998306
-0.04441936
-0.037720866
-0.029091723
-0.018252623
-0.004800339
0.011283221
0.029193157
0.047051706
0.0621951
0.071938215
0.074592508
0.070048891
0.059615587
0.045367984
0.0294282
0.013622503
-0.000790395
-0.013365196
-0.024278005
-0.034110673
-0.043423423
-0.05234044
-0.060184327
-0.065360966
-0.065836615
-0.060267829
-0.048767391
-0.032910791
-0.015136924
0.00221573
0.017740778
0.031070055
0.042393049
0.051856588
0.058961577
0.062605231
0.061837803
0.056569953
0.047558194
0.035921206
0.022634967
0.00851278
-0.005782302
-0.019332969
-0.030801129
-0.038871063
-0.042940957
-0.043221175
-0.04027071
-0.034583574
-0.026434685
-0.016233747
-0.004995169
0.005668892
0.014103243
0.019238182
0.020868803
0.019690596
0.017034374
0.014151407
0.01167991
0.009530225
0.00717419
0.003861182
-0.000995359
-0.007432795
-0.014842459
-0.022283492
-0.029133682
-0.035060676
-0.039756579
-0.042680919
-0.043271707
-0.041112386
-0.036134388
-0.02846859
-0.018287939
-0.005920884
0.0077613
0.021009959
0.031643454
0.037946481
0.039608844
0.037702121
0.033877545
0.029586794
0.025622297
0.021875392
0.017468112
0.011436577
0.003464385
-0.005508674
-0.013387033
-0.017644221
-0.016488389
-0.009613143
0.001529195
0.01409238
0.024706074
0.030624986
0.030518893
0.024661696
0.014506736
0.002143157
-0.010177491
-0.020432707
-0.027352218
-0.03062615
-0.03078577
-0.028902709
-0.02617444
-0.023303038
-0.020041791
-0.015308898
-0.007733614
0.00354629
0.01827238
0.034838977
0.05067529
0.063043041
0.069841525
0.070200108
0.064611035
0.054636413
0.042364209
0.029890955
0.018920177
0.010444714
0.004139544
-0.001761866
-0.009428737
-0.019624967
-0.030955829
-0.040387785
-0.0447091
-0.04191285
-0.031831973
-0.016138364
0.002021814
0.018672395
0.030084243
0.034180204
0.031453753
0.024584984
0.017175904
0.012355278
0.011684999
0.014652538
0.018968126
0.021545552
0.01976537
0.012710432
0.001693244
-0.010126489
-0.018917018
-0.021802766
-0.017988629
-0.009139112
0.001303825
0.009508542
0.012464357
0.009064846
0.000654686
-0.009501824
-0.017703545
-0.021370318
-0.020061717
-0.015313032
-0.009669466
-0.005471852
-0.004099286
-0.00568136
-0.00908574
-0.012419409
-0.01363899
-0.011409493
-0.005740341
0.00173463
0.008440404
0.012036735
0.011458309
0.007233557
0.001254158
-0.003868954
-0.005684945
-0.00264798
0.005253931
0.016281823
0.027570718
0.036238399
0.04064477
0.040685879
0.03745418
0.032385401
0.026488169
0.020020436
0.012658678
0.004036121
-0.005763679
-0.015975324
-0.025212492
-0.031893592
-0.035181925
-0.035564063
-0.034700015
-0.034506725
-0.036118453
-0.039151242
-0.041858153
-0.042134251
-0.038699947
-0.031815817
-0.023112538
-0.014749483
-0.008235393
-0.003717094
-0.000315122
0.002957205
0.006556641
0.010509042
0.014602756
0.018540542
0.021899638
0.02423576
0.0253485
0.025382062
0.02503413
0.025242516
0.026576595
0.028494773
0.029584338
0.028395483
0.024117957
0.016855067
0.007569032
-0.002164124
-0.010685459
-0.016946951
-0.020767727
-0.022754367
-0.023845806
-0.024696263
-0.025246053
-0.024797279
-0.022401262
-0.017533109
-0.010778199
-0.003904938
0.000930993
0.002422282
0.000662387
-0.00307633
-0.007034245
-0.009583409
-0.009822358
-0.008278288
-0.006759752
-0.007355677
-0.011175379
-0.017705631
-0.024944486
-0.030247339
-0.031408517
-0.027544058
-0.019357107
-0.008607986
0.002652969
0.012612604
0.019975488
0.024178667
0.025565094
0.025335993
0.025171501
0.026575593
0.030116041
0.034912363
0.038902821
0.039686897
0.03554795
0.025985384
0.011500223
-0.006698443
-0.026697203
-0.045872006
-0.061601158
-0.072216084
-0.077391387
-0.078000484
-0.075384839
-0.070500196
-0.063516774
-0.05402428
-0.041723064
-0.027062976
-0.011223719
0.004391417
0.018624087
0.030672922
0.04007453
0.046923228
0.052098159
0.056828754
0.061699164
0.065893033
0.067357563
0.063605199
0.052785907
0.034720421
0.011418717
-0.013447771
-0.035925573
-0.053102123
-0.063774486
-0.06841419
-0.068731186
-0.066777685
-0.063927268
-0.06013235
-0.054199415
-0.044751403
-0.031260366
-0.014646612
0.002835474
0.018573619
0.030671484
0.038312608
0.041726038
0.041840482
0.039688444
0.035784381
0.030029427
0.022092029
0.011829106
-0.000231233
-0.012652352
-0.02318436
-0.029488994
-0.030207713
-0.025743102
-0.018109259
-0.010009615
-0.003695344
-0.000210725
0.000829699
0.001151509
0.00329493
0.009614016
0.020810895
0.035291182
0.049761405
0.060640007
0.065334946
0.063025693
0.054788375
0.042954885
0.030121867
0.018148562
0.007985682
0.000131679
-0.005103306
-0.007979954
-0.009567756
-0.011428123
-0.014629206
-0.019084075
-0.023701401
-0.026989092
-0.027703425
-0.025290491
-0.020212344
-0.014062727
-0.009107373
-0.007272059
-0.009368484
-0.014687027
-0.021111886
-0.026075164
-0.027790844
-0.025937919
-0.021297201
-0.015209889
-0.008992075
-0.003518407
0.000898886
0.004637337
0.008627476
0.013796142
0.020168118
0.026546142
0.031019961
0.031923943
0.028725699
0.022403775
0.015045334
0.008835282
0.005143508
0.004169833
0.005180174
0.006702296
0.007082345
0.005401886
0.002092945
-0.001484707
-0.00398136
-0.004772398
-0.004226734
-0.003472847
-0.003722127
-0.005394342
-0.007709482
-0.00888105
-0.007115
-0.001881888
0.005489615
0.012398529
0.016380211
0.016479721
0.013634442
0.009924257
0.007563191
0.008195251
0.0123001
0.018971939
0.026187354
0.031513391
0.033086526
0.03023343
0.023966531
0.016793832
0.011813585
0.011168892
0.014891282
0.020937858
0.02630891
0.02827103
0.02537056
0.018056813
0.008636899
0.000347229
-0.004060375
-0.003505612
0.000970184
0.006695004
0.010654738
0.010677166
0.006257733
-0.001255082
-0.009319986
-0.015390114
-0.018234913
-0.018633482
-0.01880916
-0.021102834
-0.026714228
-0.035120318
-0.044110185
-0.050648362
-0.052045817
-0.04699138
-0.036065618
-0.021660963
-0.006940065
0.005406063
0.014022627
0.019090018
0.021923256
0.024255954
0.02728655
0.030988172
0.034291492
0.03575286
0.034355832
0.029767732
0.022522234
0.013946457
0.005666262
-0.001006647
-0.005448991
-0.007698933
-0.008294806
-0.007803952
-0.006376518
-0.003842821
-0.000122622
0.004563971
0.009603045
0.01380553
0.01566156
0.014064284
0.008943046
0.001605374
-0.0055093
-0.009582244
-0.008785586
-0.003278784
0.004980588
0.013065404
0.018206501
0.018658384
0.014360994
0.007122132
-0.000109449
-0.004550562
-0.004925205
-0.001659034
0.003661275
0.008969111
0.012327992
0.012531396
0.00951386
0.004246219
-0.001731631
-0.006956984
-0.010526126
-0.012204659
-0.012300154
-0.011301482
-0.009540305
-0.006923107
-0.003186212
0.001822617
0.007691426
0.013254536
0.016825282
0.0168665
0.012688855
0.004871254
-0.00476084
-0.013693857
-0.019667847
-0.021734722
-0.020620963
-0.018246995
-0.016604701
-0.016581148
-0.017472603
-0.017460665
-0.014752469
-0.008662696
-0.000138897
0.008553514
0.014903219
0.017272474
0.015581523
0.011353025
0.007078439
0.004994273
0.006156634
0.010269298
0.01592057
0.02085992
0.02251554
0.019164097
0.010940535
-8.20044E-05
-0.01093486
-0.019149373
-0.023649738
-0.024939013
-0.02454676
-0.024290094
-0.025409688
-0.027949433
-0.030707198
-0.03175576
-0.029109658
-0.021740994
-0.010358693
0.002679658
0.014378791
0.02211803
0.024236026
0.020603401
0.012792489
0.003438471
-0.004816777
-0.010477254
-0.013636476
-0.015561609
-0.017593692
-0.020205163
-0.022980803
-0.025019684
-0.02534037
-0.022986582
-0.017390068
-0.008863003
0.00112377
0.010369982
0.01680378
0.019299468
0.018133198
0.014646437
0.010544103
0.007388305
0.006256723
0.007474324
0.010481045
0.014123894
0.017107972
0.018314279
0.016582005
0.010978853
0.001555676
-0.009974096
-0.020696932
-0.027707173
-0.029537027
-0.02688953
-0.022436481
-0.019507106
-0.020375384
-0.024948603
-0.030950913
-0.035229193
-0.035438595
-0.030999679
-0.022958114
-0.013434947
-0.005055459
6.30945E-06
0.000825609
-0.002094826
-0.007068488
-0.011784251
-0.014093289
-0.013076363
-0.009216673
-0.003914027
0.001530789
0.006255493
0.0098575
0.012308976
0.014020749
0.015738623
0.017966084
0.020624981
0.023115103
0.024493824
0.023509818
0.018842283
0.009880625
-0.002616076
-0.016633561
-0.029879492
-0.040448328
-0.047121663
-0.049509064
-0.048209458
-0.044661193
-0.040535202
-0.037206296
-0.035254933
-0.034308291
-0.033183829
-0.030545165
-0.025421196
-0.017438511
-0.007056593
0.004492663
0.015717861
0.025388284
0.032464739
0.036097095
0.035975373
0.032824126
0.028330985
0.024328911
0.02206259
0.02180314
0.023026522
0.024714956
0.025645968
0.024750122
0.021317851
0.015474571
0.008254658
0.001111505
-0.004655068
-0.008273562
-0.009543407
-0.008958773
-0.007721259
-0.007583745
-0.010177015
-0.015981753
-0.023706861
-0.030619521
-0.033805455
-0.031626599
-0.024304718
-0.013744233
-0.002656764
0.006166524
0.010657791
0.010034672
0.005236797
-0.001415823
-0.00734196
-0.010684033
-0.01087443
-0.00871923
-0.005963126
-0.00424873
-0.004084076
-0.004701628
-0.00462021
-0.002549692
0.001676614
0.006705679
0.010206144
0.010297517
0.006873063
0.001742457
-0.002474962
-0.003796891
-0.001635913
0.003187387
0.008982917
0.013847435
0.016222311
0.015385506
0.011799823
0.006921814
0.0026567
0.000438711
0.000548602
0.001916242
0.002955059
0.002608787
0.000846698
-0.001525502
-0.003509517
-0.004560271
-0.004743872
-0.004329242
-0.003225815
-0.001016659
0.002567523
0.007132178
0.01157527
0.014425262
0.014504324
0.011758445
0.007576463
0.00410694
0.002978571
0.004447167
0.007458761
0.010376519
0.011649309
0.010332199
0.006137209
-0.000348833
-0.007475819
-0.012776643
-0.013984502
-0.010304611
-0.002821824
0.005964422
0.01333876
0.017394683
0.017669602
0.015080987
0.01109101
0.007121962
0.004398886
0.003850546
0.005882736
0.01000846
0.014590563
0.017185063
0.015573975
0.008970223
-0.001542733
-0.013265528
-0.022789606
-0.02720738
-0.025376562
-0.018263387
-0.008378319
0.001532336
0.009360645
0.014018918
0.015589055
0.015202209
0.014282974
0.013703161
0.013402979
0.012831677
0.011458472
0.009058011
0.005864906
0.002330507
-0.00133477
-0.005303604
-0.009842137
-0.014795835
-0.019373337
-0.022404683
-0.022951365
-0.020806552
-0.016500492
-0.011017832
-0.005386203
-0.000344668
0.003685188
0.006574791
0.008566567
0.010347925
0.012541128
0.015248414
0.018052479
0.020326242
0.021461357
0.021011454
0.018664894
0.01417716
0.007599105
-0.000426402
-0.008678813
-0.015786795
-0.02075157
-0.023117669
-0.022907681
-0.020374684
-0.015951936
-0.010324592
-0.004441705
0.000774223
0.004641836
0.006786168
0.007261925
0.006578211
0.005528473
0.004698628
0.004350428
0.004466209
0.004998171
0.005866341
0.006835091
0.007446274
0.007146249
0.005535003
0.002736292
-0.000165996
-0.001586468
-0.000443376
0.003106387
0.0077182
0.011279205
0.011766471
0.008121858
0.000934332
-0.007550177
-0.014257076
-0.016592395
-0.013513946
-0.00585714
0.004034194
0.013147498
0.018766226
0.019524933
0.015870523
0.009822876
0.003937686
0.000182803
-0.000763788
0.000336104
0.001765354
0.001532079
-0.001582984
-0.007325254
-0.013994362
-0.019258359
-0.021292691
-0.019601314
-0.015052397
-0.009429923
-0.004893104
-0.00316597
-0.004682633
-0.008138668
-0.011290075
-0.012108785
-0.009833147
-0.005412964
-0.000833963
0.001897518
0.001775743
-0.001092234
-0.005450645
-0.009168593
-0.009891328
-0.006059419
0.002162002
0.01293323
0.0235769
0.031629815
0.035623059
0.035431964
0.032285214
0.028161416
0.024808957
0.022809311
0.021368604
0.018903853
0.014034142
0.006370964
-0.003063885
-0.012260427
-0.018979103
-0.0217275
-0.020252161
-0.015690237
-0.010205009
-0.006254108
-0.00555134
-0.008078398
-0.011944137
-0.01429589
-0.012797747
-0.006683938
0.002961597
0.013798236
0.023122655
0.028684216
0.029092207
0.024369914
0.016255283
0.00767073
0.00153364
-0.000396364
0.001816005
0.006342602
0.010449326
0.011726023
0.009147311
0.003632854
-0.002492785
-0.006745694
-0.007714981
-0.00564452
-0.002186613
0.000471265
0.000759778
-0.001654017
-0.006020514
-0.011119488
-0.015694048
-0.018798246
-0.019886205
-0.018885019
-0.016089734
-0.011954482
-0.006878474
-0.001367819
0.003827396
0.007677184
0.009199201
0.007833649
0.004040549
-0.000691272
-0.004499146
-0.00595243
-0.004797242
-0.001860374
0.001543206
0.004384206
0.006309878
0.007493438
0.008001795
0.007564205
0.005739704
0.002214512
-0.003245023
-0.010625463
-0.01937044
-0.028255606
-0.035534237
-0.039413464
-0.038755819
-0.033805067
-0.026331381
-0.018895487
-0.013641662
-0.011135109
-0.009870941
-0.007121103
-0.000571203
0.010219292
0.023359186
0.035371781
0.042583877
0.042704315
0.035824896
0.024183947
0.010912855
-0.001352927
-0.011265779
-0.01875242
-0.024540082
-0.029470279
-0.034038679
-0.037927436
-0.040040026
-0.039151086
-0.03464178
-0.027107819
-0.018231965
-0.010038272
-0.004004006
-0.000473566
0.001311806
0.002880444
0.005780002
0.010795951
0.017455692
0.024134115
0.028628275
0.029119931
0.024984413
0.017222103
0.007854221
-0.000949852
-0.007579189
-0.011168188
-0.011875828
-0.01063189
-0.008449338
-0.00580773
-0.002398102
0.00244993
0.008921465
0.016360732
0.02341979
0.028526306
0.030394861
0.028409024
0.022968865
0.01546488
0.007723819
0.001265663
-0.003460379
-0.007132294
-0.0109558
-0.01565272
-0.020909222
-0.025397811
-0.027411585
-0.025852954
-0.020939349
-0.014083963
-0.007277502
-0.002462337
-0.000892523
-0.002831682
-0.007270867
-0.012170232
-0.015061762
-0.014295671
-0.009899632
-0.003465835
0.002842705
0.007521639
0.010330251
0.011985711
0.013485566
0.015622299
0.018831573
0.023160494
0.028326484
0.033599904
0.037931444
0.04015944
0.039202572
0.034215796
0.025132147
0.013012606
-0.000153997
-0.012066063
-0.020634129
-0.024452227
-0.023179492
-0.017893389
-0.010871211
-0.004816231
-0.001769417
-0.002218622
-0.004797172
-0.006749658
-0.005334323
0.000789602
0.010832687
0.0220771
0.031076226
0.035218971
0.033765951
0.028054833
0.020496197
0.013393941
0.008242353
0.005733496
0.005767058
0.007208461
0.008045264
0.006334455
0.001178531
-0.006861482
-0.015924307
-0.023373585
-0.02675875
-0.024966419
-0.018884997
-0.01107853
-0.004603786
-0.001527321
-0.00212566
-0.00499851
-0.007971082
-0.009220639
-0.007844219
-0.003951821
0.001311695
0.005779572
0.006854361
0.002767445
-0.006319737
-0.017997673
-0.028441199
-0.034106227
-0.033244531
-0.02663457
-0.01687256
-0.00686855
0.001331189
0.006937175
0.010183539
0.011957026
0.013556762
0.016326032
0.021141678
0.027811107
0.034948157
0.040508432
0.0425357
0.039811286
0.032263197
0.02124248
0.009217524
-0.001227766
-0.008380228
-0.011743176
-0.011726848
-0.009667785
-0.007726539
-0.008158832
-0.011926669
-0.018046313
-0.023802609
-0.025992226
-0.022549681
-0.013773713
-0.002274562
0.008286564
0.01474509
0.015752324
0.012249717
0.006842049
0.002567516
0.001693672
0.004891489
0.010910393
0.017097482
0.020745792
0.020380571
0.016256936
0.010022906
0.003997742
0.000211065
-0.000509902
0.000957569
0.002512451
0.002118538
-0.001056315
-0.006425282
-0.012547923
-0.017642934
-0.020042862
-0.018866851
-0.014504479
-0.008617468
-0.003246146
0.000345744
0.002124212
0.002930825
0.003925856
0.006116381
0.009833632
0.014413166
0.018493177
0.020839041
0.021065464
0.019809644
0.018336553
0.017842329
0.018777142
0.020403269
0.020904932
0.01824582
0.011154429
-8.1528E-05
-0.013611694
-0.026786488
-0.037159732
-0.043182648
-0.044534711
-0.041954553
-0.036996093
-0.031446738
-0.02673788
-0.023565062
-0.021726269
-0.020167855
-0.017470526
-0.012600549
-0.005552196
0.002631058
0.010252321
0.015704897
0.018140689
0.017538285
0.014563734
0.010377792
0.006379413
0.003982163
0.004054213
0.006388034
0.009591577
0.011691212
0.011162086
0.007726443
0.002596158
-0.002273017
-0.005282522
-0.005868438
-0.004495176
-0.002259686
-0.000428974
-4.11107E-05
-0.001427594
-0.003927084
-0.006050754
-0.006087688
-0.002619018
0.004944866
0.015845953
0.02767543
0.037284189
0.042341087
0.042632064
0.039711736
0.035683859
0.031825988
0.028117406
0.023384405
0.015974094
0.004879075
-0.009330204
-0.024118014
-0.035945403
-0.041855163
-0.040780481
-0.033778267
-0.023277516
-0.011994078
-0.002262096
0.004461451
0.007948427
0.00927378
0.010148802
0.011970948
0.015183429
0.019258996
0.02299905
0.025044889
0.024481453
0.021334594
0.016633872
0.012040419
0.009235927
0.009045208
0.011101864
0.014213289
0.017174996
0.01930627
0.020635373
0.021636028
0.022768468
0.024047412
0.024794663
0.023717249
0.019340851
0.010749872
-0.001647751
-0.015869716
-0.028834949
-0.037712677
-0.041144947
-0.039604251
-0.034774634
-0.028554788
-0.022388523
-0.016970151
-0.012296139
-0.008012935
-0.003804883
0.000165558
0.003072772
0.003787748
0.001319359
-0.004720847
-0.013787098
-0.024339984
-0.034150489
-0.040922639
-0.043097001
-0.040749156
-0.03574113
-0.030803225
-0.02788884
-0.027080888
-0.026829147
-0.025026217
-0.02023514
-0.012419731
-0.002770827
0.006932141
0.015023487
0.020515889
0.023370218
0.024503888
0.025135734
0.025951395
0.026626278
0.026037685
0.022919947
0.016537804
0.007421503
-0.002605201
-0.011034202
-0.015747289
-0.015776782
-0.011690667
-0.005420556
0.000429627
0.003783586
0.003908842
0.00166709
-0.000857611
-0.00116513
0.002476916
0.010253464
0.020446426
0.029952997
0.035460813
0.034932597
0.028368724
0.017539259
0.005086986
-0.006434542
-0.015316711
-0.021153405
-0.024798502
-0.027556533
-0.03010329
-0.031978109
-0.031975113
-0.028923
-0.022328885
-0.012567572
-0.000810735
0.011375021
0.022538284
0.031576647
0.037886526
0.041551696
0.043153308
0.043409065
0.042620974
0.040310439
0.035352836
0.026613264
0.013832971
-0.001934614
-0.018301552
-0.032116595
-0.040506948
-0.042165298
-0.037963615
-0.030568826
-0.023157069
-0.018057081
-0.015823249
-0.015192582
-0.014101682
-0.01094899
-0.005274058
0.002060938
0.009093875
0.01388356
0.015523658
0.014687282
0.012918769
0.011615254
0.01103351
0.010296643
0.0081385
0.003946829
-0.001541558
-0.006239389
-0.007797589
-0.005132428
0.001109046
0.00913327
0.016517567
0.020653249
0.019696865
0.013405292
0.003152967
-0.00858658
-0.019032034
-0.025955239
-0.028801003
-0.028835958
-0.02827354
-0.028780988
-0.030469102
-0.031930794
-0.031333638
-0.027735541
-0.021609102
-0.014457388
-0.007853372
-0.002666616
0.001225887
0.004850428
0.009370708
0.015091247
0.021041956
0.025439979
0.026707308
0.024352398
0.019104459
0.012290237
0.005313985
-0.000482241
-0.004062407
-0.005203837
-0.004855101
-0.004706507
-0.006280337
-0.010239857
-0.016202878
-0.022924178
-0.028874032
-0.032710761
-0.033778004
-0.03217816
-0.028411662
-0.022714568
-0.014997648
-0.005269467
0.005984958
0.017664129
0.028459337
0.03714217
0.042771552
0.045003993
0.044413742
0.042243504
0.039766764
0.03741726
0.034518665
0.029663834
0.021654331
0.010121988
-0.004206175
-0.01959537
-0.033690633
-0.044136034
-0.049173502
-0.04809759
-0.041711968
-0.03231502
-0.022909937
-0.015990211
-0.012635718
-0.012147703
-0.012644656
-0.01204407
-0.009107469
-0.003762535
0.002990024
0.009253925
0.01277821
0.011999645
0.006944031
-0.000684031
-0.008239028
-0.013286774
-0.014420765
-0.011815666
-0.00699151
-0.001888901
0.00201757
0.004147447
0.00463091
0.003991303
0.002867429
0.001833161
0.001310516
0.001470138
0.002238052
0.003446127
0.004989876
0.006634632
0.007886118
0.008183896
0.0073411
0.005571038
0.003267462
0.000815451
-0.001446857
-0.003448966
-0.005604915
-0.008597668
-0.012937291
-0.018181431
-0.022733881
-0.024425473
-0.021685374
-0.014668281
-0.005463766
0.002862247
0.007702731
0.008073572
0.00487415
0.00036934
-0.002938262
-0.003267352
-0.000196343
0.005321591
0.01137732
0.015884001
0.017462271
0.015841494
0.011779038
0.006744996
0.00243717
0.00014901
0.000308793
0.002438996
0.005594742
0.00862716
0.010465207
0.010397764
0.008107357
0.003709284
-0.002063602
-0.007567671
-0.010767201
-0.010281649
-0.006309285
-0.000694467
0.004016262
0.00594375
0.00468113
0.001463561
-0.001469239
-0.001882581
0.001306458
0.007289069
0.013557145
0.017174835
0.016216147
0.010502889
0.001592778
-0.007812038
-0.014841923
-0.01761419
-0.016067283
-0.012055519
-0.008503401
-0.00790089
-0.011029335
-0.01663741
-0.02190387
-0.023455324
-0.018823491
-0.007740463
0.007467006
0.022701881
0.033872534
0.038514003
0.036784728
0.031102464
0.02495274
0.021356622
0.021792288
0.025715196
0.030678259
0.033200283
0.030417682
0.021376157
0.007342825
-0.00874427
-0.023447879
-0.034173822
-0.039891418
-0.041103025
-0.039223766
-0.035783897
-0.031858957
-0.027605891
-0.022116648
-0.013929219
-0.002058581
0.013213226
0.030149541
0.045945763
0.057559949
0.062805962
0.06107401
0.05332246
0.041615084
0.028538996
0.016281833
0.005916724
-0.002582882
-0.009691831
-0.015758162
-0.02071609
-0.024004746
-0.024969804
-0.02351684
-0.020324964
-0.016488449
-0.012699948
-0.008746476
-0.003850054
0.002326327
0.009095852
0.014785235
0.017615527
0.016467619
0.01145954
0.003861669
-0.004258848
-0.010620381
-0.013346721
-0.011564987
-0.005927525
0.001319257
0.007063079
0.008817566
0.005919238
-0.000490474
-0.008438955
-0.015965368
-0.021495079
-0.024040175
-0.023260111
-0.019416532
-0.013289555
-0.006132432
0.000625212
0.005631901
0.008131712
0.008338223
0.007448693
0.006918549
0.007526251
0.008869695
0.009631612
0.008417115
0.004633168
-0.001081748
-0.007105842
-0.011794734
-0.014380136
-0.01509088
-0.014525036
-0.013081867
-0.010980037
-0.008345335
-0.00534129
-0.002135605
0.000954085
0.003297113
0.004081458
0.002608527
-0.001378079
-0.007378784
-0.014079527
-0.019566951
-0.02186159
-0.019627332
-0.012624959
-0.002001042
0.010011177
0.02072743
0.027873955
0.030250493
0.027977107
0.022212304
0.014798571
0.007583533
0.001690475
-0.002859406
-0.006972285
-0.011885943
-0.018217076
-0.025351343
-0.031532329
-0.034398432
-0.031777219
-0.022653102
-0.008006019
0.009232461
0.025241027
0.036707367
0.041700832
0.040089317
0.033500501
0.024641081
0.01622787
0.009958938
0.00611113
0.003738126
0.001217866
-0.003066623
-0.01007071
-0.019370344
-0.028963205
-0.036098487
-0.038613606
-0.035822227
-0.028381406
-0.017880657
-0.006390604
0.004079687
0.012254698
0.017850247
0.021440317
0.023984237
0.026378117
0.029201668
0.032626712
0.036125356
0.038445689
0.038186132
0.034482155
0.027218887
0.016919885
0.004502246
-0.008813272
-0.021606572
-0.032342952
-0.039650596
-0.042733061
-0.041669087
-0.037320473
-0.030875435
-0.023486055
-0.016182748
-0.00974713
-0.004701367
-0.001408432
4.81169E-05
0.000136758
-2.69859E-05
0.000786746
0.003435257
0.007955055
0.013438518
0.018274185
0.020993729
0.020985701
0.018657823
0.015097676
0.011494815
0.008736464
0.007334031
0.007480645
0.008962622
0.010923032
0.011916031
0.010708387
0.007075282
0.002050342
-0.002514578
-0.004809858
-0.003991093
-0.000667592
0.003328487
0.005521315
0.003699488
-0.003263757
-0.014845773
-0.028930812
-0.042442567
-0.052166412
-0.05582896
-0.053126974
-0.045894913
-0.03719961
-0.029850109
-0.024943251
-0.021540477
-0.017349396
-0.010120172
0.001032977
0.015028195
0.029279225
0.040978092
0.04836651
0.051118975
0.049804917
0.045231699
0.038170285
0.029455231
0.020018138
0.010722413
0.002207608
-0.005200346
-0.011380849
-0.016482871
-0.020714689
-0.02387691
-0.025199213
-0.023991569
-0.020317301
-0.015065508
-0.009307554
-0.00350453
0.002663289
0.009460275
0.016256779
0.021608134
0.024029044
0.022606643
0.017317272
0.009103133
-0.000221284
-0.008352293
-0.01327751
-0.013997247
-0.010897921
-0.005697301
-0.000629538
0.002488467
0.003045425
0.001805287
0.000441874
0.000643621
0.00331606
0.008236728
0.014160511
0.01920028
0.021588806
0.020484952
0.016320582
0.010541539
0.005032492
0.001691864
0.001833339
0.005609794
0.01160295
0.017124043
0.01934385
0.01686272
0.01063752
0.00367449
-0.000401989
0.000967149
0.007900256
0.017841796
0.02662087
0.0306807
0.028917272
0.022875833
0.015438491
0.009148683
0.005017284
0.002414271
-0.000269677
-0.004529542
-0.010665511
-0.017607825
-0.023610883
-0.026911419
-0.026164969
-0.020788133
-0.011460984
-0.000231236
0.010105235
0.017102789
0.019369269
0.016877324
0.010993202
0.003895494
-0.00237483
-0.006755348
-0.009170745
-0.009996629
-0.009411246
-0.007360641
-0.00399587
0.000207739
0.00473637
0.009446033
0.014534675
0.020004328
0.025071611
0.028123939
0.027355759
0.021725255
0.011540803
-0.001496317
-0.014733686
-0.025435488
-0.031721123
-0.033385899
-0.031889902
-0.029746644
-0.029269444
-0.031424858
-0.035089172
-0.037446653
-0.03537576
-0.027163867
-0.01360399
0.002234948
0.016328391
0.025371841
0.027842747
0.02441674
0.017595398
0.010806227
0.007085762
0.007708828
0.011680231
0.016357828
0.018925673
0.01762521
0.01228788
0.004112335
-0.004846164
-0.012666764
-0.018415723
-0.022383966
-0.025542492
-0.028749568
-0.032222626
-0.03543254
-0.037169845
-0.036032429
-0.03114998
-0.02260022
-0.011484701
0.000499684
0.01146222
0.019954706
0.025397541
0.028204924
0.029273182
0.029250433
0.028269372
0.026166097
0.022826272
0.018386125
0.013154299
0.007561051
0.002052055
-0.003053661
-0.007881193
-0.012858764
-0.018272855
-0.023883073
-0.029059982
-0.03298471
-0.034900424
-0.034200119
-0.030766084
-0.025308423
-0.019266771
-0.014167693
-0.01087176
-0.008940255
-0.006801704
-0.002616991
0.004719558
0.014895232
0.026043242
0.03506453
0.03893969
0.036286789
0.028032932
0.016864368
0.005986783
-0.002165317
-0.006921011
-0.009495653
-0.012010504
-0.016098491
-0.021940591
-0.028415339
-0.033875571
-0.03694353
-0.036872553
-0.033801277
-0.028794215
-0.023535892
-0.019710995
-0.018255623
-0.018709755
-0.019274369
-0.017646047
-0.012332322
-0.003442016
0.007196729
0.016774068
0.022712145
0.02393692
0.021279952
0.016837021
0.012680198
0.009918207
0.008540344
0.00788377
0.007240526
0.006156102
0.004577616
0.002790797
0.001095726
-0.000502566
-0.002190839
-0.003857165
-0.00477517
-0.003911495
-0.00075238
0.004162346
0.009561392
0.014306648
0.01783125
0.020002987
0.020964937
0.021078843
0.020895241
0.020933407
0.021474628
0.022307685
0.022541015
0.020896101
0.016556962
0.009932499
0.002662326
-0.00316698
-0.006075745
-0.005671609
-0.002988518
-0.00031683
-5.44365E-05
-0.003061855
-0.007971336
-0.01203909
-0.012888739
-0.009886727
-0.00444052
0.000827599
0.003334582
0.001628858
-0.004078299
-0.011920474
-0.019103612
-0.023150329
-0.022791317
-0.018280245
-0.010935026
-0.002302298
0.006321436
0.013871399
0.019249195
0.02140193
0.019704128
0.01463872
0.007825035
0.001318921
-0.003313659
-0.005393863
-0.00501997
-0.003123687
-0.001221461
-0.000869942
-0.002817556
-0.006584427
-0.010747726
-0.013838056
-0.014994902
-0.014063032
-0.011455255
-0.008019668
-0.004949302
-0.003593331
-0.005018836
-0.009490566
-0.016165027
-0.023081863
-0.027881399
-0.028911279
-0.025799109
-0.019364242
-0.011264387
-0.003354555
0.002837511
0.006644905
0.008335535
0.008794592
0.008943937
0.009440464
0.010735039
0.013025343
0.015926026
0.018406086
0.019369109
0.018232872
0.015137135
0.010585917
0.004999842
-0.00142673
-0.00832467
-0.014811354
-0.019793419
-0.02261504
-0.023103534
-0.021195687
-0.016717426
-0.009784317
-0.001049671
0.008267252
0.016651555
0.022696149
0.025550367
0.025231766
0.02272189
0.01955453
0.017164344
0.016181141
0.016099833
0.015531686
0.013138234
0.008470163
0.002098027
-0.004801146
-0.011012858
-0.015812554
-0.019169242
-0.02137497
-0.022583953
-0.022592571
-0.021088915
-0.018050879
-0.013919587
-0.009644571
-0.006084048
-0.003416051
-0.001038819
0.002048569
0.006759729
0.013380821
0.021151107
0.028261447
0.032536837
0.032318498
0.02720438
0.018340947
0.008087552
-0.000954773
-0.007003812
-0.009750068
-0.010172673
-0.009819016
-0.009852206
-0.010757795
-0.012259684
-0.013337417
-0.012635771
-0.009274533
-0.003393356
0.00375911
0.010434266
0.015256872
0.017725745
0.018286933
0.018054141
0.018102103
0.018696212
0.019105274
0.018281051
0.01548705
0.010694635
0.004573601
-0.001576659
-0.006170807
-0.00795725
-0.006806184
-0.003997515
-0.001630721
-0.001314156
-0.003395004
-0.006935615
-0.010299904
-0.011871434
-0.010598379
-0.00654251
-0.001022757
0.003962732
0.006818128
0.007204438
0.006103097
0.005101586
0.005363871
0.006955631
0.008868132
0.00956073
0.007700632
0.002744153
-0.004652507
-0.012877565
-0.020077241
-0.024868263
-0.02654829
-0.024915951
-0.020193333
-0.013101833
-0.004797818
0.00339566
0.010247405
0.01500583
0.017574906
0.018393509
0.017951153
0.016665463
0.014750498
0.012177407
0.008478192
0.003054519
-0.004274109
-0.012627584
-0.020264426
-0.025322554
-0.026677829
-0.024118439
-0.018222114
-0.010163098
-0.001743303
0.004945448
0.008307326
0.007981233
0.004871629
0.000613958
-0.003121494
-0.005111719
-0.004715611
-0.001997779
0.002150427
0.006246711
0.008613773
0.007867486
0.003682988
-0.002765529
-0.009124922
-0.012907209
-0.012383489
-0.007424333
0.000167545
0.007247748
0.01075062
0.00902964
0.00241058
-0.007075974
-0.016576071
-0.023480649
-0.026201049
-0.024381793
-0.01867239
-0.010537044
-0.001875412
0.005467933
0.010477618
0.013147862
0.014247434
0.014747654
0.015277796
0.01554319
0.014308783
0.01024526
0.003060518
-0.006236813
-0.015827639
-0.023866367
-0.029129079
-0.031266077
-0.030588358
-0.027722415
-0.023602953
-0.019283029
-0.015567812
-0.012636137
-0.009853325
-0.006255175
-0.001185272
0.005260676
0.012367
0.019167411
0.024818524
0.028866579
0.031423345
0.032983365
0.033873751
0.033803308
0.031920246
0.027437436
0.020247609
0.011087843
0.001326691
-0.007526893
-0.014178657
-0.018033261
-0.019463101
-0.019751992
-0.020297658
-0.021535708
-0.022367748
-0.020893694
-0.015750511
-0.007015705
0.003816006
0.014382005
0.022213365
0.025561595
0.02401105
0.0187341
0.011994605
0.006150849
0.002733195
0.002159217
0.00389813
0.006693096
0.009032056
0.009688845
0.008162977
0.004733225
0.000230344
-0.003957365
-0.00623316
-0.00548896
-0.001790496
0.003600095
0.008745099
0.011755834
0.011677253
0.008960653
0.005234835
0.002301928
0.001340833
0.002441797
0.004708975
0.006774888
0.007404323
0.006073349
0.003181605
-0.000134616
-0.002528121
-0.002908383
-0.000909112
0.003009138
0.007666931
0.011616816
0.013853376
0.01443244
0.014370667
0.015003902
0.017031917
0.020006735
0.02261842
0.023168367
0.020365374
0.014030282
0.005360888
-0.00335818
-0.00969916
-0.012106956
-0.010407442
-0.005614545
0.000599841
0.006195229
0.009234816
0.008521286
0.004208908
-0.002092517
-0.008121163
-0.011824392
-0.012198929
-0.00963344
-0.005644428
-0.002054788
-6.17269E-05
-6.08174E-05
-0.001734745
-0.004365217
-0.006963733
-0.008393251
-0.007797591
-0.005140353
-0.001210809
0.002859942
0.005924847
0.007153582
0.006188686
0.003237954
-0.001001089
-0.00539986
-0.008819282
-0.010562957
-0.010607062
-0.00949234
-0.007928144
-0.006465061
-0.005278184
-0.004258583
-0.003139098
-0.00170428
-0.000113106
0.001003114
0.001020725
-0.000145275
-0.001915179
-0.003423385
-0.003908029
-0.002849461
-5.96364E-05
0.004137814
0.008670083
0.012027894
0.012943706
0.011068353
0.007183613
0.002982898
0.000389789
0.000556049
0.003246315
0.006820489
0.009077928
0.00845101
0.004652343
-0.001083289
-0.00667975
-0.010191081
-0.010735729
-0.008752143
-0.005651373
-0.003192725
-0.002576885
-0.003721794
-0.00528449
-0.005546027
-0.003482683
0.000579236
0.005283063
0.008952889
0.010380695
0.009444061
0.007208464
0.005281563
0.004840866
0.005994394
0.007740155
0.008503677
0.007117407
0.003528084
-0.001134261
-0.005166367
-0.007096106
-0.006157921
-0.002515928
0.002763754
0.008236083
0.012885205
0.016329143
0.018538029
0.019534238
0.019440831
0.018533906
0.017331453
0.016387273
0.01579413
0.01521635
0.014403474
0.013710447
0.013814023
0.01508087
0.017037318
0.018386706
0.017616385
0.013724632
0.006914318
-0.001258069
-0.008393994
-0.012327981
-0.012133996
-0.008693591
-0.004314305
-0.001458533
-0.001389803
-0.003663887
-0.006582019
-0.008341163
-0.007929103
-0.005437748
-0.001619808
0.002598896
0.006388787
0.009154045
0.010791306
0.011524747
0.01163951
0.011324819
0.01090018
0.010864743
0.011555628
0.012822207
0.013988368
0.014326665
0.013589853
0.012137907
0.010642765
0.009712128
0.009649769
0.010041327
0.009850875
0.007977021
0.004113209
-0.000881382
-0.005378858
-0.007948095
-0.008212095
-0.007119856
-0.006328286
-0.007376313
-0.010814259
-0.015939355
-0.020886951
-0.023463844
-0.022216215
-0.017225104
-0.010228512
-0.003730641
5.28788E-05
-1.11413E-05
-0.003694351
-0.009379936
-0.014602877
-0.017049588
-0.0153869
-0.009583928
-0.000871601
0.008423163
0.015447966
0.017816902
0.014804293
0.007750855
-0.000600209
-0.007642461
-0.012184474
-0.014624067
-0.016096035
-0.017380227
-0.018551101
-0.019270626
-0.019356433
-0.018873398
-0.01793698
-0.016738917
-0.015495515
-0.01436238
-0.013107041
-0.011038291
-0.007484138
-0.002228115
0.00439619
0.01158666
0.018123554
0.022724768
0.02459204
0.023865076
0.02140295
0.01828928
0.015313873
0.01267173
0.009991636
0.006672846
0.002264065
-0.003236793
-0.009281389
-0.014663254
-0.017887619
-0.01795624
-0.014918899
-0.010079218
-0.00553956
-0.00323657
-0.003916054
-0.006706092
-0.009506676
-0.010087828
-0.007082497
-0.000601271
0.007808622
0.015779263
0.020941129
0.02179961
0.018238231
0.011516077
0.003911354
-0.001936527
-0.0040064
-0.001961309
0.002574654
0.006794586
0.008150824
0.005471317
-0.000527996
-0.007545626
-0.012543803
-0.012883438
-0.007723819
0.001426366
0.011270382
0.018120789
0.019298191
0.01413943
0.004362432
-0.006649082
-0.015088362
-0.018121099
-0.014774957
-0.005979986
0.005868597
0.01761719
0.026193714
0.029503404
0.027156201
0.020597951
0.012544235
0.00579853
0.001993117
0.000942147
0.000988716
0.000144472
-0.002776979
-0.00756265
-0.012858066
-0.016925872
-0.018385739
-0.016805965
-0.012830868
-0.007834993
-0.003297854
-0.00030093
0.000784882
0.000664495
0.001057603
0.003851282
0.010094841
0.019203058
0.028861275
0.036103827
0.038633398
0.035852456
0.028863143
0.019956726
0.011604646
0.005542227
0.002058788
-4.55234E-06
-0.00240983
-0.006396487
-0.012032289
-0.018403781
-0.02419974
-0.028210593
-0.029922687
-0.029654136
-0.028124092
-0.026000636
-0.023644868
-0.021142648
-0.018567202
-0.016138958
-0.013887731
-0.011693349
-0.009543717
-0.00755167
-0.005571614
-0.003005855
0.000653801
0.005336162
0.01030447
0.014592757
0.017278684
0.017562811
0.01514356
0.010612255
0.005698011
0.002483655
0.002314666
0.005022861
0.009209391
0.01315922
0.015373297
0.014884425
0.011680185
0.00699306
0.00280653
0.000745917
0.001313796
0.003665548
0.00581855
0.005423084
0.000895791
-0.007631167
-0.018048412
-0.027144157
-0.032033939
-0.031424843
-0.026191785
-0.019007417
-0.012846024
-0.009475473
-0.008655371
-0.008614851
-0.007215362
-0.003174908
0.003498053
0.011598979
0.01923721
0.024567045
0.026376076
0.024396556
0.019338373
0.012730128
0.006564933
0.002256144
-0.000251268
-0.002344105
-0.005526024
-0.010087466
-0.014887483
-0.01819546
-0.018568122
-0.015409005
-0.009210141
-0.001652628
0.004715332
0.007256574
0.004468569
-0.002998641
-0.012491459
-0.020574937
-0.024617962
-0.024080113
-0.020879139
-0.018098038
-0.018021064
-0.02109689
-0.025930575
-0.030058173
-0.031124076
-0.027985141
-0.020976345
-0.01148824
-0.001496436
0.006973138
0.012633831
0.015400318
0.016163039
0.016134777
0.016347767
0.017119856
0.017798432
0.016883587
0.012858551
0.005286106
-0.004529644
-0.013897472
-0.020114107
-0.021977149
-0.020360337
-0.017601612
-0.016357408
-0.018465878
-0.024128768
-0.031569375
-0.037832794
-0.040276936
-0.03792909
-0.03167627
-0.023447946
-0.01529788
-0.008781006
-0.004632051
-0.002637704
-0.001734846
-0.000547272
0.002110341
0.006634369
0.01244992
0.018049966
0.021501612
0.021386847
0.017722908
0.011963402
0.006307151
0.002750643
0.002412936
0.005007224
0.008654676
0.010539985
0.008399239
0.00191004
-0.006864056
-0.014423066
-0.017324657
-0.013649155
-0.003969738
0.008506569
0.019146705
0.023974395
0.021528004
0.01338709
0.003325752
-0.004398178
-0.006782744
-0.003145944
0.004768545
0.013716445
0.020299423
0.022130024
0.018401742
0.009925313
-0.001255242
-0.012478244
-0.021031322
-0.02487067
-0.023123193
-0.016543422
-0.007291641
0.001935838
0.009058167
0.013087327
0.014042909
0.012639887
0.01009629
0.00766066
0.006127886
0.00533337
0.004420397
0.002533802
-0.000522273
-0.004056032
-0.006986745
-0.008666026
-0.009405409
-0.010195644
-0.011933216
-0.014853008
-0.018458814
-0.021714869
-0.023292927
-0.022149139
-0.018150864
-0.01220508
-0.00593315
-0.00129982
5.14935E-05
-0.002413097
-0.007834147
-0.014278812
-0.019318741
-0.020733647
-0.017203476
-0.009032587
0.001655776
0.01165759
0.018109694
0.019800804
0.017524633
0.013461966
0.010013211
0.008736141
0.00975585
0.011877218
0.013196254
0.012057446
0.007711239
0.000501123
-0.008327946
-0.01692433
-0.023167783
-0.025359059
-0.023178917
-0.01818545
-0.013033808
-0.009990634
-0.010097744
-0.012880933
-0.016470521
-0.018145358
-0.015723322
-0.008973653
-0.000118138
0.007339974
0.010604969
0.00910854
0.00444898
-0.000605562
-0.003433929
-0.002566079
0.001959018
0.008554525
0.014813555
0.01860414
0.018884305
0.015733165
0.010028686
0.003131336
-0.003384037
-0.008137483
-0.010371793
-0.010270195
-0.008844689
-0.007517087
-0.007394562
-0.008764557
-0.011181828
-0.014033639
-0.016735839
-0.018498784
-0.018173869
-0.014763975
-0.008135389
0.00051784
0.009055126
0.015241142
0.017983219
0.017683729
0.01588749
0.014427193
0.014602979
0.016619326
0.019500845
0.021440432
0.020836743
0.017357048
0.012307056
0.007826977
0.00586598
0.007478458
0.012296836
0.018515612
0.02353504
0.025033717
0.021958532
0.014873565
0.005749502
-0.002808395
-0.008598465
-0.010641628
-0.009383827
-0.006278187
-0.003116022
-0.001234621
-0.000805756
-0.000677932
0.001052415
0.005663854
0.012743844
0.020130657
0.024961294
0.02484091
0.018894057
0.008209064
-0.004438908
-0.015578888
-0.022427475
-0.023910469
-0.020782347
-0.015154415
-0.009749106
-0.007074851
-0.008542379
-0.013798993
-0.020683445
-0.026068845
-0.027203852
-0.022887138
-0.013883673
-0.002579414
0.007803145
0.014384948
0.015624978
0.012001078
0.005755002
-0.000160003
-0.003369594
-0.003060254
-0.000162996
0.00310612
0.004325006
0.002062805
-0.003373661
-0.010061129
-0.015488761
-0.017626186
-0.01566465
-0.010202597
-0.003046331
0.003321254
0.006582393
0.005423136
0.000103415
-0.007615001
-0.01498495
-0.019196959
-0.018433434
-0.012688913
-0.003946397
0.004653786
0.010349807
0.011891145
0.009785459
0.005989199
0.00309221
0.003045694
0.006448416
0.012467105
0.019136265
0.023871405
0.024259589
0.019285873
0.010025421
-0.000534744
-0.008641827
-0.011593467
-0.008929751
-0.002556545
0.00434161
0.008551213
0.008094833
0.003198144
-0.003745028
-0.009362791
-0.011052777
-0.008023894
-0.001460557
0.006217445
0.01244184
0.015339576
0.014248082
0.009950369
0.004341489
-0.000379682
-0.00257888
-0.001575603
0.002136941
0.006942312
0.010486829
0.010652981
0.006634526
-0.000489569
-0.008220993
-0.013735982
-0.015045596
-0.011669422
-0.004875753
0.002581074
0.007440666
0.007206105
0.001349925
-0.008183575
-0.017877391
-0.024199424
-0.024963161
-0.019987947
-0.011088969
-0.001488722
0.005444654
0.007586845
0.004858415
-0.000909173
-0.006995198
-0.01110422
-0.012322623
-0.011186275
-0.009185451
-0.007768083
-0.007593956
-0.008341583
-0.009047671
-0.008771842
-0.007039891
-0.003781375
0.00071958
0.005645171
0.009661161
0.011541811
0.010697564
0.007235158
0.001679325
-0.005186389
-0.012396234
-0.018846677
-0.023420214
-0.025361565
-0.024620309
-0.021981218
-0.018709802
-0.015864469
-0.013797112
-0.012074581
-0.009781334
-0.006036407
-0.000353498
0.006998146
0.014838017
0.021143187
0.023819479
0.021794192
0.015778018
0.008064257
0.001333593
-0.002581123
-0.0032696
-0.001764124
2.70307E-05
0.000355533
-0.001546584
-0.005143505
-0.009027014
-0.011605832
-0.011811646
-0.009529747
-0.005697143
-0.001963565
4.27164E-05
-0.000366774
-0.002713068
-0.005561241
-0.007090911
-0.00577985
-0.001168947
0.005723747
0.01283082
0.018052637
0.020146063
0.019194709
0.0163786
0.013235382
0.010762603
0.009142901
0.00797005
0.006709573
0.004953854
0.002772855
0.000792692
-0.000173971
0.000340485
0.002076666
0.004126467
0.005242687
0.004307982
0.000906063
-0.004307939
-0.009906112
-0.01443426
-0.017068962
-0.017699093
-0.016632172
-0.014297012
-0.011247468
-0.008196961
-0.005625477
-0.003450314
-0.001249833
0.001173379
0.003479259
0.005301247
0.006558355
0.007153537
0.006697
0.004764
0.00165531
-0.001509533
-0.003271781
-0.002819095
-0.000593401
0.001988951
0.003446733
0.003242043
0.001948432
0.000757274
0.000693093
0.002204294
0.005143997
0.009083548
0.01340925
0.017334563
0.019927777
0.020685142
0.019853048
0.018222423
0.016382184
0.014229182
0.011252705
0.007249455
0.002652204
-0.00192706
-0.005925652
-0.008782707
-0.009783572
-0.008438305
-0.005056673
-0.00098876
0.001941522
0.002534772
0.00092588
-0.001604604
-0.003437885
-0.003522728
-0.001899653
0.000472814
0.002407743
0.003028239
0.002133999
0.000279789
-0.00143573
-0.001704332
0.000521418
0.005403817
0.011815511
0.017364814
0.019354075
0.016197314
0.008479966
-0.001175256
-0.009250707
-0.01273977
-0.010478748
-0.003778167
0.00402932
0.009274368
0.009657253
0.005111707
-0.002379805
-0.009503526
-0.012918719
-0.010923783
-0.004377682
0.003731544
0.009657042
0.010614336
0.005965322
-0.002533106
-0.011525116
-0.017731314
-0.019575353
-0.017766321
-0.014544149
-0.01206243
-0.011113647
-0.011119268
-0.011050539
-0.010140832
-0.007978944
-0.004523177
-0.000140143
0.004380725
0.008223609
0.010742156
0.011683018
0.011387116
0.010623753
0.010127066
0.010145318
0.01033834
0.010072145
0.008798822
0.006545348
0.004071712
0.002395055
0.001964744
0.002439697
0.002964325
0.00268523
0.001129546
-0.001623935
-0.004805211
-0.007133519
-0.007449602
-0.005468799
-0.001995314
0.001585334
0.004099329
0.005092542
0.005035213
0.004962523
0.005862008
0.008086043
0.010905256
0.012678103
0.011608292
0.006859768
-0.000735534
-0.008821421
-0.014459097
-0.015529335
-0.011804482
-0.005190936
0.00097565
0.003461277
0.000941285
-0.00522755
-0.011790244
-0.015284926
-0.013663134
-0.007097013
0.00202978
0.009995014
0.013364334
0.010548279
0.002557083
-0.007440074
-0.015496412
-0.018627745
-0.016035489
-0.009290264
-0.001574897
0.003645741
0.003998918
-0.001083835
-0.010162882
-0.020407821
-0.028541508
-0.03202436
-0.030068285
-0.023908067
-0.016088428
-0.009183851
-0.004725397
-0.002848224
-0.002314764
-0.001280282
0.001536042
0.006102999
0.011166749
0.015044533
0.016579182
0.015605776
0.012937565
0.009939248
0.007824677
0.007103547
0.007428033
0.007858129
0.007396555
0.005579224
0.002964808
0.000956812
0.000987697
0.003695893
0.008403574
0.013328472
0.016316031
0.015694571
0.011047698
0.003483388
-0.004731768
-0.011019381
-0.01357561
-0.01203079
-0.007474807
-0.001857952
0.002785496
0.005078528
0.004998717
0.003763396
0.002960902
0.003687543
0.00629093
0.010399685
0.014899142
0.018240788
0.019091509
0.016944608
0.012437765
0.00725754
0.003361558
0.002076459
0.003546927
0.00670583
0.009858148
0.011334076
0.010049885
0.005764326
-0.000694203
-0.007492475
-0.012293777
-0.0133319
-0.010372605
-0.004935178
0.000277753
0.002478449
-0.000148546
-0.007494356
-0.017407689
-0.026340817
-0.030689967
-0.028268947
-0.01932356
-0.006405806
0.006602731
0.015811154
0.018723238
0.015357503
0.008107188
0.000387806
-0.005070819
-0.007083739
-0.006074041
-0.003786361
-0.002678224
-0.004849321
-0.010941237
-0.019467767
-0.027383488
-0.031482447
-0.029843471
-0.022441831
-0.010986354
0.001711025
0.012632665
0.01956513
0.021672954
0.019787697
0.016034902
0.012852073
0.011848531
0.013244543
0.015983465
0.018501745
0.01946011
0.018325958
0.015466063
0.011852922
0.008374244
0.005517669
0.003278593
0.001445153
-0.000145912
-0.001488929
-0.00254873
-0.003467379
-0.004740705
-0.007039734
-0.010486831
-0.014289086
-0.017084104
-0.017525655
-0.014825113
-0.009122079
-0.001668251
0.005347396
0.009472156
0.009285343
0.005283696
-0.000203834
-0.004257938
-0.004621338
-0.00068537
0.00625839
0.013472358
0.018101887
0.018240898
0.013373542
0.004603888
-0.005446476
-0.013630747
-0.017692558
-0.017381935
-0.014359851
-0.011104921
-0.009784332
-0.011349278
-0.015011023
-0.018504689
-0.01916956
-0.01545584
-0.007790844
0.001549579
0.009563738
0.013887088
0.013663019
0.009862531
0.004640446
0.0002997
-0.001592461
-0.000715403
0.00201169
0.005210739
0.007838804
0.009505988
0.010163634
0.009882345
0.008909153
0.007660132
0.006547232
0.005626391
0.004671292
0.003164372
0.000444615
-0.004031397
-0.010209332
-0.0172321
-0.023501462
-0.027044322
-0.02628064
-0.020919599
-0.012321184
-0.003041893
0.00432297
0.008166547
0.008361976
0.006100364
0.003344581
0.002034912
0.003260811
0.006748911
0.011123113
0.014839135
0.016995886
0.017647697
0.01752394
0.017323156
0.017228465
0.016965161
0.016042125
0.01415521
0.011410028
0.008388587
0.005930635
0.004783958
0.005281607
0.007126075
0.009461771
0.011080406
0.010842797
0.008385917
0.004621829
0.001400194
0.000474696
0.00239148
0.006199998
0.010223431
0.01320355
0.0150652
0.016526836
0.018142899
0.019639862
0.019963062
0.017806951
0.012224781
0.003139418
-0.008278802
-0.019781221
-0.028732816
-0.033174248
-0.032529716
-0.027690355
-0.020505825
-0.013049427
-0.007151926
-0.00417609
-0.004615288
-0.007639781
-0.011035115
-0.012103854
-0.00885995
-0.001005893
0.009812544
0.020361841
0.027078533
0.027646837
0.022019275
0.012311809
0.001710587
-0.006724732
-0.011083303
-0.011295114
-0.009050097
-0.006856145
-0.006769377
-0.009558079
-0.014379774
-0.019205483
-0.021643361
-0.020199441
-0.015047262
-0.007726931
-0.000155662
0.006013869
0.009563579
0.010000582
0.008045847
0.005424421
0.003866811
0.004084832
0.005468158
0.006631108
0.006287459
0.003941006
5.12855E-05
-0.004023535
-0.00660305
-0.006484219
-0.003448966
0.001754117
0.007747114
0.013045264
0.016722852
0.018913057
0.020516219
0.022327497
0.024231433
0.025256653
0.024294165
0.021063804
0.016448405
0.01190377
0.008625875
0.007029883
0.00665374
0.006472118
0.005434744
0.003029676
-0.000409819
-0.003648798
-0.00519854
-0.004312115
-0.001722911
0.000743286
0.00125464
-0.001140576
-0.006094645
-0.012155996
-0.017255876
-0.019509566
-0.018099371
-0.013710611
-0.00820638
-0.003619995
-0.0013518
-0.001704175
-0.003883032
-0.006469131
-0.008197337
-0.008493722
-0.007710769
-0.006989962
-0.00772501
-0.010638862
-0.015105667
-0.019369869
-0.021270809
-0.019496998
-0.01437137
-0.007877888
-0.002650823
-0.00069159
-0.002501638
-0.006951258
-0.011905166
-0.01540263
-0.016465908
-0.015073001
-0.011702448
-0.007099091
-0.002208771
0.002004258
0.004678464
0.005142284
0.003311787
0.00010091
-0.002743139
-0.003705519
-0.002364856
0.000404951
0.003038475
0.004394071
0.004633395
0.005127512
0.00747236
0.012211409
0.018193966
0.023133743
0.025026814
0.023385591
0.01923915
0.014237974
0.009868536
0.00724502
0.007048518
0.009151205
0.012365241
0.014591149
0.013769066
0.008790052
0.000184943
-0.009864618
-0.018262037
-0.022441396
-0.021407877
-0.016151214
-0.009086214
-0.002984076
0.000215773
0.000167114
-0.001934558
-0.00425655
-0.005254688
-0.004094147
-0.000638487
0.004476167
0.009853428
0.013684158
0.014585888
0.01229901
0.007876365
0.003216163
0.000365369
0.000580284
0.003808184
0.008874557
0.014039689
0.017591112
0.018461691
0.016530079
0.01264812
0.008261821
0.004805464
0.003226763
0.003683893
0.005590348
0.00757977
0.007820647
0.004759006
-0.002015069
-0.011502372
-0.021596896
-0.030088952
-0.035511551
-0.037237132
-0.035366272
-0.030678769
-0.024687485
-0.019157344
-0.015502558
-0.014334951
-0.015449992
-0.018005793
-0.020584237
-0.021267736
-0.018340023
-0.011264371
-0.001179804
0.00955818
0.018435209
0.023927824
0.02607997
0.026201424
0.026169199
0.027617238
0.031411569
0.037160423
0.043294357
0.047547478
0.047883366
0.043274926
0.034227677
0.022738267
0.011665037
0.003381901
-0.001434441
-0.003986816
-0.006417309
-0.01042024
-0.016241197
-0.02252849
-0.02722857
-0.028698075
-0.026543841
-0.021834126
-0.016780654
-0.013749738
-0.014051046
-0.017170282
-0.020982224
-0.022815556
-0.020675879
-0.014191763
-0.004770887
0.004947551
0.012516036
0.017022558
0.019471409
0.021907896
0.025801736
0.030994006
0.035670533
0.037447608
0.035016259
0.028963525
0.021308431
0.014239415
0.008919533
0.005315172
0.002562601
-0.000342363
-0.004032047
-0.008483167
-0.012941353
-0.01632748
-0.017701865
-0.016703996
-0.013776282
-0.010106028
-0.007286547
-0.006761812
-0.009311029
-0.0145792
-0.021067704
-0.026511073
-0.028873638
-0.027047852
-0.021317091
-0.013404368
-0.005876404
-0.001008353
0.000329152
-0.000886576
-0.002355437
-0.001638055
0.002634711
0.009960071
0.018188394
0.024776939
0.028036684
0.027681523
0.024762265
0.021318379
0.0193956
0.019932593
0.022162891
0.023850844
0.022368065
0.015930199
0.004644623
-0.009255902
-0.022066063
-0.029909574
-0.030263072
-0.023294635
-0.012054933
-0.001185645
0.0052102
0.005357559
0.000443365
-0.006248227
-0.010932303
-0.010949058
-0.005967581
0.002095931
0.010087395
0.01525183
0.016430677
0.014081655
0.009612711
0.004766716
0.001180504
-3.46316E-05
0.001258447
0.004249593
0.007527916
0.009569151
0.009386296
0.00691726
0.003012871
-0.0011105
-0.004505462
-0.006644656
-0.00739544
-0.007121858
-0.006746359
-0.0073865
-0.00968981
-0.01342842
-0.017431565
-0.020048013
-0.019865053
-0.016191103
-0.009328705
-0.000486842
0.008417381
0.015425481
0.019171103
0.019243847
0.015970503
0.010281654
0.003702367
-0.002110775
-0.006227935
-0.008969962
-0.011404793
-0.014391283
-0.018019842
-0.021652253
-0.024229198
-0.024656885
-0.022218628
-0.016819202
-0.009131294
-0.000485878
0.007444777
0.012997395
0.015006192
0.01317291
0.008591448
0.003573092
0.000570548
0.000862546
0.003920603
0.007811073
0.010081677
0.008959569
0.004202107
-0.002757925
-0.009472959
-0.013503241
-0.013186139
-0.008221949
-8.9705E-05
0.008312641
0.013747874
0.013938327
0.008479272
-0.000953701
-0.010879132
-0.017202448
-0.016900818
-0.009521714
0.002315094
0.014005234
0.021018205
0.020747619
0.01340545
0.002018384
-0.008665269
-0.014011269
-0.011680229
-0.002429037
0.010411743
0.022399071
0.029645583
0.030147673
0.024063143
0.013302301
0.000765346
-0.010429392
-0.0177312
-0.020023054
-0.018018592
-0.013722917
-0.009412791
-0.006764709
-0.006303407
-0.007409671
-0.008632517
-0.008301284
-0.005270847
0.000579177
0.008081343
0.015006691
0.018860976
0.018248028
0.013609399
0.007000029
0.000955325
-0.002803465
-0.00407331
-0.004062338
-0.004640174
-0.007271398
-0.012158024
-0.017957409
-0.022215294
-0.022574359
-0.01808384
-0.009708634
0.000130028
0.008605598
0.013503088
0.014044737
0.01094343
0.0059695
0.001229701
-0.001607818
-0.001920368
-0.000233005
0.002058849
0.003305515
0.002291426
-0.001298057
-0.006777292
-0.012809846
-0.018045153
-0.021492784
-0.022573835
-0.021123439
-0.017447884
-0.012341954
-0.007041128
-0.002900201
-0.000753782
-0.0003353
-0.000173646
0.00148251
0.005454609
0.010959107
0.016002944
0.018636362
0.018104883
0.015250717
0.011941027
0.009917348
0.009776516
0.010625309
0.010704155
0.00846481
0.003501049
-0.003387257
-0.010559743
-0.016084957
-0.018259479
-0.016400612
-0.011413782
-0.005476884
-0.000971432
0.000657906
-0.000473623
-0.003079368
-0.005487112
-0.006384991
-0.005028645
-0.001373485
0.003933015
0.009662225
0.014272807
0.01653672
0.015846958
0.012210747
0.006147309
-0.001194218
-0.008235773
-0.013499717
-0.015905747
-0.015097205
-0.011637261
-0.007015278
-0.0031573
-0.001562539
-0.00272249
-0.005986413
-0.009942398
-0.012998685
-0.013849885
-0.011709888
-0.006433043
0.001098668
0.009031358
0.015269618
0.018503673
0.018851176
0.017541666
0.0161342
0.015700514
0.016394128
0.017600007
0.018329808
0.01782413
0.015905741
0.013037071
0.009901777
0.006915505
0.004181511
0.001715477
-0.000542119
-0.002896387
-0.005784919
-0.009367603
-0.013133138
-0.015940469
-0.016561394
-0.014339233
-0.009724959
-0.004132407
0.000549847
0.002769384
0.002102638
-0.000316455
-0.002207226
-0.001298267
0.003406255
0.010981698
0.01898724
0.024542911
0.025680542
0.021917364
0.014318529
0.004965154
-0.003746742
-0.009912846
-0.012668948
-0.012453391
-0.010822927
-0.009710937
-0.010340747
-0.012577468
-0.015028407
-0.01568921
-0.01296474
-0.006543145
0.002289565
0.011092138
0.017139945
0.018430397
0.014405412
0.006298541
-0.003251176
-0.010951072
-0.014300211
-0.012667874
-0.007651282
-0.002154491
0.001152843
0.000833281
-0.002908381
-0.008432257
-0.013313797
-0.015406099
-0.013686458
-0.00871799
-0.002392372
0.002901814
0.005578373
0.005715349
0.004862111
0.004951181
0.007066447
0.011064507
0.015852854
0.019944268
0.022008736
0.021430152
0.01872763
0.015326354
0.012590056
0.011028217
0.009922596
0.007793146
0.003363329
-0.003426324
-0.011167599
-0.017681959
-0.021101759
-0.020756506
-0.017383121
-0.012812741
-0.009105768
-0.007629038
-0.008411404
-0.010224238
-0.011343028
-0.010489847
-0.007358354
-0.002523439
0.002918538
0.007834388
0.011321523
0.013006158
0.013152825
0.012419225
0.011794608
0.012329621
0.014563345
0.017811692
0.020315304
0.020156808
0.016450424
0.009946399
0.002665095
-0.003235346
-0.00651586
-0.007398052
-0.007453612
-0.008904647
-0.013468765
-0.02132555
-0.030895553
-0.039437068
-0.043974101
-0.042436455
-0.034820223
-0.023459333
-0.011976507
-0.003641127
-0.000171604
-0.001217434
-0.004814516
-0.00819422
-0.009005007
-0.006254309
-0.000703134
0.005482347
0.009692431
0.010040093
0.006336918
0.000251264
-0.005484369
-0.008214779
-0.006695227
-0.001821182
0.003636211
0.006620556
0.0055956
0.001372453
-0.003546718
-0.006544876
-0.006168626
-0.002555592
0.002792713
0.007630843
0.00972443
0.007788911
0.002109535
-0.005483039
-0.012423802
-0.016377487
-0.015797137
-0.010452793
-0.001856249
0.007175586
0.013652956
0.015587779
0.012607125
0.005954931
-0.001980489
-0.008463105
-0.01123077
-0.009376721
-0.003754995
0.003393188
0.009370874
0.011969391
0.010268646
0.00499844
-0.001718198
-0.007271727
-0.009750231
-0.008751022
-0.005316449
-0.001122047
0.002542214
0.00526845
0.007442811
0.009882351
0.013473011
0.018661374
0.025273154
0.032399873
0.038479423
0.041735316
0.040800877
0.035415424
0.026578753
0.016253629
0.006688978
-0.000337268
-0.004109762
-0.005231817
-0.005339141
-0.006165239
-0.008625386
-0.012258974
-0.015564809
-0.016657315
-0.014292982
-0.008707174
-0.001638802
0.00434718
0.006978936
0.005416772
0.000819197
-0.004204461
-0.00683622
-0.005578849
-0.000916615
0.004979761
0.009308837
0.009938968
0.006443001
0.000361204
-0.005340865
-0.007681321
-0.005292524
0.000713642
0.007252785
0.01092652
0.009723049
0.003642588
-0.005590085
-0.015110898
-0.021657909
-0.022483419
-0.016755067
-0.006205127
0.005489455
0.014018231
0.016093938
0.010905573
0.000526116
-0.010990756
-0.019428108
-0.02209755
-0.018846954
-0.011840726
-0.004508137
-0.00012066
-0.000560982
-0.00546024
-0.01239822
-0.017994949
-0.019490148
-0.016023408
-0.008858526
-0.000411219
0.007076063
0.012343806
0.015305294
0.016633216
0.017127172
0.017039064
0.015676027
0.011848187
0.004710871
-0.005500398
-0.017512616
-0.02943496
-0.03928288
-0.045256121
-0.046035166
-0.041428758
-0.032739662
-0.022324448
-0.012586258
-0.005433471
-0.001956507
-0.002168907
-0.004964891
-0.008555979
-0.011358707
-0.012791975
-0.013264039
-0.013543509
-0.014203991
-0.015550433
-0.017776822
-0.021010607
-0.024877468
-0.02825155
-0.029527763
-0.027463828
-0.021876628
-0.013992542
-0.005859176
0.0006092
0.004412311
0.005496413
0.004347221
0.001725152
-0.001515755
-0.004525368
-0.006620722
-0.007391848
-0.006617567
-0.004066637
0.000265545
0.005705757
0.010844446
0.014253966
0.015386299
0.014756703
0.013334091
0.011913459
0.010940749
0.010472916
0.010114012
0.008947585
0.006172801
0.001969087
-0.002332477
-0.004852523
-0.004240646
-0.000262715
0.00621915
0.013632509
0.020110681
0.023986162
0.024403948
0.021583932
0.0166934
0.011348362
0.006986901
0.004285665
0.002916313
0.001783983
-0.000463015
-0.004917026
-0.01154893
-0.018908602
-0.0245815
-0.02624606
-0.0224331
-0.013023146
0.000370737
0.014637501
0.026190128
0.032475813
0.032883803
0.028794157
0.022774986
0.017569227
0.015073698
0.01583749
0.018979531
0.022387125
0.02348884
0.020506421
0.013553349
0.004706457
-0.003103332
-0.007649572
-0.008613183
-0.007557397
-0.00711606
-0.009646384
-0.015831868
-0.024048203
-0.031038373
-0.033587592
-0.03005651
-0.020953699
-0.008563679
0.003913966
0.013353575
0.017693036
0.01654684
0.011362706
0.004865959
7.2849E-05
-0.000985612
0.001790674
0.00655258
0.010514349
0.011190729
0.007247213
-0.001112149
-0.012051988
-0.022702936
-0.030139312
-0.032452362
-0.029312942
-0.022166578
-0.013776117
-0.007146781
-0.004229934
-0.005087346
-0.007863203
-0.009762324
-0.008479419
-0.003375633
0.004258905
0.011839914
0.016557497
0.016570931
0.011900238
0.004689106
-0.001566229
-0.003764943
-0.000706832
0.00629276
0.014044848
0.018916593
0.018555279
0.012694497
0.003122031
-0.007124835
-0.015043392
-0.018866255
-0.018493861
-0.015251723
-0.011242905
-0.008514958
-0.00818694
-0.009860335
-0.011830862
-0.011964095
-0.009019145
-0.003350047
0.003166666
0.008081073
0.009547795
0.007284204
0.002676406
-0.001721615
-0.003024005
0.00069421
0.009308149
0.020447807
0.030599713
0.036737768
0.037273153
0.032404353
0.02392375
0.014492865
0.006780497
0.002601031
0.002399658
0.005024779
0.008021811
0.00877693
0.005987746
0.000476716
-0.005422178
-0.009222666
-0.009466432
-0.006119218
-0.000520722
0.00497805
0.007928407
0.007169701
0.003373067
-0.001422078
-0.004856434
-0.005012254
-0.001088918
0.006023615
0.013754879
0.01870488
0.018223395
0.011657541
0.000562256
-0.011940709
-0.022346447
-0.028048678
-0.028369043
-0.024653663
-0.019545753
-0.01559924
-0.014083487
-0.01472229
-0.016163638
-0.016787079
-0.015486937
-0.011891407
-0.006467147
-0.000410346
0.0047588
0.008103872
0.009596233
0.01007017
0.010830964
0.013004254
0.016793502
0.021184297
0.024298075
0.024343682
0.020451822
0.012972784
0.003348825
-0.006033134
-0.012582231
-0.01442263
-0.011174604
-0.004040552
0.004767051
0.0129381
0.018586266
0.020508454
0.018609386
0.014163295
0.009395127
0.006327063
0.005898251
0.007866048
0.011171135
0.014339939
0.01581078
0.014754564
0.011648226
0.008170938
0.006228406
0.006999584
0.010362963
0.014777794
0.017955005
0.017851269
0.013629945
0.005873309
-0.003998594
-0.014161314
-0.022642024
-0.02770936
-0.028461053
-0.025250551
-0.019441692
-0.012772372
-0.006735324
-0.002343996
5.58245E-05
0.00085291
0.001026876
0.001614186
0.002995744
0.004651152
0.00554084
0.004734386
0.00184778
-0.002869108
-0.008523806
-0.013713772
-0.016794039
-0.016348521
-0.011956278
-0.00453708
0.004167163
0.012426158
0.01900737
0.023117729
0.024406199
0.02305424
0.019809747
0.015582587
0.010986406
0.006117607
0.000738631
-0.005224174
-0.011393972
-0.016947235
-0.02096676
-0.022742765
-0.021925177
-0.018517638
-0.012918074
-0.005961896
0.001216958
0.007381028
0.011640733
0.013906039
0.014823777
0.015061388
0.014508015
0.012357259
0.00787616
0.001042987
-0.007517748
-0.016642187
-0.02470784
-0.029985379
-0.031244355
-0.028144063
-0.021212237
-0.011716527
-0.00142673
0.007687055
0.014162444
0.01735255
0.017438407
0.015062458
0.01146211
0.008302672
0.007098078
0.008332916
0.011260416
0.014171001
0.015217312
0.013391364
0.0090898
0.003876708
-0.000284879
-0.001888309
-0.000388827
0.003691774
0.009000789
0.013792295
0.016373843
0.015765443
0.012221353
0.007149359
0.002304218
-0.00097207
-0.002293997
-0.002087593
-0.000963345
0.000811857
0.003143107
0.005740017
0.008062756
0.009572781
0.009850003
0.008660398
0.006197041
0.003263118
0.000959487
0.000133924
0.000847291
0.00213437
0.002543966
0.00090178
-0.002997466
-0.008266601
-0.013325265
-0.016569168
-0.017101664
-0.014987469
-0.011046684
-0.006266204
-0.001635711
0.002029673
0.004260989
0.005250294
0.005570125
0.005715025
0.005827059
0.005899268
0.00580645
0.005296809
0.004116998
0.002090427
-0.000700148
-0.003833249
-0.006665789
-0.00858375
-0.009198251
-0.008536965
-0.00711312
-0.005873036
-0.005700087
-0.006922024
-0.009041573
-0.010832352
-0.01085676
-0.008209907
-0.003290469
0.002082136
0.005423889
0.004794131
-6.93177E-05
-0.0075892
-0.015288937
-0.021025052
-0.023597769
-0.022666703
-0.018661577
-0.012801223
-0.006722047
-0.001773542
0.001636193
0.004267577
0.007478562
0.012173235
0.018106493
0.023912674
0.027817166
0.028494829
0.025581994
0.019975095
0.013519832
0.008211406
0.005319556
0.004976335
0.006292589
0.007819958
0.0080497
0.005798098
0.000641103
-0.006818559
-0.014995281
-0.021863029
-0.025690922
-0.025632467
-0.021907558
-0.015763667
-0.00899837
-0.003178753
0.001022979
0.003769177
0.005508727
0.006764812
0.008168047
0.010371686
0.013671901
0.017697206
0.021276784
0.022840926
0.021104638
0.01595503
0.008817071
0.002131637
-0.00191112
-0.002572138
-0.000609373
0.002591816
0.005716997
0.007758771
0.008038403
0.006507986
0.003658532
0.000237291
-0.003118646
-0.005969333
-0.008133578
-0.009741881
-0.01126288
-0.013424395
-0.016776426
-0.020987259
-0.024628394
-0.025763935
-0.023297095
-0.017827388
-0.011300611
-0.005990579
-0.003191868
-0.002694058
-0.002959827
-0.001975609
0.001550653
0.007563184
0.014614427
0.02046402
0.023056381
0.021390911
0.016163956
0.009502182
0.004008015
0.0015142
0.002233296
0.004649872
0.006266472
0.005204264
0.001374603
-0.003356201
-0.006376678
-0.005948292
-0.002255875
0.002725549
0.006386383
0.006733565
0.003267893
-0.002643205
-0.008537443
-0.012255178
-0.012866682
-0.01070308
-0.007011307
-0.003448162
-0.001567722
-0.002172106
-0.004950316
-0.00837113
-0.010373183
-0.009511222
-0.005755002
-0.000558183
0.00386842
0.005591538
0.00376532
-0.001041389
-0.007258936
-0.012908068
-0.016065203
-0.015297664
-0.010284605
-0.0022068
0.006461258
0.012805451
0.014661266
0.011626334
0.005266243
-0.001585074
-0.006214604
-0.007051781
-0.004242739
0.000396212
0.00403815
0.004101634
-0.00036426
-0.008286243
-0.017200527
-0.024182772
-0.026905258
-0.024550774
-0.01808989
-0.009888704
-0.002727408
0.001370374
0.001855069
-0.000502894
-0.004111271
-0.007161135
-0.008182663
-0.006662948
-0.003250591
0.000476778
0.002626997
0.001892644
-0.001821934
-0.007214561
-0.011770544
-0.012517581
-0.007277187
0.003833034
0.01795945
0.030581194
0.037352754
0.03592575
0.02706922
0.014439447
0.002973908
-0.003302304
-0.002914761
0.002624103
0.009846851
0.015178188
0.016396057
0.013241278
0.00743333
0.002092146
0.000246073
0.003231224
0.01001424
0.017812414
0.023384251
0.024448762
0.020511079
0.012873434
0.003825487
-0.004400804
-0.010431055
-0.013877133
-0.015130007
-0.015264682
-0.015637237
-0.017095126
-0.019212481
-0.020379178
-0.018656594
-0.012907686
-0.003438795
0.007992914
0.018855888
0.026485181
0.028861182
0.025306653
0.017217981
0.007752622
0.0004423
-0.002677314
-0.001872093
0.000751956
0.002522876
0.001632866
-0.002110079
-0.007269161
-0.011644915
-0.013403309
-0.011943011
-0.008046118
-0.003553566
-0.000549414
-0.000434169
-0.003251241
-0.007803102
-0.012450884
-0.015839902
-0.017146144
-0.016252547
-0.013729986
-0.010403756
-0.006792222
-0.003099218
0.000619639
0.004266662
0.007802828
0.011342635
0.015122354
0.018985417
0.022175686
0.023496651
0.021742806
0.016503486
0.008804233
0.000813413
-0.005384165
-0.008654779
-0.00896524
-0.007160596
-0.004515455
-0.002417586
-0.00187417
-0.003108741
-0.005380577
-0.007175102
-0.006996371
-0.004270992
0.000241473
0.004646025
0.006782219
0.00519538
-0.000274167
-0.008413048
-0.016775569
-0.022235907
-0.02222472
-0.01605567
-0.005294186
0.006828301
0.016576339
0.021321327
0.020810936
0.01702324
0.012809944
0.010621774
0.011757747
0.015960393
0.021138587
0.024225601
0.022650967
0.015532169
0.003959252
-0.009247553
-0.020445559
-0.026603313
-0.026583026
-0.021543363
-0.014095584
-0.007038505
-0.002289823
-0.00059229
-0.001605309
-0.004284279
-0.007286718
-0.009500153
-0.010368108
-0.009726733
-0.007674896
-0.004788237
-0.00234479
-0.001801214
-0.003504958
-0.006120819
-0.007386596
-0.005534849
-0.000158122
0.007887726
0.016998245
0.025297386
0.030994905
0.032847614
0.030595421
0.025181705
0.018395479
0.01224356
0.008249357
0.007102844
0.008240103
0.009825604
0.009454762
0.005517081
-0.001837668
-0.010662081
-0.018035297
-0.021378763
-0.019547087
-0.013298924
-0.004874312
0.002881038
0.007499647
0.007742501
0.003946292
-0.002286617
-0.008673633
-0.012924184
-0.013490777
-0.01022198
-0.004398505
0.00171113
0.005573926
0.005723217
0.002589742
-0.001699938
-0.004676523
-0.004779725
-0.00199097
0.002372846
0.006188536
0.007465659
0.005398835
0.000675469
-0.005086822
-0.010132372
-0.013072772
-0.013249736
-0.010862013
-0.006819525
-0.002320497
0.001600214
0.004307873
0.005691946
0.006093672
0.006056524
0.005882345
0.005434264
0.004387472
0.002813589
0.001300996
0.000490314
0.000404562
0.000180868
-0.001488189
-0.005528269
-0.011680831
-0.018199578
-0.022521535
-0.022594333
-0.01796796
-0.010073917
-0.001606483
0.004674706
0.007037218
0.00537421
0.00105268
-0.003622508
-0.006513555
-0.006376201
-0.003259587
0.001565053
0.006176865
0.008858082
0.009034672
0.007526307
0.006109477
0.006628701
0.009858743
0.014865967
0.019383195
0.021026183
0.018506243
0.012073887
0.003341541
-0.005495613
-0.012542628
-0.016913779
-0.018679988
-0.018480971
-0.017022386
-0.014857232
-0.012210861
-0.00910629
-0.005653786
-0.002034863
0.001747
0.005702614
0.009579596
0.012845448
0.014893483
0.01520068
0.013620318
0.010654331
0.007290041
0.004398081
0.002298229
0.000956548
0.000357835
0.000399157
0.000531637
-0.000119157
-0.002100228
-0.004861041
-0.006665629
-0.005373836
-3.08827E-05
0.007999979
0.015456323
0.018978841
0.016994236
0.010446315
0.002235868
-0.004177751
-0.006299441
-0.003733255
0.001699249
0.006948472
0.009299635
0.007699521
0.002896024
-0.00305929
-0.007839449
-0.009448554
-0.00695902
-0.000986578
0.006414741
0.01277237
0.016536942
0.017681531
0.016994552
0.015035533
0.011713692
0.006851369
0.000873363
-0.004985009
-0.009150986
-0.010460978
-0.008832389
-0.005382885
-0.001803254
0.000543895
0.00108153
8.8157E-05
-0.001691006
-0.003349946
-0.004149761
-0.003697718
-0.002079246
0.00020367
0.002495096
0.004347378
0.005723208
0.006718186
0.007399277
0.007669594
0.007356616
0.006297138
0.004460112
0.002123027
-9.60828E-05
-0.001420311
-0.001542087
-0.001018476
-0.000984592
-0.002421872
-0.005550315
-0.00979894
-0.014029847
-0.016909279
-0.017427805
-0.015390798
-0.011556908
-0.007322737
-0.003922264
-0.001782857
-0.000390326
0.001412443
0.004580015
0.009101578
0.013866318
0.01718532
0.017658345
0.014789671
0.009005328
0.001513442
-0.005927699
-0.011372084
-0.013343198
-0.011714608
-0.007938474
-0.004384803
-0.002998374
-0.004249698
-0.007075013
-0.009606139
-0.01008939
-0.007575822
-0.002351543
0.003981515
0.009016359
0.010844233
0.009247278
0.005948722
0.00357695
0.003924347
0.006992787
0.011207155
0.01456047
0.015679045
0.014303537
0.01135393
0.008369424
0.00679902
0.007272317
0.009215331
0.010967626
0.010632649
0.006978506
0.000134683
-0.008292981
-0.015875492
-0.020492337
-0.021212503
-0.018342011
-0.01310692
-0.00727087
-0.002576036
0.000217162
0.00166001
0.002949714
0.005078203
0.008394317
0.012350786
0.015468204
0.015953221
0.012570466
0.005372074
-0.004091731
-0.013281686
-0.019712218
-0.022104331
-0.020994909
-0.018351749
-0.016287174
-0.015883199
-0.016656626
-0.016977099
-0.015012943
-0.009777157
-0.001772955
0.00693043
0.013518763
0.015642325
0.012537218
0.005340539
-0.003300327
-0.010351945
-0.013743103
-0.013034927
-0.009319868
-0.004680221
-0.001487382
-0.001406768
-0.00463836
-0.009907067
-0.015023593
-0.017648498
-0.016109353
-0.010284596
-0.001820963
0.006519448
0.011974163
0.0129382
0.009654683
0.004258042
-0.000121728
-0.000918439
0.00247802
0.008338266
0.013525024
0.015177969
0.01232632
0.006064295
-0.001460937
-0.008183837
-0.012649033
-0.014312146
-0.013463299
-0.01091526
-0.007467309
-0.003641665
0.000320154
0.004253282
0.007980061
0.011187778
0.013345116
0.01406528
0.013432471
0.012141428
0.010986667
0.01039288
0.010246588
0.010071606
0.009431519
0.008115268
0.006303509
0.004709556
0.004399364
0.006029133
0.009262868
0.012994091
0.015914631
0.016968489
0.015717966
0.012576085
0.008732024
0.005341614
0.002786348
0.000631578
-0.001734521
-0.004688198
-0.008173194
-0.01184618
-0.014988169
-0.016589834
-0.015624723
-0.011425878
-0.003989605
0.005746124
0.015782948
0.023390563
0.025976608
0.022183881
0.012707177
0.000342368
-0.010929076
-0.017585604
-0.017886217
-0.012254589
-0.002876377
0.006826374
0.013213066
0.013900256
0.008771629
-0.000126118
-0.009590565
-0.016673604
-0.019698792
-0.01862609
-0.014678399
-0.009679045
-0.005469228
-0.003397855
-0.003923339
-0.006415334
-0.009626958
-0.01224089
-0.013153166
-0.011637841
-0.007469562
-0.001216207
0.005954831
0.012726658
0.017998255
0.021009847
0.021331925
0.01892884
0.014182887
0.007748499
0.000371644
-0.007108628
-0.013664846
-0.018166659
-0.019822548
-0.018658045
-0.015355902
-0.010779257
-0.005499307
0.000201586
0.006013496
0.011131201
0.014285285
0.014296847
0.010766193
0.004429655
-0.00310468
-0.009870191
-0.014150451
-0.014836198
-0.011894942
-0.006530633
-0.00083429
0.00308032
0.004048696
0.002312676
-0.000852916
-0.003829287
-0.005131623
-0.003777364
0.000348307
0.006075001
0.011339212
0.014022036
0.012867812
0.007861071
0.000299117
-0.007514205
-0.012733507
-0.01301105
-0.007706747
0.001589781
0.011602621
0.018867709
0.021217215
0.018473853
0.012245229
0.00503517
-0.000726637
-0.003524063
-0.003124048
-0.000575527
0.002067684
0.00277725
0.000912601
-0.002377017
-0.00509094
-0.005569907
-0.003151083
0.001867649
0.00831135
0.014402942
0.018249677
0.018544883
0.014947104
0.008319962
0.000528694
-0.006199186
-0.010322339
-0.011554712
-0.010738516
-0.009287852
-0.008467268
-0.008773931
-0.009751783
-0.010195746
-0.00876473
-0.004853815
0.000982717
0.007191055
0.012031271
0.014308567
0.01387087
0.011726111
0.009527931
0.008741231
0.009852099
0.012141545
0.014067055
0.014041682
0.011171831
0.005842903
-0.000398945
-0.005538597
-0.008093971
-0.007834841
-0.005875983
-0.003861294
-0.002980062
-0.003472787
-0.00449089
-0.004681772
-0.003099058
-0.000116533
0.002530426
0.002796085
-0.000304738
-0.005881713
-0.011317374
-0.013427607
-0.010194354
-0.001862666
0.009013475
0.018741387
0.024052971
0.023476743
0.017888206
0.010032169
0.003081558
-0.000732741
-0.001099462
0.000479239
0.001617136
0.000470994
-0.003268152
-0.008276609
-0.01247069
-0.014177539
-0.012813754
-0.009010536
-0.004275877
-0.0002093
0.002255183
0.003209856
0.003467219
0.004004533
0.005422437
0.007393499
0.00859274
0.007442959
0.003274146
-0.003122236
-0.009958671
-0.01527309
-0.017664347
-0.016957403
-0.01437077
-0.011948951
-0.011412013
-0.013335651
-0.016703687
-0.019406584
-0.019438861
-0.015926513
-0.009476763
-0.002021061
0.003824411
0.005741624
0.002800635
-0.004120482
-0.012587542
-0.019752585
-0.023609652
-0.023757764
-0.021141316
-0.017503607
-0.014466698
-0.012531395
-0.010879629
-0.008344544
-0.004516008
9.39853E-05
0.004358134
0.006853023
0.006468104
0.00299751
-0.002567849
-0.008333671
-0.01232322
-0.013293146
-0.011103101
-0.006477156
-0.000430739
0.00599487
0.011757749
0.015752971
0.016935779
0.014788395
0.009770144
0.003245669
-0.003109658
-0.007944735
-0.010541431
-0.010911309
-0.009674008
-0.007754922
-0.00620095
-0.005673913
-0.006047591
-0.006334982
-0.005469059
-0.003110614
6.71834E-05
0.002874674
0.004221652
0.003592537
0.001135815
-0.002551462
-0.006571898
-0.009758367
-0.010760519
-0.008656601
-0.003460371
0.003929971
0.011956441
0.018803849
0.022828405
0.023168629
0.020113519
0.015049343
0.009986292
0.00685876
0.006654499
0.008769231
0.011290079
0.012007942
0.009547794
0.004021829
-0.002924073
-0.008850533
-0.011615949
-0.010339198
-0.005571564
0.000964527
0.00697283
0.010524465
0.010828021
0.008465721
0.004926662
0.001767921
-2.34999E-05
-0.000314744
0.000330217
0.000945737
0.000912229
0.000229373
-0.000886793
-0.002542093
-0.005178508
-0.009213769
-0.014442437
-0.019745082
-0.023422242
-0.02406929
-0.021322823
-0.016091801
-0.010061926
-0.005000748
-0.001966675
-0.000980154
-0.001481658
-0.002797108
-0.004320943
-0.005474686
-0.005609363
-0.004414031
-0.002371885
-0.000625267
-0.000263846
-0.00158315
-0.003879553
-0.005726643
-0.005702179
-0.003125448
0.00154305
0.006776055
0.010760358
0.012106427
0.010522267
0.006822091
0.002657881
-6.15018E-05
0.000167223
0.003724694
0.009528359
0.015374954
0.018836715
0.018329322
0.013795017
0.006916293
0.000315487
-0.003879717
-0.004866719
-0.003097136
0.000350764
0.004170148
0.007128267
0.008308186
0.007204601
0.003808464
-0.001080516
-0.005750245
-0.008182023
-0.0072645
-0.003628236
0.000488763
0.002333873
0.000252865
-0.005229153
-0.011788956
-0.016587259
-0.017735702
-0.015186109
-0.01054871
-0.006214386
-0.00401037
-0.004281114
-0.005905903
-0.007135334
-0.006600803
-0.004143546
-0.000913185
0.001287243
0.001188483
-0.001321553
-0.005421638
-0.010026706
-0.014125453
-0.017114242
-0.018562389
-0.017965391
-0.015017765
-0.009984421
-0.00363568
0.003257013
0.010007322
0.015662075
0.019041031
0.019321412
0.016531749
0.011713106
0.006627733
0.002883612
0.001110069
0.000899598
0.00135464
0.001670133
0.001368074
0.000409707
-0.000938129
-0.002174466
-0.002804813
-0.002672599
-0.002103542
-0.001640418
-0.001674782
-0.002198179
-0.00275669
-0.00263636
-0.001168035
0.001997396
0.00670802
0.012129603
0.016857785
0.019370819
0.018850849
0.015714002
0.011319944
0.007138499
0.004028148
0.002079463
0.000853993
-0.000172139
-0.001357303
-0.0026833
-0.003930183
-0.004923182
-0.005751796
-0.006524688
-0.006988561
-0.006329631
-0.003383611
0.002506718
0.010720107
0.019229346
0.025802639
0.029209803
0.029513683
0.027305601
0.023177362
0.017950032
0.012742935
0.008579741
0.005761545
0.003694347
0.00119507
-0.002663176
-0.007668955
-0.012454519
-0.015319391
-0.015097785
-0.011391505
-0.004735405
0.003107679
0.009426231
0.011778894
0.009408246
0.003714419
-0.002726498
-0.0073814
-0.008719171
-0.006743452
-0.002841047
0.000884019
0.002523259
0.00123425
-0.002444944
-0.007184635
-0.011540102
-0.014093334
-0.013667679
-0.009935814
-0.00373465
0.003146802
0.008800964
0.011927855
0.012275947
0.010548439
0.007840993
0.00518638
0.003096594
0.001576239
0.000279041
-0.001136133
-0.002990985
-0.005561078
-0.008796148
-0.012134741
-0.014599276
-0.015007318
-0.012435189
-0.006770053
0.000907896
0.008564807
0.013790959
0.014691887
0.010773476
0.003272008
-0.005302751
-0.012068423
-0.015072093
-0.013959086
-0.010068137
-0.005762184
-0.003229347
-0.003466316
-0.005899859
-0.008712808
-0.00991526
-0.008449073
-0.004815966
-0.000762344
0.00158411
0.000935885
-0.002480808
-0.007158621
-0.01121856
-0.013153438
-0.012334889
-0.009090291
-0.004574081
-0.000355433
0.001971535
0.001584366
-0.001005265
-0.004063426
-0.005500437
-0.003938221
0.000538327
0.006126973
0.009999779
0.009867083
0.005162239
-0.002692407
-0.011020454
-0.017194052
-0.019813658
-0.019130907
-0.016580778
-0.013738013
-0.011449263
-0.009622032
-0.007628651
-0.005002837
-0.001729333
0.002009382
0.006189276
0.010888766
0.015836145
0.020062824
0.022082329
0.020723521
0.015886143
0.008614473
0.00062633
-0.006266522
-0.010611281
-0.011580565
-0.009139365
-0.004327732
0.000807157
0.004053469
0.004138364
0.00137787
-0.002548036
-0.005379722
-0.005363022
-0.002132287
0.002993768
0.007680785
0.009765646
0.008223502
0.00357165
-0.002411711
-0.007338536
-0.009275766
-0.007561852
-0.002945381
0.002808185
0.007662854
0.010157045
0.010078839
0.008313324
0.006237187
0.004911673
0.004611595
0.004766666
0.004368578
0.002595945
-0.000674188
-0.004709022
-0.008238927
-0.010038272
-0.009681668
-0.007819321
-0.005697362
-0.004195632
-0.003354866
-0.002817551
-0.002452435
-0.002490868
-0.003257229
-0.005003794
-0.007816316
-0.011495188
-0.015284061
-0.017902491
-0.018011849
-0.015059406
-0.009745951
-0.00378288
0.000991174
0.003617685
0.004434523
0.004889993
0.006662253
0.010610961
0.016152877
0.021701108
0.025501757
0.026524891
0.024650394
0.020551754
0.015274429
0.009828919
0.004903166
0.000909283
-0.001913568
-0.003576575
-0.004455665
-0.005194834
-0.006423142
-0.008575022
-0.011614182
-0.014860603
-0.017069329
-0.01704401
-0.014356689
-0.00980654
-0.005069525
-0.001920579
-0.001313946
-0.002965017
-0.005621935
-0.007751334
-0.008244435
-0.006654761
-0.003174905
0.001461209
0.006165945
0.009867085
0.012054453
0.01299253
0.013369741
0.013670462
0.013781105
0.013189729
0.011745118
0.009849693
0.008117367
0.006719323
0.005136285
0.002342175
-0.002599692
-0.009755958
-0.017988031
-0.02514146
-0.02897278
-0.028191485
-0.023198125
-0.015968418
-0.008983282
-0.004115231
-0.001849498
-0.001110599
-7.27984E-05
0.002611684
0.006889
0.011332306
0.013871889
0.012860263
0.00801041
0.000777973
-0.006218032
-0.010290818
-0.009910341
-0.005475225
0.000835942
0.005942996
0.007294206
0.00405132
-0.002431401
-0.009234327
-0.01323624
-0.012466186
-0.006817696
0.001963894
0.010895254
0.016914905
0.018082349
0.014257183
0.006988935
-0.001056486
-0.007212207
-0.009835775
-0.008886616
-0.005821923
-0.002812043
-0.001644222
-0.002935959
-0.005879088
-0.008748992
-0.009727911
-0.008025025
-0.004512838
-0.001396064
-0.000984166
-0.004295891
-0.010480892
-0.017238108
-0.02187904
-0.022482622
-0.018730736
-0.012113229
-0.005082806
0.000200409
0.00292552
0.00373176
0.004008018
0.005091318
0.007523951
0.010709241
0.013223183
0.013486433
0.010608178
0.004940526
-0.001872732
-0.007582135
-0.010325445
-0.009559779
-0.00640532
-0.003170141
-0.002194379
-0.00452622
-0.009404923
-0.014699592
-0.018147919
-0.018332537
-0.014877251
-0.008246523
0.000175304
0.007912883
0.012110334
0.010911733
0.004518722
-0.004783267
-0.013434677
-0.017906352
-0.016089985
-0.008343679
0.002611844
0.012821829
0.018724951
0.018449068
0.012533206
0.003606663
-0.004876668
-0.010240976
-0.011557336
-0.009661855
-0.00641019
-0.003845556
-0.003422311
-0.005384702
-0.008552222
-0.010605182
-0.009071872
-0.002453188
0.008857601
0.022621256
0.035438964
0.043864699
0.045756806
0.041036171
0.031347816
0.01923111
0.007177676
-0.002961223
-0.010318057
-0.014807931
-0.016784506
-0.016747893
-0.015276891
-0.012964267
-0.010345355
-0.007893343
-0.005841773
-0.004147288
-0.002422722
-0.000181023
0.002634442
0.005303775
0.006726386
0.006134043
0.003445705
-0.000723163
-0.005173696
-0.008354329
-0.009117156
-0.007184955
-0.00316966
0.001863525
0.006733288
0.010513757
0.012522021
0.012444461
0.010513922
0.007621056
0.005148224
0.004301625
0.005420734
0.007819696
0.010095276
0.010853498
0.009364829
0.005933094
0.001864699
-0.001051131
-0.00141041
0.000907835
0.00464591
0.007819905
0.008818094
0.007145825
0.00353081
-0.00052506
-0.003625348
-0.005027299
-0.004631352
-0.002724148
0.000312176
0.004037725
0.007583528
0.009519261
0.008421884
0.003878427
-0.00307347
-0.010258427
-0.015265277
-0.016384121
-0.01333945
-0.007472247
-0.001309034
0.00254557
0.002611731
-0.000737462
-0.005295049
-0.008309102
-0.008268152
-0.005618997
-0.002138231
0.000223425
0.000128735
-0.002696687
-0.007365933
-0.012138114
-0.015014387
-0.014658907
-0.01109635
-0.005711647
-0.000689276
0.00202775
0.00168533
-0.000977315
-0.004063527
-0.005449154
-0.003944322
-5.51918E-05
0.004093121
0.005972918
0.004180053
-0.00076133
-0.006731039
-0.011117498
-0.012072918
-0.00929915
-0.004051049
0.001537221
0.005270532
0.005817427
0.003308623
-0.000734937
-0.004236525
-0.005642385
-0.004531785
-0.001635278
0.001742232
0.004411833
0.005536723
0.004670585
0.001942369
-0.001630519
-0.004350758
-0.004460489
-0.0009445
0.005854415
0.014090771
0.020916129
0.023449824
0.020109142
0.011376636
-0.000317734
-0.011712188
-0.019874193
-0.02316456
-0.02145948
-0.015744082
-0.007614999
0.001291203
0.009541258
0.015962743
0.019631551
0.020228868
0.018237091
0.014846841
0.011506105
0.009390893
0.009103021
0.010435815
0.012600167
0.014592319
0.015523921
0.014856481
0.012601615
0.009486447
0.006842646
0.006117128
0.008226506
0.012665262
0.017554992
0.020358627
0.019102591
0.013327882
0.004383458
-0.00500043
-0.011903133
-0.014291445
-0.011655886
-0.005116904
0.002827455
0.008995647
0.010473127
0.005952472
-0.003361239
-0.014055652
-0.022271449
-0.025424676
-0.022904469
-0.015838076
-0.006504452
0.002476046
0.008970061
0.011824065
0.011043465
0.007646149
0.003092468
-0.00132584
-0.004853495
-0.007366366
-0.009299047
-0.011364477
-0.014030652
-0.017157489
-0.020003198
-0.02143427
-0.020318157
-0.015884219
-0.00826986
0.00126594
0.010535223
0.017226223
0.019884155
0.018347418
0.013571381
0.007191003
0.000944178
-0.003748355
-0.006262993
-0.007055046
-0.007434238
-0.00868417
-0.011042507
-0.013317394
-0.013764139
-0.011318713
-0.006379737
-0.000666426
0.003713985
0.005279252
0.003971723
0.001095182
-0.001494878
-0.002538246
-0.002264772
-0.002255833
-0.004100033
-0.007993391
-0.012352069
-0.014840692
-0.01371307
-0.008826927
-0.00164288
0.005564023
0.01061926
0.012399869
0.011258116
0.008779824
0.006981177
0.00728254
0.009938386
0.01406882
0.017883011
0.019117847
0.01608452
0.008901275
-0.000213795
-0.007978621
-0.0116834
-0.010477359
-0.005723429
-0.000326734
0.002856952
0.002398593
-0.001022703
-0.005131673
-0.00734966
-0.005987533
-0.001096519
0.005626652
0.011543744
0.014332927
0.013043544
0.00838575
0.002078812
-0.003926549
-0.008014108
-0.009302526
-0.00790266
-0.004890691
-0.001787029
0.00019672
0.000622374
-0.000139704
-0.001396275
-0.002572446
-0.003186412
-0.002582081
-0.000125145
0.004283956
0.009839734
0.015136917
0.018477759
0.018332537
0.014009079
0.006256992
-0.002736034
-0.010121881
-0.013669769
-0.012946873
-0.009367829
-0.00523386
-0.002269051
-0.000972228
-0.000826632
-0.000744414
0.000482233
0.003589372
0.008238759
0.013177198
0.016833962
0.017953821
0.016068832
0.011725035
0.006316566
0.001380857
-0.001998632
-0.003574924
-0.003943088
-0.004145048
-0.004878595
-0.005787981
-0.005515791
-0.002717935
0.002876491
0.009911463
0.01586185
0.018172975
0.015562948
0.008607357
-0.000399695
-0.008488741
-0.013318039
-0.014125135
-0.011808872
-0.008260501
-0.005531696
-0.005065252
-0.007011369
-0.010115029
-0.012358119
-0.012100059
-0.0088963
-0.003715269
0.001478447
0.004573117
0.004399633
0.001272154
-0.003265201
-0.007296663
-0.009254505
-0.008452711
-0.005203778
-0.000252386
0.005463065
0.010728185
0.014119773
0.014694343
0.012581165
0.008963047
0.005559845
0.003578935
0.00306983
0.003065763
0.002355019
0.000323472
-0.002719702
-0.005677551
-0.006988934
-0.005345732
-0.000702178
0.005467833
0.010740662
0.012942589
0.011228783
0.006560178
0.001230127
-0.00233821
-0.002833933
-0.000536673
0.002886281
0.005266456
0.004905463
0.001462702
-0.003763022
-0.008311938
-0.009836895
-0.007130625
-0.000729959
0.007147276
0.013396296
0.015544802
0.012947516
0.006920209
0.000103631
-0.004625944
-0.005378173
-0.002222538
0.002776549
0.006746666
0.007672754
0.005350387
0.001236011
-0.002373596
-0.003455504
-0.001345429
0.002703537
0.00617772
0.006836972
0.003838922
-0.002046535
-0.008853744
-0.014053507
-0.015440309
-0.011955314
-0.004487836
0.00428139
0.011017246
0.01321109
0.01014859
0.002980011
-0.00581432
-0.013360377
-0.017470417
-0.017162416
-0.012863742
-0.006216421
0.000474579
0.005173748
0.006892745
0.005827054
0.003052269
1.5357E-05
-0.001924712
-0.001794959
0.000708279
0.005055289
0.009879073
0.013370224
0.013995377
0.011131148
0.005435286
-0.001211661
-0.006401844
-0.008181221
-0.005796281
-6.61614E-05
0.00693284
0.012523787
0.014410864
0.011770809
0.005761327
-0.001015854
-0.005825345
-0.007241375
-0.005670275
-0.003036697
-0.001747581
-0.003339236
-0.007744537
-0.013389599
-0.018130948
-0.020364457
-0.019540446
-0.015874848
-0.010048593
-0.002953242
0.004306706
0.01061498
0.014965467
0.01648095
0.014605917
0.009592109
0.002827935
-0.003475791
-0.007290839
-0.007623998
-0.004899102
-0.000802283
0.002394357
0.002858606
0.000247244
-0.004141836
-0.008257441
-0.010457279
-0.010058708
-0.007323159
-0.003224038
0.001079559
0.004702868
0.007265037
0.00875868
0.009075671
0.007857266
0.004732407
-0.000306452
-0.006718625
-0.01342745
-0.019189953
-0.022805127
-0.023273765
-0.02008205
-0.013791973
-0.00590917
0.001914859
0.008720891
0.014383833
0.019184224
0.023134536
0.025705805
0.025968787
0.023150858
0.017156523
0.008731108
-0.000816521
-0.00983631
-0.016842215
-0.021048498
-0.022505422
-0.02173146
-0.019260874
-0.015694784
-0.011487
-0.00674581
-0.001231034
0.005318706
0.012709852
0.020072949
0.025868853
0.02838606
0.026562948
0.020629742
0.012022171
0.002710706
-0.005567829
-0.01166847
-0.01519345
-0.016394083
-0.015955687
-0.014633972
-0.012891098
-0.010721285
-0.007876108
-0.004218537
2.90189E-05
0.004213679
0.007431408
0.008861836
0.008124432
0.005450278
0.001662901
-0.001966835
-0.004172084
-0.004349156
-0.002787744
-0.000488931
0.001503864
0.00279678
0.003795559
0.005327692
0.007886438
0.010996148
0.013251712
0.013068219
0.009791771
0.004322281
-0.001493053
-0.00611027
-0.009049331
-0.010895994
-0.01262254
-0.01474589
-0.016775566
-0.017511257
-0.015844451
-0.011368656
-0.004739428
0.002533315
0.008768151
0.013004948
0.015250663
0.016014938
0.015715128
0.01447269
0.012155891
0.008575885
0.003987143
-0.00081116
-0.004904071
-0.007568962
-0.008560568
-0.008303312
-0.007685653
-0.007600062
-0.008235439
-0.008961547
-0.008713071
-0.006659471
-0.002850473
0.001718837
0.005446259
0.006941563
0.005753989
0.002852075
6.60493E-05
-0.001067031
-0.000182266
0.0020005
0.004279295
0.005617656
0.00554534
0.004151684
0.002005211
7.17096E-06
-0.000850133
0.000101006
0.002775373
0.00622172
0.009092534
0.010352369
0.009505288
0.006585122
0.002185816
-0.002440127
-0.005893165
-0.007247957
-0.006598501
-0.004917186
-0.003635672
-0.0038227
-0.005524784
-0.007673024
-0.008611424
-0.0069406
-0.002337245
0.00422395
0.010928547
0.01592196
0.017820223
0.015971526
0.010862598
0.004160678
-0.001922458
-0.005725249
-0.006918389
-0.006495573
-0.006254217
-0.007766009
-0.011225525
-0.015120009
-0.017081488
-0.015203993
-0.008904762
0.000647633
0.010718767
0.018045146
0.020259707
0.016913832
0.009505396
0.000542506
-0.007503234
-0.012746622
-0.014275809
-0.012447827
-0.008790525
-0.005184719
-0.003041833
-0.002816053
-0.004049179
-0.005592606
-0.006066972
-0.004480295
-0.000755335
0.004220575
0.009027069
0.012369732
0.013806048
0.013715371
0.01284249
0.011612684
0.009854182
0.007137798
0.003258731
-0.001440223
-0.00630078
-0.010591156
-0.013738978
-0.015231821
-0.014658216
-0.012039788
-0.008080001
-0.003969799
-0.000866192
0.000625741
0.000548447
-0.000575052
-0.002080635
-0.003455234
-0.004416063
-0.004880419
-0.004923562
-0.004603679
-0.003857444
-0.0025019
-0.000622853
0.001323907
0.002709854
0.00307909
0.002451796
0.001414638
0.000811967
0.001374334
0.003309051
0.006019924
0.008217034
0.008433821
0.00585832
0.000749124
-0.005413878
-0.010350659
-0.011941137
-0.009307023
-0.003459088
0.003133101
0.007686621
0.008405396
0.005284767
0.00014367
-0.00426131
-0.00549181
-0.002541721
0.003705105
0.010999634
0.016720813
0.019003835
0.017360898
0.012864757
0.007636783
0.003877938
0.002981558
0.005175564
0.009613143
0.014588465
0.017984604
0.018110877
0.014579208
0.008749313
0.003159974
0.000182587
0.000709358
0.003614056
0.006228739
0.005740939
0.000800518
-0.007430056
-0.015749968
-0.020682093
-0.020283899
-0.014911775
-0.006893923
0.000495351
0.004610584
0.004517125
0.001203687
-0.003216656
-0.006639825
-0.007603062
-0.005633498
-0.001194474
0.004296322
0.009134611
0.01217757
0.013531453
0.014174377
0.015276624
0.017397939
0.020108758
0.021890117
0.020886254
0.016121995
0.00830498
-0.000719787
-0.008999017
-0.015181929
-0.018605366
-0.01904376
-0.016578688
-0.011705445
-0.005339841
0.001327393
0.007151186
0.011319572
0.013620257
0.014293156
0.013630584
0.011729268
0.008521173
0.004061969
-0.000856236
-0.004675833
-0.005789695
-0.003569085
0.001177887
0.006455534
0.009919546
0.009904076
0.0062426
0.000452047
-0.004863658
-0.007194482
-0.005251629
0.000375127
0.007274511
0.012128643
0.012199994
0.006910569
-0.001594711
-0.009462846
-0.013413748
-0.012307484
-0.007180517
-0.000322776
0.005768765
0.009265858
0.009556569
0.007480325
0.00476592
0.003022673
0.00270841
0.003000886
0.002453829
-2.71945E-05
-0.004705275
-0.010741361
-0.016226589
-0.018759105
-0.016548183
-0.009448281
0.000834663
0.011289218
0.018555751
0.020058281
0.01525655
0.006277655
-0.002826602
-0.008023689
-0.007325575
-0.001656798
0.005837284
0.011350883
0.012087748
0.007341633
-0.00132498
-0.010926567
-0.018241116
-0.021130718
-0.019270512
-0.014021716
-0.007695616
-0.002553877
-1.58473E-05
-0.000174558
-0.001809251
-0.003018502
-0.002246682
0.000916877
0.005692217
0.010598005
0.013923433
0.014393515
0.011596142
0.006234938
-6.05427E-05
-0.005265818
-0.007768839
-0.006942204
-0.003235121
0.001799616
0.005990377
0.007443662
0.005442035
0.000694368
-0.005138686
-0.010104586
-0.012648397
-0.012009541
-0.008712162
-0.00455293
-0.001513933
-0.00055209
-0.001166058
-0.002096322
-0.002047879
-0.000308807
0.002889974
0.006353613
0.008513094
0.008362414
0.005990535
0.002591614
-0.000157905
-0.000890863
0.000714121
0.003662337
0.006042621
0.005927696
0.002260599
-0.004693814
-0.013348704
-0.021295472
-0.026174389
-0.0265296
-0.022089505
-0.013696528
-0.003317662
0.006372192
0.012937293
0.015116685
0.013182556
0.008663347
0.00358734
-7.26357E-05
-0.000953491
0.001132551
0.004881975
0.008013685
0.008591306
0.005859933
0.00045917
-0.005932717
-0.011066963
-0.013057135
-0.011207101
-0.006309986
-0.000276524
0.004645536
0.006889857
0.00617697
0.003562394
0.00074377
-0.000901681
-0.000940542
0.000133338
0.001371977
0.00187953
0.001207005
-0.000439623
-0.002167239
-0.002747161
-0.001319944
0.002018544
0.006264226
0.010071781
0.012311661
0.012584976
0.011403987
0.009989668
0.009621982
0.010771279
0.012742499
0.014129034
0.013715583
0.011089661
0.006583408
0.001021208
-0.004561493
-0.009093226
-0.011730979
-0.012030094
-0.010096342
-0.006580624
-0.002458593
0.001229325
0.003689258
0.004775983
0.004885822
0.004654902
0.004543241
0.004545862
0.004081398
0.00225652
-0.001522559
-0.0068957
-0.012466787
-0.016487168
-0.017680413
-0.015694791
-0.011029289
-0.004758161
0.001793079
0.007465389
0.011589883
0.014101417
0.015312541
0.015515519
0.014748516
0.012777828
0.009035257
0.002952817
-0.005303396
-0.014283201
-0.021648173
-0.025232944
-0.024151625
-0.019107359
-0.012093049
-0.005429722
-0.000897291
0.000824438
0.000241303
-0.001356133
-0.002661575
-0.002991201
-0.002405872
-0.001412338
-0.000550108
6.04862E-06
0.000353714
0.000612575
0.000824278
0.000911099
0.000747302
8.77499E-06
-0.00189163
-0.005309553
-0.009898401
-0.014429224
-0.01718934
-0.016789163
-0.012817973
-0.006208763
0.00099648
0.006441776
0.008558541
0.007317922
0.003968085
0.000213364
-0.00249178
-0.003427824
-0.002714455
-0.001079121
0.000611133
0.001750851
0.00222286
0.002547613
0.003564002
0.005922017
0.009651045
0.013946024
0.017482458
0.018860804
0.017372084
0.0134791
0.008633853
0.004329024
0.001508474
0.000509857
0.001209308
0.002929966
0.004555344
0.005182263
0.004654368
0.00350041
0.002587383
0.002738546
0.004673423
0.008746905
0.014485482
0.020457066
0.024846095
0.026270795
0.02431563
0.019453038
0.012670879
0.005034414
-0.002309038
-0.008161039
-0.011321705
-0.010960176
-0.006893171
-8.50614E-06
0.007732606
0.013901172
0.01682016
0.016353181
0.013684488
0.010634462
0.008829015
0.009059614
0.01088979
0.01292546
0.013517372
0.011593682
0.007100167
0.001009537
-0.005291082
-0.010497428
-0.013713978
-0.014492059
-0.013065698
-0.010503419
-0.0082781
-0.007389643
-0.007751922
-0.008230518
-0.007492796
-0.004718281
-2.97102E-05
0.005419708
0.009719558
0.01103078
0.008734803
0.003844645
-0.001539737
-0.005300454
-0.006330921
-0.005057275
-0.003034825
-0.00203021
-0.003129246
-0.006432137
-0.011044056
-0.015311577
-0.017456123
-0.016323471
-0.012151178
-0.006523833
-0.001617671
0.00088776
0.000537258
-0.001984822
-0.005209511
-0.007439168
-0.007442808
-0.005063114
-0.001236397
0.002430272
0.004354927
0.003495376
-4.59805E-05
-0.00480435
-0.008498477
-0.009220355
-0.006450388
-0.001262561
0.004257941
0.007881678
0.008142947
0.004928268
-0.000575428
-0.006429037
-0.010914095
-0.013205576
-0.013582788
-0.012986057
-0.012435361
-0.012225584
-0.011932731
-0.010894073
-0.008854763
-0.006108187
-0.003204131
-0.000737078
0.000937761
0.001821241
0.002288326
0.002954214
0.004292789
0.00608057
0.007162798
0.006033517
0.001924225
-0.00451086
-0.011412227
-0.01652153
-0.017971445
-0.015017502
-0.0083811
1.24669E-05
0.008043008
0.014290691
0.018197541
0.019922108
0.02004731
0.019156176
0.017438033
0.014597086
0.010255054
0.004468944
-0.002132771
-0.008608856
-0.013967437
-0.017305121
-0.018056439
-0.016203674
-0.012249025
-0.007030046
-0.001584589
0.002933226
0.005772993
0.007082128
0.007641924
0.008124641
0.008445274
0.007843833
0.005399048
0.000526929
-0.006620024
-0.014937419
-0.022614352
-0.027616436
-0.02854627
-0.025300599
-0.019001316
-0.0113292
-0.003884739
0.00219481
0.006307527
0.008656228
0.010250023
0.012219639
0.014899572
0.017446541
0.01826964
0.015969221
0.010368906
0.002790679
-0.004551651
-0.009540514
-0.011077516
-0.00940712
-0.005915968
-0.002403191
-0.000123111
0.000704005
0.000706094
0.000531325
0.000342906
-0.000249756
-0.001786867
-0.004567219
-0.008256262
-0.011890761
-0.014191985
-0.014183583
-0.011709949
-0.007571594
-0.003228494
-0.000148493
0.001133931
0.001241094
0.001332415
0.002043269
0.003074809
0.003642208
0.003120312
0.001339917
-0.001546259
-0.005234874
-0.009099543
-0.012181793
-0.013504042
-0.012460621
-0.0091717
-0.004651368
-0.00046398
0.002179339
0.002930711
0.002201391
0.000806826
-0.000288838
-0.000364848
0.000785844
0.002739455
0.004445553
0.004771217
0.003003882
-0.000701487
-0.005241732
-0.008962035
-0.010412215
-0.008882277
-0.00464152
0.001102569
0.006508522
0.009716723
0.0095677
0.006164283
0.000817478
-0.004640986
-0.008479318
-0.009580334
-0.00793986
-0.004717581
-0.00160664
7.08748E-05
1.90057E-05
-0.001053911
-0.00194799
-0.001582663
0.000566538
0.004213614
0.008120996
0.010437313
0.009697556
0.005595652
-0.000827065
-0.007774463
-0.013308186
-0.016029226
-0.0154561
-0.012166161
-0.007543911
-0.003151083
0.000121458
0.002214348
0.003655749
0.00495391
0.006341409
0.007719434
0.008865094
0.00960485
0.009727375
0.00866586
0.005740178
0.00081453
-0.005295103
-0.010947072
-0.014341121
-0.014140711
-0.009901879
-0.002273601
0.006909183
0.014953052
0.019265215
0.018462776
0.012930925
0.004702921
-0.003224577
-0.008188496
-0.008953466
-0.005997436
-0.00098561
0.004004269
0.007193681
0.007838318
0.006394132
0.004073265
0.002087431
0.001288472
0.001800254
0.00286498
0.003147822
0.001412605
-0.002767665
-0.008760713
-0.015007698
-0.019537022
-0.020736905
-0.018045355
-0.012198438
-0.005073915
0.001199672
0.005320898
0.007032293
0.006695333
0.005036554
0.003274145
0.002678219
0.003994099
0.006877975
0.009970823
0.011528113
0.010090831
0.005099771
-0.002921509
-0.012223338
-0.020218708
-0.024496717
-0.023861604
-0.018832592
-0.011276791
-0.003756588
0.001453507
0.003173949
0.001684263
-0.001441292
-0.00387912
-0.003565073
0.000153945
0.005986623
0.011407564
0.014049171
0.012981982
0.0089305
0.003527436
-0.001781524
-0.006409179
-0.01022128
-0.012907313
-0.013832007
-0.012508204
-0.00902899
-0.004122613
0.001220552
0.006056966
0.009699705
0.011666321
0.011681681
0.009777849
0.006472548
0.00276295
-0.000131095
-0.001367967
-0.000903451
0.000670058
0.002663175
0.004606296
0.006195919
0.007383868
0.008473486
0.009917244
0.012059435
0.014891388
0.01797535
0.020599079
0.022071847
0.021968591
0.020147835
0.016731302
0.012171251
0.007189988
0.002725378
-0.000315977
-0.001460139
-0.001195176
-0.000832042
-0.001630466
-0.00390396
-0.006987011
-0.009683964
-0.010837973
-0.009701733
-0.006255331
-0.001412225
0.003271474
0.006325298
0.006861272
0.004590505
-0.000336427
-0.007061311
-0.013891697
-0.018569989
-0.019357491
-0.01609544
-0.010270201
-0.004306057
-0.000351677
0.000638269
-0.000985718
-0.003975471
-0.006905434
-0.008622184
-0.008627269
-0.007176714
-0.004772451
-0.001887667
0.000931544
0.002897841
0.003243203
0.001790079
-0.000867693
-0.003510315
-0.004862698
-0.004107738
-0.001307687
0.002500027
0.005882408
0.007789663
0.008010787
0.007077044
0.005782791
0.004687716
0.003949726
0.003378155
0.002624801
0.001432678
-0.000146292
-0.001760537
-0.002907161
-0.003232076
-0.00266243
-0.001304317
0.000647905
0.002699902
0.004136808
0.004294394
0.002731428
-0.000555353
-0.005074082
-0.009834595
-0.013620094
-0.015360824
-0.014337903
-0.010414086
-0.004254779
0.0027462
0.008682186
0.011694901
0.01064848
0.005694891
-0.001468868
-0.008159921
-0.011720976
-0.010837281
-0.006217491
-0.000268656
0.004271108
0.005734938
0.004140178
0.000764649
-0.002607615
-0.004522685
-0.00419611
-0.001759301
0.001860637
0.005287498
0.007293405
0.007285
0.005547801
0.003007201
0.00069158
-0.000798746
-0.001421545
-0.00139612
-0.000908909
0.000149391
0.00196538
0.004593497
0.007734199
0.010725987
0.012866949
0.013763171
0.01326274
0.011373524
0.008256803
0.004552665
0.001299553
-0.000571037
-0.000766147
0.000481162
0.002680575
0.005246975
0.007440553
0.008335808
0.0070013
0.003102747
-0.002705792
-0.008836784
-0.013389609
-0.015146076
-0.013930508
-0.010382617
-0.005449261
-0.000273369
0.003703923
0.00512097
0.003472682
-0.000384866
-0.004464342
-0.006460561
-0.004886516
0.000213633
0.007320224
0.013992274
0.017894999
0.017694641
0.013439484
0.006322239
-0.001807808
-0.008890259
-0.013157403
-0.013746959
-0.011057979
-0.006554722
-0.002106331
0.000796384
0.001441931
-6.50956E-05
-0.002694229
-0.00461615
-0.004103563
-0.00062012
0.004654798
0.00935568
0.011003966
0.008308134
0.001998037
-0.005514351
-0.011261492
-0.013055911
-0.010405311
-0.004665181
0.001577469
0.00572985
0.006299709
0.003679673
-0.000138961
-0.002662164
-0.002342816
0.000730282
0.004903433
0.007774409
0.007342064
0.003115225
-0.003382166
-0.009472745
-0.012595731
-0.011355167
-0.006052737
0.00133675
0.0080391
0.011817214
0.011803939
0.008594079
0.003818417
-0.000541224
-0.003112013
-0.00371447
-0.003225705
-0.002819105
-0.003289294
-0.004817893
-0.006932677
-0.00869075
-0.009010098
-0.007088443
-0.002737795
0.00324883
0.00909109
0.012535349
0.012014521
0.007482037
0.000633396
-0.005704373
-0.008876443
-0.007711192
-0.002981779
0.003092526
0.007774246
0.008884792
0.005674504
-0.000659464
-0.007140421
-0.010453268
-0.008597934
-0.00195361
0.00715739
0.01569168
0.021010756
0.021503801
0.016998188
0.008932963
-0.00019597
-0.007910424
-0.01259059
-0.013818574
-0.012247098
-0.009341597
-0.007017356
-0.006957243
-0.009712704
-0.014179401
-0.017913354
-0.018285213
-0.013818517
-0.004929016
0.006170924
0.016331554
0.022517623
0.02303074
0.018057131
0.009724748
0.001381177
-0.003777262
-0.0041382
-0.000374646
0.005020121
0.008943136
0.0091421
0.005201798
-0.0014209
-0.008278317
-0.012977163
-0.014063459
-0.011396425
-0.006200354
-0.000489185
0.003578567
0.004578361
0.002385958
-0.001846075
-0.006216102
-0.008653446
-0.007583688
-0.002558745
0.005243445
0.013332652
0.018778056
0.019335764
0.01446493
0.005363669
-0.005407664
-0.014790909
-0.020281597
-0.020708804
-0.016402155
-0.009095636
-0.001413618
0.003984038
0.005432665
0.002872474
-0.002146312
-0.007130946
-0.009917775
-0.009578836
-0.006667609
-0.00286514
-0.000242108
-0.000332409
-0.003270668
-0.00751913
-0.010630819
-0.010551918
-0.006784884
-0.000663743
0.005287072
0.008545213
0.007801548
0.003458446
-0.002495367
-0.007400513
-0.009171326
-0.007361972
-0.003346408
0.000523345
0.002112162
0.000534477
-0.003642689
-0.008571601
-0.011742868
-0.011014084
-0.005672364
0.002953834
0.011877166
0.017664935
0.017991187
0.012647273
0.003613673
-0.005734028
-0.012002851
-0.013175327
-0.009412736
-0.003007789
0.002493123
0.003916432
0.000306556
-0.006567457
-0.013216385
-0.016355319
-0.014390305
-0.007836764
0.000926788
0.00854575
0.012034169
0.010224546
0.004236366
-0.003159333
-0.008747872
-0.010104699
-0.006583947
0.000326305
0.007490013
0.011585441
0.010735791
0.005471579
-0.001720979
-0.007734583
-0.010146394
-0.008169765
-0.003040925
0.002591239
0.006074414
0.006121894
0.003201889
-0.0008315
-0.003596542
-0.003340946
4.12745E-05
0.004815758
0.008344057
0.008427774
0.004299481
-0.003035355
-0.0110288
-0.016588165
-0.017187412
-0.012073828
-0.002631007
0.008038302
0.016355269
0.019750818
0.017642403
0.011654332
0.004699171
-0.000462428
-0.002346131
-0.001157863
0.001549369
0.003684548
0.003601955
0.000839697
-0.003807069
-0.008769328
-0.012307528
-0.013029353
-0.010444915
-0.005142057
0.001328781
0.006986851
0.010130067
0.009936777
0.006574522
0.001259137
-0.004101264
-0.007431882
-0.00731594
-0.003657247
0.002239613
0.008036106
0.011029551
0.009191505
0.002149092
-0.008205634
-0.018063939
-0.023210228
-0.021084254
-0.012095295
0.000669315
0.012829754
0.020549402
0.021903553
0.017113973
0.008195992
-0.001793404
-0.00959693
-0.012889115
-0.011223428
-0.006231298
-0.000820686
0.002378094
0.002357859
5.22457E-05
-0.002467105
-0.003371889
-0.002049105
0.000818658
0.003741662
0.005383205
0.005222085
0.003658531
0.00176883
0.000696716
0.001179378
0.003092577
0.005493791
0.007153053
0.007247798
0.005773156
0.003369855
0.000891294
-0.00072825
-0.000565151
0.001969936
0.006429462
0.011126545
0.013900955
0.013408122
0.009795142
0.004320778
-0.001537434
-0.006676229
-0.010540789
-0.013006822
-0.014132407
-0.014103874
-0.013291691
-0.012307417
-0.011791567
-0.012002361
-0.012391617
-0.01171631
-0.008643537
-0.00245142
0.006408962
0.016234507
0.024655102
0.029527915
0.029790843
0.025840047
0.01910542
0.011053418
0.00272291
-0.004945884
-0.010825023
-0.013916369
-0.013882323
-0.010964939
-0.005739321
0.000588973
0.006209038
0.009251783
0.008755631
0.005207473
0.000233223
-0.00430472
-0.007059646
-0.007419837
-0.005516329
-0.002176665
0.001472766
0.004369915
0.005806017
0.005546943
0.004251888
0.003232288
0.0036201
0.005406278
0.007411063
0.007937887
0.005941399
0.001730083
-0.003188445
-0.00689451
-0.007900249
-0.005810141
-0.001486899
0.003269865
0.006688322
0.007986375
0.007802933
0.00765921
0.008950841
0.011919719
0.015497692
0.017787567
0.017093256
0.012964803
0.006490698
-0.000227548
-0.005431915
-0.008654836
-0.010634248
-0.012475396
-0.014843742
-0.017494127
-0.019181383
-0.018177626
-0.013443396
-0.005502785
0.003464814
0.010544267
0.013239454
0.010712503
0.004541955
-0.001886117
-0.005306021
-0.004297821
0.000413286
0.006745917
0.012111029
0.01422485
0.011770484
0.004981849
-0.004398559
-0.013520372
-0.019440354
-0.020201146
-0.015630442
-0.007239979
0.00234041
0.010265284
0.014534409
0.014651955
0.011624516
0.007342971
0.003538681
0.001056907
-0.000114714
-0.000474369
-0.00065888
-0.001317007
-0.002831422
-0.005188099
-0.008166611
-0.011472553
-0.01489085
-0.017914859
-0.019401329
-0.018024106
-0.01318785
-0.005623326
0.002786673
0.009831439
0.013713396
0.013540018
0.00948693
0.002857915
-0.004184177
-0.009421733
-0.011725847
-0.011670447
-0.011062371
-0.011683404
-0.014127333
-0.017357694
-0.019320939
-0.018093112
-0.01294393
-0.004750396
0.004387799
0.012052314
0.016327435
0.016366563
0.012372891
0.005437427
-0.002626674
-0.00973803
-0.014116405
-0.014759008
-0.011921916
-0.007295758
-0.003446721
-0.00258428
-0.005329358
-0.010142543
-0.013977771
-0.013826501
-0.008266867
0.001807694
0.013554041
0.023328898
0.02814417
0.026544698
0.018922577
0.007162421
-0.005873522
-0.017162631
-0.024247275
-0.025891814
-0.022465593
-0.015830047
-0.008560624
-0.003027864
-0.000659305
-0.001538503
-0.004548383
-0.007824886
-0.009480667
-0.008332384
-0.00433427
0.001323104
0.006420895
0.008430066
0.005969436
-0.000211229
-0.007384142
-0.012206317
-0.01243354
-0.008058319
-0.001019384
0.005954245
0.010378068
0.010899483
0.00788227
0.00324728
-0.000581685
-0.001974965
-0.000724498
0.002083314
0.004664968
0.005429239
0.003570851
-0.000594218
-0.005786223
-0.010279311
-0.012644017
-0.012456828
-0.010231184
-0.006910304
-0.003129939
0.000805709
0.004670806
0.008149377
0.010810734
0.012090641
0.011600323
0.009452028
0.006357305
0.003197493
0.000609199
-0.001115848
-0.001623616
-0.000435723
0.00240383
0.00593245
0.008578714
0.009088408
0.007282213
0.004103668
0.001026879
-0.000704429
-0.000726
0.000323793
0.001120344
7.98674E-05
-0.003692572
-0.009549552
-0.015348509
-0.018445426
-0.017138006
-0.011487271
-0.003337045
0.004485536
0.009140812
0.008941099
0.004039862
-0.003553566
-0.010953543
-0.01551948
-0.015647036
-0.01134499
-0.004414398
0.00206886
0.005242588
0.004045166
-0.000223105
-0.00473616
-0.006870322
-0.005309821
-0.000486038
0.005832675
0.011291567
0.013914332
0.012768565
0.008313589
0.002247153
-0.003075671
-0.005674348
-0.004800394
-0.001355491
0.002652206
0.005251473
0.005299917
0.002789133
-0.001332094
-0.005577559
-0.008575983
-0.009498859
-0.007945691
-0.003960425
0.001565162
0.006787994
0.009751731
0.009674596
0.007365611
0.004493834
0.002752515
0.003115596
0.005374425
0.008192193
0.009701041
0.008257765
0.003184487
-0.004634884
-0.012894362
-0.018839557
-0.020413708
-0.016890493
-0.009040984
0.000814647
0.009462043
0.014131934
0.013847324
0.009786528
0.004591901
0.000976565
0.000711547
0.004057581
0.00966496
0.014987891
0.017340392
0.015017009
0.008100817
-0.001418817
-0.010202172
-0.014728339
-0.012935042
-0.005225617
0.005608987
0.015499891
0.020859222
0.020054213
0.013943991
0.005163204
-0.0032408
-0.009030603
-0.011246019
-0.010089332
-0.006545939
-0.0020384
0.002061576
0.004944057
0.006512854
0.007151281
0.007377919
0.007660493
0.00833666
0.009479217
0.010721229
0.011369883
0.010779363
0.008796473
0.005979295
0.003274312
0.001516025
0.000982994
0.001302021
0.001715685
0.001496112
0.000255226
-0.001929628
-0.00449726
-0.006596201
-0.007404689
-0.006464578
-0.003979809
-0.000780655
0.00189553
0.002844795
0.001432083
-0.001991141
-0.006145342
-0.009228126
-0.009756553
-0.007371717
-0.003018871
0.001567142
0.004624502
0.005157373
0.003392072
0.000593895
-0.001674783
-0.002380283
-0.001406288
0.000347771
0.001580842
0.001106851
-0.001603808
-0.006056803
-0.010679215
-0.013507261
-0.012992911
-0.008806486
-0.001945587
0.005685045
0.012079395
0.015646021
0.015366446
0.01116043
0.004260564
-0.002985468
-0.008005645
-0.009017057
-0.005906759
-0.000378762
0.004858578
0.007505055
0.006754966
0.003474447
-0.000503006
-0.003097884
-0.002822804
0.000461514
0.005346319
0.009494311
0.010677976
0.007783021
0.001473623
-0.005977581
-0.011589989
-0.012797632
-0.008665214
-0.00045134
0.008700772
0.015148541
0.016515913
0.012773072
0.006125535
-0.000253346
-0.003785231
-0.003503193
-8.361E-05
0.004590723
0.008268256
0.009250547
0.007147323
0.002960522
-0.001444245
-0.004308583
-0.004782466
-0.003202104
-0.00076797
0.001179435
0.002026357
0.002233031
0.002734269
0.003956582
0.005361693
0.005718243
0.003888923
-0.000345411
-0.005986782
-0.011240504
-0.014264409
-0.013934303
-0.010489777
-0.005446744
-0.000690085
0.002649367
0.004524828
0.005617013
0.006882307
0.009019893
0.012131207
0.015555928
0.018165525
0.018889224
0.017110597
0.012979949
0.007352231
0.001657656
-0.002577317
-0.004465249
-0.004328698
-0.003566245
-0.003737267
-0.005653517
-0.008714089
-0.011053638
-0.010683171
-0.006994289
-0.00151056
0.00290914
0.003834959
0.000845848
-0.004171172
-0.008177423
-0.008684119
-0.004856064
0.002245283
0.01012632
0.015789531
0.017072653
0.013457105
0.006091332
-0.002864491
-0.011051545
-0.016575207
-0.018586467
-0.017346759
-0.013979795
-0.00969397
-0.005239907
-0.000857839
0.003324783
0.007053327
0.010031249
0.011892256
0.012181147
0.010523546
0.007132601
0.003033909
-0.000401625
-0.00220434
-0.002457365
-0.002175753
-0.002656593
-0.004437361
-0.006793983
-0.008141763
-0.007056321
-0.003110559
0.002987457
0.009774966
0.015509419
0.018727414
0.018820337
0.016471474
0.013269321
0.010721013
0.009490404
0.009285231
0.009128179
0.007695609
0.003893033
-0.002433387
-0.01009608
-0.016766148
-0.019994152
-0.01822157
-0.01162269
-0.001990914
0.007826283
0.014875867
0.017172325
0.014512785
0.008516148
0.001646576
-0.00399046
-0.007298011
-0.008230309
-0.007646533
-0.006775954
-0.006455481
-0.006516182
-0.005730176
-0.002714514
0.002942273
0.010136759
0.016704861
0.020550848
0.020597364
0.017048456
0.011090199
0.004376394
-0.001533848
-0.005653577
-0.007747325
-0.008077324
-0.007141707
-0.005550907
-0.003736682
-0.001799129
0.00027947
0.002330181
0.004029053
0.005154641
0.005651917
0.005741631
0.005774819
0.005789165
0.005297777
0.003605435
0.000413879
-0.003906582
-0.008546498
-0.012493386
-0.014898132
-0.015310779
-0.013587069
-0.009676472
-0.003618814
0.004263667
0.013164839
0.021723057
0.027952646
0.029848126
0.026425706
0.018272427
0.007308018
-0.003860814
-0.012680141
-0.017543106
-0.018493924
-0.016976297
-0.014811946
-0.013152364
-0.012147858
-0.01110888
-0.009191882
-0.005859924
-0.000986842
0.005191467
0.012064783
0.018451262
0.022726167
0.023520361
0.020406423
0.014395656
0.007528656
0.001960513
-0.001023726
-0.001429146
-0.00043893
0.00025624
-0.000700412
-0.003643542
-0.007874234
-0.012006435
-0.01436413
-0.013566992
-0.009296742
-0.002759957
0.00378277
0.008081656
0.008906094
0.006416773
0.001749344
-0.003632629
-0.00830391
-0.010948781
-0.010660157
-0.00726996
-0.001696196
0.004154844
0.008024545
0.008270293
0.004655066
-0.001391082
-0.007249614
-0.010319338
-0.009292618
-0.004915259
0.000367044
0.003515185
0.002462075
-0.00269005
-0.009480078
-0.014273404
-0.014123632
-0.008399562
0.001033143
0.010757146
0.017542569
0.019619509
0.017196136
0.012269954
0.007513297
0.005120758
0.005841514
0.008828432
0.012054833
0.013347587
0.011258227
0.005498987
-0.002753749
-0.011025111
-0.016422393
-0.017014412
-0.012612588
-0.004806115
0.003735189
0.010250778
0.012869528
0.011287292
0.00670631
0.001137148
-0.003323074
-0.00501365
-0.003131177
0.001808227
0.007874662
0.01238793
0.013030641
0.008971559
0.001311381
-0.007169916
-0.013204769
-0.014429488
-0.010462258
-0.003258726
0.003692849
0.007156646
0.005878824
0.000811754
-0.005595175
-0.010418263
-0.011295106
-0.007448476
-0.00021149
0.007526946
0.012668579
0.013174097
0.008860596
0.001274393
-0.00690977
-0.012681694
-0.013721689
-0.009559778
-0.002078274
0.005303292
0.009531576
0.009286096
0.005255597
-0.000471045
-0.005336688
-0.007220928
-0.005197516
0.00024141
0.007331515
0.013721526
0.017262349
0.016760309
0.012377329
0.005689594
-0.000953016
-0.005534315
-0.007011632
-0.00556418
-0.002505374
0.000361425
0.001637266
0.000924112
-0.001198006
-0.003388211
-0.004080596
-0.002304002
0.001908062
0.00771435
0.013578661
0.017500388
0.01756569
0.012947239
0.004360866
-0.005958851
-0.014978371
-0.020014229
-0.019764036
-0.01477212
-0.006967093
0.001168093
0.00740464
0.010349268
0.00991478
0.007369897
0.004774645
0.003791121
0.00451407
0.00540772
0.004384799
8.16288E-05
-0.00720744
-0.015576222
-0.022450341
-0.025814093
-0.025156339
-0.02147238
-0.016478537
-0.011674345
-0.00752191
-0.003292932
0.002061098
0.008776452
0.015952307
0.021950012
0.025040184
0.023963415
0.018473154
0.009667102
-0.000112305
-0.00800169
-0.011841094
-0.011097054
-0.007156108
-0.002508592
0.00051981
0.000562258
-0.00242455
-0.007133301
-0.011222947
-0.012307905
-0.009187062
-0.002537223
0.005136124
0.010635003
0.011374492
0.006514951
-0.002518758
-0.012583899
-0.020138416
-0.022598939
-0.019127703
-0.010966128
-0.001108357
0.007001405
0.010954128
0.010380738
0.006922669
0.003345715
0.00214733
0.004334003
0.008875534
0.013245346
0.014741721
0.011813365
0.004578198
-0.005407987
-0.015849374
-0.024286619
-0.028671312
-0.027972022
-0.022566389
-0.014219821
-0.005472167
0.001145072
0.003866168
0.002397467
-0.001895587
-0.006572704
-0.009338282
-0.009043985
-0.005949102
-0.001363892
0.002987829
0.00555455
0.005518364
0.003032789
-0.000895525
-0.004872764
-0.007610079
-0.008257499
-0.006803946
-0.003914182
-0.00034397
0.003444099
0.007200587
0.010621829
0.01326472
0.014333407
0.012830341
0.008158953
0.000903447
-0.007130089
-0.013644821
-0.017142984
-0.01764133
-0.016359977
-0.014623958
-0.013222594
-0.012385309
-0.011823265
-0.010829089
-0.008715911
-0.005421745
-0.001584806
0.002045463
0.005127231
0.007761558
0.010304835
0.012949922
0.015485383
0.017290508
0.017515699
0.015448393
0.010814794
0.004129573
-0.003167793
-0.008738987
-0.01007649
-0.005662622
0.003879711
0.015743607
0.026026605
0.031284607
0.029786893
0.022049044
0.010514722
-0.001475873
-0.010776042
-0.015199114
-0.014122666
-0.008792293
-0.002053225
0.002731803
0.002983061
-0.001908115
-0.010146504
-0.018427608
-0.023644929
-0.024235824
-0.020484795
-0.013965083
-0.006845322
-0.001255928
0.001431928
0.001100804
-0.000923626
-0.002524274
-0.001921976
0.001088279
0.00498651
0.007742935
0.008308404
0.007085824
0.005409807
0.004522098
0.004831864
0.005737022
0.006080994
0.005036182
0.002714673
8.03465E-05
-0.001849391
-0.002949338
-0.004147135
-0.006701599
-0.011120175
-0.016642391
-0.021328981
-0.022904738
-0.019942231
-0.01268651
-0.003098735
0.006106368
0.012517577
0.014545377
0.011654919
0.004829028
-0.003287422
-0.009264733
-0.010335774
-0.005662619
0.003107194
0.012335314
0.017836814
0.016907513
0.00952675
-0.001816369
-0.013248023
-0.021063003
-0.022990866
-0.01880824
-0.010234124
-0.000343005
0.0073866
0.010405472
0.008160722
0.002236457
-0.004373127
-0.008647498
-0.008947843
-0.005678246
-0.000792907
0.003423866
0.005370517
0.004641196
0.001916727
-0.001482034
-0.004321533
-0.005761917
-0.005494972
-0.003648577
-0.000754532
0.002362404
0.004732463
0.005392999
0.003782448
0.000178409
-0.004184925
-0.007455967
-0.007710279
-0.00386381
0.00354666
0.012195821
0.018879487
0.020805959
0.01674784
0.007658678
-0.003508976
-0.013035835
-0.018023895
-0.017570083
-0.01281626
-0.006004286
0.000646569
0.005710799
0.008789515
0.010253398
0.010591159
0.010057109
0.008721638
0.006786547
0.004595378
0.002502165
0.000685585
-0.000639341
-0.001092776
-0.000432401
0.001044117
0.002580318
0.003407969
0.003519522
0.003632092
0.004644147
0.006850624
0.009792522
0.012425295
0.013577538
0.012558953
0.00954083
0.005345894
0.001040423
-0.002327398
-0.003820615
-0.002949286
-9.16942E-05
0.003508866
0.006351255
0.007317435
0.005918855
0.002482144
-0.001906777
-0.005688796
-0.007463837
-0.006609475
-0.003591512
0.000363083
0.003664583
0.005006208
0.003905885
0.001057071
-0.002027588
-0.003672183
-0.002931142
-0.000188047
0.002963039
0.004610845
0.003558484
-0.000146723
-0.005214325
-0.009537941
-0.011168509
-0.009364454
-0.005045225
-0.000283374
0.00285449
0.003161044
0.00069292
-0.003196585
-0.006368226
-0.006661612
-0.003047346
0.00367711
0.01100852
0.015763679
0.015507706
0.009658377
-0.000232851
-0.011018638
-0.019047624
-0.021454831
-0.017353086
-0.008200866
0.002761617
0.011705344
0.01572883
0.013993238
0.008043922
0.00103898
-0.003744925
-0.0042938
-0.000592552
0.005543631
0.011202183
0.013604465
0.011284186
0.004644624
-0.004170047
-0.011970255
-0.015623649
-0.013388266
-0.005890277
0.003787372
0.011301473
0.013142622
0.008704401
0.000538383
-0.007140209
-0.010491328
-0.007768679
-0.000151535
0.008826023
0.014948022
0.015106626
0.008472472
-0.003315465
-0.016762075
-0.027676382
-0.03247003
-0.029466949
-0.019430556
-0.005223048
0.009253278
0.020366118
0.025911296
0.025716828
0.021359166
0.015237972
0.009592053
0.005795956
0.004310555
0.004819822
0.006432729
0.007910852
0.008208682
0.006742389
0.003473219
-0.001097591
-0.006002576
-0.010123803
-0.012632607
-0.013233779
-0.012215945
-0.010418369
-0.008949669
-0.008646809
-0.009694513
-0.011428392
-0.012561793
-0.011538015
-0.007388951
-0.000492991
0.007400676
0.014022304
0.017701979
0.017844042
0.014855787
0.009789951
0.004024451
-0.000894986
-0.003415191
-0.002487926
0.001597169
0.007107661
0.011368595
0.011727285
0.006705019
-0.002940085
-0.014080171
-0.022623506
-0.025513267
-0.022050217
-0.014106928
-0.005199118
0.001070617
0.002555162
-0.000683551
-0.006711501
-0.012702141
-0.016001714
-0.0150047
-0.009770571
-0.002079667
0.005357246
0.010065728
0.010724282
0.007425884
0.001656261
-0.00405962
-0.007247587
-0.006598505
-0.002568381
0.002867603
0.006937176
0.007158889
0.002513139
-0.005913347
-0.015377579
-0.022592939
-0.025093125
-0.02206649
-0.014651469
-0.005494381
0.002338318
0.006563979
0.006672052
0.003966372
0.000660483
-0.001455959
-0.00168934
-0.000479874
0.000971698
0.001329318
-0.000300184
-0.003894056
-0.008253325
-0.01136325
-0.011379362
-0.007494084
-0.000429564
0.007671526
0.013834206
0.015389462
0.011242379
0.00265943
-0.007122921
-0.014341012
-0.016424214
-0.013021383
-0.006071894
0.001198494
0.005751961
0.005889742
0.001585875
-0.005711867
-0.013359788
-0.018250535
-0.017920159
-0.01185142
-0.001852924
0.008517003
0.015426825
0.016365812
0.011289857
0.00269722
-0.005457932
-0.009453743
-0.007523576
-0.00042544
0.008947689
0.016956817
0.021028316
0.02073102
0.017530098
0.013585779
0.010671339
0.009444959
0.009339884
0.009257612
0.008613671
0.007608362
0.006728202
0.006204965
0.005998828
0.006001879
0.006106847
0.005979344
0.00514511
0.003165324
-8.33433E-05
-0.004235563
-0.008630746
-0.012447666
-0.014906581
-0.015501972
-0.014406522
-0.012477266
-0.01079729
-0.00986205
-0.009360601
-0.008580646
-0.006950987
-0.004165444
-0.00017975
0.004652437
0.009466691
0.01287712
0.013317066
0.009823132
0.002714292
-0.006293882
-0.014580604
-0.019499344
-0.019293848
-0.013940189
-0.00533524
0.003343256
0.009169244
0.01068869
0.008378688
0.004098213
-8.88435E-06
-0.002398589
-0.002480112
-0.00065197
0.002122707
0.004777856
0.006375024
0.006103529
0.003456408
-0.001204328
-0.006208554
-0.00916073
-0.008368835
-0.003990458
0.00177285
0.005930691
0.006543051
0.003734704
-0.000726053
-0.004593986
-0.006158235
-0.004701416
-0.000555511
0.005330588
0.01175732
0.017465974
0.021112835
0.021634035
0.018801225
0.013451689
0.007147963
0.001429889
-0.002857809
-0.005587628
-0.006956337
-0.007194642
-0.006584583
-0.005624452
-0.004737387
-0.003963266
-0.00285315
-0.000990858
0.001722959
0.004955997
0.00810628
0.010442135
0.011454028
0.011241254
0.010316236
0.009102756
0.007576351
0.005164059
0.001324816
-0.003698251
-0.008562073
-0.01156403
-0.011757213
-0.009361192
-0.005228508
-0.000150574
0.005449741
0.011242381
0.016610758
0.020546566
0.022030683
0.020536608
0.016278775
0.010082425
0.002934133
-0.004127711
-0.009927738
-0.013502765
-0.014541849
-0.013261617
-0.010065779
-0.005364574
0.000150577
0.005456166
0.00927132
0.010467508
0.008517428
0.003931683
-0.001716699
-0.006339805
-0.008313809
-0.007304644
-0.004379926
-0.001200095
0.000885783
0.001218619
-0.000250834
-0.003024549
-0.00606965
-0.008217888
-0.008524656
-0.0066288
-0.00288853
0.001416299
0.004495121
0.005023174
0.002694865
-0.001804165
-0.007207495
-0.011980801
-0.014906587
-0.015498124
-0.014201568
-0.011992466
-0.009884962
-0.008473749
-0.007378405
-0.005157634
-0.000138152
0.008362791
0.019369113
0.030342567
0.038037269
0.039667409
0.034046537
0.02247453
0.008413471
-0.004099824
-0.012086202
-0.014443466
-0.011979035
-0.006952432
-0.002253743
-0.00012033
-0.001178577
-0.004121546
-0.006370257
-0.005367677
0.000137197
0.009376346
0.019808419
0.028083901
0.031330106
0.02824293
0.019653183
0.008151405
-0.003045799
-0.011385409
-0.015570765
-0.015464887
-0.011743621
-0.005566704
0.001462326
0.007462335
0.010846966
0.011013869
0.008529316
0.00466615
0.000607017
-0.003014633
-0.006037681
-0.008528875
-0.010626372
-0.012550813
-0.014683264
-0.017308494
-0.02015945
-0.022091277
-0.021666961
-0.018002006
-0.011295804
-0.002633154
0.006261593
0.013510247
0.017684736
0.018339116
0.016105982
0.01227477
0.008209586
0.004881163
0.00257293
0.001016926
-0.000140937
-0.000967087
-0.001292643
-0.001008196
-0.000190985
0.000884124
0.00169732
0.001689504
0.000607809
-0.001134047
-0.002553235
-0.002636418
-0.001065585
0.00162516
0.004221804
0.005350174
0.004106505
0.000611983
-0.00397103
-0.007878467
-0.009505344
-0.00791401
-0.003067156
0.004141514
0.012094919
0.018898542
0.022761551
0.022610441
0.018689515
0.012561201
0.006478653
0.00239998
0.00112794
0.00216633
0.004081722
0.00513601
0.004014117
0.000281717
-0.0054681
-0.011657381
-0.016187027
-0.017221723
-0.01421088
-0.008316965
-0.002040915
0.00171402
0.000941718
-0.004442344
-0.012191379
-0.018717567
-0.021144044
-0.018780836
-0.013062652
-0.006432405
-0.001174135
0.00140934
0.001576347
0.0009771
0.00175695
0.005160475
0.010580722
0.015859655
0.018483064
0.016915818
0.011351689
0.003509407
-0.004226248
-0.009873775
-0.012708085
-0.013157882
-0.012277239
-0.010914523
-0.009398288
-0.007714028
-0.005722411
-0.003394317
-0.001007022
0.000781081
0.001174779
-0.000215611
-0.002760224
-0.004978585
-0.005263139
-0.002672116
0.002609813
0.00941927
0.015930575
0.020150882
0.02052488
0.016469277
0.008956782
0.000421742
-0.006257213
-0.009052123
-0.007593537
-0.003194068
0.001844738
0.005253294
0.005476346
0.002109809
-0.003876227
-0.010156024
-0.01378747
-0.012506116
-0.005981963
0.003789947
0.013217511
0.018624372
0.018005372
0.011742701
0.002325732
-0.006489152
-0.011083674
-0.009551594
-0.002691337
0.006482132
0.014023853
0.016737508
0.013414382
0.005112403
-0.005592715
-0.01561321
-0.022238958
-0.023981828
-0.020977085
-0.015072249
-0.009183579
-0.005849052
-0.005784766
-0.007510672
-0.008508222
-0.007033581
-0.003324466
0.000817155
0.003479798
0.003890785
0.002616444
0.000943479
0.000143556
0.000911041
0.002997885
0.005379508
0.006654921
0.005816782
0.002714139
-0.001932573
-0.006760531
-0.010029379
-0.010207627
-0.006811436
-0.000692436
0.006233499
0.011826746
0.014406796
0.013329544
0.00932581
0.004331699
0.000648276
-0.000340333
0.001056213
0.003064102
0.003711203
0.002126455
-0.001015157
-0.004111215
-0.005457979
-0.004100295
-0.000370357
0.004171547
0.00751239
0.008053022
0.005298255
-5.24585E-05
-0.006511309
-0.012304966
-0.015922923
-0.01659486
-0.014455774
-0.010173908
-0.004608656
0.001392797
0.006968113
0.011231618
0.013434884
0.013199575
0.010456639
0.005523231
-0.000743612
-0.006967526
-0.011687303
-0.013926485
-0.013541084
-0.011138855
-0.007934188
-0.005423779
-0.004815916
-0.006332258
-0.008994579
-0.011117766
-0.011001824
-0.007561525
-0.000926194
0.007424281
0.014756814
0.018133627
0.015785514
0.008185501
-0.002215311
-0.011875295
-0.017397351
-0.016893438
-0.010890219
-0.002189671
0.005539398
0.009419107
0.008490503
0.00374562
-0.002456722
-0.007257219
-0.00835877
-0.004940684
0.00195581
0.009913229
0.016159839
0.018609333
0.016515209
0.010881117
0.004220573
-0.000763794
-0.002589045
-0.001777186
-0.000118834
0.000630345
-0.000472546
-0.003670897
-0.008658048
-0.014666405
-0.020514018
-0.024864506
-0.026549032
-0.024946938
-0.020184605
-0.013103439
-0.005237124
0.001544124
0.005518792
0.005926996
0.003332707
-0.000562687
-0.003849521
-0.005342258
-0.005095816
-0.004192371
-0.004113793
-0.005843605
-0.009286419
-0.013036269
-0.014867836
-0.01302797
-0.007329805
0.000555996
0.008069027
0.013135132
0.01513906
0.014906428
0.013635031
0.012106913
0.010427899
0.008224096
0.004942561
0.000363347
-0.005012256
-0.009893635
-0.012744108
-0.012423849
-0.008862684
-0.003454376
0.001509062
0.004082312
0.003541304
0.000379993
-0.003956043
-0.007645941
-0.00910506
-0.007433111
-0.002765575
0.003534297
0.009243273
0.012132821
0.010791141
0.005212558
-0.002990128
-0.010976453
-0.015774382
-0.015668558
-0.011023772
-0.003786304
0.00362438
0.009237487
0.011969716
0.011631633
0.008837631
0.00465779
0.0002117
-0.003505283
-0.005704801
-0.00602843
-0.004609616
-0.002093531
0.000619751
0.0028311
0.004355258
0.005352699
0.006178637
0.007210442
0.008713882
0.010393107
0.011363566
0.010685095
0.00795768
0.003532091
-0.001524432
-0.005655776
-0.007330344
-0.005640033
-0.000979989
0.004931378
0.009687503
0.01133167
0.009341873
0.004611389
-0.001044594
-0.005456318
-0.006708177
-0.004101149
0.001342434
0.007024591
0.01006455
0.008765744
0.003632726
-0.002969634
-0.007975361
-0.009077823
-0.005484005
0.001920258
0.010773685
0.017721729
0.019675235
0.015234125
0.005528589
-0.006376519
-0.016795154
-0.022613861
-0.022107111
-0.015685464
-0.006082221
0.00263251
0.006880596
0.005255697
-0.001017947
-0.008923821
-0.015121186
-0.017193575
-0.014280259
-0.00716387
0.002026622
0.01035665
0.014920662
0.013838754
0.007270815
-0.002579086
-0.012450773
-0.019308672
-0.021370034
-0.018316957
-0.01126036
-0.002325627
0.00598042
0.011752985
0.014136961
0.013392064
0.010592067
0.007078168
0.004053461
0.002376964
0.002417484
0.003920335
0.005906759
0.00697523
0.005914573
0.002517258
-0.00230192
-0.007012917
-0.01036789
-0.011915222
-0.011823795
-0.010558072
-0.008603604
-0.00649503
-0.004599444
-0.002964271
-0.001454943
-0.000290388
3.25987E-05
-0.000741417
-0.002240149
-0.003724588
-0.00462113
-0.004849964
-0.004559737
-0.003756604
-0.002200491
0.000306815
0.003698833
0.007560024
0.011142494
0.013446128
0.01357631
0.011085279
0.006212572
-6.14437E-05
-0.006221499
-0.010765598
-0.012667822
-0.011786859
-0.008890782
-0.00555524
-0.003569621
-0.003974456
-0.00649461
-0.009693498
-0.011771776
-0.011356934
-0.008176246
-0.003209221
0.00181524
0.005365485
0.006699885
0.005954562
0.003845399
0.001182381
-0.00144247
-0.003735716
-0.005733006
-0.007621795
-0.009653183
-0.011744898
-0.013145674
-0.012620726
-0.00889004
-0.001269098
0.009511816
0.021156886
0.030552228
0.035180847
0.034114301
0.028275467
0.019694018
0.010794079
0.003729829
-0.000211756
-0.001077142
-9.32417E-05
0.001053597
0.000978551
-0.000784447
-0.003607086
-0.00595991
-0.006127614
-0.003051842
0.003006403
0.010427578
0.016862552
0.020026538
0.018688604
0.013157715
0.005195478
-0.002742511
-0.008684495
-0.011992526
-0.013291757
-0.01353183
-0.013446666
-0.013421239
-0.01352005
-0.013579035
-0.013163013
-0.011527463
-0.007719908
-0.001166528
0.007505436
0.016287559
0.022352975
0.023413843
0.018799567
0.009642208
-0.001562007
-0.011711344
-0.018103551
-0.019444855
-0.016369563
-0.01093845
-0.005701752
-0.002646694
-0.00250629
-0.004472748
-0.006535234
-0.006512055
-0.003282442
0.002823659
0.010140349
0.016339587
0.019179301
0.017553869
0.012098241
0.00500214
-0.001028967
-0.003984195
-0.003199582
0.000507927
0.005298469
0.009138727
0.01055422
0.009239411
0.006155395
0.002979258
0.00114646
0.00101125
0.001855763
0.002390884
0.001645936
-0.00042699
-0.002874612
-0.00423203
-0.003309637
0.000291834
0.006360356
0.014211415
0.022590047
0.029555699
0.032725734
0.030320132
0.022112147
0.009816872
-0.003474559
-0.014425852
-0.020634296
-0.021575424
-0.018561101
-0.013792291
-0.009199856
-0.006093948
-0.005075311
-0.005828236
-0.007115745
-0.007277774
-0.005186755
-0.000856499
0.00439128
0.008464922
0.009448926
0.006641969
0.001145818
-0.004482385
-0.007483165
-0.006314006
-0.001409875
0.005089978
0.010344609
0.011966347
0.008858136
0.00164106
-0.007483752
-0.015394496
-0.019249314
-0.017896018
-0.012304749
-0.005060856
0.000934602
0.003788072
0.003397531
0.001055626
-0.001385359
-0.002274888
-0.000755495
0.003070901
0.00833035
0.013832654
0.018402286
0.021281557
0.022263206
0.021584309
0.019488312
0.016232952
0.011987967
0.006899596
0.001100158
-0.004989133
-0.010488439
-0.014216664
-0.01523953
-0.013296035
-0.00874305
-0.002370059
0.004650996
0.011058781
0.01566642
0.017703429
0.016957892
0.01388335
0.009396579
0.004588104
0.000362924
-0.003070417
-0.006146298
-0.009287966
-0.012255934
-0.014184495
-0.01405892
-0.011277445
-0.005960134
0.001090574
0.008616236
0.015149062
0.019319375
0.020294121
0.018086306
0.013496977
0.007689564
0.001904099
-0.002937508
-0.006607922
-0.009407756
-0.011740238
-0.013969465
-0.016445134
-0.019404269
-0.022605458
-0.024967435
-0.024845124
-0.020964506
-0.013450621
-0.004035367
0.004570221
0.009702752
0.009799422
0.005124017
-0.002161145
-0.008832769
-0.012063505
-0.010775514
-0.006108353
-0.000677507
0.002835001
0.002921504
4.10558E-05
-0.003598847
-0.005255484
-0.003011588
0.003400586
0.012478883
0.021504508
0.027345482
0.027606108
0.021507232
0.010362378
-0.002725328
-0.013931846
-0.020126589
-0.020085962
-0.014847229
-0.006899926
0.000987908
0.00671851
0.009285232
0.008896299
0.00664261
0.003876713
0.001725319
0.000708879
0.000796507
0.001525186
0.002306481
0.002559078
0.001652793
-0.000817474
-0.004737066
-0.009204944
-0.012782169
-0.013984571
-0.012016509
-0.007329331
-0.001481504
0.003342921
0.005334966
0.003969307
0.000213945
-0.003949622
-0.006303138
-0.005371801
-0.001219096
0.004359167
0.008613253
0.00913408
0.004908579
-0.003324886
-0.013303739
-0.02189204
-0.026050899
-0.024205682
-0.017196297
-0.008076572
-0.000538653
0.003047882
0.002494615
-0.000640949
-0.003991428
-0.005510873
-0.004419542
-0.001545567
0.001320699
0.002585407
0.001681588
-0.000971742
-0.004398499
-0.007428025
-0.008902187
-0.008111793
-0.005395514
-0.001942314
0.000967896
0.002734748
0.003583861
0.004097996
0.004443142
0.004199482
0.002734046
-0.00024484
-0.004249964
-0.007775156
-0.008811081
-0.005937537
0.000844408
0.009841341
0.018204929
0.022979626
0.022525547
0.017236551
0.009066946
0.00050814
-0.006427911
-0.010645648
-0.012008791
-0.011036936
-0.008546491
-0.005228773
-0.001732485
0.001478658
0.004175666
0.006305224
0.007813644
0.008612497
0.008655642
0.008073633
0.007121851
0.006171514
0.005403172
0.004746061
0.004084828
0.003521336
0.003166873
0.002889972
0.002225958
0.000868383
-0.000894989
-0.002444034
-0.003294057
-0.003342124
-0.002702893
-0.001377325
0.000722418
0.003694881
0.007357962
0.011256941
0.014683321
0.016974211
0.01766365
0.016555352
0.013691014
0.009256273
0.003517108
-0.003039803
-0.009482272
-0.014294599
-0.01576892
-0.012968442
-0.00655188
0.001277606
0.007727462
0.010659833
0.009594091
0.005610752
0.000656094
-0.003127692
-0.004038792
-0.00147571
0.003557367
0.008866487
0.012203957
0.01231433
0.009286304
0.004167956
-0.001748225
-0.007416465
-0.0120605
-0.015134506
-0.01648127
-0.016376891
-0.015403699
-0.013944418
-0.011665035
-0.007737578
-0.001485185
0.0068586
0.01607259
0.024313707
0.029672447
0.030926231
0.027940009
0.021411143
0.012517464
0.002747265
-0.00628141
-0.013264083
-0.017495845
-0.018779339
-0.017119649
-0.012941841
-0.007111035
-0.00071235
0.005323843
0.010216784
0.013235817
0.013767565
0.011649248
0.007544078
0.002824407
-0.001031912
-0.003203597
-0.004095803
-0.00507194
-0.007631703
-0.012298221
-0.018078228
-0.022895052
-0.024429432
-0.021087036
-0.012741003
-0.001325621
0.009588418
0.016463395
0.017538184
0.013435102
0.0065749
3.99879E-05
-0.003636797
-0.003417173
-0.00021636
0.003578881
0.005234982
0.003126513
-0.002483918
-0.009414348
-0.014576159
-0.015645486
-0.012167127
-0.005561395
0.001775154
0.007495906
0.010049673
0.009077122
0.005723484
0.00222575
0.000797569
0.002479204
0.006747473
0.012126555
0.016836055
0.019233625
0.0182668
0.013952869
0.007396437
0.000332561
-0.005595342
-0.009212441
-0.010088263
-0.008497141
-0.00523921
-0.001354201
0.002081708
0.004235943
0.004698638
0.003797602
0.002511057
0.001868667
0.002252891
0.003159387
0.003525464
0.002106702
-0.001965978
-0.008680479
-0.016871014
-0.024376978
-0.028803422
-0.028459503
-0.02307694
-0.014099865
-0.004321262
0.003150444
0.006133131
0.004442074
-2.64429E-05
-0.004099387
-0.004880305
-0.001194204
0.005793343
0.013029206
0.01698348
0.015257682
0.007720294
-0.003367392
-0.014153286
-0.020799859
-0.020864306
-0.014171914
-0.002805938
0.009606241
0.01917967
0.023089192
0.020644085
0.013442694
0.004635517
-0.002448003
-0.005647637
-0.004664486
-0.000968321
0.002901435
0.004394332
0.001914059
-0.004549662
-0.013360854
-0.021646775
-0.026334544
-0.025460753
-0.01891112
-0.008330347
0.003510367
0.013336876
0.018297101
0.016928763
0.009857874
-0.000371648
-0.01033808
-0.01717671
-0.019474024
-0.017594495
-0.013290683
-0.008776292
-0.005861426
-0.005489621
-0.007695349
-0.011442094
-0.014741345
-0.015360234
-0.01206066
-0.005505084
0.001849288
0.006843022
0.007235381
0.003103124
-0.003060412
-0.007641446
-0.007889815
-0.003164844
0.004943472
0.013436172
0.019292242
0.020560961
0.016841406
0.009260716
-5.46344E-06
-0.008492327
-0.014270458
-0.016266783
-0.014349568
-0.009321842
-0.00284779
0.002946561
0.006274716
0.006210588
0.002884303
-0.002570362
-0.008333936
-0.012415124
-0.013356574
-0.010832942
-0.005741144
0.000161389
0.004968792
0.007285805
0.006866841
0.004816076
0.003166717
0.003714148
0.007054241
0.01224774
0.017129279
0.019235017
0.016960826
0.010341821
0.001018154
-0.008459727
-0.015553096
-0.018548683
-0.017029076
-0.011993161
-0.005384863
0.000788842
0.005437427
0.008477871
0.010236963
0.010917947
0.01065898
0.009783422
0.008652482
0.007448101
0.006240293
0.005062997
0.003787369
0.002198871
0.000331814
-0.001356405
-0.002043971
-0.001008096
0.001770919
0.00538208
0.008377936
0.009567543
0.008416906
0.005289159
0.001265406
-0.002197535
-0.003907273
-0.003410426
-0.001304261
0.001010717
0.00173709
-0.000492727
-0.005653897
-0.012135871
-0.017586412
-0.019995493
-0.018343029
-0.012776545
-0.004456474
0.004704094
0.012425775
0.016729639
0.01672557
0.012925617
0.006885999
0.000570285
-0.00416571
-0.005951992
-0.004513801
-0.000984057
0.002384459
0.003442921
0.001308973
-0.003187487
-0.007985041
-0.010779149
-0.010071669
-0.005850289
0.000482931
0.006935304
0.011736123
0.013674424
0.012271989
0.008027539
0.002411059
-0.002675385
-0.005699127
-0.00604406
-0.004027713
-0.000645064
0.002898703
0.00544535
0.006141856
0.004667481
0.001228896
-0.003350049
-0.007732814
-0.010407554
-0.010307028
-0.007227295
-0.00190522
0.004194294
0.009471726
0.012650485
0.013061312
0.01080227
0.006748969
0.002126292
-0.00184131
-0.004008443
-0.003616564
-0.000887385
0.00311576
0.007208672
0.010578046
0.012711083
0.013153814
0.011503653
0.007655097
0.001850307
-0.005279248
-0.012561145
-0.01848086
-0.021607003
-0.021164113
-0.017222954
-0.011009317
-0.004650405
-0.000179158
0.001669966
0.001690413
0.001665521
0.003347049
0.00756816
0.013743044
0.019947208
0.023570572
0.022485507
0.016242858
0.006438509
-0.003923923
-0.011772573
-0.015143445
-0.013753537
-0.008833885
-0.002405119
0.003438319
0.007148184
0.00813326
0.006862077
0.004355842
0.00165803
-0.000479986
-0.001649359
-0.001701335
-0.000792805
0.000470401
0.00119153
0.000575957
-0.001655196
-0.005066535
-0.008767834
-0.011864481
-0.013750592
-0.014158742
-0.013199413
-0.011160585
-0.008520851
-0.005819133
-0.00343778
-0.001437493
0.000159086
0.00121423
0.001666059
0.00170599
0.001666218
0.001810529
0.002203907
0.00296925
0.004453206
0.006898097
0.009939504
0.012430055
0.012862935
0.010173688
0.004465302
-0.002892869
-0.009837269
-0.014276291
-0.014876981
-0.011719577
-0.006300134
-0.000713684
0.003573855
0.006231947
0.007728748
0.008637009
0.009365149
0.01030997
0.011643137
0.013013186
0.013405226
0.011704643
0.007413947
0.001187303
-0.005367413
-0.010366821
-0.012597868
-0.012176174
-0.010301837
-0.008492751
-0.007797529
-0.008372634
-0.00938426
-0.009587452
-0.008159325
-0.005050472
-0.000848685
0.003497842
0.006912767
0.00845159
0.007759525
0.005304356
0.001870426
-0.001746355
-0.004866182
-0.007000826
-0.008009561
-0.00830739
-0.008641296
-0.009442876
-0.010181775
-0.009535904
-0.006191848
0.000316033
0.008881744
0.016764972
0.02057595
0.018090483
0.009699486
-0.001596262
-0.011847463
-0.017955971
-0.018630208
-0.014509246
-0.007706692
-0.000711706
0.004871049
0.008864023
0.011958689
0.014728762
0.016934757
0.017556217
0.015425161
0.010059409
0.002170185
-0.006486149
-0.013839022
-0.018198663
-0.018852078
-0.016317419
-0.011836643
-0.006557015
-0.001033835
0.004449573
0.009183106
0.011992147
0.01200783
0.009438378
0.005457392
0.001645127
-0.000599944
-0.000597268
0.001269628
0.003565176
0.004476382
0.002551836
-0.002706755
-0.010337975
-0.01793986
-0.022578595
-0.022366568
-0.017447395
-0.010092056
-0.003602213
-0.00053115
-0.001328825
-0.004338438
-0.007038124
-0.007246136
-0.003850214
0.002724093
0.010444275
0.016590841
0.019070471
0.017370206
0.012547225
0.006600531
0.001595878
-0.001065908
-0.001040426
0.001053216
0.003868951
0.005781507
0.005656359
0.003512938
0.000559477
-0.001692017
-0.002367915
-0.001628318
-0.000343538
0.000591971
0.000760476
0.00059973
0.001117933
0.003160614
0.006749183
0.01098164
0.014436444
0.015797607
0.014414496
0.010734607
0.006040363
0.002010454
5.20264E-05
0.000684086
0.003237159
0.005990051
0.007041288
0.005188149
0.000530892
-0.005518736
-0.010710203
-0.012969995
-0.011337873
-0.006436314
5.57231E-05
0.006053589
0.009470013
0.008817132
0.003860491
-0.0039129
-0.011710592
-0.016443002
-0.015970509
-0.010088637
-0.000673059
0.008839029
0.014777855
0.014846638
0.009091734
-0.000233809
-0.009685517
-0.01603533
-0.017300839
-0.013328633
-0.005904032
0.001964477
0.007273437
0.008267825
0.005017925
-0.0008511
-0.006999969
-0.011156953
-0.011798056
-0.008599006
-0.002651133
0.003883032
0.008656927
0.010146451
0.008162274
0.003721322
-0.001243294
-0.004581782
-0.004821695
-0.001971008
0.002394093
0.00584713
0.006239008
0.002718952
-0.00379107
-0.010724766
-0.014920558
-0.014277471
-0.008820611
-0.000630022
0.007237096
0.012072066
0.012543058
0.009097727
0.003557417
-0.0016917
-0.004748738
-0.005049297
-0.003469364
-0.001766478
-0.001665739
-0.003968247
-0.008180955
-0.012719327
-0.015662242
-0.01564249
-0.012409076
-0.006861272
-0.000445618
0.005339689
0.009496407
0.011895854
0.013161898
0.014036117
0.01491055
0.015818598
0.016302115
0.015515841
0.012735488
0.008024915
0.002349393
-0.002870927
-0.006526568
-0.008259054
-0.008419744
-0.007740738
-0.006908
-0.006381711
-0.006298205
-0.006441392
-0.006006049
-0.003932803
0.000149133
0.005238092
0.009288287
0.010546087
0.008638884
0.004806118
0.001069435
-0.000933262
-0.000573287
0.001702134
0.004687551
0.006992627
0.007596584
0.006204696
0.003299625
-3.58682E-06
-0.002329806
-0.002699094
-0.001170388
0.001070777
0.002405765
0.001801594
-0.000509959
-0.003149479
-0.004554804
-0.003823078
-0.000973194
0.002980222
0.0064005
0.007816529
0.006436043
0.00240667
-0.003216552
-0.008703171
-0.012357258
-0.013330075
-0.011935563
-0.009415143
-0.007453074
-0.007380971
-0.009457537
-0.012845218
-0.015929127
-0.017074734
-0.015199702
-0.010256338
-0.003313329
0.003517111
0.007985948
0.008936979
0.006903021
0.003699155
0.001430478
0.001420897
0.003571278
0.006415115
0.007855501
0.006217331
0.0011986
-0.005821221
-0.012132921
-0.014797063
-0.01209149
-0.004490139
0.005554818
0.014807025
0.020637883
0.02188578
0.018985151
0.013550559
0.007622707
0.002974497
0.000564399
0.000270905
0.000942575
0.000991231
-0.000948998
-0.005390485
-0.011642234
-0.017897944
-0.021840067
-0.021776742
-0.017475499
-0.010177811
-0.001738212
0.006093951
0.012058843
0.015434264
0.016067552
0.014125876
0.010070273
0.004991268
0.000632698
-0.001320217
-0.000278026
0.00288018
0.006379841
0.008399292
0.007830128
0.004407066
-0.001111618
-0.007025765
-0.011290287
-0.012584485
-0.011090679
-0.008100765
-0.00514452
-0.003304175
-0.003005972
-0.004129204
-0.006052734
-0.007610987
-0.007434665
-0.004637023
0.000438395
0.006050913
0.009676685
0.009303807
0.00481254
-0.001601614
-0.006322034
-0.006142499
-2.94392E-05
0.010125574
0.020308046
0.026326092
0.025483345
0.017420849
0.004211796
-0.010349535
-0.022022065
-0.027795005
-0.026877533
-0.020704735
-0.011921271
-0.003226825
0.003560632
0.008093169
0.011373631
0.014766342
0.018782333
0.022810583
0.025498813
0.025434901
0.021789429
0.014762486
0.005662243
-0.003596015
-0.011238102
-0.016161768
-0.018199739
-0.017885315
-0.015844612
-0.012436536
-0.007969891
-0.003143752
0.001000815
0.00356122
0.004238351
0.003552123
0.002559714
0.00240079
0.00381302
0.00664358
0.009737122
0.011384765
0.010141842
0.005746548
-0.000782211
-0.007694229
-0.013276986
-0.016280066
-0.016468161
-0.014619248
-0.012137207
-0.010240174
-0.009448548
-0.009526912
-0.009713136
-0.009201889
-0.007548034
-0.004896845
-0.001799392
0.001187096
0.003713617
0.005700308
0.007325952
0.008728331
0.009587722
0.009094086
0.006665948
0.002559119
-0.002067575
-0.005622264
-0.006889754
-0.005534211
-0.002099426
0.0021659
0.005635266
0.007084217
0.006407037
0.004614385
0.003141456
0.003148575
0.004917621
0.007697008
0.01015785
0.011179217
0.01028851
0.007742557
0.00439315
0.001305012
-0.000608132
-0.000802064
0.000750302
0.003305782
0.005392572
0.00542576
0.00259718
-0.00264182
-0.008782444
-0.013822908
-0.016091157
-0.015064811
-0.011580513
-0.007372035
-0.004298458
-0.003477072
-0.004606781
-0.006093148
-0.005821547
-0.002231264
0.004812005
0.013727255
0.021816193
0.0264302
0.026098167
0.021055347
0.013215635
0.005406701
1.47175E-05
-0.002173776
-0.002239509
-0.002330025
-0.004305636
-0.008589481
-0.013917818
-0.018049803
-0.019106231
-0.016573552
-0.011656789
-0.006576124
-0.003384462
-0.002960627
-0.004742307
-0.007187627
-0.008577269
-0.007837139
-0.00501691
-0.001133134
0.002316101
0.003961068
0.003221095
0.000660956
-0.002153118
-0.003441429
-0.002131596
0.001693303
0.006734626
0.010936093
0.012073457
0.008791227
0.001542091
-0.007271348
-0.014350427
-0.017107279
-0.01488212
-0.009197018
-0.002957955
0.001054879
0.001547015
-0.000857517
-0.004102974
-0.005787822
-0.004367136
0.000108929
0.006051341
0.010965158
0.012566447
0.009911618
0.003796044
-0.003765001
-0.010382828
-0.014072994
-0.013910428
-0.010358897
-0.004921522
0.000585492
0.004737659
0.007076136
0.008026525
0.0085936
0.009760189
0.01200874
0.01506369
0.017894412
0.019165167
0.017838689
0.013642843
0.007255827
0.000352587
-0.004845786
-0.006507083
-0.003975958
0.001868389
0.008793575
0.014042853
0.015613257
0.013190634
0.008120142
0.002587649
-0.001216102
-0.001588977
0.001904369
0.007916902
0.013715162
0.016498029
0.014741185
0.008735931
0.000407241
-0.007417216
-0.012175
-0.012680144
-0.009657256
-0.005103254
-0.00088257
0.002196254
0.004368153
0.006293662
0.008467862
0.011013547
0.01350565
0.015063315
0.014592322
0.011343011
0.005402955
-0.002299778
-0.010128302
-0.01605428
-0.018343994
-0.016470139
-0.011537319
-0.005684942
-0.001097431
0.001092935
0.001190677
0.000440267
0.000185634
0.001567352
0.005116526
0.010262655
0.015267417
0.018144334
0.017667882
0.013784426
0.007218413
-0.000885834
-0.009319975
-0.016726966
-0.021923946
-0.02420472
-0.023470208
-0.019932327
-0.013920756
-0.006059633
0.002346566
0.009347975
0.013071757
0.012725804
0.009088468
0.003986552
-0.000779689
-0.004298085
-0.006605089
-0.008257071
-0.009903754
-0.011896281
-0.01395636
-0.014968736
-0.013336452
-0.008039695
0.000211648
0.009045323
0.015542446
0.017728906
0.01529001
0.009670908
0.003301879
-0.001536089
-0.003680956
-0.003368942
-0.001569545
0.00078499
0.002993394
0.004341227
0.004221591
0.002573783
7.00634E-05
-0.0020626
-0.00259242
-0.000884983
0.002744431
0.007270331
0.011470246
0.014452345
0.015866181
0.015948775
0.015253071
0.014022088
0.011878881
0.008239834
0.003095098
-0.002748981
-0.007967265
-0.011274707
-0.011866245
-0.009740808
-0.005705172
-0.001090631
0.002855078
0.005538864
0.007101506
0.008024649
0.008842234
0.009843421
0.010954983
0.011711762
0.011340867
0.009193379
0.005062624
-0.000365114
-0.005380794
-0.007829913
-0.006320476
-0.000963071
0.006662849
0.013986282
0.018295981
0.017909936
0.013068059
0.005759078
-0.001342322
-0.006172154
-0.008111313
-0.007955868
-0.007248924
-0.007527699
-0.009727219
-0.013728545
-0.018222008
-0.021175522
-0.020599346
-0.01537212
-0.005839048
0.006217602
0.017987662
0.026433096
0.029075559
0.024972154
0.015199651
0.002621211
-0.009211101
-0.017539096
-0.021304256
-0.021143564
-0.018679616
-0.015590087
-0.012785219
-0.010109675
-0.006959124
-0.002975248
0.001813635
0.007163867
0.012619976
0.017285638
0.019784968
0.018539371
0.012685281
0.002733623
-0.009381317
-0.020948664
-0.029418775
-0.033125803
-0.031693876
-0.025865051
-0.01713865
-0.007159158
0.002499755
0.010536235
0.016112621
0.018987183
0.019420065
0.017862883
0.014977243
0.011610386
0.008525461
0.00634382
0.005442782
0.005870257
0.007053707
0.007985362
0.007628223
0.005432558
0.001746085
-0.00224036
-0.005084838
-0.005769248
-0.003921194
-3.22776E-05
0.004511286
0.00777371
0.008081764
0.004761421
-0.001498037
-0.008654517
-0.014119405
-0.015851197
-0.013300587
-0.007526681
-0.000726162
0.004663841
0.007110285
0.006593366
0.004320407
0.001873482
0.000455472
0.000415059
0.001357634
0.00247032
0.00278683
0.001405323
-0.002109113
-0.007426426
-0.013505067
-0.018915196
-0.0222676
-0.022661672
-0.020039923
-0.015102285
-0.008951649
-0.002823549
0.00193659
0.004145798
0.003333511
0.000166635
-0.00375702
-0.006594217
-0.00702394
-0.004815429
-0.001107492
0.001984497
0.002455434
-0.000514569
-0.0059027
-0.011265832
-0.013793157
-0.011689934
-0.005002519
0.004446299
0.013915404
0.020901292
0.023787148
0.022203416
0.017339168
0.011522977
0.007093537
0.00543888
0.00655071
0.009301032
0.011826054
0.012268783
0.009395827
0.003153336
-0.005080825
-0.012889812
-0.017919305
-0.019013632
-0.016559266
-0.012150968
-0.007791274
-0.005099672
-0.004684508
-0.006003062
-0.007633362
-0.007935471
-0.005844183
-0.001427211
0.004106675
0.008962789
0.011619435
0.011316732
0.008293253
0.003764729
-0.00056162
-0.003343203
-0.00441023
-0.004845734
-0.006267972
-0.009615667
-0.01435161
-0.018667197
-0.020548652
-0.018772539
-0.013239187
-0.004806973
0.004843057
0.013218745
0.017869043
0.017587325
0.013101035
0.006460564
3.8809E-05
-0.004416541
-0.006318391
-0.006513983
-0.006674354
-0.008237855
-0.011526349
-0.015373408
-0.017582135
-0.01605343
-0.010193826
-0.001375781
0.007808609
0.014786041
0.018034122
0.017415393
0.013852249
0.008811088
0.003683372
-0.000686013
-0.004153773
-0.006975182
-0.009478634
-0.011692125
-0.013219814
-0.013480976
-0.012113228
-0.009226408
-0.005387539
-0.001350831
0.002102099
0.004364085
0.005087676
0.004264736
0.002465391
0.000986573
0.001366461
0.004271212
0.008631228
0.011972553
0.011909068
0.007598832
0.000306713
-0.007233402
-0.011858702
-0.011331182
-0.005430146
0.003782292
0.01285256
0.018539321
0.019120581
0.014676524
0.006801162
-0.002079027
-0.009433668
-0.013462613
-0.013709911
-0.010953378
-0.006604174
-0.002122757
0.00124121
0.002628547
0.001760483
-0.000782633
-0.003615175
-0.005115833
-0.004104743
-0.000382727
0.00488234
0.009434949
0.011203192
0.009432485
0.00481607
-0.001087961
-0.006540696
-0.010427951
-0.012645133
-0.013977229
-0.01538432
-0.017224505
-0.018858073
-0.019052701
-0.016753834
-0.011495616
-0.003667305
0.005525435
0.014241668
0.020374906
0.022101235
0.018737265
0.011154217
0.001525971
-0.007408444
-0.013335547
-0.01493127
-0.012197381
-0.006388949
0.000426291
0.005936251
0.008291591
0.006717226
0.001814544
-0.004456206
-0.009487034
-0.011248745
-0.009118757
-0.004098686
0.001652577
0.005621571
0.006072757
0.002919849
-0.002174037
-0.006645071
-0.008305992
-0.006424269
-0.002217717
0.001803841
0.003247063
0.001133401
-0.003632198
-0.008795242
-0.011960406
-0.011947559
-0.009159391
-0.005225564
-0.002037704
-0.0008322
-0.001646202
-0.003269493
-0.004031894
-0.002626839
0.001140997
0.006120387
0.010370299
0.012207114
0.011231514
0.008471825
0.005712885
0.004358626
0.00473787
0.006036459
0.00685988
0.006058619
0.003248828
-0.001151494
-0.006143943
-0.010487365
-0.013249035
-0.013957692
-0.0126052
-0.00949517
-0.005286423
-0.000859336
0.003087658
0.006575597
0.010199121
0.014425263
0.019022461
0.02292449
0.024669555
0.023190199
0.018527908
0.011872771
0.005047629
-9.89271E-05
-0.002264455
-0.001229917
0.001973949
0.005459319
0.007331516
0.006497497
0.003118169
-0.001639345
-0.00638883
-0.010065293
-0.012024416
-0.011947388
-0.010114321
-0.007420846
-0.005140501
-0.004448975
-0.006140784
-0.010375601
-0.016388083
-0.02236486
-0.025993364
-0.025431052
-0.020146071
-0.01115449
-0.000533837
0.009182835
0.015953914
0.018980121
0.018859363
0.016896491
0.014195361
0.011153632
0.007531605
0.00313535
-0.001761179
-0.006416563
-0.009676847
-0.010369017
-0.007860052
-0.002786935
0.002913958
0.006847945
0.007418553
0.004435116
-0.000923573
-0.006667021
-0.010605558
-0.011165889
-0.008064314
-0.002487338
0.003465458
0.007573411
0.00828437
0.005117974
-0.001234195
-0.009062719
-0.016179427
-0.020620164
-0.021283054
-0.01823458
-0.012579774
-0.005957504
-0.000263516
0.002780942
0.002264931
-0.001236764
-0.005729851
-0.008718695
-0.008281692
-0.00399517
0.002904589
0.010051274
0.014934955
0.015913287
0.013052805
0.008154459
0.003882925
0.002411013
0.004553151
0.009283527
0.014127382
0.016298422
0.014144935
0.00805607
0.000314743
-0.005920734
-0.00797685
-0.005011076
0.001363735
0.007888638
0.011465003
0.010778719
0.00675764
0.001794629
-0.00144178
-0.001093258
0.003166502
0.009807884
0.016059688
0.019096921
0.017288691
0.010814853
0.001470951
-0.007988893
-0.014803865
-0.0173708
-0.015712717
-0.011278297
-0.006129117
-0.002097014
-3.16364E-05
0.000476986
0.000812071
0.002449707
0.00606547
0.010965317
0.015248789
0.01701896
0.015554486
0.011616912
0.006788149
0.002668365
0.000162183
-0.000849817
-0.001290406
-0.002262686
-0.004495497
-0.007864868
-0.011352321
-0.013726072
-0.014319965
-0.013080203
-0.010060903
-0.005251199
0.000923951
0.0075292
0.013368837
0.017520575
0.019530176
0.01954559
0.018118586
0.015714534
0.01220181
0.007014303
-1.14625E-05
-0.008068444
-0.01547811
-0.020449094
-0.021724129
-0.019003727
-0.012927494
-0.004829188
0.00372673
0.011401254
0.017180459
0.020247828
0.020207842
0.017376745
0.01275594
0.007608793
0.003076737
-0.000303183
-0.002746363
-0.00506236
-0.007866104
-0.010965323
-0.013226988
-0.013245561
-0.010120488
-0.004226465
0.002823496
0.008956201
0.01259252
0.012981456
0.010299918
0.005451405
-0.000153245
-0.004879929
-0.007444244
-0.007469779
-0.005671026
-0.003477985
-0.002288594
-0.002894478
-0.00504368
-0.00749114
-0.008410322
-0.006298588
-0.000862284
0.006450873
0.012825684
0.01534209
0.012366951
0.004433674
-0.006033994
-0.015626854
-0.02112236
-0.020608706
-0.014428791
-0.005243494
0.003075399
0.007339653
0.006440863
0.001804159
-0.003579581
-0.00670781
-0.005933527
-0.00140645
0.005169894
0.011419664
0.015266561
0.015562784
0.012319415
0.006642075
0.000403868
-0.004561335
-0.006999374
-0.006491607
-0.003424613
0.000946484
0.004689857
0.005902853
0.003475785
-0.002090271
-0.008664259
-0.013356417
-0.013896621
-0.009613095
-0.00162586
0.007598406
0.015076643
0.018333553
0.016364686
0.009980134
0.001574793
-0.005931545
-0.010438333
-0.011299758
-0.009348609
-0.006351844
-0.004312803
-0.004686697
-0.007723877
-0.012414215
-0.016815716
-0.018702524
-0.016459593
-0.010017765
-0.001036891
0.007764717
0.013656115
0.015021291
0.012123605
0.006950499
0.002261768
0.000240605
0.001527099
0.00512643
0.0088523
0.010331601
0.007931405
0.001507884
-0.007286391
-0.01551177
-0.020079955
-0.018945106
-0.011930956
-0.001181462
0.009494269
0.016250197
0.016880647
0.011489893
0.002315673
-0.007052638
-0.013006558
-0.013376062
-0.008494308
-0.001035235
0.005290596
0.007548781
0.004763397
-0.001921983
-0.009839897
-0.015699015
-0.016903392
-0.01282054
-0.005192637
0.002861562
0.008471027
0.010130393
0.008199796
0.004516907
0.001510559
0.000966179
0.003305941
0.007419462
0.011257313
0.012755026
0.010820684
0.006025002
0.000519057
-0.003026638
-0.002968453
0.000421316
0.005206026
0.0089236
0.009916225
0.00818347
0.005165668
0.002761404
0.002278207
0.003833945
0.006442258
0.008560896
0.008640813
0.005771337
0.000194306
-0.006399651
-0.011428876
-0.012683681
-0.009425003
-0.002678065
0.005225613
0.011560761
0.014256272
0.012655518
0.007522076
0.000589022
-0.006057497
-0.010601167
-0.01190923
-0.009931048
-0.00562247
-0.000616584
0.003287802
0.00488679
0.003990516
0.001451306
-0.001281461
-0.002783779
-0.002320442
-0.000100957
0.002890938
0.005535061
0.007013131
0.007170183
0.006356397
0.004907822
0.002768093
-0.000256239
-0.004065559
-0.008100232
-0.011277922
-0.012245172
-0.01003393
-0.004860127
0.001701282
0.007359031
0.010253182
0.00959484
0.00591934
0.000750783
-0.003988266
-0.006854423
-0.007400623
-0.006202774
-0.004530667
-0.00363493
-0.003997154
-0.004811529
-0.00445198
-0.001476357
0.004296801
0.011611831
0.018409834
0.022805446
0.023713333
0.021145433
0.016124344
0.010198312
0.004702753
0.000289585
-0.003222118
-0.006596735
-0.010630229
-0.015589598
-0.020866441
-0.025246799
-0.027289428
-0.025917452
-0.020824209
-0.012792333
-0.003614208
0.004297498
0.008713932
0.008475838
0.003927723
-0.003108855
-0.010001496
-0.014246481
-0.014330038
-0.010299486
-0.00356379
0.003842505
0.009997797
0.013496816
0.013763011
0.011131629
0.006725954
0.002023039
-0.001765189
-0.004294011
-0.006052083
-0.007632711
-0.009192304
-0.010271056
-0.010061068
-0.007781366
-0.003273882
0.002723447
0.008606975
0.01245537
0.012673282
0.008636467
0.001058081
-0.008114369
-0.016457081
-0.021884979
-0.023151824
-0.020134288
-0.013888854
-0.006128042
0.001506979
0.007855775
0.012104291
0.013740748
0.012599477
0.009192418
0.004926075
0.001674891
0.000784131
0.00234233
0.005167216
0.007632875
0.008478349
0.007325837
0.004725607
0.001833757
-4.68404E-05
0.000170432
0.002884892
0.007551358
0.012754549
0.016790722
0.018530169
0.017863799
0.015496577
0.012450512
0.009816773
0.008439871
0.008365572
0.008603556
0.007585131
0.004326184
-0.000813576
-0.006362397
-0.010556691
-0.011856298
-0.009384374
-0.003526321
0.003853746
0.009969054
0.012503767
0.010812926
0.005989038
6.66479E-05
-0.004741556
-0.006849809
-0.005895136
-0.002802234
0.000981766
0.004328709
0.00676332
0.00834084
0.00927415
0.009778167
0.009918087
0.009843362
0.00987944
0.010126687
0.010092698
0.008935478
0.006234135
0.002225051
-0.002429528
-0.006891351
-0.010192796
-0.011366877
-0.009880349
-0.005904609
-0.000533877
0.004373997
0.006949977
0.006238052
0.002782925
-0.001468057
-0.004163033
-0.003941749
-0.001092562
0.002756368
0.005521784
0.005399204
0.001707429
-0.004567392
-0.011059536
-0.015264748
-0.015971476
-0.013611799
-0.00952215
-0.005098218
-0.001371008
0.001129447
0.002411656
0.003065072
0.004006843
0.005928712
0.008700551
0.011034264
0.011083936
0.007550122
0.000733865
-0.007384997
-0.013819331
-0.016116432
-0.013415248
-0.006754114
0.001514412
0.008439599
0.011663913
0.01022187
0.00483433
-0.00246159
-0.008927397
-0.012015213
-0.010297499
-0.004026853
0.005024733
0.014277422
0.021225891
0.024264459
0.023097438
0.018727409
0.012825089
0.006800887
0.001376039
-0.003473596
-0.007987504
-0.01218656
-0.015686166
-0.017933165
-0.018499813
-0.017097808
-0.013658687
-0.008454641
-0.002144493
0.004330415
0.009976121
0.013900313
0.015682582
0.015691307
0.01491194
0.014304291
0.014300598
0.014559459
0.013963156
0.01095092
0.004313018
-0.005848526
-0.017597388
-0.027684206
-0.032845643
-0.031468955
-0.024383719
-0.0142878
-0.004239093
0.003522361
0.007832864
0.008402508
0.005771606
0.00125336
-0.003409732
-0.0065871
-0.007269956
-0.005526709
-0.002647706
-0.000412003
7.12461E-05
-0.000939204
-0.002242613
-0.002685237
-0.001711617
0.000668827
0.004217519
0.008509877
0.012739286
0.015746223
0.016366079
0.01404805
0.009283417
0.003467388
-0.001736657
-0.005033231
-0.005973664
-0.004966375
-0.002876322
-0.000598868
0.001036357
0.001210107
-0.000648655
-0.004370404
-0.008745034
-0.011938354
-0.01235191
-0.00951348
-0.004149385
0.00227451
0.008017422
0.011513335
0.011794731
0.008877456
0.003597348
-0.00282858
-0.008996823
-0.013556925
-0.015401498
-0.014086047
-0.009923549
-0.003901061
0.002715961
0.008603075
0.012531279
0.013643857
0.011629276
0.006881502
0.000479392
-0.006009861
-0.011051128
-0.013588677
-0.013453412
-0.011505046
-0.00913959
-0.007386654
-0.006418492
-0.005732101
-0.004821962
-0.003493341
-0.001790667
5.74957E-05
0.001531015
0.001927871
0.000880969
-0.001561194
-0.005064924
-0.009004051
-0.012481607
-0.014479327
-0.014151202
-0.011380647
-0.00708465
-0.00308857
-0.001107712
-0.001734791
-0.004260133
-0.007055418
-0.008252517
-0.006408423
-0.001209409
0.00621803
0.01368599
0.018768474
0.019656878
0.015981431
0.009112129
0.001664831
-0.003876282
-0.006386479
-0.00643503
-0.005723858
-0.005898895
-0.007574643
-0.009988167
-0.011530897
-0.010587251
-0.006333968
0.000756834
0.009040775
0.016310038
0.020598273
0.021082701
0.018512606
0.014935168
0.012757167
0.013507469
0.016967626
0.021239161
0.023523683
0.021399692
0.014218696
0.003733577
-0.006595025
-0.013196901
-0.013819484
-0.008431622
0.000863998
0.010799117
0.018117037
0.020540891
0.017516183
0.010428057
0.001999002
-0.005108125
-0.009403051
-0.010880369
-0.010535327
-0.009590237
-0.008824198
-0.008236515
-0.007345113
-0.005741843
-0.003683103
-0.002058153
-0.001785642
-0.00325097
-0.005863296
-0.008380825
-0.009564437
-0.0089365
-0.006660009
-0.003254451
0.000457287
0.003254071
0.003977287
0.002336332
-0.000908964
-0.004536609
-0.007639626
-0.009969966
-0.011562047
-0.012426897
-0.012653532
-0.012584747
-0.012466343
-0.012061404
-0.010817897
-0.008564477
-0.005727709
-0.002981242
-0.000984434
-0.000274814
-0.000974426
-0.002545847
-0.003975098
-0.004354505
-0.00334502
-0.001125
0.001830119
0.004857019
0.006997549
0.007294414
0.005403644
0.001902271
-0.002129082
-0.005522113
-0.00736176
-0.007384828
-0.006099779
-0.004374249
-0.003175597
-0.003437831
-0.005773634
-0.009992016
-0.014924515
-0.018853472
-0.020028252
-0.017232057
-0.010329514
-0.000611078
0.009605865
0.017926097
0.022623447
0.022983369
0.019309903
0.012635711
0.004493245
-0.003264568
-0.00878202
-0.010811373
-0.00915709
-0.00455973
0.001352974
0.006416241
0.008733094
0.00762362
0.003952723
-0.000396373
-0.003466311
-0.004063951
-0.002101882
0.001409341
0.004765066
0.006298268
0.005090676
0.001505477
-0.002990181
-0.006347726
-0.006811387
-0.004017654
0.00051954
0.004381318
0.005737451
0.004160517
0.000578209
-0.003174479
-0.005203351
-0.0045312
-0.001641652
0.001858491
0.004300117
0.004962206
0.004332076
0.003561488
0.003614214
0.004742852
0.006660384
0.008745031
0.010069366
0.009538848
0.006317693
0.000332085
-0.007400409
-0.014831219
-0.0194145
-0.019059984
-0.013221952
-0.003325962
0.007667352
0.016277171
0.019783041
0.017442905
0.010819404
0.003000033
-0.002867064
-0.004850384
-0.002791322
0.001734202
0.006177186
0.008211571
0.006494873
0.001117074
-0.006198813
-0.012522986
-0.015074131
-0.012714296
-0.006365179
0.001527364
0.008158467
0.01154968
0.011272995
0.008439706
0.004868266
0.002065382
0.000697743
0.000664556
0.001284731
0.001556974
0.000530092
-0.002331196
-0.006931501
-0.01232675
-0.016689337
-0.017909668
-0.014649866
-0.007308233
0.001854583
0.009742147
0.013988843
0.013969679
0.010651853
0.006069215
0.002525288
0.001579451
0.003387094
0.006669379
0.009323298
0.009223789
0.005220643
-0.002194432
-0.0108543
-0.017733452
-0.020367939
-0.017847839
-0.011170862
-0.002631219
0.005191791
0.010272722
0.011597699
0.009278329
0.004473279
-0.000981654
-0.00522894
-0.007088556
-0.006395636
-0.003853056
-0.000618786
0.002295706
0.004510856
0.006348632
0.008460419
0.011166474
0.013949984
0.015728934
0.015675246
0.013728915
0.01029595
0.005963073
0.001401952
-0.002583742
-0.005332833
-0.006619539
-0.006966346
-0.007418284
-0.008891053
-0.01144905
-0.014089962
-0.015167963
-0.013317607
-0.008327566
-0.001523568
0.004770844
0.008305192
0.00806544
0.004795093
0.000549573
-0.002351432
-0.002216756
0.001226807
0.006510663
0.01091045
0.011863838
0.008422041
0.001788263
-0.005143559
-0.009132733
-0.008190639
-0.002669279
0.004713518
0.01036554
0.011642933
0.008026902
0.001178476
-0.006095873
-0.010929185
-0.011440753
-0.007466727
-0.000676754
0.006190674
0.010453965
0.010646236
0.007171089
0.002005261
-0.002257281
-0.003440303
-0.000718296
0.004902306
0.010982447
0.014931584
0.015024241
0.011026342
0.004282615
-0.002547826
-0.006564354
-0.006037158
-0.001314704
0.005403864
0.011080936
0.01329919
0.011145223
0.005211591
-0.003007366
-0.011855865
-0.019961395
-0.026275772
-0.029942706
-0.030504803
-0.028103911
-0.023494293
-0.017780553
-0.01200622
-0.007044336
-0.003344748
-0.000667974
0.001717234
0.004604213
0.008490025
0.013172814
0.017457944
0.019611481
0.018404476
0.013853524
0.007074897
-0.000237617
-0.006154816
-0.008839833
-0.007232386
-0.00172992
0.005780809
0.01270621
0.016712943
0.016540583
0.012297152
0.005409276
-0.001953553
-0.007739127
-0.010947543
-0.011961417
-0.012027419
-0.012533046
-0.014245194
-0.016839163
-0.01884063
-0.018291113
-0.014072731
-0.006785053
0.001447555
0.008196581
0.011869835
0.012127144
0.009695581
0.005994708
0.002442804
-0.000223105
-0.002319154
-0.004702808
-0.007919411
-0.011455952
-0.013899986
-0.01370402
-0.010071342
-0.003340678
0.005140083
0.013399346
0.019419425
0.021915755
0.020789898
0.016937807
0.011571677
0.005707684
-0.000115573
-0.005599409
-0.01050466
-0.01459029
-0.01744012
-0.018328256
-0.016383905
-0.011026609
-0.002510839
0.00776536
0.01732027
0.023401587
0.024369534
0.020652604
0.014513906
0.008707188
0.005031045
0.003439068
0.002342011
0.000132481
-0.003494738
-0.007422891
-0.010108445
-0.010449417
-0.008191872
-0.00410399
0.000247517
0.003141404
0.003670154
0.002212319
0.000231621
-0.000570498
0.00078665
0.004099657
0.008086422
0.011085809
0.011898256
0.010354668
0.007092028
0.003193047
-0.00015636
-0.002043008
-0.00211361
-0.000545559
0.00210622
0.005077132
0.007637056
0.009199111
0.009316872
0.0078911
0.00518708
0.00176193
-0.001780606
-0.004949678
-0.007488028
-0.00953419
-0.011349111
-0.011311383
