# Supplementary material for: Spectral analysis of layered sites using shaking table tests
Source: PLoS One. 2019 Mar 12;14(3):e0212766. doi: 10.1371/journal.pone.0212766 (PMC6413934; doi:10.1371/journal.pone.0212766)
Supplement: S2 Data — (ZIP) [file pone.0212766.s002.zip › S2 Data Recorded acceleration time history/72.txt]

4.9674E-05
0.000380209
0.001388516
0.003272166
0.005645651
0.00744189
0.007503983
0.005360401
0.001522925
-0.002743793
-0.005997386
-0.007059222
-0.005355854
-0.001292008
0.003716502
0.007973265
0.010283911
0.010143777
0.007606925
0.003238236
-0.001906771
-0.006489414
-0.009129311
-0.00895358
-0.005980475
-0.00121418
0.003799094
0.007650597
0.009524775
0.009344654
0.00777045
0.00570277
0.003715436
0.001959878
0.000459595
-0.000545875
-0.000716843
9.99401E-05
0.001595512
0.003243905
0.004736639
0.00612387
0.007414484
0.008404699
0.008747226
0.008173568
0.006280926
0.002617898
-0.002903035
-0.009703662
-0.01646516
-0.021587149
-0.023705361
-0.022215195
-0.017514312
-0.010780916
-0.00338736
0.003519949
0.009246267
0.01350822
0.016376944
0.018169327
0.019393297
0.02053098
0.021701906
0.022449961
0.021796439
0.018801978
0.013029305
0.004880043
-0.004585742
-0.013907002
-0.021627829
-0.026551335
-0.027879954
-0.025428638
-0.019794601
-0.012372355
-0.004894653
0.001128372
0.00504266
0.007252938
0.008751133
0.010338559
0.012154925
0.013797164
0.014729944
0.014705589
0.013819754
0.012333923
0.010443635
0.00817453
0.005441015
0.002066557
-0.0019618
-0.006339801
-0.01053902
-0.014131177
-0.017063067
-0.019500251
-0.021349269
-0.022015211
-0.020830477
-0.017612534
-0.01279587
-0.007157657
-0.001566978
0.003214465
0.006702564
0.008802361
0.009784974
0.010196604
0.010639119
0.011501133
0.012654125
0.013556446
0.013403142
0.011467624
0.007218198
0.000598873
-0.007809948
-0.016635593
-0.023587063
-0.026181299
-0.023026895
-0.014767525
-0.003715169
0.007179602
0.015275126
0.019011275
0.018185124
0.013926811
0.008121645
0.002842445
-0.000264856
-0.000491333
0.001753738
0.005218285
0.008251504
0.009315428
0.007473263
0.00271382
-0.00390572
-0.010328707
-0.014279932
-0.014341276
-0.01060074
-0.004331487
0.002632667
0.008336504
0.011243343
0.010919819
0.008169711
0.004453743
0.001151441
-0.000785898
-0.000895095
0.000621835
0.002931836
0.004986723
0.006046684
0.005978489
0.005011773
0.003510313
0.001852871
0.000406598
-0.000714653
-0.001648287
-0.0026491
-0.00385455
-0.005304785
-0.00674881
-0.007461002
-0.006464044
-0.003226885
0.001795005
0.007324181
0.011905056
0.014411666
0.0144061
0.012189184
0.008585571
0.004671763
0.001350189
-0.000816946
-0.001573724
-0.001050648
0.000259772
0.001535879
0.001845592
0.000484159
-0.002657668
-0.006814707
-0.010588966
-0.012758294
-0.012799457
-0.010987052
-0.008000029
-0.004568884
-0.001211072
0.001760803
0.004153451
0.005746873
0.006406071
0.006231088
0.005542075
0.004526487
0.003102374
0.001167551
-0.001012323
-0.002985258
-0.004395025
-0.005199817
-0.005596299
-0.006067077
-0.007164507
-0.008958123
-0.010812172
-0.011932515
-0.011960994
-0.010848095
-0.008430184
-0.004348032
0.001490161
0.00832874
0.014504858
0.018104137
0.017931029
0.014168065
0.0080056
0.000956389
-0.00549149
-0.010021942
-0.011817433
-0.010870363
-0.007944468
-0.004147618
-0.000547859
0.002076834
0.003380669
0.003607091
0.003621811
0.004528843
0.006863039
0.010170643
0.013261619
0.014941917
0.014626584
0.012464587
0.009044575
0.004928752
0.000561455
-0.003653983
-0.007332642
-0.010092813
-0.011528273
-0.011465162
-0.010255429
-0.008674426
-0.007432255
-0.006838897
-0.006690303
-0.006439952
-0.005608715
-0.003977075
-0.001585658
0.001363733
0.004515728
0.007462176
0.009964555
0.0119164
0.013107934
0.013202197
0.011959224
0.009348396
0.005580186
0.001042243
-0.003697393
-0.007845439
-0.010520608
-0.011253513
-0.010408572
-0.009000785
-0.00824438
-0.008757553
-0.010210357
-0.011474047
-0.01119945
-0.008473752
-0.003405508
0.002823385
0.008592097
0.01265043
0.014489064
0.014225493
0.01228853
0.009016631
0.004690069
-0.000354624
-0.005657055
-0.010614819
-0.014471993
-0.016534319
-0.016600265
-0.015199489
-0.01324197
-0.011439843
-0.009925109
-0.00822458
-0.005674668
-0.001859942
0.003014533
0.008191281
0.012692399
0.015706776
0.016738904
0.015641205
0.012642352
0.008280729
0.003214142
-0.00213898
-0.007575872
-0.012825148
-0.017387552
-0.020754301
-0.022737352
-0.023422779
-0.022756464
-0.020112076
-0.01460865
-0.005827971
0.005539342
0.017556915
0.027555946
0.033118898
0.033198763
0.028590537
0.021442622
0.013907913
0.007250688
0.001771401
-0.002645729
-0.006020402
-0.008143589
-0.008957374
-0.008918244
-0.008951805
-0.009646867
-0.010571136
-0.01044235
-0.007943022
-0.002644392
0.004586545
0.011886749
0.017218835
0.019289032
0.018138395
0.014777533
0.010338242
0.005303826
-0.000430791
-0.006824124
-0.013086635
-0.017751333
-0.019375105
-0.017493542
-0.012847203
-0.007066017
-0.001708612
0.002339068
0.005025744
0.006848586
0.00835026
0.009690548
0.01054796
0.010336631
0.008500407
0.00505604
0.000717434
-0.003334262
-0.006053913
-0.007090804
-0.006897408
-0.006381076
-0.00646399
-0.007580743
-0.009430777
-0.011069535
-0.01135334
-0.009587719
-0.005863027
-0.000804418
0.004910605
0.010748422
0.016085698
0.020003787
0.021328499
0.019165272
0.013525455
0.005605558
-0.002744221
-0.009713138
-0.014302253
-0.016470029
-0.01685725
-0.016116476
-0.014491527
-0.01186887
-0.008122339
-0.003387574
0.001919298
0.007088979
0.011108611
0.012986855
0.012425881
0.009990947
0.006805388
0.004014493
0.002323972
0.001665472
0.001514363
0.00120101
0.000151059
-0.001993219
-0.005010218
-0.008049378
-0.009977672
-0.010020923
-0.00808123
-0.00462862
-0.000246819
0.004474993
0.008980819
0.01269154
0.014969853
0.015192905
0.01286112
0.007755408
0.000323475
-0.008330022
-0.016567822
-0.022530789
-0.024683741
-0.022521051
-0.01685067
-0.009303329
-0.001649895
0.004689267
0.008965192
0.011283652
0.012231312
0.012384135
0.011954893
0.010833534
0.009012082
0.006790937
0.004601587
0.002507303
0.000159779
-0.002744115
-0.005963931
-0.008674159
-0.00987704
-0.009120206
-0.006859718
-0.004233421
-0.002301863
-0.001490326
-0.001419188
-0.00134334
-0.000703306
0.000525215
0.001871713
0.002674419
0.002420109
0.00092716
-0.001478976
-0.004067162
-0.005877746
-0.006172525
-0.004703021
-0.001896441
0.001404577
0.00420666
0.005590037
0.004965258
0.002517797
-0.000580244
-0.002831631
-0.003404327
-0.002419465
-0.000490102
0.001851909
0.004205321
0.006044061
0.006721566
0.005741361
0.002928946
-0.001551831
-0.007074048
-0.012451311
-0.016183445
-0.017182759
-0.015299322
-0.011349596
-0.006634634
-0.002452543
0.000199824
0.000798161
-0.000608127
-0.003331419
-0.006271018
-0.008276285
-0.008172175
-0.005191201
0.000271545
0.006451729
0.011253192
0.01332296
0.012362507
0.008939283
0.00425692
-0.000202821
-0.00312952
-0.003927302
-0.002921511
-0.001076614
0.000612196
0.001478603
0.001145394
-0.00054336
-0.003436815
-0.007050813
-0.010501497
-0.012666171
-0.012516829
-0.009647728
-0.004786582
0.000481645
0.004602392
0.006700209
0.006559484
0.004352255
0.000656359
-0.003407756
-0.00645243
-0.007488894
-0.006429949
-0.004185573
-0.002148884
-0.001368818
-0.00210654
-0.003838438
-0.005685743
-0.006808976
-0.006607659
-0.004921047
-0.002059922
0.001253301
0.004238558
0.006331182
0.007191591
0.006704487
0.00512616
0.003250433
0.001987869
0.001728474
0.002036209
0.001993976
0.000891192
-0.001315608
-0.00399581
-0.006109151
-0.006605036
-0.004915747
-0.001080947
0.004186102
0.009626155
0.013888216
0.016128793
0.016183178
0.014216238
0.01068355
0.00641196
0.00257325
0.000274917
8.84781E-05
0.001728042
0.004144298
0.005936097
0.00576952
0.002849353
-0.002617302
-0.00920414
-0.014682574
-0.016953394
-0.015082698
-0.009758106
-0.002792719
0.003717894
0.008218583
0.010128088
0.009702112
0.007490924
0.004207141
0.000743237
-0.002214078
-0.004452352
-0.006136236
-0.00730336
-0.007679394
-0.007038075
-0.005460712
-0.003280839
-0.000777121
0.002056383
0.005381809
0.009123791
0.012811122
0.015580663
0.016351361
0.014275975
0.009311949
0.002558053
-0.004166351
-0.009220092
-0.011873048
-0.01235464
-0.01137042
-0.009601693
-0.007680197
-0.00618045
-0.005335725
-0.004608709
-0.003091138
-0.000229264
0.003845715
0.008294054
0.01178178
0.012944678
0.010911792
0.005924268
-0.000572748
-0.006488931
-0.010096345
-0.010921426
-0.009888872
-0.008589159
-0.008152745
-0.00852439
-0.008911397
-0.008637548
-0.007685446
-0.006388677
-0.00500728
-0.003617211
-0.002288324
-0.001338843
-0.001283868
-0.002551999
-0.005134779
-0.008342874
-0.010832998
-0.011073768
-0.008138347
-0.002114895
0.005698374
0.01332285
0.018824085
0.021033989
0.019794335
0.015731773
0.00987597
0.003418405
-0.002384138
-0.006620022
-0.009168382
-0.010637885
-0.011816678
-0.013238969
-0.015016687
-0.01695772
-0.018664515
-0.01970371
-0.019615123
-0.017774618
-0.013579684
-0.006739019
0.002229384
0.011871331
0.020103672
0.024937466
0.025331432
0.021711226
0.015807301
0.009744344
0.00501916
0.002035562
0.000458413
-0.000327003
-0.000915758
-0.001782269
-0.003123092
-0.004803656
-0.006472123
-0.007627738
-0.007841313
-0.006947288
-0.005205969
-0.003228539
-0.001506064
3.447E-05
0.001750148
0.00367935
0.005408412
0.006441612
0.006502583
0.005492672
0.003491798
0.000691213
-0.002535991
-0.005556311
-0.007477487
-0.007409134
-0.004752915
0.000346323
0.00649241
0.011258437
0.012413679
0.009314835
0.003218102
-0.003640496
-0.009361783
-0.012947999
-0.014242894
-0.013733199
-0.01228853
-0.01068408
-0.0092931
-0.0079822
-0.006501241
-0.004819499
-0.002914278
-0.000440429
0.003040175
0.007360687
0.011611613
0.0147187
0.01602746
0.015468253
0.013336448
0.010154905
0.006341625
0.002136679
-0.002452919
-0.007475023
-0.012732009
-0.017390926
-0.020188888
-0.020120692
-0.017037853
-0.011585544
-0.004905678
0.001849449
0.007847689
0.012574425
0.015714002
0.017102357
0.016887174
0.015520658
0.01330219
0.010098433
0.00551831
-0.000526446
-0.007471329
-0.014312904
-0.019970707
-0.023549804
-0.024536647
-0.022957678
-0.019283732
-0.014300544
-0.008701837
-0.002977125
0.002480161
0.007146519
0.010203772
0.010789102
0.008716179
0.004701473
-1.79298E-05
-0.004427459
-0.007881888
-0.009925534
-0.010207306
-0.008640863
-0.005313029
-0.000430099
0.005557917
0.011772089
0.016962591
0.020037132
0.020453848
0.018248228
0.013965614
0.008453676
0.002610025
-0.002834254
-0.007512172
-0.011396966
-0.014557901
-0.016987001
-0.018474384
-0.018868244
-0.018374717
-0.01723666
-0.015274699
-0.011828246
-0.006437977
0.000538221
0.008030162
0.01462219
0.018927555
0.020033979
0.017899924
0.013298497
0.00739757
0.001410892
-0.003682939
-0.007316153
-0.009335872
-0.009887157
-0.009271853
-0.007799351
-0.005779096
-0.00371634
-0.002124203
-0.001177292
-0.000598173
0.000169953
0.001667612
0.004193384
0.007522933
0.010912058
0.01326654
0.013564691
0.011430315
0.007337135
0.002351966
-0.002307486
-0.005709243
-0.007420746
-0.007366842
-0.005727708
-0.002770232
0.001174245
0.00563757
0.010062943
0.013808511
0.016186492
0.016745218
0.015427412
0.01248621
0.008341752
0.003467439
-0.001639827
-0.006458739
-0.010431159
-0.013124742
-0.014529424
-0.014953635
-0.014510585
-0.012914756
-0.009967236
-0.005925337
-0.00148294
0.002496975
0.005297935
0.006708773
0.007048675
0.006898261
0.006585764
0.005863244
0.004247341
0.001511151
-0.002121473
-0.006104866
-0.00976115
-0.012459872
-0.013853903
-0.013952877
-0.012918181
-0.010748745
-0.007527537
-0.003574708
0.000605508
0.004641359
0.008378952
0.011746827
0.0147035
0.017038498
0.018378732
0.018382211
0.017067616
0.014665012
0.011265396
0.006924062
0.001890824
-0.003159596
-0.007149307
-0.00919563
-0.009135465
-0.007596696
-0.005560223
-0.003825968
-0.002767344
-0.002192666
-0.00157142
-0.000554655
0.000693724
0.001695821
0.002223018
0.002511694
0.003114526
0.004286362
0.005581472
0.006150475
0.005469064
0.003673252
0.001430321
-0.000539563
-0.00195099
-0.002973695
-0.003861082
-0.004690926
-0.005416605
-0.005961466
-0.006343389
-0.006728845
-0.007368881
-0.008385271
-0.009507112
-0.010209666
-0.010105445
-0.009203228
-0.007707761
-0.005755756
-0.003478194
-0.000974852
0.001882256
0.005328172
0.009306855
0.013283719
0.01633273
0.01742845
0.015923564
0.012106429
0.007222533
0.002896505
0.000417997
0.000214912
0.001663701
0.003366749
0.004043879
0.003038624
0.000498186
-0.002913742
-0.006231622
-0.008452231
-0.008839774
-0.007289121
-0.004514979
-0.001723064
-9.80074E-05
-0.00011412
-0.001368657
-0.00292825
-0.003875643
-0.003602544
-0.001926421
0.00083723
0.003936022
0.006356131
0.007134216
0.0057677
0.002550023
-0.001376793
-0.00445958
-0.005482234
-0.003857125
0.000197514
0.005590301
0.010577614
0.013412886
0.012939431
0.00907487
0.002786454
-0.004278011
-0.010432714
-0.014244924
-0.014804292
-0.011881181
-0.006246503
0.000512745
0.006471482
0.009912476
0.009923932
0.006723011
0.001611087
-0.003504102
-0.006888625
-0.00747813
-0.005249654
-0.001149945
0.003396937
0.007070832
0.009040449
0.009046551
0.007372784
0.004705163
0.001895853
-0.000171986
-0.000925498
-0.000420888
0.000611186
0.001201279
0.000697527
-0.000819672
-0.002541509
-0.003415195
-0.002821463
-0.000918167
0.001539197
0.003455233
0.003836353
0.00226718
-0.00077428
-0.00415725
-0.006645125
-0.00714845
-0.005165614
-0.000948305
0.004554052
0.01002456
0.014174266
0.016023179
0.015147195
0.011799663
0.006627681
0.000514676
-0.005511829
-0.010405522
-0.013282119
-0.01353413
-0.010943644
-0.006042995
-0.000264378
0.004429066
0.006386372
0.005123273
0.001479622
-0.003089796
-0.007105254
-0.009375646
-0.009023005
-0.005724449
8.38741E-05
0.007277449
0.014343038
0.019855994
0.022829529
0.022828193
0.019857765
0.014277365
0.006719855
-0.001878402
-0.010486936
-0.018195291
-0.024279927
-0.028098187
-0.029297321
-0.028070406
-0.025010584
-0.020658222
-0.015072522
-0.00813358
-0.00011316
0.00812405
0.015440577
0.020929659
0.024190638
0.025328377
0.024559341
0.021945945
0.017419726
0.011203895
0.004024239
-0.002960523
-0.008485256
-0.011554607
-0.011696779
-0.008984999
-0.003868473
0.002817335
0.009903801
0.016113907
0.020362639
0.021949746
0.020612349
0.016695492
0.011011193
0.004574023
-0.001765459
-0.007588235
-0.012798223
-0.0172517
-0.020464237
-0.021811376
-0.020984155
-0.01818373
-0.013869159
-0.008488791
-0.002587061
0.003129247
0.00800265
0.01164903
0.014060734
0.015372652
0.01558093
0.014428473
0.011723811
0.007526091
0.002344795
-0.003084283
-0.008027165
-0.012003064
-0.014880942
-0.016724554
-0.017506278
-0.016927374
-0.014474456
-0.009893049
-0.003537027
0.003512022
0.009707836
0.013579572
0.014377086
0.01244965
0.00896032
0.005163097
0.00206768
0.000222089
-0.000481055
-0.000723589
-0.001327973
-0.002787575
-0.005195693
-0.00813058
-0.010723157
-0.01193364
-0.011117714
-0.008153923
-0.003362793
0.002636464
0.009037129
0.01503521
0.01992446
0.023034439
0.023676134
0.021501345
0.016828832
0.010784664
0.004939726
0.000577888
-0.001710756
-0.002171472
-0.001681584
-0.001405434
-0.002227464
-0.004241936
-0.006755236
-0.008768905
-0.009584617
-0.008990026
-0.007205722
-0.004770249
-0.002444617
-0.000938607
-0.00059892
-0.001322888
-0.002488677
-0.003166237
-0.002690642
-0.001188004
0.000552137
0.00170481
0.001760212
0.000672095
-0.001369676
-0.004172294
-0.007759098
-0.012116597
-0.016702126
-0.020431154
-0.022095981
-0.021028901
-0.017380273
-0.012089941
-0.006552899
-0.001940767
0.001267273
0.003228378
0.004443144
0.005458947
0.006615849
0.007808294
0.008658051
0.008776937
0.007967485
0.006165571
0.003623311
0.000829094
-0.001712416
-0.003686369
-0.005009956
-0.005671669
-0.005674398
-0.004818699
-0.002812951
0.000386901
0.004276728
0.007695457
0.009245951
0.007934677
0.003744612
-0.002263479
-0.008199897
-0.012069814
-0.012342649
-0.008545268
-0.001518007
0.00695842
0.014917981
0.020729518
0.023147381
0.021407403
0.015548391
0.006605255
-0.003447893
-0.012201865
-0.01765637
-0.018869959
-0.016134786
-0.010740288
-0.004447535
0.0010628
0.004657956
0.005905266
0.005235041
0.003769604
0.002853579
0.003372373
0.005392467
0.008227044
0.010734457
0.011771724
0.010612094
0.007210816
0.002214831
-0.002950464
-0.00632953
-0.006354155
-0.002655692
0.0038493
0.01142405
0.017853195
0.021051872
0.019888177
0.014734556
0.007325905
-0.000152386
-0.005894713
-0.008918085
-0.009155538
-0.007058742
-0.003424674
0.000708061
0.004123791
0.005737661
0.004929014
0.001870907
-0.002546329
-0.007018647
-0.010540467
-0.012777722
-0.013983975
-0.014426062
-0.014050831
-0.012545999
-0.009661269
-0.005367843
0.00013082
0.006242968
0.011912601
0.015825979
0.017005737
0.015357663
0.01165556
0.006958692
0.002238432
-0.001927491
-0.005439302
-0.008636475
-0.012056485
-0.015922973
-0.019748298
-0.022392849
-0.022721405
-0.020228982
-0.015150995
-0.008351869
-0.001168893
0.004825655
0.008410373
0.009197022
0.007637592
0.0046298
0.00095521
-0.002791163
-0.005986197
-0.008071595
-0.008828642
-0.008398276
-0.007141385
-0.005491705
-0.003784162
-0.001830016
0.001073878
0.005674288
0.011955531
0.018916528
0.025035903
0.028837944
0.029458708
0.026843437
0.021774869
0.015483187
0.009249154
0.003914125
-0.000218504
-0.003358991
-0.006005521
-0.008708417
-0.011780173
-0.014984305
-0.017526082
-0.018390773
-0.017046257
-0.013745507
-0.009371413
-0.004748897
-0.000224979
0.004281275
0.008728167
0.012616282
0.015187608
0.016003214
0.015286956
0.014006939
0.013357804
0.014092849
0.015967133
0.01777531
0.017993011
0.015508617
0.009978533
0.001943123
-0.007219695
-0.015562358
-0.021180766
-0.02272719
-0.019951335
-0.013886612
-0.006528009
0.000125309
0.005036076
0.008168858
0.009932606
0.010630934
0.010376676
0.009322121
0.007743955
0.006119379
0.004934214
0.00430087
0.00372025
0.002529893
0.000433629
-0.002355608
-0.005392306
-0.008252468
-0.010582381
-0.012034703
-0.012492474
-0.012145826
-0.011255709
-0.009984366
-0.008416745
-0.006520142
-0.004082102
-0.000752285
0.003604681
0.008519624
0.012701073
0.014494529
0.012882533
0.008324997
0.002577319
-0.002340032
-0.00524034
-0.006235746
-0.006463883
-0.007112374
-0.008681762
-0.010758809
-0.012412878
-0.012703856
-0.011129918
-0.007809201
-0.003481087
0.000701376
0.003680691
0.004999674
0.004861251
0.003759003
0.002055369
-0.000155015
-0.002762363
-0.005281872
-0.007030417
-0.00741416
-0.006312232
-0.004191561
-0.001911484
-0.000206565
0.000903229
0.002104396
0.004269176
0.007755777
0.011979781
0.015637191
0.017375247
0.016585013
0.013501478
0.008961445
0.004212975
0.000523824
-0.001386376
-0.00167061
-0.001109583
-0.000685641
-0.001055627
-0.002223607
-0.003606449
-0.004334268
-0.00372544
-0.001612314
0.001622706
0.005180659
0.008008168
0.009148206
0.008219762
0.005603526
0.002110341
-0.001373423
-0.004196543
-0.006196991
-0.007672382
-0.009093603
-0.010719569
-0.012324927
-0.013227302
-0.012636997
-0.010003581
-0.005194733
0.001436048
0.009023803
0.016297028
0.021910296
0.024889665
0.024856531
0.021985396
0.016861856
0.010370462
0.003540931
-0.002717991
-0.007858071
-0.011825726
-0.014904978
-0.017317647
-0.018835167
-0.018860327
-0.016705184
-0.012053656
-0.005339103
0.002278468
0.009436609
0.015127226
0.018629083
0.019218909
0.01622632
0.009701898
0.000627616
-0.009326826
-0.018377341
-0.025339299
-0.029891373
-0.032324488
-0.032870367
-0.031529651
-0.028279218
-0.023408652
-0.017419778
-0.010785892
-0.003868843
0.003000619
0.009203444
0.01406946
0.017262833
0.018919363
0.019251022
0.018260005
0.015838345
0.012075647
0.00761093
0.003369585
-4.54476E-05
-0.002582942
-0.004686752
-0.006852708
-0.009232242
-0.011427693
-0.012646419
-0.012281626
-0.01016363
-0.006636723
-0.002308181
0.002105524
0.00599187
0.008768099
0.009901501
0.009097028
0.006757374
0.003896197
0.001499108
3.75165E-06
-0.000707421
-0.000959431
-0.00082572
-0.000304627
0.000529231
0.001575006
0.002745878
0.003755363
0.004192634
0.003761198
0.002497776
0.000891721
-0.00027353
-0.000386582
0.000582864
0.002372092
0.004733267
0.007512496
0.010481641
0.013091828
0.014595001
0.014447102
0.0126689
0.009798727
0.006472603
0.00326285
0.000588323
-0.001232057
-0.002108203
-0.002347204
-0.002403301
-0.002771894
-0.003760716
-0.005347179
-0.006789705
-0.006837827
-0.004524828
0.000164171
0.006112257
0.01170893
0.015496357
0.016805276
0.015758909
0.012928883
0.009054418
0.00482758
0.000873949
-0.002443394
-0.005221014
-0.007685764
-0.009677916
-0.010557274
-0.009802369
-0.007537064
-0.004474513
-0.00151768
0.000744414
0.002197432
0.003240264
0.004406426
0.005695326
0.006444772
0.006109525
0.005090619
0.004543615
0.005345839
0.007343558
0.009386402
0.010001494
0.00816329
0.003666242
-0.002666496
-0.009065501
-0.013642682
-0.015304299
-0.014176785
-0.011222254
-0.007677309
-0.004528524
-0.002250319
-0.000830327
9.4905E-05
0.000829578
0.001347248
0.001361542
0.00084746
0.000334449
0.000533144
0.001852234
0.004032642
0.006264061
0.007518916
0.007117026
0.005095166
0.002223014
-0.000557926
-0.002605853
-0.003828326
-0.004470181
-0.004802804
-0.004868107
-0.00455395
-0.003845398
-0.002790413
-0.001346119
0.000559854
0.002854331
0.005345844
0.007769376
0.00989069
0.011597804
0.012896393
0.013613026
0.013395756
0.011963348
0.009336729
0.005944072
0.002449978
-0.000448777
-0.002145829
-0.002318939
-0.001203361
0.000487589
0.00197738
0.002849726
0.003138724
0.00311683
0.003130853
0.003381524
0.00369022
0.003529476
0.002428352
0.000197841
-0.003023687
-0.006870744
-0.010441865
-0.012621578
-0.012813048
-0.011378606
-0.009066519
-0.006393653
-0.003488101
-0.00029307
0.003120625
0.006406817
0.008879171
0.009705056
0.008367554
0.005077297
0.000697047
-0.003548475
-0.00665626
-0.008143913
-0.007847049
-0.005809668
-0.002353097
0.001862771
0.006001612
0.009203018
0.010685479
0.009980463
0.007344906
0.003739527
0.00022584
-0.002365399
-0.003506992
-0.002898648
-0.000742113
0.002310588
0.005389839
0.007772852
0.008917441
0.008522993
0.006654063
0.00373941
0.000379512
-0.002882697
-0.005632804
-0.007742127
-0.009260074
-0.010399953
-0.011403925
-0.012336598
-0.012888955
-0.012614571
-0.011465378
-0.009923932
-0.008654836
-0.007924125
-0.007526144
-0.006842806
-0.005212717
-0.002257918
0.002060133
0.007421659
0.012966572
0.017422725
0.019649008
0.019203976
0.016637521
0.013149261
0.009798032
0.006951946
0.004310926
0.001608242
-0.000924329
-0.00282318
-0.003985272
-0.004780748
-0.005572853
-0.006458204
-0.007354316
-0.008227733
-0.008885165
-0.008615868
-0.006371172
-0.001638601
0.004979817
0.011852011
0.017145129
0.01944512
0.018314608
0.014364668
0.008981944
0.003792456
0.000173214
-0.001183025
-0.000584688
0.000713635
0.001198011
6.54658E-05
-0.00219256
-0.004080654
-0.004101905
-0.001710382
0.002525824
0.007424708
0.011770754
0.014750178
0.015965265
0.01527636
0.01251576
0.007537549
0.0006281
-0.007109588
-0.014015825
-0.018563349
-0.019907812
-0.018345917
-0.014904334
-0.010605232
-0.006043469
-0.00158887
0.002411544
0.005816191
0.008733252
0.011324222
0.013481775
0.014746964
0.014595534
0.012734793
0.009402995
0.005348195
0.001478441
-0.001539736
-0.003641246
-0.005260467
-0.006948579
-0.008836296
-0.010551545
-0.011476508
-0.011325129
-0.010493625
-0.009801456
-0.00976115
-0.010060106
-0.009685572
-0.007500506
-0.002920972
0.003633425
0.010731774
0.016477898
0.019346357
0.018859359
0.015666735
0.011088272
0.006464524
0.002433973
-0.001271074
-0.005259499
-0.009505448
-0.013107296
-0.014786417
-0.013844378
-0.010541324
-0.005999578
-0.001726489
0.000893172
0.001067353
-0.000928494
-0.003828001
-0.00603887
-0.006436264
-0.004762873
-0.001636302
0.001843341
0.004555928
0.005756296
0.005038755
0.00239383
-0.001693194
-0.006205284
-0.009659876
-0.010565947
-0.008019408
-0.002000614
0.006522971
0.015754786
0.023535671
0.027962277
0.028007456
0.023622496
0.015649394
0.005639872
-0.00448436
-0.013205998
-0.019966691
-0.02479497
-0.027723273
-0.028542413
-0.027116911
-0.023728643
-0.019048959
-0.01386413
-0.008747762
-0.003920766
0.000442891
0.003975098
0.006304958
0.007578763
0.008597346
0.010258746
0.012902225
0.016092815
0.018745343
0.019628557
0.017836228
0.013171104
0.006224081
-0.001800195
-0.009567483
-0.01589974
-0.019969422
-0.021448135
-0.020367835
-0.016976944
-0.011852066
-0.005904141
-0.000300881
0.003868845
0.005749874
0.005110751
0.002510307
-0.000935721
-0.003706011
-0.004392724
-0.002157878
0.002894149
0.009590235
0.015933732
0.019677963
0.019178869
0.013988044
0.00511765
-0.005275186
-0.014722611
-0.021317742
-0.024078448
-0.02306666
-0.019099699
-0.013305936
-0.006783335
-0.000469334
0.00490948
0.008926381
0.0115788
0.013256636
0.014319704
0.01476645
0.014316227
0.012797262
0.010225027
0.006872459
0.003371245
0.000529818
-0.001396868
-0.002968181
-0.005156993
-0.008511324
-0.012815565
-0.017230662
-0.020578787
-0.021736277
-0.020155329
-0.016116641
-0.010521787
-0.004561658
0.000468422
0.003436978
0.003856476
0.002306626
0.000161919
-0.001222958
-0.001226971
-9.88668E-05
0.001260853
0.001732168
0.00065374
-0.001600486
-0.003698465
-0.004301994
-0.002930018
-9.63703E-06
0.003502979
0.006607016
0.008491364
0.008726888
0.007218308
0.004237655
0.000346436
-0.003726939
-0.007228903
-0.009471513
-0.010007382
-0.009014597
-0.007239339
-0.005545497
-0.004526163
-0.004287802
-0.004475847
-0.004526326
-0.003867024
-0.001910792
0.001918225
0.007769049
0.014872804
0.021527247
0.02562728
0.025691837
0.021521739
0.014104525
0.005044268
-0.003847054
-0.010994381
-0.015608977
-0.017932895
-0.018836662
-0.019139201
-0.019109921
-0.018599371
-0.017253625
-0.014680964
-0.010541004
-0.004497747
0.003305512
0.011864105
0.019393998
0.02408059
0.024764679
0.021393432
0.015106085
0.007933492
0.001925348
-0.001790032
-0.003254451
-0.003075773
-0.001977699
-0.000670492
0.000252813
0.000426404
-0.000195592
-0.001373584
-0.002626567
-0.003560898
-0.004132577
-0.004601964
-0.005304037
-0.006316037
-0.007247156
-0.007296348
-0.005946746
-0.003562341
-0.001116647
0.00068473
0.001770972
0.002407794
0.002848115
0.003116076
0.003146427
0.00288414
0.002363474
0.00166124
0.000750086
-0.000490104
-0.002311662
-0.004745634
-0.007517688
-0.010212608
-0.012523625
-0.014096491
-0.01436579
-0.013010301
-0.010194996
-0.006470143
-0.002356464
0.001656584
0.005040089
0.007120187
0.007502485
0.006403021
0.004498817
0.002437828
0.000753944
1.49895E-05
0.000606259
0.00233789
0.004630174
0.006843665
0.008390733
0.008647721
0.007284095
0.004755805
0.002283826
0.001074091
0.00167264
0.00382377
0.006654492
0.009106076
0.010336633
0.010018464
0.008433768
0.006303138
0.004410815
0.003278268
0.003035839
0.003491308
0.004240806
0.004749697
0.0044349
0.002851543
-4.27137E-05
-0.00374626
-0.007387019
-0.010077924
-0.011186061
-0.010377415
-0.007741697
-0.003766121
0.000828507
0.00539985
0.009582688
0.013228265
0.016318919
0.018704288
0.020057049
0.019951172
0.017890666
0.01354537
0.007220395
6.36473E-05
-0.006315231
-0.010737501
-0.012999541
-0.013763333
-0.013933338
-0.013967114
-0.013714515
-0.012780719
-0.010944548
-0.008279229
-0.004997964
-0.00131149
0.002450245
0.005813999
0.008210556
0.009310236
0.009205053
0.008379114
0.00757389
0.007500501
0.008566992
0.010784282
0.013774356
0.016925283
0.019372799
0.020163089
0.018364335
0.013395332
0.005476613
-0.00413252
-0.01333559
-0.019891593
-0.022508577
-0.021504016
-0.018386438
-0.014925371
-0.012295755
-0.010700623
-0.009499991
-0.007838698
-0.005296172
-0.002153917
0.00097196
0.003582094
0.005467941
0.006423792
0.006113758
0.004323405
0.001257747
-0.002360589
-0.005501667
-0.007426963
-0.008178121
-0.008554849
-0.009352306
-0.010837706
-0.012644969
-0.013974336
-0.014041085
-0.012530633
-0.009828167
-0.006695871
-0.003528943
1.24146E-05
0.00452461
0.010019099
0.015612134
0.020036866
0.022144479
0.021135049
0.016699452
0.009343688
0.000402638
-0.008333935
-0.015184449
-0.019096007
-0.019991584
-0.018523365
-0.015562142
-0.01181454
-0.007655468
-0.003091778
0.001953986
0.007349341
0.012583096
0.016842534
0.019402189
0.019839352
0.018209371
0.015099822
0.011215402
0.007123134
0.003092423
-0.000667114
-0.004084608
-0.007204487
-0.010015403
-0.012361269
-0.013870975
-0.014115546
-0.012820705
-0.010038482
-0.00602763
-0.001215571
0.003905453
0.008801767
0.012862081
0.015394867
0.015850658
0.014128823
0.010647147
0.006229961
0.002037914
-0.000794521
-0.00181364
-0.001472665
-0.000641695
1.62735E-05
0.000207102
-9.23327E-05
-0.000635856
-0.000897288
-0.000460019
0.000494224
0.001092398
0.00039557
-0.001739555
-0.004406428
-0.006196243
-0.006184199
-0.004685467
-0.002993071
-0.002559226
-0.004173148
-0.007704068
-0.012133243
-0.015908573
-0.01749964
-0.016001767
-0.011356501
-0.004354397
0.003764195
0.011671512
0.018145188
0.022160002
0.023159263
0.021285194
0.017311757
0.012276538
0.007154283
0.002613557
-0.001256785
-0.004860343
-0.008759483
-0.013249251
-0.01805612
-0.022495626
-0.025730431
-0.02695847
-0.02555716
-0.021289318
-0.014503198
-0.006190512
0.00226884
0.009470016
0.014440411
0.01695205
0.017418705
0.01646826
0.014604521
0.012122321
0.009281002
0.006285684
0.003322643
0.000371272
-0.002859089
-0.006600053
-0.010658546
-0.014534187
-0.017735698
-0.020087612
-0.021516651
-0.021842209
-0.020761907
-0.018169974
-0.014308998
-0.009857822
-0.005761537
-0.002868401
-0.001371009
-0.000500859
0.000927053
0.003635729
0.007583525
0.012175155
0.016768713
0.020933619
0.02422511
0.025904391
0.025032689
0.020825496
0.013246682
0.003382328
-0.006786387
-0.015223846
-0.020571294
-0.022457996
-0.021377211
-0.018472406
-0.015088364
-0.01240131
-0.010983138
-0.010667912
-0.010761212
-0.010328226
-0.008499176
-0.004761425
0.000793764
0.007244583
0.013026411
0.016844404
0.018387992
0.018261506
0.017116275
0.015129315
0.01210359
0.008120839
0.003775114
5.13858E-05
-0.002270444
-0.002933709
-0.002161727
-0.00056488
0.001057446
0.002009174
0.002072979
0.0015453
0.001154332
0.001575383
0.003046333
0.005252811
0.007535833
0.009117853
0.009413915
0.008286829
0.006063758
0.00333003
0.000740079
-0.001181414
-0.002213808
-0.002313531
-0.001472875
0.000265767
0.002763864
0.005705174
0.008603556
0.010745372
0.011367476
0.009859378
0.006233016
0.001426362
-0.003102911
-0.006170121
-0.007513888
-0.007768093
-0.008079625
-0.009458666
-0.012254164
-0.015891605
-0.019111956
-0.020622357
-0.019664314
-0.015977362
-0.00959217
-0.000900135
0.008948428
0.018135814
0.02474235
0.027505147
0.02610384
0.021072799
0.013598524
0.005160743
-0.002784367
-0.008986873
-0.012469941
-0.012794909
-0.010357082
-0.006549794
-0.003204987
-0.001865608
-0.003296411
-0.007299985
-0.012551457
-0.017001669
-0.018898061
-0.017653
-0.013682882
-0.00765306
-0.000170542
0.008062386
0.015990365
0.022133131
0.025014864
0.023928084
0.019560787
0.013784046
0.008508915
0.004604263
0.00184056
-0.000435396
-0.002706321
-0.005195908
-0.00794698
-0.010809765
-0.01354419
-0.015792635
-0.01704305
-0.016895044
-0.015268595
-0.012288316
-0.008125817
-0.003200919
0.001881564
0.006666805
0.010998236
0.014832393
0.017848428
0.019522571
0.019387467
0.01739901
0.013962727
0.009680754
0.005211165
0.001242276
-0.001536578
-0.002450944
-0.001169216
0.001887556
0.005265175
0.007009922
0.005557388
0.000649619
-0.006507879
-0.013786939
-0.018909089
-0.020165553
-0.01706687
-0.010558238
-0.002539742
0.004796434
0.009622145
0.011130725
0.00964575
0.006255712
0.002361119
-0.000682914
-0.001817602
-0.00064732
0.002460356
0.00637379
0.009534461
0.010545607
0.008949296
0.005453007
0.001364858
-0.002258401
-0.005011722
-0.006769262
-0.007436809
-0.007058419
-0.006085493
-0.005162669
-0.004871637
-0.00545188
-0.0068321
-0.008695946
-0.010425972
-0.011261597
-0.01062729
-0.008520748
-0.005351033
-0.001700903
0.001758398
0.004453855
0.006141806
0.006986102
0.007421015
0.007746463
0.007880281
0.00742572
0.005956537
0.003444255
0.000203083
-0.003276609
-0.006576394
-0.009404919
-0.011522594
-0.012727992
-0.012815137
-0.011576233
-0.008765854
-0.004310237
0.001397508
0.007405758
0.012490222
0.01581811
0.01710428
0.016503482
0.014458338
0.011510767
0.007865779
0.003333083
-0.00212961
-0.008023311
-0.013286988
-0.016751161
-0.017600651
-0.015676426
-0.011608512
-0.006598772
-0.002087057
0.000802545
0.001816579
0.001626233
0.001288096
0.00151741
0.002239236
0.002855879
0.002761832
0.001695715
-7.90593E-05
-0.002071693
-0.00386076
-0.0050812
-0.005382027
-0.004590134
-0.002837466
-0.000618302
0.001467417
0.002827616
0.003180847
0.002662106
0.001921116
0.00180132
0.002751818
0.004589275
0.006796397
0.008968565
0.010637998
0.010942145
0.008897107
0.004317358
-0.001621843
-0.006913784
-0.009959636
-0.010160687
-0.00792434
-0.004330523
-0.000767644
0.001648824
0.002462182
0.001898585
0.000684033
-0.000315281
-0.000505412
-1.52018E-05
0.000460128
0.000183282
-0.001054232
-0.002853844
-0.004531734
-0.005376247
-0.004863556
-0.00280139
0.000501877
0.004327898
0.007846027
0.010280373
0.011085381
0.009993462
0.007304215
0.003868841
0.000775191
-0.001326049
-0.002674257
-0.004253492
-0.006862661
-0.010347334
-0.013689945
-0.01580457
-0.01610845
-0.014511121
-0.01112494
-0.006418437
-0.001275091
0.003291545
0.006539196
0.008167946
0.008439011
0.008195136
0.008538463
0.010306973
0.013355875
0.016221766
0.0169255
0.014169077
0.008042958
-0.00029997
-0.009086431
-0.016645121
-0.021980524
-0.024935538
-0.02570784
-0.024478463
-0.021416288
-0.016859021
-0.011367905
-0.005707265
-0.000576552
0.003685882
0.007118526
0.009917612
0.012111511
0.01335272
0.013072288
0.010919928
0.00712704
0.002485787
-0.002048517
-0.005560008
-0.007335746
-0.007332533
-0.006358912
-0.005461407
-0.005091474
-0.004931104
-0.004544364
-0.003949776
-0.003550887
-0.003528514
-0.003510691
-0.002881149
-0.001264014
0.001306348
0.004314036
0.006587212
0.006772902
0.004214478
-0.000410665
-0.005400708
-0.008716771
-0.008890256
-0.005682216
-0.000336909
0.004982599
0.008032946
0.007535725
0.003870769
-0.00115792
-0.005396535
-0.007432204
-0.007045356
-0.00509383
-0.003067633
-0.002256736
-0.003133151
-0.005403542
-0.00827211
-0.010514347
-0.010993156
-0.009232995
-0.005672847
-0.0013139
0.002940989
0.006396973
0.00849131
0.008993027
0.008317288
0.007455218
0.007529943
0.009181336
0.012153854
0.015246062
0.016843125
0.015702122
0.011480206
0.004976445
-0.002075765
-0.007775
-0.010776049
-0.010701912
-0.008001583
-0.003888007
0.00011771
0.002505917
0.002180949
-0.001214921
-0.006913567
-0.013000506
-0.017211234
-0.017983055
-0.015053575
-0.009478045
-0.003038626
0.002569183
0.006312611
0.007741167
0.006816097
0.003892076
-0.000328929
-0.004830742
-0.008534506
-0.010529495
-0.010325179
-0.008086905
-0.004639649
-0.001310208
0.000813461
0.001500545
0.001251158
0.000708439
0.00021716
-0.000216682
-0.000766413
-0.001821234
-0.00388008
-0.007145609
-0.011083076
-0.0144403
-0.015802803
-0.014102541
-0.008968992
-0.000932192
0.008709272
0.018063772
0.025096657
0.028263697
0.026970247
0.021676864
0.013680637
0.004864254
-0.00270391
-0.007407523
-0.008706969
-0.007247582
-0.004286896
-0.001095665
0.001439848
0.003025722
0.003727689
0.00376334
0.003391001
0.002867018
0.002377345
0.002135613
0.002403681
0.00354934
0.005833859
0.009389241
0.014077757
0.019442975
0.024543176
0.027844142
0.027674138
0.023049159
0.014517278
0.004171546
-0.00513601
-0.011184835
-0.013407425
-0.012816904
-0.011003696
-0.009179836
-0.008022666
-0.007752991
-0.008228747
-0.008948646
-0.00915714
-0.008072504
-0.005049888
0.000204312
0.007316578
0.014914611
0.020873511
0.023211723
0.021105183
0.015270042
0.007467693
-0.000259395
-0.006315768
-0.009882499
-0.011122636
-0.011068572
-0.0108983
-0.01134071
-0.012409023
-0.013446236
-0.013517751
-0.011809137
-0.007943184
-0.002245716
0.004175023
0.009746005
0.012937667
0.012864387
0.009716619
0.004719887
-0.00055958
-0.004893422
-0.007699038
-0.009028031
-0.009348397
-0.009102971
-0.008483225
-0.007576996
-0.006525653
-0.005330157
-0.003776773
-0.001659258
0.000871708
0.003256273
0.004751256
0.005031741
0.004657526
0.004655116
0.005667224
0.007488728
0.009163513
0.009575786
0.008054413
0.004762654
0.000502733
-0.003668491
-0.006861438
-0.008436233
-0.008046335
-0.00573478
-0.002100816
0.001670876
0.004114057
0.004093772
0.001370749
-0.003175973
-0.008006876
-0.01150263
-0.012536258
-0.010902799
-0.007398857
-0.003402832
-0.000152933
0.001649569
0.002005157
0.001345586
0.000123222
-0.001449857
-0.003362091
-0.005354671
-0.006790239
-0.006914587
-0.005186812
-0.001564091
0.003464383
0.008991631
0.013870014
0.017005738
0.017849286
0.016731461
0.014588734
0.01246924
0.010919819
0.00972818
0.008016839
0.004624771
-0.00098614
-0.008112431
-0.015030338
-0.01980113
-0.021020981
-0.018267126
-0.01235576
-0.005136277
0.001312349
0.005608025
0.007203534
0.006339484
0.003885866
0.001335095
0.000315117
0.001684149
0.005003688
0.008784211
0.011362442
0.011698491
0.009513104
0.005323093
0.000327592
-0.003931417
-0.006344405
-0.006655563
-0.005304677
-0.00284528
0.000251796
0.003430234
0.006065737
0.007663333
0.008014316
0.007196783
0.005577509
0.00377153
0.002425784
0.001830233
0.001608199
0.001172319
0.000164599
-0.001262566
-0.002640967
-0.003265586
-0.002619771
-0.000853988
0.001395152
0.003487134
0.005135689
0.006307632
0.00702828
0.007174038
0.006491878
0.004707255
0.001884081
-0.001347351
-0.003990511
-0.005350069
-0.005496093
-0.005091582
-0.004803281
-0.004634935
-0.003807981
-0.001478227
0.002328203
0.00648187
0.009639219
0.011190407
0.01125844
0.010366929
0.009213774
0.008387997
0.007981186
0.007409241
0.005804526
0.002567046
-0.002262411
-0.00795185
-0.0132993
-0.017014039
-0.018015014
-0.0158535
-0.010910456
-0.004451283
0.001669325
0.005706354
0.006663275
0.004908144
0.002067198
0.000203621
0.000563222
0.002982634
0.006219312
0.00890599
0.010359703
0.010631304
0.010039927
0.008796579
0.006887503
0.004097999
0.000244786
-0.004509624
-0.009395447
-0.013347848
-0.015676906
-0.01643663
-0.016044806
-0.014522524
-0.011376578
-0.006246508
0.000425597
0.007426525
0.013247107
0.016689815
0.017265295
0.015227323
0.011477954
0.007081699
0.002783561
-0.001104553
-0.004378915
-0.00673677
-0.00808621
-0.0088462
-0.009787542
-0.011400072
-0.013652048
-0.016091801
-0.018027052
-0.018512712
-0.016568896
-0.011560924
-0.003640118
0.006234353
0.016474312
0.025267035
0.03101439
0.032783598
0.030470066
0.024693272
0.016364262
0.006671787
-0.002938952
-0.010692002
-0.015012409
-0.015135685
-0.011589831
-0.005968053
-0.000151059
0.004467285
0.007157015
0.007543542
0.005500807
0.001373531
-0.00361421
-0.00771997
-0.00939604
-0.008040551
-0.00432742
-5.45464E-05
0.002870065
0.003634981
0.002853955
0.001861118
0.001565536
0.001899121
0.002121261
0.001802126
0.001246076
0.001144213
0.001919727
0.003292347
0.004413386
0.004209338
0.001901692
-0.002565434
-0.008446343
-0.014414182
-0.018848389
-0.02052371
-0.019058595
-0.0150509
-0.009700669
-0.004349688
9.53306E-05
0.003508116
0.006189923
0.008554362
0.010872393
0.013148511
0.01497221
0.015688362
0.014702644
0.011785422
0.007163975
0.001592299
-0.00381799
-0.008104244
-0.010824484
-0.011989522
-0.011739601
-0.010306175
-0.008014321
-0.005345468
-0.002849617
-0.001069703
-0.000422067
-0.000807416
-0.001456766
-0.001251114
0.000786909
0.004951441
0.010641467
0.016500376
0.020843425
0.022331237
0.020657846
0.016524521
0.011175575
0.005851413
0.001501246
-0.001446809
-0.003091135
-0.00393056
-0.004918687
-0.007173767
-0.011261647
-0.016490636
-0.021087139
-0.023236556
-0.021965909
-0.017314702
-0.009814253
-0.000298421
0.01010298
0.019959305
0.027754322
0.032305916
0.032931872
0.029600985
0.02316467
0.015457279
0.008573737
0.004023375
0.002097223
0.002107823
0.002812092
0.002994356
0.00189682
-0.000769301
-0.004839891
-0.009636696
-0.014104465
-0.017135115
-0.018011155
-0.016578318
-0.013128973
-0.008234051
-0.002757599
0.002292769
0.006035822
0.007865998
0.007696635
0.006057017
0.00380445
0.001740087
0.000573014
0.000853392
0.002947996
0.006807685
0.011646243
0.015998285
0.018225372
0.017030414
0.012069064
0.004370239
-0.004000685
-0.011091112
-0.016002092
-0.018660881
-0.01916308
-0.017565162
-0.014178766
-0.009769663
-0.005440585
-0.002254758
-0.000826684
-0.001196082
-0.00275348
-0.004373131
-0.004934588
-0.003962627
-0.001859298
0.000538328
0.002638018
0.004132092
0.004949573
0.005007222
0.004376984
0.003245295
0.00181979
0.000166043
-0.001731311
-0.00354334
-0.004621554
-0.004428371
-0.002969464
-0.000721073
0.001552743
0.003102165
0.00351144
0.002995804
0.002144762
0.00152646
0.00131588
0.001285101
0.000903392
-0.000135159
-0.001371175
-0.001658299
-0.000114176
0.00297257
0.006414583
0.008905778
0.009590991
0.008202956
0.00510015
0.001009057
-0.003294649
-0.007181479
-0.0100137
-0.011091165
-0.010065193
-0.007370753
-0.004194508
-0.001588444
0.000364578
0.002360102
0.004934959
0.007926533
0.010657639
0.012506336
0.013347315
0.013464167
0.013207769
0.012619871
0.01148374
0.009490037
0.006426147
0.002245556
-0.002803315
-0.008125553
-0.012877021
-0.016411743
-0.018329168
-0.018334894
-0.016444496
-0.013315194
-0.010037352
-0.007227828
-0.004501595
-0.000928763
0.003908241
0.009355411
0.014027924
0.016499153
0.016020238
0.012830237
0.008158365
0.00369295
0.000756295
-7.52644E-05
0.00091329
0.002924766
0.004830632
0.005440211
0.003833784
-0.000110426
-0.005491008
-0.010605449
-0.013609014
-0.01325648
-0.009588903
-0.004086706
0.001130616
0.004405407
0.005275828
0.004237012
0.001939965
-0.00112205
-0.004435059
-0.007299879
-0.009112338
-0.009689905
-0.009245998
-0.008058854
-0.006331024
-0.004220147
-0.002036685
-0.000140135
0.001226327
0.00200109
0.002367863
0.002694008
0.003372475
0.004640018
0.006416399
0.008283135
0.009612985
0.0096959
0.008072931
0.004747129
0.000311049
-0.004261472
-0.008046971
-0.010332348
-0.01061246
-0.00876842
-0.005349533
-0.001411425
0.001987013
0.004153612
0.004811203
0.003885008
0.001481922
-0.001950079
-0.00570223
-0.009148362
-0.011908213
-0.013719976
-0.014448976
-0.014072621
-0.012576675
-0.010026975
-0.006791742
-0.003555062
-0.001085493
0.000239968
0.000605458
0.000662198
0.001123288
0.002294909
0.00398907
0.005818978
0.007587061
0.009297013
0.010912434
0.012122594
0.012380973
0.011150953
0.008352348
0.004386031
-8.96053E-05
-0.004466375
-0.008304547
-0.011165191
-0.012409718
-0.011317642
-0.007448159
-0.00112206
0.006553266
0.013853791
0.018965396
0.02077063
0.01931376
0.015658977
0.011084849
0.006411426
0.001930007
-0.002211081
-0.005778241
-0.00840727
-0.009755802
-0.009633438
-0.008286726
-0.006289435
-0.004226411
-0.002423104
-0.001005306
-4.23366E-05
0.000402909
0.000411793
0.000234239
0.000291084
0.000851842
0.001770972
0.002578282
0.002714726
0.00179458
-6.02717E-05
-0.002244054
-0.003960912
-0.004759764
-0.004606674
-0.003584182
-0.001760375
0.000797355
0.00371656
0.006332367
0.008144932
0.009076104
0.009413436
0.00943795
0.009083165
0.007986642
0.00589739
0.003034177
-3.62426E-05
-0.002832973
-0.005234505
-0.007364061
-0.009428849
-0.011657594
-0.013968398
-0.015906274
-0.016832791
-0.016141531
-0.013279068
-0.007972891
-0.000710639
0.007197962
0.014047512
0.018428243
0.019736949
0.018312087
0.015065882
0.01111209
0.007239929
0.003823345
0.000920896
-0.001560715
-0.003738663
-0.005632323
-0.007261983
-0.00867887
-0.009721007
-0.009861733
-0.008592958
-0.005983254
-0.002588239
0.000859821
0.003631341
0.00510379
0.005035808
0.003846468
0.002531284
0.00202357
0.002567576
0.003386931
0.003271954
0.001562111
-0.00150515
-0.005192534
-0.008648302
-0.011026606
-0.011764436
-0.011091322
-0.009913439
-0.009217842
-0.009407866
-0.010189267
-0.010880367
-0.010980732
-0.010333954
-0.008989438
-0.006990704
-0.004405248
-0.001274128
0.002447941
0.006572809
0.010509634
0.013540871
0.015206716
0.015410122
0.014233309
0.011728787
0.007842869
0.002626727
-0.003366964
-0.009109502
-0.013387086
-0.015283531
-0.014400212
-0.01099915
-0.005910616
-0.00037673
0.004335181
0.007376322
0.008674645
0.008714364
0.008024709
0.00702518
0.006263047
0.006424165
0.007990392
0.010901993
0.014489011
0.017566337
0.018795021
0.017176603
0.012522666
0.005721827
-0.001638328
-0.007919733
-0.012034968
-0.01378389
-0.013842397
-0.013294109
-0.012852822
-0.012568587
-0.012188644
-0.011597589
-0.010842471
-0.009928857
-0.008796475
-0.007295926
-0.005240451
-0.002599913
8.6553E-05
0.001782002
0.001523036
-0.00089236
-0.00482335
-0.009115227
-0.012616336
-0.014391702
-0.013987086
-0.011370906
-0.006998417
-0.001818351
0.002715312
0.005305051
0.005414249
0.003528617
0.000932614
-0.000779908
-0.00044386
0.001895154
0.005064442
0.00743081
0.00769599
0.005243285
0.000465804
-0.00517091
-0.009804991
-0.012214555
-0.01235207
-0.011083135
-0.009461878
-0.008233677
-0.007674309
-0.007566183
-0.007289336
-0.006265934
-0.00424584
-0.001472608
0.001527423
0.004249002
0.006287776
0.0073229
0.007264285
0.006514409
0.005780057
0.005606197
0.006180927
0.007473362
0.009240698
0.010915644
0.011619539
0.010441817
0.006747048
0.000704272
-0.006414578
-0.012629288
-0.016108716
-0.015865968
-0.011948683
-0.005386846
0.002016613
0.008222437
0.011617238
0.011569546
0.008623793
0.004263241
0.000298314
-0.001717926
-0.000926996
0.002557623
0.007432366
0.011735697
0.013833673
0.013126032
0.010300501
0.006937175
0.004765114
0.004773839
0.006736658
0.00957798
0.011995734
0.012942218
0.011660116
0.00788302
0.001923641
-0.005245098
-0.012312348
-0.017900138
-0.020778608
-0.020194939
-0.016201162
-0.009732732
-0.002252408
0.004720043
0.010046187
0.013162107
0.014090552
0.013328155
0.011410141
0.008669509
0.005319887
0.001690688
-0.001716265
-0.004372112
-0.0060568
-0.007068856
-0.007895382
-0.008860546
-0.01004603
-0.011221397
-0.011957835
-0.011882092
-0.010948027
-0.009331856
-0.007224191
-0.004956316
-0.003092097
-0.002200481
-0.002513353
-0.003793422
-0.005324432
-0.00604567
-0.004887219
-0.001423583
0.003837792
0.00960185
0.014186366
0.016041328
0.01416817
0.008693594
0.001068208
-0.006537535
-0.01221552
-0.014898453
-0.014491321
-0.011836868
-0.008286998
-0.005003856
-0.002750647
-0.001899067
-0.002615163
-0.004722238
-0.007580204
-0.010248897
-0.011879576
-0.011919135
-0.010175462
-0.006796292
-0.002434562
0.001608142
0.003875696
0.003565662
0.001062906
-0.002276868
-0.004841931
-0.005548503
-0.004246436
-0.001634592
0.001318013
0.003893835
0.005788675
0.006679384
0.006038817
0.003388006
-0.001119372
-0.00648277
-0.011125416
-0.013679346
-0.013604729
-0.011217489
-0.007288213
-0.002718956
0.001626448
0.004866819
0.006375507
0.006089401
0.004549187
0.002562657
0.000855596
-1.04345E-05
0.00019554
0.001322089
0.002951319
0.004820409
0.006883218
0.009031778
0.010991974
0.012467688
0.013143105
0.012642351
0.010587733
0.00674164
0.001221137
-0.005274165
-0.011451618
-0.015670964
-0.016572537
-0.01359697
-0.007486909
-0.000188848
0.005964625
0.009368632
0.009857503
0.008633584
0.007531549
0.007941253
0.009887424
0.01212329
0.012861657
0.010794245
0.005886156
-0.000656198
-0.006984493
-0.011678417
-0.014155051
-0.014681177
-0.013892816
-0.012500498
-0.011004176
-0.009564541
-0.007774994
-0.004899311
-0.000458468
0.005298307
0.011540582
0.017242118
0.021563755
0.023970963
0.024171158
0.022079391
0.017825948
0.011843444
0.004757085
-0.002484879
-0.008787319
-0.013282011
-0.015803607
-0.016836322
-0.01701002
-0.016507446
-0.01503093
-0.012258822
-0.008129565
-0.00279914
0.003514273
0.01039412
0.017045831
0.022424807
0.025565081
0.025750288
0.022583412
0.016281989
0.007842765
-0.001318017
-0.009991854
-0.017401574
-0.022965275
-0.026095862
-0.026355046
-0.023646425
-0.018390726
-0.011461849
-0.003892668
0.003417116
0.009729728
0.014468616
0.017535718
0.019248935
0.019906956
0.019293579
0.016724344
0.01151425
0.003578189
-0.006175363
-0.015982872
-0.023874025
-0.028351055
-0.028857483
-0.025863501
-0.020630495
-0.014702215
-0.00913011
-0.004065665
0.000946268
0.00629152
0.011967896
0.017656316
0.022818717
0.026789049
0.028921874
0.02878752
0.02611594
0.020817098
0.012970536
0.003014702
-0.008176184
-0.019135081
-0.027921223
-0.032680934
-0.032381767
-0.027177828
-0.018124958
-0.006779537
0.005123807
0.01565207
0.022945261
0.025724543
0.023834897
0.018228107
0.010602346
0.002948644
-0.00284876
-0.005560275
-0.005000854
-0.00201624
0.001853246
0.004837807
0.005535277
0.003433661
-0.00091201
-0.006230606
-0.011056797
-0.014110624
-0.014632201
-0.012584435
-0.008712113
-0.004173153
-5.22457E-05
0.003030165
0.004958565
0.005971155
0.006313841
0.006066006
0.005234288
0.003875747
0.002055634
-0.000182908
-0.002710822
-0.005124078
-0.006884989
-0.007565598
-0.007107131
-0.005887281
-0.004423611
-0.003033649
-0.00185175
-0.000963986
-0.000626276
-0.001028858
-0.002061412
-0.003339713
-0.004425904
-0.004897274
-0.004291339
-0.00202502
0.002029404
0.007092885
0.011557014
0.013649319
0.012047335
0.006555043
-0.001558623
-0.009801347
-0.015507111
-0.016931226
-0.013781212
-0.007255936
0.000425759
0.007012914
0.011070712
0.01203759
0.00993105
0.005429131
-0.000288569
-0.005859818
-0.009982814
-0.011542889
-0.009933999
-0.005419339
0.000877697
0.007079883
0.010954725
0.010823263
0.006514313
-0.000461726
-0.007499483
-0.011787187
-0.011353132
-0.005782743
0.003582838
0.014028936
0.022555039
0.026908474
0.026197088
0.020811851
0.012130359
0.002362247
-0.005941285
-0.010858957
-0.011930373
-0.010133063
-0.007069708
-0.004218272
-0.002403085
-0.001685811
-0.001551244
-0.001224403
-9.91911E-05
0.00198701
0.004646551
0.007056438
0.008317881
0.007772966
0.005407831
0.001925673
-0.001532827
-0.003924513
-0.004814149
-0.004534786
-0.004068128
-0.004546346
-0.006532822
-0.009712117
-0.013081384
-0.015364568
-0.015339036
-0.012210004
-0.005941181
0.002646209
0.012110012
0.020729145
0.026948617
0.029654619
0.028376531
0.023601297
0.01665181
0.009170147
0.002554408
-0.002190742
-0.00469901
-0.005376352
-0.0052246
-0.005163899
-0.00565641
-0.006574951
-0.007447458
-0.007855395
-0.007519508
-0.006359718
-0.004518462
-0.002380286
-0.00039188
0.000921805
0.00101093
-0.000387167
-0.002914384
-0.005770424
-0.008171583
-0.009698417
-0.010473664
-0.010790283
-0.010661495
-0.009791184
-0.007985899
-0.005372448
-0.002437722
0.000153247
0.00186459
0.002531924
0.002377067
0.001643841
0.000420138
-0.001453983
-0.004025628
-0.006906183
-0.009297814
-0.010275396
-0.00929123
-0.006400772
-0.002072444
0.002930604
0.007672275
0.011248374
0.012913148
0.012221138
0.009252742
0.004712497
-0.000134302
-0.003842025
-0.005482978
-0.005361361
-0.004760508
-0.004841282
-0.005782412
-0.006833703
-0.007143953
-0.006225414
-0.0041792
-0.00158277
0.000823688
0.00248584
0.003327301
0.003606664
0.003607734
0.003551476
0.003736469
0.004536444
0.006035497
0.007857323
0.009344868
0.009822392
0.008813122
0.006411962
0.003372748
0.000734887
-0.000774979
-0.000934173
-8.90729E-05
0.00110578
0.001877548
0.001662955
0.000406119
-0.001453121
-0.003264241
-0.004519258
-0.004717794
-0.003354544
-0.000380689
0.003379759
0.006412441
0.007393074
0.005919287
0.002621051
-0.001250792
-0.004423505
-0.006023619
-0.005738583
-0.003806489
-0.001112102
0.000909118
0.000858805
-0.001722046
-0.005941283
-0.0100684
-0.012348373
-0.011555732
-0.007422034
-0.000848261
0.006414899
0.012455
0.015808369
0.015798628
0.012609056
0.007175804
0.000789164
-0.005339792
-0.010438334
-0.014251615
-0.016855914
-0.018318995
-0.018541994
-0.017599206
-0.01592453
-0.014000307
-0.011985514
-0.009674442
-0.006723496
-0.002990612
0.001182219
0.004904558
0.007108306
0.007228584
0.005626436
0.003382969
0.001522389
0.000446957
-9.33543E-05
-0.000639286
-0.00149932
-0.002410849
-0.00278683
-0.002304221
-0.001051559
0.000585863
0.002238701
0.003591301
0.004454441
0.004809761
0.004789314
0.004481475
0.003834375
0.002768579
0.001500822
0.000523454
0.000276744
0.000944452
0.002296408
0.00392687
0.005535974
0.006877224
0.007712582
0.007694276
0.006381289
0.003458982
-0.000807574
-0.005596296
-0.009948283
-0.013150007
-0.014737702
-0.014221533
-0.011270643
-0.006000278
0.000730868
0.007459445
0.012632713
0.015252857
0.015273093
0.013192569
0.009564924
0.004983409
0.000231674
-0.003739999
-0.005856178
-0.005207689
-0.001552316
0.004231975
0.010137293
0.013665379
0.013093112
0.008615066
0.002318887
-0.003204081
-0.006414156
-0.00758931
-0.008188448
-0.009602015
-0.012256628
-0.015622415
-0.018761083
-0.020844393
-0.021167596
-0.019139046
-0.014243536
-0.006320643
0.00407305
0.015409265
0.025447211
0.031986674
0.033750423
0.030878539
0.024633962
0.016788362
0.009078241
0.00272741
-0.00186631
-0.004963439
-0.007248655
-0.009593554
-0.012830819
-0.017301585
-0.022469018
-0.026870842
-0.028599424
-0.026207795
-0.01934117
-0.008991584
0.002683142
0.01300832
0.019591998
0.02101745
0.017291205
0.009806223
0.000771927
-0.007633789
-0.013747115
-0.01647094
-0.015431962
-0.011150471
-0.004943847
0.001550491
0.006974696
0.010623432
0.012479622
0.012918767
0.012450398
0.011592452
0.010562736
0.009210191
0.007047821
0.003734491
-0.000429025
-0.004633276
-0.008129512
-0.010216945
-0.010219621
-0.007967911
-0.004103509
0.000215559
0.003951118
0.006561143
0.008095416
0.008834423
0.009140656
0.009200339
0.009010422
0.008544676
0.007853738
0.006987764
0.005564028
0.002828212
-0.001625854
-0.007190199
-0.012390554
-0.015694143
-0.01637197
-0.014754729
-0.011854207
-0.008687275
-0.005739433
-0.003114097
-0.000924693
0.00058212
0.001352548
0.001768406
0.002585563
0.004494423
0.007596531
0.011102722
0.013719492
0.014316331
0.012558365
0.008910485
0.004163515
-0.000957563
-0.005945034
-0.010152977
-0.012876427
-0.013567847
-0.012271023
-0.009662764
-0.006767649
-0.004501917
-0.003207398
-0.002603603
-0.002072178
-0.001206308
-0.000137246
0.000602566
0.000721559
0.000487909
0.000585812
0.001633836
0.003796099
0.006608192
0.00922646
0.010784072
0.010775079
0.009107041
0.005875074
0.001225952
-0.004376129
-0.009879558
-0.013897157
-0.015208058
-0.013279711
-0.008668327
-0.002915832
0.001982355
0.004416969
0.003736092
0.000559418
-0.003574282
-0.006972667
-0.00850726
-0.008020581
-0.006149508
-0.003830353
-0.001836701
-0.000486672
0.000338997
0.001000442
0.001905439
0.003581989
0.006431873
0.010294025
0.013974932
0.015663741
0.014095156
0.009556998
0.003834639
-0.000808167
-0.002928358
-0.002478509
-0.000653632
0.000896862
0.001015963
-0.000518094
-0.003190853
-0.006335622
-0.009311298
-0.011160424
-0.010627127
-0.006822894
0.00032502
0.009908672
0.020061756
0.028387769
0.03300135
0.033265566
0.029516039
0.02226744
0.012085451
0.000108935
-0.011689655
-0.020997374
-0.026077076
-0.02648919
-0.023250853
-0.018173936
-0.012837514
-0.008126996
-0.00428058
-0.001151547
0.001637637
0.004661755
0.008441741
0.013134166
0.018446446
0.023650598
0.027654546
0.029042955
0.026681941
0.02045915
0.011599248
0.002075331
-0.006327495
-0.012604562
-0.016520189
-0.018273926
-0.018036689
-0.015882401
-0.011913514
-0.006572651
-0.000865495
0.003983393
0.00707014
0.008187806
0.007614521
0.005925017
0.003886777
0.002264289
0.001557075
0.00174196
0.002334247
0.002628062
0.001934607
-0.000204211
-0.003734971
-0.008081765
-0.012502214
-0.016332999
-0.018934299
-0.019708206
-0.018280079
-0.014684229
-0.009368738
-0.003071866
0.003357757
0.00922314
0.013936763
0.017125319
0.018732229
0.01925509
0.019234001
0.018786507
0.017494235
0.014898931
0.01069677
0.00490761
-0.00198032
-0.008824143
-0.014261464
-0.017272362
-0.017503979
-0.015161112
-0.010819135
-0.005454451
-0.000324541
0.003397691
0.005134783
0.005045606
0.003695898
0.001785322
0.000108503
-0.000615465
0.000154267
0.002379105
0.005266031
0.007645458
0.008688398
0.008144876
0.006317752
0.00393415
0.001910899
0.000878557
0.001048775
0.002352609
0.004327898
0.0060022
0.006098658
0.003708633
-0.001130137
-0.007250421
-0.012747159
-0.015925491
-0.015916713
-0.012873325
-0.007669118
-0.001758501
0.003064694
0.005409542
0.00489048
0.002239773
-0.001156632
-0.003887684
-0.00499946
-0.004189046
-0.001640417
0.002246251
0.007015274
0.012198763
0.017249236
0.021179047
0.022496426
0.019775812
0.012684263
0.002486055
-0.008236996
-0.016493316
-0.020212763
-0.01925627
-0.015357183
-0.01104502
-0.008223452
-0.007316421
-0.007276972
-0.0064133
-0.003490779
0.001477422
0.00745452
0.01295131
0.016764485
0.018470208
0.018330072
0.016810841
0.014144131
0.010489669
0.005840764
0.000172952
-0.006331396
-0.013012173
-0.018768361
-0.022306832
-0.022612853
-0.01938715
-0.013340306
-0.005975977
0.000930528
0.005995402
0.00867844
0.009302041
0.00859424
0.007157172
0.005198956
0.002853412
0.000434054
-0.001665955
-0.003156976
-0.003851874
-0.003561216
-0.002320329
-0.000592179
0.000918326
0.001831298
0.002239394
0.002302182
0.001951735
0.000989463
-0.000463821
-0.001840774
-0.00261618
-0.002749946
-0.002580156
-0.002276545
-0.001712415
-0.00081882
0.000266888
0.001332309
0.002029565
0.001977751
0.000975655
-0.000628792
-0.002113551
-0.002896184
-0.003019084
-0.003136631
-0.003816437
-0.004978263
-0.006006322
-0.006440433
-0.006344297
-0.006089824
-0.005901513
-0.005836637
-0.005814155
-0.005600579
-0.004809489
-0.003164146
-0.000820638
0.001640578
0.003500781
0.004307072
0.003918566
0.002589038
0.000690562
-0.001389749
-0.003260765
-0.00446643
-0.004550147
-0.003349996
-0.00120818
0.001003811
0.002306255
0.002363155
0.001691539
0.001250735
0.001886272
0.003933986
0.007040429
0.010318698
0.012933113
0.014309319
0.014141563
0.012244638
0.008593494
0.003475201
-0.002471438
-0.008480117
-0.013921935
-0.018399661
-0.021449636
-0.022427755
-0.020769352
-0.016305652
-0.009708378
-0.002544509
0.00309317
0.005562473
0.004708702
0.001917056
-0.000790071
-0.001828731
-0.000382781
0.003496231
0.00900362
0.014679516
0.018815306
0.019980612
0.017652414
0.012504681
0.006061142
-0.000101752
-0.004967716
-0.008020313
-0.009152593
-0.008556132
-0.006490274
-0.003267192
0.000473506
0.003819542
0.005957238
0.006710323
0.006637042
0.006603265
0.007186238
0.008163928
0.00848756
0.006634584
0.001502321
-0.006723647
-0.016545607
-0.025733048
-0.032175465
-0.034285647
-0.031310294
-0.023641177
-0.012899338
-0.001338949
0.009188082
0.017853302
0.0245367
0.029330561
0.032098227
0.03244889
0.030080598
0.025057799
0.017930599
0.00971464
0.001560024
-0.005810943
-0.012190732
-0.017583359
-0.021987162
-0.025254941
-0.026906388
-0.026157585
-0.02241223
-0.015844182
-0.007484445
0.001246241
0.009339302
0.01634312
0.022051881
0.026266086
0.028636144
0.028730887
0.025995338
0.020253175
0.011907196
0.001974434
-0.008111848
-0.016705876
-0.02235806
-0.024312689
-0.022657014
-0.018326598
-0.012684424
-0.007116601
-0.002746627
-3.09899E-05
0.001433108
0.002528504
0.004008178
0.006209516
0.008985317
0.011813789
0.013835221
0.01403472
0.011517673
0.005946105
-0.002094979
-0.010976827
-0.01849505
-0.022694591
-0.022643472
-0.01866313
-0.012061789
-0.004632851
0.001972933
0.006676493
0.009167258
0.009834645
0.009201784
0.007526787
0.004720421
0.000717116
-0.004281061
-0.009718221
-0.014652592
-0.017866466
-0.018257005
-0.015502829
-0.010285508
-0.003828748
0.002968664
0.009876557
0.017001614
0.024052964
0.03003959
0.033589034
0.033639405
0.030083112
0.023801816
0.016282898
0.008990243
0.002753214
-0.002388258
-0.00699354
-0.011550379
-0.016012688
-0.019709546
-0.021792857
-0.021734993
-0.019619246
-0.015924422
-0.011199398
-0.005937594
-0.000686068
0.003872753
0.007008906
0.008138454
0.007135446
0.004584462
0.00161537
-0.000543255
-0.001340609
-0.00105809
-0.000228568
0.00097624
0.002795337
0.005407344
0.008467703
0.010977204
0.011709414
0.00993769
0.0059316
0.000874381
-0.003838064
-0.007371715
-0.009629151
-0.01091013
-0.011374272
-0.010698375
-0.008232983
-0.003589698
0.002818407
0.009690011
0.015338447
0.01844971
0.018555108
0.016105935
0.01213239
0.007796407
0.004212064
0.002294638
0.002472084
0.004279511
0.006373688
0.007168901
0.005726428
0.002165049
-0.002536959
-0.007071103
-0.010295042
-0.011495943
-0.010334171
-0.006945099
-0.001984606
0.003385912
0.007827559
0.010367838
0.010669897
0.008859098
0.005219569
0.000286697
-0.005186167
-0.010239906
-0.013859522
-0.01536216
-0.014782076
-0.012843613
-0.010554917
-0.008490665
-0.006616919
-0.004373723
-0.001264229
0.002685977
0.006664607
0.009441961
0.00983475
0.007307962
0.002569663
-0.002702684
-0.006745601
-0.00868567
-0.008723193
-0.007561796
-0.005899644
-0.004237438
-0.002769485
-0.001452696
-0.000250456
0.000657807
0.000888512
0.000397499
-0.000238789
-0.000282522
0.000499735
0.001610495
0.002336443
0.002262308
0.00134607
-0.000126538
-0.001619593
-0.002474971
-0.002380709
-0.001571259
-0.000458307
0.000660802
0.00163683
0.002205779
0.001967365
0.000772299
-0.001038981
-0.002734105
-0.00367989
-0.003659388
-0.002900039
-0.001960247
-0.001411264
-0.001565799
-0.002380066
-0.003491522
-0.004358729
-0.004341226
-0.00300747
-0.000295154
0.003400311
0.007315884
0.010605928
0.012572761
0.012813477
0.011311053
0.008391637
0.004518941
0.000387277
-0.003103978
-0.005272824
-0.006094103
-0.006144152
-0.005906541
-0.005288187
-0.003932163
-0.001668732
0.00123318
0.004130007
0.006446055
0.007984556
0.008779662
0.008873497
0.008122554
0.006270219
0.003216768
-0.000649666
-0.004482806
-0.007238803
-0.008118484
-0.0067843
-0.00338415
0.001433048
0.006654811
0.011210846
0.014156547
0.014767356
0.012693201
0.008210232
0.002237204
-0.003901922
-0.008830193
-0.011515801
-0.011507238
-0.0089357
-0.004569206
0.000359813
0.004518619
0.006948845
0.007207064
0.005386041
0.002205191
-0.001154175
-0.003532747
-0.004415585
-0.004128727
-0.003638837
-0.004154362
-0.006581855
-0.010905685
-0.016096027
-0.02067615
-0.023471437
-0.023848061
-0.021638961
-0.016981223
-0.010258108
-0.002111629
0.006567989
0.014725281
0.021179955
0.024912677
0.025608916
0.023768463
0.02022871
0.015754626
0.010809924
0.005645116
0.000230225
-0.005540039
-0.011422498
-0.016648384
-0.020299208
-0.021658178
-0.0203256
-0.016259828
-0.009818215
-0.001922031
0.00612703
0.012947783
0.017530103
0.01950427
0.01919279
0.017252185
0.014388276
0.011304044
0.008674159
0.006880436
0.005770319
0.004865429
0.003679195
0.002059278
0.000205657
-0.00147191
-0.002508802
-0.002404851
-0.000826846
0.001849662
0.004225021
0.004619843
0.00221392
-0.002471172
-0.007957471
-0.012431073
-0.014330889
-0.012844256
-0.008196901
-0.001490325
0.005612145
0.01138075
0.014595212
0.015025363
0.013214564
0.01007124
0.006424485
0.002832649
-0.000302325
-0.002532248
-0.003375261
-0.002562975
-0.000229531
0.002960523
0.005869556
0.007354905
0.00672108
0.003927241
-0.000519382
-0.005810999
-0.011159569
-0.015892354
-0.019383291
-0.020900437
-0.019808628
-0.015850715
-0.00954517
-0.002174578
0.004629368
0.009425531
0.011536676
0.011431708
0.010253555
0.009004104
0.008017582
0.007132068
0.005935985
0.004030497
0.001157436
-0.00275182
-0.007708352
-0.013555697
-0.019749529
-0.025247498
-0.028761718
-0.029324565
-0.026693235
-0.021341237
-0.014349838
-0.007065748
-0.00044637
0.005284658
0.010377632
0.014966
0.018785866
0.02135002
0.022362825
0.022006382
0.020782035
0.019118919
0.017130941
0.014724535
0.011839267
0.008429426
0.004357284
-0.000337657
-0.005212611
-0.00963943
-0.013169333
-0.015701743
-0.017387232
-0.018380552
-0.01851646
-0.017399491
-0.014723038
-0.010631999
-0.005801793
-0.001129172
0.002548577
0.004825552
0.005850666
0.006169317
0.006586138
0.007761504
0.009790911
0.011995998
0.013188977
0.012339168
0.009113571
0.00411775
-0.001352867
-0.00585393
-0.008332011
-0.008456893
-0.006536736
-0.003385757
-0.000129112
0.002133143
0.002812201
0.001933539
-0.000163741
-0.003034769
-0.005991229
-0.008185985
-0.008780735
-0.007250101
-0.003585358
0.001325517
0.005985399
0.009033284
0.009888072
0.008947209
0.007529142
0.007261286
0.009028565
0.012464527
0.01621577
0.018634487
0.018510624
0.015440098
0.009753444
0.00233077
-0.005612839
-0.012667509
-0.017797043
-0.020779891
-0.022106368
-0.022469609
-0.022186446
-0.020864625
-0.017780343
-0.012588127
-0.005712296
0.001900778
0.009136693
0.014990782
0.018793091
0.020313126
0.019594726
0.016943484
0.012924387
0.008385374
0.004178449
0.000896756
-0.001496157
-0.003851816
-0.007365341
-0.012469506
-0.018022397
-0.021757156
-0.02152779
-0.016447288
-0.007484344
0.002867813
0.011681791
0.016665732
0.01697566
0.013299731
0.007417858
0.001594759
-0.002146261
-0.002901917
-0.001429201
0.000417196
0.000848099
-0.000945408
-0.004537939
-0.008832757
-0.012586998
-0.014594301
-0.013653549
-0.009007267
-0.000954087
0.009014807
0.018585293
0.025479809
0.028227885
0.026551871
0.021117657
0.013086424
0.003800869
-0.005238673
-0.012534274
-0.01703111
-0.01847701
-0.017320378
-0.014324363
-0.010442619
-0.006673338
-0.003716773
-0.001653429
-8.82173E-05
0.001382036
0.003032144
0.004812486
0.00629093
0.006735588
0.005569749
0.002891048
-0.000512582
-0.003686685
-0.006092554
-0.007683246
-0.008471286
-0.008322908
-0.007105201
-0.00492961
-0.002393827
-0.000476185
-0.000147896
-0.001895477
-0.005360345
-0.009316815
-0.012090371
-0.012160442
-0.008865689
-0.002826446
0.004420337
0.011102347
0.015740872
0.017371712
0.015897124
0.012161244
0.0074936
0.003148409
0.000170805
-0.000746826
0.000117063
0.001430749
0.00171006
0.000338139
-0.002280985
-0.00496338
-0.006323153
-0.005599456
-0.003047457
0.000474684
0.004353323
0.008400737
0.012233612
0.014796749
0.014783047
0.01134671
0.004729096
-0.00362288
-0.011512052
-0.016897505
-0.018752197
-0.017191374
-0.013235386
-0.008159861
-0.003010681
0.001501943
0.004987846
0.007424012
0.009208474
0.010783429
0.01236941
0.013996823
0.015669145
0.017172908
0.017993974
0.017454143
0.015149815
0.011227122
0.006432244
0.001691965
-0.002179982
-0.004768381
-0.006253835
-0.007217713
-0.008046487
-0.00872533
-0.008960639
-0.008503243
-0.007313155
-0.005605344
-0.003872909
-0.002704499
-0.002550231
-0.003448806
-0.004746594
-0.005302377
-0.004069576
-0.00067162
0.00445422
0.010217045
0.015101959
0.017510614
0.016289855
0.011275995
0.00361239
-0.004586977
-0.011106904
-0.014495173
-0.014574287
-0.0123108
-0.009347273
-0.007402332
-0.007446064
-0.009059078
-0.010508511
-0.009846105
-0.006062855
0.000291882
0.007525765
0.01355377
0.016638966
0.015894823
0.011523889
0.004725566
-0.002646632
-0.008670407
-0.011960561
-0.01210268
-0.009648637
-0.005817799
-0.001948475
0.001065955
0.002959455
0.003838599
0.003996988
0.003822379
0.00373866
0.004127112
0.005208377
0.006791416
0.008063618
0.007932316
0.005804526
0.001808234
-0.003313059
-0.00843767
-0.012118578
-0.013080478
-0.010858157
-0.005937917
0.000500645
0.007082823
0.012510294
0.015687984
0.015924631
0.013269696
0.008591831
0.003157562
-0.00187423
-0.005941608
-0.008987727
-0.011164551
-0.012498951
-0.012932422
-0.012505001
-0.01164518
-0.0109415
-0.010724496
-0.010809444
-0.010571458
-0.009194611
-0.006063384
-0.000890172
0.006036511
0.013903252
0.021581469
0.027806187
0.031374579
0.031348619
0.027215028
0.019123201
0.008104302
-0.003978413
-0.014976865
-0.023043321
-0.027155502
-0.027152933
-0.023679394
-0.01784998
-0.010919711
-0.003911879
0.002623675
0.008425415
0.013238974
0.016818659
0.01908011
0.020119518
0.019961183
0.018482366
0.0155842
0.011286758
0.005862818
-7.00666E-05
-0.005461141
-0.009120958
-0.010171124
-0.008508651
-0.004777856
-7.13528E-05
0.004590882
0.008726936
0.012374441
0.015520924
0.017810959
0.018429797
0.016479612
0.011686288
0.004716139
-0.003101197
-0.010296538
-0.015680011
-0.018621429
-0.01923984
-0.018144497
-0.015963232
-0.012855021
-0.008709705
-0.003628879
0.001783178
0.006555629
0.010005563
0.011999803
0.012923642
0.013296946
0.013411013
0.013182393
0.012318289
0.01036821
0.006940437
0.001930002
-0.004474301
-0.011907198
-0.019773137
-0.027119319
-0.032751804
-0.035353907
-0.033845596
-0.027766956
-0.01774464
-0.005680178
0.00578097
0.014416749
0.019375742
0.021245474
0.021183863
0.020265055
0.019144233
0.017976145
0.016380583
0.01357256
0.00889309
0.002218471
-0.005971953
-0.014676301
-0.022519064
-0.028118041
-0.030458501
-0.028982094
-0.023619071
-0.014961024
-0.004507059
0.005582596
0.013191762
0.017020567
0.017216159
0.015233322
0.012747803
0.010688153
0.009037349
0.007274565
0.004887643
0.001669111
-0.002141334
-0.005744359
-0.008252468
-0.009202163
-0.008748086
-0.007409244
-0.005716528
-0.003694989
-0.000875293
0.002946393
0.007207063
0.010734987
0.012405597
0.011499368
0.007838321
0.001851642
-0.005437426
-0.012562591
-0.018138603
-0.021248153
-0.021566164
-0.019211416
-0.014716189
-0.008981788
-0.003133158
0.001903239
0.005522536
0.007571053
0.008298285
0.008220134
0.007815034
0.007349554
0.00684093
0.006291036
0.005733007
0.005173587
0.004460435
0.003211255
0.001070404
-0.001991023
-0.005616155
-0.009262752
-0.01209551
-0.013056233
-0.011397508
-0.007191812
-0.001475233
0.004036709
0.007711141
0.008603025
0.006728634
0.003135939
-0.000376142
-0.002071804
-0.001327604
0.000912384
0.00273223
0.002267394
-0.001166214
-0.006539571
-0.011406017
-0.013212267
-0.010611608
-0.004397542
0.002793197
0.008020688
0.009596338
0.007670722
0.003629465
-0.000857625
-0.004752214
-0.007883601
-0.010333149
-0.011779101
-0.01147046
-0.009075191
-0.005331711
-0.001828625
-0.000151325
-0.001191426
-0.004780424
-0.009734012
-0.014326393
-0.016821816
-0.016070123
-0.011834882
-0.004886305
0.003162808
0.010369712
0.015159827
0.016677615
0.015015838
0.01122081
0.006890876
0.003478464
0.001733825
0.001520407
0.002126182
0.002771676
0.002925998
0.002255025
0.00056611
-0.00206174
-0.005058666
-0.007512015
-0.008782716
-0.008991528
-0.008962836
-0.009657574
-0.011488123
-0.01407588
-0.016497487
-0.017484491
-0.015703402
-0.010347017
-0.001736556
0.008550884
0.018146101
0.024800864
0.027229592
0.025475319
0.020487365
0.013710825
0.006813365
0.0014945
-0.001106962
-0.001062105
0.000198803
0.000590308
-0.001513769
-0.006336855
-0.012714074
-0.018701289
-0.022547705
-0.023488782
-0.021886957
-0.018738815
-0.014966323
-0.011056531
-0.007072282
-0.002535517
0.003083049
0.009675558
0.016411414
0.022288254
0.02664613
0.029040225
0.028941467
0.025837218
0.019716559
0.011421324
0.002424872
-0.005798368
-0.01238199
-0.017176653
-0.020367884
-0.022061028
-0.022385782
-0.021575476
-0.019911667
-0.017433054
-0.014002713
-0.009531466
-0.004328008
0.000902322
0.005444336
0.008670898
0.010257202
0.010384224
0.009828763
0.009542386
0.010066208
0.011381442
0.012956501
0.013908336
0.013304381
0.010680601
0.006263472
0.000729106
-0.005010701
-0.009849847
-0.012688545
-0.012917057
-0.010865703
-0.00784335
-0.005570175
-0.005304247
-0.007006062
-0.009434415
-0.010857138
-0.009958298
-0.006360951
-0.000559855
0.006287823
0.012838475
0.017606431
0.019198303
0.016802606
0.010909012
0.003402565
-0.003375206
-0.007709638
-0.008971026
-0.007541989
-0.004540297
-0.001533092
-0.000115133
-0.001311911
-0.005271484
-0.011222301
-0.017675158
-0.022661776
-0.024261892
-0.021370633
-0.014176577
-0.004136971
0.006573396
0.015717747
0.021679805
0.02383463
0.022650377
0.019298346
0.015163253
0.011271391
0.00802845
0.005211699
0.002253475
-0.00130983
-0.005722998
-0.010742212
-0.015559144
-0.019051472
-0.02041997
-0.019391751
-0.016015098
-0.010613695
-0.003992441
0.002461805
0.007193359
0.00905303
0.007699361
0.00378245
-0.001335844
-0.00608003
-0.009378801
-0.01084124
-0.0106927
-0.009637341
-0.008609657
-0.008401808
-0.009133857
-0.01014452
-0.010501446
-0.009479489
-0.006548617
-0.001514629
0.004990844
0.011376735
0.015776789
0.017190462
0.016049243
0.013757065
0.011617391
0.010038584
0.008550133
0.006395472
0.003041087
-0.001426681
-0.006360892
-0.010911629
-0.01449779
-0.016819566
-0.017816738
-0.017627195
-0.016168772
-0.012992689
-0.007687798
-0.000609149
0.007001943
0.013423002
0.017186288
0.017858921
0.016200357
0.013361018
0.009955032
0.005803401
0.000576767
-0.005502302
-0.011554606
-0.016409971
-0.019258947
-0.019825434
-0.018351005
-0.01543769
-0.011996481
-0.008759053
-0.005994171
-0.003363322
-0.00026496
0.003687281
0.008296364
0.012825637
0.016139394
0.017181957
0.015892839
0.013357375
0.010917941
0.009222762
0.008070089
0.006810897
0.004742309
0.001449856
-0.002998319
-0.008024704
-0.012791693
-0.016599406
-0.019120414
-0.020375592
-0.020423126
-0.019101359
-0.016090517
-0.011308326
-0.005178461
0.001403502
0.007516614
0.012430698
0.015442183
0.015807886
0.013102581
0.007595299
0.000436733
-0.006547921
-0.011459595
-0.013344421
-0.012683938
-0.01093218
-0.009500842
-0.008990615
-0.008812262
-0.007683252
-0.004656031
0.000177386
0.005846965
0.011317903
0.015909162
0.019044352
0.020017118
0.0181438
0.013328635
0.006424915
-0.001026023
-0.007542415
-0.012377921
-0.015704632
-0.018059435
-0.020017381
-0.021856121
-0.023298004
-0.023405489
-0.021088798
-0.015917191
-0.008344586
0.000660108
0.009992447
0.018441147
0.024556295
0.026782098
0.024029796
0.016578858
0.006453178
-0.003152692
-0.00911657
-0.00981356
-0.005881393
0.000182207
0.005520181
0.008421721
0.008903045
0.008341107
0.008187802
0.009009295
0.010497533
0.012262031
0.014051312
0.015528259
0.015939142
0.014465305
0.0106873
0.004840436
-0.002204921
-0.00900619
-0.013994306
-0.016214328
-0.015771437
-0.013563674
-0.010725404
-0.008169547
-0.006414631
-0.005583554
-0.005348995
-0.004949838
-0.003593334
-0.000965218
0.002716008
0.007065853
0.011851846
0.016680234
0.020632209
0.022445365
0.021178679
0.01676824
0.010133175
0.003025992
-0.002550719
-0.005218716
-0.004983568
-0.003151036
-0.00173356
-0.00242787
-0.005830108
-0.011152879
-0.01659277
-0.020226414
-0.020745102
-0.017745769
-0.011598775
-0.003378748
0.005305421
0.012592939
0.016874003
0.017274448
0.013873281
0.007591879
-0.000243013
-0.008102475
-0.014662653
-0.019022884
-0.020943041
-0.020658808
-0.018657344
-0.01552858
-0.011843391
-0.007941896
-0.003766657
0.000930265
0.006094487
0.011119696
0.01521309
0.017692132
0.018050501
0.016096461
0.012058093
0.00692845
0.00216906
-0.000865014
-0.00163903
-0.00054283
0.001581482
0.003881847
0.005806445
0.007150746
0.008071641
0.008886231
0.00969745
0.010306012
0.010501819
0.010259124
0.009708215
0.008948546
0.008075237
0.007191757
0.006429571
0.005839211
0.00531619
0.004751417
0.004231287
0.00406412
0.004452092
0.005215294
0.006062964
0.006875893
0.007796681
0.008963484
0.010101703
0.010480145
0.009202002
0.005836588
0.000979028
-0.003933505
-0.007496436
-0.009019949
-0.008623679
-0.006976033
-0.004932815
-0.003329491
-0.002613395
-0.002427173
-0.001778952
0.000316184
0.004136047
0.009498426
0.016022257
0.02317499
0.029900357
0.034728586
0.036119301
0.033042195
0.025255802
0.01352129
-0.000492607
-0.014526364
-0.026295512
-0.034038767
-0.036779134
-0.034301591
-0.027224279
-0.016966976
-0.005568991
0.00490146
0.012977497
0.018178489
0.02092581
0.022040687
0.022280809
0.022066372
0.021699862
0.021570964
0.021866438
0.022110687
0.020881792
0.016689748
0.008948959
-0.001544882
-0.012910961
-0.022689668
-0.028630952
-0.029521012
-0.025546608
-0.018067244
-0.008956828
-3.57185E-06
0.007481249
0.012990993
0.017002861
0.020453274
0.02388506
0.027134476
0.029634179
0.03082539
0.030372916
0.02830079
0.025052279
0.02116898
0.016908362
0.01219463
0.006785409
0.00063306
-0.00590212
-0.012095095
-0.017264777
-0.021027207
-0.02330552
-0.023906158
-0.022443773
-0.01870393
-0.013200659
-0.00696432
-0.000990375
0.004178936
0.008381049
0.011592571
0.013841658
0.015322509
0.016463672
0.017807278
0.019645805
0.021536094
0.022422199
0.021246993
0.01751256
0.011389384
0.003679959
-0.004311506
-0.010984096
-0.014997951
-0.015830958
-0.014004158
-0.010734511
-0.007544674
-0.005733879
-0.006075339
-0.008352853
-0.011434891
-0.013784665
-0.014373153
-0.013315652
-0.011836831
-0.011530968
-0.013402462
-0.017433382
-0.022831996
-0.028535345
-0.033640627
-0.037551271
-0.040118685
-0.041489214
-0.041679238
-0.040457141
-0.037414665
-0.032245575
-0.024955598
-0.016101426
-0.006566591
0.002716288
0.010866032
0.017110981
0.020998877
0.022647964
0.022716102
0.022161817
0.021870409
0.022135158
0.02255637
0.022364686
0.020940145
0.018167287
0.014440453
0.010492549
0.007038121
0.004400155
0.002309352
0.000376135
-0.00130534
-0.002269164
-0.002451532
-0.002500882
-0.003259264
-0.005078839
-0.007612317
-0.010025572
-0.011329032
-0.010737064
-0.007983422
-0.003403511
0.002297222
0.008313074
0.014217694
0.020086609
0.026280277
0.033031279
0.040145415
0.046894062
0.052152062
0.054689877
0.053643352
0.04870775
0.040294648
0.029486703
0.017785696
0.006776431
-0.002130255
-0.007838591
-0.009569742
-0.006887189
-2.96654E-05
0.00982259
0.020686954
0.030456137
0.03755347
0.041283838
0.041885817
0.040330616
0.037775673
0.035144077
0.033010881
0.031675573
0.031150839
0.03118269
0.031238682
0.030640453
0.028568918
0.024490189
0.018660184
0.0121538
0.006272516
0.001848747
-0.0010347
-0.002815041
-0.004065509
-0.005063217
-0.005708068
-0.00570266
-0.004910926
-0.003452555
-0.001622592
0.000208655
0.001865186
0.003517918
0.005552572
0.008352463
0.012008212
0.016309509
0.020759131
0.024586222
0.026861107
0.026824117
0.024358026
0.02012503
0.015401503
0.011614555
0.009845774
0.010656025
0.013978828
0.019136625
0.0250451
0.030408983
0.033779002
0.034019293
0.030678079
0.024291656
0.016165572
0.007900207
0.000941299
-0.003914387
-0.006548125
-0.007212675
-0.00634611
-0.004384576
-0.001716205
0.001162263
0.003290804
0.003453741
0.000827441
-0.004648959
-0.012281895
-0.020985123
-0.029846152
-0.038450994
-0.04683696
-0.055259164
-0.06383328
-0.072333366
-0.080179501
-0.086727259
-0.091621859
-0.094993265
-0.097147069
-0.098004853
-0.097031764
-0.093739627
-0.087907212
-0.079614757
-0.069442132
-0.058491105
-0.047974565
-0.038775778
-0.031363595
-0.025969042
-0.02270105
-0.021580442
-0.022421262
-0.024709106
-0.027256347
-0.028386272
-0.026802541
-0.02257292
-0.017161988
-0.012721144
-0.011236384
-0.013958283
-0.020879188
-0.03069098
-0.041269079
-0.050491583
-0.05681426
-0.059598255
-0.059144981
-0.056500645
-0.053189937
-0.050923935
-0.051065086
-0.054011425
-0.058980909
-0.064545677
-0.069312825
-0.072225494
-0.072571711
-0.070120716
-0.065247043
-0.058766354
-0.051377832
-0.043392847
-0.034842661
-0.025770952
-0.016517032
-0.007928411
-0.001304481
0.002011312
0.001301103
-0.003202795
-0.010418637
-0.018773126
-0.026697143
-0.033026186
-0.037280751
-0.03965627
-0.040593865
-0.040386711
-0.039173231
-0.037145056
-0.034441518
-0.031048648
-0.026874859
-0.021796127
-0.015464251
-0.007646919
0.00124745
0.010105473
0.017665979
0.022991638
0.025690413
0.02584222
0.023623113
0.019080946
0.012426727
0.004282931
-0.004442767
-0.012686071
-0.019271882
-0.022857075
-0.022070907
-0.015968875
-0.004396658
0.011865092
0.031311705
0.051860779
0.0712711
0.087508441
0.099151849
0.105339414
0.105775021
0.100847603
0.091772889
0.080342783
0.06836391
0.057117944
0.047060997
0.038224544
0.030478778
0.023713004
0.018014577
0.013747113
0.011494871
0.011847514
0.015222563
0.021727663
0.030984478
0.042070988
0.053546003
0.063673557
0.07105796
0.075246418
0.076709121
0.07627399
0.07468533
0.072739691
0.071397688
0.071550133
0.07357472
0.077203273
0.081753578
0.086579338
0.091296811
0.095797924
0.100273933
0.105056391
0.110184268
0.11508219
0.118709359
0.120075561
0.118611041
0.114260184
0.107489646
0.099493369
0.092092964
0.08708494
0.085371616
0.086681875
0.089991886
0.094076554
0.097922592
0.101124902
0.103928803
0.106941195
0.110567392
0.114620904
0.118216163
0.1200071
0.118659263
0.113159153
0.102838365
0.087543488
0.067861992
0.0452288
0.021530133
-0.00149269
-0.022354802
-0.03968246
-0.052130076
-0.058989529
-0.06068947
-0.058881666
-0.055957
-0.054415229
-0.056395975
-0.063272874
-0.075296384
-0.09141966
-0.109610991
-0.127572313
-0.14336452
-0.155676497
-0.163840001
-0.167662437
-0.167383075
-0.163561443
-0.156913587
-0.147952625
-0.136767682
-0.122996267
-0.106239329
-0.086582726
-0.064864545
-0.042393867
-0.020368594
0.00028053
0.018469025
0.032944124
0.042740288
0.04770389
0.048600112
0.04653297
0.042219577
0.035701096
0.026610433
0.014905836
0.00105134
-0.014153559
-0.029952031
-0.045725986
-0.060693915
-0.073615681
-0.082827314
-0.086813007
-0.085019174
-0.078199864
-0.068023332
-0.056179242
-0.043695332
-0.030792673
-0.01731705
-0.003244216
0.011084855
0.025362378
0.039559019
0.053708074
0.067400749
0.079535064
0.088648742
0.093578404
0.094016746
0.090680346
0.084986198
0.078448983
0.072064162
0.065902178
0.05951361
0.05255711
0.044887457
0.036331004
0.026601432
0.015765435
0.004489223
-0.005984819
-0.01428375
-0.019331282
-0.020829263
-0.019369018
-0.015971592
-0.011687474
-0.007618913
-0.004931427
-0.004811146
-0.008104935
-0.015112766
-0.025632143
-0.03906082
-0.054371543
-0.070298427
-0.085944234
-0.100999789
-0.11527287
-0.128022171
-0.137939679
-0.143797729
-0.14510697
-0.142209872
-0.135901648
-0.12700037
-0.116288615
-0.104354337
-0.091304751
-0.077063044
-0.06145755
-0.044350595
-0.025982465
-0.007327478
0.010132714
0.025243456
0.037568603
0.047228057
0.054595229
0.059972338
0.063402043
0.064444186
0.062349426
0.056534791
0.046665088
0.032682131
0.014937439
-0.005476269
-0.026688724
-0.046436706
-0.062643758
-0.07394454
-0.079941071
-0.081179015
-0.078887856
-0.074622692
-0.06999921
-0.06639699
-0.064597969
-0.064683882
-0.066107568
-0.067948665
-0.069144267
-0.068777761
-0.066480178
-0.062574292
-0.057918266
-0.053242703
-0.048921175
-0.045067802
-0.0417359
-0.039034021
-0.037024152
-0.035836954
-0.035703293
-0.037082493
-0.040396676
-0.045682832
-0.052283421
-0.058834498
-0.063555934
-0.064803136
-0.06151293
-0.053420352
-0.041065823
-0.025761633
-0.009432757
0.005814426
0.018184854
0.026512528
0.030134931
0.028753002
0.022720239
0.013165439
0.00172217
-0.010096652
-0.021103455
-0.030370812
-0.037230264
-0.041246416
-0.042297544
-0.040654126
-0.036990509
-0.03211277
-0.026840959
-0.021831597
-0.017379142
-0.013157285
-0.008543123
-0.003070372
0.003537065
0.01149571
0.02091781
0.031596428
0.042729072
0.053051035
0.061115135
0.065458238
0.064885279
0.058870986
0.047906158
0.033495466
0.017747698
0.002717794
-0.009890934
-0.018706562
-0.022850695
-0.022428303
-0.018612612
-0.012967976
-0.006848281
-0.001185128
0.003541391
0.007272502
0.010257912
0.012892553
0.015435446
0.017866305
0.019774624
0.020548472
0.019480637
0.016186841
0.010789557
0.003807097
-0.004312403
-0.01338411
-0.023666032
-0.035583286
-0.049181105
-0.063369872
-0.07587299
-0.084194288
-0.086622904
-0.082767334
-0.073577112
-0.060595556
-0.04519887
-0.028333805
-0.010612933
0.007405875
0.025004756
0.041178131
0.054846396
0.065081535
0.071333977
0.073488316
0.071797739
0.066716486
0.058905574
0.049158983
0.038254315
0.026700566
0.014616516
0.002019132
-0.010683488
-0.022297724
-0.03122614
-0.036021552
-0.035787473
-0.030469145
-0.020877195
-0.008484018
0.005209515
0.019046609
0.032266525
0.044198397
0.05410113
0.061284908
0.06540164
0.066512882
0.064936749
0.061054737
0.055238007
0.047955735
0.039867384
0.031856811
0.02476692
0.019144553
0.015141945
0.012572066
0.010883472
0.009538205
0.008320763
0.007279963
0.006525753
0.005946474
0.005156563
0.003650449
0.000945469
-0.002914646
-0.007270001
-0.01108328
-0.013662043
-0.014826384
-0.014800532
-0.013808554
-0.011809232
-0.008542527
-0.003773184
0.002302672
0.008891754
0.014886675
0.019481196
0.022734786
0.025304074
0.027744683
0.030113029
0.032262179
0.034082881
0.035478304
0.036536767
0.037590786
0.038906718
0.04043371
0.042071291
0.043694902
0.045123832
0.046048956
0.046338006
0.04618347
0.046003241
0.046167678
0.046828803
0.047771164
0.048538918
0.048978171
0.049349604
0.049762896
0.04978645
0.048736552
0.046285773
0.042613698
0.038375082
0.03454435
0.032065896
0.03134953
0.032008568
0.032833542
0.032204374
0.028818033
0.02240784
0.013689144
0.003962729
-0.005365598
-0.013331799
-0.019578358
-0.024057048
-0.026779056
-0.027779709
-0.027109486
-0.024671499
-0.020291141
-0.013760403
-0.005034427
0.005798518
0.018398584
0.032200997
0.046391596
0.059977061
0.072004326
0.08175756
0.088823742
0.092879241
0.093713959
0.091710247
0.088212246
0.085243797
0.084543061
0.086633864
0.090607247
0.094406985
0.095387403
0.091396622
0.081759331
0.067498291
0.050710301
0.033773717
0.019069358
0.008633966
0.003478364
0.002824842
0.004562041
0.006390183
0.006702464
0.004628626
-0.000128895
-0.007415615
-0.016800313
-0.027900745
-0.040480957
-0.054263995
-0.068627648
-0.082559862
-0.094995108
-0.105119011
-0.112588511
-0.117276265
-0.118983526
-0.11736097
-0.112085452
-0.103070471
-0.09051681
-0.07474687
-0.056148032
-0.035090763
-0.012007141
0.012231829
0.036283289
0.058586577
0.077746272
0.093039478
0.104657667
0.11342169
0.11978354
0.123273402
0.122824623
0.117079948
0.104623453
0.084346466
0.056009982
0.020442667
-0.020387737
-0.063260933
-0.103885901
-0.137764096
-0.161457091
-0.173343041
-0.173786418
-0.164758281
-0.149226438
-0.130233793
-0.110106245
-0.090367899
-0.072025669
-0.055933436
-0.042814363
-0.033094909
-0.026840324
-0.02368362
-0.022891142
-0.023547614
-0.024925163
-0.026566711
-0.027906254
-0.028117051
-0.026627636
-0.023542497
-0.019562528
-0.015322198
-0.010846183
-0.005697909
0.000487577
0.00758245
0.01500925
0.022017032
0.027895318
0.032154809
0.034465345
0.034552755
0.032046681
0.026618781
0.018225322
0.007415021
-0.00457445
-0.016171399
-0.026122254
-0.033854374
-0.039256634
-0.042404026
-0.043609048
-0.043330113
-0.041928965
-0.039608954
-0.036538803
-0.032831668
-0.028520683
-0.023608472
-0.018220343
-0.012627362
-0.00700264
-0.001465115
0.003752848
0.008150066
0.011288733
0.013000397
0.013496334
0.013277244
0.012914165
0.012819902
0.013241703
0.014157673
0.015327954
0.016401188
0.017087576
0.017147793
0.016704634
0.016159451
0.015915792
0.01618536
0.016942354
0.01777386
0.01779554
0.015854616
0.011013329
0.003095413
-0.006945156
-0.017356299
-0.026278829
-0.032288472
-0.034498161
-0.032482404
-0.026270157
-0.016297622
-0.003326822
0.011591381
0.027137841
0.041791935
0.054055737
0.06281067
0.067776623
0.069605568
0.06933568
0.067631188
0.064450983
0.059529512
0.052736326
0.044239878
0.034436918
0.023745766
0.012605568
0.001390163
-0.0095204
-0.01958249
-0.028009673
-0.034103676
-0.037685609
-0.039255638
-0.039548488
-0.039047357
-0.037820707
-0.035726474
-0.032496161
-0.028082129
-0.022834076
-0.017445512
-0.012605236
-0.008709839
-0.005630801
-0.002623063
0.001260979
0.006686361
0.013662128
0.0216143
0.029612721
0.036658343
0.042032499
0.0454964
0.047402796
0.048646782
0.050355606
0.053343161
0.057558491
0.061955122
0.064904518
0.064984065
0.061568661
0.054869313
0.045706551
0.035287432
0.025188997
0.017126232
0.01250901
0.012067562
0.015361673
0.020908296
0.027052934
0.032689859
0.037484147
0.041674104
0.045870165
0.050518807
0.055308282
0.059042508
0.060316105
0.058229053
0.052721935
0.044481838
0.0347884
0.025228674
0.017472466
0.012778434
0.011669011
0.013880304
0.018591141
0.024429117
0.029492221
0.031811854
0.030183046
0.024683147
0.01666572
0.008015272
0.000289147
-0.005749936
-0.010147849
-0.013426116
-0.016185055
-0.018861613
-0.021540419
-0.024052754
-0.026198582
-0.02793246
-0.029287306
-0.029984027
-0.029233886
-0.025986664
-0.019871679
-0.011528109
-0.002414218
0.00604299
0.012910042
0.017938514
0.02132571
0.023281033
0.023808337
0.022731299
0.020061161
0.015970336
0.010656664
0.004277839
-0.002892558
-0.010187887
-0.016569011
-0.021040521
-0.023143684
-0.023153688
-0.021736637
-0.01920294
-0.015374831
-0.010040553
-0.003354909
0.004177548
0.011985299
0.019550784
0.026346376
0.031499837
0.033964586
0.03317767
0.02951678
0.024175861
0.018559701
0.013898107
0.011029167
0.010203071
0.010936835
0.012257053
0.013542638
0.015046509
0.017811875
0.022947193
0.030964565
0.041333529
0.052490533
0.06238267
0.069014951
0.071069516
0.068292268
0.061498383
0.0520858
0.041657202
0.031818588
0.023929627
0.018799072
0.016477935
0.016154251
0.016391007
0.015797918
0.013999379
0.012037206
0.012066595
0.016282946
0.025604209
0.038949602
0.053691594
0.066870836
0.076226626
0.080792729
0.080798136
0.077440805
0.072418965
0.067478433
0.064015167
0.062697302
0.063110694
0.063996577
0.063933141
0.061853681
0.057265952
0.05039852
0.04209156
0.03313686
0.023703354
0.013400394
0.001931917
-0.010510876
-0.023205732
-0.035036753
-0.044677622
-0.050959717
-0.053248249
-0.051531068
-0.046186564
-0.037659232
-0.02648339
-0.01349113
-4.8861E-05
0.012082454
0.021006799
0.024925205
0.022455741
0.012971272
-0.003153292
-0.024593935
-0.049202418
-0.074407952
-0.097780846
-0.117289178
-0.131434325
-0.139092841
-0.139760332
-0.133860473
-0.12243449
-0.106555086
-0.087175433
-0.065509333
-0.043180341
-0.021967033
-0.003269916
0.012082612
0.023914977
0.032618363
0.038746999
0.042161284
0.041847879
0.036552301
0.025694308
0.009507707
-0.011213948
-0.035388963
-0.061761678
-0.088722934
-0.114190865
-0.136124556
-0.153290078
-0.165504365
-0.173034738
-0.175941629
-0.174094697
-0.167528094
-0.156904497
-0.143530417
-0.128944142
-0.114138991
-0.099118336
-0.083223035
-0.065937879
-0.047373725
-0.028403936
-0.01054057
0.004467773
0.01520303
0.02095954
0.021708451
0.017910639
0.010283648
-9.97688E-05
-0.011791518
-0.023092406
-0.032509965
-0.039096375
-0.042517942
-0.042981925
-0.041031367
-0.037385683
-0.032724626
-0.027762847
-0.023164202
-0.019237601
-0.015773803
-0.012332915
-0.00865843
-0.004706617
-0.000668462
0.003004525
0.005695488
0.007017686
0.007144069
0.006825365
0.007142626
0.009173264
0.013684817
0.02097003
0.030922115
0.042994927
0.056027389
0.068279199
0.077719772
0.082493613
0.081579781
0.075432517
0.065642566
0.054286385
0.043313733
0.034232492
0.027962435
0.024803158
0.024557677
0.026543725
0.029692188
0.03267557
0.034066924
0.032556471
0.027323414
0.018298647
0.006019592
-0.008560151
-0.024089212
-0.039171528
-0.052810836
-0.06448893
-0.073873082
-0.080484483
-0.083810443
-0.083422898
-0.079145045
-0.071290881
-0.060719369
-0.048531688
-0.035557575
-0.021976402
-0.007261559
0.009201938
0.027438551
0.046720247
0.065865875
0.083688132
0.099171751
0.111513866
0.120252904
0.125328219
0.127034642
0.125644952
0.121295645
0.114214481
0.104925606
0.094162569
0.082673209
0.071301397
0.060912519
0.052102504
0.044716923
0.038031971
0.031217535
0.023880934
0.016336483
0.009470714
0.004007379
5.99554E-05
-0.002616607
-0.004019043
-0.0036838
-0.000765189
0.00535172
0.014377876
0.024967426
0.035046748
0.042273404
0.04434617
0.039469343
0.026759496
0.00658897
-0.019255524
-0.047793387
-0.07559144
-0.099655486
-0.117916187
-0.129433591
-0.134201221
-0.132957281
-0.127082848
-0.118463071
-0.109043105
-0.100311029
-0.092956551
-0.087013393
-0.082023464
-0.077189569
-0.071438365
-0.063828508
-0.053811496
-0.04121925
-0.026273216
-0.00970025
0.007342853
0.023382734
0.036858731
0.046542483
0.0518242
0.05268113
0.049241261
0.041655808
0.029880879
0.01389945
-0.005854685
-0.028286613
-0.051965314
-0.075721844
-0.098941488
-0.121179428
-0.141785673
-0.159635813
-0.173266073
-0.181438028
-0.183734643
-0.180505884
-0.172306195
-0.159408033
-0.141855078
-0.119914165
-0.094561111
-0.067525243
-0.040730681
-0.015757569
0.006247362
0.024548208
0.038655243
0.048403331
0.053807569
0.055197315
0.053191138
0.048593135
0.042087182
0.033918382
0.024184156
0.013026246
0.000757523
-0.012190526
-0.025230376
-0.037477209
-0.047860625
-0.055482798
-0.059929101
-0.061309317
-0.060298115
-0.057833948
-0.054839106
-0.051924022
-0.04928386
-0.04660136
-0.043161439
-0.038019435
-0.030420764
-0.020526382
-0.009658379
0.000238411
0.007686242
0.012242114
0.014372151
0.014825745
0.013931719
0.01136655
0.006375975
-0.001764936
-0.013278109
-0.027806835
-0.044505908
-0.062087176
-0.078956042
-0.093277672
-0.103263695
-0.107501134
-0.105375111
-0.097210755
-0.084200939
-0.068186864
-0.051237655
-0.03490905
-0.019839263
-0.00611383
0.006071388
0.016272218
0.024115998
0.029668139
0.03315394
0.034479406
0.033075748
0.028554031
0.021070609
0.0113639
0.000520843
-0.0099275
-0.018212938
-0.022725616
-0.022646824
-0.018178575
-0.010614748
-0.001987534
0.005620774
0.01103893
0.014421361
0.016718511
0.018787472
0.021104535
0.023821399
0.026783904
0.02957132
0.03154693
0.031912045
0.029834892
0.024733299
0.016354669
0.004844008
-0.009126585
-0.024197928
-0.038422403
-0.049647168
-0.056253857
-0.058014066
-0.056285268
-0.053299312
-0.051057772
-0.050394668
-0.050526188
-0.049392682
-0.044994609
-0.036816121
-0.0261466
-0.015043611
-0.004997854
0.003937892
0.01299825
0.023695227
0.036837416
0.052180946
0.068654775
0.084516995
0.097629966
0.105968936
0.108021097
0.102980639
0.091181146
0.074193827
0.054345864
0.033898387
0.014563275
-0.002617229
-0.016938804
-0.027650292
-0.033856865
-0.034810148
-0.030124043
-0.019977868
-0.005359108
0.012033473
0.030356638
0.048035488
0.063846532
0.076854102
0.086266143
0.091279146
0.091216143
0.086007602
0.076386266
0.063656828
0.049170495
0.034198556
0.019999936
0.007748717
-0.001660702
-0.007734309
-0.010241079
-0.009221585
-0.004980346
0.001755512
0.009766676
0.017499868
0.023498966
0.026812617
0.027049316
0.024490729
0.020056788
0.014889513
0.009870081
0.005454928
0.001918008
-0.000407519
-0.00095811
0.001049243
0.006150087
0.013906029
0.022683873
0.030583323
0.036438057
0.040234586
0.042673162
0.044565004
0.046567435
0.049059487
0.05205165
0.055202201
0.058070445
0.060446124
0.062254781
0.06338904
0.063823474
0.063975442
0.064384452
0.065325745
0.06684985
0.069080898
0.072137884
0.075852621
0.079444671
0.081928423
0.082481634
0.080692994
0.076473165
0.070007141
0.061649223
0.05193619
0.04159067
0.031638367
0.02321402
0.017411047
0.015207458
0.017141691
0.022942466
0.031227691
0.039820595
0.046583592
0.05027162
0.05076424
0.048577624
0.044356995
0.038769796
0.032581744
0.026581361
0.021344876
0.016929296
0.012932895
0.008903361
0.004726036
0.000601812
-0.00308921
-0.006037638
-0.008179668
-0.009688729
-0.010770797
-0.011404301
-0.011240451
-0.009755583
-0.006444339
-0.001067074
0.005880328
0.013141617
0.019356967
0.023825644
0.026733925
0.028790414
0.030770999
0.033160056
0.035897312
0.038489401
0.040340823
0.041080576
0.040447016
0.038196431
0.034172573
0.028261533
0.02020595
0.009712221
-0.003131762
-0.017512106
-0.032104691
-0.045316309
-0.055672424
-0.062108471
-0.064081514
-0.061405597
-0.053990846
-0.042118978
-0.026890262
-0.010423281
0.004653897
0.01599557
0.022373268
0.02407524
0.022598826
0.019693803
0.01653313
0.013394727
0.010011916
0.006156882
0.001849432
-0.00266046
-0.007103389
-0.011487489
-0.016114769
-0.021220804
-0.026617336
-0.031628467
-0.035290638
-0.036747617
-0.035454915
-0.031443473
-0.025303115
-0.017811817
-0.009737974
-0.001899814
0.004607158
0.008671647
0.009484846
0.006869094
0.001520846
-0.004819436
-0.009954804
-0.01216037
-0.010842349
-0.006475588
-0.00020034
0.006651886
0.012736787
0.016971439
0.018895393
0.018754504
0.017384879
0.015801463
0.014990884
0.015663781
0.017976134
0.02130113
0.02441726
0.026008431
0.025188274
0.021755791
0.016115815
0.00897941
0.001195959
-0.006298387
-0.01245844
-0.016522979
-0.018341802
-0.01836733
-0.017281991
-0.015769713
-0.014600283
-0.014471545
-0.015591509
-0.017412104
-0.018983687
-0.019553655
-0.018916674
-0.017305536
-0.015255469
-0.013633251
-0.013123398
-0.013539313
-0.013824511
-0.01282022
-0.009824099
-0.004979709
0.000600316
0.00518365
0.007391999
0.006990054
0.005017758
0.003186508
0.003017784
0.005133154
0.009173553
0.014007238
0.018207099
0.020565437
0.020616346
0.018558359
0.014800646
0.009599229
0.00306534
-0.004666559
-0.013246932
-0.021916858
-0.029466123
-0.03467172
-0.036596319
-0.034816032
-0.029782903
-0.022798571
-0.015493448
-0.009049055
-0.003748395
0.000897456
0.005868649
0.012003863
0.019414971
0.027231929
0.034045185
0.038553259
0.040031597
0.038408523
0.034184738
0.028298801
0.021838241
0.015646873
0.010003739
0.004795465
-0.000164547
-0.004758749
-0.00855228
-0.010926301
-0.011330813
-0.009792312
-0.007168316
-0.004874748
-0.004128246
-0.005331448
-0.007859307
-0.010519219
-0.012275256
-0.012655569
-0.011812018
-0.010335926
-0.008807484
-0.007524148
-0.006534199
-0.005957435
-0.00592382
-0.006326567
-0.006483835
-0.005333146
-0.002028863
0.003381854
0.009938606
0.016111294
0.020305212
0.021330164
0.018824622
0.01324031
0.00557392
-0.003032368
-0.011423956
-0.018554691
-0.023534564
-0.025910406
-0.025881127
-0.024216781
-0.021673022
-0.018775495
-0.015939418
-0.013528405
-0.011682006
-0.010167213
-0.008661039
-0.00676181
-0.003862249
0.000603915
0.006466142
0.012511168
0.017050397
0.018816126
0.01751379
0.013927628
0.009322613
0.004946055
0.001714888
0.000139395
0.000160107
0.001166376
0.002364168
0.003126082
0.003086094
0.002024954
-0.000152567
-0.003184554
-0.006513301
-0.009584578
-0.01234368
-0.01518136
-0.018317351
-0.021326267
-0.023490885
-0.024273035
-0.02350844
-0.021082709
-0.016827604
-0.010841242
-0.003940033
0.002541518
0.0074464
0.010257052
0.011078441
0.010368393
0.008743603
0.006729931
0.00459914
0.002260874
-0.000708968
-0.004767998
-0.010223626
-0.017018471
-0.024851118
-0.033256354
-0.041531732
-0.048676278
-0.053746452
-0.056011277
-0.054927068
-0.050312579
-0.042584527
-0.032745277
-0.021835467
-0.010446636
0.001436312
0.013872686
0.026255693
0.037173372
0.045082456
0.048931442
0.048329682
0.043494607
0.034978785
0.023391259
0.009533717
-0.005383197
-0.019901275
-0.032678676
-0.042709663
-0.049427641
-0.052791769
-0.053089653
-0.050808933
-0.046515079
-0.040740641
-0.033809358
-0.025745315
-0.016527904
-0.006213704
0.00495475
0.016587774
0.028252488
0.039234401
0.048391063
0.054405848
0.056410906
0.054297734
0.04855317
0.039901928
0.029392086
0.018230699
0.007508347
-0.002027505
-0.009864594
-0.01583072
-0.020328789
-0.024023832
-0.02715528
-0.029170884
-0.029086585
-0.026329579
-0.021149734
-0.014523507
-0.00771978
-0.001798675
0.002532651
0.00459787
0.003935786
0.000544364
-0.004947229
-0.011635173
-0.018472728
-0.024320712
-0.028007824
-0.028565637
-0.025620471
-0.019454043
-0.010581563
0.000399706
0.012699316
0.024994964
0.035528792
0.042507718
0.044592098
0.041151639
0.032232588
0.018702688
0.002419627
-0.014064862
-0.028283672
-0.038303693
-0.042940509
-0.041954153
-0.036208192
-0.027363011
-0.017100834
-0.006654681
0.003082012
0.011356374
0.017792693
0.0223247
0.025072458
0.026219998
0.026220165
0.025898896
0.026222317
0.027772171
0.030398097
0.033285559
0.035362982
0.035792437
0.034195588
0.030754432
0.026136836
0.021287944
0.017227144
0.014697726
0.013787314
0.013908548
0.014133198
0.01373655
0.012472052
0.010472295
0.007674009
0.0035751
-0.002104062
-0.00877044
-0.015149692
-0.020201876
-0.02354946
-0.025158721
-0.025033031
-0.023438585
-0.021148275
-0.019149746
-0.017953014
-0.017491918
-0.017518837
-0.017949574
-0.018793387
-0.019769897
-0.020299343
-0.019752769
-0.017844873
-0.014588982
-0.010082785
-0.004556452
0.00155976
0.007473047
0.012241157
0.015230264
0.016532919
0.016701263
0.01617401
0.015150928
0.013937875
0.013082979
0.012812234
0.012688693
0.011760091
0.009133474
0.00452905
-0.001638767
-0.008510477
-0.015261268
-0.021325509
-0.026303291
-0.029838815
-0.031700357
-0.032073605
-0.031710201
-0.031647088
-0.032618083
-0.034626182
-0.037055762
-0.039062525
-0.039970734
-0.039745595
-0.038873304
-0.037644784
-0.035715797
-0.032233375
-0.026271536
-0.017267432
-0.005562573
0.007475562
0.019769765
0.029413796
0.035563144
0.03844707
0.038932567
0.038031743
0.036522039
0.034535937
0.031389509
0.026224487
0.018534119
0.008315677
-0.003801457
-0.016154703
-0.026012152
-0.030583496
-0.028633523
-0.021249439
-0.011131627
-0.001249231
0.006193571
0.010238309
0.011243511
0.010461037
0.009494695
0.009624606
0.011621895
0.015488757
0.02025141
0.024245989
0.026025043
0.025023584
0.021681186
0.017207956
0.01300515
0.010022302
0.008280182
0.006810733
0.00407931
-0.001132334
-0.008944207
-0.01816997
-0.027115299
-0.034561791
-0.040022127
-0.043154157
-0.043462317
-0.040594073
-0.034830177
-0.02718472
-0.019187744
-0.012269197
-0.007108511
-0.003364283
-0.000207579
0.002973482
0.006111559
0.008698673
0.010306226
0.010892892
0.010702975
0.010023812
0.008976752
0.007533103
0.00564303
0.003588143
0.001933591
0.001253194
0.001727342
0.003106275
0.00485605
0.006281714
0.006672414
0.00560405
0.003132985
-0.000218026
-0.003790376
-0.006868715
-0.008730951
-0.008846248
-0.007155937
-0.004163397
-0.000531197
0.003212821
0.006839237
0.010439959
0.014352105
0.018925001
0.024218651
0.02978465
0.034731919
0.03805777
0.03902218
0.037190073
0.032632535
0.02587778
0.01771631
0.009059921
0.000847173
-0.006189135
-0.011775851
-0.016347034
-0.020702498
-0.025364036
-0.030078461
-0.033743362
-0.034769333
-0.031762397
-0.024330674
-0.013321247
-0.000498398
0.012201337
0.023261295
0.031903606
0.038018219
0.041568947
0.042044973
0.038609814
0.030877532
0.019630012
0.00694307
-0.004300759
-0.011239545
-0.011924922
-0.005978286
0.005094835
0.018288576
0.030062596
0.03759661
0.039613813
0.036343681
0.029052311
0.019669012
0.010298132
0.002617827
-0.002648257
-0.005877599
-0.008168754
-0.010735578
-0.014442601
-0.019436706
-0.025030113
-0.02993408
-0.032985015
-0.033566169
-0.031700077
-0.027772193
-0.022303452
-0.015932818
-0.009426919
-0.003308136
0.002268087
0.007152461
0.0109545
0.013147755
0.013617087
0.012771613
0.011473827
0.010633599
0.010828764
0.012026883
0.013692461
0.015117753
0.01569757
0.015201634
0.013811889
0.012029355
0.010327702
0.0087884
0.007044995
0.004610328
0.001378468
-0.00229607
-0.005867247
-0.008817552
-0.010728399
-0.011299546
-0.010377209
-0.008027708
-0.004448134
8.81658E-06
0.004929374
0.009913042
0.014661831
0.018796495
0.021796794
0.023355103
0.02363934
0.023318015
0.023179703
0.02372714
0.024791658
0.025468472
0.02440873
0.020503652
0.01383005
0.005953458
-0.000872113
-0.004756642
-0.00469862
-0.000630011
0.006528288
0.015051552
0.022691872
0.027332589
0.027757546
0.024174165
0.0179852
0.011386155
0.006692547
0.005654634
0.008582933
0.014217984
0.020327188
0.024835102
0.026570266
0.025413634
0.021872062
0.01646081
0.009690645
0.002307318
-0.004605336
-0.009844704
-0.012506486
-0.012246549
-0.009261021
-0.004140369
0.002333203
0.009037746
0.014530629
0.017559563
0.017572995
0.014917786
0.010803778
0.006941459
0.004750123
0.004514487
0.005365364
0.006096607
0.005980824
0.004790414
0.002533299
-0.000603709
-0.00452276
-0.009412273
-0.015567616
-0.023003027
-0.031235416
-0.039479153
-0.046837322
-0.052401555
-0.055278201
-0.054614506
-0.049983905
-0.041738023
-0.031023216
-0.019585888
-0.009459567
-0.002468487
0.000375403
-0.000796807
-0.004850966
-0.010213618
-0.01534669
-0.019181279
-0.021064559
-0.020651166
-0.017981941
-0.013622675
-0.008674439
-0.004554013
-0.002437193
-0.00277688
-0.005435133
-0.010054384
-0.016144049
-0.022958376
-0.029522406
-0.034911711
-0.038571312
-0.04022522
-0.039695935
-0.037030563
-0.032674348
-0.027264382
-0.021380639
-0.015484263
-0.010113746
-0.005776747
-0.00267389
-0.000552416
0.001016328
0.002316843
0.003469674
0.004597508
0.005809329
0.007068792
0.008072605
0.008343619
0.007443494
0.005433251
0.002831309
0.000385615
-0.001451572
-0.002740524
-0.004085572
-0.006304626
-0.009821466
-0.014298813
-0.018713855
-0.021931316
-0.023398144
-0.023464895
-0.023136826
-0.023233609
-0.023967376
-0.024920072
-0.025463654
-0.025001765
-0.023374355
-0.020946326
-0.018349736
-0.016381992
-0.016034967
-0.018100022
-0.022531923
-0.028397625
-0.034242773
-0.038511146
-0.03983821
-0.037543677
-0.031806706
-0.023115686
-0.01183466
0.001632556
0.016168888
0.029551316
0.038970906
0.042228834
0.038916949
0.030652332
0.020436887
0.0113208
0.005253347
0.002624105
0.002635239
0.003787697
0.004279834
0.002438793
-0.002654878
-0.010698585
-0.020155807
-0.028750639
-0.034171209
-0.035011012
-0.031369985
-0.024956422
-0.018262103
-0.013471025
-0.011864649
-0.013677533
-0.01815472
-0.023846778
-0.029304705
-0.033531916
-0.035822271
-0.035646057
-0.032672898
-0.026978645
-0.019028509
-0.009691141
-1.13003E-05
0.009066083
0.016973239
0.023468487
0.028460135
0.031963116
0.034013562
0.034518386
0.033326747
0.030344223
0.025717746
0.019866924
0.013284642
0.006293352
-0.001044265
-0.008515489
-0.015446136
-0.02088544
-0.024259152
-0.025441322
-0.024245831
-0.020150781
-0.012608526
-0.001783879
0.011195967
0.024395225
0.035576264
0.042889263
0.045504109
0.043798495
0.039282499
0.034145524
0.030460389
0.029453527
0.031178894
0.034793104
0.038879699
0.041737022
0.041889092
0.038831998
0.033415657
0.027425818
0.022541869
0.019260388
0.016646295
0.013140479
0.007758292
0.000846649
-0.006282211
-0.012213328
-0.015962536
-0.01707035
-0.015508776
-0.011674028
-0.006152452
0.000275567
0.006782112
0.012760334
0.018064158
0.022891314
0.027285589
0.0309089
0.033198507
0.033841111
0.032998901
0.031032549
0.028154133
0.024398071
0.019694672
0.014049822
0.007618807
0.000839645
-0.005615406
-0.010863884
-0.014158483
-0.015003105
-0.013216131
-0.0090144
-0.003155494
0.003491238
0.010286031
0.016818217
0.022727765
0.027722092
0.031382447
0.033045083
0.032014028
0.028105415
0.021794626
0.013999719
0.005650745
-0.002610711
-0.010591413
-0.018520086
-0.026575836
-0.034396438
-0.041056982
-0.045541773
-0.047390578
-0.04687837
-0.044872677
-0.042295466
-0.039786183
-0.03763618
-0.035826508
-0.034134062
-0.032244633
-0.030024345
-0.027916946
-0.02715781
-0.02916468
-0.034402018
-0.041970717
-0.050118428
-0.057477566
-0.063597049
-0.068451452
-0.07186215
-0.073375709
-0.072477669
-0.068754529
-0.062256764
-0.053870264
-0.044961117
-0.036644204
-0.029165326
-0.021901469
-0.014079796
-0.005657432
0.002370753
0.008406732
0.011062739
0.009702059
0.004625947
-0.003173295
-0.012486845
-0.02217006
-0.031024019
-0.037745745
-0.041059396
-0.040324779
-0.035907114
-0.029260114
-0.022236974
-0.016309444
-0.012234573
-0.00997505
-0.00881312
-0.007756265
-0.005990538
-0.003241662
0.000386841
0.004699111
0.009322914
0.013655792
0.016819404
0.017979624
0.016653201
0.013202625
0.008716872
0.004384423
0.000755653
-0.002269856
-0.004875759
-0.007041768
-0.008649481
-0.009741719
-0.010411783
-0.010718819
-0.010433889
-0.008995056
-0.005851623
-0.000729956
0.006142451
0.013888702
0.021099725
0.026392786
0.029196901
0.029946184
0.029567955
0.028857371
0.027819196
0.025767522
0.021836908
0.015818005
0.008401593
0.000665888
-0.006484596
-0.012475289
-0.016911207
-0.019250862
-0.018700005
-0.014630165
-0.006857578
0.004084348
0.016895847
0.029572669
0.040015715
0.046789202
0.049508747
0.048845109
0.046073323
0.042364959
0.038441304
0.034650238
0.031236062
0.028315843
0.025934061
0.024034835
0.022547988
0.021376796
0.020349325
0.019284597
0.018042531
0.016736551
0.01576753
0.01557306
0.016314796
0.017710269
0.01923785
0.020528301
0.021834169
0.024207384
0.028932513
0.03667582
0.046965295
0.05831045
0.068814574
0.076892006
0.081874931
0.084115454
0.08453549
0.083946575
0.08281114
0.081136676
0.078455191
0.074051282
0.067402517
0.058398412
0.047337067
0.034900533
0.022207064
0.010732909
0.001926213
-0.003345388
-0.005111172
-0.004371685
-0.002803263
-0.002171847
-0.00384374
-0.008584983
-0.016566223
-0.027216424
-0.039399774
-0.051668823
-0.062475594
-0.070215101
-0.073602191
-0.072074286
-0.066184008
-0.057514343
-0.04798368
-0.039059331
-0.031524622
-0.025634989
-0.02132031
-0.018153432
-0.015244612
-0.011453704
-0.005673695
0.002717784
0.013551049
0.025744461
0.037404036
0.046466003
0.051430669
0.051765804
0.047779945
0.040230031
0.029871664
0.017223959
0.00270893
-0.01303403
-0.028904815
-0.043597287
-0.056148049
-0.066205903
-0.073842577
-0.079287225
-0.082869528
-0.085007966
-0.086025102
-0.085770521
-0.083614361
-0.078815151
-0.070759834
-0.059106099
-0.043947082
-0.026037957
-0.006722382
0.012522217
0.03061377
0.046724093
0.05994776
0.069184878
0.073236634
0.071107513
0.062463445
0.048165589
0.030412605
0.012131832
-0.003853717
-0.015325468
-0.020974498
-0.02037451
-0.013954369
-0.002846299
0.011395248
0.027211536
0.043042226
0.057227733
0.068233518
0.075159988
0.078039742
0.077593
0.074945295
0.071312622
0.067632845
0.064074683
0.060084228
0.054918403
0.048480805
0.041544699
0.035435119
0.031438287
0.030400858
0.032547596
0.03747886
0.044141381
0.050664301
0.054669641
0.053928066
0.04711845
0.034255353
0.016661718
-0.003378843
-0.023242815
-0.040506291
-0.053325445
-0.060485941
-0.061578878
-0.057135843
-0.04832685
-0.036329515
-0.022065697
-0.006374286
0.009604946
0.024299668
0.03606871
0.043679055
0.046444313
0.044392802
0.038286919
0.029553507
0.019631185
0.009405733
-0.001115944
-0.012430157
-0.025040873
-0.038958851
-0.053453111
-0.067206544
-0.078664482
-0.086598992
-0.090504235
-0.090573126
-0.087275105
-0.081138441
-0.072753922
-0.063059358
-0.05313548
-0.044076294
-0.036693606
-0.031132101
-0.026704694
-0.02216991
-0.016640576
-0.01022471
-0.004034519
0.000470879
0.002266369
0.001302544
-0.001611091
-0.005372555
-0.009365474
-0.013724899
-0.018818569
-0.024409301
-0.029277513
-0.031773901
-0.030528521
-0.024944482
-0.015410771
-0.003197287
0.009941109
0.022410512
0.033282799
0.042390001
0.049827931
0.055475617
0.059094645
0.06075262
0.061051198
0.06071033
0.059972019
0.058390267
0.055141654
0.04966526
0.042002247
0.03298551
0.02390759
0.016189066
0.0109597
0.00885546
0.009731713
0.012725641
0.016406494
0.019329498
0.020447858
0.019346518
0.016214271
0.01145397
0.005445931
-0.001452332
-0.008833148
-0.016223758
-0.023298712
-0.029789995
-0.035181064
-0.038517246
-0.038681199
-0.035166494
-0.028269568
-0.019021159
-0.009010083
-0.000165437
0.005760164
0.007778863
0.005885306
0.001177514
-0.004503792
-0.009044363
-0.010767861
-0.008695473
-0.002664687
0.006735582
0.018237736
0.030115978
0.040466638
0.047541544
0.050365468
0.049363637
0.046309433
0.043368066
0.041930301
0.042062941
0.04282095
0.042751738
0.040473052
0.035143913
0.026765818
0.016118511
0.004389884
-0.007349931
-0.018266164
-0.027511842
-0.034248502
-0.038047706
-0.039285596
-0.038958006
-0.038143418
-0.037605784
-0.037606214
-0.037789226
-0.037174992
-0.034663725
-0.029694505
-0.02258336
-0.014346897
-0.006537373
-0.000906975
0.00116959
-0.000612679
-0.005137991
-0.010405844
-0.014717097
-0.017486102
-0.018889339
-0.019150503
-0.018256157
-0.016076872
-0.012372894
-0.006905061
0.000222194
0.008254341
0.015930312
0.022199781
0.026786329
0.029978686
0.031964467
0.032461956
0.030879989
0.02675496
0.020103784
0.01154471
0.002246199
-0.006343281
-0.01284078
-0.016424911
-0.017013454
-0.014986994
-0.010822356
-0.004898895
0.002329795
0.010160622
0.017594594
0.023744804
0.028313101
0.031634142
0.034338806
0.036930847
0.039585784
0.042264861
0.044758731
0.046829944
0.048156583
0.04841175
0.047464838
0.045453629
0.042501665
0.038270061
0.031987532
0.023053492
0.011672258
-0.000934232
-0.012995593
-0.022926273
-0.029838776
-0.033652702
-0.035112625
-0.035360511
-0.035410824
-0.035828392
-0.036756992
-0.037872138
-0.038398315
-0.037681734
-0.03559778
-0.032276901
-0.027687622
-0.021695107
-0.014523693
-0.006887923
0.000264328
0.006146893
0.010458519
0.013249145
0.014516364
0.013998853
0.011437911
0.006945306
0.001049572
-0.005419714
-0.011682595
-0.01709497
-0.021204312
-0.023664565
-0.024226394
-0.022832203
-0.019721209
-0.015397111
-0.01023894
-0.004320457
0.00240298
0.009755265
0.0171212
0.023553714
0.027880169
0.02896122
0.026474951
0.021324379
0.015163679
0.009600887
0.005730169
0.004041628
0.00443463
0.006211654
0.008327885
0.009656718
0.009350378
0.00734736
0.004434258
0.001755287
-4.85538E-05
-0.001214286
-0.002718261
-0.005500055
-0.009865422
-0.015337801
-0.02099025
-0.025825166
-0.028942958
-0.029662429
-0.027628901
-0.023066977
-0.016753724
-0.009919644
-0.004025141
-0.000426348
0.00021438
-0.001501677
-0.003942343
-0.005266629
-0.004398247
-0.001377717
0.002898688
0.006993528
0.009165696
0.007675372
0.001466501
-0.009271267
-0.022977592
-0.037452526
-0.050496121
-0.060421656
-0.066211458
-0.067563789
-0.064738421
-0.058181294
-0.048250352
-0.035541681
-0.021577403
-0.008611958
0.001396226
0.0076438
0.010628896
0.011697583
0.01226166
0.013293893
0.015137075
0.017673177
0.020480614
0.022825784
0.023680252
0.022045509
0.017698555
0.011687308
0.005929675
0.002218954
0.001543965
0.00401637
0.008849948
0.014599498
0.019637874
0.022890664
0.024262907
0.024466848
0.024636157
0.02568584
0.02801661
0.031487205
0.03550507
0.039120084
0.041441058
0.042121719
0.04168177
0.041126737
0.041488585
0.043287446
0.046210556
0.049007341
0.049898852
0.047362108
0.040669344
0.030086806
0.01671182
0.002179075
-0.011593947
-0.022810099
-0.030334264
-0.034065274
-0.034735927
-0.033708081
-0.03266332
-0.033137683
-0.035993454
-0.040929805
-0.046624436
-0.051554473
-0.054420472
-0.054312401
-0.050705365
-0.043643308
-0.033947405
-0.023177997
-0.013432846
-0.006746554
-0.004360007
-0.006028957
-0.010212333
-0.01479915
-0.017925134
-0.018376966
-0.015938017
-0.011448784
-0.006524046
-0.002966038
-0.002154446
-0.004775392
-0.010766087
-0.019326876
-0.029029311
-0.03806441
-0.044808779
-0.04826187
-0.04821423
-0.045104896
-0.04000705
-0.034428415
-0.029785772
-0.027050277
-0.026512694
-0.027594762
-0.028949341
-0.029115919
-0.02728237
-0.023282756
-0.017362236
-0.0100373
-0.001924164
0.00637525
0.014143611
0.02063929
0.025430851
0.028760506
0.031483473
0.034845938
0.039885915
0.046637289
0.05391752
0.059755225
0.062442917
0.061171304
0.056144864
0.048090507
0.037861093
0.026225874
0.013951851
0.001959922
-0.008795456
-0.017688594
-0.024648728
-0.02996673
-0.034004397
-0.036965403
-0.038706187
-0.038547853
-0.035508215
-0.029158887
-0.020041734
-0.009492599
0.001096575
0.010559466
0.01812768
0.023466613
0.026511605
0.027103302
0.025094825
0.020542109
0.013797154
0.005221381
-0.00482973
-0.015886258
-0.027088543
-0.037248102
-0.044943393
-0.048647797
-0.047251571
-0.040794969
-0.030477339
-0.018081644
-0.005335716
0.006374605
0.016065153
0.023203057
0.027655192
0.029776237
0.030200765
0.029436222
0.027524093
0.024075764
0.018532242
0.010472636
-0.000161773
-0.012886129
-0.026752719
-0.04066925
-0.05376236
-0.065477926
-0.075239613
-0.082023965
-0.084553
-0.082137279
-0.075078323
-0.064659361
-0.052724968
-0.041100234
-0.031115599
-0.023626494
-0.018903021
-0.016471833
-0.015244705
-0.013992795
-0.011789961
-0.008171204
-0.003113615
0.0030398
0.009689688
0.015933942
0.020775495
0.023384396
0.023312561
0.020695096
0.016134886
0.010565352
0.005051112
0.00060042
-0.002172919
-0.002877615
-0.001328943
0.002357799
0.007345645
0.012221565
0.015593401
0.016595714
0.015068241
0.011604017
0.007270498
0.00322528
0.000337284
-0.001209943
-0.001688377
-0.001438936
-0.000919285
-0.000991654
-0.002567625
-0.005993738
-0.010646124
-0.01534765
-0.018972727
-0.020908835
-0.021103195
-0.019955073
-0.017909983
-0.015063204
-0.011165993
-0.006031214
0.000210792
0.006959655
0.013128381
0.01735115
0.018761291
0.017540103
0.014779771
0.01192127
0.010034891
0.009386081
0.009489553
0.009595861
0.009266827
0.008539436
0.007344264
0.005325349
0.002347051
-0.000925599
-0.003063724
-0.002707658
0.000590736
0.006186123
0.012675161
0.018509393
0.022493804
0.02407406
0.023363746
0.020917786
0.017553177
0.014299103
0.01228784
0.012502271
0.015346105
0.020345458
0.026207361
0.031365638
0.034779278
0.036313497
0.036561491
0.036217519
0.035610244
0.034455003
0.032017338
0.02764956
0.021316341
0.013517687
0.004927728
-0.003949835
-0.012779599
-0.021350233
-0.029512022
-0.036998502
-0.043369084
-0.048073982
-0.050453837
-0.050136095
-0.047237713
-0.042323253
-0.036091094
-0.029106224
-0.021696771
-0.014191557
-0.007105788
-0.001153689
0.00309879
0.005473079
0.006140415
0.005614664
0.004547531
0.003493886
0.002730898
0.002293414
0.002096913
0.001995853
0.001918398
0.001825366
0.001672596
0.001646097
0.002224999
0.004026373
0.007320054
0.012057012
0.017895845
0.024252454
0.03014653
0.03438841
0.035895331
0.034139667
0.029273972
0.022272725
0.014666666
0.007883975
0.002768145
-0.000693722
-0.00317212
-0.005643935
-0.008764885
-0.012490114
-0.016225674
-0.019124538
-0.020383358
-0.019632788
-0.017215784
-0.01409055
-0.011274922
-0.009536972
-0.00926355
-0.010496031
-0.013077473
-0.016565038
-0.020310769
-0.023762364
-0.026578422
-0.028408868
-0.028776286
-0.027355976
-0.024429601
-0.020751639
-0.017287894
-0.014909002
-0.014164051
-0.015033932
-0.016851366
-0.01865483
-0.019746532
-0.019934359
-0.01930931
-0.018098772
-0.016635743
-0.01527688
-0.014210228
-0.013255986
-0.011931973
-0.009870613
-0.006929786
-0.003131762
0.00106842
0.004582694
0.006202345
0.005157424
0.001425076
-0.004191084
-0.010256665
-0.015228669
-0.018050078
-0.018494575
-0.017100171
-0.014731181
-0.012088984
-0.009540888
-0.007428349
-0.00624784
-0.006333321
-0.007557611
-0.009114579
-0.009852355
-0.008838429
-0.005926079
-0.001815291
0.002352987
0.005680447
0.007593752
0.007573465
0.00496312
-0.000619207
-0.008789934
-0.018580741
-0.028883491
-0.038529828
-0.04620034
-0.050502656
-0.050615228
-0.046879403
-0.040840962
-0.03467962
-0.030317087
-0.028643533
-0.029206647
-0.030779941
-0.031887381
-0.031290275
-0.028190574
-0.022549309
-0.0151785
-0.007621521
-0.001647417
0.001413798
0.001238174
-0.00150139
-0.005532533
-0.009410642
-0.011698006
-0.011288094
-0.007910214
-0.002297806
0.003973105
0.009009823
0.011420565
0.010982603
0.008588567
0.005271763
0.001558262
-0.00234992
-0.006260083
-0.009826812
-0.012489293
-0.013528111
-0.012334812
-0.008789923
-0.00324919
0.003680272
0.011206518
0.018489746
0.024841535
0.02972366
0.032669785
0.033307677
0.031424615
0.027158326
0.021014651
0.013599846
0.005389884
-0.003236579
-0.011896979
-0.019963005
-0.026496738
-0.0302612
-0.030042966
-0.025216615
-0.01604834
-0.003585951
0.010814633
0.025652702
0.039246621
0.049977541
0.056751672
0.059328083
0.058251207
0.054488295
0.049240783
0.043876366
0.03960194
0.036951982
0.035412303
0.033723014
0.030574444
0.025506842
0.019368197
0.013912569
0.010850498
0.011049353
0.014499124
0.020371251
0.027451614
0.034357208
0.039884777
0.043180658
0.043926838
0.042274536
0.038924967
0.035173617
0.032652929
0.032534686
0.034822955
0.038361747
0.041530715
0.04295285
0.041992773
0.038791905
0.034211298
0.029833026
0.027641052
0.029165528
0.034724572
0.043121833
0.052170692
0.059476036
0.063334229
0.063325344
0.060302136
0.055708146
0.050954643
0.047074235
0.044797527
0.044428451
0.045542744
0.047039175
0.047809926
0.047251576
0.045599381
0.04372333
0.042733169
0.043535767
0.046614698
0.051960487
0.058924107
0.066363484
0.073008452
0.077990785
0.08118828
0.083072946
0.084324376
0.085186122
0.085141746
0.083175877
0.078608815
0.07175766
0.063805541
0.055954002
0.048836866
0.042391346
0.036351621
0.030691677
0.025521194
0.020857941
0.016529078
0.012313962
0.008242621
0.004700834
0.002047771
0.00023301
-0.001231197
-0.002964328
-0.005344987
-0.008351334
-0.011986688
-0.016405262
-0.021957344
-0.028936538
-0.037345893
-0.046580652
-0.055354161
-0.062169134
-0.065874719
-0.066238603
-0.063960452
-0.060085828
-0.055535253
-0.05087698
-0.046385073
-0.042157005
-0.038086844
-0.033863591
-0.029173786
-0.02428111
-0.020138789
-0.017902601
-0.018180035
-0.020612561
-0.024026791
-0.027137518
-0.02930674
-0.031053145
-0.033587161
-0.037841459
-0.043748863
-0.050206
-0.055827297
-0.059809887
-0.062196005
-0.063443154
-0.063796706
-0.063409539
-0.062560959
-0.061514808
-0.060247265
-0.058648009
-0.056854446
-0.055158571
-0.053771606
-0.052518247
-0.050941418
-0.048517187
-0.04491732
-0.040185069
-0.034902925
-0.029930067
-0.025899034
-0.02298936
-0.020941647
-0.019182557
-0.017288951
-0.015249053
-0.013453189
-0.012365179
-0.012151174
-0.012484708
-0.012675108
-0.012225902
-0.011255814
-0.010297288
-0.010110635
-0.011479025
-0.0148469
-0.019963214
-0.025917991
-0.031474681
-0.035543293
-0.037427319
-0.036932347
-0.0344335
-0.030915478
-0.027774347
-0.026280969
-0.027009645
-0.029571387
-0.033015432
-0.036412371
-0.039158464
-0.041125241
-0.042522749
-0.043766203
-0.045021113
-0.045948914
-0.045846676
-0.043928233
-0.039678218
-0.033190143
-0.025257991
-0.017104017
-0.009914565
-0.00463922
-0.001816421
-0.001375083
-0.0026665
-0.004825392
-0.007292445
-0.009792472
-0.011974006
-0.013302196
-0.013516468
-0.012988896
-0.012633094
-0.01335358
-0.015444972
-0.018475138
-0.021541542
-0.023662856
-0.024093702
-0.02258539
-0.019252254
-0.014338491
-0.008312683
-0.00202357
0.003541201
0.007768629
0.010892095
0.013700763
0.016905324
0.020642381
0.024548425
0.028146845
0.031046938
0.033042943
0.034165532
0.034719385
0.034960421
0.034911977
0.034488141
0.033888948
0.033764388
0.034963094
0.03778113
0.041437362
0.04426011
0.044598357
0.041678301
0.035892515
0.02848226
0.020825989
0.013750441
0.007698508
0.003050775
0.000277218
-0.000104332
0.002031969
0.005975912
0.010146708
0.012840881
0.013213973
0.011686233
0.009721704
0.009055873
0.010592772
0.014040246
0.018232508
0.021974331
0.024615884
0.026194156
0.027325415
0.028744707
0.031124344
0.034839506
0.03976515
0.044916042
0.048673922
0.049498308
0.046614969
0.040340148
0.032041647
0.023776601
0.017445362
0.01383431
0.012366788
0.011563869
0.009884162
0.006383164
0.001223332
-0.004397215
-0.008905772
-0.011115461
-0.010739854
-0.008522188
-0.00579242
-0.003788171
-0.003003023
-0.00313283
-0.003624057
-0.004055012
-0.004203232
-0.003817081
-0.002598624
-0.00037946
0.00306801
0.007998741
0.014520538
0.022265612
0.030364719
0.037683709
0.043285199
0.046666241
0.047888928
0.047471036
0.045763602
0.042437107
0.036591478
0.027658568
0.016061407
0.003182304
-0.009087438
-0.018977112
-0.025287477
-0.027501665
-0.025661695
-0.020511287
-0.013474337
-0.006267917
-0.000107274
0.004575301
0.007801969
0.009809322
0.01101975
0.011939789
0.012775041
0.013345704
0.013491194
0.013266967
0.012841742
0.01219807
0.011085759
0.009304295
0.006751117
0.003344703
-0.00084579
-0.005393315
-0.009552976
-0.012888682
-0.015513964
-0.017809943
-0.019878964
-0.021342958
-0.021544119
-0.020144149
-0.017648782
-0.015126008
-0.01323406
-0.011826378
-0.010342151
-0.008299466
-0.005626917
-0.002658198
5.04827E-05
0.002055698
0.003393204
0.00453742
0.005734093
0.006680469
0.00669733
0.005441026
0.003255154
0.000970202
-0.000561665
-0.00090521
-0.000173806
0.00110915
0.002238855
0.00280673
0.002804747
0.002313251
0.001250345
-0.000521057
-0.002909957
-0.005730346
-0.00899052
-0.0128759
-0.017347091
-0.021970623
-0.026095649
-0.029093002
-0.030548159
-0.030422635
-0.029101616
-0.027010812
-0.024478241
-0.021915266
-0.019854385
-0.0186833
-0.018425082
-0.018733031
-0.018888318
-0.017974972
-0.015172195
-0.009984317
-0.002372155
0.007328403
0.018375031
0.029458862
0.038883059
0.045155099
0.047497649
0.045932546
0.041207578
0.034853376
0.028923007
0.025427252
0.025343585
0.028179229
0.032257419
0.035654625
0.03688973
0.03508787
0.029945008
0.021759346
0.011430585
0.00023756
-0.010321801
-0.01858872
-0.023245068
-0.023659965
-0.019960753
-0.013004148
-0.004180592
0.00488732
0.012939698
0.019319433
0.023852881
0.026811696
0.028767289
0.030320673
0.031737882
0.03285603
0.033291267
0.032656961
0.030470396
0.026316462
0.019985811
0.011639938
0.001947192
-0.00788965
-0.016461519
-0.022525921
-0.025277743
-0.02463787
-0.021200624
-0.015730277
-0.008919641
-0.001698231
0.00480478
0.009762491
0.013011962
0.014847437
0.015540196
0.015198685
0.013841694
0.011655661
0.009276768
0.007506007
0.006843064
0.007116863
0.00767602
0.007669762
0.00647395
0.003951605
0.000655299
-0.002184897
-0.002919783
-0.000305422
0.005694477
0.013770567
0.02206457
0.029050133
0.033973476
0.036872068
0.038225681
0.038558568
0.038294672
0.037716514
0.036996509
0.035823497
0.033435401
0.029202195
0.023228365
0.016404991
0.009901875
0.004773892
0.001840182
0.001598342
0.00410613
0.009005336
0.015548548
0.022523142
0.028374236
0.031762291
0.03224142
0.030611224
0.028335961
0.026695272
0.025902735
0.025009191
0.022571953
0.017473142
0.009484409
-0.000859022
-0.012545684
-0.024387577
-0.035029747
-0.043008149
-0.047202229
-0.047248369
-0.043589247
-0.037211867
-0.029477819
-0.021934063
-0.016086235
-0.012906296
-0.012603275
-0.014847972
-0.019099273
-0.024659762
-0.030510853
-0.035502017
-0.038796451
-0.04018031
-0.03967474
-0.037225675
-0.032679062
-0.026244623
-0.018890304
-0.012278953
-0.008216124
-0.007747164
-0.01067718
-0.015781022
-0.021489944
-0.026549626
-0.030353433
-0.032895531
-0.034271093
-0.034370547
-0.032862716
-0.029571278
-0.024790906
-0.019228971
-0.013806425
-0.009340745
-0.006217281
-0.004172298
-0.002491627
-0.000512751
0.001954783
0.00463493
0.007044815
0.008746632
0.009463479
0.009221319
0.008390459
0.007403564
0.00631015
0.004650785
0.00162956
-0.003483379
-0.01073728
-0.018973955
-0.026005289
-0.029588616
-0.028547231
-0.023388793
-0.015875924
-0.008215425
-0.002451261
-5.25086E-05
-0.001431388
-0.005843807
-0.011652451
-0.016996312
-0.020252422
-0.02034765
-0.016956439
-0.010714112
-0.003092261
0.004029747
0.008986012
0.010645433
0.008607515
0.003323926
-0.003681766
-0.010139599
-0.013803269
-0.013628233
-0.010071403
-0.00455609
0.001376366
0.006625751
0.010442298
0.012329214
0.01226332
0.01087127
0.009161691
0.007962127
0.007410787
0.006953978
0.005686381
0.002668686
-0.002711788
-0.010474365
-0.019979868
-0.030102333
-0.039739943
-0.048145069
-0.055146316
-0.06100581
-0.065992423
-0.070185269
-0.073347968
-0.07497388
-0.074214477
-0.069993044
-0.06151865
-0.048720907
-0.032357932
-0.013913628
0.004657857
0.021462008
0.035183051
0.045411875
0.052449412
0.056841597
0.058887061
0.058672252
0.056213871
0.051667361
0.045382583
0.037703293
0.028832095
0.018900562
0.008159418
-0.002768003
-0.012996078
-0.021783821
-0.029128555
-0.035610096
-0.041704094
-0.047102978
-0.051067525
-0.053092647
-0.053202752
-0.051783562
-0.049160636
-0.045717393
-0.041795933
-0.037564439
-0.032938605
-0.027862763
-0.022452531
-0.01692518
-0.011482993
-0.006111677
-0.000594443
0.005133853
0.010789941
0.015840736
0.019729386
0.022056893
0.022677554
0.021645271
0.019051577
0.014758583
0.008403315
-3.66555E-05
-0.009660399
-0.018593365
-0.024749085
-0.0266724
-0.024005636
-0.017412486
-0.00835025
0.001307859
0.009760143
0.015752066
0.018727258
0.018900205
0.017051667
0.014143542
0.010952039
0.007855122
0.004763182
0.00144102
-0.002125765
-0.00570909
-0.008849684
-0.010785149
-0.010707907
-0.008150338
-0.003191182
0.003577435
0.011351253
0.019294434
0.02676234
0.033433214
0.039192935
0.043876208
0.047123003
0.048331346
0.046983137
0.042895419
0.036422598
0.028429047
0.020175027
0.013084116
0.008307061
0.006502737
0.007744264
0.011460659
0.016442403
0.021225612
0.024616558
0.025939558
0.024811564
0.020889194
0.014019839
0.004679631
-0.006007235
-0.016647531
-0.025906484
-0.032806511
-0.037131091
-0.03953514
-0.041084722
-0.042695379
-0.044747
-0.046957064
-0.048574038
-0.048947877
-0.048206675
-0.047258213
-0.047036287
-0.047580078
-0.048114289
-0.047723428
-0.045955238
-0.042841407
-0.038657926
-0.033606702
-0.027854262
-0.021543311
-0.014927303
-0.008203489
-0.00149841
0.004893958
0.010311206
0.013946561
0.015089813
0.013389443
0.009191617
0.003637177
-0.00187899
-0.00627455
-0.009020162
-0.01003318
-0.009418197
-0.007531122
-0.005147361
-0.003085034
-0.001644703
-0.000471476
0.000791304
0.001903456
0.002069555
0.000616697
-0.002678488
-0.00736476
-0.012453616
-0.01653213
-0.018224097
-0.016727989
-0.012140692
-0.005283807
0.002789715
0.011026229
0.018536153
0.024825318
0.029895115
0.034157603
0.038042239
0.041630598
0.044287034
0.044756424
0.041707042
0.034535574
0.023929213
0.011690943
-2.5751E-05
-0.009563962
-0.016323533
-0.020720591
-0.023721799
-0.026411633
-0.02969959
-0.034088618
-0.039301924
-0.044347314
-0.047932298
-0.049096745
-0.047498611
-0.043393171
-0.037621725
-0.031573111
-0.02678626
-0.024247319
-0.023851854
-0.024451261
-0.02435914
-0.022022269
-0.016890432
-0.009788391
-0.002557133
0.003043982
0.006054501
0.006522708
0.005302374
0.003646377
0.00278388
0.003359895
0.005468631
0.008730467
0.012419885
0.015688625
0.017866519
0.018706266
0.018206422
0.016422334
0.013635454
0.010659245
0.008507742
0.008003723
0.009541637
0.013390087
0.019582314
0.027632604
0.036140505
0.043373209
0.048061458
0.049947891
0.049861763
0.049170021
0.049173126
0.050396724
0.052339417
0.0539603
0.054353089
0.053289969
0.051232245
0.048921064
0.047032807
0.046341704
0.047686004
0.051383343
0.056720996
0.062265053
0.066379646
0.067634397
0.065162367
0.059079016
0.05060628
0.041641997
0.033913783
0.028291362
0.024550345
0.021555724
0.017776917
0.011985084
0.003856377
-0.005891766
-0.015852364
-0.024593594
-0.031155914
-0.035230252
-0.037075364
-0.037386791
-0.036812437
-0.035398013
-0.032634042
-0.028083411
-0.021973992
-0.015325224
-0.009347323
-0.004728926
-0.001391241
0.001240409
0.00379637
0.006552151
0.009355251
0.011818769
0.013650711
0.014693598
0.014868099
0.014385758
0.013842449
0.013955661
0.015009949
0.016807098
0.018778481
0.020243489
0.020526812
0.019275112
0.016822885
0.014195086
0.012751167
0.013415984
0.016008773
0.019357004
0.022138696
0.023275579
0.022014355
0.018196687
0.012329432
0.005458044
-0.001117389
-0.006208117
-0.009129408
-0.009932596
-0.009206489
-0.007864275
-0.007011253
-0.007661138
-0.009955349
-0.012921177
-0.015053841
-0.01551049
-0.014627867
-0.013459029
-0.012970157
-0.013670195
-0.015640454
-0.018758513
-0.022726224
-0.026912489
-0.030087129
-0.030692103
-0.027589299
-0.020892784
-0.012055899
-0.00326039
0.003453896
0.006834191
0.006578488
0.003464871
-0.000811267
-0.004364669
-0.006016757
-0.005511451
-0.003150277
0.000332094
0.003741184
0.005943216
0.006538337
0.005949954
0.005007217
0.004282555
0.003873495
0.00338682
0.002088607
-0.00081309
-0.005706832
-0.012418279
-0.020465679
-0.029057727
-0.03704764
-0.043097805
-0.046034513
-0.045144771
-0.040585308
-0.033569819
-0.026125357
-0.020244985
-0.017005577
-0.01631207
-0.017172962
-0.018449605
-0.019404973
-0.019881103
-0.019957914
-0.019598739
-0.018671579
-0.017259242
-0.015725612
-0.014377724
-0.013114037
-0.011466018
-0.008953361
-0.00552211
-0.001771616
0.001092292
0.001777878
-0.000382994
-0.004986136
-0.010738148
-0.016117498
-0.019932116
-0.021410879
-0.020084989
-0.015905468
-0.009461498
-0.001765509
0.006302018
0.014269554
0.021773003
0.028271464
0.033241058
0.036233542
0.037015265
0.035694408
0.032753633
0.028900419
0.024756173
0.020679372
0.016714818
0.01291952
0.009602228
0.007181584
0.005794512
0.005120916
0.00456749
0.003783734
0.00300201
0.003057303
0.004854129
0.00865772
0.013796835
0.018930276
0.022481431
0.023047545
0.020035472
0.01399864
0.006321228
-0.001435567
-0.008091666
-0.013184856
-0.016591111
-0.018215259
-0.018085455
-0.016602248
-0.014593342
-0.013131009
-0.013367601
-0.016176749
-0.021791032
-0.029376217
-0.03725843
-0.043418219
-0.046266017
-0.04501389
-0.039734583
-0.03127673
-0.021085105
-0.010908093
-0.002333978
0.00369183
0.007132609
0.008689524
0.009341655
0.010014449
0.011513019
0.01434663
0.018428354
0.023015489
0.027266576
0.030710995
0.033252719
0.034934409
0.035668386
0.035367828
0.034072505
0.031868703
0.028872472
0.025394275
0.022001079
0.019265422
0.017497445
0.016475381
0.015421736
0.013258723
0.009263662
0.003580969
-0.003084658
-0.010144734
-0.017378295
-0.024537826
-0.030843746
-0.035056132
-0.036206074
-0.034123138
-0.029235656
-0.022255444
-0.014034561
-0.005622262
0.001971754
0.007907205
0.011677716
0.013160495
0.012633673
0.01083963
0.008744439
0.006995681
0.00553956
0.004015511
0.002623087
0.002365991
0.00433641
0.008633104
0.014327093
0.020137024
0.025134989
0.028975945
0.031824009
0.034094772
0.036035053
0.037544862
0.038493591
0.03906452
0.039740901
0.041009783
0.042922232
0.044783936
0.045292237
0.043098123
0.037798261
0.030257182
0.021959592
0.013907483
0.006257155
-0.001267809
-0.008706594
-0.01580933
-0.022326471
-0.028207967
-0.033384662
-0.03729451
-0.039002323
-0.037716529
-0.033399979
-0.027067135
-0.020391817
-0.014845084
-0.011073874
-0.008894856
-0.007559974
-0.006070291
-0.003674379
-0.000298744
0.003434459
0.00668575
0.008840093
0.009559939
0.008634013
0.005971264
0.001791799
-0.00329684
-0.008427178
-0.012613711
-0.014970498
-0.014945127
-0.012802671
-0.009395829
-0.005738903
-0.002693212
-0.00084489
-0.000359818
-0.000912227
-0.001838048
-0.0022667
-0.001538506
0.000445189
0.003121751
0.005651164
0.007536208
0.008871841
0.010221979
0.012120457
0.014685466
0.017682392
0.020729152
0.023278424
0.024564755
0.023816113
0.020476822
0.014406477
0.005984005
-0.0039448
-0.01421249
-0.023602695
-0.031105395
-0.03630623
-0.039315788
-0.040561813
-0.040433506
-0.039199096
-0.037146512
-0.034607358
-0.031816409
-0.028747435
-0.025011234
-0.020255271
-0.014627656
-0.00896573
-0.004420237
-0.001704492
-0.000626704
-0.000411681
-0.000240659
0.000462646
0.001859085
0.003525787
0.004633175
0.004490951
0.002966098
0.000634471
-0.001522762
-0.002487926
-0.001432515
0.001938251
0.007100546
0.012527323
0.016162196
0.01644493
0.013046222
0.007121634
0.000922822
-0.003102164
-0.003495007
-0.000538655
0.004137818
0.008628657
0.011655933
0.012828891
0.012425665
0.010980784
0.008909359
0.006413189
0.003721375
0.001329799
-0.000255485
-0.001036618
-0.001363781
-0.001401197
-0.000806823
0.0010673
0.004541749
0.009154525
0.013837583
0.017486372
0.019416109
0.019574497
0.018516193
0.017326692
0.017175795
0.018874024
0.022687145
0.028163382
0.03397342
0.038277072
0.039382212
0.036621558
0.030665656
0.02324298
0.016546304
0.012473572
0.011885728
0.014267672
0.018155037
0.021722679
0.023416894
0.022314164
0.018346669
0.012278468
0.005410398
-0.001054445
-0.006521313
-0.010757519
-0.013488518
-0.014285927
-0.01298279
-0.009854562
-0.005427476
4.46389E-05
0.006513232
0.013748828
0.021015737
0.027472714
0.032638594
0.036467184
0.039187797
0.041126313
0.042644421
0.044024052
0.045480656
0.046825548
0.047398566
0.046193704
0.042520719
0.036447645
0.028663869
0.019848877
0.010228985
-0.000235418
-0.011571202
-0.023428136
-0.035093011
-0.045649964
-0.054342215
-0.060598193
-0.063964997
-0.064116
-0.061074753
-0.055637699
-0.049247419
-0.043350934
-0.038592027
-0.034725538
-0.031245308
-0.027970626
-0.025354285
-0.024088723
-0.024481191
-0.026047315
-0.027812563
-0.028735014
-0.027944568
-0.024830043
-0.019151151
-0.011178316
-0.001870704
0.007368553
0.015017708
0.019826077
0.021326148
0.020063531
0.01742123
0.014816129
0.013079573
0.012284521
0.012048836
0.011866144
0.011224557
0.009713622
0.007057563
0.003168913
-0.002011207
-0.008088083
-0.013964764
-0.018127853
-0.019489982
-0.018079519
-0.015129267
-0.012629239
-0.012523784
-0.015952143
-0.02275994
-0.031457063
-0.039870328
-0.045948756
-0.048365012
-0.0467118
-0.041543779
-0.034245343
-0.02665443
-0.020281975
-0.015834708
-0.013214458
-0.011986899
-0.011784777
-0.012415175
-0.01376922
-0.015858311
-0.018460898
-0.020943903
-0.022281731
-0.021465484
-0.018269649
-0.013598529
-0.008911402
-0.005320582
-0.003109125
-0.001702086
-3.54377E-05
0.002833824
0.007250312
0.012879155
0.018891365
0.02432376
0.028171834
0.029466248
0.027427314
0.022012423
0.014227473
0.005710581
-0.002265037
-0.009133963
-0.014742414
-0.018992966
-0.021813625
-0.023179446
-0.022915499
-0.020858525
-0.017126337
-0.012066816
-0.006203038
-0.000256826
0.005008616
0.009101795
0.011775411
0.012800901
0.012017305
0.009639218
0.006210108
0.002224308
-0.002318666
-0.007702031
-0.013988414
-0.020526594
-0.025892244
-0.028620408
-0.028021324
-0.024459946
-0.01920858
-0.013997735
-0.010293436
-0.008379917
-0.007500934
-0.006621846
-0.005072052
-0.00245598
0.00139081
0.006193129
0.010998821
0.014446081
0.015418687
0.013596061
0.009582426
0.004512039
-0.000266192
-0.003336775
-0.003600991
-0.000634416
0.005175726
0.01294082
0.021495505
0.02941947
0.035270135
0.037741684
0.036223896
0.031294768
0.024593329
0.018151608
0.013475509
0.011095067
0.010581413
0.011014563
0.011623283
0.012217229
0.013187423
0.015136805
0.01839832
0.02274426
0.027273213
0.03071132
0.031960399
0.030680707
0.027225421
0.022292494
0.016543585
0.010585703
0.004889251
-0.000304144
-0.005213411
-0.010254733
-0.01567348
-0.021284285
-0.026661173
-0.031148853
-0.034046538
-0.034919098
-0.03396084
-0.031922815
-0.029725544
-0.028183563
-0.027723009
-0.028364435
-0.02978721
-0.031385235
-0.032327168
-0.031630395
-0.028641124
-0.023577267
-0.017726441
-0.012934453
-0.010693235
-0.01149305
-0.014763397
-0.019156763
-0.022981394
-0.024727693
-0.023691927
-0.020139274
-0.014791451
-0.008132565
-0.000290282
0.008432643
0.017093796
0.024332441
0.029102106
0.031252377
0.031696551
0.03193764
0.033194691
0.035713934
0.038644165
0.040340094
0.039135662
0.034081495
0.025482918
0.014746592
0.003797331
-0.005483409
-0.011794415
-0.014814519
-0.015272826
-0.0143598
-0.013012126
-0.011555629
-0.009768598
-0.007195561
-0.003500523
0.001212779
0.006475171
0.011544917
0.015612726
0.018037546
0.018594077
0.017613497
0.015784284
0.013840788
0.012388465
0.01189788
0.012510402
0.013699849
0.014408026
0.013641293
0.011211764
0.007960526
0.005376247
0.004735142
0.006421809
0.009713407
0.013270879
0.015920408
0.01703213
0.016546576
0.014650237
0.011693938
0.008086256
0.004315047
0.000866184
-0.001853841
-0.003663087
-0.004597043
-0.004896048
-0.005097311
-0.005706403
-0.006764488
-0.00765819
-0.007713805
-0.006648438
-0.004606881
-0.002004512
0.000685108
0.002946291
0.004519586
0.005288945
0.004926668
0.002781748
-0.001521047
-0.007393337
-0.013377769
-0.018023144
-0.020681453
-0.021662301
-0.021776156
-0.021706464
-0.021576874
-0.021048393
-0.019637664
-0.01714401
-0.013734705
-0.009740286
-0.005496586
-0.001431669
0.001698115
0.003073198
0.002194967
-0.00074709
-0.00495198
-0.009487513
-0.013526146
-0.016416336
-0.017696137
-0.017046736
-0.01448071
-0.010484042
-0.005887539
-0.001275674
0.003321576
0.008315737
0.014148573
0.020890477
0.027902912
0.033655245
0.036219397
0.034219592
0.02747635
0.017209305
0.005430735
-0.005849543
-0.015146129
-0.02151516
-0.024597036
-0.024630971
-0.022462335
-0.019495006
-0.017283334
-0.01681978
-0.018098404
-0.01998195
-0.020848517
-0.019409953
-0.015483086
-0.010313832
-0.005975921
-0.004290483
-0.005761751
-0.009559348
-0.01422988
-0.018308553
-0.020804832
-0.021420297
-0.020655383
-0.019337899
-0.01787771
-0.015851783
-0.012564469
-0.007701826
-0.001597602
0.005023757
0.011281822
0.016299696
0.01963647
0.021580446
0.022846544
0.023746084
0.023799347
0.022029982
0.017626557
0.010418638
0.00128885
-0.007846292
-0.014906743
-0.018771037
-0.019662815
-0.018504684
-0.016136981
-0.013009341
-0.00931291
-0.00541061
-0.002075439
-5.48627E-05
0.000565634
0.000439094
0.000460612
0.001170501
0.002441686
0.003485912
0.003290643
0.001238969
-0.00235201
-0.00638995
-0.009468614
-0.010474192
-0.008915457
-0.005018941
0.00058544
0.007080688
0.013374404
0.017995904
0.019489228
0.017076293
0.011130348
0.003254558
-0.00439679
-0.009958297
-0.012420854
-0.011759303
-0.00862358
-0.004027827
0.001044487
0.005930524
0.010299534
0.013916101
0.016614715
0.018545471
0.020348134
0.022854636
0.026494327
0.031161381
0.036497642
0.042077348
0.047401083
0.051738724
0.05442342
0.055150329
0.054100697
0.051823828
0.048975655
0.04602728
0.04314908
0.0402947
0.037077401
0.032870155
0.027411852
0.021255383
0.015567552
0.011318927
0.008762751
0.007492532
0.00701549
0.007180517
0.007957636
0.009056243
0.009946627
0.010242635
0.009856912
0.008877778
0.007107393
0.0039873
-0.001054289
-0.007942915
-0.015685099
-0.02280775
-0.028015275
-0.030650458
-0.030611328
-0.028109321
-0.023601566
-0.018000126
-0.012370425
-0.007564519
-0.003945063
-0.001491768
0.00014426
0.001460245
0.002918988
0.004468035
0.0055546
0.005446368
0.003618763
-3.10031E-06
-0.005208162
-0.011510281
-0.018082825
-0.023651934
-0.026913986
-0.027098607
-0.024322914
-0.019302899
-0.012940454
-0.006098613
0.000586553
0.006627617
0.011563916
0.014756434
0.01566031
0.014272276
0.011247409
0.007553066
0.003980713
0.000970833
-0.001333439
-0.002957531
-0.004065076
-0.004904713
-0.005752273
-0.006737722
-0.007745279
-0.008256365
-0.007472716
-0.004809592
-0.000390856
0.004872606
0.009757572
0.013238712
0.014685199
0.013945335
0.011237996
0.00693686
0.001210381
-0.005923189
-0.014288279
-0.023312996
-0.032155236
-0.039895924
-0.045616785
-0.048572175
-0.048502963
-0.045861355
-0.041738681
-0.037386264
-0.033755618
-0.031276575
-0.029869804
-0.029228698
-0.02911982
-0.029321137
-0.029740847
-0.030268096
-0.030678279
-0.03055072
-0.029463191
-0.0274249
-0.024962721
-0.022713639
-0.020794342
-0.01860034
-0.015323465
-0.01059475
-0.004756451
0.001366939
0.006812503
0.010820841
0.012974486
0.013301648
0.012160108
0.01011068
0.007856509
0.006061395
0.005003899
0.004381746
0.003622562
0.002406569
0.000844463
-0.000623435
-0.001454565
-0.001189602
0.000302276
0.002509128
0.004507274
0.005500112
0.005193825
0.003728551
0.001377548
-0.001676439
-0.005292203
-0.009008067
-0.011910358
-0.012849831
-0.011019496
-0.006506604
-0.000463558
0.005265599
0.008734484
0.008442918
0.003885812
-0.004354504
-0.014639965
-0.024644778
-0.032016761
-0.035242035
-0.03421103
-0.030230792
-0.025226404
-0.020784544
-0.017426894
-0.014818797
-0.012350943
-0.009762704
-0.007016183
-0.004114269
-0.001159469
0.001240512
0.002347953
0.001976843
0.000606954
-0.001094862
-0.002703111
-0.004069092
-0.00534643
-0.006961691
-0.009211152
-0.011916832
-0.014409472
-0.016027571
-0.016608994
-0.016420577
-0.015610219
-0.014022739
-0.011574582
-0.008653557
-0.005961095
-0.004304454
-0.004607473
-0.007684691
-0.013519673
-0.020713893
-0.026870206
-0.030002398
-0.029661317
-0.026757635
-0.02272221
-0.018956298
-0.01644701
-0.015399413
-0.01521517
-0.014863867
-0.01319524
-0.009322704
-0.003079574
0.004732196
0.012598832
0.018851223
0.022234728
0.022037744
0.01819031
0.011575264
0.003871192
-0.002967761
-0.007407053
-0.008742683
-0.007266433
-0.004176581
-0.001237839
0.000130873
-0.00044193
-0.00220418
-0.00409131
-0.005100634
-0.004553256
-0.002468499
0.000295581
0.002728859
0.004523494
0.006148016
0.00824776
0.010979402
0.013785555
0.015844297
0.016742552
0.01680395
0.01678013
0.017422894
0.019314251
0.022867276
0.028159158
0.034998267
0.043178306
0.052422377
0.062103398
0.071073568
0.07783651
0.080928449
0.079536453
0.073856167
0.065083195
0.054881989
0.044851646
0.036114647
0.029305673
0.024541844
0.021485022
0.019509518
0.018120627
0.017232544
0.017223337
0.018577702
0.021363835
0.024907122
0.027708939
0.027952919
0.024638893
0.018367121
0.011182589
0.00551761
0.00299708
0.003852455
0.006944232
0.010514711
0.012844946
0.012821931
0.010084617
0.005057322
-0.001362665
-0.007997406
-0.013424502
-0.016318545
-0.016112086
-0.013488142
-0.009966374
-0.007115902
-0.005738039
-0.005659032
-0.006218454
-0.007024531
-0.008206536
-0.010155383
-0.013080688
-0.016672042
-0.020101153
-0.022123816
-0.021449578
-0.017248488
-0.009516101
0.000877323
0.012299823
0.022830279
0.030830573
0.035309153
0.03594346
0.033025381
0.027396646
0.020281117
0.013003291
0.006668253
0.001970047
-0.001052679
-0.00294254
-0.00429075
-0.005403597
-0.006254745
-0.006739655
-0.006947986
-0.007160224
-0.007505427
-0.007618318
-0.006789813
-0.004572309
-0.000858162
0.00427057
0.010656354
0.017903886
0.025265111
0.031516647
0.035263661
0.035387792
0.031688953
0.025127329
0.017316683
0.00958997
0.002417539
-0.00440332
-0.011084577
-0.017463561
-0.023089621
-0.027574142
-0.030621545
-0.032136976
-0.032243925
-0.030963429
-0.02797903
-0.022872461
-0.015777113
-0.007680256
0.00017808
0.007161127
0.013315616
0.018725853
0.022855969
0.024719603
0.023607829
0.019698895
0.01401176
0.007913262
0.002608316
-0.00118789
-0.003226932
-0.003514216
-0.002255129
0.000171242
0.003149379
0.005925339
0.007985469
0.009423763
0.010832725
0.012673124
0.014693058
0.015740709
0.014428526
0.009890209
0.002206318
-0.007647117
-0.017788051
-0.025824639
-0.029736359
-0.028913313
-0.024380133
-0.018223181
-0.012580793
-0.008907861
-0.007661406
-0.008488413
-0.010316822
-0.011659947
-0.011237291
-0.008773398
-0.00508366
-0.0015036
0.000710425
0.000862712
-0.000824438
-0.00314643
-0.004481313
-0.003504749
0.00022642
0.006019863
0.012386806
0.017761661
0.021160637
0.02231952
0.021452742
0.01910645
0.015846007
0.011966191
0.007319908
0.001748178
-0.004445334
-0.010382501
-0.015189157
-0.01831755
-0.019627971
-0.01945861
-0.018504688
-0.017394999
-0.016385567
-0.01548544
-0.014767093
-0.014562187
-0.015281015
-0.017084642
-0.019435593
-0.021312768
-0.021715352
-0.020058714
-0.01635586
-0.011357306
-0.006475765
-0.003161095
-0.002344096
-0.004058651
-0.007471704
-0.011282898
-0.014092691
-0.01478133
-0.012585773
-0.007358818
0.000279145
0.00888709
0.016757742
0.022531219
0.025518725
0.02588261
0.024372693
0.021916081
0.019126417
0.016097216
0.012616773
0.008640339
0.0045455
0.000974485
-0.001714924
-0.003696907
-0.005441439
-0.007242818
-0.009235774
-0.011316141
-0.013234639
-0.014750821
-0.015785625
-0.0162806
-0.016168673
-0.015374586
-0.013814511
-0.011244844
-0.007309732
-0.001972667
0.004150776
0.009888389
0.014248297
0.017186288
0.019449879
0.021756294
0.024227415
0.026405899
0.027540481
0.026802866
0.02350201
0.01769556
0.010459215
0.003439712
-0.002354054
-0.00678944
-0.010110265
-0.012364758
-0.013444043
-0.013161789
-0.011481812
-0.008554632
-0.004577072
0.000191737
0.005557222
0.011413237
0.017384553
0.022474745
0.025412523
0.025270515
0.022245381
0.017607448
0.012997403
0.009560584
0.007464694
0.0062806
0.005586715
0.005365751
0.005798792
0.006900934
0.00821387
0.008864398
0.008015446
0.005543899
0.002249411
-0.000303341
-0.000280595
0.003575399
0.011168932
0.020979276
0.030752686
0.038132967
0.041350324
0.039494081
0.032657272
0.02197121
0.009557958
-0.001844524
-0.00970174
-0.012910369
-0.012306572
-0.010190074
-0.008976487
-0.010083873
-0.013450302
-0.017830926
-0.021460231
-0.022661667
-0.020606781
-0.015624396
-0.008669611
-0.000726057
0.007481338
0.015145104
0.021052831
0.023777302
0.022255557
0.01652271
0.00790936
-0.001423836
-0.009455393
-0.015139586
-0.018277987
-0.019086796
-0.018104612
-0.016180067
-0.014038788
-0.011911159
-0.009439345
-0.006103856
-0.00177189
0.003186354
0.008008639
0.011757313
0.013583262
0.013240203
0.011256297
0.008437943
0.005223161
0.001455486
-0.00320327
-0.008829118
-0.014881691
-0.020306649
-0.024058321
-0.025629154
-0.025329879
-0.024035571
-0.022812936
-0.02250167
-0.023536581
-0.025809809
-0.028804382
-0.031866614
-0.034374027
-0.03595669
-0.036597473
-0.036609678
-0.036475751
-0.036572585
-0.036952904
-0.037012697
-0.035790814
-0.032509975
-0.027044818
-0.019865641
-0.011892535
-0.004358626
0.001507136
0.004997539
0.006040053
0.005086828
0.002846575
-2.13475E-05
-0.003001519
-0.005635687
-0.007496107
-0.00811045
-0.007161988
-0.004677488
-0.001100106
0.002867816
0.006512483
0.009476594
0.011745592
0.013350896
0.014274574
0.01459724
0.014680636
0.014985852
0.015769128
0.016777006
0.017339158
0.016821757
0.015016045
0.012072917
0.008285225
0.0038363
-0.001068897
-0.00608886
-0.010734073
-0.014627218
-0.017608193
-0.019560199
-0.020315372
-0.019902832
-0.018518491
-0.016446422
-0.013942328
-0.011341724
-0.009174162
-0.008054357
-0.008108637
-0.008685725
-0.008633965
-0.00713727
-0.004295789
-0.001153588
0.000906492
0.000775028
-0.001791586
-0.006084371
-0.010708977
-0.014245733
-0.015852108
-0.015453109
-0.013628123
-0.011297619
-0.009636591
-0.009696649
-0.011647745
-0.014385597
-0.016160425
-0.015717052
-0.012997613
-0.009004154
-0.005242739
-0.002922352
-0.002538931
-0.003850957
-0.006001821
-0.007714399
-0.007668367
-0.005068354
1.92143E-05
0.006664876
0.013595093
0.019642633
0.024109225
0.02672455
0.027608834
0.026980737
0.025126261
0.022492202
0.019703929
0.017278146
0.015423238
0.014110141
0.013160606
0.012343982
0.011403226
0.010214423
0.008826068
0.007236072
0.00518579
0.002209044
-0.001743999
-0.005961149
-0.009247769
-0.010540095
-0.009349793
-0.00590093
-0.0009672
0.004533499
0.009905517
0.014611861
0.018173884
0.020167374
0.020513433
0.019711637
0.018595739
0.017833018
0.017399335
0.016400717
0.013552706
0.008169823
0.001015107
-0.0060272
-0.011111667
-0.013351762
-0.012844049
-0.010460768
-0.007423534
-0.004904665
-0.003771209
-0.004560587
-0.007442268
-0.011938461
-0.016983744
-0.021164174
-0.023503722
-0.024068976
-0.023721364
-0.023194862
-0.022582607
-0.021626971
-0.020242843
-0.018746949
-0.017638597
-0.017146621
-0.016815176
-0.015614543
-0.012488722
-0.007290137
-0.000909278
0.005285732
0.010081198
0.012864868
0.013554148
0.012488244
0.010052291
0.006641271
0.002779332
-0.000934655
-0.004029912
-0.006550063
-0.008935216
-0.011557981
-0.01440294
-0.017072596
-0.019127751
-0.020259815
-0.020314413
-0.019171751
-0.016926894
-0.013930075
-0.010638532
-0.007244698
-0.003518935
0.001069539
0.006889747
0.013495372
0.019500787
0.023165101
0.023547612
0.021071942
0.017236714
0.013848445
0.012159583
0.012392003
0.013980394
0.016149511
0.018477337
0.020808589
0.023008697
0.024711421
0.025425911
0.024795884
0.022717122
0.019527814
0.015999407
0.013079881
0.011314152
0.010588794
0.010137019
0.008914654
0.006090891
0.001692977
-0.003389935
-0.00797691
-0.011206199
-0.012637161
-0.012449061
-0.011629384
-0.011427099
-0.01240393
-0.014091346
-0.015466319
-0.015732354
-0.014788602
-0.013224461
-0.011780973
-0.010909699
-0.01056257
-0.010485223
-0.010468094
-0.010518358
-0.010727064
-0.011205285
-0.011719745
-0.011500015
-0.00966133
-0.005907144
-0.000923527
0.00397466
0.00752314
0.009065711
0.008815148
0.00753278
0.005975331
0.00454287
0.003189629
0.001583522
-0.000605238
-0.003363054
-0.006244734
-0.008632083
-0.010050683
-0.010259818
-0.009137659
-0.006693143
-0.003047832
0.001540161
0.006573775
0.011412119
0.015569479
0.018981996
0.021878611
0.024514972
0.027000063
0.029177904
0.030599875
0.030780586
0.02960966
0.027455799
0.025179305
0.02376702
0.023998368
0.025999298
0.029066346
0.031695054
0.032262718
0.029936926
0.024874086
0.017876423
0.010160199
0.002974332
-0.002937141
-0.007692622
-0.012094711
-0.017081218
-0.0230801
-0.029856582
-0.03655941
-0.042134136
-0.045599057
-0.046263286
-0.043896974
-0.038674622
-0.030995388
-0.021443423
-0.010992241
-0.0008952
0.007692725
0.013960907
0.017289117
0.01727295
0.014134228
0.00899645
0.003509401
-0.000888031
-0.003774207
-0.005696612
-0.007563722
-0.00989235
-0.01274325
-0.015816292
-0.018697757
-0.021085535
-0.022705455
-0.023156109
-0.021924913
-0.018755199
-0.014139265
-0.009434527
-0.006291039
-0.005760628
-0.007945265
-0.012206628
-0.017639881
-0.023356618
-0.028553653
-0.032536673
-0.034816539
-0.035170629
-0.033537332
-0.029854929
-0.0240852
-0.016524369
-0.008052812
-0.000257902
0.005030131
0.006536196
0.004172613
-0.000904144
-0.006760965
-0.011455745
-0.013791116
-0.013668427
-0.011930584
-0.00980172
-0.008442
-0.008650599
-0.010689106
-0.014169712
-0.017987224
-0.020684877
-0.021225565
-0.019588787
-0.016479401
-0.012732495
-0.008931847
-0.005432079
-0.002447947
1.0809E-05
0.00214208
0.004239522
0.006435885
0.008586374
0.010341987
0.011297088
0.011266524
0.010460767
0.009308737
0.00801989
0.006371762
0.004132899
0.001634962
-0.000339257
-0.001291893
-0.001414525
-0.001468748
-0.002132174
-0.003678653
-0.005700407
-0.007205938
-0.007003658
-0.004441113
0.000342952
0.006498832
0.012787943
0.017903239
0.020890261
0.021698963
0.021023601
0.019577061
0.017682814
0.015361842
0.012555745
0.009182892
0.005304735
0.001156742
-0.003053825
-0.007367594
-0.01177691
-0.015812065
-0.018593273
-0.019358776
-0.017831728
-0.014276986
-0.009198302
-0.003199685
0.003314459
0.010091051
0.016733554
0.022808392
0.028141225
0.033080787
0.038343017
0.044480271
0.051132304
0.056874093
0.060019827
0.059778523
0.056778438
0.052681565
0.049189238
0.047102342
0.045926601
0.044213866
0.040752852
0.03553521
0.029922476
0.025521724
0.022942049
0.021698058
0.021069693
0.020755001
0.020960442
0.021860835
0.02312886
0.023978884
0.024014159
0.023769429
0.024176939
0.025674118
0.027925561
0.030073212
0.03127679
0.030946469
0.028886337
0.025293966
0.02046954
0.01480981
0.008894858
0.003650237
0.00026111
-0.000349912
0.001876745
0.005995136
0.010450164
0.01373357
0.015009141
0.014609714
0.013951372
0.01443093
0.016207472
0.018172166
0.018659487
0.016383745
0.010896591
0.002714193
-0.006969129
-0.016558457
-0.024579683
-0.030030922
-0.032632437
-0.032759032
-0.031165236
-0.028447299
-0.024905136
-0.020728774
-0.016272031
-0.012262032
-0.00961202
-0.009059825
-0.01073327
-0.014123841
-0.018487979
-0.023155568
-0.027368543
-0.030364024
-0.031759928
-0.031897871
-0.031363235
-0.030308842
-0.028121636
-0.024140705
-0.018499121
-0.012401211
-0.007524434
-0.004982603
-0.004609674
-0.00514929
-0.005295475
-0.004688735
-0.004072733
-0.004501438
-0.006668089
-0.010674231
-0.016108179
-0.022286275
-0.02819566
-0.032470302
-0.033471438
-0.029780523
-0.021018311
-0.008420227
0.005349639
0.017298323
0.025209175
0.028270336
0.027115364
0.02323105
0.018384624
0.01404559
0.011221773
0.010407345
0.011597968
0.014272067
0.017467261
0.020183272
0.021739492
0.021965755
0.021311428
0.020612993
0.020749756
0.022232105
0.02503226
0.028647112
0.032302003
0.035012822
0.035773884
0.033854371
0.029240632
0.022709145
0.015506364
0.008834419
0.003591245
0.000163152
-0.001819898
-0.003450734
-0.005986944
-0.0099599
-0.015000313
-0.019997904
-0.023658471
-0.025073163
-0.024155372
-0.021721826
-0.019188451
-0.017915767
-0.018651615
-0.02118488
-0.024404751
-0.026733166
-0.026956808
-0.024860706
-0.021194467
-0.016952428
-0.012903731
-0.009554912
-0.007348756
-0.0064808
-0.006772797
-0.007674584
-0.008391271
-0.00817839
-0.006805717
-0.004847233
-0.003320345
-0.002895117
-0.00354243
-0.004754142
-0.00596639
-0.006759942
-0.006778089
-0.005728566
-0.003371516
0.000365006
0.00529274
0.010957716
0.016621355
0.021302486
0.024012931
0.024404702
0.022991295
0.020870141
0.019194714
0.018566296
0.018785921
0.019092637
0.018944579
0.018359572
0.017682122
0.017138545
0.016762937
0.016554015
0.016750675
0.017907414
0.020612826
0.02478967
0.029386817
0.032737405
0.033529353
0.031494754
0.027359234
0.022199884
0.016930428
0.012028816
0.007758941
0.004185573
0.001100487
-0.00192695
-0.005123161
-0.008131542
-0.01015201
-0.010575844
-0.009516257
-0.007756739
-0.006539566
-0.006845266
-0.00895395
-0.012194322
-0.015347016
-0.017293188
-0.017617837
-0.016766742
-0.015401725
-0.013654678
-0.011283654
-0.008376547
-0.005790179
-0.004786848
-0.006383748
-0.010861151
-0.017497714
-0.024770082
-0.030948392
-0.034894263
-0.036451124
-0.036298783
-0.035550086
-0.035232183
-0.035876232
-0.037239966
-0.038637208
-0.039440718
-0.039401109
-0.038607396
-0.037313839
-0.035738296
-0.034155527
-0.032933108
-0.032316252
-0.03219667
-0.032276267
-0.032422345
-0.032708719
-0.032984334
-0.032825784
-0.031921695
-0.030244502
-0.027909343
-0.025038636
-0.021658396
-0.017793406
-0.013518285
-0.009020915
-0.004613097
-0.000601654
0.002889819
0.005832148
0.007997838
0.008924837
0.008572676
0.007554839
0.006986958
0.007961862
0.011102188
0.016246978
0.022519443
0.028672112
0.033682172
0.037104217
0.038902489
0.039077043
0.037740983
0.03519016
0.031766457
0.027579178
0.022596473
0.016947933
0.01113276
0.005860787
0.001879158
-6.23041E-05
0.000511514
0.003358561
0.007595195
0.011908376
0.01498506
0.016045505
0.015250241
0.013490454
0.011854155
0.011020936
0.011098174
0.011760635
0.0125946
0.013213491
0.013153755
0.011753571
0.008523854
0.00364997
-0.00193482
-0.007019606
-0.010556952
-0.011740082
-0.01008869
-0.005598654
0.001081909
0.008585466
0.015291187
0.019876181
0.021832576
0.021416502
0.019329124
0.016283434
0.012674201
0.008423971
0.003198245
-0.003031451
-0.009757942
-0.016129167
-0.021372449
-0.025142481
-0.027583197
-0.028894204
-0.029026257
-0.02773682
-0.025172025
-0.021883425
-0.018426052
-0.014823671
-0.010640993
-0.005363934
0.00124624
0.008909525
0.016619968
0.022975831
0.026919775
0.028181377
0.027104286
0.024161154
0.019791181
0.01460544
0.009588688
0.006071095
0.005283431
0.007627476
0.012285108
0.017630147
0.022047652
0.024750762
0.025930198
0.026327697
0.026495186
0.026413074
0.025758855
0.024468723
0.022978716
0.021936738
0.021908314
0.02305392
0.024873123
0.026234287
0.025899846
0.023205033
0.018447465
0.012672222
0.007127684
0.002583638
-0.000674613
-0.002472727
-0.0026627
-0.001393338
0.000841776
0.003510094
0.006074837
0.007867385
0.008250809
0.006879263
0.003904123
3.45282E-05
-0.003566625
-0.005602404
-0.005125364
-0.00204911
0.002567467
0.006682273
0.008148941
0.005925495
0.000515741
-0.006443382
-0.013045419
-0.017641654
-0.019496667
-0.019080326
-0.01775465
-0.016706839
-0.016468532
-0.01702533
-0.018083846
-0.019141506
-0.019456412
-0.018293516
-0.015373136
-0.011388939
-0.007907049
-0.006646732
-0.008495428
-0.013013514
-0.018574967
-0.023170722
-0.025176257
-0.024136475
-0.020892677
-0.016928338
-0.013573844
-0.011828294
-0.012311116
-0.015121604
-0.019577757
-0.024151405
-0.026957879
-0.026743929
-0.02353696
-0.018453031
-0.013165696
-0.009410867
-0.008238229
-0.009549825
-0.012176658
-0.014683748
-0.016119797
-0.016110643
-0.014756063
-0.01244922
-0.009858251
-0.007794104
-0.006783014
-0.00661408
-0.006428713
-0.00526994
-0.002743846
0.0007867
0.004517066
0.007538776
0.009008978
0.00850405
0.006098985
0.002289666
-0.002434393
-0.007661402
-0.012620665
-0.016165558
-0.017420256
-0.016642281
-0.015080281
-0.013986116
-0.013754931
-0.013793205
-0.013049007
-0.010704536
-0.006554404
-0.000935998
0.00533058
0.011098653
0.015046613
0.016026071
0.013560841
0.008126304
0.00099193
-0.006145176
-0.011602894
-0.014040615
-0.012882323
-0.008574175
-0.002442594
0.00377019
0.008359897
0.010273792
0.0094857
0.006944135
0.004018186
0.001964635
0.001725363
0.003588459
0.006991343
0.010598597
0.01284913
0.012529461
0.009181177
0.003392122
-0.003596068
-0.010421211
-0.016124726
-0.020222776
-0.022705028
-0.023802939
-0.023725696
-0.022391028
-0.019585519
-0.015512842
-0.010945406
-0.006982462
-0.004450587
-0.003498055
-0.003740857
-0.00472834
-0.006269196
-0.008276229
-0.010505511
-0.012403294
-0.013239563
-0.012434128
-0.00998276
-0.006470735
-0.002679722
0.000742698
0.003366319
0.004859697
0.00485927
0.003157936
0.000134353
-0.003121916
-0.0052549
-0.005554282
-0.004335234
-0.002730945
-0.002205888
-0.00395256
-0.008285865
-0.014392713
-0.020892404
-0.026315379
-0.02954194
-0.030006082
-0.027673065
-0.022828781
-0.016115889
-0.00862957
-0.001887237
0.002740526
0.004642537
0.004124385
0.002141066
-0.000327967
-0.002758138
-0.005107483
-0.007467158
-0.009794074
-0.011989899
-0.014053885
-0.016180177
-0.018630955
-0.021608503
-0.025018344
-0.028314706
-0.030581779
-0.031070009
-0.029653124
-0.026942413
-0.02381429
-0.020916551
-0.018508592
-0.01665208
-0.015335826
-0.014539543
-0.014013523
-0.01339977
-0.012465921
-0.010927579
-0.008504633
-0.005232734
-0.00181813
0.00077043
0.002186725
0.002895434
0.003515983
0.004119778
0.004469102
0.004491692
0.004562672
0.005415107
0.007933869
0.012627367
0.019004105
0.025750131
0.031480999
0.035447048
0.037690995
0.038819954
0.039504898
0.039996125
0.040153337
0.03973357
0.038788587
0.037516709
0.035883142
0.033500665
0.029926386
0.025224005
0.020121875
0.015598918
0.012595139
0.011638486
0.012628753
0.0149569
0.017926367
0.02099165
0.023658791
0.025493411
0.026035275
0.02493399
0.022135277
0.018099263
0.013905984
0.010946419
0.010418311
0.012547494
0.016492295
0.021039929
0.025099709
0.027932305
0.029089206
0.02838178
0.02587774
0.021988287
0.017639726
0.013887734
0.011517728
0.010855158
0.011739012
0.013502599
0.01521785
0.016127771
0.01602323
0.015345726
0.014860656
0.01519965
0.016611131
0.018844696
0.02110588
0.022206845
0.021134091
0.017732708
0.012964487
0.008121595
0.003886566
0.000123707
-0.003634441
-0.007749514
-0.012405809
-0.017636139
-0.023199626
-0.028494135
-0.032778731
-0.03544132
-0.036177811
-0.035002335
-0.032369666
-0.029036478
-0.02555127
-0.021948355
-0.01808433
-0.014181978
-0.010859441
-0.008657084
-0.007731531
-0.00783591
-0.008385322
-0.008586801
-0.007676184
-0.005196446
-0.001140683
0.003989387
0.009342188
0.014021929
0.01722933
0.018108155
0.015986521
0.010939367
0.00423675
-0.001919829
-0.00542629
-0.005159187
-0.001461795
0.004356271
0.010842794
0.016939688
0.022065583
0.025936299
0.028499219
0.029872639
0.030035096
0.028975027
0.026918588
0.024318252
0.021385347
0.018043113
0.014322756
0.010626004
0.007465924
0.005346373
0.004862906
0.0063884
0.009627487
0.013584117
0.017067883
0.019122451
0.01909296
0.016760371
0.012286608
0.006274394
-0.0001267
-0.00552666
-0.008913056
-0.010030239
-0.009247231
-0.007361172
-0.005525163
-0.004698264
-0.005167974
-0.006506978
-0.008115067
-0.009466969
-0.010196981
-0.010112779
-0.009391969
-0.008345709
-0.007170715
-0.005736379
-0.003754988
-0.000956706
0.002682876
0.006936318
0.0114627
0.015846485
0.019640659
0.022306034
0.023349188
0.022602472
0.020610961
0.018587279
0.017685972
0.018296939
0.019834906
0.021196498
0.021167327
0.018864339
0.013974825
0.006981178
-0.000989838
-0.008367442
-0.013392117
-0.014644139
-0.011625803
-0.005144526
0.002770713
0.009748677
0.01406116
0.015252426
0.013927556
0.011051445
0.007422463
0.003494473
-0.000542661
-0.004441319
-0.007833603
-0.010209606
-0.011063593
-0.01011465
-0.007421818
-0.003632732
7.29045E-05
0.002438575
0.002708839
0.000941987
-0.002175216
-0.005775029
-0.009059401
-0.01121021
-0.011422342
-0.009361193
-0.005517132
-0.000881177
0.003489974
0.006893232
0.009108382
0.010339847
0.010926727
0.011254799
0.011843071
0.013036691
0.014701679
0.016298687
0.017184682
0.016625315
0.013893353
0.008787049
0.00195693
-0.005288728
-0.011610279
-0.016217274
-0.018775751
-0.019295829
-0.018093589
-0.015914409
-0.013786188
-0.012787623
-0.013491356
-0.015403378
-0.017212572
-0.017704067
-0.016433528
-0.013682886
-0.010043196
-0.006101663
-0.002286776
0.001073979
0.003736998
0.005266883
0.004958457
0.00197165
-0.004133164
-0.012795172
-0.022471268
-0.031308206
-0.037941075
-0.041945183
-0.043630405
-0.043690141
-0.042634301
-0.040405449
-0.036659186
-0.031247987
-0.024633533
-0.017789014
-0.011807313
-0.007563665
-0.005497376
-0.005441064
-0.006647639
-0.00795945
-0.008194921
-0.006573665
-0.002944199
0.002464377
0.009152325
0.016259184
0.022550008
0.026813994
0.028477537
0.027830436
0.025851666
0.02390951
0.023180405
0.024040225
0.02598008
0.027937867
0.028720233
0.027579926
0.024408019
0.019561702
0.013580806
0.007112858
0.000802066
-0.004772448
-0.009023911
-0.011276745
-0.010832891
-0.007329538
-0.001281462
0.006089451
0.013462774
0.0198014
0.024287957
0.026547589
0.026798956
0.025835826
0.024727045
0.024299891
0.024847481
0.025942985
0.026668343
0.025914455
0.022684898
0.016557923
0.00799869
-0.00161922
-0.010453051
-0.016772673
-0.019517643
-0.018356032
-0.013778212
-0.00685624
0.001042403
0.00864493
0.015077015
0.019993241
0.023393126
0.025115499
0.024702051
0.021809506
0.016665359
0.010113263
0.003333564
-0.002490392
-0.006444668
-0.008003512
-0.007005482
-0.003755689
0.000651915
0.004463057
0.006024791
0.004528737
0.000177391
-0.005960827
-0.012290675
-0.017239446
-0.019765058
-0.019659178
-0.017614729
-0.014941058
-0.013070254
-0.012777189
-0.013786193
-0.01522963
-0.016359928
-0.01699627
-0.017394144
-0.017693258
-0.0177212
-0.017241803
-0.016261544
-0.015178083
-0.014645479
-0.015282034
-0.0172949
-0.020260083
-0.023287413
-0.02554137
-0.026687458
-0.02696104
-0.026598709
-0.025317623
-0.022615529
-0.01849505
-0.013713874
-0.009113999
-0.005091958
-0.001689986
0.000799761
0.001780287
0.000718023
-0.002341423
-0.006472929
-0.010399154
-0.013214405
-0.014643067
-0.014904391
-0.014439233
-0.013735179
-0.013175491
-0.013057515
-0.01358391
-0.014869814
-0.016807475
-0.019043447
-0.020851943
-0.021370307
-0.020142909
-0.017514361
-0.014378905
-0.01160578
-0.009531891
-0.007982524
-0.006723706
-0.005770212
-0.005486084
-0.006388137
-0.008865198
-0.0127592
-0.017212035
-0.020826461
-0.022255714
-0.020856867
-0.017164397
-0.012548998
-0.008297428
-0.00506669
-0.002887029
-0.001342532
7.71907E-05
0.001542734
0.002873011
0.003765644
0.004090774
0.003985003
0.003777637
0.003784757
0.004232733
0.005139765
0.006436961
0.008093223
0.010259232
0.013086366
0.01642919
0.019658963
0.021670224
0.021288142
0.018036744
0.012581652
0.006430107
0.001385093
-0.001271984
-0.001344408
0.000322827
0.002708568
0.005169302
0.007280927
0.008853205
0.009923444
0.010522531
0.010219831
0.008314556
0.004589864
-8.00269E-05
-0.004063742
-0.005898308
-0.005051603
-0.002243041
0.000994656
0.003081661
0.002925896
0.00024452
-0.004178499
-0.008458224
-0.010340645
-0.008146802
-0.001622971
0.007785057
0.01744804
0.024557524
0.027100802
0.024514598
0.017576513
0.008013145
-0.002055154
-0.01040408
-0.015083126
-0.014844339
-0.009856438
-0.001967373
0.005856657
0.01097265
0.012314919
0.010665667
0.007874181
0.00556327
0.004335285
0.003699373
0.002545792
-7.41896E-05
-0.004062186
-0.008355293
-0.011754749
-0.013808779
-0.014950744
-0.015761265
-0.016305269
-0.016175517
-0.014914665
-0.012466241
-0.009261733
-0.006077353
-0.003693057
-0.002601087
-0.002904646
-0.004436672
-0.006823325
-0.009757139
-0.013100389
-0.016955421
-0.021246385
-0.025438966
-0.028421707
-0.029052749
-0.026755113
-0.021956968
-0.016094098
-0.010961778
-0.007978984
-0.007533364
-0.008861075
-0.010281336
-0.010035912
-0.007321348
-0.002750752
0.002010298
0.005088696
0.005190079
0.002040652
-0.003360539
-0.009065182
-0.012702842
-0.012350792
-0.007298769
0.001586397
0.012153574
0.021842038
0.028531542
0.030979542
0.029025504
0.023711834
0.016953014
0.010651804
0.006024361
0.003510258
0.003062978
0.004197291
0.006124782
0.008079359
0.009553628
0.01040376
0.010829361
0.011172957
0.011688698
0.012676984
0.014537081
0.017310849
0.020249215
0.022091971
0.021811699
0.019121221
0.014380834
0.008301818
0.001751647
-0.004123428
-0.008241232
-0.009955895
-0.00943041
-0.007657026
-0.005973729
-0.00549085
-0.006708182
-0.009436718
-0.012910845
-0.016163581
-0.018341421
-0.018929854
-0.017837133
-0.015331753
-0.012069756
-0.008967488
-0.006944505
-0.006353718
-0.006709306
-0.006920582
-0.00590264
-0.003200064
0.000872241
0.005271227
0.008610465
0.009803175
0.008543286
0.005436198
0.00177895
-0.000886479
-0.001224349
0.001534002
0.007424597
0.01548206
0.023859835
0.030584345
0.034263219
0.034409298
0.031596241
0.027168512
0.022698121
0.019198033
0.0168974
0.015424309
0.014060737
0.012084428
0.009031137
0.004796
-0.000428762
-0.00616402
-0.011672639
-0.016279311
-0.01981992
-0.022672051
-0.025253707
-0.027640681
-0.029563943
-0.03056572
-0.030239896
-0.028583848
-0.026016111
-0.023030908
-0.019876022
-0.01652244
-0.012862837
-0.008924139
-0.005078097
-0.001970902
-0.000200783
2.01809E-05
-0.000903552
-0.002115426
-0.002658308
-0.001787034
0.00094664
0.005574723
0.01179034
0.018961806
0.026183108
0.032297612
0.036309964
0.037536773
0.035754345
0.031254836
0.025018771
0.018273762
0.012043799
0.007037862
0.003686903
0.002054729
0.001838584
0.002566405
0.003742736
0.004921798
0.005953817
0.007117622
0.009057636
0.012394892
0.017316845
0.02327799
0.029231696
0.033881192
0.03591167
0.034391315
0.02898215
0.020128296
0.008889929
-0.003188238
-0.014327899
-0.023025986
-0.028615808
-0.031415268
-0.032344888
-0.032316999
-0.032007232
-0.031761699
-0.031495665
-0.030835879
-0.029445595
-0.02742898
-0.02526147
-0.023552747
-0.022544225
-0.021960395
-0.021412697
-0.020576376
-0.019118221
-0.016550966
-0.012611253
-0.007704394
-0.002572129
0.002162852
0.006163643
0.009249907
0.011279207
0.012191538
0.012165576
0.01185372
0.012131315
0.013515067
0.015774698
0.018390345
0.021036396
0.023478719
0.025199377
0.025617216
0.024580218
0.02256189
0.020231335
0.018058259
0.015941977
0.013309203
0.009632633
0.004954285
-0.000110963
-0.004721011
-0.008297593
-0.01067852
-0.012163441
-0.013105319
-0.013601737
-0.013452393
-0.012597657
-0.011369402
-0.010456
-0.010358417
-0.010861687
-0.011242914
-0.01096944
-0.010106354
-0.00912101
-0.008502975
-0.008551577
-0.009337849
-0.010763996
-0.012674732
-0.014933938
-0.017324983
-0.019311142
-0.0201389
-0.019241451
-0.016598719
-0.012980117
-0.009772823
-0.008377613
-0.009464176
-0.012862828
-0.017856669
-0.02349306
-0.02879806
-0.032875074
-0.035328156
-0.036421092
-0.036836096
-0.037269673
-0.037878662
-0.037965003
-0.03625885
-0.031574292
-0.023677091
-0.013592039
-0.00304895
0.006372514
0.013832069
0.019233686
0.022914485
0.025342248
0.026998404
0.028530696
0.030668657
0.033784361
0.037690084
0.041811794
0.045462831
0.048119907
0.049667401
0.050328685
0.050384087
0.049858656
0.048500973
0.045852622
0.041582106
0.036016907
0.030145153
0.025068182
0.021528964
0.019704783
0.01936413
0.020233265
0.022044813
0.02425461
0.026028849
0.02685773
0.027098552
0.02758935
0.028938201
0.031035214
0.033130995
0.03404461
0.032750463
0.028882101
0.022775573
0.015128884
0.006673816
-0.002059437
-0.010725888
-0.019008597
-0.026493525
-0.032587689
-0.03672444
-0.038809623
-0.039525881
-0.040189253
-0.041881219
-0.044663497
-0.047700408
-0.049903568
-0.050463685
-0.04898353
-0.045490669
-0.040489763
-0.034934843
-0.029905888
-0.026303667
-0.024635091
-0.025039814
-0.027517088
-0.031839472
-0.037494543
-0.043623017
-0.04914609
-0.053000161
-0.054505102
-0.053383157
-0.049592412
-0.043389533
-0.035424084
-0.026782308
-0.018502434
-0.011288358
-0.00537801
-0.000565789
0.003674645
0.00806833
0.013160662
0.019069938
0.025508232
0.031835457
0.037197787
0.040527712
0.040916114
0.03795441
0.032090632
0.02474434
0.017809091
0.013028825
0.011290074
0.012215038
0.014403852
0.016216042
0.016570717
0.015360447
0.013127739
0.01067471
0.008516193
0.006791896
0.005399633
0.004091517
0.002670403
0.0011865
-7.44061E-05
-0.000993697
-0.001725426
-0.002418721
-0.002970809
-0.00322239
-0.00321923
-0.003175334
-0.003216174
-0.003291808
-0.003131276
-0.0022873
-0.000221333
0.003317082
0.008151088
0.013683474
0.019246639
0.024386931
0.028903301
0.032804581
0.036090289
0.038460295
0.039225425
0.037519597
0.032780069
0.025162982
0.015714434
0.00622499
-0.001098659
-0.004363814
-0.002949659
0.002080902
0.008563786
0.014388008
0.018416794
0.020708864
0.022063497
0.023294642
0.024763289
0.026301523
0.027505741
0.028007298
0.027462329
0.025626211
0.022479353
0.01827976
0.013549971
0.009120528
0.006068736
0.005355101
0.007104932
0.010479445
0.014349307
0.018191602
0.022295595
0.027163594
0.032457085
0.036896162
0.039045525
0.038344682
0.035298296
0.031073919
0.02678777
0.023040221
0.019664798
0.016186333
0.012433859
0.008781535
0.005729796
0.003526368
0.002238483
0.001932997
0.002776117
0.00465918
0.006887981
0.008265847
0.007460306
0.003453735
-0.003760449
-0.012911544
-0.021743667
-0.027969082
-0.030291021
-0.029018498
-0.025890534
-0.023007353
-0.021946534
-0.023322418
-0.026761058
-0.03096456
-0.034249467
-0.035296047
-0.033540811
-0.029124696
-0.022746566
-0.01563553
-0.009220305
-0.004519903
-0.001667823
-0.000155282
0.000472173
0.000139015
-0.001500013
-0.004646444
-0.009057579
-0.014143007
-0.019132138
-0.02346646
-0.027088164
-0.030151947
-0.032580191
-0.034024698
-0.034376431
-0.03375572
-0.032267213
-0.030152964
-0.027968863
-0.026350713
-0.025520818
-0.025182576
-0.024932762
-0.024579745
-0.024265696
-0.024341437
-0.025146925
-0.026782632
-0.028864496
-0.030524827
-0.031033502
-0.030538314
-0.029889339
-0.029849674
-0.030528355
-0.031548866
-0.032451295
-0.032951087
-0.032932889
-0.032350881
-0.031261212
-0.029920656
-0.029010786
-0.02951807
-0.032094264
-0.036636971
-0.042298467
-0.047653462
-0.050872906
-0.050361341
-0.045541361
-0.037004555
-0.025983942
-0.013743639
-0.001562002
0.009002608
0.01630249
0.019374516
0.018520529
0.015319767
0.011978708
0.010520764
0.012037266
0.016228884
0.021522644
0.025834756
0.027352277
0.025164054
0.019582796
0.012027264
0.004816131
0.00049401
0.000781561
0.005793602
0.013869748
0.02234912
0.028880662
0.032426143
0.033417
0.032966453
0.032127936
0.031399525
0.030656984
0.029603286
0.028048406
0.025843751
0.022884618
0.019136589
0.014614222
0.009464988
0.004257514
9.81722E-05
-0.002018219
-0.002034063
-0.000946212
-0.000204098
-0.000909597
-0.003206751
-0.006013869
-0.007469725
-0.005957936
-0.000995784
0.006546259
0.01500513
0.02276011
0.028603712
0.03180014
0.031957246
0.029127007
0.024133164
0.018830731
0.015527409
0.016083938
0.021045823
0.029447311
0.039127315
0.047341562
0.051663465
0.050855244
0.045219708
0.036185679
0.025671013
0.015588693
0.007595196
0.002702683
0.000855165
0.001067938
0.001742498
0.001191212
-0.001653427
-0.006415654
-0.011308113
-0.014126256
-0.013430605
-0.009135839
-0.00246748
0.004457385
0.009623586
0.012008633
0.011678364
0.009222391
0.005241032
0.000357832
-0.004793917
-0.009606298
-0.013531078
-0.016155822
-0.01731117
-0.017008523
-0.015306547
-0.012327232
-0.008536219
-0.004705327
-0.001817866
-0.000724236
-0.001800898
-0.004786208
-0.008772812
-0.012558419
-0.01524135
-0.016624567
-0.017126607
-0.017299771
-0.017428721
-0.017589359
-0.017950351
-0.01877206
-0.020311417
-0.022623773
-0.025388388
-0.028122384
-0.030422696
-0.032101119
-0.033059164
-0.033274026
-0.032719263
-0.031301682
-0.02902578
-0.026305273
-0.0237704
-0.021942845
-0.021145437
-0.021396802
-0.022537001
-0.024396188
-0.026846646
-0.029501261
-0.031527833
-0.031827912
-0.029443401
-0.02414263
-0.016742008
-0.008870339
-0.002155088
0.002534984
0.005479828
0.007767936
0.010665779
0.014876343
0.020463325
0.026968152
0.033559536
0.039013611
0.042026865
0.041768167
0.038338684
0.032570775
0.025687663
0.019127644
0.014289299
0.012173068
0.013151077
0.016735259
0.021652395
0.026359488
0.029710128
0.031385983
0.031794936
0.031635208
0.031365907
0.031111167
0.030788929
0.030293528
0.0295557
0.028406241
0.026647954
0.024127268
0.020890644
0.017307426
0.013897638
0.011104546
0.00916453
0.008155044
0.007963039
0.008357701
0.009008014
0.00963258
0.010069532
0.010342687
0.010565258
0.010700149
0.010678791
0.010622747
0.011015803
0.01253316
0.015524946
0.019731658
0.024351177
0.028578925
0.031949797
0.034685666
0.03727808
0.039857594
0.041933838
0.042725891
0.041767901
0.039014742
0.03456346
0.02868266
0.022226433
0.016745486
0.01388693
0.014571714
0.018473476
0.024215372
0.030201462
0.035218803
0.038369998
0.038979576
0.036877586
0.03275759
0.027934181
0.023791221
0.021221287
0.020234873
0.01998313
0.019439606
0.017869361
0.015218867
0.012150962
0.009747446
0.008980871
0.010150886
0.012759091
0.015748578
0.017906827
0.018365135
0.016922395
0.013977016
0.00992243
0.004835663
-0.00124833
-0.007876061
-0.014426015
-0.020393959
-0.025575202
-0.02979583
-0.032987758
-0.035286035
-0.037055776
-0.038746564
-0.040867396
-0.043916137
-0.048268124
-0.053953227
-0.060532516
-0.066926492
-0.071741391
-0.073938557
-0.073137406
-0.069718788
-0.064795123
-0.059916099
-0.05638491
-0.054678756
-0.054292388
-0.054192074
-0.053202445
-0.050256155
-0.044447188
-0.035515185
-0.02424722
-0.012285425
-0.001291416
0.007778476
0.014828597
0.020285136
0.024671223
0.0282485
0.031032064
0.032890396
0.033731534
0.033630151
0.032918067
0.03225357
0.032274071
0.033061093
0.033868885
0.033495903
0.030955678
0.02615047
0.020115562
0.01438662
0.010106788
0.007662913
0.00677804
0.00663271
0.006245915
0.005003957
0.002998047
0.000730813
-0.001343504
-0.003006887
-0.004265972
-0.005258915
-0.006081907
-0.006916032
-0.008024382
-0.009431043
-0.010745798
-0.011506057
-0.011445463
-0.010480889
-0.008907486
-0.007532778
-0.007421332
-0.009391161
-0.013508161
-0.018932529
-0.024217138
-0.027811333
-0.0285588
-0.026033993
-0.020639173
-0.013530545
-0.006588763
-0.001907843
-0.000862868
-0.003353525
-0.007911916
-0.0125984
-0.016027887
-0.017734842
-0.017848216
-0.016456275
-0.013357004
-0.008294968
-0.001323052
0.007002105
0.015766138
0.024028345
0.031111009
0.036584086
0.04027559
0.04232887
0.043200627
0.043282472
0.042605558
0.0410677
0.038719106
0.035894327
0.033106749
0.030949303
0.029859901
0.029898441
0.030815
0.03224789
0.033874552
0.035437302
0.036916978
0.038505368
0.040305141
0.04204432
0.043254374
0.043620078
0.043034161
0.041342034
0.038336544
0.033928942
0.02832911
0.022062854
0.015828446
0.010279411
0.005823096
0.002440875
-0.00010176
-0.001714398
-0.002001146
-0.000717007
0.001834621
0.004836848
0.007493925
0.009320514
0.010302269
0.010881814
0.011593199
0.012591763
0.013405389
0.01318903
0.011210208
0.007274938
0.001874498
-0.003965515
-0.009178342
-0.013003829
-0.015104697
-0.01553244
-0.014762278
-0.01368342
-0.013333076
-0.014705371
-0.018421015
-0.024300638
-0.031182306
-0.037188952
-0.040595263
-0.040567323
-0.037530787
-0.032802124
-0.028120885
-0.025069359
-0.024691664
-0.027350346
-0.032689765
-0.039646052
-0.046803122
-0.05298534
-0.05773215
-0.061218536
-0.063876897
-0.066127856
-0.067991005
-0.068911633
-0.068115832
-0.065249782
-0.060713926
-0.055514912
-0.050644077
-0.046630601
-0.043290507
-0.039958282
-0.035998119
-0.031388984
-0.026813731
-0.023418022
-0.022248328
-0.023693048
-0.027316786
-0.032318174
-0.037913615
-0.043391776
-0.047963816
-0.050682288
-0.050725377
-0.047859702
-0.042606357
-0.035963961
-0.028849181
-0.0218057
-0.015101051
-0.00910067
-0.004281757
-0.001303512
-0.000686279
-0.002402386
-0.005696874
-0.009421086
-0.012756737
-0.015470554
-0.017731524
-0.019579257
-0.020699652
-0.020812489
-0.020225661
-0.020028571
-0.021224279
-0.023753799
-0.026369393
-0.027504937
-0.025929341
-0.021107807
-0.01349591
-0.00452301
0.003955184
0.010185094
0.012964215
0.01191635
0.007885316
0.002738812
-0.001617029
-0.004125994
-0.004677922
-0.003738292
-0.002102637
-0.000807687
-0.000732907
-0.002219379
-0.005168718
-0.009093123
-0.013156595
-0.016284023
-0.017631806
-0.016711392
-0.013399775
-0.007825636
-0.000582921
0.007100007
0.013651889
0.017833657
0.019341434
0.018698991
0.016724397
0.014026049
0.010873142
0.007436269
0.004138998
0.001635494
0.000376997
0.000201159
0.000503271
0.000677504
0.000486194
0.000103467
3.09978E-06
0.000787766
0.002883815
0.006274547
0.010393581
0.014520913
0.018036152
0.020491536
0.021487854
0.020694409
0.018053446
0.013966638
0.009304403
0.005026339
0.001733511
-0.000337167
-0.001058566
-0.000348786
0.001603753
0.004319442
0.00708427
0.009167259
0.010002939
0.009291607
0.007060667
0.003592588
-0.000597424
-0.004965471
-0.00879979
-0.011195168
-0.011402588
-0.009171004
-0.004795945
0.001111727
0.007897579
0.01486002
0.021332357
0.026822295
0.031203829
0.034438098
0.036432551
0.036923671
0.035582528
0.03206044
0.026217163
0.018434192
0.009815862
0.001912826
-0.003786837
-0.006271929
-0.005349855
-0.001914749
0.002477545
0.006479137
0.009663785
0.012399814
0.015402198
0.019404166
0.024877084
0.031527941
0.03795489
0.042133824
0.042536999
0.039182346
0.033562868
0.027727082
0.023428353
0.021587255
0.022238101
0.0244798
0.026781666
0.027588388
0.025958355
0.021794091
0.015821008
0.009429281
0.004153239
0.001113918
0.000641425
0.002348005
0.005477573
0.008952718
0.011523935
0.012278625
0.01111364
0.008827243
0.006556906
0.005215816
0.005046936
0.005521623
0.005580666
0.004322491
0.001535129
-0.00235855
-0.006728789
-0.011035544
-0.014753599
-0.01739269
-0.018631382
-0.01838735
-0.017006651
-0.015096292
-0.013147553
-0.011154975
-0.008677752
-0.005209404
-0.000734837
0.004009834
0.007794586
0.009543186
0.008826608
0.00604267
0.002127471
-0.001882045
-0.005290923
-0.007555853
-0.00811431
-0.006789437
-0.004103668
-0.00097565
0.001730727
0.003483555
0.004035696
0.003367559
0.001764663
-0.000270044
-0.002450293
-0.004873451
-0.007589516
-0.010268058
-0.012109316
-0.012306355
-0.010657266
-0.007827508
-0.004996145
-0.003001423
-0.0019102
-0.001264331
-0.000655718
1.07588E-05
0.000617391
0.00124051
0.002498525
0.005117757
0.009271852
0.014328
0.019131496
0.022615848
0.02421944
0.024038675
0.022649408
0.020810184
0.019023151
0.017350722
0.015637024
0.013858397
0.012104233
0.010181776
0.007483752
0.00350539
-0.001603859
-0.006892696
-0.011077678
-0.013058858
-0.012512337
-0.009999465
-0.006735059
-0.003894434
-0.001988087
-0.00072033
0.000496093
0.002167184
0.004375964
0.00683001
0.008928416
0.010279624
0.010739163
0.010214857
0.008515825
0.005497916
0.001266205
-0.003596655
-0.008138133
-0.011294306
-0.012336496
-0.011290398
-0.009035262
-0.006937551
-0.006246182
-0.007544502
-0.010652604
-0.014741285
-0.018786769
-0.02193202
-0.023440546
-0.022686872
-0.019447627
-0.013948859
-0.006719583
0.00160616
0.010222775
0.018349289
0.025263554
0.030216073
0.032205175
0.030269765
0.024170893
0.014695153
0.003483981
-0.007594388
-0.016775887
-0.022747365
-0.024853479
-0.023183299
-0.018380875
-0.011451033
-0.00348537
0.00434037
0.010843969
0.015043562
0.016440589
0.015176525
0.01197539
0.007795229
0.003252255
-0.001656155
-0.007220443
-0.013322529
-0.019132084
-0.023491886
-0.025606884
-0.025310873
-0.02278071
-0.018470314
-0.012956984
-0.006902809
-0.000823048
0.004958348
0.010314733
0.014982321
0.018212843
0.018760223
0.015460759
0.008003614
-0.002658735
-0.014642851
-0.025821801
-0.034286238
-0.038639352
-0.038124039
-0.032824019
-0.02366329
-0.012366633
-0.001171196
0.007554405
0.012157332
0.012431557
0.009723361
0.006120123
0.003395279
0.002342544
0.002485464
0.002658574
0.001783071
-0.000644047
-0.004476008
-0.009073152
-0.013542365
-0.017120284
-0.019338915
-0.020063044
-0.019509031
-0.018327348
-0.017350783
-0.017232058
-0.018170778
-0.019828433
-0.021375339
-0.021861053
-0.020819452
-0.018590064
-0.015837922
-0.013044348
-0.010487958
-0.008376974
-0.007040808
-0.00670385
-0.007236025
-0.008091349
-0.008739734
-0.00900459
-0.008963694
-0.008609927
-0.007817552
-0.006583998
-0.005105928
-0.003860598
-0.003451803
-0.004136319
-0.005568461
-0.007045781
-0.007820225
-0.007503982
-0.00615208
-0.004256921
-0.002371343
-0.00093176
-0.000174499
-0.000106144
-0.000476183
-0.00086287
-0.000831931
-7.33329E-05
0.001566069
0.004066469
0.007222909
0.010565251
0.013138716
0.014007314
0.012930169
0.010571404
0.007916897
0.005646883
0.003817939
0.002136037
0.000416504
-0.001324709
-0.002934296
-0.004181124
-0.004743972
-0.004406961
-0.003014592
-0.000553804
0.002661301
0.005948081
0.008457047
0.009421141
0.008288437
0.004855741
-0.000467778
-0.006590792
-0.012044439
-0.015854991
-0.017852871
-0.018441038
-0.017961215
-0.016346972
-0.013151084
-0.008026848
-0.001271346
0.005899748
0.011728307
0.014877414
0.015058019
0.0129594
0.009715763
0.006462918
0.004327469
0.004054903
0.005443793
0.007178742
0.007418655
0.004578567
-0.001890881
-0.011256996
-0.021659788
-0.030649923
-0.036371263
-0.038232217
-0.036622629
-0.032359124
-0.026424261
-0.019768322
-0.013228967
-0.007420858
-0.003014272
-0.00067772
-0.000642284
-0.002308343
-0.00429648
-0.004994753
-0.003285443
0.000924856
0.006441452
0.011198112
0.013215583
0.011608084
0.006989314
0.000951943
-0.004839573
-0.009197075
-0.011511145
-0.01150847
-0.009182626
-0.004856707
0.000750137
0.006674295
0.012041709
0.01619318
0.018765951
0.019498965
0.018083151
0.014309321
0.008464813
0.001623988
-0.004750235
-0.009208798
-0.010572372
-0.008515237
-0.00381869
0.001936749
0.007092193
0.01060042
0.012291478
0.012711887
0.012555104
0.012394359
0.012613074
0.013318359
0.014219341
0.014842352
0.015052984
0.015107796
0.015396312
0.016110109
0.01712104
0.018071056
0.018660239
0.018974181
0.019452882
0.02067712
0.023153111
0.027045774
0.031960233
0.036838133
0.040405881
0.041715605
0.040641673
0.037560869
0.032935086
0.026998617
0.020147568
0.013248987
0.007541564
0.003994211
0.002525939
0.001848757
0.000120552
-0.003823767
-0.009450418
-0.014565716
-0.016681412
-0.014566469
-0.008851552
-0.001534594
0.004896262
0.008492221
0.008425688
0.00497067
-0.000709401
-0.00684976
-0.01140949
-0.012613015
-0.009669243
-0.003321786
0.004391921
0.010994064
0.014697827
0.0151617
0.013171368
0.009895775
0.006379949
0.003307816
0.000950658
-0.000696291
-0.001612744
-0.001676281
-0.000868597
0.000628527
0.002357053
0.00379915
0.00452317
0.004348348
0.003351176
0.001983429
0.000923896
0.000646781
0.00110166
0.002075814
0.003642042
0.00608977
0.009437144
0.013049965
0.015721337
0.01625571
0.013889078
0.008606294
0.001318188
-0.006204051
-0.011788738
-0.013673997
-0.011117664
-0.004628841
0.004284213
0.013584329
0.021218654
0.025629845
0.026195584
0.023129019
0.017137256
0.00931355
0.001271074
-0.005166203
-0.008588034
-0.008361879
-0.004603999
0.001883541
0.009826937
0.017691111
0.023969519
0.027531488
0.027866199
0.025322817
0.020969651
0.016212884
0.012343343
0.010180006
0.009884852
0.010980409
0.012567515
0.013591294
0.013123033
0.010370679
0.004839257
-0.003192137
-0.012313417
-0.020238828
-0.024736092
-0.02467989
-0.020541802
-0.014120261
-0.007665426
-0.003049278
-0.00112045
-0.00180791
-0.004532539
-0.008492755
-0.012722323
-0.016275511
-0.018490124
-0.018948751
-0.017362021
-0.013416365
-0.007256094
8.31305E-05
0.006762676
0.011080888
0.012397249
0.011318338
0.009005714
0.006528063
0.004612723
0.00349297
0.002892867
0.002259203
0.001272576
7.34961E-05
-0.000920946
-0.001303188
-0.000882136
0.00030763
0.002189031
0.004662611
0.007549802
0.010704687
0.014129622
0.017955
0.022112949
0.026138953
0.029201184
0.030471939
0.029563783
0.026622098
0.02215615
0.016872026
0.011599037
0.007092462
0.003929868
0.002180414
0.001308389
0.000615521
-0.000310943
-0.001546372
-0.003037717
-0.004706506
-0.006320375
-0.007561741
-0.008167248
-0.008131115
-0.007512117
-0.006080887
-0.003390518
0.000740718
0.006084043
0.011887174
0.016953441
0.019812427
0.019461553
0.015935236
0.010248474
0.003737648
-0.002332483
-0.0068829
-0.009162124
-0.00907771
-0.007376963
-0.00538224
-0.004306486
-0.004633112
-0.006183175
-0.008480222
-0.01083492
-0.012310099
-0.011998835
-0.009466962
-0.005008133
0.000559261
0.006121571
0.010291189
0.011628051
0.009382711
0.003992065
-0.003073794
-0.010060377
-0.015589446
-0.019026319
-0.020323141
-0.019692741
-0.017463352
-0.014169452
-0.010549782
-0.007407528
-0.005421427
-0.004715876
-0.004686811
-0.004329994
-0.002889286
-0.000314159
0.002508963
0.003982376
0.002729875
-0.001315398
-0.006707167
-0.011407997
-0.014076689
-0.014434469
-0.012884189
-0.01006567
-0.006879574
-0.004524126
-0.004019839
-0.005548225
-0.008095143
-0.009998494
-0.009728179
-0.006601823
-0.001084103
0.005390752
0.011017242
0.014246694
0.0143128
0.011441396
0.006772201
0.001961264
-0.001538129
-0.002999497
-0.002616128
-0.001154545
0.000340653
0.000949802
0.000125576
-0.00203155
-0.004923669
-0.007808348
-0.010148753
-0.011779644
-0.012895755
-0.013938265
-0.015301033
-0.017085067
-0.018967913
-0.020549451
-0.021624507
-0.022193991
-0.022260366
-0.021812337
-0.020884429
-0.019613461
-0.018288965
-0.017251807
-0.016671082
-0.016462912
-0.016311375
-0.015685044
-0.013790849
-0.010108764
-0.005036557
3.42732E-06
0.003191663
0.003385863
0.000748699
-0.003336077
-0.006913195
-0.008331313
-0.006833922
-0.002756267
0.002836606
0.008733519
0.014136637
0.018821087
0.022703366
0.025456044
0.026649504
0.026136331
0.024118219
0.020816614
0.016178574
0.010297722
0.00368059
-0.002695987
-0.00780727
-0.010816402
-0.011228356
-0.008898123
-0.00407509
0.0027341
0.010762017
0.018895652
0.025725558
0.030003464
0.031177601
0.029522568
0.025835024
0.021133071
0.016298047
0.01184243
0.007925304
0.004686431
0.002593593
0.002255027
0.003963265
0.007134263
0.010689004
0.013753375
0.015907771
0.016987164
0.016729214
0.014629418
0.010273149
0.003973439
-0.002947572
-0.00846283
-0.010725405
-0.009118601
-0.004783689
-9.62946E-05
0.002628174
0.002432956
0.000162886
-0.002285915
-0.003134978
-0.001651344
0.001764438
0.006224017
0.010984746
0.01533272
0.018419147
0.019509192
0.018257974
0.014769553
0.009753711
0.004303649
-0.000828724
-0.005629972
-0.010560543
-0.015693717
-0.020306706
-0.023400249
-0.024490186
-0.023874025
-0.022260369
-0.020177114
-0.017645615
-0.014327254
-0.009984207
-0.004859864
0.000248689
0.004402143
0.006906078
0.007525667
0.006383005
0.00377571
7.04465E-05
-0.004367134
-0.009124062
-0.013649321
-0.0172289
-0.019174108
-0.019219392
-0.017681586
-0.015314309
-0.01279057
-0.010360826
-0.007914275
-0.00555444
-0.003714736
-0.002770717
-0.002516781
-0.002147759
-0.000797837
0.001942369
0.005756133
0.00971667
0.012504356
0.013061369
0.011193884
0.007683303
0.003571389
-0.000492672
-0.004355735
-0.00799275
-0.011542995
-0.015267099
-0.019340152
-0.023460629
-0.026905422
-0.028972672
-0.029458116
-0.028606592
-0.026571298
-0.023298489
-0.018735389
-0.013370117
-0.008288597
-0.004647996
-0.003032628
-0.003410536
-0.005335939
-0.008162272
-0.011199345
-0.013917873
-0.015925816
-0.01699129
-0.01707581
-0.016446106
-0.015675194
-0.01554694
-0.01673692
-0.019244012
-0.022066866
-0.023609116
-0.022655195
-0.019111267
-0.013714145
-0.007505539
-0.001345964
0.00415468
0.008714624
0.012325783
0.015068879
0.017043045
0.018325309
0.019004045
0.019145253
0.018600498
0.01705188
0.01442526
0.011234401
0.008538462
0.007248705
0.00756452
0.008954109
0.010372495
0.010593889
0.008725174
0.004803873
-9.5759E-05
-0.004447425
-0.006823534
-0.006403125
-0.003310116
0.001594013
0.007259791
0.01282772
0.017859887
0.022300516
0.026361364
0.030156285
0.033360525
0.035085198
0.034164302
0.029723512
0.021890973
0.011910998
0.001816045
-0.00628483
-0.011074729
-0.012535508
-0.011876792
-0.010679424
-0.009989823
-0.009922484
-0.009839784
-0.008563034
-0.005039661
0.00075678
0.007612165
0.013839238
0.018255298
0.020730219
0.021929459
0.022591814
0.023213915
0.02395228
0.024664952
0.024812529
0.023719221
0.020641683
0.015094202
0.007323648
-0.001395958
-0.009047359
-0.01367491
-0.014071982
-0.010244195
-0.003343203
0.004796854
0.01230737
0.01780732
0.020519317
0.0204136
0.018260114
0.015180861
0.011972552
0.008652851
0.004754407
-7.04459E-05
-0.00565652
-0.011248161
-0.015728454
-0.018385477
-0.019255467
-0.01905099
-0.018770985
-0.019201457
-0.020491375
-0.021898466
-0.022115095
-0.020005397
-0.015234876
-0.008474666
-0.000936265
0.006121455
0.011682908
0.015006035
0.015598646
0.013229498
0.008059872
0.001202506
-0.005345737
-0.009398879
-0.009681561
-0.006290188
-0.000672262
0.005048063
0.00894287
0.00978203
0.007219805
0.001648343
-0.005879248
-0.013788333
-0.02014136
-0.022965714
-0.020919928
-0.013960805
-0.0035753
0.007697754
0.016958798
0.021738155
0.02074853
0.014571452
0.005761383
-0.00226857
-0.006928773
-0.007456721
-0.004702544
-0.000330001
0.003816333
0.006108992
0.005460823
0.001611196
-0.004910067
-0.012975186
-0.021064661
-0.027431872
-0.030628351
-0.029936823
-0.025544635
-0.018579839
-0.010829786
-0.004027714
0.00065802
0.002917491
0.003101627
0.001922031
0.000148005
-0.001574633
-0.002746148
-0.002902235
-0.001611086
0.001200152
0.004900811
0.008280357
0.010067337
0.009453264
0.006376313
0.001500553
-0.003870984
-0.008194978
-0.010381759
-0.01026523
-0.008436232
-0.005813306
-0.003461926
-0.002417003
-0.003492431
-0.007063121
-0.012948202
-0.020184973
-0.027035434
-0.031420343
-0.031752595
-0.027506596
-0.019317404
-0.008732779
0.002454198
0.012694694
0.020901501
0.026289631
0.028278037
0.026748582
0.022193778
0.015671606
0.008473375
0.001654015
-0.004298887
-0.009388221
-0.013672441
-0.016947766
-0.018745236
-0.018649099
-0.016509692
-0.012658995
-0.007891363
-0.003225596
0.000610487
0.003464814
0.005663958
0.007648938
0.009750823
0.012159584
0.014994909
0.018203752
0.02143406
0.024099004
0.025493087
0.025263345
0.023487339
0.02039508
0.016120012
0.010952899
0.005525159
0.000766625
-0.002670623
-0.004749062
-0.006047704
-0.007387349
-0.009185995
-0.011262827
-0.013040919
-0.013818199
-0.012878569
-0.009612452
-0.003852839
0.003843309
0.012250792
0.019725282
0.024684063
0.026225563
0.024529636
0.020647893
0.015723692
0.010452093
0.005148699
0.000181835
-0.003822381
-0.006390815
-0.007595997
-0.008077642
-0.00842734
-0.008884577
-0.009334427
-0.009394968
-0.008742462
-0.007058846
-0.004203287
-0.000480039
0.003212804
0.00592373
0.007212362
0.007360206
0.006965918
0.006439578
0.005700571
0.004264416
0.001862081
-0.001232105
-0.004181499
-0.006114932
-0.006425877
-0.005065732
-0.002637969
-0.000215559
0.001269682
0.001652728
0.001336003
0.000841778
0.000557705
0.000488226
0.00035719
-0.000231242
-0.00131422
-0.002446337
-0.002922041
-0.002080315
0.000219301
0.003308403
0.005838833
0.006410246
0.00435777
4.28252E-05
-0.00540686
-0.010537466
-0.014134602
-0.015489878
-0.014665601
-0.012507405
-0.010466916
-0.009977295
-0.011678735
-0.014781165
-0.01747009
-0.018004674
-0.015865321
-0.011901144
-0.007595674
-0.004199323
-0.002274618
-0.001703422
-0.002123563
-0.003180581
-0.004718332
-0.006714926
-0.009099384
-0.011661341
-0.014257021
-0.016966448
-0.019866757
-0.022624146
-0.024467383
-0.024651947
-0.022937176
-0.019863705
-0.016666584
-0.01473599
-0.014735938
-0.016287502
-0.01829689
-0.019742468
-0.020234711
-0.020036069
-0.019561115
-0.019037772
-0.018405661
-0.017481286
-0.015977576
-0.013764994
-0.011214115
-0.009145417
-0.008277299
-0.008695888
-0.009794712
-0.01073017
-0.010767587
-0.009473496
-0.00685844
-0.003402244
6.26236E-05
0.00275337
0.004327737
0.004955675
0.004924791
0.00438903
0.003598368
0.003027491
0.003277412
0.004641518
0.006909124
0.009499505
0.01169228
0.012988835
0.013255726
0.012640475
0.011475598
0.010287382
0.009464656
0.008789294
0.007595353
0.005395086
0.002274512
-0.001309026
-0.004779407
-0.00766826
-0.009719882
-0.010791728
-0.010675198
-0.009150506
-0.006230018
-0.002235757
0.002246785
0.00654974
0.010117595
0.012695824
0.014417338
0.015663791
0.016815232
0.017915983
0.018608369
0.018409996
0.017092083
0.014979012
0.012831468
0.011314323
0.010669684
0.010804466
0.011539672
0.012675268
0.014015609
0.015316555
0.016075048
0.015607215
0.013209054
0.008884365
0.003750707
-0.000271121
-0.001493702
0.000596031
0.005196067
0.010696232
0.015360182
0.017928778
0.017941839
0.015742266
0.012139188
0.008255622
0.0052929
0.004140013
0.004932174
0.007065641
0.009583599
0.011490108
0.012041288
0.010940594
0.008128716
0.00354233
-0.002908865
-0.010884968
-0.01921125
-0.026017819
-0.029443559
-0.028623564
-0.024157829
-0.017784035
-0.011463127
-0.006439203
-0.003098735
-0.001411586
-0.001111724
-0.001538396
-0.001544017
5.5721E-05
0.003520321
0.007856144
0.011099888
0.011236438
0.0071272
-0.000875505
-0.010940055
-0.020524513
-0.027393762
-0.0303886
-0.029602434
-0.026073867
-0.021195538
-0.016304417
-0.012522289
-0.010457447
-0.009970717
-0.010244727
-0.010395997
-0.009855738
-0.008511595
-0.006618041
-0.004722881
-0.003451751
-0.003178437
-0.00363546
-0.004096176
-0.003858566
-0.00266184
-0.00076577
0.001166753
0.00230872
0.001932418
-0.00022626
-0.003601898
-0.006743618
-0.008182238
-0.007386437
-0.005201745
-0.003308727
-0.003013359
-0.004424839
-0.006614831
-0.008373762
-0.00885969
-0.007694331
-0.00502976
-0.001608784
0.00146185
0.003250864
0.003531031
0.00275086
0.001588124
0.000616804
7.56341E-05
-0.000114926
-0.00010952
-7.64391E-05
-0.000292531
-0.001138005
-0.002723129
-0.00454442
-0.005536455
-0.00466245
-0.001724084
0.002450672
0.006478869
0.009153503
0.009964773
0.009228174
0.007937185
0.007104932
0.007223443
0.008339769
0.010340058
0.012833499
0.014876288
0.015149976
0.012908384
0.008376221
0.002560565
-0.003297593
-0.008079249
-0.011134092
-0.012150161
-0.010966176
-0.007562492
-0.002437453
0.003194603
0.007710333
0.009755371
0.009112607
0.006975501
0.005296487
0.005767533
0.008968614
0.014033863
0.018967647
0.021815819
0.021846866
0.019636214
0.016262451
0.012448956
0.008242994
0.003487887
-0.001558734
-0.006014513
-0.008620364
-0.00838982
-0.005104431
0.000706194
0.008029415
0.015656995
0.022333918
0.026931546
0.028823815
0.028092302
0.025419917
0.021751536
0.017943339
0.014706607
0.012489208
0.011438344
0.011357569
0.011598337
0.011371003
0.01013274
0.007709635
0.004180375
-0.000201586
-0.004941704
-0.009202319
-0.011975392
-0.012259359
-0.00949587
-0.003939931
0.003274574
0.010562252
0.016450869
0.019908351
0.020542658
0.018677635
0.015339896
0.011862394
0.009302149
0.008020473
0.007609378
0.007450989
0.007006923
0.005814535
0.003420175
-0.000347018
-0.004953211
-0.009137281
-0.011326364
-0.010358365
-0.00621412
-0.000146936
0.005958574
0.010551062
0.013151453
0.014109283
0.013853206
0.012623882
0.010621882
0.008358129
0.006646946
0.006228036
0.007274937
0.009233689
0.011073233
0.011764602
0.010612893
0.007766862
0.00433229
0.001761927
0.00088032
0.001509434
0.003050773
0.004981582
0.0068412
0.0079814
0.00771087
0.005777974
0.00271569
-0.000381172
-0.002698131
-0.004236846
-0.005798739
-0.008441791
-0.012789549
-0.018482467
-0.024206324
-0.028262515
-0.029437616
-0.027468053
-0.022860525
-0.016695224
-0.010349641
-0.005234399
-0.002599805
-0.003135085
-0.006663543
-0.012100755
-0.017754435
-0.021818387
-0.022948203
-0.020618611
-0.015222187
-0.007854326
5.77976E-06
0.006827871
0.011291626
0.012397194
0.009793432
0.004194082
-0.002701396
-0.009102542
-0.014033328
-0.017418813
-0.01959098
-0.020586013
-0.020118339
-0.017701604
-0.013002595
-0.006198757
0.001690361
0.009185673
0.015140074
0.019440245
0.022865714
0.026178348
0.029305775
0.031287437
0.03084305
0.027072111
0.020054966
0.010867581
0.001041498
-0.007952814
-0.014845188
-0.018714408
-0.019253489
-0.017056806
-0.013500458
-0.010089009
-0.007963839
-0.007669596
-0.009021982
-0.011139765
-0.012792712
-0.012948319
-0.011243827
-0.008139845
-0.004830957
-0.002504469
-0.001618473
-0.001779325
-0.002216809
-0.00237841
-0.002020414
-0.001318716
-0.000827543
-0.001397777
-0.003511438
-0.00681267
-0.010124448
-0.011962118
-0.011269466
-0.007973908
-0.002889658
0.002800636
0.007904584
0.011434221
0.012770923
0.011825245
0.008983551
0.004819021
-8.25906E-05
-0.00524847
-0.0102224
-0.014425687
-0.017061086
-0.017420207
-0.015465098
-0.012018377
-0.008421564
-0.005774443
-0.004473391
-0.004150457
-0.003949244
-0.00312368
-0.001484972
0.000536354
0.002252035
0.003259433
0.00365934
0.003934955
0.004734661
0.006576076
0.009528732
0.013069876
0.016103949
0.017528757
0.016827648
0.014361668
0.010968957
0.007511799
0.004536285
0.002326168
0.00106553
0.000931978
0.001849073
0.003291813
0.004322066
0.004298781
0.003393248
0.00262421
0.00301475
0.005037412
0.0085557
0.013067468
0.017911645
0.022356611
0.025692745
0.027164713
0.02607483
0.02204974
0.015444919
0.007557407
0.000272138
-0.004629154
-0.006200843
-0.004765221
-0.001724668
0.001207008
0.002847802
0.002993398
0.002271999
0.001779165
0.002561635
0.005125197
0.009223247
0.013803156
0.017304906
0.018260435
0.01576239
0.010009628
0.002437503
-0.004846535
-0.010048654
-0.012420158
-0.012411432
-0.011059689
-0.009339459
-0.007777672
-0.006399701
-0.005020552
-0.003315847
-0.001000493
0.002006977
0.005474255
0.008914394
0.011571312
0.012542472
0.011037855
0.006902388
0.000987543
-0.005165075
-0.009962524
-0.012387291
-0.01234479
-0.010536775
-0.008121965
-0.006271234
-0.005745267
-0.006628639
-0.008383661
-0.009995336
-0.010491701
-0.00938881
-0.006872512
-0.003653765
-0.000891131
0.000147419
-0.001261492
-0.004939669
-0.009968999
-0.015062296
-0.01906694
-0.021334546
-0.021669471
-0.020158965
-0.017039354
-0.012675431
-0.007550018
-0.00215006
0.003165967
0.008114631
0.012317169
0.015253822
0.016382996
0.01544781
0.012582136
0.008165327
0.002776985
-0.002841636
-0.007764607
-0.010916927
-0.011284774
-0.008248775
-0.002137592
0.0055812
0.012748172
0.01750419
0.018889337
0.016950394
0.012453132
0.006709256
0.001299714
-0.002368401
-0.003297274
-0.001326106
0.002698878
0.007079129
0.010003632
0.010250879
0.007578761
0.002646744
-0.00320028
-0.008281533
-0.011167228
-0.011158824
-0.00849725
-0.004242522
0.000229423
0.003829075
0.006016069
0.006922458
0.007337031
0.008179079
0.009891599
0.012314489
0.014952884
0.017094433
0.017925027
0.016867475
0.013984671
0.009968893
0.005736861
0.002252134
0.000254523
-0.000216094
1.56296E-05
-0.000355318
-0.002281469
-0.005752225
-0.009824368
-0.013024809
-0.014041413
-0.012228474
-0.007848331
-0.001980964
0.003854927
0.008488045
0.011492518
0.013075073
0.013659598
0.013636847
0.013348224
0.013169814
0.013464272
0.014379815
0.015666094
0.016701434
0.016611241
0.014712069
0.01089852
0.005947821
0.001140577
-0.002444409
-0.004221112
-0.004096125
-0.002282382
0.000734402
0.004369971
0.008096431
0.011426302
0.013768741
0.014537511
0.013525725
0.011167816
0.008495002
0.006538982
0.005766574
0.005946964
0.006454035
0.006683188
0.006161022
0.004787599
0.003012341
0.001489306
0.000679747
0.000679639
0.001382195
0.002468868
0.00313251
0.002185815
-0.001055786
-0.005918643
-0.010669092
-0.013588082
-0.013911767
-0.011755981
-0.007576998
-0.001890665
0.004618554
0.010918159
0.015526119
0.017045727
0.014895669
0.009752002
0.003124967
-0.003392175
-0.008674212
-0.012125644
-0.013722116
-0.013860378
-0.01322377
-0.012502534
-0.012054024
-0.011838735
-0.011559962
-0.01081619
-0.009285396
-0.006919565
-0.004195524
-0.001834886
-0.000436574
-0.000195859
-0.000959436
-0.002176985
-0.003010844
-0.002757496
-0.001479622
-0.000192381
-0.000197144
-0.002139996
-0.005542932
-0.009063362
-0.0112017
-0.011057817
-0.008794278
-0.005413931
-0.00195404
0.001001242
0.003313386
0.004951182
0.005846224
0.005913509
0.005221981
0.004121767
0.003099061
0.002414813
0.002069236
0.00209252
0.002593112
0.00366442
0.005310994
0.007444673
0.00958879
0.010789424
0.010098646
0.00726814
0.003067852
-0.001232749
-0.004579374
-0.006348744
-0.00616766
-0.003782667
0.000626542
0.006226964
0.011768667
0.015904081
0.017553761
0.016369775
0.013077963
0.009127006
0.005917894
0.004095264
0.003470216
0.003180523
0.002214879
-9.81717E-05
-0.003747709
-0.008239724
-0.013063934
-0.017843288
-0.022265184
-0.025742205
-0.027358859
-0.026304734
-0.0225832
-0.017087212
-0.011011514
-0.005286211
-0.000435984
0.003200603
0.005292637
0.005684247
0.004770148
0.00357385
0.003092473
0.003435749
0.003749102
0.002965399
0.000496955
-0.003338863
-0.007353679
-0.010011828
-0.010307304
-0.008264247
-0.004744566
-0.001115685
0.001219209
0.001324448
-0.00085109
-0.004592591
-0.008573149
-0.01122402
-0.011441346
-0.009136272
-0.005284664
-0.001349177
0.001216636
0.001549904
-0.0001935
-0.002881889
-0.005059515
-0.005787818
-0.0048772
-0.002581278
0.000653525
0.004149065
0.00701351
0.008247653
0.007022559
0.003183851
-0.002491832
-0.008382592
-0.01243884
-0.013049062
-0.00983963
-0.004113257
0.001763103
0.005591376
0.006166431
0.003448282
-0.001587899
-0.007354472
-0.01207998
-0.01433089
-0.013243151
-0.008491634
-0.000468001
0.009359901
0.018445746
0.023949337
0.023961223
0.018355505
0.008645259
-0.002763914
-0.013411277
-0.021295524
-0.025270997
-0.025019041
-0.020979444
-0.014306161
-0.006675155
0.000122206
0.004844286
0.007105201
0.007408544
0.006897832
0.006687199
0.007232596
0.008180792
0.008861401
0.008713611
0.007453562
0.00514704
0.002285754
-0.000492243
-0.002670834
-0.004112664
-0.004840806
-0.004915424
-0.00456701
-0.004143496
-0.003824041
-0.003429969
-0.002493764
-0.000782795
0.001334185
0.002949714
0.003186095
0.001716967
-0.001132329
-0.004468676
-0.007185383
-0.008284421
-0.007339919
-0.004842249
-0.001960354
0.000243021
0.001411966
0.001936808
0.002641824
0.004472534
0.008032466
0.013184588
0.019148783
0.024880187
0.029452977
0.032014936
0.031676962
0.027736606
0.02012439
0.009737656
-0.001661722
-0.012006491
-0.019533761
-0.023345384
-0.023474976
-0.020683705
-0.016137839
-0.011046629
-0.006345209
-0.00250195
0.000510875
0.003113032
0.005707159
0.008299358
0.010425434
0.011544596
0.011354999
0.009826882
0.007054025
0.003189679
-0.001570778
-0.007168896
-0.013520099
-0.020082953
-0.025681983
-0.028963946
-0.029196686
-0.026451879
-0.021400335
-0.014870402
-0.0076491
-0.000482557
0.005898623
0.010790173
0.013792184
0.014890311
0.014438267
0.012880388
0.010555773
0.007594016
0.003922798
-0.000562793
-0.005829572
-0.011546736
-0.017003005
-0.021139648
-0.022975071
-0.022258974
-0.019494468
-0.015523066
-0.011103796
-0.006857313
-0.003315419
-0.000811219
0.000852432
0.002314871
0.004209548
0.006744421
0.009601693
0.012000017
0.012916524
0.011659794
0.008446508
0.004205377
9.26203E-06
-0.003394264
-0.005521468
-0.006042564
-0.004738033
-0.001666809
0.002589845
0.00677761
0.009413919
0.009475584
0.006823539
0.002243094
-0.003058641
-0.007833448
-0.011083081
-0.012345649
-0.011756521
-0.009831227
-0.007149314
-0.004039603
-0.000725147
0.002297047
0.004062564
0.003605436
0.000750628
-0.003709915
-0.008449286
-0.012198229
-0.013947954
-0.01310339
-0.009662129
-0.004531469
0.000552622
0.00373042
0.003798723
0.000797836
-0.003985052
-0.008543177
-0.011157592
-0.01115331
-0.009117908
-0.006360251
-0.00430547
-0.003939499
-0.005528156
-0.008590173
-0.011965008
-0.014001429
-0.01314723
-0.008847486
-0.002024484
0.005341077
0.011193937
0.014273296
0.014383243
0.012085338
0.008125122
0.003151514
-0.002312571
-0.007834092
-0.012850095
-0.016439685
-0.017446548
-0.015056363
-0.009609353
-0.002811884
0.002985683
0.005879302
0.005369235
0.002457472
-0.000886263
-0.002749146
-0.001988087
0.00130367
0.005904188
0.009891062
0.011423144
0.009449141
0.004357078
-0.002167235
-0.008032888
-0.011629061
-0.012030631
-0.009093284
-0.003620583
0.002651881
0.00782258
0.010640564
0.010657107
0.007923969
0.002732611
-0.004175017
-0.011389469
-0.016973834
-0.019255736
-0.017522127
-0.0121894
-0.004592599
0.003309956
0.009297761
0.011684148
0.010062946
0.005631363
0.000618411
-0.002712478
-0.003048742
-0.000432776
0.00398944
0.008701939
0.012609376
0.015174813
0.016166044
0.015452728
0.013122172
0.009668009
0.0059901
0.002910367
0.000617603
-0.001216961
-0.00309151
-0.005406274
-0.008271198
-0.011292585
-0.013688231
-0.014724533
-0.014015448
-0.011419288
-0.006692285
0.000301896
0.00908825
0.018244108
0.025703558
0.029605965
0.029173835
0.024896413
0.017904532
0.009230532
-0.000396428
-0.009999514
-0.01807475
-0.023165638
-0.024764091
-0.023421662
-0.020162982
-0.015799914
-0.0108725
-0.005799116
-0.001025008
0.003139309
0.006598128
0.009328538
0.011114874
0.011589989
0.010500908
0.007955331
0.004335607
-3.48466E-05
-0.005009471
-0.010525746
-0.01642571
-0.022168462
-0.026819617
-0.029397901
-0.029259477
-0.026239373
-0.020537142
-0.012815139
-0.00428952
0.003622988
0.009801778
0.013763706
0.015428855
0.014732028
0.011671512
0.006619486
0.000253938
-0.00671803
-0.01367849
-0.019941856
-0.02479508
-0.027628157
-0.028011739
-0.025730108
-0.020976662
-0.014357175
-0.006571367
0.00172376
0.010010645
0.017680458
0.023953244
0.027977372
0.029318462
0.028211771
0.025358944
0.021475167
0.016915171
0.011534377
0.004862006
-0.003488737
-0.013183462
-0.022855116
-0.030374624
-0.033659211
-0.031550049
-0.024337848
-0.013855941
-0.002819377
0.006255386
0.011950178
0.014082627
0.013325528
0.010846486
0.007948961
0.005639335
0.004497529
0.004816074
0.006682756
0.009631614
0.01261837
0.014302202
0.013549225
0.009978961
0.004205484
-0.002310267
-0.007716008
-0.010252809
-0.008904707
-0.003997153
0.002906034
0.00948939
0.01362716
0.014055118
0.010727712
0.004708971
-0.002125378
-0.007670666
-0.010197404
-0.008776452
-0.003478092
0.004555657
0.013444196
0.021129212
0.025937526
0.026898729
0.023865566
0.017523676
0.009319654
0.001130406
-0.005444118
-0.009658538
-0.01160182
-0.011806459
-0.010792318
-0.008982859
-0.006918605
-0.005388345
-0.005186544
-0.006617454
-0.009204408
-0.011751591
-0.013117412
-0.012916362
-0.01152517
-0.009485646
-0.006999751
-0.004045326
-0.000703518
0.002551843
0.00490108
0.005584044
0.004429444
0.002009764
-0.000587898
-0.002296567
-0.002501421
-0.001244799
0.000909061
0.003179023
0.004801351
0.00503436
0.003376117
-0.000318652
-0.005484639
-0.010818599
-0.014708212
-0.015940053
-0.014435274
-0.011343979
-0.008182348
-0.005878609
-0.004520978
-0.003947585
-0.0040745
-0.004807886
-0.005735848
-0.00622033
-0.005794247
-0.004481097
-0.002818197
-0.001534756
-0.001103214
-0.001318664
-0.001571905
-0.001325782
-0.000631147
-0.000156887
-0.000858423
-0.003121373
-0.006260416
-0.008750754
-0.008969685
-0.006039082
-0.000433149
0.006203252
0.011999264
0.015807301
0.017179813
0.01586795
0.011738586
0.005238305
-0.002291747
-0.009142529
-0.013969685
-0.016357034
-0.016666158
-0.015783427
-0.014601849
-0.013671265
-0.012753528
-0.01097383
-0.007369684
-0.001822364
0.004905838
0.01165208
0.017284994
0.020727756
0.021028156
0.017642297
0.010816245
0.00180807
-0.007253847
-0.014141029
-0.017559863
-0.017640691
-0.01545086
-0.012219373
-0.009172398
-0.007471063
-0.00788644
-0.010266563
-0.013628658
-0.016780173
-0.018721795
-0.018694602
-0.016362494
-0.011876258
-0.005923408
0.000501558
0.006265452
0.010387374
0.012324657
0.0123276
0.01125142
0.009962467
0.008868303
0.007816586
0.006498353
0.004706182
0.002641927
0.000894183
5.17042E-05
0.000328069
0.001402001
0.002652095
0.003390783
0.003066405
0.001386966
-0.001569117
-0.005321965
-0.008920654
-0.01128049
-0.011711498
-0.010373566
-0.00801448
-0.00536265
-0.002679987
-4.69455E-05
0.002162155
0.003429858
0.003585463
0.002890134
0.001789331
0.000843652
0.000648383
0.001685703
0.004100779
0.007631968
0.011530199
0.01471929
0.016255812
0.015753988
0.013382163
0.009611384
0.004996307
0.000177342
-0.00377051
-0.00541912
-0.003634499
0.001650105
0.009385758
0.017722959
0.024575456
0.028211989
0.027855655
0.024012506
0.018259102
0.012455435
0.00790989
0.005127021
0.00387698
0.003308618
0.002476096
0.000957721
-0.000880697
-0.002247801
-0.002494885
-0.001432941
0.000578053
0.003058809
0.005797516
0.008991264
0.012723396
0.016699884
0.020376507
0.023192508
0.024648576
0.024513417
0.022705186
0.01925386
0.014417284
0.008842449
0.003467757
-0.000853717
-0.003836349
-0.00601376
-0.008123245
-0.010417456
-0.01236486
-0.012926157
-0.011049788
-0.006078696
0.001666484
0.010680708
0.018805243
0.02425568
0.026062733
0.024008168
0.018486755
0.010703515
0.002417807
-0.004525471
-0.008790476
-0.009855522
-0.008247166
-0.005488813
-0.003263492
-0.002590109
-0.003707935
-0.006254906
-0.009310339
-0.011637953
-0.012075545
-0.010041695
-0.00586164
-0.000899593
0.002991306
0.004370296
0.002832544
-0.001001398
-0.005932773
-0.010700031
-0.01420601
-0.015531098
-0.014096282
-0.010041109
-0.004627662
0.000294345
0.003248932
0.003808195
0.002437881
-0.000118507
-0.003373436
-0.007107121
-0.011097206
-0.014930775
-0.018017041
-0.019693593
-0.019411715
-0.017104445
-0.013344852
-0.00921067
-0.005814746
-0.003752099
-0.002821142
-0.002367333
-0.001781202
-0.000870691
0.000218122
0.000908796
0.000232364
-0.002708356
-0.007970694
-0.014514813
-0.020771433
-0.025315212
-0.027228036
-0.026200835
-0.022594386
-0.017213697
-0.011110648
-0.005349053
-0.00071722
0.002390937
0.003987088
0.004527291
0.004981046
0.00650306
0.009838228
0.014862582
0.020548006
0.025244288
0.027182538
0.025306972
0.019888547
0.01233034
0.004425646
-0.00235207
-0.00720706
-0.010078089
-0.011268927
-0.011055779
-0.009664533
-0.00752625
-0.005313242
-0.003358506
-0.001482082
0.000571199
0.002679881
0.004411672
0.005496791
0.006264863
0.007438892
0.009715169
0.013339549
0.017913357
0.022441078
0.025639807
0.026506909
0.024785397
0.020965264
0.016012211
0.010929136
0.006352008
0.002531927
-0.000499579
-0.002528343
-0.00328405
-0.002860748
-0.001869943
-0.000864847
4.78582E-05
0.001164825
0.003104892
0.006416507
0.01120678
0.016952583
0.022685539
0.027442681
0.030630488
0.032125955
0.031940856
0.030075406
0.026550427
0.021746932
0.01619779
0.010344342
0.004496247
-0.000883745
-0.005163684
-0.0078813
-0.008910858
-0.008361554
-0.006470625
-0.003682245
-0.000620711
0.002151771
0.004333038
0.005894718
0.007090534
0.008438904
0.010327585
0.012587697
0.014566627
0.015631566
0.015553148
0.014434146
0.012466404
0.009847066
0.006814223
0.00361405
0.000552193
-0.001940714
-0.003339937
-0.00323984
-0.001662745
0.000698002
0.002647172
0.003083213
0.001402809
-0.002209046
-0.006891408
-0.01150488
-0.015049988
-0.016934228
-0.0169004
-0.014856219
-0.010941448
-0.005831288
-0.000756671
0.003060787
0.00494658
0.004715125
0.00249398
-0.001173599
-0.005235253
-0.008490025
-0.010270957
-0.010625526
-0.010130818
-0.009563366
-0.009827953
-0.011588863
-0.014929492
-0.019199582
-0.023271244
-0.025894973
-0.026247509
-0.024201508
-0.020221273
-0.014987572
-0.009284538
-0.003988371
0.000144633
0.002935743
0.00473257
0.005928492
0.006639933
0.006781461
0.006202289
0.004665662
0.002098513
-0.001141376
-0.004442556
-0.007377443
-0.009725342
-0.011202394
-0.011664394
-0.011618627
-0.011959653
-0.01315488
-0.014774048
-0.015841182
-0.015562354
-0.013834256
-0.011072372
-0.00790951
-0.004858844
-0.001930596
0.001221828
0.004645854
0.007777831
0.010045225
0.011419076
0.012363043
0.013385589
0.014771536
0.016390062
0.017633303
0.017652359
0.01564217
0.011207162
0.004384911
-0.004095049
-0.012696036
-0.019354172
-0.022152672
-0.02009404
-0.013561376
-0.004119945
0.005908795
0.014192309
0.019186847
0.020672303
0.019426492
0.016457721
0.012533529
0.008251128
0.004348561
0.001535557
0.000167969
6.89427E-05
0.000642335
0.001190355
0.001058515
3.85391E-05
-0.001625593
-0.003398708
-0.004808742
-0.00564972
-0.005862011
-0.005530833
-0.004694726
-0.003372745
-0.001622432
0.000409276
0.002603763
0.005029115
0.007645027
0.010254997
0.01271327
0.01516041
0.017765084
0.020368634
0.022168622
0.022035821
0.019251135
0.014087664
0.007731053
0.001704281
-0.002830773
-0.005366128
-0.005894718
-0.004593668
-0.001689935
0.002533264
0.007626935
0.012854535
0.017239549
0.019649594
0.019332815
0.016209884
0.010887541
0.004414186
-0.00197695
-0.007276169
-0.010892948
-0.012616068
-0.01241416
-0.010549566
-0.007626722
-0.004407815
-0.001545404
0.000481113
0.00147561
0.001665848
0.001670985
0.002295656
0.004089646
0.00698246
0.010208165
0.012645511
0.013169926
0.01118634
0.006947993
0.001599099
-0.003315951
-0.006574041
-0.007860908
-0.007890991
-0.007811554
-0.008492537
-0.010209714
-0.012654016
-0.014945924
-0.015803497
-0.014280572
-0.010420348
-0.005182206
0.000291406
0.005261266
0.009399462
0.012450398
0.014208793
0.01443254
0.012856462
0.009473921
0.004804514
-0.000279844
-0.005057004
-0.009102543
-0.012157172
-0.013967971
-0.014251669
-0.012838208
-0.009918469
-0.006301153
-0.003115113
-0.001206091
-0.000542559
-6.39119E-05
0.001704813
0.005538917
0.01074489
0.015334489
0.017306193
0.015781984
0.011536946
0.006183985
0.001135758
-0.002988843
-0.006039618
-0.007856627
-0.008188769
-0.006861809
-0.004119248
-0.00063024
0.002683679
0.004920881
0.005295737
0.003467917
-0.000294459
-0.005204529
-0.010349747
-0.014927301
-0.018283454
-0.01991183
-0.01948928
-0.01689178
-0.012360421
-0.006512539
-9.20153E-05
0.006210961
0.011864749
0.01648898
0.019828753
0.021484856
0.020994701
0.01817051
0.013428518
0.007596321
0.001510936
-0.004250068
-0.009295992
-0.013055531
-0.014863117
-0.014459944
-0.012248542
-0.008928469
-0.005083661
-0.001133456
0.002615378
0.006084421
0.009505718
0.012888046
0.015532276
0.016245804
0.014063734
0.009052227
0.002437717
-0.003894218
-0.008310011
-0.010103627
-0.009622195
-0.007738437
-0.005306231
-0.003118862
-0.001885149
-0.001850035
-0.002556927
-0.002949984
-0.001880549
0.001379306
0.006616914
0.012691273
0.018079242
0.021530355
0.022510722
0.021042878
0.017396765
0.012050549
0.005810682
-7.80959E-05
-0.004366922
-0.006315717
-0.005943162
-0.003930241
-0.001379631
0.000697631
0.001830017
0.002228908
0.002394845
0.002565171
0.002725809
0.002906947
0.0034001
0.004596236
0.006534431
0.008685453
0.010155118
0.010262977
0.008947205
0.006664449
0.004187119
0.00234158
0.001729807
0.002412236
0.00373047
0.00473123
0.004789898
0.003927242
0.002469943
0.000618892
-0.001714981
-0.004779352
-0.008624483
-0.012754169
-0.016333855
-0.018635774
-0.019399138
-0.018813863
-0.017482943
-0.016063005
-0.014830308
-0.013466949
-0.011520296
-0.008928631
-0.00609138
-0.003550459
-0.001511203
0.000227707
0.001993061
0.003825378
0.005307782
0.005701107
0.004428693
0.001444829
-0.002729713
-0.007220017
-0.011070019
-0.013437778
-0.013805088
-0.012131536
-0.008844702
-0.00466684
-0.000444229
0.002927073
0.004640291
0.004574827
0.003614962
0.00313353
0.003961606
0.005828127
0.007693684
0.008551899
0.008000668
0.006180557
0.003454323
4.90333E-05
-0.00389507
-0.008110293
-0.012089779
-0.015156023
-0.016627187
-0.016000749
-0.013108684
-0.00830235
-0.002545466
0.002754662
0.00628585
0.007535139
0.007038986
0.006025271
0.005593942
0.006175097
0.007484608
0.008800275
0.009159931
0.007811293
0.004742157
0.000943593
-0.00194371
-0.002601678
-0.000594111
0.003433925
0.008193957
0.012340933
0.014811839
0.014880569
0.012427594
0.008156809
0.003446612
-0.000288464
-0.002102045
-0.001747421
0.000317476
0.003112174
0.005498506
0.00683403
0.007249621
0.007309839
0.007390612
0.007502539
0.007666763
0.008078876
0.008684654
0.008788552
0.007626138
0.005141422
0.002106758
-0.000615035
-0.002314656
-0.002632451
-0.001705024
-0.000236857
0.000869889
0.001138974
0.000673332
2.10365E-05
-0.000188421
0.000278769
0.001293821
0.002542898
0.003535043
0.003565611
0.001988786
-0.001317745
-0.005778021
-0.010102015
-0.012599367
-0.011846178
-0.007462933
-0.000435082
0.007364484
0.014053077
0.018514477
0.020539979
0.020416277
0.018658525
0.015965156
0.013232123
0.011186068
0.009831382
0.008474233
0.006205343
0.002422305
-0.002931244
-0.009301773
-0.015648268
-0.020596666
-0.022858815
-0.021801049
-0.017794318
-0.01190597
-0.005394716
0.000713634
0.005661603
0.008925849
0.010201208
0.009491641
0.007262895
0.004378108
0.001689823
-0.000243877
-0.001294043
-0.001906241
-0.002884732
-0.004702168
-0.006823698
-0.007872741
-0.006588873
-0.002658794
0.003016994
0.008692944
0.012582451
0.013653763
0.012065643
0.008733151
0.004643398
0.000540958
-0.00293071
-0.005072956
-0.005294082
-0.003364613
0.000248366
0.004491263
0.007987339
0.009577443
0.008789299
0.006127621
0.002817718
9.76916E-05
-0.001377649
-0.001477856
-0.000187994
0.002433057
0.005966441
0.009304449
0.010869021
0.009419217
0.005028798
-0.000736597
-0.005682265
-0.00829925
-0.008423489
-0.006889697
-0.004833043
-0.003154938
-0.002524216
-0.003250323
-0.004845191
-0.006129864
-0.005747998
-0.002961385
0.002044659
0.008164248
0.013855184
0.017572812
0.018333393
0.01606552
0.011529505
0.005877751
0.000214649
-0.004572736
-0.007734369
-0.008753757
-0.007546863
-0.004451981
-0.000222787
0.004078724
0.007368448
0.009130269
0.009576479
0.009383189
0.00912299
0.008912358
0.008488899
0.00757234
0.006004505
0.003924086
0.001672215
-0.000285465
-0.001526941
-0.001889326
-0.001541287
-0.001093847
-0.001428343
-0.003155958
-0.006017029
-0.008978358
-0.01094792
-0.011385779
-0.010513488
-0.008979751
-0.00751999
-0.006466078
-0.005605616
-0.004513804
-0.003082198
-0.001451467
0.000235788
0.001805603
0.003003451
0.003479475
0.002991728
0.001544546
-0.000604656
-0.002894528
-0.004566153
-0.00502189
-0.004468142
-0.003835067
-0.004126206
-0.00571208
-0.008377935
-0.01166739
-0.015079158
-0.018138444
-0.020563156
-0.022123713
-0.022308493
-0.020456425
-0.016175364
-0.009798198
-0.002436064
0.004334052
0.009013953
0.010774223
0.009548593
0.00576668
5.62587E-05
-0.006788154
-0.013547671
-0.01876237
-0.021304844
-0.020752275
-0.017545304
-0.013025185
-0.00902675
-0.006882954
-0.006733397
-0.007779281
-0.009019257
-0.009797607
-0.009685252
-0.008512238
-0.006411853
-0.003999988
-0.002125011
-0.00139398
-0.002004736
-0.003825706
-0.006476521
-0.009346264
-0.011810049
-0.01374792
-0.015386998
-0.016885458
-0.018102094
-0.018825579
-0.018971177
-0.018626994
-0.017818991
-0.016350559
-0.013934893
-0.010534473
-0.006696567
-0.003500409
-0.002079455
-0.003113884
-0.006383107
-0.010776419
-0.014529857
-0.016031371
-0.01469424
-0.01113361
-0.006690249
-0.002854057
-0.000792962
-0.00085816
-0.00234046
-0.003807879
-0.003953798
-0.002365248
0.000159188
0.001934927
0.00138889
-0.002098243
-0.007997457
-0.015071504
-0.021686068
-0.026056203
-0.026830059
-0.023766545
-0.017915559
-0.011137682
-0.005306553
-0.001673767
-0.000588111
-0.001505528
-0.00338768
-0.005074187
-0.005579974
-0.004385979
-0.001636727
0.001835367
0.004939349
0.006770221
0.006957088
0.005607486
0.003090332
-0.000171451
-0.003661209
-0.006598078
-0.008181276
-0.00805131
-0.006649197
-0.005092815
-0.004631188
-0.005938341
-0.008694658
-0.011787453
-0.014092049
-0.014868313
-0.013643486
-0.010093938
-0.004265327
0.003076145
0.01042083
0.016114711
0.018843086
0.018174414
0.014595264
0.009274688
0.003498589
-0.001805875
-0.006174133
-0.009473651
-0.011678362
-0.012758664
-0.012658995
-0.011212561
-0.008323924
-0.004066468
0.00145746
0.008054678
0.014976544
0.02079643
0.024138344
0.024360057
0.021860996
0.01769261
0.012912506
0.008135881
0.003497786
-0.0011728
-0.005744413
-0.009605922
-0.0120931
-0.013158735
-0.013447838
-0.013713871
-0.014261729
-0.014885705
-0.015091092
-0.014428738
-0.012684743
-0.009852738
-0.005826844
-0.000594856
0.005424636
0.011305597
0.015945993
0.018630314
0.01928694
0.018301489
0.016231239
0.01362223
0.010803125
0.008061742
0.005838029
0.004715708
0.005105821
0.006732376
0.008571062
0.00943859
0.008798983
0.006926734
0.004514656
0.002498472
0.001735861
0.002488198
0.004139645
0.005722253
0.006600325
0.00673409
0.00638439
0.005862865
0.005545926
0.005907241
0.007131054
0.008764301
0.009861091
0.009404604
0.006931717
0.002930658
-0.00120877
-0.003951598
-0.00426827
-0.002037704
0.001925403
0.006186928
0.009399786
0.010951027
0.011163961
0.0107913
0.010451344
0.01037314
0.010340435
0.009959959
0.008900319
0.007083846
0.004757143
0.002423804
0.000606314
-0.000351677
-0.000353444
0.000343276
0.001128263
0.001374705
0.00079505
-0.000402854
-0.001771779
-0.002927394
-0.003703603
-0.004195577
-0.004614219
-0.005027508
-0.005172088
-0.004629477
-0.003044514
-0.000249284
0.003618381
0.008074533
0.012390497
0.015906539
0.018282543
0.019321737
0.018964278
0.017331567
0.014847974
0.012093422
0.009584991
0.007599369
0.006118731
0.004879933
0.003512347
0.001518001
-0.001407411
-0.004932016
-0.008060942
-0.009617483
-0.00895486
-0.006308435
-0.002450833
0.001807106
0.005664816
0.008333723
0.009412098
0.00909821
0.008054735
0.007008957
0.006637258
0.007357692
0.00916908
0.011701703
0.01437366
0.016789111
0.018739083
0.019942339
0.019818904
0.017771567
0.01377308
0.008470704
0.002766171
-0.002519667
-0.006710591
-0.009210297
-0.009728556
-0.008369481
-0.005535065
-0.001749884
0.002330182
0.005847776
0.007998371
0.008467384
0.007749251
0.006628214
0.005670062
0.005077026
0.004958996
0.005462534
0.006702456
0.008573849
0.010749922
0.012724088
0.01400892
0.014138619
0.012775957
0.009894759
0.005919664
0.001380758
-0.003563516
-0.008967061
-0.014416909
-0.018834844
-0.020975913
-0.020240546
-0.016879684
-0.01183954
-0.00639178
-0.001802555
0.001202509
0.002491142
0.002338212
0.001136025
-0.000560761
-0.001966515
-0.002162161
-0.00064919
0.002169596
0.005097419
0.006868502
0.006858974
0.005215878
0.00255714
-0.000248587
-0.002178274
-0.002386981
-0.00076064
0.001860252
0.004180264
0.00506958
0.003885757
0.000780331
-0.003276877
-0.006906504
-0.00885974
-0.008541944
-0.006263953
-0.003047617
-8.65551E-05
0.001749455
0.002156803
0.001328885
-0.000273048
-0.002197165
-0.004012353
-0.005310086
-0.005746232
-0.00524778
-0.004207303
-0.003213716
-0.002619823
-0.00229539
-0.001875462
-0.001184575
-0.000287337
0.000722577
0.001724086
0.00273689
0.00388742
0.005401887
0.007514208
0.010209609
0.013050553
0.015330577
0.016457609
0.016081041
0.014220462
0.011104545
0.007042092
0.002170563
-0.003474768
-0.009674382
-0.015796273
-0.020987633
-0.024355562
-0.02512674
-0.022841148
-0.017601505
-0.010125569
-0.001614295
0.006628482
0.013674426
0.019139634
0.022897459
0.024731327
0.024525404
0.022387335
0.01856533
0.013537713
0.008118271
0.003107784
-0.00112157
-0.004779245
-0.008324297
-0.012061248
-0.015791936
-0.018804975
-0.019993939
-0.018268304
-0.013219382
-0.005500377
0.0034024
0.011820266
0.018348273
0.022102621
0.022807265
0.020784337
0.016574683
0.010632487
0.003353373
-0.004449245
-0.011369509
-0.01582636
-0.017020732
-0.015366502
-0.012282967
-0.009415202
-0.008027754
-0.008471821
-0.010246273
-0.012691808
-0.015421844
-0.018052479
-0.0196618
-0.019080272
-0.015579595
-0.009497047
-0.002017953
0.005392464
0.011489624
0.015411888
0.016715187
0.015492606
0.012474963
0.008779122
0.005456692
0.003084654
0.001466879
-0.000284341
-0.003172122
-0.007632502
-0.013159269
-0.018350416
-0.021409008
-0.020984265
-0.016897511
-0.010235577
-0.002886556
0.003162699
0.006542352
0.006951041
0.005049514
0.002016779
-0.000663476
-0.001599575
-6.42202E-06
0.003611428
0.00752866
0.009578141
0.008306744
0.00377881
-0.002563027
-0.008591084
-0.012491403
-0.013572776
-0.012515009
-0.010665028
-0.00912524
-0.00829791
-0.007893505
-0.007354316
-0.006164067
-0.003959195
-0.000660425
0.003395818
0.007619872
0.01134558
0.01405506
0.01531147
0.014839782
0.01264369
0.009011121
0.004401719
-0.000492828
-0.004859268
-0.00792926
-0.009169826
-0.00847225
-0.00614587
-0.002872419
0.000466658
0.003020103
0.004098798
0.003449127
0.001448677
-0.000908751
-0.002367068
-0.002054731
-7.55024E-06
0.002823067
0.005073226
0.00555059
0.003875378
0.000497546
-0.003381951
-0.006223969
-0.006697534
-0.004283423
0.000499839
0.006417308
0.011819838
0.015031788
0.014815109
0.010898893
0.00438887
-0.00247492
-0.007324131
-0.008864079
-0.007402817
-0.004485753
-0.002236825
-0.002348054
-0.005435816
-0.010639702
-0.015879239
-0.018611579
-0.016942418
-0.010501878
-0.000656098
0.010080495
0.018957367
0.023778636
0.023644122
0.019191878
0.012176391
0.004412744
-0.003017264
-0.009768805
-0.015534787
-0.019715484
-0.021744195
-0.021603148
-0.01999581
-0.017927328
-0.015933037
-0.013558322
-0.009679309
-0.003485852
0.00481784
0.013815577
0.02126614
0.025039865
0.024021655
0.018688286
0.010771654
0.002511105
-0.004306329
-0.008844701
-0.011372293
-0.012772852
-0.013893461
-0.015131885
-0.016397127
-0.017373693
-0.017619387
-0.016501884
-0.013361665
-0.007954213
-0.00086293
0.006514355
0.012406826
0.015348834
0.01449196
0.009826247
0.002179719
-0.006702236
-0.014547087
-0.019615227
-0.021542666
-0.021110162
-0.019333034
-0.016818985
-0.01375804
-0.010225994
-0.006518483
-0.00321195
-0.000896916
0.00030816
0.000735047
0.000671991
0.000221392
-0.000621567
-0.001866949
-0.003459675
-0.005094635
-0.006374811
-0.007051565
-0.006940762
-0.005768499
-0.003204241
0.000776904
0.005645062
0.010469916
0.014264142
0.016406601
0.016702772
0.015567871
0.013834634
0.012222905
0.011016918
0.010138899
0.009122992
0.007177464
0.003864616
-0.000420462
-0.004563048
-0.00751924
-0.008847484
-0.008775166
-0.00787782
-0.00668318
-0.005665985
-0.005459152
-0.006641426
-0.009003834
-0.011349595
-0.011976037
-0.009573649
-0.003815803
0.00435043
0.012958485
0.019527229
0.022094272
0.020021881
0.014213771
0.006561513
-0.000948038
-0.00683644
-0.010267744
-0.011047378
-0.009921414
-0.008333879
-0.007600277
-0.008192191
-0.009715171
-0.011353237
-0.012110177
-0.010956756
-0.007364275
-0.001856616
0.003951014
0.008155746
0.00956321
0.008457105
0.00641929
0.005293968
0.006214861
0.009269383
0.013702789
0.017985621
0.020252588
0.018852352
0.01300383
0.003210239
-0.008569616
-0.019441209
-0.026715827
-0.028891955
-0.025996412
-0.019202316
-0.010347606
-0.001448147
0.00578081
0.010408734
0.01241978
0.012316417
0.010728027
0.008275695
0.005527782
0.002990447
0.001183449
0.000488656
0.000942574
0.002085504
0.003153869
0.003273451
0.001841095
-0.001162254
-0.005322396
-0.010206559
-0.01536077
-0.019954435
-0.023101078
-0.024373117
-0.023743092
-0.021252756
-0.016849704
-0.010631356
-0.003062604
0.005108874
0.01291513
0.019288602
0.023226229
0.024113884
0.022079177
0.0179686
0.012905333
0.007936916
0.003871839
0.001053589
-0.000908266
-0.002914175
-0.005646404
-0.009200127
-0.013130901
-0.016881713
-0.019941641
-0.021934435
-0.022564728
-0.021458947
-0.018233512
-0.012765092
-0.005404563
0.003007095
0.011054497
0.016904253
0.018989597
0.016885626
0.011731948
0.005854357
0.00175866
0.001077514
0.003828265
0.008517265
0.013048145
0.01568574
0.01546237
0.012190954
0.006361167
-0.000842471
-0.007902816
-0.01339934
-0.016216254
-0.015688845
-0.011739444
-0.005156678
0.002486104
0.009364668
0.014105753
0.016039561
0.015089066
0.011839863
0.007467428
0.003272812
0.000158016
-0.001445791
-0.001572868
-0.000811112
-7.11954E-05
-0.000157161
-0.001449808
-0.003805306
-0.006934765
-0.010702761
-0.014843633
-0.018483592
-0.02025398
-0.019017379
-0.014503204
-0.007310755
0.001126275
0.008985151
0.014701034
0.017550278
0.017525497
0.015028363
0.010760951
0.005801849
0.001386001
-0.001585286
-0.002845389
-0.002797588
-0.002309412
-0.002190151
-0.002830399
-0.00443094
-0.007037112
-0.010131085
-0.012568697
-0.013133043
-0.011344619
-0.00749724
-0.002339175
0.003086531
0.007541399
0.010016749
0.01031656
0.008989708
0.006898263
0.004707629
0.002763973
0.001284029
0.000609789
0.001091273
0.002641283
0.004364082
0.004980886
0.003519626
-9.4316E-05
-0.005199389
-0.010776846
-0.015705438
-0.019012024
-0.020105012
-0.018852617
-0.015576809
-0.01103228
-0.00611418
-0.001522547
0.002355074
0.005288569
0.007342812
0.008865361
0.010336738
0.011979619
0.013515712
0.014207615
0.013335643
0.0107959
0.007233398
0.003589052
0.000434487
-0.002421605
-0.00562108
-0.009461071
-0.013363638
-0.016139923
-0.016714547
-0.01459607
-0.010018195
-0.003979058
0.002106434
0.00709123
0.010626166
0.013034444
0.014655914
0.015522693
0.015513005
0.014457005
0.01226407
0.009014224
0.004897172
0.000188634
-0.004835986
-0.00980103
-0.014247441
-0.01778516
-0.020210567
-0.021564183
-0.021890062
-0.021000159
-0.018366207
-0.013376113
-0.005932296
0.00322945
0.012505156
0.019865845
0.023540489
0.022725901
0.017975398
0.010999843
0.003874357
-0.001871178
-0.005719574
-0.007839284
-0.008500196
-0.007785224
-0.005803618
-0.00293334
9.37234E-05
0.002473366
0.003622399
0.003324196
0.001754167
-0.000422175
-0.002192186
-0.00261554
-0.001281409
0.001283706
0.003885864
0.005387058
0.005217376
0.003348823
0.000104331
-0.003873121
-0.007659693
-0.010262012
-0.011002519
-0.009648904
-0.00628301
-0.001300088
0.004361355
0.009281381
0.012164238
0.012416783
0.01023161
0.006195438
0.000992196
-0.004909051
-0.011193773
-0.017437921
-0.022961155
-0.026888881
-0.028269154
-0.026354833
-0.021033079
-0.013044668
-0.003637015
0.005931704
0.014671434
0.02186062
0.02692817
0.029448965
0.028994031
0.025331806
0.018783672
0.010608768
0.002921076
-0.002213544
-0.003931899
-0.002961328
-0.001142981
-0.000408362
-0.001917102
-0.005527032
-0.009949945
-0.013507256
-0.014889083
-0.013690539
-0.010481215
-0.006430751
-0.002699367
0.000252864
0.002605422
0.00458323
0.005883535
0.005980315
0.004766782
0.002948487
0.001667507
0.001815027
0.003682832
0.006936905
0.010872445
0.014640977
0.017326907
0.018037546
0.016085059
0.01134387
0.004494801
-0.003068545
-0.009854666
-0.01495369
-0.018000825
-0.018727146
-0.01687604
-0.012577526
-0.006644161
-0.000302003
0.005393483
0.009639163
0.011944935
0.012276112
0.011036725
0.008804607
0.006143676
0.003610837
0.001780874
0.000908848
0.000754205
0.000829305
0.00070876
0.000135905
-0.000988985
-0.002629135
-0.004639003
-0.006815986
-0.008893782
-0.010513754
-0.011252762
-0.010791351
-0.009196431
-0.006745009
-0.003597991
0.000134517
0.004049823
0.007605955
0.010570657
0.013045041
0.015290487
0.017429145
0.019284158
0.020330311
0.019787752
0.017041712
0.012056166
0.005583934
-0.000990001
-0.006370048
-0.009850492
-0.011415917
-0.011697635
-0.011621304
-0.011879203
-0.012468654
-0.012563988
-0.011165729
-0.00797107
-0.003696644
0.000416877
0.003334743
0.00465485
0.004613955
0.003980771
0.003761198
0.00489888
0.007684582
0.011614339
0.015589435
0.018362401
0.018884087
0.016479397
0.011042827
0.003008543
-0.00659165
-0.016295903
-0.024488953
-0.029807925
-0.031474787
-0.029524868
-0.024867021
-0.018767129
-0.012376527
-0.006512053
-0.001721726
0.001780663
0.004352789
0.006837397
0.010107959
0.014424887
0.019142633
0.022766107
0.023506241
0.020228722
0.013069779
0.003618123
-0.005737076
-0.012782488
-0.016255441
-0.016117714
-0.013277892
-0.008954326
-0.004398395
-0.000805487
0.000986791
0.000939097
-6.96922E-05
-0.00082433
-0.00051087
0.001026829
0.003433449
0.005963772
0.007674794
0.007843621
0.006426252
0.003905831
0.000959863
-0.001693895
-0.00334138
-0.003296684
-0.001332046
0.002125811
0.006058514
0.009132842
0.010354244
0.009443893
0.006957517
0.003819384
0.000947124
-0.001110759
-0.002333017
-0.003074968
-0.003603129
-0.003864078
-0.00360222
-0.002819641
-0.001978021
-0.001673179
-0.002260862
-0.00362802
-0.005227811
-0.006342585
-0.006312825
-0.004637454
-0.001080574
0.004106289
0.010018885
0.015259546
0.018305292
0.018109971
0.014510588
0.008222707
0.00066589
-0.00644627
-0.011668035
-0.014233633
-0.0141239
-0.011739494
-0.007782275
-0.003127104
0.001353243
0.005031473
0.007801225
0.010028364
0.012352014
0.01512198
0.017797791
0.019152157
0.018097173
0.014166452
0.0075399
-0.000940915
-0.009849793
-0.017494661
-0.022535606
-0.02443039
-0.023495577
-0.020531304
-0.016372554
-0.011694958
-0.007009974
-0.002722275
0.000953974
0.004098155
0.006997928
0.009851988
0.012443439
0.014056399
0.013927932
0.011757693
0.00792284
0.003132566
-0.00192492
-0.006691587
-0.010898673
-0.014506728
-0.017515056
-0.019669774
-0.020403003
-0.019068017
-0.01529242
-0.009291074
-0.002036423
0.004952355
0.010036501
0.012213647
0.011571794
0.009178504
0.006286653
0.003736202
0.001837991
0.000537205
-0.000323472
-0.000702396
-0.00032695
0.001012536
0.003162649
0.005661014
0.007994139
0.009764899
0.010648486
0.010341343
0.00872362
0.006030573
0.003077808
0.000842746
2.33394E-05
0.000656522
0.002183837
0.003788446
0.004508238
0.003691187
0.001373532
-0.001642235
-0.00433496
-0.005959696
-0.006070661
-0.004350593
-0.000652184
0.004754893
0.010966175
0.016496743
0.019788556
0.019809059
0.016464737
0.010538599
0.003460698
-0.003195831
-0.008254015
-0.011183069
-0.011997338
-0.010989193
-0.008572404
-0.00516192
-0.001301694
0.002364064
0.00532063
0.007398748
0.008586319
0.008822002
0.008051092
0.006564726
0.00515496
0.004549398
0.004744134
0.005069745
0.004801945
0.003681175
0.001890235
-0.000314691
-0.002837358
-0.005566162
-0.008028021
-0.009372002
-0.008851015
-0.006283866
-0.002043058
0.003093916
0.008163873
0.012253038
0.014691721
0.015375222
0.014629687
0.012954476
0.01060342
0.00759461
0.004021935
0.000368699
-0.002629674
-0.004449521
-0.004999307
-0.004513646
-0.003359367
-0.001895107
-0.000484215
0.000504608
0.000885942
0.000769411
0.000345736
-0.000153038
-0.000569593
-0.000847456
-0.001119646
-0.001669699
-0.002722059
-0.004086542
-0.005041375
-0.004827692
-0.003305837
-0.000882143
0.001919352
0.004641305
0.006854046
0.008513628
0.009990626
0.011630403
0.013261509
0.014158692
0.01345389
0.01077931
0.006632283
0.002057138
-0.001932411
-0.004846582
-0.00682091
-0.008221364
-0.00912738
-0.008969153
-0.00699274
-0.002902024
0.002598032
0.008055425
0.01178697
0.012594548
0.010232144
0.005378816
-0.000799224
-0.007201066
-0.012957521
-0.017185914
-0.018999176
-0.017949868
-0.014483609
-0.009685412
-0.004761317
-0.00057671
0.002362299
0.003876928
0.004226305
0.004120961
0.004520226
0.005980149
0.008164574
0.009996249
0.010349481
0.008637119
0.005156353
0.001029771
-0.002294801
-0.003935007
-0.004047415
-0.003351604
-0.002444143
-0.001651018
-0.001014463
-0.000483571
-6.97994E-05
0.00019297
0.000463501
0.001041657
0.002365298
0.004589601
0.00727949
0.009385336
0.009844498
0.008190482
0.00481613
0.000703946
-0.002950679
-0.005100472
-0.005181728
-0.003371732
-0.000539938
0.002103171
0.003665977
0.003835876
0.002897423
0.001600438
0.000874543
0.001474428
0.003601469
0.006693834
0.009543986
0.010602558
0.008743585
0.004008072
-0.002277399
-0.008228053
-0.012432303
-0.014436177
-0.014497628
-0.013122976
-0.010859545
-0.008359842
-0.006185053
-0.004542654
-0.003183526
-0.001689935
0.000224761
0.002533584
0.004787809
0.006153469
0.005818278
0.00364472
0.000184136
-0.00379444
-0.007847205
-0.011875562
-0.015425058
-0.017528495
-0.017238054
-0.014301615
-0.009398237
-0.003797227
0.001160859
0.004594628
0.006237135
0.006291306
0.005189914
0.003448916
0.001624628
0.000252973
-0.000315279
-0.000143507
0.000473618
0.001142237
0.001485459
0.001088441
-0.000235308
-0.002422249
-0.005087944
-0.007584438
-0.009087665
-0.008873339
-0.006722958
-0.003139205
0.000802598
0.004076478
0.00610005
0.006794844
0.006505525
0.005843972
0.005337009
0.00507922
0.004813079
0.00427598
0.003370072
0.002061954
0.000394234
-0.001377652
-0.002918884
-0.003909098
-0.004001968
-0.002940506
-0.000829307
0.00175615
0.004008073
0.005330589
0.005492778
0.004635954
0.003336828
0.002351484
0.002138068
0.002395378
0.002332215
0.001372459
-0.000393644
-0.002395324
-0.003991155
-0.004903004
-0.005422868
-0.006036405
-0.006868872
-0.007462337
-0.007108999
-0.005382882
-0.002484128
0.000874753
0.003951542
0.006278084
0.007662641
0.007978565
0.006967959
0.004316505
-0.000145804
-0.005959053
-0.0116152
-0.014964503
-0.014223197
-0.008948977
-0.000336321
0.009216342
0.01701334
0.020831014
0.019624869
0.014107577
0.006367695
-0.001171513
-0.006834992
-0.010045229
-0.010976028
-0.010131409
-0.008145679
-0.00595879
-0.004726359
-0.005297823
-0.007529512
-0.010384643
-0.01261719
-0.013448267
-0.012601615
-0.010264582
-0.006999963
-0.003357543
0.000242642
0.003395012
0.005717591
0.007180564
0.008219113
0.009375854
0.010711913
0.011622961
0.011057064
0.008327619
0.003633214
-0.002003338
-0.007290942
-0.010979558
-0.012173394
-0.010648864
-0.006937928
-0.002117731
0.002369256
0.005015843
0.004588423
0.000787881
-0.005264905
-0.011143245
-0.014070212
-0.012227137
-0.005564346
0.004194559
0.0143553
0.022265456
0.026009957
0.02486007
0.019425747
0.011411534
0.003128984
-0.003127157
-0.005681675
-0.004228925
-0.000168558
0.004197186
0.006838258
0.006686184
0.00380734
-0.000773428
-0.005390113
-0.008336349
-0.008456894
-0.0056653
-0.001063014
0.003423599
0.00602078
0.005985077
0.003749801
0.000569112
-0.002230511
-0.003645525
-0.003228115
-0.001228523
0.001369995
0.003228381
0.003514649
0.002469782
0.001201436
0.000819513
0.001609854
0.002912673
0.003767623
0.003472952
0.00185282
-0.000839585
-0.00416421
-0.007745877
-0.011185159
-0.013851497
-0.014890583
-0.013920441
-0.011453816
-0.008534557
-0.00599401
-0.00414269
-0.002771303
-0.001579718
-0.000355213
0.001183715
0.003395064
0.006346706
0.009388437
0.01122354
0.010489083
0.006570031
0.000256937
-0.006383268
-0.011037584
-0.012193469
-0.009645805
-0.004235943
0.002661411
0.009359426
0.014091947
0.015445886
0.013055594
0.007778909
0.001193197
-0.004952516
-0.008981785
-0.00967037
-0.00688413
-0.001804322
0.003585092
0.007560509
0.009440199
0.009511605
0.008304173
0.006092985
0.002915616
-0.001038551
-0.005069798
-0.008171264
-0.009655006
-0.009480505
-0.008032733
-0.005875501
-0.003848021
-0.002959885
-0.003873983
-0.006333542
-0.009370186
-0.011922187
-0.013166338
-0.012683997
-0.010355154
-0.006338841
-0.000994392
0.005077449
0.010869018
0.015122031
0.016934115
0.016243068
0.013708464
0.010139807
0.005977792
0.001306244
-0.003655426
-0.008382431
-0.012119275
-0.014166615
-0.014105486
-0.012144058
-0.009110197
-0.006268501
-0.004795409
-0.005097682
-0.006423089
-0.007353459
-0.006757425
-0.004322061
-0.000676109
0.003005117
0.005684835
0.007006066
0.007161457
0.006341784
0.004572096
0.002081439
-0.000646991
-0.003079839
-0.004833792
-0.005765233
-0.006030358
-0.00595392
-0.005760202
-0.00552591
-0.005178192
-0.004329184
-0.002490872
0.000503271
0.004046128
0.00711339
0.008998646
0.009740491
0.009773679
0.0093757
0.008558435
0.007138819
0.005066643
0.00269792
0.000707641
-0.000388454
-0.000505361
-4.80715E-05
0.000256449
-0.000298314
-0.00197861
-0.004436187
-0.00688006
-0.008518177
-0.008754289
-0.007320918
-0.004171653
0.000452844
0.005981001
0.011549253
0.016102613
0.018521331
0.017981769
0.014401495
0.00858086
0.001925936
-0.003961448
-0.007757012
-0.008954326
-0.008053127
-0.006333593
-0.005128355
-0.005126695
-0.006057172
-0.007020141
-0.007117081
-0.005727442
-0.002612434
0.001999324
0.007271671
0.012052846
0.015359271
0.016540634
0.015234871
0.011218077
0.004534945
-0.004353594
-0.014229189
-0.023017683
-0.028428775
-0.029118483
-0.025388329
-0.018799139
-0.011175092
-0.003839883
0.002497617
0.007466727
0.01082427
0.01231101
0.011785953
0.009448225
0.00602709
0.002476525
-0.000628098
-0.003308994
-0.00576807
-0.00763973
-0.008034017
-0.006401199
-0.003220136
0.000254366
0.002853043
0.004092644
0.004197933
0.00384165
0.00369905
0.004074334
0.00486794
0.005718768
0.006141212
0.005712133
0.004146655
0.001427755
-0.002256148
-0.006251586
-0.009285018
-0.009903803
-0.007230455
-0.001429251
0.006153794
0.013446932
0.018319694
0.019430881
0.016683395
0.011077351
0.004216665
-0.002321568
-0.007353683
-0.010144151
-0.010484319
-0.008768584
-0.006028644
-0.003638189
-0.002707175
-0.003554203
-0.005482283
-0.007129127
-0.007217717
-0.005105396
-0.001058465
0.003788495
0.007989908
0.010689058
0.011903715
0.012209895
0.012042353
0.011359604
0.009705215
0.006557342
0.001710596
-0.004383727
-0.010709292
-0.015930468
-0.018842286
-0.018563514
-0.014812809
-0.008074116
0.000410607
0.00887119
0.015596664
0.019351495
0.019581775
0.016580086
0.011356878
0.005220213
-0.000610111
-0.00512461
-0.00764412
-0.008053235
-0.007008421
-0.005590089
-0.004552824
-0.004007106
-0.003561164
-0.002835431
-0.001630302
-9.94552E-05
0.001378881
0.002380979
0.002668211
0.00224866
0.001243887
-0.000379081
-0.002798814
-0.006045556
-0.009602386
-0.012463568
-0.013599273
-0.012543167
-0.009586066
-0.005426404
-0.000991072
0.002942702
0.00579034
0.007157232
0.006663383
0.004217903
0.000290767
-0.003950952
-0.00720674
-0.008641451
-0.008367817
-0.007227244
-0.006068953
-0.005092496
-0.003847864
-0.001867971
0.000686439
0.003068703
0.004517921
0.004691245
0.003741712
0.001945045
-0.000465588
-0.003341808
-0.006408052
-0.008993882
-0.010118452
-0.008852407
-0.004904342
0.001124945
0.007897789
0.01394747
0.018177841
0.020253549
0.020382337
0.019045529
0.016780814
0.014118493
0.011412653
0.008837422
0.006276644
0.003562775
0.00065963
-0.002257004
-0.005012893
-0.007617942
-0.009966484
-0.011642822
-0.011870639
-0.009909374
-0.005616588
0.000168184
0.005887064
0.00997168
0.01144429
0.01014736
0.006871605
0.003102804
0.000496363
0.000176799
0.002254916
0.00583867
0.009532158
0.012093047
0.012646689
0.010796388
0.00680807
0.001673074
-0.003150229
-0.006295109
-0.007159802
-0.006069973
-0.003919432
-0.001766107
-0.000400927
-5.95772E-05
-0.000425011
-0.000945462
-0.00125935
-0.001479726
-0.001979412
-0.002876222
-0.00383962
-0.004232623
-0.003536597
-0.001714555
0.000708767
0.002899937
0.004260619
0.004738837
0.004776679
0.005065406
0.006201108
0.008507307
0.011897932
0.015862164
0.019429111
0.021468208
0.021015148
0.017480587
0.010948617
0.002606009
-0.005538545
-0.011706201
-0.015170318
-0.016146775
-0.015329829
-0.013553341
-0.011664874
-0.010310617
-0.009803227
-0.009860931
-0.009546991
-0.007664036
-0.003577976
0.002118208
0.007714562
0.011076229
0.010893645
0.007516082
0.002731588
-0.001263369
-0.002752198
-0.001113492
0.002829809
0.007082022
0.009500258
0.008857067
0.005203032
-0.000385345
-0.00627835
-0.010823896
-0.012934345
-0.012299985
-0.009350485
-0.00509897
-0.000986413
0.001829802
0.003013895
0.002992002
0.002492158
0.002109165
0.002074961
0.002305667
0.002601677
0.002872635
0.002973107
0.002705199
0.001931666
0.000618141
-0.001199509
-0.003349408
-0.005397229
-0.006735483
-0.00668613
-0.004769827
-0.001119057
0.003432483
0.007758242
0.010915699
0.012201549
0.011179645
0.007865404
0.002969517
-0.002081386
-0.00578895
-0.007272853
-0.006706741
-0.004925008
-0.002714034
-0.000610223
0.001031857
0.002096637
0.002687427
0.002748504
0.002064417
0.000624032
-0.00088123
-0.001522763
-0.00093979
0.000293495
0.001086458
0.000665352
-0.001029399
-0.003366593
-0.00544894
-0.00650676
-0.006136185
-0.004505881
-0.002060988
0.000669422
0.00316281
0.005054382
0.006198917
0.006581695
0.006205072
0.004977781
0.002877984
0.000271544
-0.001972028
-0.003038734
-0.002853044
-0.002137802
-0.001855494
-0.002425191
-0.003535522
-0.004546987
-0.004887105
-0.004342993
-0.003030916
-0.001352974
0.000253615
0.001479675
0.00212351
0.001908597
0.000634684
-0.001539249
-0.003866647
-0.00514024
-0.004337535
-0.001498089
0.002199786
0.005152338
0.006124729
0.004495176
0.000333696
-0.005470881
-0.011457399
-0.015945028
-0.017578062
-0.015621936
-0.010074616
-0.001696414
0.008000131
0.016933313
0.022976947
0.024686794
0.021903017
0.015890751
0.00874048
0.002457629
-0.001685171
-0.003224743
-0.002701505
-0.001591279
-0.00157629
-0.003589157
-0.007369144
-0.011645658
-0.014808361
-0.015660367
-0.013782284
-0.009428048
-0.003298235
0.003436391
0.009310287
0.013179559
0.014495706
0.013430016
0.010683066
0.007421283
0.004631939
0.002604994
0.00091699
-0.001010874
-0.003492646
-0.006495459
-0.009539436
-0.011662893
-0.011762617
-0.009243591
-0.004427945
0.001546903
0.007164506
0.011013117
0.011980959
0.009612507
0.004190442
-0.003067419
-0.01020388
-0.01517021
-0.016702664
-0.014724003
-0.010116635
-0.0041951
0.001545887
0.005610323
0.007043216
0.00600349
0.003576691
0.001162685
-0.000169253
0.000258327
0.002567845
0.0061395
0.009756602
0.012080146
0.012232595
0.010010113
0.005826204
0.000651973
-0.004219343
-0.007571106
-0.008738927
-0.007875415
-0.005684514
-0.002995054
-0.000568361
0.001033465
0.001423578
0.000477739
-0.001772847
-0.004929769
-0.008182078
-0.010629594
-0.011611137
-0.010874966
-0.008617474
-0.005408844
-0.00193691
0.001218566
0.003773297
0.005601599
0.006691697
0.007148344
0.007153054
0.006747472
0.005833963
0.00429273
0.00222307
-0.000126221
-0.002525507
-0.004684988
-0.006164663
-0.00666349
-0.006351848
-0.005811321
-0.00553276
-0.005664117
-0.006006321
-0.006293392
-0.006356449
-0.006250999
-0.006125049
-0.005993156
-0.005614981
-0.004545009
-0.002520955
0.000263304
0.003251665
0.005770264
0.007236664
0.007308392
0.006059209
0.004070752
0.002150651
0.000901736
0.000277278
-0.000295473
-0.001326906
-0.002890247
-0.004767529
-0.006529833
-0.007621429
-0.007572984
-0.006481386
-0.005163899
-0.004557424
-0.004838124
-0.005365535
-0.005310134
-0.004280632
-0.002380015
8.8588E-05
0.002942272
0.006132969
0.009167098
0.011048609
0.010933151
0.008877516
0.005806615
0.002898545
0.000886641
-0.000138207
-0.000757527
-0.001839061
-0.004084347
-0.007502806
-0.011178575
-0.013646056
-0.013823876
-0.011609797
-0.007904214
-0.004055604
-0.001256784
-0.000104379
-0.000573872
-0.0022463
-0.004435488
-0.006410136
-0.007533423
-0.007247049
-0.005237074
-0.001764178
0.002194968
0.005325554
0.006576932
0.00558249
0.002827189
-0.000684623
-0.003847754
-0.00581341
-0.006082174
-0.004623911
-0.001927759
0.001088223
0.003413963
0.00435156
0.003608271
0.001446971
-0.001300461
-0.003569247
-0.004575843
-0.003926497
-0.001510083
0.00240881
0.007049528
0.011237185
0.013841859
0.01424091
0.012430754
0.008726403
0.00352953
-0.002530428
-0.008429
-0.012896607
-0.015016905
-0.014622296
-0.012209308
-0.008368567
-0.003347695
0.002520419
0.008340465
0.012814443
0.014868152
0.014211256
0.011319886
0.007164292
0.002912562
-0.000561352
-0.002813114
-0.003840208
-0.003840903
-0.00321259
-0.002672492
-0.002955494
-0.004281758
-0.006055624
-0.007391364
-0.007502918
-0.005978816
-0.002760017
0.001732
0.00656103
0.01055074
0.012618528
0.0120514
0.008785765
0.003343414
-0.003157187
-0.00929353
-0.013909625
-0.016431972
-0.016655827
-0.014553247
-0.010311581
-0.00456808
0.001784194
0.007714079
0.012381453
0.015337216
0.016606741
0.016472012
0.015189053
0.012945481
0.009843747
0.006046899
0.00186695
-0.002194862
-0.005604327
-0.008016566
-0.009368842
-0.009933668
-0.010284651
-0.010932768
-0.011852006
-0.012377866
-0.011642608
-0.009016633
-0.004448073
0.001343229
0.007140526
0.011683823
0.014154569
0.014295348
0.012262087
0.008595793
0.004224482
0.000234666
-0.002525237
-0.003762751
-0.003784215
-0.003201563
-0.002459611
-0.001792278
-0.001242118
-0.000962382
-0.001168733
-0.001950884
-0.003047083
-0.003862795
-0.003759752
-0.002370753
0.000150524
0.003255415
0.006376417
0.009140923
0.011170168
0.011840553
0.010383735
0.006489091
0.000688797
-0.005724821
-0.011140891
-0.014387525
-0.015280907
-0.014547466
-0.013072073
-0.011287824
-0.009092319
-0.006163587
-0.002438466
0.001682227
0.005292958
0.007565649
0.008373974
0.00837258
0.008487022
0.009259057
0.01042538
0.011015688
0.009937154
0.006866199
0.00247792
-0.001907148
-0.005222245
-0.007198659
-0.008215799
-0.008871999
-0.009437094
-0.009602656
-0.008734218
-0.006235103
-0.001949706
0.003653176
0.009649222
0.014924943
0.018332429
0.018833078
0.015862864
0.00994331
0.002433438
-0.005078147
-0.0113216
-0.015475214
-0.017272952
-0.017093366
-0.015653945
-0.013666235
-0.011613704
-0.009700077
-0.00794559
-0.006348529
-0.004875492
-0.003430772
-0.001967424
-0.000701219
1.69141E-05
-6.11284E-05
-0.000786378
-0.001828246
-0.002705035
-0.002815624
-0.001779376
0.000146561
0.002160978
0.003578184
0.004388597
0.005161969
0.006431171
0.008164409
0.009721057
0.010298465
0.009550679
0.007671097
0.005184079
0.002763757
0.000990321
8.15766E-05
-0.000145702
-4.56572E-05
0.000194738
0.000491284
0.000686876
0.000452743
-0.000412325
-0.001786551
-0.003112334
-0.003776028
-0.003586592
-0.003055003
-0.003355614
-0.00575886
-0.010749703
-0.017203735
-0.022562424
-0.024113131
-0.020506202
-0.012388895
-0.001831354
0.008848231
0.01791839
0.024475944
0.02815562
0.029013513
0.027476884
0.024235495
0.019979965
0.015275549
0.01052767
0.00599203
0.001705672
-0.002599957
-0.007479406
-0.013348162
-0.020018127
-0.026316234
-0.03026002
-0.029757075
-0.023732929
-0.012765041
0.000935827
0.014191236
0.023850688
0.028009547
0.026628953
0.021216415
0.014055758
0.007364543
0.002539207
-0.000201695
-0.001416405
-0.001888521
-0.002452491
-0.003893411
-0.006524527
-0.009959367
-0.013199152
-0.01514147
-0.015016858
-0.012599319
-0.008532313
-0.004220631
-0.001065635
0.000356604
0.000623923
0.000851737
0.001813419
0.003628873
0.005981535
0.008375414
0.010264632
0.011236755
0.011043092
0.009490032
0.006388567
0.001757271
-0.003903369
-0.009563259
-0.014160726
-0.017155617
-0.018673188
-0.019212
-0.019245562
-0.018914011
-0.017873589
-0.015624344
-0.011820324
-0.006406289
0.000151802
0.006798108
0.011989631
0.01429048
0.013230895
0.009575201
0.004847393
0.000740509
-0.001300087
-0.000227709
0.004182087
0.011102455
0.018602105
0.023966041
0.024810286
0.020272236
0.01151393
0.001102999
-0.00814557
-0.014164902
-0.01625865
-0.015225988
-0.012692881
-0.010164271
-0.008572133
-0.008346994
-0.009591414
-0.011764064
-0.013714358
-0.014145955
-0.012367594
-0.008415942
-0.002854007
0.003457374
0.009565777
0.014610524
0.017905762
0.019043499
0.017968495
0.014945606
0.010632799
0.005900119
0.001452048
-0.002338751
-0.005334231
-0.00737568
-0.008358666
-0.008365516
-0.007462337
-0.005529012
-0.002255668
0.002576518
0.008678227
0.014923553
0.019683156
0.021713206
0.02075634
0.017494879
0.013093218
0.008605322
0.004689909
0.001544924
-0.0010924
-0.003733738
-0.006779641
-0.010255106
-0.013853364
-0.017200791
-0.019747868
-0.020790113
-0.019513578
-0.015507277
-0.009138035
-0.001578008
0.005683815
0.011435453
0.014973708
0.016043038
0.014736688
0.011555305
0.007288374
0.002803904
-0.001167875
-0.004065882
-0.005658126
-0.006110972
-0.005844456
-0.00517225
-0.004187548
-0.002925733
-0.001379095
0.000492351
0.0026673
0.004961243
0.00695179
0.008115596
0.008086692
0.00695147
0.005272349
0.003709331
0.002751286
0.002549645
0.002638502
0.002125703
0.000272457
-0.002928464
-0.006809672
-0.010437212
-0.012758508
-0.01251988
-0.00882907
-0.001900833
0.006561035
0.014056991
0.018516677
0.019244283
0.016975498
0.013263758
0.009594145
0.006895048
0.00541216
0.004796159
0.004080917
0.002271725
-0.001120182
-0.005882512
-0.01151296
-0.0173663
-0.022375771
-0.025131821
-0.024526796
-0.020294606
-0.013124157
-0.004258316
0.005051969
0.013773606
0.021020388
0.025862853
0.027591649
0.02614982
0.0221091
0.016376787
0.00997457
0.003762644
-0.001639135
-0.005823633
-0.00865596
-0.010248256
-0.010893482
-0.010712824
-0.009572035
-0.0073442
-0.004210083
-0.000626706
0.003032895
0.006519334
0.00964842
0.012137152
0.013592419
0.013526153
0.011518534
0.007510251
0.002080371
-0.003865146
-0.009402137
-0.01394597
-0.016978279
-0.017993706
-0.016759779
-0.013561158
-0.009282718
-0.005139168
-0.002021163
-0.000108234
0.001142071
0.002504411
0.004494796
0.007094331
0.009595428
0.011025216
0.010686652
0.008509989
0.004850867
9.73657E-05
-0.005294511
-0.010621136
-0.015011234
-0.017748494
-0.01864696
-0.018008049
-0.016237342
-0.013504096
-0.009736476
-0.004832402
0.000866617
0.006500065
0.010993581
0.01350624
0.013681117
0.011619646
0.007880339
0.003457318
-0.000385297
-0.002685503
-0.003369483
-0.003306265
-0.003601738
-0.004998496
-0.007544127
-0.010760786
-0.013806423
-0.015832994
-0.016153896
-0.014320082
-0.010103628
-0.003723732
0.003975255
0.011592238
0.017651771
0.021154323
0.021838464
0.020139377
0.016962542
0.01354997
0.01101483
0.009727964
0.009185137
0.008404701
0.006573402
0.003405776
-0.000732903
-0.004938707
-0.008160399
-0.009853278
-0.01024473
-0.009687663
-0.008317131
-0.006318178
-0.004384209
-0.00343917
-0.003909199
-0.005411196
-0.007016449
-0.007673132
-0.006831353
-0.004638365
-0.001673342
0.001463131
0.004334213
0.006616754
0.008221952
0.009315636
0.010145159
0.010759822
0.011146883
0.011335089
0.011326313
0.010973191
0.010029869
0.008262268
0.005621142
0.002384195
-0.00100065
-0.00405116
-0.006272199
-0.006997878
-0.005731513
-0.002570041
0.001505529
0.005017984
0.006544067
0.005448777
0.00224293
-0.001614834
-0.004423235
-0.005169308
-0.0038128
-0.001092291
0.001921337
0.004206715
0.004938442
0.003782397
0.001160808
-0.001840027
-0.004101692
-0.00502537
-0.004546882
-0.002875576
-0.000467457
0.002090057
0.004241668
0.005685745
0.006193938
0.005714432
0.004454918
0.00295517
0.001811812
0.001463721
0.001987762
0.002948056
0.003497896
0.002993823
0.001499695
-4.86572E-05
-0.000263305
0.001949274
0.006537534
0.012031435
0.016214864
0.017332958
0.014878432
0.009442878
0.002186942
-0.005407879
-0.011619537
-0.01497371
-0.014900591
-0.012061198
-0.007991945
-0.004414722
-0.002483538
-0.002317763
-0.003169448
-0.004002506
-0.004002026
-0.002780731
-0.000401463
0.002443338
0.004692426
0.005407508
0.004227644
0.001299823
-0.002735386
-0.00694515
-0.010270739
-0.011955481
-0.011797199
-0.010074989
-0.007286234
-0.003997206
-0.000676918
0.002503288
0.005543357
0.008335593
0.010506689
0.011544277
0.011042398
0.008908665
0.005499199
0.001515485
-0.002188064
-0.004781121
-0.005584844
-0.004348882
-0.001640044
0.001407787
0.003774635
0.005048495
0.005539507
0.005899589
0.006696567
0.007968231
0.009195788
0.009659181
0.008872695
0.006675962
0.003175929
-0.001284291
-0.005944332
-0.009740539
-0.011591326
-0.010749761
-0.00712035
-0.001438246
0.004778176
0.009473334
0.010932616
0.008591516
0.003293154
-0.003136043
-0.00870376
-0.011950504
-0.012086146
-0.009103887
-0.003931368
0.001648714
0.005743127
0.007152307
0.005936901
0.003099757
-1.51991E-05
-0.002080043
-0.001965708
0.000825134
0.005814159
0.011494016
0.01591072
0.017545734
0.015742215
0.010839585
0.004196223
-0.002033207
-0.005849167
-0.006324551
-0.003923981
-0.000201108
0.002922574
0.003876392
0.002000719
-0.002278683
-0.007517522
-0.011816196
-0.013650815
-0.012392747
-0.008430391
-0.002875203
0.002793572
0.007198657
0.00949581
0.009646758
0.008399877
0.006877862
0.005981858
0.005951562
0.006487326
0.006990919
0.006907149
0.005814643
0.003564593
0.000295583
-0.00353499
-0.00708695
-0.009361784
-0.009732412
-0.008449774
-0.006788157
-0.006356988
-0.008149587
-0.011861432
-0.016064075
-0.019036485
-0.01951283
-0.017045776
-0.012047652
-0.005605074
0.000972394
0.006587481
0.010436571
0.012185115
0.012234198
0.011747038
0.011951567
0.013354162
0.015286898
0.016237397
0.014817997
0.010660211
0.004482652
-0.00271879
-0.010175508
-0.017232319
-0.02302769
-0.026466063
-0.02655824
-0.022821612
-0.015687186
-0.006713859
0.002026302
0.009045965
0.013893087
0.016770271
0.01791909
0.01732252
0.014840479
0.010652073
0.005546679
0.000707962
-0.002855076
-0.004831544
-0.005517077
-0.005461996
-0.005205062
-0.005159296
-0.005564289
-0.006418382
-0.007572713
-0.008751507
-0.009514977
-0.009281327
-0.007643317
-0.004779194
-0.001556969
0.001119912
0.003032948
0.004467712
0.00558923
0.006279527
0.006316515
0.005403757
0.003224954
-0.000361635
-0.004983671
-0.009847279
-0.014007154
-0.01662751
-0.017264279
-0.015978536
-0.013269377
-0.009982651
-0.007043001
-0.004869016
-0.003302038
-0.001998525
-0.000765294
0.000478269
0.001860203
0.003512292
0.005511671
0.007548733
0.008794544
0.008428199
0.00628178
0.002875044
-0.001093789
-0.004982652
-0.00811115
-0.009843692
-0.009856058
-0.008129781
-0.004924417
-0.00080244
0.003362735
0.006625642
0.008376276
0.008444792
0.006930217
0.00398168
-0.000130556
-0.004792899
-0.009156716
-0.012447938
-0.014208581
-0.014373927
-0.013165745
-0.011033831
-0.008414706
-0.005447917
-0.001798273
0.003042798
0.009007048
0.015038369
0.019403203
0.020522795
0.017808498
0.01188236
0.004242736
-0.00335674
-0.009527715
-0.013612382
-0.015627335
-0.016060162
-0.015366011
-0.01372934
-0.011026605
-0.007065267
-0.001939319
0.00391857
0.009736743
0.014596389
0.017582717
0.018081599
0.015831283
0.011034105
0.004430409
-0.002863637
-0.009654414
-0.015049824
-0.018495155
-0.019593818
-0.018171794
-0.01456695
-0.009797123
-0.004851992
-0.00014897
0.004319011
0.008634758
0.012688272
0.016234662
0.019040547
0.020783956
0.020849315
0.018582888
0.013779501
0.006934394
-0.000903498
-0.00832141
-0.013916693
-0.016740832
-0.016665786
-0.01432597
-0.010813141
-0.007198447
-0.004238133
-0.002200107
-0.000927586
-5.74344E-05
0.000682323
0.001474858
0.002526255
0.004009623
0.005826364
0.007670726
0.009280635
0.010656465
0.011934447
0.012859625
0.012587327
0.010300235
0.006064991
0.000740613
-0.004705594
-0.009678775
-0.013693749
-0.016185584
-0.01673007
-0.015320249
-0.012446009
-0.008753755
-0.004801035
-0.00092577
0.002745126
0.006072694
0.008640807
0.009713671
0.008688826
0.005551176
0.000934172
-0.004192635
-0.008864293
-0.012056224
-0.012886391
-0.010909977
-0.00642117
-0.000511034
0.005314796
0.009649443
0.011535343
0.010714544
0.007740366
0.003906206
0.000682051
-0.000789704
-1.8634E-05
0.002753797
0.006576716
0.009932336
0.011228359
0.009590671
0.005281773
-0.000355263
-0.005413822
-0.008241815
-0.00822929
-0.006044223
-0.00318786
-0.001039619
-0.000207739
-0.000346751
-0.000533349
0.000208762
0.002349239
0.005682962
0.009487144
0.012882318
0.015192051
0.01606188
0.015437636
0.013355343
0.009996033
0.005859817
0.001767547
-0.00150205
-0.003613569
-0.004719136
-0.00510095
-0.004989022
-0.004679255
-0.004539065
-0.00478492
-0.005274702
-0.005572961
-0.005263088
-0.004406051
-0.003600454
-0.003576419
-0.004664429
-0.006469768
-0.008048415
-0.008318304
-0.006641111
-0.003129139
0.001477051
0.006190672
0.010205485
0.013186727
0.015344333
0.016911205
0.017897299
0.01804873
0.017000653
0.014436662
0.010228399
0.004532538
-0.002008906
-0.008343678
-0.013454425
-0.016887765
-0.018901487
-0.020020007
-0.020544581
-0.020398824
-0.019075988
-0.015966815
-0.010650094
-0.003119454
0.006164068
0.016132964
0.02525237
0.031915538
0.034931628
0.034059336
0.029951651
0.023546222
0.015663527
0.006987226
-0.00183708
-0.010423988
-0.018518921
-0.02559013
-0.03059714
-0.032569005
-0.031075789
-0.026344717
-0.019087605
-0.010347178
-0.001376259
0.006713749
0.013166229
0.017731151
0.020399254
0.021314316
0.020690018
0.018843677
0.0160895
0.012760915
0.009165547
0.005408952
0.001272682
-0.003337471
-0.007927925
-0.011386209
-0.012523894
-0.010851143
-0.00687519
-0.001889109
0.002639522
0.00576074
0.00733864
0.007713229
0.007298707
0.006517893
0.005916773
0.00606194
0.007205885
0.008791063
0.009649812
0.008639096
0.005205918
-0.00040023
-0.007151073
-0.013625659
-0.018389919
-0.020329185
-0.019033914
-0.015034409
-0.009661536
-0.004394969
-0.000317152
0.002146152
0.003149694
0.003388963
0.003745565
0.004599924
0.005449734
0.005430463
0.004234915
0.00227108
0.000402526
-0.000608777
-0.000450172
0.000351571
0.000754852
2.67112E-05
-0.001697158
-0.00366367
-0.004995822
-0.005095814
-0.003763877
-0.001114027
0.002537441
0.006559323
0.010021248
0.011995629
0.012062325
0.01049117
0.00787943
0.004859272
0.001964799
-0.00059052
-0.002912884
-0.005268061
-0.007816903
-0.010287435
-0.011837018
-0.011409278
-0.008340733
-0.002879862
0.003747172
0.009680644
0.013179877
0.013391313
0.010763785
0.006597433
0.002378945
-0.000676006
-0.00195447
-0.001389696
0.000594747
0.003292184
0.005707583
0.006715676
0.005474202
0.001884187
-0.003216497
-0.008420597
-0.012235324
-0.013458493
-0.01155311
-0.006977536
-0.001197207
0.003866062
0.006642667
0.006485669
0.003879603
0.000220534
-0.002672603
-0.003164152
-0.000486252
0.004745416
0.010817744
0.015642065
0.017767343
0.016615367
0.012534069
0.006593796
0.00057275
-0.003517916
-0.004316019
-0.001998257
0.001700261
0.00443201
0.004505077
0.001562109
-0.003517482
-0.009209221
-0.013922575
-0.016473988
-0.016335084
-0.013591507
-0.008727205
-0.002648352
0.003569514
0.008886343
0.012727512
0.01498286
0.015681775
0.01491429
0.013048625
0.01070442
0.008411281
0.00613768
0.003400045
-0.000302968
-0.005151696
-0.010819081
-0.016589186
-0.021568147
-0.024947423
-0.026197783
-0.025081562
-0.021547697
-0.015754575
-0.008219385
0.000152876
0.008302996
0.015323943
0.020584783
0.02368823
0.024599973
0.02362314
0.021285519
0.018202627
0.014814357
0.011298155
0.00773335
0.00431639
0.001428019
-0.00053041
-0.001412336
-0.001473624
-0.001258708
-0.001387549
-0.002342114
-0.004204085
-0.006368436
-0.007877498
-0.008037762
-0.00666841
-0.004013262
-0.000432347
0.003656657
0.007581491
0.010394548
0.011204373
0.009659127
0.006152989
0.001656797
-0.002827778
-0.006519336
-0.008974503
-0.010131296
-0.010346585
-0.01015367
-0.009815427
-0.009287481
-0.008196528
-0.006157648
-0.002955498
0.001306026
0.006261326
0.011143134
0.014753813
0.015853762
0.013825642
0.009146708
0.003086536
-0.002781098
-0.007154765
-0.009324203
-0.009503897
-0.008753915
-0.008280406
-0.008585461
-0.009282609
-0.009570483
-0.008985102
-0.007728479
-0.006404464
-0.005481802
-0.005149125
-0.005325767
-0.005773046
-0.006387975
-0.007195712
-0.008113771
-0.008706006
-0.008268308
-0.006280547
-0.00259948
0.002435096
0.008056339
0.013107027
0.016316673
0.016919667
0.015147944
0.012052635
0.008711685
0.005713635
0.003378957
0.002049374
0.001995202
0.002889815
0.00381312
0.003777044
0.002243843
-0.000644152
-0.00414317
-0.007140899
-0.008632029
-0.008031768
-0.005235681
-0.000531749
0.005376029
0.011346329
0.016099295
0.018458811
0.017669167
0.013606071
0.00705312
-0.000284446
-0.006311058
-0.009350004
-0.009006301
-0.006249931
-0.00264193
0.000439195
0.002235809
0.002534924
0.001365017
-0.001238531
-0.005124877
-0.009582956
-0.013326812
-0.015076107
-0.014123309
-0.010550583
-0.005149983
0.000932082
0.006651762
0.011181676
0.013925468
0.014635249
0.013416416
0.01069516
0.007013718
0.002799939
-0.001520735
-0.005392951
-0.008285175
-0.010107535
-0.011328292
-0.012694593
-0.01467925
-0.016953066
-0.018487929
-0.018140855
-0.015383308
-0.010603472
-0.005061825
-0.000267268
0.002748073
0.003971136
0.003998329
0.003387843
0.002551789
0.001847146
0.001620454
0.002065485
0.00331365
0.005354511
0.007955651
0.010611765
0.012741002
0.013874779
0.01390529
0.013217455
0.01244633
0.012100111
0.012234039
0.012573247
0.012636946
0.011902221
0.009924843
0.006685863
0.002563189
-0.001843985
-0.006009909
-0.009541846
-0.012114027
-0.013493657
-0.013559335
-0.012548031
-0.010845949
-0.008657298
-0.005573015
-0.000914313
0.00542972
0.012453773
0.018247752
0.02105642
0.020090561
0.015892572
0.010000744
0.004140123
-0.000596515
-0.004088253
-0.006750038
-0.008928734
-0.010612029
-0.011510765
-0.011084095
-0.008933663
-0.005102076
-3.08347E-05
0.005626271
0.011094156
0.015595754
0.018455381
0.019191873
0.017723119
0.014430077
0.009883677
0.004588153
-0.000969712
-0.006098977
-0.010162822
-0.012851694
-0.014236732
-0.014362042
-0.013105902
-0.010406808
-0.00638493
-0.001330336
0.004388916
0.010339946
0.016003906
0.020558177
0.022907149
0.02220358
0.018344105
0.012076886
0.004622361
-0.002757011
-0.00899372
-0.013418934
-0.015861685
-0.016622907
-0.01624259
-0.015269398
-0.014011703
-0.012409931
-0.010095326
-0.006868229
-0.00305832
0.000472708
0.00277939
0.003340523
0.002239345
-0.000164651
-0.003442332
-0.006980159
-0.009754302
-0.010534099
-0.00856609
-0.004064332
0.001692926
0.006868763
0.010016209
0.010605821
0.009012025
0.005964622
0.002082344
-0.002313856
-0.00698155
-0.011491873
-0.015228985
-0.017570193
-0.018159751
-0.016958582
-0.013995004
-0.00934433
-0.003367018
0.003158261
0.009284326
0.014098153
0.016874328
0.017331295
0.015805318
0.013009925
0.009619247
0.006012103
0.002267499
-0.001638439
-0.005600902
-0.009183264
-0.011694101
-0.012660603
-0.011950768
-0.009883142
-0.007045836
-0.004155431
-0.001696569
0.000325344
0.002122011
0.003780415
0.005111602
0.005892361
0.006050001
0.005689812
0.005029225
0.004096876
0.002584765
0.00021021
-0.002662372
-0.004851562
-0.005032114
-0.00259595
0.00201645
0.007389269
0.011714386
0.013514694
0.012204328
0.008177578
0.002624422
-0.002914441
-0.00705103
-0.009157623
-0.009610575
-0.009491419
-0.009982109
-0.011815176
-0.014712862
-0.017319036
-0.017812674
-0.014934155
-0.008473542
0.000712773
0.010907877
0.020014008
0.02611465
0.02808566
0.025798089
0.019932974
0.01160118
0.00212833
-0.006821607
-0.013549918
-0.016936957
-0.016877489
-0.014023323
-0.009450479
-0.004313824
0.000398943
0.004073052
0.006596256
0.008139682
0.008985478
0.009288126
0.008847376
0.007185332
0.004187122
0.000596409
-0.002414167
-0.004054372
-0.004337
-0.003804984
-0.003291703
-0.003521873
-0.004589169
-0.005772781
-0.006083405
-0.00490199
-0.002310752
0.000997653
0.003955398
0.005587146
0.005543093
0.00423808
0.002641018
0.001611407
0.001317698
0.001127138
-4.85506E-05
-0.002883232
-0.007209258
-0.012141274
-0.016536619
-0.019350052
-0.019851183
-0.017759364
-0.013392283
-0.007690159
-0.001882905
0.002804115
0.005404721
0.005631521
0.004080441
0.002077691
0.00091169
0.001043957
0.002033904
0.003001476
0.003304605
0.002705307
0.001263103
-0.000820848
-0.003190532
-0.00540429
-0.006987275
-0.00753278
-0.00696742
-0.00561964
-0.003909315
-0.002075874
-0.000104652
0.00219716
0.005150837
0.008771794
0.01249151
0.015351833
0.016466822
0.015494968
0.012763487
0.009153076
0.005663424
0.002890351
0.000837658
-0.000789326
-0.002181108
-0.003365521
-0.00439556
-0.005495453
-0.006906773
-0.008353154
-0.008820777
-0.007115964
-0.002760176
0.003397686
0.009498971
0.013430123
0.013682242
0.009878329
0.002979106
-0.005268704
-0.012867861
-0.018049534
-0.019419852
-0.016297993
-0.009150292
0.00037764
0.009861251
0.016973572
0.020098645
0.018770562
0.013771206
0.006796505
-0.000229315
-0.005742755
-0.008929652
-0.00978717
-0.008901708
-0.007062698
-0.005051595
-0.003484293
-0.002839227
-0.003364445
-0.004904769
-0.006592563
-0.006920959
-0.004573114
0.000497326
0.006735641
0.011975872
0.014818476
0.015345834
0.014599333
0.013429318
0.011751645
0.008744015
0.003617426
-0.003642898
-0.012163806
-0.020434097
-0.026876781
-0.030274579
-0.030010098
-0.025923076
-0.018352612
-0.008271899
0.002639409
0.012285476
0.018795338
0.021065836
0.019137116
0.014013255
0.007245282
0.000432505
-0.005108446
-0.008612123
-0.009833632
-0.008989229
-0.006591335
-0.003441533
-0.000651545
0.000686978
-7.56336E-05
-0.002938578
-0.007219106
-0.011546526
-0.01419595
-0.013915091
-0.010542452
-0.004815544
0.001945259
0.00806924
0.0120392
0.013108583
0.011704329
0.0091595
0.006934285
0.006009374
0.0065264
0.007943928
0.009497151
0.010458729
0.010237177
0.008461815
0.005028102
9.60855E-05
-0.00583273
-0.011857521
-0.016774068
-0.019702318
-0.02056958
-0.020003575
-0.01865194
-0.016766846
-0.013987994
-0.009639541
-0.003199747
0.005092438
0.013932911
0.02137989
0.025659027
0.025916068
0.022427379
0.01646532
0.010060317
0.005222347
0.002899231
0.002611841
0.002918612
0.002277083
-0.00022706
-0.004759381
-0.010844336
-0.017524739
-0.023343664
-0.026611284
-0.025977569
-0.021123651
-0.012969569
-0.003425793
0.005270796
0.011258653
0.013853155
0.013798503
0.012716166
0.011991504
0.012064676
0.012474594
0.012453665
0.011594649
0.009876508
0.00752845
0.00475918
0.00178966
-0.001091915
-0.003328906
-0.004018403
-0.00260398
0.0004704
0.003827625
0.00603737
0.006499694
0.005250299
0.002300211
-0.002288318
-0.007803042
-0.012912453
-0.016361479
-0.017514312
-0.01651034
-0.014042752
-0.010911471
-0.00762437
-0.004350919
-0.001124198
0.002027531
0.00493544
0.007152892
0.008185019
0.007854912
0.006482399
0.004613093
0.002690741
0.000938502
-0.000611721
-0.002043487
-0.003322109
-0.004036066
-0.003641511
-0.002007837
0.000225297
0.001880009
0.001830068
-0.000413182
-0.004573271
-0.009849741
-0.015315646
-0.020051215
-0.023143795
-0.023793946
-0.021849219
-0.018136838
-0.013999712
-0.010363502
-0.007042251
-0.003103234
0.002226387
0.008879917
0.01583267
0.021487584
0.024239354
0.023038348
0.017920322
0.010049992
0.001232536
-0.006691055
-0.012266802
-0.014583174
-0.013397154
-0.009281226
-0.003655592
0.00176337
0.005736755
0.007756154
0.007996175
0.007076297
0.005669046
0.004321853
0.003338222
0.002876489
0.002909034
0.003213662
0.003285711
0.002434562
0.000281344
-0.002878897
-0.006151011
-0.008500784
-0.009260345
-0.008567852
-0.007255772
-0.006355644
-0.006459755
-0.007239552
-0.007724196
-0.007030689
-0.004874368
-0.00165514
0.001876584
0.004839092
0.006407785
0.006202613
0.004621181
0.002649904
0.001271503
0.000911901
0.001357254
0.00197454
0.002093427
0.00116279
-0.00094937
-0.00374942
-0.006306239
-0.007858177
-0.008135934
-0.007255452
-0.005454556
-0.003091562
-0.00064469
0.001421437
0.002941258
0.004181662
0.005390056
0.006517409
0.007329321
0.007705087
0.007746463
0.007655626
0.007406399
0.006703416
0.005427255
0.003882759
0.002664087
0.002103436
0.001956502
0.001644167
0.000713262
-0.000882139
-0.002903571
-0.00489872
-0.006365924
-0.006946062
-0.006565104
-0.005340813
-0.003514278
-0.001379259
0.000497221
0.001254912
8.60761E-05
-0.003193691
-0.007844152
-0.01240961
-0.015208216
-0.015042816
-0.011719102
-0.006342428
-0.000900396
0.00262528
0.00328603
0.001573187
-0.001027204
-0.002918831
-0.002977819
-0.000904895
0.002655842
0.006460025
0.009286626
0.010277538
0.008923869
0.005110427
-0.000521951
-0.006561517
-0.011435617
-0.014122348
-0.014643496
-0.013884628
-0.012905547
-0.012232914
-0.011560976
-0.010208752
-0.00763807
-0.003841223
0.000775245
0.005741359
0.010762338
0.015715177
0.020380945
0.024182825
0.026159186
0.025269176
0.020900221
0.013285327
0.003492111
-0.007086092
-0.017045566
-0.024854177
-0.02903846
-0.028843349
-0.024815473
-0.018648885
-0.012439154
-0.007727941
-0.00513724
-0.004331163
-0.004226357
-0.00342012
-0.000901683
0.003442595
0.008720134
0.013559013
0.016771177
0.017680513
0.015984374
0.011701548
0.005296603
-0.002102787
-0.008917117
-0.013539798
-0.01484278
-0.012488246
-0.007068859
7.11879E-05
0.007339489
0.013377503
0.017357258
0.018954856
0.018258405
0.015646239
0.011724724
0.007031495
0.001924388
-0.003122232
-0.007283338
-0.009634985
-0.009741238
-0.007982577
-0.005208222
-0.002173506
0.000778295
0.003538841
0.005912915
0.007701179
0.008699477
0.008698459
0.007618211
0.0058224
0.003906526
0.002339281
0.001332259
0.00084719
0.000819784
0.001166057
0.001540003
0.001352815
0.000202604
-0.00177729
-0.003956523
-0.005514402
-0.005826845
-0.00480869
-0.002825264
-0.000234884
0.002982095
0.006957086
0.011407888
0.015194622
0.016711126
0.014948611
0.010168506
0.003702696
-0.002887567
-0.008228005
-0.011249182
-0.011422721
-0.009079532
-0.005374965
-0.001795063
0.000275242
0.000105828
-0.001975768
-0.004610684
-0.006176486
-0.005497805
-0.002262199
0.002843568
0.008260709
0.012197586
0.013469144
0.012070511
0.00880391
0.004775553
0.000917468
-0.002037386
-0.003660408
-0.003803594
-0.002657504
-0.000722036
0.001132068
0.001919359
0.001059644
-0.00118832
-0.003841437
-0.005915542
-0.006850035
-0.006677889
-0.005855162
-0.004959798
-0.00435932
-0.00422309
-0.004496939
-0.004910871
-0.005179421
-0.005041426
-0.004283256
-0.002783509
-0.000519007
0.002413418
0.005862816
0.009424944
0.012356672
0.01376815
0.013245876
0.011287018
0.008996982
0.007106963
0.005438282
0.003288117
0.000221821
-0.003733416
-0.008168906
-0.012428932
-0.015608389
-0.016737027
-0.015168443
-0.011056315
-0.005352371
0.000734406
0.0063534
0.011096623
0.014606881
0.016403119
0.016396535
0.015103567
0.013200915
0.010974366
0.008225276
0.004507863
-0.000202281
-0.005044961
-0.008408716
-0.009007482
-0.0068146
-0.003269493
-0.000248746
0.000996958
0.000276793
-0.001723601
-0.004017544
-0.005679643
-0.006239707
-0.005604009
-0.003939717
-0.001623507
0.000753832
0.00245597
0.003037981
0.002338103
0.000395358
-0.0025353
-0.00591099
-0.009073049
-0.0116592
-0.013703381
-0.01534182
-0.016318119
-0.015996738
-0.013742676
-0.009425964
-0.003599226
0.002602154
0.007745341
0.010545446
0.010383365
0.007475938
0.002728807
-0.002607828
-0.007156264
-0.009691673
-0.009477617
-0.006690469
-0.002491626
0.001393437
0.003499604
0.003362789
0.001370264
-0.001786495
-0.005441119
-0.008876546
-0.011182694
-0.011521635
-0.009645747
-0.006091864
-0.001729921
0.002833983
0.007168145
0.010625038
0.012459496
0.012363307
0.010622096
0.007681805
0.00399105
-5.27215E-05
-0.004001482
-0.007267546
-0.009216876
-0.009475095
-0.008329757
-0.006564297
-0.004934263
-0.003720462
-0.002687693
-0.001286545
0.000808327
0.003480874
0.006156043
0.008125285
0.008861348
0.008312685
0.006909179
0.00530457
0.003996185
0.003155582
0.002691388
0.002426748
0.002044184
0.001067138
-0.000708868
-0.002709533
-0.003520646
-0.00165145
0.003555806
0.01151558
0.020539973
0.028296985
0.032436039
0.031297392
0.024353419
0.012434554
-0.002360264
-0.017159203
-0.028880497
-0.035010417
-0.034533321
-0.028364433
-0.018890779
-0.009004906
-0.001057015
0.003626578
0.004976286
0.00403917
0.002773286
0.003280088
0.006658079
0.012423367
0.019155371
0.025230426
0.029026794
0.029055057
0.024590875
0.016356822
0.00636721
-0.003179083
-0.010806825
-0.015832945
-0.018200971
-0.018419633
-0.017430006
-0.016280116
-0.015649394
-0.015490574
-0.015258688
-0.014327192
-0.012248593
-0.008904914
-0.004526005
0.000556315
0.006105935
0.011942038
0.017597699
0.022209727
0.024820505
0.024761038
0.021954942
0.016901525
0.01035671
0.00312181
-0.004043717
-0.010528048
-0.015720106
-0.018733519
-0.018705418
-0.015534794
-0.010240232
-0.004440472
0.000539454
0.003936182
0.005477896
0.005322291
0.003993138
0.002108899
1.21538E-05
-0.002135551
-0.004087236
-0.00555369
-0.006353454
-0.006372779
-0.00538733
-0.003222229
-0.000163102
0.002944896
0.005199283
0.006210481
0.006171352
0.005610378
0.004892406
0.004221218
0.00370767
0.00338024
0.003020533
0.002176557
0.000684893
-0.00103507
-0.002137748
-0.001777346
0.000502732
0.004283307
0.008173562
0.010359915
0.009691299
0.006183236
0.000779639
-0.00526774
-0.010717962
-0.014394428
-0.015287866
-0.01284576
-0.00737552
-0.000196558
0.006837504
0.012132121
0.014956635
0.015315969
0.01357738
0.010236482
0.006126761
0.002344525
-0.000122422
-0.000884768
-0.000374913
0.000303502
6.01117E-05
-0.001771455
-0.005043461
-0.00889175
-0.011974161
-0.012993442
-0.011228678
-0.006829692
-0.000764594
0.005482554
0.010380367
0.012962826
0.013064101
0.011262829
0.00842927
0.005254202
0.002267981
-7.93297E-05
-0.001431875
-0.001745227
-0.001327548
-0.000839157
-0.000969658
-0.002006066
-0.003648037
-0.005198155
-0.00605198
-0.005927422
-0.005093136
-0.00404993
-0.003160296
-0.002190691
-0.000517138
0.002159477
0.005353708
0.008025292
0.00908413
0.008028022
0.005350658
0.002174787
-0.000424962
-0.002035994
-0.002749147
-0.002881574
-0.002895972
-0.003385592
-0.00462514
-0.006086241
-0.006637955
-0.005299595
-0.00191989
0.002654078
0.006967526
0.009573376
0.009670903
0.007408541
0.003717464
-0.000199876
-0.003548801
-0.006146192
-0.008166605
-0.009670099
-0.010394493
-0.009913062
-0.008027378
-0.005038643
-0.001701975
0.001065101
0.002632562
0.003021443
0.002830508
0.002790202
0.003501054
0.005169415
0.007621801
0.010517557
0.013634599
0.016808914
0.019533274
0.020884589
0.019946993
0.016305271
0.01035799
0.002917492
-0.005077021
-0.012593263
-0.018491194
-0.021878287
-0.02243846
-0.020485546
-0.016747685
-0.012178641
-0.007833075
-0.004479491
-0.002421606
-0.001451838
-0.001080783
-0.000841996
-0.000555783
-0.000386422
-0.0005689
-0.001060126
-0.001393444
-0.001005258
0.000260359
0.001892911
0.002921559
0.002429262
0.000163153
-0.0032499
-0.006553917
-0.008676089
-0.009244021
-0.008605217
-0.007316636
-0.005716736
-0.003894107
-0.00208577
-0.000949799
-0.001133881
-0.0025156
-0.004093714
-0.004496942
-0.00281172
0.000849542
0.005603953
0.010348194
0.014137121
0.016250568
0.016248534
0.014098046
0.010124448
0.004791399
-0.001249451
-0.007036524
-0.011379679
-0.013446286
-0.013061258
-0.010831173
-0.007863205
-0.005329725
-0.003908931
-0.003547939
-0.003777949
-0.003984568
-0.003606769
-0.002196467
0.000635003
0.005109033
0.010865702
0.016767271
0.021329891
0.023523844
0.023125703
0.020452516
0.016020023
0.010229043
0.003587022
-0.002890188
-0.007769963
-0.00989176
-0.00907016
-0.006355381
-0.003444207
-0.001761983
-0.001724888
-0.002825691
-0.004187229
-0.005111978
-0.005212022
-0.004304294
-0.002405174
0.00022091
0.003080965
0.005589769
0.007015915
0.006543102
0.003864882
-0.000206084
-0.004071825
-0.006219529
-0.005896863
-0.003248993
0.000974315
0.005736007
0.009787061
0.011931982
0.011388834
0.008061533
0.002464162
-0.004402465
-0.011322298
-0.017257162
-0.02160219
-0.024228861
-0.025374734
-0.025515834
-0.025026427
-0.023835536
-0.021370893
-0.017025544
-0.010544641
-0.002257864
0.006863147
0.01525366
0.021345038
0.024087223
0.023349016
0.019744547
0.014539109
0.009086587
0.004213614
8.58574E-05
-0.003627057
-0.007261553
-0.010856225
-0.013894688
-0.015623108
-0.015657207
-0.01418369
-0.011796503
-0.009006946
-0.006038659
-0.002911339
0.000347446
0.003557147
0.006437598
0.008734647
0.010391287
0.011445843
0.011898423
0.011678048
0.010697092
0.008892608
0.006189871
0.002528127
-0.001841686
-0.006181789
-0.009504326
-0.010981109
-0.010115239
-0.006805175
-0.001497766
0.004755107
0.010519377
0.014606079
0.016566328
0.01655621
0.014973173
0.012151713
0.008471717
0.004356752
0.000282362
-0.003317128
-0.005964408
-0.007194053
-0.006977532
-0.00606413
-0.005694145
-0.006829904
-0.009583064
-0.013211139
-0.016506751
-0.018358553
-0.018077318
-0.015430038
-0.010613322
-0.004322176
0.002403404
0.008465183
0.012960252
0.015274108
0.015226522
0.013239724
0.010145967
0.006782054
0.003713936
0.001265886
-0.00032486
-0.000856609
-0.000200465
0.001457885
0.003460099
0.004807828
0.004572734
0.002295976
-0.001695712
-0.006316623
-0.010306652
-0.012907203
-0.014072134
-0.014197927
-0.013660402
-0.012419358
-0.010147577
-0.006584165
-0.001776011
0.003671856
0.008619719
0.011758871
0.012305071
0.010359543
0.006612208
0.001914804
-0.002736138
-0.006265508
-0.007981294
-0.00793815
-0.006822251
-0.005481855
-0.004517173
-0.004173362
-0.004379124
-0.00485515
-0.005315331
-0.005615516
-0.005702123
-0.005363077
-0.004273514
-0.00233671
0.000223534
0.002955014
0.005571302
0.007922681
0.009909587
0.011392633
0.012325947
0.01272473
0.012527962
0.011597967
0.0096913
0.006640472
0.002580427
-0.001783925
-0.005483085
-0.007831893
-0.008761889
-0.008733948
-0.008397794
-0.007933333
-0.006915231
-0.00478198
-0.001607286
0.001670985
0.003780419
0.003950853
0.002299086
-0.000238945
-0.002446281
-0.003585519
-0.003686528
-0.003236304
-0.002616985
-0.002023573
-0.001472823
-0.00068928
0.000615893
0.002273655
0.003556882
0.003811998
0.002996499
0.001561039
-6.7871E-05
-0.001720923
-0.003343679
-0.004701792
-0.005449526
-0.005341078
-0.004399681
-0.002811773
-0.000798745
0.001510079
0.003887901
0.006004078
0.007408814
0.007698294
0.006678854
0.004621933
0.002138233
9.43187E-05
-0.000752334
-0.000269459
0.000808488
0.001392906
0.000773319
-0.000976352
-0.003085357
-0.004675406
-0.005193557
-0.004517551
-0.002939276
-0.00110305
0.000226908
0.000453759
-0.000477254
-0.002019719
-0.003080004
-0.002623732
-0.000337659
0.003154347
0.006778193
0.009600886
0.01108645
0.01116032
0.009962578
0.007725859
0.004733698
0.001434393
-0.001563336
-0.003774739
-0.005103465
-0.005991335
-0.007144597
-0.008939284
-0.01079874
-0.011473996
-0.010080448
-0.006754057
-0.002370059
0.00208133
0.005815336
0.008161789
0.008659064
0.007343613
0.004906751
0.002448477
0.001113382
0.001931237
0.005195749
0.009957974
0.014214306
0.015936355
0.014115385
0.009284376
0.00308974
-0.002682665
-0.006866627
-0.00923631
-0.010389462
-0.011226639
-0.012192017
-0.012965658
-0.012820276
-0.011003965
-0.007112748
-0.001578006
0.004370935
0.009475043
0.013033852
0.014975687
0.015642432
0.015552987
0.015288827
0.015098537
0.014621122
0.012983112
0.009507164
0.004316713
-0.001696517
-0.007404102
-0.012067622
-0.015447861
-0.017559594
-0.018448211
-0.018104346
-0.016467299
-0.013510305
-0.009331802
-0.004277474
0.001297574
0.007035133
0.012328464
0.016170382
0.01754755
0.015981107
0.011609581
0.005282946
-0.001500391
-0.00700564
-0.010057539
-0.010621939
-0.009624284
-0.008136847
-0.006786763
-0.005667812
-0.004469426
-0.002947195
-0.001346546
-0.000169144
0.000303454
0.000561672
0.001520571
0.003679621
0.006781461
0.010162664
0.012991779
0.014542966
0.014543501
0.013194114
0.010714324
0.00709321
0.002344368
-0.003226771
-0.008923487
-0.013899932
-0.017300888
-0.018371343
-0.016533997
-0.011807744
-0.005242108
0.001327276
0.006406174
0.009484035
0.010785945
0.010454394
0.008562234
0.005518792
0.002258776
-0.000285037
-0.001709685
-0.002327667
-0.002631224
-0.002905822
-0.003212965
-0.003466206
-0.003388805
-0.002496761
-0.000492299
0.002498203
0.005853552
0.008778858
0.010464296
0.010432609
0.008764677
0.00602367
0.002947095
0.000194256
-0.001676655
-0.002162423
-0.000977367
0.001707972
0.005225994
0.008594565
0.010700463
0.01074837
0.008590763
0.004693925
-0.000210311
-0.005473291
-0.010616528
-0.015090666
-0.018015543
-0.018487821
-0.01624821
-0.012037323
-0.007220714
-0.003181973
-0.000752712
-5.86687E-05
-0.00063613
-0.001602151
-0.001865241
-0.000710481
0.001893711
0.005240177
0.008100822
0.009200663
0.007738278
0.003752956
-0.001786497
-0.007176661
-0.010603739
-0.010839476
-0.007570147
-0.00148792
0.005941177
0.01284131
0.017668144
0.019786193
0.019448808
0.017307904
0.01379738
0.008965302
0.002958391
-0.003592634
-0.00951765
-0.013733089
-0.015695213
-0.015595813
-0.014013151
-0.011568474
-0.008547086
-0.004745474
0.000146344
0.005907135
0.011474369
0.015234658
0.015895515
0.01345769
0.009132736
0.004377362
0.000175146
-0.002915133
-0.004448229
-0.004217417
-0.002447033
0.000175733
0.002597072
0.003571497
-0.022601073
