# Supplementary material for: Spectral analysis of layered sites using shaking table tests
Source: PLoS One. 2019 Mar 12;14(3):e0212766. doi: 10.1371/journal.pone.0212766 (PMC6413934; doi:10.1371/journal.pone.0212766)
Supplement: S2 Data — (ZIP) [file pone.0212766.s002.zip › S2 Data Recorded acceleration time history/74.txt]

7.76692E-05
0.000528054
0.001760376
0.003590338
0.005024622
0.005105396
0.003801347
0.002096426
0.001163271
0.001775416
0.003873017
0.006470517
0.008002489
0.007109375
0.003087282
-0.003777094
-0.011955102
-0.018861821
-0.021864101
-0.019448597
-0.012012274
-0.001679497
0.008481992
0.015494696
0.017548459
0.014603136
0.008319698
0.001105516
-0.004972803
-0.008936444
-0.01088449
-0.011548719
-0.011706841
-0.011933372
-0.012467368
-0.013073199
-0.013006342
-0.011417202
-0.007975565
-0.003250166
0.00143316
0.004496033
0.004869284
0.002493979
-0.001739551
-0.006495675
-0.010417244
-0.012376102
-0.011677671
-0.008412357
-0.003485427
0.001631527
0.005494322
0.007178099
0.006566383
0.004210563
0.001109367
-0.001262403
-0.001194796
0.002322584
0.00885541
0.016580037
0.023103871
0.026505308
0.025862009
0.021473408
0.014555127
0.00683323
5.38529E-05
-0.004545062
-0.006602467
-0.006670396
-0.00569544
-0.004721178
-0.004392891
-0.004805752
-0.005518582
-0.005949802
-0.005625955
-0.004436133
-0.002684321
-0.000879142
0.000603798
0.001523678
0.001748656
0.001272579
0.000383746
-0.000377047
-0.000612624
-0.000387218
-0.000158065
-0.000466869
-0.001638705
-0.003567106
-0.005728782
-0.007414487
-0.008216713
-0.00823684
-0.007709751
-0.006678909
-0.005090787
-0.003154626
-0.001453184
-0.000566706
-0.00063704
-0.001379579
-0.002502435
-0.003759217
-0.004723149
-0.004862267
-0.003734539
-0.001202611
0.002474763
0.006544337
0.009836845
0.011104763
0.00960887
0.005489407
1.47223E-05
-0.004692318
-0.006510292
-0.004428323
0.000916232
0.007519446
0.012809941
0.014829073
0.013070146
0.008552439
0.003186901
-0.001266467
-0.003866751
-0.004535906
-0.003826929
-0.002549217
-0.001420687
-0.000887013
-0.001197582
-0.002568754
-0.005182044
-0.008728488
-0.012218836
-0.014351982
-0.014171487
-0.011509488
-0.007106543
-0.002358876
0.001347779
0.003228594
0.003470168
0.002979211
0.002630369
0.002776768
0.003016359
0.002655686
0.001363519
-0.000443694
-0.001822308
-0.002053441
-0.001173387
8.48433E-05
0.001021477
0.001506708
0.001774776
0.001967691
0.001977111
0.001561787
0.000414574
-0.001564624
-0.003856212
-0.005338403
-0.005007011
-0.002564208
0.001425502
0.0057564
0.008877298
0.009502292
0.00745185
0.003813981
0.000349114
-0.001479456
-0.00122552
0.000560334
0.002757015
0.004188674
0.003944693
0.002000448
-0.000571786
-0.002063933
-0.0012282
0.001885203
0.005824061
0.008563463
0.008898173
0.007155942
0.00470013
0.002765574
0.001869088
0.001955643
0.002690316
0.003515666
0.003781861
0.003067905
0.001645827
0.000476187
0.000643462
0.002384514
0.004796646
0.006666646
0.007212685
0.00634082
0.004427622
0.002028068
-0.000508625
-0.003220193
-0.006265348
-0.009378376
-0.011417847
-0.010799867
-0.006564571
0.000823364
0.009502717
0.016800244
0.020231765
0.018497406
0.012016076
0.002775699
-0.006523881
-0.013627101
-0.017246024
-0.016940702
-0.012912561
-0.006265241
0.000893915
0.006124939
0.007792979
0.005871485
0.001992151
-0.001490755
-0.002777996
-0.00156473
0.000991661
0.003114367
0.003342825
0.001176601
-0.002670509
-0.006628851
-0.00902835
-0.009012078
-0.006993323
-0.004070856
-0.001155294
0.001250307
0.002647226
0.002524057
0.000823365
-0.001680783
-0.003782453
-0.004773738
-0.004814097
-0.004599128
-0.004869177
-0.006070185
-0.007923378
-0.009311198
-0.008849626
-0.005746607
-0.000434433
0.005663585
0.010924854
0.014316122
0.015660853
0.015373889
0.013912789
0.011476087
0.008281642
0.004843751
0.001853086
-0.000277276
-0.001587322
-0.002599484
-0.003995066
-0.006198921
-0.009030552
-0.011610387
-0.012773123
-0.011704918
-0.008317827
-0.003230097
0.002595945
0.008064528
0.012100702
0.014022252
0.013815047
0.012013402
0.009290218
0.006402542
0.004175508
0.003345288
0.003888488
0.00490038
0.005112457
0.003600932
0.000311903
-0.003817462
-0.007245876
-0.008384524
-0.006333758
-0.001303999
0.005206024
0.010845789
0.013593437
0.012824348
0.009401501
0.004894069
0.000834078
-0.001767597
-0.002507568
-0.001575861
0.000214543
0.001703904
0.001567567
-0.001206095
-0.006679924
-0.013592157
-0.019599178
-0.022230776
-0.020155977
-0.013831697
-0.005199663
0.00320809
0.009349896
0.012391521
0.012818196
0.011799882
0.010299494
0.008725289
0.0071688
0.005719902
0.004580181
0.003735454
0.002844211
0.00136507
-0.001280338
-0.005214112
-0.009842411
-0.013785338
-0.015486565
-0.013918034
-0.009281545
-0.003012613
0.002771517
0.006313413
0.006956019
0.005093889
0.001571694
-0.002883548
-0.007629877
-0.011666906
-0.013563191
-0.01223088
-0.007856413
-0.002100173
0.002725214
0.004947642
0.004214522
0.001388886
-0.002068112
-0.004618345
-0.005087302
-0.003134974
0.000453865
0.004153561
0.006545835
0.006996755
0.00592566
0.004411514
0.003537454
0.003830947
0.005170163
0.007054616
0.008873818
0.010000475
0.009845886
0.008040172
0.004534516
-0.000237345
-0.005324326
-0.009543458
-0.011835259
-0.011536626
-0.00857947
-0.003617155
0.002063506
0.007014152
0.010137352
0.011071738
0.010268283
0.008631289
0.006798542
0.004806924
0.002209582
-0.001375191
-0.005726216
-0.009989401
-0.01298242
-0.013726566
-0.011852175
-0.007807812
-0.002706753
0.00226054
0.006318607
0.009125403
0.010558777
0.01063088
0.009592704
0.007877131
0.005682428
0.002907
-0.000440856
-0.003946619
-0.006967044
-0.009192311
-0.010703139
-0.011469018
-0.011054873
-0.00918969
-0.006390819
-0.003640068
-0.001418494
0.000672364
0.003408824
0.007031226
0.010825239
0.013235124
0.012616181
0.008083108
0.000100904
-0.009412255
-0.017606325
-0.021922665
-0.021293017
-0.016587104
-0.009962265
-0.003579157
0.001125796
0.003468987
0.003332814
0.001123554
-0.002284519
-0.005775829
-0.008207606
-0.008792025
-0.007246725
-0.004081989
-0.000318864
0.003054845
0.005483785
0.006805177
0.006838792
0.005370357
0.002413469
-0.001582612
-0.005669796
-0.008683797
-0.009678882
-0.008390837
-0.00539284
-0.001754488
0.001547548
0.003810123
0.004788722
0.004597842
0.003423812
0.001304906
-0.001699728
-0.005231881
-0.008589425
-0.011154595
-0.012570358
-0.012844047
-0.012162902
-0.010576867
-0.007982203
-0.004639699
-0.001405697
0.000596839
0.00083857
-0.000182531
-0.001407787
-0.002003287
-0.001753792
-0.000967626
-0.000315333
-0.000247138
-0.000756188
-0.001337556
-0.001404627
-0.000577995
0.001054287
0.003055216
0.004743274
0.005359862
0.004350966
0.001727558
-0.002089897
-0.006466292
-0.010715612
-0.014139797
-0.015954183
-0.015576222
-0.012868883
-0.008263174
-0.002617308
0.00274941
0.006399807
0.007480592
0.006258817
0.003853645
0.001700749
0.000990165
0.002498422
0.0062836
0.011574414
0.016878718
0.020543352
0.021290603
0.018510305
0.012385738
0.004065345
-0.004413544
-0.010719947
-0.013196742
-0.011624411
-0.007262201
-0.002062866
0.002047924
0.003763926
0.002730409
-0.000265552
-0.003503567
-0.005137509
-0.004208049
-0.000933367
0.003808411
0.008942762
0.013362034
0.015922706
0.015788779
0.01268089
0.007170718
0.000686175
-0.004698903
-0.006961961
-0.00524232
-0.000411632
0.005413071
0.01015394
0.012717076
0.013213014
0.012521754
0.011715141
0.011341248
0.011070825
0.009798785
0.006475391
0.001016551
-0.005472703
-0.011326847
-0.01497826
-0.015466489
-0.012625972
-0.007135552
-0.000505146
0.005322555
0.008751025
0.009128398
0.006859348
0.002928199
-0.001602732
-0.005761375
-0.008591347
-0.009110141
-0.00660744
-0.001290184
0.005329998
0.010833694
0.01280695
0.00990691
0.002773769
-0.005951777
-0.012670345
-0.014454113
-0.010405524
-0.002050928
0.007398583
0.014430985
0.016784237
0.014321308
0.008877726
0.00307738
-0.000995886
-0.002726981
-0.002857536
-0.0025725
-0.002559387
-0.002773553
-0.002855934
-0.002665589
-0.002468018
-0.002642144
-0.003199906
-0.003523804
-0.002676027
6.40186E-05
0.004667267
0.010013645
0.0140154
0.014622087
0.011090899
0.004461831
-0.003033856
-0.00896037
-0.011506003
-0.010082106
-0.00563468
-0.00035666
0.003430981
0.004342831
0.002441302
-0.000874811
-0.003553459
-0.003877892
-0.001194211
0.003835923
0.009492174
0.013630746
0.014526592
0.011688057
0.006200045
0.00015304
-0.004495118
-0.006801695
-0.006846339
-0.005203727
-0.002600447
0.000252488
0.002821191
0.004710462
0.005700837
0.005830375
0.005422545
0.005198477
0.005968478
0.007806844
0.009546023
0.009499025
0.006797681
0.002053655
-0.003007953
-0.006559001
-0.007366312
-0.005161333
-0.000664125
0.004785401
0.009550304
0.012174141
0.012050333
0.00974906
0.006604077
0.003885176
0.002287097
0.001877713
0.002084758
0.00197497
0.00072525
-0.001899818
-0.005610594
-0.0100281
-0.014717796
-0.018896407
-0.021408263
-0.021105455
-0.017295921
-0.010332784
-0.001837783
0.005903706
0.011047588
0.012958218
0.012087909
0.009514767
0.006480963
0.003989449
0.002479585
0.001940503
0.002130687
0.002662058
0.003159278
0.003335759
0.003204989
0.002973427
0.002779602
0.002334677
0.001025328
-0.001674839
-0.005898146
-0.010968319
-0.015340593
-0.017103324
-0.015051006
-0.009289733
-0.001211393
0.007083736
0.013414119
0.015997756
0.013897959
0.007408599
-0.001863147
-0.011275298
-0.018019399
-0.020079211
-0.016947877
-0.009899632
-0.00147502
0.005583183
0.009460592
0.009894491
0.007981242
0.005540794
0.004218706
0.004712234
0.006561732
0.008586908
0.009489442
0.008349241
0.004844923
-0.000506218
-0.006402542
-0.011064617
-0.013201829
-0.012613663
-0.010002138
-0.0061607
-0.001681958
0.002846405
0.006678101
0.009203982
0.010356816
0.010379459
0.009402092
0.00727355
0.003904069
-0.000259233
-0.004238667
-0.006940173
-0.007766968
-0.007240789
-0.006767817
-0.007604354
-0.009754682
-0.012108094
-0.013421831
-0.013200866
-0.011726863
-0.009495011
-0.006763636
-0.003463687
0.000279688
0.003837535
0.006230879
0.006685117
0.005010065
0.001651502
-0.002476097
-0.00638541
-0.009350809
-0.011039406
-0.011450824
-0.010701647
-0.008709602
-0.005286539
-0.000387548
0.005614388
0.011763419
0.016728464
0.019141455
0.018272429
0.014410331
0.008736577
0.002648836
-0.002843353
-0.007273278
-0.010387271
-0.012034061
-0.012078919
-0.010361419
-0.006849232
-0.00178682
0.004281812
0.010606737
0.016256566
0.020136705
0.021396863
0.019940687
0.01644975
0.011929737
0.007247052
0.002840893
-0.001317272
-0.005539401
-0.009872227
-0.013679193
-0.015939253
-0.015774655
-0.012972196
-0.008005172
-0.001947836
0.003851657
0.008213762
0.010385074
0.010325392
0.008823452
0.007114251
0.00608341
0.005683502
0.005060436
0.003383723
0.000534747
-0.002710015
-0.005122417
-0.005784506
-0.004634404
-0.002651834
-0.001353565
-0.0018434
-0.004003254
-0.006752934
-0.008740696
-0.009011547
-0.007455809
-0.004873778
-0.002381086
-0.000521469
0.0009361
0.002472729
0.004257782
0.006016391
0.007120085
0.00692856
0.005036344
0.001473197
-0.003135083
-0.007626994
-0.010669097
-0.01126679
-0.009245519
-0.005409219
-0.001025381
0.002838111
0.005646727
0.007192723
0.007240952
0.005480416
0.001906296
-0.002806364
-0.007571107
-0.011540531
-0.014328325
-0.015522804
-0.014679471
-0.011726224
-0.007342601
-0.002806799
0.000568143
0.001941726
0.001348476
-0.000369986
-0.002102954
-0.002991786
-0.002611737
-0.001150208
0.000494868
0.001137633
-4.44266E-05
-0.002917275
-0.006513073
-0.009406798
-0.010451345
-0.009440362
-0.007123404
-0.00446151
-0.001960949
0.000305106
0.002185331
0.003264136
0.003304657
0.002589471
0.0018237
0.001743088
0.00264054
0.004308259
0.006231949
0.007904754
0.008814087
0.008467761
0.006665847
0.0036231
2.38755E-05
-0.003107086
-0.004463166
-0.003307176
-0.000171453
0.003280515
0.005193285
0.004570648
0.001643523
-0.002368187
-0.005882407
-0.007572393
-0.006975074
-0.004648693
-0.001791421
0.000564882
0.001887933
0.002053442
0.001188109
-0.000195108
-0.00122595
-0.001119751
0.00023349
0.002109593
0.003408074
0.00339148
0.002046054
-0.000118512
-0.002476956
-0.004426928
-0.005220481
-0.004011872
-0.000622533
0.004003411
0.007930172
0.009014595
0.006037849
-0.000380105
-0.007877505
-0.013201186
-0.013653925
-0.008375582
0.001044492
0.01118077
0.018420808
0.020504815
0.017428348
0.011181898
0.004822504
0.00101602
0.000944077
0.003792087
0.007556656
0.010318594
0.011188799
0.010221013
0.007875202
0.004637935
0.001012751
-0.002323276
-0.004559891
-0.005238252
-0.004742477
-0.004140554
-0.004467931
-0.00595633
-0.007714885
-0.008284262
-0.006660704
-0.002979476
0.001507134
0.005302216
0.007239073
0.006737462
0.003742946
-0.00113324
-0.00656933
-0.010812334
-0.012226277
-0.009881269
-0.004071233
0.003493343
0.010266938
0.01408022
0.014114853
0.011166693
0.007151719
0.003935008
0.002202253
0.001174407
-0.00042635
-0.003115706
-0.006242707
-0.008505283
-0.008836354
-0.007001681
-0.003695308
-0.00027128
0.001878942
0.001968709
0.000162728
-0.002569342
-0.004853009
-0.005460821
-0.003724962
0.000110319
0.004947539
0.009260077
0.01182787
0.012344203
0.011550597
0.010501234
0.009549024
0.008123893
0.005335779
0.000864477
-0.004623803
-0.009723202
-0.012971174
-0.013433549
-0.011070662
-0.00659829
-0.001316522
0.003175602
0.005561452
0.005455306
0.003346785
0.000132162
-0.003298181
-0.006144265
-0.007783508
-0.007855022
-0.006104229
-0.002307327
0.003343625
0.009621659
0.014444373
0.015829198
0.012888103
0.006271025
-0.002082182
-0.009591145
-0.014034185
-0.014368201
-0.010862815
-0.004855421
0.001960566
0.0080649
0.012266314
0.013682131
0.011868711
0.007358014
0.001765998
-0.00268309
-0.004204999
-0.002373111
0.001768349
0.006498404
0.010455998
0.013211888
0.015139005
0.016765991
0.018082139
0.018230842
0.016114077
0.011165734
0.00406321
-0.00336573
-0.008941798
-0.011351899
-0.010814748
-0.008707031
-0.006512492
-0.005211227
-0.005157592
-0.006055578
-0.006918127
-0.0065589
-0.004269237
-0.000183764
0.004972645
0.010310995
0.015015038
0.01835144
0.019506522
0.017949714
0.013721537
0.007527543
0.00035784
-0.006645392
-0.012107766
-0.014573857
-0.013057999
-0.007672761
9.30283E-05
0.007886279
0.013442433
0.015664544
0.014963971
0.012595198
0.00966802
0.006710117
0.003795623
0.000912443
-0.001825302
-0.004163942
-0.005832466
-0.006650803
-0.006655944
-0.006080144
-0.005208763
-0.004317575
-0.003736796
-0.003615876
-0.003706283
-0.003404544
-0.002070196
0.000439787
0.003558384
0.006282371
0.007732124
0.00752267
0.005825136
0.003391057
0.001223547
-0.000164168
-0.001235693
-0.003059019
-0.006258069
-0.010230062
-0.013320663
-0.013711043
-0.010448083
-0.00400481
0.003762158
0.010323622
0.013670784
0.013308294
0.01025083
0.006341627
0.003181869
0.001376048
0.000552412
-9.23343E-05
-0.001203951
-0.003089155
-0.005702446
-0.008503459
-0.010597957
-0.011277709
-0.010525534
-0.008827466
-0.006475393
-0.003323183
0.001002469
0.006427748
0.011928073
0.015730008
0.016316516
0.013372638
0.007899829
0.001722538
-0.003418185
-0.006409973
-0.007006062
-0.005674287
-0.003173406
-0.00023183
0.002688069
0.005319559
0.007438358
0.008850534
0.009310607
0.008411497
0.005816458
0.001534538
-0.003942287
-0.009897491
-0.015695591
-0.020594313
-0.023418129
-0.022853033
-0.01837215
-0.010849699
-0.002339121
0.005068673
0.010235143
0.01305168
0.013962727
0.013377452
0.01161804
0.008869858
0.005290868
0.001089936
-0.003423172
-0.007913316
-0.011930594
-0.014928753
-0.016303834
-0.015346004
-0.011632069
-0.005516279
0.001502636
0.007270655
0.010023922
0.009219022
0.005461517
3.00308E-05
-0.005543198
-0.009788557
-0.011739278
-0.01107628
-0.008190853
-0.003920068
0.000660697
0.00451937
0.00693921
0.007691813
0.00712206
0.005938449
0.00473637
0.003533757
0.001836384
-0.000884764
-0.004922702
-0.010279034
-0.016281664
-0.021393911
-0.023770181
-0.022120288
-0.016309932
-0.007240255
0.003395278
0.013451639
0.020932447
0.024496826
0.023403947
0.017404369
0.007241971
-0.004807451
-0.015355521
-0.021419176
-0.021812128
-0.017437875
-0.010529767
-0.00376281
0.000630609
0.001550329
-0.000544274
-0.004041418
-0.00706045
-0.008319107
-0.007645832
-0.005912917
-0.004496619
-0.004595378
-0.006825943
-0.010971794
-0.015951289
-0.02002659
-0.021259983
-0.018183408
-0.010514077
0.000443693
0.012056432
0.021141419
0.025003734
0.022333063
0.01370328
0.00129731
-0.011906014
-0.02302619
-0.029971022
-0.031648431
-0.027872461
-0.019419373
-0.008110084
0.003782607
0.014155372
0.021421853
0.024709009
0.024260018
0.021255384
0.01702164
0.012411165
0.007771249
0.003163985
-0.001380383
-0.005724021
-0.009427945
-0.011671304
-0.011467095
-0.008306908
-0.002822053
0.003345499
0.008410053
0.011480581
0.012741917
0.012847582
0.012356999
0.011509382
0.010403385
0.009046503
0.007353089
0.005020605
0.001770223
-0.002425571
-0.006975827
-0.010720379
-0.012530377
-0.011892216
-0.008979597
-0.004367838
0.001031427
0.005824326
0.008388962
0.007625815
0.003746963
-0.001706631
-0.006490215
-0.008871998
-0.008449288
-0.006006914
-0.003032631
-0.000912227
-0.000483414
-0.00153374
-0.002932427
-0.003245886
-0.001743622
0.001237353
0.004573968
0.007048302
0.007981564
0.007455225
0.006235003
0.005264702
0.005230765
0.006307266
0.008169986
0.010113265
0.011287079
0.011022006
0.009027445
0.005506104
0.000913079
-0.004212978
-0.009229302
-0.013375582
-0.016055409
-0.016944403
-0.015876893
-0.012777353
-0.007830454
-0.001848912
0.003684547
0.007044394
0.007305826
0.005004551
0.0020133
0.000592988
0.002168638
0.00646228
0.011440384
0.0144015
0.013352137
0.0081027
0.000589884
-0.006090894
-0.00942296
-0.008724476
-0.005033776
-0.000137197
0.004344487
0.007156634
0.007667935
0.006046198
0.003121858
-0.000244944
-0.00371527
-0.007324395
-0.010964353
-0.014208738
-0.016567075
-0.01761403
-0.016947179
-0.014297489
-0.009960222
-0.004878916
-0.000244622
0.003051793
0.004746543
0.005192698
0.005028473
0.004757781
0.004450529
0.003862685
0.002808718
0.001635545
0.001265827
0.002494723
0.00528
0.008454854
0.010292043
0.009376554
0.005535546
0.000167331
-0.004364831
-0.006132432
-0.00479375
-0.001465648
0.002139515
0.004578892
0.005312385
0.004778657
0.003958929
0.003615333
0.003788603
0.00398141
0.00360757
0.002516455
0.001233014
0.000669687
0.001560715
0.003703656
0.006000651
0.007034277
0.00586362
0.002497457
-0.002266
-0.007231955
-0.011385247
-0.014223517
-0.015721445
-0.015936949
-0.014580388
-0.011131685
-0.005368271
0.001829052
0.008518608
0.012474274
0.012303895
0.008189091
0.001845221
-0.004275331
-0.008019882
-0.008504578
-0.0062518
-0.002688977
0.000632488
0.002739563
0.00354152
0.003552064
0.003368357
0.003225972
0.002840731
0.001666754
-0.000708819
-0.004224324
-0.008268954
-0.011880006
-0.014061004
-0.014156764
-0.012072972
-0.008257174
-0.003590977
0.000797622
0.003881477
0.004886411
0.003489918
4.80128E-05
-0.004471304
-0.008801238
-0.011746189
-0.012466623
-0.010644476
-0.006653481
-0.001607877
0.002975995
0.005877054
0.006711183
0.006046956
0.004907079
0.004114009
0.003846797
0.003726037
0.003177641
0.001871503
-0.000118349
-0.002431939
-0.004658973
-0.006246615
-0.006467311
-0.004604966
-0.000274015
0.006084362
0.012880439
0.017937017
0.019739039
0.018133576
0.014120744
0.00905341
0.00418338
0.000489519
-0.001425607
-0.001706363
-0.001376044
-0.0018965
-0.004178294
-0.00781258
-0.011421226
-0.013580867
-0.013576799
-0.011691864
-0.008952835
-0.00646073
-0.004740499
-0.003586005
-0.002290732
-0.000153892
0.00298997
0.006592246
0.009737284
0.011818079
0.012763437
0.012917009
0.012687748
0.012300311
0.011662738
0.010369874
0.008011644
0.004726522
0.001229698
-0.001609375
-0.003216179
-0.003474238
-0.00270638
-0.00149381
-0.000469069
8.71952E-05
0.000544058
0.001760162
0.004285614
0.007452814
0.009591365
0.009064275
0.00508998
-0.001855815
-0.009948179
-0.016409171
-0.018821625
-0.016453653
-0.010507173
-0.003365145
0.002629242
0.00603796
0.006616544
0.005253775
0.003507638
0.002841107
0.003855141
0.00594193
0.007838213
0.008498909
0.007564739
0.005180548
0.001816421
-0.001791901
-0.004595965
-0.005420724
-0.003613939
0.000384389
0.005133125
0.00917299
0.01171482
0.012566396
0.011837076
0.009844335
0.007024961
0.003911398
0.001005309
-0.001258016
-0.002628976
-0.003124592
-0.003135458
-0.00315232
-0.003443244
-0.003682994
-0.003109601
-0.000969871
0.002834259
0.007532145
0.011959606
0.014995286
0.015834229
0.014078884
0.009948448
0.004523972
-0.000501505
-0.003513848
-0.003925104
-0.002554145
-0.00081213
0.0003141
0.000653629
0.000523878
0.000235898
-0.000115299
-0.000493848
-0.000743984
-0.000502252
0.000703788
0.003161045
0.006602735
0.009848191
0.011253515
0.00975698
0.005711923
0.000688641
-0.003548423
-0.005967836
-0.0065347
-0.005767806
-0.004239957
-0.002332648
-0.000295907
0.00167446
0.003323873
0.004271319
0.004227962
0.003033967
0.000689922
-0.002741222
-0.007071317
-0.011987168
-0.016664231
-0.019624437
-0.019313761
-0.015119359
-0.007784523
0.000839963
0.008509242
0.013380719
0.014833468
0.013642148
0.011514409
0.010206666
0.010570067
0.011903717
0.012402277
0.010423935
0.005530031
-0.001307904
-0.008167839
-0.0129837
-0.014402245
-0.012262088
-0.007428294
-0.001392261
0.004207465
0.008012075
0.009406373
0.008618441
0.006356187
0.003327358
2.97107E-05
-0.00306255
-0.005361204
-0.006435083
-0.00643123
-0.006061726
-0.006167497
-0.006990169
-0.00796229
-0.008061852
-0.006597379
-0.003783037
-0.000721289
0.001303301
0.001477963
-0.000180549
-0.003051738
-0.006293716
-0.009382122
-0.012043429
-0.014009567
-0.014810721
-0.013807606
-0.010505838
-0.004970185
0.001878456
0.008436655
0.012935096
0.014081346
0.011392528
0.005297295
-0.002806631
-0.010750081
-0.016079865
-0.016887336
-0.012545949
-0.004156826
0.005853553
0.014519202
0.019279073
0.018755035
0.013187588
0.004216296
-0.005916769
-0.015099819
-0.021651701
-0.024526477
-0.023518438
-0.019498325
-0.01406609
-0.008601791
-0.003517647
0.001400346
0.006121142
0.010078201
0.012594339
0.013431785
0.012861337
0.0112859
0.008816224
0.005203458
0.000392627
-0.004972325
-0.009651423
-0.01235903
-0.012367756
-0.009822714
-0.005773106
-0.001771031
0.00073151
0.001105082
-0.000162728
-0.00179196
-0.002608208
-0.00235031
-0.001607983
-0.001207219
-0.001609909
-0.002659164
-0.003804126
-0.004529483
-0.004549501
-0.003792293
-0.002350195
-0.000327694
0.002433708
0.00637567
0.011681205
0.017611358
0.022543213
0.024540182
0.022243562
0.015566853
0.005922284
-0.004105546
-0.011601715
-0.014494583
-0.012375517
-0.006691699
-0.000201054
0.004305202
0.005192484
0.002648835
-0.001484971
-0.00472989
-0.005143822
-0.002273222
0.002695407
0.00758385
0.010378814
0.010263995
0.007770981
0.004088415
0.000383047
-0.002416789
-0.003555491
-0.002721632
-0.000280649
0.002816535
0.005343968
0.006242276
0.005012097
0.001967318
-0.001915817
-0.005531901
-0.008102798
-0.009369324
-0.009442873
-0.008636637
-0.007613558
-0.007261292
-0.008243746
-0.01053314
-0.013383506
-0.015525374
-0.015577563
-0.012684533
-0.007160816
-0.000489138
0.005391931
0.008922265
0.009599448
0.008115278
0.006010878
0.004717213
0.004879831
0.006168677
0.007931514
0.009599178
0.010740233
0.010747834
0.008904543
0.004749163
-0.00136304
-0.008127588
-0.013761144
-0.016850138
-0.016874653
-0.01411143
-0.009440362
-0.0040798
0.000799813
0.00458071
0.007203584
0.00885182
0.009647463
0.009717854
0.009282832
0.008436822
0.006867219
0.004093022
6.02744E-05
-0.004313232
-0.007338315
-0.007484823
-0.00457745
-0.0001456
0.00339517
0.004093069
0.001356129
-0.003943356
-0.009846102
-0.013971666
-0.014492493
-0.010925548
-0.004233959
0.003665221
0.010516592
0.014417446
0.014301452
0.010236161
0.003437516
-0.004169455
-0.010632213
-0.014518133
-0.015112723
-0.01232354
-0.006568317
0.001100212
0.008991418
0.015169194
0.018326171
0.018240154
0.015688209
0.011998364
0.008227958
0.004723586
0.001098667
-0.003125499
-0.00804237
-0.013095363
-0.017155785
-0.019086542
-0.018225705
-0.014624662
-0.009031842
-0.002890519
0.002109426
0.004736582
0.004617484
0.002246195
-0.001139451
-0.003854283
-0.004193329
-0.001257478
0.004500316
0.011216904
0.01633461
0.017631273
0.014277798
0.007131167
-0.001815344
-0.010367836
-0.01676695
-0.019884049
-0.019440732
-0.016059102
-0.01088514
-0.005033994
0.000500213
0.004682839
0.006443216
0.005077718
0.000775674
-0.005181992
-0.010734237
-0.013803051
-0.013047611
-0.008502978
-0.001581165
0.005532493
0.010683654
0.012746839
0.012021697
0.00985344
0.007713712
0.006522661
0.006237462
0.006051128
0.004913655
0.002222639
-0.001794318
-0.006221621
-0.009684508
-0.010894186
-0.009150884
-0.004689698
0.001327601
0.007173075
0.011140733
0.012099206
0.009860933
0.005314639
0.000267698
-0.003067418
-0.003109224
0.000104061
0.004702223
0.007986915
0.00787033
0.003903583
-0.002376216
-0.008429752
-0.01208213
-0.012424496
-0.009894336
-0.005830758
-0.001762255
0.00128745
0.003016352
0.00373197
0.004004108
0.004498976
0.005794729
0.00805511
0.01060422
0.012140687
0.011360355
0.007724412
0.001924974
-0.004013583
-0.007582723
-0.007310159
-0.003557365
0.001742228
0.006252123
0.008202042
0.006966456
0.003097667
-0.001959551
-0.006673173
-0.010073486
-0.01176995
-0.011542564
-0.009362905
-0.005815284
-0.002237847
-0.000220324
-0.000790451
-0.003902569
-0.008702211
-0.013856636
-0.017732491
-0.018638132
-0.015503799
-0.008462297
0.001001561
0.010506316
0.017679016
0.020884489
0.019701629
0.014961619
0.008206493
0.001136675
-0.004902463
-0.009105645
-0.011318121
-0.012002211
-0.011946383
-0.011948633
-0.012729661
-0.014633973
-0.017079882
-0.018509722
-0.017256471
-0.012533213
-0.004971578
0.003365731
0.009728714
0.012047282
0.010069157
0.0053512
0.00031443
-0.00297235
-0.003486541
-0.001502259
0.001751171
0.004622947
0.005767
0.004834113
0.002556818
0.000348146
-0.00069003
-0.000146238
0.00156457
0.003547301
0.0048157
0.004821374
0.003781217
0.002388097
0.001201221
0.000304787
-0.000685696
-0.002179823
-0.003913542
-0.004965955
-0.004327901
-0.001611086
0.002600605
0.007014739
0.01031549
0.011781033
0.011455155
0.009873991
0.007716491
0.00574484
0.004777696
0.005225244
0.006505098
0.007107448
0.005816138
0.00261923
-0.00148578
-0.005304575
-0.00790882
-0.008794923
-0.007877346
-0.005563008
-0.002535142
0.000456486
0.002727092
0.003657035
0.002939546
0.000650474
-0.002735493
-0.006143676
-0.008220723
-0.008023152
-0.005854893
-0.003307816
-0.002408064
-0.004347918
-0.008601253
-0.012998739
-0.015042866
-0.013315839
-0.008187803
-0.001304852
0.005290976
0.009798141
0.011090094
0.008983554
0.004329455
-0.001193029
-0.00553961
-0.007125592
-0.005617441
-0.001924866
0.002540975
0.006637099
0.009791183
0.01164352
0.011543369
0.008681709
0.002703165
-0.005731725
-0.01494684
-0.022668684
-0.026874113
-0.026605724
-0.02237198
-0.015690131
-0.008123197
-0.000721718
0.005767644
0.010566485
0.01293692
0.012573519
0.009899475
0.005878612
0.00160226
-0.002130838
-0.004983346
-0.007114352
-0.008715965
-0.009673048
-0.009678562
-0.008744285
-0.007548952
-0.007057832
-0.007607886
-0.008471132
-0.008289404
-0.006193461
-0.002668213
0.000569965
0.00164347
-0.000261537
-0.004292623
-0.008267773
-0.00976934
-0.007512011
-0.001922563
0.005315815
0.012232918
0.017290565
0.019692528
0.019254402
0.01616284
0.010962862
0.004621132
-0.001549256
-0.006286914
-0.009005443
-0.010042872
-0.010376943
-0.010864103
-0.011787302
-0.012827618
-0.013167038
-0.011711183
-0.007716333
-0.001534169
0.00529943
0.010723424
0.013110506
0.011805119
0.007023624
-5.19747E-05
-0.007219267
-0.011649352
-0.011167814
-0.005542235
0.003337525
0.012341577
0.018524596
0.020152489
0.01694675
0.009855306
0.000584095
-0.008965569
-0.017015433
-0.021998944
-0.022745499
-0.018978626
-0.011550222
-0.002294212
0.00664352
0.013563729
0.017671684
0.019029584
0.018321089
0.016297196
0.013372052
0.009776575
0.00577027
0.001848378
-0.001427859
-0.003716024
-0.004981749
-0.005531483
-0.005697741
-0.00558228
-0.005024732
-0.003811358
-0.002004947
-0.000131573
0.001042084
0.001093472
0.00035468
-0.000349372
-0.000383469
0.000314162
0.001205991
0.001344574
-0.000332352
-0.004482273
-0.010794671
-0.017886919
-0.023820285
-0.02698529
-0.026744147
-0.023488949
-0.018207662
-0.01194071
-0.005346327
0.001083457
0.006746775
0.010876676
0.012808182
0.012314816
0.009866072
0.00671793
0.004408892
0.004086118
0.006010288
0.009489393
0.013091024
0.015066046
0.014054366
0.009760029
0.003272542
-0.003421028
-0.008443347
-0.01076764
-0.010349212
-0.0077705
-0.003912094
0.000291621
0.004011068
0.006669964
0.008066402
0.008216708
0.007227992
0.005058555
0.001795382
-0.002127257
-0.006004612
-0.009250818
-0.011574845
-0.01275273
-0.012475456
-0.010639017
-0.007429317
-0.003262268
0.001236014
0.00540649
0.008709117
0.010931709
0.012111949
0.012474548
0.012372737
0.011975879
0.011086456
0.009235564
0.006264704
0.002691281
-0.000481111
-0.002412563
-0.002871888
-0.002224576
-0.001101506
-7.16814E-05
0.000331331
-0.000370475
-0.002355827
-0.005158659
-0.007686356
-0.008527225
-0.00666691
-0.001939155
0.004907024
0.012364546
0.01855249
0.021754268
0.021021683
0.016593149
0.009739583
0.002153379
-0.004653618
-0.00976292
-0.01303541
-0.014767095
-0.015069422
-0.013701676
-0.010618999
-0.006558364
-0.002948543
-0.001150697
-0.001917432
-0.004959695
-0.00903992
-0.012463141
-0.013864129
-0.012734741
-0.009441591
-0.004656294
0.00114716
0.007690264
0.014394541
0.020079163
0.023209268
0.022853896
0.019383837
0.014161698
0.008602064
0.003608701
-0.000211328
-0.002296835
-0.002402127
-0.001285481
-0.000722581
-0.002448966
-0.006807108
-0.01249146
-0.017455807
-0.020073915
-0.019514601
-0.015761057
-0.009429175
-0.001749886
0.005712936
0.011381232
0.014125722
0.013726511
0.011061942
0.007623303
0.004858796
0.003738508
0.004368104
0.005922128
0.007028604
0.006478442
0.003945549
0.000347396
-0.002765204
-0.004090664
-0.003381525
-0.001416618
0.000433845
0.001129495
0.000429242
-0.001100054
-0.002515227
-0.003065869
-0.002311445
-0.000233487
0.002664894
0.005372448
0.006637903
0.005426724
0.0016697
-0.003541466
-0.008335542
-0.010833534
-0.009908409
-0.005902427
-0.000669528
0.003327034
0.004457386
0.002875366
6.61102E-05
-0.002492207
-0.003976539
-0.004112555
-0.002748234
-5.23513E-05
0.003162058
0.005538166
0.005694307
0.003024972
-0.002036208
-0.008084124
-0.013099164
-0.0150463
-0.012562333
-0.005439682
0.005186859
0.017020672
0.027098446
0.032683454
0.032338736
0.026430691
0.016831782
0.006324502
-0.002067353
-0.005864524
-0.004243056
0.001345586
0.00768405
0.011486304
0.010996308
0.006511947
-0.000243929
-0.007014311
-0.011945899
-0.014267623
-0.014234491
-0.012579246
-0.009942939
-0.006796242
-0.003440304
-0.000145707
0.002792072
0.005237234
0.007444517
0.009881596
0.012734265
0.015653737
0.017853899
0.018391318
0.016670606
0.012889653
0.007907747
0.002783243
-0.001787996
-0.005389093
-0.00750618
-0.007690853
-0.006002848
-0.003216288
-0.000654277
0.000482764
-0.000354788
-0.002802249
-0.005685534
-0.007352449
-0.006468432
-0.002825636
0.002572879
0.008038893
0.011869786
0.012899559
0.010903125
0.006834729
0.002445271
-0.000552137
-0.001052947
0.001146411
0.005243925
0.009639965
0.012409665
0.011983903
0.007909673
0.001265082
-0.005760468
-0.010801682
-0.012238697
-0.009811204
-0.004866128
0.000180116
0.003012818
0.00244858
-0.001110227
-0.006143249
-0.010848038
-0.013785011
-0.013956728
-0.010863292
-0.004705163
0.003462299
0.011900774
0.018537444
0.021347664
0.019138672
0.01241791
0.003652486
-0.003829605
-0.007416677
-0.006322619
-0.00180764
0.003782502
0.008212426
0.010227434
0.009588309
0.006824069
0.003062871
-0.000341831
-0.002340781
-0.002523312
-0.001253039
0.000656144
0.002331677
0.003032198
0.002111516
-0.000662304
-0.004821644
-0.009165922
-0.012224244
-0.012865348
-0.01064886
-0.005662833
0.001517575
0.009692425
0.016931499
0.021028105
0.020488381
0.015227541
0.006602519
-0.003055754
-0.011335574
-0.016358108
-0.017241428
-0.014340959
-0.0091223
-0.003495114
0.001009857
0.003867772
0.005720164
0.007877344
0.011146783
0.014987311
0.017763327
0.017870758
0.014675028
0.008918786
0.002448534
-0.002591343
-0.004894013
-0.004561017
-0.002675226
-0.000516336
0.000929509
0.00132112
0.000973885
0.000607541
0.000767002
0.001546745
0.002810167
0.004308256
0.005492723
0.005585541
0.00397028
0.000875987
-0.002550448
-0.004952197
-0.005544966
-0.004300173
-0.001845272
0.000659249
0.002081221
0.002051138
0.00100488
-0.00012729
-0.000238092
0.001508206
0.005102344
0.009583762
0.013347262
0.01477448
0.012969194
0.008158098
0.00172264
-0.004535961
-0.009229296
-0.011680825
-0.011715779
-0.009451118
-0.005489137
-0.001102947
0.002175054
0.003318198
0.002279327
-8.35049E-05
-0.002369899
-0.00318149
-0.001855387
0.000933315
0.003539647
0.004398931
0.002877665
-0.000466657
-0.004136216
-0.006477531
-0.006510076
-0.004339409
-0.000879252
0.002758618
0.005577403
0.00692754
0.006775789
0.005778564
0.004960228
0.005171076
0.006556595
0.008362201
0.009246537
0.007895275
0.003825112
-0.002276707
-0.00870692
-0.013493287
-0.01533433
-0.014107362
-0.010729693
-0.006533151
-0.002718317
7.11346E-05
0.001556859
0.001551829
0.000234827
-0.001577255
-0.002554783
-0.001497818
0.002034281
0.007362191
0.012823118
0.016262721
0.016196401
0.012761831
0.007538943
0.002506346
-0.001111453
-0.003182722
-0.004397382
-0.005510178
-0.006562968
-0.006877285
-0.005693246
-0.003016096
0.000272077
0.003053393
0.004794554
0.005832463
0.007048354
0.008909684
0.010927049
0.011704169
0.010033239
0.006087583
0.00154434
-0.00153518
-0.002138924
-0.000801849
0.000923893
0.001551294
0.000534261
-0.001787891
-0.00461995
-0.007341528
-0.009470765
-0.010468152
-0.009555446
-0.006169746
-0.000529339
0.006209355
0.012190039
0.015398882
0.014454756
0.009171061
0.000919345
-0.007566878
-0.012983751
-0.013030268
-0.007712208
0.00070523
0.008923705
0.014110033
0.01499512
0.01231294
0.008233572
0.005067285
0.004078462
0.005007439
0.006370849
0.006280065
0.003519892
-0.001747531
-0.008016944
-0.013165053
-0.015414086
-0.013992222
-0.009262167
-0.002647016
0.003894588
0.008522994
0.010153832
0.00853354
0.004319174
-0.00087925
-0.004776195
-0.00545129
-0.002482573
0.002612972
0.007238006
0.009005607
0.006955485
0.00189998
-0.004007156
-0.008185551
-0.00868925
-0.005162505
0.001163914
0.008231215
0.013862841
0.01631908
0.014713775
0.009367559
0.001725688
-0.006082815
-0.01186673
-0.014224906
-0.013126834
-0.009726844
-0.005432186
-0.001338366
0.001925986
0.004074601
0.004999567
0.004591792
0.002915939
0.000422659
-0.001981926
-0.003303532
-0.003047991
-0.001611461
9.86507E-05
0.001375614
0.002206047
0.00312341
0.004801246
0.007648722
0.011550059
0.015695964
0.018710929
0.019120204
0.016155823
0.010310565
0.002978833
-0.004318693
-0.010465314
-0.014713191
-0.016626282
-0.016129437
-0.013581879
-0.009491698
-0.004344979
0.001233764
0.00612992
0.008949189
0.008708744
0.005587153
0.000872033
-0.003864072
-0.007587
-0.010185144
-0.012120987
-0.013669341
-0.014259702
-0.012917488
-0.009218381
-0.003914718
0.001401149
0.005059628
0.0059187
0.003654358
-0.001197902
-0.007602046
-0.014148682
-0.019286836
-0.021734297
-0.020767581
-0.016345097
-0.009248085
-0.001134309
0.005886532
0.010104273
0.010962436
0.009174441
0.005929198
0.001977063
-0.002342381
-0.006401734
-0.009153879
-0.009872709
-0.009003575
-0.008031934
-0.008574869
-0.011277336
-0.01548726
-0.019417982
-0.020918801
-0.018455014
-0.011869945
-0.002558373
0.006975072
0.01399463
0.016559426
0.014446303
0.009194512
0.003191507
-0.001507396
-0.00403408
-0.004706501
-0.004621073
-0.004926934
-0.006205772
-0.008015983
-0.009119195
-0.008247009
-0.005027247
-0.000299921
0.004421677
0.007804647
0.009155587
0.00830535
0.00563227
0.001980323
-0.001589083
-0.004180105
-0.005311313
-0.005188199
-0.004698848
-0.00478444
-0.005706569
-0.006868341
-0.007327772
-0.006413461
-0.004207839
-0.001575974
0.000167112
-0.000200143
-0.003102003
-0.007831844
-0.012623778
-0.015327851
-0.014619086
-0.010813994
-0.005624454
-0.001021741
0.001653963
0.002068859
0.000820212
-0.00089338
-0.001814971
-0.001049254
0.001679175
0.005907458
0.010582432
0.014475951
0.016627723
0.016440161
0.013644662
0.008409463
0.001547602
-0.005561559
-0.011381016
-0.014783097
-0.015411998
-0.013515877
-0.00969521
-0.004639865
0.000982182
0.006372293
0.010488491
0.012369091
0.011471213
0.008006987
0.002784367
-0.003032361
-0.008221795
-0.01142914
-0.011406231
-0.007730249
-0.001456499
0.005218926
0.00997944
0.011635384
0.010604596
0.008442495
0.006752456
0.006426685
0.00741069
0.008573799
0.008134548
0.004644949
-0.001965224
-0.010122786
-0.017314863
-0.021365169
-0.021387171
-0.01807775
-0.013375958
-0.009366711
-0.007333663
-0.007361228
-0.008649003
-0.009984525
-0.01029975
-0.008934411
-0.0058042
-0.001423041
0.00314643
0.006739444
0.008638457
0.00880204
0.007697437
0.005878556
0.003774852
0.001720714
-9.25882E-06
-0.001468701
-0.003066995
-0.005082432
-0.006964049
-0.007450779
-0.005549999
-0.001216799
0.004693069
0.010657909
0.014810666
0.015546676
0.0123821
0.00615615
-0.001328029
-0.007919468
-0.011729431
-0.011730341
-0.008125926
-0.002248979
0.003882065
0.008444631
0.010517878
0.010305693
0.008806856
0.007173984
0.006084529
0.005276096
0.003835176
0.001078645
-0.002617036
-0.005954454
-0.007770499
-0.007945108
-0.007298544
-0.006670287
-0.006265562
-0.005801367
-0.005158817
-0.004623483
-0.004599823
-0.005382349
-0.007013989
-0.009165172
-0.010984801
-0.011247944
-0.008848711
-0.003800111
0.002184053
0.006293558
0.006349173
0.002202198
-0.004290589
-0.010332723
-0.013595042
-0.012930708
-0.008590284
-0.001869095
0.005162343
0.010272769
0.011778244
0.009443461
0.004655811
-0.000381387
-0.003742248
-0.004587295
-0.00337981
-0.001416083
-1.17761E-05
0.000159942
-0.000600744
-0.00142834
-0.001575862
-0.00099792
-0.000343754
-0.000447063
-0.001803302
-0.004242735
-0.007028065
-0.009286306
-0.01044931
-0.010318008
-0.008924514
-0.006363735
-0.002754342
0.001642984
0.006259775
0.010317092
0.013118321
0.014288284
0.013908933
0.01251544
0.010868545
0.009576058
0.008916004
0.008792995
0.009033495
0.009509947
0.009943041
0.009745415
0.008343622
0.005730385
0.00237193
-0.001133191
-0.0043893
-0.007119282
-0.009087989
-0.009975966
-0.009609995
-0.008064427
-0.005472225
-0.001834459
0.002703969
0.007515926
0.011488295
0.013346254
0.012110453
0.007806587
0.001703215
-0.004203443
-0.008312362
-0.010056896
-0.009571185
-0.00706811
-0.002813865
0.002349876
0.006825836
0.008834958
0.007373484
0.002964918
-0.002443926
-0.006447179
-0.007330178
-0.00474922
0.000106626
0.004990895
0.007776653
0.007510834
0.004627443
0.000272084
-0.004164638
-0.007445263
-0.008715804
-0.007474864
-0.003812799
0.001217067
0.005787127
0.008162861
0.007522452
0.00401626
-0.001223703
-0.006398041
-0.009688461
-0.010154155
-0.008116024
-0.004640666
-0.000834185
0.002622332
0.005345675
0.007207701
0.008366744
0.009098474
0.009537458
0.009596662
0.009096764
0.008049811
0.006746191
0.005557227
0.004594634
0.003689636
0.002689573
0.001440229
-0.000292634
-0.002689138
-0.005653413
-0.008544516
-0.010308212
-0.009993735
-0.007380445
-0.003194929
0.00090446
0.003135133
0.002611469
1.35418E-05
-0.002735496
-0.003391749
-0.000577996
0.005551282
0.013285169
0.020196063
0.024406631
0.025307295
0.023353685
0.019611704
0.015276578
0.011375724
0.008452023
0.006417797
0.004710199
0.00282644
0.000594428
-0.001716912
-0.003935327
-0.006245328
-0.009096926
-0.012559547
-0.01595028
-0.017949445
-0.017241699
-0.013205579
-0.006422242
0.001428017
0.008087172
0.011750417
0.012034921
0.010100957
0.007892928
0.007031662
0.008098475
0.010496046
0.013028025
0.014655863
0.014915098
0.013674961
0.01086913
0.006504671
0.00082476
-0.005449043
-0.011196025
-0.015140933
-0.016289699
-0.01453441
-0.010789752
-0.006711989
-0.004117325
-0.004086974
-0.006438619
-0.009910229
-0.012936808
-0.014349626
-0.013648087
-0.011005945
-0.006884021
-0.001777825
0.004001112
0.010077825
0.015842952
0.020267524
0.02226412
0.021247624
0.017729069
0.013235286
0.009522851
0.007533
0.006986209
0.006910464
0.006489572
0.005506528
0.004234113
0.002921446
0.001611081
7.7451E-05
-0.001978933
-0.004400004
-0.006446539
-0.007195074
-0.00607559
-0.003113511
0.001081907
0.005436142
0.008723404
0.010139917
0.009749805
0.008318092
0.006740676
0.005522593
0.004753128
0.004351507
0.004212655
0.004224377
0.003991958
0.00297803
0.000925873
-0.001820917
-0.004560694
-0.006678262
-0.008018388
-0.008749045
-0.008995809
-0.008746422
-0.00787975
-0.006494713
-0.004753822
-0.002824351
-0.000809022
0.001116594
0.00275803
0.004008177
0.004614114
0.003902085
0.001195335
-0.00324888
-0.007897412
-0.010689219
-0.010369282
-0.007260858
-0.002796784
0.00145564
0.004322599
0.005146447
0.003975094
0.001776485
6.48203E-05
2.64952E-05
0.001745923
0.004231924
0.006128101
0.006560661
0.005537046
0.003780044
0.002050501
0.000593362
-0.000884761
-0.00294045
-0.005870787
-0.009211417
-0.011551662
-0.011234991
-0.007571161
-0.001393709
0.005219942
0.009712385
0.010073966
0.005825769
-0.001678055
-0.009955518
-0.016342158
-0.018971559
-0.017334619
-0.012518328
-0.00668431
-0.00215707
-0.000462479
-0.001734571
-0.004588416
-0.006857147
-0.006649085
-0.00322597
0.002680041
0.009204837
0.014187598
0.016063434
0.014397161
0.009817841
0.003612286
-0.002561368
-0.006902543
-0.00792129
-0.005085485
0.000622045
0.007023406
0.011608455
0.012624097
0.00963108
0.003789998
-0.002762632
-0.008089044
-0.011360569
-0.012709851
-0.012488781
-0.011073715
-0.008955345
-0.006713913
-0.004914623
-0.004020705
-0.004171707
-0.005036344
-0.005698913
-0.005038538
-0.002402711
0.001856566
0.00643214
0.009931587
0.011642663
0.011820805
0.011252499
0.010616105
0.010207205
0.009976499
0.009596931
0.00854382
0.006193565
0.002299294
-0.00252449
-0.006884989
-0.00941863
-0.009462416
-0.007275314
-0.003752956
1.67013E-05
0.003138616
0.004998232
0.005049833
0.003035788
-0.000566916
-0.004406481
-0.006758984
-0.006450075
-0.003402565
0.001281563
0.005717108
0.008078282
0.007396497
0.004064326
-0.000499631
-0.004706878
-0.007671259
-0.009265912
-0.009813343
-0.009788934
-0.009503094
-0.008911555
-0.007705141
-0.005699553
-0.003136631
-0.000475914
0.001834997
0.003517329
0.004293699
0.00372871
0.001484868
-0.002092838
-0.005727337
-0.007589631
-0.006204274
-0.00122906
0.006376949
0.014555066
0.020917406
0.023571434
0.021850725
0.016520247
0.009351723
0.002401325
-0.002777724
-0.005510919
-0.005884974
-0.004535534
-0.002158732
0.000732957
0.003847377
0.006616648
0.008188979
0.007731957
0.004801407
-0.00032133
-0.006470198
-0.011744205
-0.014284912
-0.013141821
-0.008606447
-0.002097816
0.00425189
0.00830942
0.00888292
0.00630014
0.002239613
-0.001272628
-0.002876381
-0.002355233
-0.000485982
0.001461795
0.002240681
0.001000919
-0.002347846
-0.00696683
-0.011211868
-0.013298121
-0.012255716
-0.008247111
-0.002312407
0.00412364
0.009809598
0.013947259
0.016238793
0.016492782
0.01455662
0.010457498
0.004767899
-0.001347998
-0.006343981
-0.008808144
-0.00817357
-0.005234669
-0.001588127
0.00139713
0.003304066
0.004564813
0.005918698
0.007918828
0.010628471
0.013516255
0.015628952
0.015923516
0.013801077
0.00959993
0.004602394
0.000315174
-0.002385047
-0.003481087
-0.003504426
-0.002892013
-0.001858762
-0.000543151
0.000764538
0.001693998
0.001791526
0.000754636
-0.001343286
-0.0037468
-0.005144683
-0.004412633
-0.001342213
0.003024762
0.006778252
0.008019673
0.005945196
0.00119298
-0.004599393
-0.009606082
-0.012642513
-0.013493984
-0.012616393
-0.010567449
-0.007904216
-0.005436522
-0.004261153
-0.004971256
-0.007068108
-0.00926827
-0.010314636
-0.009672353
-0.007592094
-0.004656404
-0.001346017
0.001885255
0.004395452
0.005574943
0.005397284
0.004617596
0.004245845
0.004823306
0.005962703
0.006504192
0.005283753
0.002324135
-0.001014301
-0.002987667
-0.00272431
-0.000669639
0.00183076
0.003449448
0.003392227
0.001603002
-0.001486901
-0.005338614
-0.009445336
-0.013150704
-0.015588905
-0.015998876
-0.013988418
-0.009571502
-0.00338891
0.003142632
0.00800517
0.009498923
0.007002913
0.001278201
-0.005816081
-0.011933316
-0.014989553
-0.013994202
-0.009393632
-0.003105163
0.002081914
0.003719711
0.001039938
-0.004542979
-0.010158067
-0.012861499
-0.011031429
-0.004836044
0.003896087
0.012436801
0.018070464
0.018965239
0.014691135
0.006353881
-0.003697982
-0.012489582
-0.017433858
-0.017198657
-0.012096315
-0.003782667
0.005328923
0.01286861
0.017174618
0.01767805
0.015093827
0.011217062
0.008238497
0.00774893
0.010028687
0.013985905
0.017764339
0.019396997
0.017483907
0.011890552
0.003962734
-0.003816063
-0.008997842
-0.010355956
-0.008330726
-0.004457976
-0.000605833
0.001737837
0.001906076
0.000285944
-0.001914539
-0.003451649
-0.003789892
-0.003316758
-0.002910373
-0.003272757
-0.004539122
-0.00619774
-0.007168416
-0.006154809
-0.002454739
0.003495006
0.010195856
0.015636603
0.018167032
0.01716729
0.013360111
0.008185719
0.002806476
-0.002345701
-0.007186721
-0.011290874
-0.013705364
-0.013564748
-0.010732101
-0.005949803
-0.000563601
0.003753594
0.005564449
0.004332825
0.000701166
-0.003981945
-0.008169334
-0.010633282
-0.010862383
-0.009379766
-0.00732033
-0.005906495
-0.005911579
-0.007185544
-0.008489324
-0.008184375
-0.005304836
-0.000289262
0.005175839
0.008990672
0.009718974
0.007177412
0.00226504
-0.003585409
-0.009026638
-0.013124957
-0.015493679
-0.016058562
-0.014844442
-0.01190945
-0.007645624
-0.002900046
0.001281883
0.004408134
0.006811757
0.008913269
0.01031731
0.00978337
0.006222367
-0.000312011
-0.008467484
-0.016088588
-0.021017983
-0.021973459
-0.018999605
-0.013439652
-0.007188438
-0.001739876
0.002227887
0.004444428
0.004773304
0.003364607
0.000806129
-0.002145085
-0.004911466
-0.007102795
-0.008471184
-0.008881851
-0.008492434
-0.007745717
-0.006832744
-0.005109517
-0.001462172
0.004401821
0.011258169
0.016954834
0.019542058
0.017888204
0.012154607
0.003892239
-0.004420499
-0.010348886
-0.01227959
-0.009756282
-0.003564539
0.004574446
0.01259915
0.018755727
0.021855321
0.0213141
0.017281783
0.010590248
0.002590916
-0.005103628
-0.01066096
-0.012456183
-0.009993628
-0.004426395
0.001818878
0.006153737
0.007042678
0.004676688
0.000700629
-0.002787737
-0.004174381
-0.002748823
0.001255338
0.007004299
0.013468876
0.019508869
0.023773875
0.024895715
0.022016177
0.01507231
0.004998233
-0.006179699
-0.015771972
-0.021494974
-0.022420421
-0.019205263
-0.013535524
-0.007455973
-0.002455065
0.000914577
0.002748341
0.003157082
0.002087647
-0.000527838
-0.004455884
-0.008873229
-0.012414161
-0.013704293
-0.012068906
-0.00792996
-0.00258112
0.002424338
0.005938666
0.007571645
0.00773223
0.007149364
0.006205559
0.004704955
0.002160501
-0.001470786
-0.00557601
-0.009048106
-0.010829413
-0.010273741
-0.007483809
-0.003439929
0.000320789
0.002472082
0.00278078
0.002252032
0.002245717
0.003293956
0.004889143
0.00597635
0.005791572
0.004015139
0.000895955
-0.002777029
-0.005814316
-0.007392751
-0.007474062
-0.006707329
-0.006145125
-0.006917321
-0.009424948
-0.012878842
-0.015672254
-0.016259724
-0.013785284
-0.00855533
-0.002072017
0.003621437
0.007136837
0.008347375
0.008088354
0.007372847
0.006842706
0.006567893
0.006506175
0.006736451
0.007198343
0.007323328
0.006184357
0.003390033
-0.000483201
-0.004240707
-0.00688012
-0.008015342
-0.007783137
-0.006505209
-0.004530186
-0.002152363
0.000444763
0.003089156
0.005439519
0.006970154
0.007281796
0.006349767
0.004457124
0.001770231
-0.001821714
-0.006441183
-0.011818449
-0.016996001
-0.020390268
-0.020465316
-0.016512541
-0.00920752
-0.000314002
0.007988247
0.013869799
0.016488712
0.016354734
0.014909212
0.013595957
0.012825315
0.011844201
0.00953329
0.005347186
-8.32313E-05
-0.005117328
-0.007999867
-0.007865996
-0.005336319
-0.002143482
-0.000106743
-0.000167819
-0.001998957
-0.004313186
-0.005610756
-0.004948827
-0.00239918
0.001314488
0.005458734
0.009689911
0.013619831
0.01633472
0.016609962
0.01357728
0.007347958
-0.00080318
-0.008798446
-0.014617103
-0.016995837
-0.015831981
-0.012151345
-0.007620041
-0.003643768
-0.000814598
0.000886202
0.001714176
0.0019656
0.001911701
0.001654448
0.001063715
-3.01289E-05
-0.001386315
-0.002376264
-0.002508855
-0.001867805
-0.00085479
0.000187989
0.001165357
0.002059436
0.002764829
0.003012611
0.002504738
0.001219744
-0.000552302
-0.002299511
-0.003311031
-0.002922258
-0.000935513
0.002169701
0.005369766
0.00756281
0.008131868
0.007252296
0.005746019
0.004504865
0.004078408
0.004548491
0.005724179
0.007199464
0.008438209
0.00913343
0.009444641
0.009802261
0.010332348
0.0107921
0.010907025
0.01063414
0.00999159
0.008651998
0.005990586
0.001470146
-0.004884698
-0.012151446
-0.018456511
-0.021504074
-0.019667368
-0.013008163
-0.003380134
0.00628938
0.013079729
0.015205114
0.012469781
0.005917204
-0.002659214
-0.011146188
-0.017507298
-0.02029156
-0.018780948
-0.013174585
-0.004835028
0.003918301
0.010622633
0.013618544
0.012552909
0.00861919
0.003920287
0.000601442
-3.04575E-05
0.002175644
0.006291893
0.010566372
0.012842436
0.011184622
0.004748363
-0.005467884
-0.016728195
-0.025421089
-0.028460357
-0.024593603
-0.01489872
-0.002353362
0.009431738
0.017434873
0.020205271
0.018017798
0.012318942
0.005054122
-0.001811701
-0.006749233
-0.009070049
-0.009119994
-0.008166341
-0.007736566
-0.008735399
-0.01067413
-0.011849229
-0.010438658
-0.005750407
0.001217226
0.008163556
0.012592142
0.012992639
0.009357606
0.002864553
-0.004582531
-0.01082775
-0.014135781
-0.013761299
-0.01018108
-0.004901025
-2.6444E-05
0.002423586
0.00151361
-0.002237954
-0.007313907
-0.012076723
-0.015250078
-0.016137627
-0.014549933
-0.010779688
-0.005452366
0.000598977
0.006319785
0.010618729
0.012880289
0.013390841
0.013033971
0.012571596
0.012203429
0.011570083
0.010124771
0.007619659
0.004307023
0.000813946
-0.002270338
-0.004571614
-0.005865761
-0.006025863
-0.005094637
-0.003197605
-0.00036683
0.003063299
0.006235583
0.008079784
0.008026845
0.006165463
0.002997462
-0.000726375
-0.004214902
-0.006710914
-0.007657611
-0.00695495
-0.004857027
-0.001855712
0.001331238
0.003863809
0.005359489
0.006309986
0.007545734
0.009513318
0.012058682
0.014611701
0.016401999
0.016713478
0.015176475
0.011884127
0.007399658
0.002776764
-0.000869618
-0.002821464
-0.002979051
-0.001790514
-1.09215E-05
0.001597115
0.002643588
0.003178709
0.003600511
0.004329295
0.005373145
0.006016283
0.005125736
0.001889699
-0.003559346
-0.009990308
-0.015597955
-0.018795451
-0.018867392
-0.016050963
-0.011301049
-0.005931976
-0.001258659
0.001785747
0.002998906
0.00276151
0.001712629
0.000467622
-0.000442354
-0.000593678
0.000165884
0.001292595
0.001707973
0.000454401
-0.002521006
-0.006351256
-0.009677165
-0.01133375
-0.010631088
-0.007544022
-0.002714137
0.002496439
0.006503278
0.008106495
0.006789974
0.002879326
-0.002563509
-0.007991249
-0.012150483
-0.014424674
-0.01469194
-0.013063725
-0.009973928
-0.006344728
-0.003210876
-0.001078052
0.000423034
0.002215365
0.005205439
0.009690228
0.015020546
0.019723623
0.021934812
0.020186695
0.014092371
0.004884056
-0.00481736
-0.012248868
-0.015639065
-0.014583173
-0.009713088
-0.002563192
0.004884589
0.010706136
0.013706169
0.013696696
0.011320268
0.007653225
0.00369076
2.89607E-05
-0.003100342
-0.005476452
-0.006849393
-0.007092465
-0.006165896
-0.00401862
-0.000707431
0.003434084
0.007900622
0.012028595
0.014937308
0.015666039
0.013566296
0.008920602
0.003084552
-0.001845377
-0.004161212
-0.003508116
-0.000946159
0.001939695
0.004041204
0.005010971
0.004975428
0.004333199
0.003626629
0.003286458
0.003374994
0.003533704
0.00338661
0.002657398
0.00124367
-0.000979722
-0.003887898
-0.006847248
-0.009001054
-0.010044047
-0.010397546
-0.010789693
-0.011684842
-0.012993602
-0.013896727
-0.013186892
-0.010088583
-0.005163739
-0.000302485
0.002440879
0.002245234
-0.000211219
-0.003586803
-0.006936104
-0.009989611
-0.012561098
-0.014000788
-0.013350049
-0.01002869
-0.004432391
0.002162475
0.008204771
0.012331729
0.013459137
0.010995138
0.005213525
-0.002690581
-0.010879831
-0.017186074
-0.019435589
-0.01630645
-0.008452769
0.001287507
0.009103828
0.012051241
0.009622624
0.003817995
-0.001957194
-0.00485504
-0.003888861
-0.000189114
0.003972741
0.006551077
0.006577787
0.004302258
0.000851949
-0.002318355
-0.004164751
-0.004393798
-0.003222338
-0.001066337
0.001672638
0.004562081
0.007250902
0.009388225
0.010567396
0.010493691
0.009302213
0.007530437
0.00583424
0.00485564
0.005065788
0.006395689
0.007825742
0.007674952
0.004563636
-0.001594334
-0.009123958
-0.015405631
-0.018083906
-0.016164394
-0.01027974
-0.00236327
0.005193119
0.010439829
0.012459872
0.011374113
0.008250703
0.004732738
0.002206537
0.001056755
0.000641001
-0.000103576
-0.001799935
-0.004143553
-0.006031005
-0.006238426
-0.004081567
0.00011305
0.005206455
0.009866712
0.01300506
0.013952614
0.012408705
0.008556027
0.003164151
-0.002514422
-0.007117456
-0.009622781
-0.009543132
-0.007078597
-0.003246421
0.000362115
0.00220958
0.001653798
-0.000715886
-0.003495112
-0.005341988
-0.005695539
-0.004722828
-0.00292177
-0.00070737
0.001496699
0.002868354
0.002064096
-0.001879098
-0.008459296
-0.015518516
-0.020333521
-0.02127342
-0.018465985
-0.013219332
-0.007113661
-0.001498789
0.00267752
0.004894168
0.004877683
0.00260633
-0.001483209
-0.00622397
-0.009874793
-0.010824326
-0.008474232
-0.003457534
0.002655686
0.008114472
0.011549633
0.012325148
0.010663157
0.007566081
0.004410711
0.002272213
0.001271827
0.000562204
-0.001098075
-0.004496784
-0.009332879
-0.014257028
-0.017376907
-0.017182011
-0.013351814
-0.007055207
-0.000602245
0.003723889
0.0048286
0.003122502
-2.93869E-05
-0.003065977
-0.004846747
-0.004980567
-0.003593442
-0.001062959
0.002017953
0.004786262
0.006275144
0.005898254
0.003806647
0.001017356
-0.00106269
-0.001322248
0.000384705
0.003186038
0.005761965
0.00704198
0.006757586
0.005345625
0.003861777
0.00357064
0.005144792
0.007977601
0.010318273
0.010343216
0.007219855
0.001541015
-0.005227119
-0.011427053
-0.015857405
-0.017899819
-0.017518218
-0.015130065
-0.011573397
-0.007881517
-0.005080931
-0.003731168
-0.003763979
-0.004519044
-0.005039068
-0.004512246
-0.002615376
0.000306663
0.003451111
0.005819082
0.006498299
0.004866391
0.000731942
-0.005360776
-0.012049368
-0.017605416
-0.020521462
-0.019970231
-0.015938342
-0.009026859
-0.000312606
0.008609016
0.015863402
0.019784599
0.019389511
0.014584839
0.006381779
-0.003152845
-0.011573605
-0.017013606
-0.0186665
-0.016699403
-0.012049535
-0.006371232
-0.001642568
0.000751419
0.000697465
-0.000915547
-0.002889176
-0.004247074
-0.004524294
-0.003748566
-0.002273333
-0.000500003
0.001391464
0.003471029
0.005888837
0.008511603
0.010847566
0.012414223
0.012933229
0.012384832
0.01088476
0.00859301
0.005761858
0.002798065
0.000259284
-0.001141329
-0.000949645
0.000557384
0.00214615
0.002493816
0.001044547
-0.001662203
-0.0045851
-0.006685325
-0.00709444
-0.005381437
-0.001812511
0.002501043
0.006071522
0.007820978
0.007670403
0.006209677
0.004111593
0.001858277
-0.000408742
-0.002726506
-0.005072479
-0.00718507
-0.008576316
-0.008678554
-0.007032085
-0.003538311
0.001163805
0.005783595
0.009172883
0.011057231
0.012080955
0.012862196
0.013309316
0.012740849
0.010607811
0.007012977
0.002558429
-0.002031064
-0.00610642
-0.008902243
-0.009712606
-0.00831574
-0.005214596
-0.001339115
0.002181208
0.004195094
0.003818044
0.00094402
-0.003410322
-0.007579136
-0.01010614
-0.01034632
-0.008463901
-0.005155068
-0.001368979
0.001920157
0.003909151
0.004133113
0.002579142
-0.000243175
-0.003561109
-0.00665551
-0.008808193
-0.009213722
-0.007329054
-0.003366804
0.001582824
0.005778564
0.007589202
0.006471752
0.00335883
-7.80442E-05
-0.002372149
-0.002851815
-0.001864546
-0.000489946
0.000129641
-0.000542616
-0.002145617
-0.00369948
-0.004288876
-0.003685241
-0.002644015
-0.002404371
-0.003737434
-0.00631727
-0.008778434
-0.009308895
-0.006642022
-0.000912543
0.006107174
0.011845913
0.014205804
0.012664144
0.00845454
0.003802312
0.000561456
-0.000884981
-0.001560614
-0.00283062
-0.005109682
-0.007560889
-0.008711954
-0.007376269
-0.003411449
0.00212795
0.007550926
0.011617236
0.01413316
0.015649771
0.016775734
0.017594393
0.017672544
0.016370368
0.013097077
0.00771355
0.000807741
-0.006207534
-0.0116493
-0.01430033
-0.013684117
-0.010090249
-0.004528583
0.001457079
0.006383959
0.009344327
0.010187448
0.009330306
0.007709426
0.00658186
0.007174415
0.009983243
0.014244714
0.018190584
0.019719022
0.017389643
0.011207212
0.002919042
-0.004782621
-0.00943747
-0.009788185
-0.006061404
0.000219947
0.006801055
0.011513714
0.013006985
0.011261222
0.007258344
0.002509875
-0.001632069
-0.004306008
-0.005294242
-0.004634188
-0.002339603
0.001334667
0.005610645
0.00916635
0.010638959
0.009414078
0.005902694
0.001177242
-0.003501588
-0.007163868
-0.009283416
-0.009845996
-0.009297013
-0.008483708
-0.00819257
-0.008781378
-0.01000369
-0.011262562
-0.011923579
-0.011826426
-0.011282099
-0.010723535
-0.010087622
-0.008603076
-0.005221176
0.00045017
0.007511425
0.013963103
0.017782487
0.017960146
0.014774105
0.009528842
0.00392478
-0.000438074
-0.002637273
-0.002760119
-0.001743194
-0.000816088
-0.000747572
-0.001392584
-0.001869304
-0.001186127
0.00087256
0.003607628
0.006066544
0.007674526
0.008347321
0.008139151
0.006969297
0.004714001
0.001397727
-0.002801279
-0.007267068
-0.010940429
-0.012663444
-0.011378292
-0.00653433
0.001156038
0.009480928
0.015500313
0.016935507
0.013177093
0.005458999
-0.003614692
-0.011053425
-0.014606828
-0.013353149
-0.00788671
-6.51441E-05
0.007681483
0.013205092
0.015261586
0.013676089
0.008965839
0.002111311
-0.005537146
-0.012380168
-0.016900931
-0.018029624
-0.01538106
-0.009468357
-0.00177103
0.005553261
0.01039792
0.011678954
0.009851776
0.006737143
0.004603892
0.004921795
0.00752695
0.010713258
0.012097867
0.009811686
0.003485157
-0.005389091
-0.014138512
-0.020131671
-0.022097757
-0.020531156
-0.017084222
-0.013422264
-0.010378554
-0.007967757
-0.005720916
-0.002975301
0.000584421
0.004458085
0.007487719
0.008585579
0.007358825
0.004217053
8.72593E-05
-0.004052063
-0.007588393
-0.010419384
-0.012393499
-0.013045687
-0.011912554
-0.008893683
-0.004503853
6.58322E-05
0.003337838
0.004261036
0.002616282
-0.000934175
-0.005161868
-0.008580057
-0.010048007
-0.009154569
-0.006231617
-0.00194338
0.002964229
0.007319802
0.009611389
0.008794282
0.005379514
0.001327709
-0.001200635
-0.001125966
0.000937483
0.003348919
0.004429864
0.003220775
-0.000136661
-0.00447398
-0.00819198
-0.009910764
-0.009119298
-0.006279209
-0.002365187
0.001731044
0.005332409
0.007840465
0.008690062
0.00748611
0.004486614
0.000946752
-0.001475928
-0.001724461
3.63402E-05
0.002829056
0.0054113
0.006980528
0.007504355
0.007528499
0.007517741
0.007461806
0.006983802
0.005684035
0.003504749
0.000764971
-0.001972238
-0.004312162
-0.006327386
-0.008596172
-0.011783927
-0.015860889
-0.01969253
-0.021254423
-0.018642897
-0.011413938
-0.001148014
0.009194027
0.016769366
0.019911301
0.018773404
0.014929987
0.010332253
0.006176873
0.002729132
-0.000175567
-0.002462767
-0.003854337
-0.004203287
-0.00384069
-0.00331981
-0.002896726
-0.002315574
-0.001144114
0.00067161
0.002574584
0.003588674
0.003020743
0.000932724
-0.001944405
-0.004706824
-0.006831028
-0.00825771
-0.009024766
-0.008908665
-0.007326485
-0.00382281
0.00127584
0.006738319
0.010823523
0.012022872
0.009713567
0.004708378
-0.000900285
-0.004960544
-0.006362282
-0.005611552
-0.004195309
-0.003562984
-0.004306062
-0.005963985
-0.007361763
-0.007228746
-0.004860293
-0.000544222
0.004619143
0.009159551
0.011776858
0.01174287
0.009274963
0.005531536
0.002123033
0.000365066
0.000543794
0.001792495
0.002722703
0.002210868
1.41856E-05
-0.003074326
-0.005688312
-0.006747952
-0.006112522
-0.004411617
-0.002426693
-0.000630241
0.000825238
0.001969239
0.002899984
0.003790316
0.004780318
0.005726962
0.006169426
0.00569838
0.004195796
0.002063025
-0.000134889
-0.002039952
-0.003839137
-0.00603384
-0.008804558
-0.011621095
-0.013377456
-0.01294345
-0.009612509
-0.003606773
0.003826341
0.010786267
0.015605929
0.017605148
0.017174677
0.015232307
0.012581172
0.009650994
0.006864432
0.004931856
0.004454545
0.005181616
0.006095285
0.006238312
0.005189431
0.002918667
-0.000197359
-0.003243744
-0.005043944
-0.004896099
-0.002945004
4.57666E-05
0.003207987
0.005746606
0.007078437
0.006719532
0.004428266
0.000429028
-0.004476226
-0.009015347
-0.011971914
-0.01249606
-0.010220799
-0.005633502
-4.42143E-05
0.005142007
0.008975148
0.011034371
0.011293714
0.010025046
0.007680144
0.004796162
0.001825625
-0.000978814
-0.003507745
-0.005667974
-0.007418607
-0.008833888
-0.009937957
-0.010508191
-0.010014074
-0.007911173
-0.004108543
0.000806774
0.005840067
0.010025744
0.01277034
0.013864721
0.013373441
0.011273911
0.007329218
0.001473253
-0.005701589
-0.012978294
-0.018958337
-0.02252737
-0.023392757
-0.022137472
-0.019495704
-0.015851517
-0.011191154
-0.005613
0.000216897
0.005005834
0.00742348
0.006939427
0.004044311
-0.000312601
-0.005167645
-0.009595697
-0.012693953
-0.013586105
-0.011580144
-0.006614244
0.000490582
0.00812812
0.014520757
0.018465879
0.019459628
0.017540917
0.01312293
0.007115803
0.000931711
-0.003775383
-0.005648009
-0.004280584
-0.000548023
0.00384593
0.00717623
0.008153438
0.006493268
0.003200013
0.000350503
9.39437E-05
0.003422903
0.009529645
0.016116212
0.020538213
0.020999838
0.017162416
0.00994031
0.000890491
-0.008135188
-0.015236054
-0.019045483
-0.019436721
-0.017294905
-0.01375285
-0.00935258
-0.004052771
0.002143205
0.008630106
0.014485055
0.018883132
0.021456493
0.022344631
0.021917371
0.020426722
0.01794998
0.014433082
0.00980992
0.004166193
-0.001997397
-0.007716117
-0.011774291
-0.013175228
-0.011628269
-0.007850638
-0.003321097
0.000370677
0.002174733
0.001820219
-0.000340597
-0.003461706
-0.006463181
-0.008366957
-0.008521814
-0.006784991
-0.003723779
-0.000531958
0.001582612
0.001986908
0.000760474
-0.001638812
-0.004622945
-0.007395375
-0.009079741
-0.009214525
-0.008087868
-0.006528223
-0.005397604
-0.005041642
-0.00527331
-0.005783325
-0.006555681
-0.007708944
-0.00919697
-0.010633556
-0.011486258
-0.011358111
-0.010008187
-0.007359031
-0.003503032
0.000862286
0.004575792
0.00654482
0.006280231
0.004000579
0.000488873
-0.003126195
-0.005465263
-0.005334334
-0.002281953
0.002931835
0.008531079
0.012705676
0.014568666
0.014131128
0.011527579
0.006833065
0.000462214
-0.00621926
-0.01120213
-0.012806419
-0.010600799
-0.00548213
0.000760574
0.006153896
0.009069836
0.008934305
0.006507615
0.003637177
0.002267664
0.00337382
0.00643969
0.009869175
0.012002641
0.011908485
0.009569257
0.005595391
0.000889743
-0.00362829
-0.007233188
-0.009529327
-0.010581582
-0.010980635
-0.011555313
-0.012795718
-0.014273893
-0.014632529
-0.012357372
-0.006991402
0.000230117
0.006730988
0.010011721
0.009050948
0.004720426
-0.0008065
-0.005067008
-0.006338994
-0.004309641
5.13388E-05
0.005214917
0.009834972
0.012832593
0.013383396
0.011245861
0.007001142
0.001953557
-0.00254633
-0.005667977
-0.00733666
-0.007846194
-0.007460685
-0.006278091
-0.004525584
-0.002947738
-0.002453566
-0.003410646
-0.005258324
-0.006781302
-0.006744046
-0.004337961
0.000220751
0.005661713
0.010088372
0.011959016
0.010855162
0.007468231
0.003168112
-0.000466173
-0.002067036
-0.001008093
0.002277454
0.006473407
0.010020547
0.011734461
0.011157377
0.008535094
0.004581463
0.000324541
-0.002979904
-0.004223895
-0.003052061
-0.000266411
0.00227285
0.002552802
-0.000362547
-0.005744894
-0.011658988
-0.016002731
-0.017139611
-0.014383829
-0.008335914
-0.00068885
0.006534166
0.011922563
0.014778551
0.015103788
0.013413963
0.01055894
0.007330183
0.004178078
0.001307101
-0.001162469
-0.003274847
-0.005217647
-0.007202092
-0.009044633
-0.010196396
-0.010055617
-0.008395499
-0.00533648
-0.001324822
0.002994141
0.006881507
0.009716139
0.011245757
0.01163876
0.011529242
0.011539359
0.011722156
0.011147211
0.00830787
0.00224336
-0.006165195
-0.014287268
-0.019081772
-0.01872731
-0.013234214
-0.004189
0.005859009
0.014070847
0.018087001
0.016680716
0.010491222
0.002025503
-0.005342572
-0.008984885
-0.007905976
-0.0029867
0.003526265
0.008948383
0.011235474
0.009594466
0.004360499
-0.003304123
-0.011523723
-0.017936112
-0.020357399
-0.017643477
-0.010402369
-0.00092925
0.008044721
0.014548805
0.017696843
0.017284787
0.013638836
0.007521763
-2.49365E-05
-0.00784736
-0.014651307
-0.0189252
-0.019488746
-0.016222308
-0.01045199
-0.004475054
-0.000202501
0.001975661
0.003096806
0.004515192
0.006758498
0.009249907
0.010974526
0.011362925
0.0106153
0.009300278
0.00769037
0.005460554
0.00211575
-0.002320224
-0.007130733
-0.011131418
-0.013125658
-0.012369682
-0.008774367
-0.003219658
0.002414646
0.005759987
0.005177228
0.000801528
-0.005342577
-0.010152604
-0.010791033
-0.006207057
0.002390611
0.012014518
0.019324196
0.022051236
0.019706979
0.01340561
0.005261915
-0.002102789
-0.006268553
-0.006056423
-0.002016719
0.00389609
0.009203338
0.011780711
0.010447971
0.005411789
-0.001749027
-0.008657191
-0.013014104
-0.013471876
-0.010047797
-0.003988106
0.002570896
0.007256685
0.008256214
0.005108876
-0.000966819
-0.007564306
-0.012352814
-0.014128339
-0.013099319
-0.010435768
-0.007616289
-0.005798105
-0.005462967
-0.006293828
-0.007353574
-0.007397626
-0.005522753
-0.001848964
0.002447998
0.005951139
0.007696473
0.007483593
0.005898897
0.003875699
0.002323334
0.001898483
0.002882328
0.004927097
0.007168207
0.008565876
0.008265636
0.005852431
0.001571903
-0.003578456
-0.008169874
-0.011011676
-0.011653263
-0.010415696
-0.008166556
-0.006032127
-0.005087304
-0.005958097
-0.008441154
-0.011437704
-0.01325391
-0.012249189
-0.007685392
-0.000209992
0.008334738
0.015628625
0.019681446
0.019633005
0.015987374
0.010489085
0.005379462
0.00268545
0.003325107
0.006555413
0.010122732
0.011454133
0.008999231
0.003096806
-0.004050306
-0.009482488
-0.010680231
-0.006675748
0.00148192
0.011067394
0.018637593
0.021419071
0.01837622
0.010548982
0.000308701
-0.009772978
-0.017688326
-0.022127673
-0.022699248
-0.019859963
-0.014556249
-0.008012343
-0.001618583
0.003241868
0.005744732
0.0060674
0.005384276
0.00516449
0.006408642
0.009231816
0.012845331
0.015757736
0.016111664
0.012607881
0.005495723
-0.003126461
-0.010332723
-0.013944045
-0.013502494
-0.010163204
-0.005671777
-0.001414214
0.001957891
0.004527665
0.006856402
0.009528469
0.012512871
0.014979121
0.015810143
0.014366599
0.010790767
0.006058408
0.00169566
-0.000835039
-0.000788524
0.001551292
0.004938544
0.007735435
0.008502385
0.006623766
0.002622762
-0.002082831
-0.005861427
-0.007554785
-0.006573616
-0.002770825
0.003459782
0.010865866
0.017475024
0.021401841
0.021731361
0.018759059
0.013554799
0.007399612
0.001314225
-0.003990939
-0.008193426
-0.011344783
-0.013730636
-0.015439572
-0.016176385
-0.015455951
-0.012960366
-0.008956898
-0.004427517
-0.00048962
0.002274729
0.003950959
0.004706508
0.004135686
0.001625919
-0.002708297
-0.00749065
-0.010796166
-0.011258756
-0.008951166
-0.00532154
-0.002241862
-0.000918329
-0.001277984
-0.002185444
-0.002145832
-0.000282681
0.00326066
0.007386439
0.0106054
0.011784784
0.010723163
0.00797252
0.004244829
0.000269035
-0.003235124
-0.005525376
-0.006061996
-0.00461717
-0.001435573
0.002749086
0.006811059
0.009541202
0.010058819
0.008298605
0.004983456
0.001179651
-0.002168739
-0.004370024
-0.004907712
-0.003505492
-0.000413447
0.003732779
0.008305463
0.012657557
0.015827003
0.016577251
0.014146275
0.008843361
0.002093209
-0.004162397
-0.008224318
-0.00931886
-0.008048642
-0.005847302
-0.003831703
-0.002069719
0.000322612
0.004205483
0.009438276
0.014750129
0.0185473
0.02006348
0.019631402
0.018050024
0.015583453
0.011703636
0.005744844
-0.002274456
-0.011402214
-0.019803865
-0.025339145
-0.026370686
-0.022673936
-0.015792697
-0.00833464
-0.002592368
0.000613801
0.001891143
0.002168046
0.001843883
0.000826852
-0.000852268
-0.002766858
-0.004338067
-0.005203133
-0.005384647
-0.005056789
-0.004311733
-0.002966575
-0.000714974
0.002575605
0.006625962
0.010652981
0.013816968
0.015499674
0.015454818
0.013860648
0.011257742
0.008351333
0.005698487
0.003588949
0.001905065
0.000161979
-0.002170237
-0.005415
-0.009236634
-0.012500024
-0.013637121
-0.011630357
-0.006565323
0.000319396
0.00691924
0.011168669
0.012162311
0.010456643
0.007481397
0.004689323
0.002963741
0.002801283
0.004390369
0.007415023
0.010746659
0.012719327
0.011732056
0.007018326
-0.000625313
-0.008909789
-0.015017175
-0.016729911
-0.013210178
-0.005442088
0.003864237
0.011131252
0.013555697
0.010359915
0.003024118
-0.005370464
-0.011468427
-0.01292851
-0.00943538
-0.002841212
0.003754187
0.007484499
0.00700339
0.003208201
-0.001262029
-0.003559076
-0.002264342
0.001767065
0.006071678
0.00843328
0.008394848
0.00714754
0.006279853
0.006519713
0.007235972
0.006854263
0.003993993
-0.001514093
-0.008292078
-0.014033761
-0.016579446
-0.014985169
-0.009852261
-0.003184009
0.002441732
0.004963812
0.003735291
-0.000288623
-0.005145381
-0.008699374
-0.009506364
-0.007342602
-0.003278434
0.000931973
0.003655533
0.004009195
0.002164247
-0.000878711
-0.003846357
-0.00574612
-0.006047216
-0.004625995
-0.001470199
0.003111583
0.008150924
0.0121037
0.013618275
0.012448367
0.009678025
0.007037274
0.005688421
0.005600473
0.005740395
0.00479434
0.001897083
-0.002905663
-0.008668435
-0.013894054
-0.016893389
-0.016476353
-0.012686838
-0.006821881
-0.000888675
0.003159062
0.003968676
0.00136877
-0.003229819
-0.00736202
-0.008891048
-0.007027097
-0.002496114
0.002967113
0.007329323
0.008882383
0.006838738
0.001603271
-0.00534991
-0.01207822
-0.016704487
-0.018176348
-0.016674996
-0.013448918
-0.009986191
-0.007085027
-0.004552241
-0.001719645
0.001788635
0.005701212
0.009418787
0.012480537
0.01471983
0.015939146
0.015654272
0.013459411
0.009645487
0.005390332
0.002257819
0.001044176
0.001292116
0.001643471
0.000588753
-0.002719708
-0.007907483
-0.01322335
-0.016480691
-0.016253678
-0.012534713
-0.006625649
-0.000622268
0.003495214
0.00451744
0.002269747
-0.002468444
-0.008272805
-0.013555162
-0.016866618
-0.016980044
-0.013099585
-0.005313669
0.004898618
0.014868692
0.021552948
0.022827825
0.018430981
0.010155283
0.001203418
-0.005259715
-0.007530642
-0.006150692
-0.003197017
-0.001068102
-0.001365503
-0.004404447
-0.009154308
-0.013489487
-0.014960651
-0.011908913
-0.004444273
0.005255216
0.01378892
0.018138607
0.016909659
0.010680714
0.001616069
-0.007339541
-0.013573627
-0.015684398
-0.013719976
-0.00910838
-0.00406251
-0.000907356
-0.001231628
-0.005273206
-0.011868872
-0.01894035
-0.024076897
-0.025219079
-0.021390008
-0.013198352
-0.002649696
0.007657924
0.015395612
0.01910291
0.018514426
0.014374734
0.00815687
0.00180481
-0.00274962
-0.00423893
-0.002518701
0.001252506
0.005017504
0.006823752
0.005741201
0.002144493
-0.002607671
-0.006701708
-0.008639102
-0.008063891
-0.005848368
-0.003152591
-0.000624891
0.001647159
0.003739249
0.005558454
0.006697799
0.006514521
0.004635046
0.001405219
-0.002124258
-0.004721866
-0.005742058
-0.005478594
-0.004916657
-0.004895782
-0.005363455
-0.005562365
-0.004957552
-0.003485104
-0.001395424
0.00085682
0.002494991
0.002765523
0.001867378
0.001277019
0.002830885
0.007377502
0.013988586
0.020240603
0.023473052
0.022243299
0.017022765
0.009865963
0.003282018
-0.001016657
-0.002997729
-0.004246593
-0.006643257
-0.010873523
-0.01569356
-0.018873284
-0.018856744
-0.0155819
-0.010086393
-0.003786787
0.002035028
0.006295752
0.008389769
0.008413751
0.006932952
0.004579218
0.001645508
-0.00171118
-0.005223154
-0.008199527
-0.00978096
-0.009540942
-0.007830028
-0.005665463
-0.00414955
-0.003790859
-0.004401345
-0.005462751
-0.006583091
-0.007790039
-0.009480346
-0.012054186
-0.015386571
-0.018434775
-0.019262477
-0.01603993
-0.00844088
0.001809465
0.01187455
0.019388168
0.023330612
0.023915887
0.021810149
0.017631591
0.011958157
0.005526498
-0.000814752
-0.006271291
-0.010290336
-0.012543116
-0.012881092
-0.011393228
-0.008511226
-0.004785944
-0.000730928
0.003291329
0.007114568
0.01060936
0.0135822
0.015722143
0.016712679
0.016130508
0.013498427
0.00860452
0.001826481
-0.005690244
-0.012397839
-0.016738158
-0.017562381
-0.014382229
-0.007665855
0.001124514
0.010048489
0.01724988
0.021443373
0.022058411
0.019272708
0.013980181
0.007695352
0.001995262
-0.002135655
-0.004518991
-0.005549835
-0.005920412
-0.006402005
-0.007778372
-0.01047763
-0.014272284
-0.018304014
-0.021531325
-0.023127531
-0.022506446
-0.019302847
-0.013779344
-0.007161033
-0.001391674
0.001687099
0.001137582
-0.00256741
-0.007626877
-0.011467298
-0.011837874
-0.008050236
-0.001422615
0.005373513
0.00982988
0.01073595
0.00861924
0.005198856
0.002516568
0.002109595
0.004383518
0.008492167
0.012778208
0.015481641
0.0152853
0.011679226
0.005050265
-0.003334148
-0.011529018
-0.017412068
-0.019496076
-0.017507245
-0.012656593
-0.00712699
-0.003258308
-0.002529577
-0.004945831
-0.009333521
-0.014154734
-0.017947407
-0.019405938
-0.017625971
-0.01249044
-0.00489776
0.003418941
0.01027802
0.013888539
0.013389766
0.009140394
0.002576523
-0.004217251
-0.009000086
-0.010023864
-0.006715085
-0.000190719
0.007083949
0.012343824
0.013760336
0.011139873
0.005724445
-0.000472492
-0.005292904
-0.007010406
-0.004876727
0.000499892
0.007495788
0.014248936
0.019586376
0.022963246
0.023971663
0.022127946
0.017246247
0.009870195
0.001162097
-0.0073146
-0.014222231
-0.018871301
-0.021196934
-0.021284614
-0.019262166
-0.015536349
-0.011023884
-0.007059867
-0.004683864
-0.004206233
-0.005245264
-0.006978446
-0.008443988
-0.008848551
-0.007940019
-0.006107166
-0.003986654
-0.001938673
0.000210208
0.002579356
0.004828869
0.006442309
0.00749483
0.008820291
0.011380857
0.015491006
0.020406697
0.024493561
0.025844876
0.023354004
0.017510031
0.010233915
0.00366726
-0.001072645
-0.003906899
-0.005255752
-0.005580453
-0.00540167
-0.005367412
-0.006268342
-0.008654353
-0.012611464
-0.017461048
-0.02194798
-0.024852249
-0.025684127
-0.024817723
-0.023057454
-0.021130553
-0.019229666
-0.016837981
-0.01335138
-0.00885551
-0.004309645
-0.0010742
-0.00024987
-0.002346135
-0.006882312
-0.012360475
-0.016683236
-0.018072394
-0.015756719
-0.009930356
-0.001411534
0.008777843
0.019665387
0.030280312
0.039476104
0.045724858
0.04742689
0.043403727
0.033479101
0.018769499
0.001432526
-0.015879611
-0.030535368
-0.040684496
-0.045878162
-0.047138375
-0.046075686
-0.044037233
-0.041618891
-0.038877238
-0.035769452
-0.032299389
-0.028121525
-0.02213934
-0.013016721
-0.00015924
0.015619478
0.032305282
0.047483148
0.059216326
0.066600247
0.069671256
0.068867426
0.064534226
0.056926771
0.046619149
0.034632031
0.022168888
0.009979327
-0.001923376
-0.013984628
-0.026240774
-0.037640792
-0.046347601
-0.050774632
-0.050429589
-0.046090553
-0.039356676
-0.032004924
-0.025382867
-0.019978036
-0.015274369
-0.01009821
-0.003214187
0.005997072
0.017183835
0.029079149
0.039851016
0.04788316
0.052313457
0.053337179
0.052055181
0.050134594
0.049195979
0.050171847
0.052658972
0.054705294
0.05349706
0.046933671
0.034720723
0.018369525
0.000436414
-0.016226318
-0.029096751
-0.036643235
-0.038922404
-0.037603473
-0.035160883
-0.033871339
-0.035097398
-0.039062913
-0.044936755
-0.051160884
-0.055916902
-0.057615615
-0.055356575
-0.049006978
-0.039179988
-0.026858698
-0.013171427
0.000990639
0.015304992
0.029971667
0.045181703
0.060472995
0.074522758
0.085530952
0.092047344
0.093216823
0.08871014
0.078547046
0.063149769
0.043629336
0.021654482
-0.001007404
-0.022722486
-0.042010716
-0.057727931
-0.069206959
-0.076125026
-0.078221879
-0.075636636
-0.069190472
-0.060415678
-0.051211535
-0.043221514
-0.036913129
-0.031326836
-0.02464761
-0.015408567
-0.003481402
0.00964586
0.021591598
0.03034969
0.035297283
0.037293557
0.037817275
0.038103382
0.038539367
0.038725269
0.037938942
0.035707786
0.032192815
0.028257382
0.024883565
0.022400346
0.019922213
0.015858528
0.009036758
-0.000240395
-0.010364468
-0.019476381
-0.026598282
-0.031845205
-0.036007115
-0.040003623
-0.044292125
-0.048354257
-0.050835011
-0.050312683
-0.045837366
-0.037156085
-0.024965454
-0.010848512
0.003127599
0.014962001
0.023032313
0.026458855
0.025211064
0.020235741
0.013418519
0.006971603
0.00271168
0.001649146
0.00416405
0.010147837
0.018801121
0.028670508
0.038005741
0.04521709
0.049106973
0.049005594
0.044994314
0.037995368
0.029688303
0.021784946
0.01517504
0.009685367
0.004457608
-0.001274011
-0.007527902
-0.013430917
-0.017421965
-0.018051348
-0.014808086
-0.008635666
-0.001426891
0.004990045
0.009545865
0.011994021
0.012679393
0.012126234
0.010748797
0.008578825
0.005478911
0.001632228
-0.002204927
-0.005180923
-0.007064573
-0.008382539
-0.010038106
-0.012744428
-0.016659359
-0.021133229
-0.024870821
-0.026447541
-0.02498403
-0.020528037
-0.013937293
-0.006560652
0.000424109
0.006544554
0.012131538
0.017880445
0.024286623
0.031095653
0.037056104
0.040234866
0.038934512
0.032599367
0.021985086
0.008850705
-0.004595156
-0.016348356
-0.025064109
-0.030345827
-0.032636614
-0.032935301
-0.032517784
-0.032459706
-0.033236665
-0.03447573
-0.035211526
-0.034352561
-0.031175406
-0.025436882
-0.017384023
-0.007661572
0.002747428
0.012652569
0.020950104
0.026849958
0.030114629
0.031122291
0.030624157
0.029096305
0.026579844
0.022872492
0.017892834
0.01170339
0.004251113
-0.004806415
-0.015969627
-0.029119423
-0.042740264
-0.054177484
-0.060957713
-0.062498621
-0.060445016
-0.057637469
-0.05627261
-0.056574774
-0.056691089
-0.053958538
-0.046826145
-0.036079971
-0.024350326
-0.014370458
-0.007604196
-0.004000476
-0.002694712
-0.0026058
-0.002679883
-0.001850628
0.00076159
0.005764743
0.01334634
0.023138108
0.033852433
0.043458461
0.050005257
0.052386451
0.050529138
0.045111783
0.037134504
0.027561287
0.017006955
0.005874145
-0.005257648
-0.015573405
-0.024175302
-0.030334127
-0.033324949
-0.032373755
-0.027104188
-0.018246693
-0.007734432
0.002012967
0.00917052
0.012942534
0.013449339
0.011340283
0.007483911
0.002670244
-0.002534661
-0.007828904
-0.01288088
-0.017425945
-0.021427004
-0.025002408
-0.028103071
-0.030295578
-0.030882405
-0.028931148
-0.02352225
-0.014108439
-0.000838417
0.015477188
0.033726012
0.052829891
0.07167111
0.088830906
0.1025769
0.111171733
0.113237433
0.107846093
0.094679112
0.07425823
0.047956172
0.017738701
-0.014014704
-0.044458224
-0.070528506
-0.089279956
-0.098682043
-0.098198095
-0.088998019
-0.073574722
-0.055017681
-0.036113832
-0.018591915
-0.002707529
0.012309061
0.027417235
0.042999506
0.058444047
0.072285798
0.082696349
0.088101818
0.087430145
0.080381896
0.06773906
0.05150305
0.034617103
0.020052292
0.009748096
0.003786628
0.000271497
-0.0037681
-0.010750719
-0.021002186
-0.032632427
-0.042572146
-0.048025737
-0.047684708
-0.042279181
-0.034005089
-0.025088876
-0.016587237
-0.008347832
0.000410634
0.010247583
0.021205997
0.032894748
0.045066483
0.057721254
0.070643558
0.082949755
0.092919722
0.098338043
0.09705926
0.087932094
0.071608034
0.050462384
0.027686913
0.006192206
-0.012168758
-0.026622286
-0.037124429
-0.04409929
-0.048147132
-0.049709989
-0.04876008
-0.044843488
-0.037648199
-0.027453308
-0.015213968
-0.002086973
0.011055599
0.023672526
0.035023355
0.043979768
0.049546359
0.051318135
0.049524301
0.045112733
0.039579751
0.034571076
0.031179855
0.029590228
0.029152523
0.028858114
0.027755006
0.025043971
0.020038673
0.012133337
0.000951551
-0.013252105
-0.029192906
-0.04456963
-0.056953499
-0.064955298
-0.068804502
-0.069763568
-0.06898383
-0.067028295
-0.06419688
-0.060997726
-0.058171341
-0.056119504
-0.05441774
-0.051714305
-0.046153545
-0.036290953
-0.022019953
-0.005028927
0.01180751
0.025588944
0.034420215
0.037594913
0.035213083
0.027997405
0.017357218
0.005391569
-0.005368417
-0.012646942
-0.015151625
-0.012816093
-0.006620978
0.001862618
0.01084183
0.018651723
0.024146475
0.026736369
0.0261778
0.022412797
0.015816592
0.007531259
-0.000921348
-0.008415214
-0.014720275
-0.020316357
-0.025650847
-0.030300393
-0.032991135
-0.032386693
-0.02792909
-0.020015024
-0.009729132
0.001398327
0.011461918
0.018458781
0.021153383
0.019776056
0.016010414
0.012158591
0.010065752
0.010378996
0.012410168
0.014795802
0.016422516
0.017060568
0.017527705
0.019203183
0.023046491
0.029157887
0.036964515
0.045530171
0.053492673
0.059013925
0.060116173
0.055474225
0.045096056
0.03034877
0.013470749
-0.00313685
-0.017429202
-0.028050979
-0.034448541
-0.037128638
-0.037430486
-0.036987011
-0.036973473
-0.037738393
-0.038894977
-0.039870903
-0.04055189
-0.04162256
-0.044273644
-0.04911295
-0.054997016
-0.058998018
-0.057666239
-0.048738567
-0.032055276
-0.009368337
0.016404545
0.042389292
0.066312943
0.086364432
0.100710318
0.107678117
0.106358281
0.09712374
0.081708052
0.062627675
0.042187098
0.021735386
0.001745888
-0.017694842
-0.036103232
-0.052243909
-0.064337656
-0.070790034
-0.071184916
-0.066471246
-0.058310211
-0.048399345
-0.038334156
-0.029724927
-0.023718764
-0.020549049
-0.019353821
-0.018552559
-0.016592149
-0.012794818
-0.007656772
-0.002484575
0.001346478
0.002955743
0.002431651
0.000957062
0.000253812
0.001685741
0.00549351
0.010958132
0.017023445
0.022631736
0.026687233
0.028050217
0.02585407
0.019945167
0.011076914
0.000815809
-0.009066051
-0.017355347
-0.023769503
-0.028472367
-0.031525659
-0.032446714
-0.030390434
-0.024816773
-0.016303996
-0.006819149
0.000877754
0.004110849
0.001332801
-0.007125372
-0.019063884
-0.031393473
-0.041511714
-0.048108509
-0.051314572
-0.052538333
-0.053780185
-0.05649122
-0.060751622
-0.065271902
-0.068343071
-0.068615848
-0.065456249
-0.058777559
-0.048722535
-0.035423448
-0.019046499
7.17251E-05
0.021128306
0.043020941
0.064568267
0.084756036
0.102757401
0.117671912
0.12807974
0.131919413
0.126955548
0.111919478
0.087171606
0.054608697
0.017320227
-0.020873134
-0.056198678
-0.08590255
-0.108681127
-0.124461452
-0.134005549
-0.138306363
-0.138088663
-0.133562922
-0.124567217
-0.11077519
-0.091912348
-0.068246545
-0.040863383
-0.01153405
0.017658359
0.044676888
0.067840009
0.085856732
0.097653126
0.102357755
0.099659727
0.090106742
0.0747548
0.054577469
0.030444043
0.00361045
-0.023760618
-0.048683261
-0.068009443
-0.079398276
-0.082330218
-0.078312082
-0.070014649
-0.060004426
-0.049808032
-0.039521657
-0.02819368
-0.014955557
0.000162469
0.016291693
0.032059601
0.04584392
0.056022807
0.061369558
0.06138251
0.056316136
0.047059589
0.034762276
0.02061664
0.005861267
-0.008259371
-0.020768976
-0.031035277
-0.038712587
-0.043607617
-0.045776144
-0.045392239
-0.042579929
-0.037424964
-0.030097886
-0.021205596
-0.011945622
-0.003795712
0.001978678
0.004896867
0.005495632
0.005348859
0.006288649
0.009408742
0.014367468
0.019766515
0.023931366
0.025602775
0.02417213
0.020059626
0.014912479
0.011067401
0.010436251
0.013397848
0.018467753
0.022855604
0.023910909
0.020416279
0.01260028
0.001401685
-0.012116332
-0.026756028
-0.040889725
-0.052341882
-0.058854153
-0.059048086
-0.053268239
-0.043656643
-0.033236987
-0.024578082
-0.018707183
-0.014803598
-0.010959161
-0.005330047
0.002647019
0.011758504
0.019703399
0.024540136
0.025579865
0.023508814
0.020038433
0.017366636
0.017020578
0.019077285
0.022503774
0.026081104
0.029158965
0.031689555
0.033809051
0.035776955
0.037887725
0.040208806
0.042425294
0.043841966
0.043520852
0.040623809
0.034945398
0.02722136
0.018902091
0.011578336
0.006381034
0.003648322
0.003051431
0.003959211
0.005736607
0.007773293
0.009313347
0.009596403
0.008356052
0.006078703
0.003657578
0.002101143
0.002300961
0.004771597
0.009382818
0.015544531
0.022432888
0.029300368
0.035588248
0.040729452
0.044113118
0.045308023
0.044630734
0.042994438
0.041074658
0.038695929
0.034977395
0.029103824
0.020854467
0.010417848
-0.001820524
-0.015186731
-0.028539289
-0.040663862
-0.050838465
-0.058789675
-0.064292087
-0.067065909
-0.067069068
-0.06488534
-0.061511523
-0.0580246
-0.055026602
-0.052374343
-0.049198849
-0.044575102
-0.038379561
-0.031448545
-0.025184703
-0.021151907
-0.020477671
-0.023312784
-0.028362884
-0.033107284
-0.034546866
-0.030302095
-0.019354173
-0.001956984
0.020790275
0.046968947
0.073643662
0.096979942
0.113138972
0.118986849
0.112423991
0.092479238
0.059681074
0.016258939
-0.034022809
-0.086470834
-0.136097986
-0.178233839
-0.20903899
-0.226006989
-0.228496465
-0.217702966
-0.196092045
-0.166481255
-0.131295416
-0.092116817
-0.049912065
-0.005745727
0.03841242
0.07969108
0.114620729
0.139841575
0.152732726
0.151902185
0.137522741
0.111334268
0.076483087
0.03732836
-0.001176379
-0.034422421
-0.059240747
-0.074260824
-0.079516909
-0.076050603
-0.065845492
-0.051840906
-0.037615997
-0.026627442
-0.021150879
-0.021593978
-0.026524919
-0.033449564
-0.039741188
-0.04312833
-0.042085494
-0.036076545
-0.025413445
-0.010861535
0.006455631
0.025095314
0.043314159
0.059384122
0.071805671
0.079386736
0.081577424
0.078622572
0.071372151
0.060792128
0.047943588
0.034109812
0.020918854
0.010036559
0.002710557
-0.000674284
-0.00073204
0.001006443
0.002755632
0.003342565
0.00266051
0.001379904
0.00012317
-0.001006435
-0.002414118
-0.004469007
-0.007221901
-0.010313841
-0.013139371
-0.015055728
-0.015531538
-0.014435873
-0.012261832
-0.009820794
-0.007744655
-0.006300629
-0.005398199
-0.004792421
-0.004279032
-0.003488529
-0.001862026
0.001032342
0.004952467
0.008917876
0.011612316
0.012035455
0.010217269
0.007268036
0.004992775
0.005153038
0.008694986
0.015241569
0.023269057
0.030959426
0.036925872
0.040438379
0.041371586
0.03994378
0.036588645
0.031777173
0.026148115
0.020748584
0.016739443
0.014685679
0.014188884
0.014353105
0.01449554
0.014392763
0.014113667
0.013813213
0.013409827
0.012606587
0.011130127
0.009085415
0.007051836
0.005793237
0.005782589
0.006900257
0.00855481
0.010080788
0.01086294
0.010340292
0.008313347
0.005362026
0.002872865
0.002564435
0.005752989
0.012777038
0.022887512
0.034540502
0.046081939
0.056100987
0.06360363
0.06802381
0.069207206
0.06746171
0.063615776
0.05858607
0.052577337
0.044711504
0.033402911
0.017315926
-0.00374472
-0.028081173
-0.052195913
-0.071762699
-0.083312971
-0.085677463
-0.080205615
-0.069975502
-0.058569432
-0.048854044
-0.04199052
-0.037180544
-0.032201528
-0.024670296
-0.013247044
0.001713873
0.018298402
0.033443617
0.043729506
0.046644535
0.04158721
0.030085755
0.015292863
0.000937828
-0.009738441
-0.014742349
-0.01375278
-0.007931559
0.000649835
0.010079006
0.019327575
0.028222592
0.036969659
0.0456291
0.053661782
0.05993002
0.062881876
0.061048008
0.053622711
0.040956006
0.024445026
0.006113879
-0.011800928
-0.027439565
-0.039655247
-0.047924791
-0.052116037
-0.052398239
-0.049392268
-0.04408502
-0.037472919
-0.029964223
-0.021206504
-0.010527933
0.002067475
0.015309661
0.027139348
0.035757409
0.040257291
0.040766983
0.038110654
0.03326139
0.026984053
0.019598204
0.011123221
0.001658291
-0.007985208
-0.016284619
-0.02191068
-0.024413597
-0.024198468
-0.022063289
-0.018870289
-0.015173268
-0.010950977
-0.005671186
0.001263316
0.009812222
0.01894089
0.027101717
0.033092144
0.036741041
0.038871884
0.040698044
0.042789061
0.044455761
0.044144976
0.040269332
0.031821808
0.018665693
0.001334715
-0.018692896
-0.038668692
-0.054859039
-0.063833758
-0.063911748
-0.055881207
-0.042520722
-0.027425501
-0.013786134
-0.003452658
0.003520973
0.008526913
0.013407437
0.019365907
0.026445306
0.033551147
0.039022778
0.041366822
0.03972153
0.034031182
0.025217528
0.014961456
0.005023661
-0.003449501
-0.010048861
-0.014901387
-0.018561202
-0.021708753
-0.024715257
-0.027344122
-0.028764914
-0.027648105
-0.02254496
-0.012573443
0.001947899
0.019315539
0.036796391
0.051541963
0.061605869
0.066409579
0.066485267
0.063004341
0.057164971
0.04984341
0.041458729
0.031980578
0.02102072
0.008011383
-0.007189228
-0.023920366
-0.040669168
-0.055289377
-0.065432611
-0.069279294
-0.06615615
-0.056793943
-0.042765003
-0.0258827
-0.007739543
0.010515648
0.028211151
0.045116847
0.061062626
0.075383507
0.086596873
0.092892032
0.092946307
0.086419902
0.073793124
0.056094781
0.034694816
0.011280164
-0.012245344
-0.034109878
-0.052856619
-0.067325935
-0.076526489
-0.079562221
-0.076000786
-0.066351504
-0.052094583
-0.035219554
-0.017710808
-0.001238471
0.012914602
0.024018986
0.031794676
0.036304459
0.037683923
0.035952232
0.030996066
0.022843851
0.011983121
-0.000537352
-0.013226703
-0.024428616
-0.032637402
-0.036767405
-0.036514963
-0.032498751
-0.026141545
-0.019327637
-0.013700553
-0.010073115
-0.008299193
-0.007848055
-0.008341581
-0.009843254
-0.012796821
-0.017536566
-0.023471324
-0.028915447
-0.031796222
-0.030790329
-0.025978008
-0.018677331
-0.010853471
-0.004314283
-0.000216988
0.001137212
2.65025E-05
-0.002940396
-0.006974214
-0.011349753
-0.015536605
-0.019274463
-0.022464193
-0.024938253
-0.026311135
-0.026199578
-0.02455134
-0.021798925
-0.018806168
-0.016544069
-0.015750244
-0.016700737
-0.019221207
-0.022673654
-0.026062405
-0.028211877
-0.028263855
-0.025875706
-0.021076174
-0.01417176
-0.005578805
0.004209806
0.014544189
0.024456077
0.032707848
0.038239059
0.040641129
0.040328634
0.03828879
0.035498109
0.0325515
0.029480492
0.025897007
0.021130607
0.014528357
0.005925819
-0.004167903
-0.014797333
-0.024534506
-0.031607697
-0.034511805
-0.032721774
-0.027028481
-0.019299356
-0.011720537
-0.00565126
-0.001093133
0.002840269
0.006873393
0.010987824
0.014615952
0.017256112
0.018798626
0.019414142
0.019528153
0.019907985
0.021409979
0.024560958
0.029181763
0.034378744
0.038921132
0.041764005
0.042282692
0.040383999
0.036447388
0.031180122
0.025213138
0.018730946
0.011458947
0.00287637
-0.007351391
-0.018959638
-0.031154338
-0.042959352
-0.053424078
-0.061498725
-0.065926453
-0.06547901
-0.059146109
-0.046708873
-0.029233153
-0.009107154
0.010784339
0.027861811
0.04044229
0.048029622
0.051124296
0.050629863
0.047231696
0.041109808
0.03202766
0.020057515
0.006119358
-0.007991374
-0.020084369
-0.028259436
-0.031503771
-0.030007131
-0.025138762
-0.018951195
-0.01336266
-0.009380019
-0.007125957
-0.006480036
-0.007427644
-0.009761414
-0.012699996
-0.015078676
-0.015796006
-0.014078668
-0.009476385
-0.001796829
0.008823181
0.021755227
0.035641678
0.048371764
0.057665996
0.062112035
0.061491754
0.056299699
0.047313523
0.035358307
0.021233652
0.005806659
-0.009928174
-0.024963235
-0.038544475
-0.050522442
-0.061118475
-0.070594218
-0.078942338
-0.085892413
-0.090820734
-0.092748489
-0.090572038
-0.083479468
-0.071374536
-0.054930035
-0.035578964
-0.015210324
0.004076461
0.020318627
0.032176529
0.039285802
0.042291565
0.042455098
0.041134566
0.039231543
0.037007617
0.034346795
0.031195388
0.027864232
0.024929985
0.022992375
0.022028812
0.021252008
0.019553558
0.016235832
0.011028889
0.00372627
-0.005962947
-0.018280657
-0.033179915
-0.050010677
-0.067094249
-0.082009026
-0.092552276
-0.097509341
-0.096666057
-0.090573869
-0.080280106
-0.067032721
-0.051963402
-0.036039347
-0.02008853
-0.004645747
0.010064396
0.023861993
0.036269413
0.046460719
0.053745024
0.057744743
0.058199248
0.054841113
0.047866358
0.038449976
0.028601248
0.020333309
0.014958987
0.012752719
0.012879523
0.013399491
0.011732467
0.005503037
-0.006303957
-0.022480656
-0.039654848
-0.053563404
-0.060868798
-0.060326077
-0.052971167
-0.041520991
-0.029104526
-0.01785754
-0.008287372
0.000318917
0.009081562
0.018671427
0.02893537
0.03899976
0.047556158
0.053055251
0.053775255
0.048256998
0.036125944
0.018673776
-0.001464213
-0.021392213
-0.038707564
-0.051822894
-0.05985424
-0.062449281
-0.059530614
-0.051233986
-0.038120104
-0.021113985
-0.001413534
0.019680627
0.040879435
0.060760223
0.07777603
0.090374492
0.097261194
0.097495114
0.090610825
0.076801564
0.057023555
0.033024648
0.007284849
-0.01735645
-0.038321392
-0.054003067
-0.064014627
-0.068794252
-0.069377976
-0.067064496
-0.06300311
-0.057759398
-0.051316015
-0.043299124
-0.033206845
-0.020916492
-0.007011468
0.007295712
0.020627933
0.031905803
0.040501759
0.046104215
0.048573195
0.048059005
0.045091037
0.040506416
0.035168386
0.029410375
0.022761337
0.014028827
0.002072808
-0.013551432
-0.03200045
-0.051091214
-0.067631581
-0.078602787
-0.082337168
-0.079295278
-0.071820842
-0.062785153
-0.054128817
-0.046001497
-0.036988877
-0.025168605
-0.009346527
0.010278074
0.032464953
0.05543725
0.077177867
0.095541992
0.108450329
0.114214015
0.111876237
0.101616954
0.084859477
0.063601096
0.039635694
0.014214116
-0.011690287
-0.036921575
-0.059936482
-0.078881921
-0.091871513
-0.097567699
-0.095511476
-0.086213661
-0.070912573
-0.051350118
-0.029553456
-0.007518433
0.013284107
0.031845163
0.047457574
0.059737384
0.068643965
0.074074489
0.075600573
0.072495465
0.064215858
0.051106685
0.034690819
0.01741904
0.001901963
-0.009867618
-0.016996534
-0.019910172
-0.020252377
-0.020321161
-0.022189073
-0.026574299
-0.032345526
-0.037216679
-0.039089997
-0.037160044
-0.031946363
-0.024590866
-0.016034683
-0.006571736
0.003851129
0.015075897
0.026302913
0.036023866
0.042671937
0.045418032
0.044690855
0.041741571
0.037915981
0.034017431
0.030225348
0.026204593
0.021427487
0.015654599
0.009382242
0.003865378
0.000610127
0.000467208
0.003051541
0.006697656
0.009133073
0.008535112
0.004294303
-0.002894509
-0.01148115
-0.019831412
-0.026867775
-0.032108273
-0.035465495
-0.03689239
-0.036296676
-0.033635102
-0.029164603
-0.023407506
-0.017093344
-0.010963586
-0.00531178
0.000210166
0.006208725
0.012858346
0.019773198
0.026430368
0.032553275
0.037975235
0.042183501
0.044377937
0.043808295
0.040164057
0.033825646
0.025937438
0.018359371
0.013110895
0.011406722
0.012900045
0.01607586
0.019348935
0.021666964
0.022367591
0.020932825
0.017316258
0.012172215
0.006604338
0.001716427
-0.001795867
-0.003704462
-0.004411942
-0.005005889
-0.006962123
-0.011348154
-0.017951582
-0.025244183
-0.031134616
-0.033941355
-0.032754798
-0.027259398
-0.01763094
-0.004456519
0.011413571
0.029047678
0.0474376
0.065423385
0.081709549
0.09484029
0.102940951
0.103937428
0.096282922
0.079638279
0.05525991
0.025883577
-0.00466122
-0.032321767
-0.053801704
-0.067503753
-0.07364481
-0.073620296
-0.069353365
-0.063029405
-0.056796816
-0.052028163
-0.048726605
-0.045685246
-0.041233585
-0.033913895
-0.022888997
-0.008269856
0.008558439
0.02527684
0.039646807
0.050121969
0.055725708
0.055779717
0.050286779
0.040342344
0.028125111
0.016279683
0.006954943
0.001036724
-0.002024116
-0.00351605
-0.004475058
-0.005245327
-0.00582102
-0.0061257
-0.006201869
-0.00611847
-0.006084478
-0.006457244
-0.007633092
-0.010111545
-0.014460695
-0.021069049
-0.02964686
-0.03914166
-0.048012697
-0.054593698
-0.057720697
-0.057248365
-0.053973145
-0.048839539
-0.04219805
-0.033887826
-0.023650434
-0.011582599
0.001827291
0.01575244
0.029351979
0.042311752
0.054815253
0.066723897
0.076957168
0.083886047
0.08641653
0.084469876
0.078830057
0.070616931
0.060828423
0.05006062
0.038349333
0.025236041
0.010226841
-0.00662067
-0.024402673
-0.041629859
-0.056633116
-0.067824109
-0.074010181
-0.074851748
-0.071285767
-0.065074645
-0.057966821
-0.050964448
-0.044354809
-0.038077954
-0.032149299
-0.026603209
-0.021412384
-0.016343281
-0.011004344
-0.005092602
0.001548619
0.008958609
0.017387986
0.027217708
0.038664618
0.05119167
0.063457559
0.07391372
0.081378684
0.0850673
0.084284186
0.078425386
0.067213356
0.050888063
0.030274481
0.00664058
-0.018362086
-0.042816143
-0.064753796
-0.082533447
-0.095066068
-0.101856632
-0.103035962
-0.099392738
-0.091949828
-0.081576848
-0.068815983
-0.053954466
-0.037062364
-0.018313322
0.001713433
0.0217927
0.040122511
0.054702311
0.063849553
0.066765332
0.06386283
0.056586125
0.046833375
0.036261325
0.02611343
0.017427224
0.011019492
0.007409509
0.006631638
0.008136898
0.010986674
0.014298505
0.017392316
0.019809963
0.021329945
0.021823955
0.021110909
0.018750484
0.01410345
0.006731518
-0.003048049
-0.014209602
-0.025744458
-0.037109631
-0.047841354
-0.056900915
-0.062507705
-0.063234509
-0.059018803
-0.051410814
-0.042819088
-0.035558281
-0.03090311
-0.028446173
-0.026383577
-0.022809724
-0.016868221
-0.008928305
-1.02185E-05
0.008899302
0.017031489
0.02416313
0.030557476
0.036674601
0.042720374
0.048344453
0.052519156
0.053682106
0.050384032
0.04219762
0.029993557
0.015568724
0.000993851
-0.012011902
-0.022585181
-0.030709929
-0.03675522
-0.041085795
-0.044068963
-0.046269069
-0.048317264
-0.050462398
-0.052261154
-0.052755057
-0.051029155
-0.046473923
-0.038859512
-0.028295974
-0.015437959
-0.001401309
0.012278522
0.023958226
0.032505846
0.037900666
0.041179523
0.0437122
0.046344546
0.049013076
0.050897422
0.051185295
0.049643848
0.046767091
0.043271819
0.039496221
0.034918078
0.028220494
0.018134534
0.004424247
-0.011843608
-0.028574373
-0.043355595
-0.054300947
-0.060648405
-0.062565886
-0.060633204
-0.055574219
-0.048532236
-0.041307347
-0.035696061
-0.032681632
-0.03187304
-0.031666691
-0.030111652
-0.025991336
-0.019489773
-0.011981027
-0.005220869
-0.000530425
0.001742589
0.002320425
0.002659259
0.004143058
0.007494022
0.012538129
0.018449445
0.023943723
0.027733991
0.028945226
0.027421126
0.023458234
0.017536859
0.010121784
0.001664303
-0.007426844
-0.016604759
-0.025214583
-0.032566659
-0.038149259
-0.041861429
-0.043926487
-0.044419481
-0.042946605
-0.038768529
-0.031166962
-0.019873408
-0.005458475
0.010812168
0.027426675
0.043135006
0.05700433
0.068071035
0.075032194
0.076504914
0.071349099
0.058945484
0.039505344
0.014447385
-0.013584912
-0.041197658
-0.065214071
-0.083444857
-0.09517124
-0.100682004
-0.100460561
-0.09465438
-0.083198907
-0.066248194
-0.04461346
-0.01985301
0.006060914
0.031280046
0.054133348
0.073090026
0.086759956
0.094135796
0.094572853
0.087925586
0.07474517
0.056626849
0.035991748
0.015390476
-0.003212167
-0.018868415
-0.031433848
-0.041045015
-0.047558516
-0.050478735
-0.049373165
-0.044446926
-0.036901722
-0.028609802
-0.021433942
-0.016555183
-0.014141605
-0.013372943
-0.012566386
-0.00948944
-0.001911859
0.01162569
0.030813549
0.05310598
0.074458461
0.090936094
0.100276679
0.102438732
0.098973224
0.091827506
0.082400853
0.071092368
0.057485711
0.041046459
0.021710699
0.000180879
-0.022166582
-0.043448407
-0.061701029
-0.075459225
-0.084299803
-0.088821955
-0.090095225
-0.089055336
-0.086028114
-0.080584049
-0.071942596
-0.059284241
-0.04210218
-0.02065549
0.003785665
0.029149375
0.053346122
0.074850195
0.092829181
0.107130044
0.117915562
0.125165661
0.128427014
0.12728815
0.121806988
0.112200369
0.098440565
0.080431335
0.058555938
0.033918068
0.008065219
-0.017364116
-0.040896579
-0.061422161
-0.07825977
-0.091074428
-0.099584685
-0.103629957
-0.103239845
-0.098578412
-0.089807527
-0.077191617
-0.061400801
-0.043527745
-0.02496589
-0.007331301
0.007961117
0.020175994
0.029588895
0.037085278
0.043423582
0.048763161
0.052652185
0.054208351
0.052685853
0.04810407
0.041490471
0.034456462
0.028346185
0.023803583
0.020676796
0.018485946
0.016583452
0.014207556
0.010479223
0.004683745
-0.003366546
-0.013353159
-0.024795734
-0.036999638
-0.048793892
-0.058738807
-0.065584719
-0.068822628
-0.068700102
-0.065709599
-0.060295937
-0.052824765
-0.043832594
-0.034088033
-0.024218858
-0.014525522
-0.004978049
0.004545657
0.014100837
0.023588999
0.032456664
0.039492706
0.043243842
0.042920586
0.038945488
0.032807859
0.026447125
0.021528969
0.018719495
0.017420474
0.016148859
0.013501201
0.00888002
0.002549798
-0.004723317
-0.01197577
-0.018271678
-0.022729221
-0.02456416
-0.023453453
-0.019897749
-0.015105601
-0.010209876
-0.005667703
-0.001135432
0.004280105
0.01149627
0.02082465
0.031327487
0.041026707
0.047850563
0.050450952
0.048466508
0.042324275
0.032948524
0.021486839
0.008919211
-0.00404415
-0.016862879
-0.028874727
-0.039120792
-0.046613644
-0.050769988
-0.051954402
-0.05123825
-0.049569834
-0.046990692
-0.042817111
-0.036502785
-0.028314872
-0.019245514
-0.010450594
-0.002763061
0.003433984
0.008018658
0.010950923
0.012093693
0.011289434
0.008649219
0.004674817
0.000432615
-0.002357586
-0.001747635
0.003270936
0.01192042
0.022055038
0.031428167
0.038450024
0.042245375
0.042411365
0.03901967
0.03260332
0.024185024
0.014826775
0.005043139
-0.00541784
-0.016956176
-0.029270775
-0.041079213
-0.050828589
-0.057421686
-0.060375735
-0.059698016
-0.055775375
-0.049225205
-0.040402611
-0.029350414
-0.016123161
-0.001346486
0.01356283
0.026958213
0.037759039
0.04565581
0.050628345
0.05251194
0.051095158
0.046480989
0.039384405
0.031097572
0.023144005
0.016793441
0.01268736
0.010526273
0.00898852
0.006634091
0.002902067
-0.001569231
-0.005866455
-0.009575086
-0.012968866
-0.016692325
-0.021255746
-0.02640166
-0.031010261
-0.033512696
-0.032599938
-0.027727876
-0.019008703
-0.006905756
0.00776129
0.023559653
0.038442099
0.050187485
0.057262553
0.059422197
0.057764598
0.054261244
0.050943845
0.049222328
0.049236564
0.049737263
0.048627571
0.043848161
0.034204876
0.019826075
0.002379049
-0.015218123
-0.029764735
-0.039184863
-0.043307484
-0.043514103
-0.041606419
-0.038789293
-0.035409747
-0.031066376
-0.025020922
-0.016704541
-0.006352223
0.004842786
0.015284175
0.023654778
0.02917373
0.031582491
0.031059736
0.02815081
0.023710661
0.018729345
0.013868789
0.009346583
0.004881491
-0.000106356
-0.006134037
-0.013418343
-0.021787875
-0.030661053
-0.039036795
-0.045744711
-0.049833341
-0.050620792
-0.047683605
-0.040955135
-0.031099827
-0.019371628
-0.006829053
0.006367742
0.020906217
0.0371828
0.054329962
0.070118424
0.081937034
0.088097895
0.088497215
0.08446554
0.077545065
0.068193616
0.055606398
0.038914706
0.018421456
-0.004170253
-0.02623075
-0.045132185
-0.05902083
-0.067078028
-0.069305919
-0.066437944
-0.06006656
-0.052575583
-0.046389137
-0.042858534
-0.041711159
-0.041394753
-0.039853894
-0.035189357
-0.026362161
-0.013437719
0.002620146
0.020137398
0.037007124
0.051091735
0.060790369
0.065678173
0.066655061
0.065374082
0.062969711
0.059068857
0.052017129
0.040048426
0.022742445
0.001584481
-0.020701584
-0.041353011
-0.058291681
-0.070696902
-0.078894019
-0.083568564
-0.084928709
-0.082409733
-0.075076824
-0.062310715
-0.044567574
-0.023414271
-0.001033999
0.020450108
0.039371455
0.054729336
0.065980602
0.072911944
0.075562061
0.074305705
0.069825517
0.062862325
0.053894563
0.043011996
0.030172232
0.01574611
0.000682203
-0.013641251
-0.025783813
-0.03455957
-0.039353859
-0.040399581
-0.038715587
-0.03591714
-0.033804815
-0.03357325
-0.035175876
-0.037088699
-0.037011083
-0.033097224
-0.024974511
-0.013527495
-0.000110594
0.013792609
0.026443257
0.036048216
0.041316176
0.041890426
0.03851099
0.032789918
0.026440854
0.020422324
0.014633109
0.008384783
0.001257045
-0.006502002
-0.013853593
-0.019285777
-0.021457087
-0.020049729
-0.015878184
-0.010085542
-0.003599499
0.00289254
0.008719868
0.013402875
0.016961096
0.020103512
0.023905768
0.029054199
0.035033385
0.040123363
0.042301525
0.040361296
0.034489434
0.026269139
0.017945855
0.011417044
0.007398161
0.005002728
0.002285914
-0.002748771
-0.011109524
-0.022376367
-0.03489705
-0.046590297
-0.055904065
-0.062068512
-0.064611039
-0.062868221
-0.056142053
-0.044321356
-0.028399879
-0.010245321
0.008029943
0.024615703
0.038070931
0.047256819
0.051536383
0.050952072
0.046219876
0.038361697
0.028266047
0.016545179
0.003673565
-0.009488009
-0.021438352
-0.030390162
-0.035076431
-0.035300177
-0.031897506
-0.026373734
-0.020310452
-0.014884581
-0.010661004
-0.007771934
-0.006092171
-0.005376128
-0.005346047
-0.005590138
-0.005609036
-0.005189378
-0.004660147
-0.004739369
-0.006041651
-0.008537448
-0.011532822
-0.013874513
-0.014338496
-0.012001948
-0.006676289
0.000852584
0.009055537
0.016272505
0.021293969
0.023527373
0.022776859
0.01896331
0.012174941
0.002931884
-0.007582624
-0.01775118
-0.025898786
-0.030583129
-0.030831017
-0.026262776
-0.017272799
-0.005077672
0.008312147
0.020558501
0.029690703
0.0347908
0.03592581
0.033820019
0.029444962
0.023765053
0.01751448
0.010904307
0.00345674
-0.005514448
-0.016192644
-0.027630029
-0.037953495
-0.045094187
-0.04754786
-0.044866323
-0.037491557
-0.026635436
-0.014128243
-0.002084655
0.007650003
0.013981297
0.01657302
0.01539803
0.010578104
0.00258643
-0.007342424
-0.017325664
-0.025452126
-0.030610835
-0.032716254
-0.032577778
-0.031305525
-0.029427119
-0.02654608
-0.021780963
-0.014664039
-0.005614808
0.003922543
0.012068006
0.017396235
0.019597948
0.019379124
0.017860534
0.016004556
0.014278705
0.012873111
0.011719741
0.010522639
0.00860216
0.005275608
0.000415641
-0.005457826
-0.011477959
-0.016906178
-0.021384222
-0.024977181
-0.027867156
-0.030167735
-0.031903058
-0.033110542
-0.033737997
-0.033496211
-0.031958458
-0.029104346
-0.025580651
-0.022422661
-0.020427834
-0.01949436
-0.018499705
-0.015746387
-0.009766561
5.86101E-05
0.013369632
0.028792175
0.044099847
0.056596229
0.063983523
0.065190314
0.060601307
0.051845197
0.041052615
0.030161701
0.020355693
0.01204622
0.005155666
-0.000947705
-0.007418975
-0.015401502
-0.025118015
-0.035529108
-0.044991898
-0.052094478
-0.055993567
-0.056607964
-0.054554952
-0.050954071
-0.046780761
-0.042305926
-0.037176872
-0.030725409
-0.022425409
-0.012287525
-0.001308824
0.008492101
0.014735823
0.015966807
0.012324655
0.005342355
-0.002796151
-0.00986383
-0.014138792
-0.014940537
-0.012874626
-0.009210636
-0.005207278
-0.001919963
-0.000203909
-0.000198877
-0.001038891
-0.001286992
4.31282E-05
0.002971541
0.006664976
0.009998274
0.012059265
0.012522338
0.011585386
0.00957311
0.00650328
0.002190958
-0.003503833
-0.01056905
-0.018592579
-0.026475491
-0.032734041
-0.036270693
-0.036872028
-0.03506562
-0.031670338
-0.027464588
-0.023026311
-0.018605859
-0.014006143
-0.008798348
-0.002744973
0.003861026
0.010280587
0.015608176
0.01918556
0.02088711
0.021028639
0.020103141
0.018732825
0.01749103
0.016492787
0.015296542
0.013478623
0.011050699
0.008250487
0.005185633
0.001852122
-0.001664776
-0.005150146
-0.008153121
-0.010225297
-0.011349493
-0.012038933
-0.01298852
-0.014603995
-0.016636292
-0.018158306
-0.017838741
-0.014467867
-0.007647915
0.001538135
0.010758121
0.017497993
0.020332943
0.019425215
0.016249826
0.012669444
0.009956001
0.008090174
0.006108725
0.003022084
-0.001426363
-0.006438887
-0.010586613
-0.012692727
-0.01237295
-0.010003479
-0.006245168
-0.001829372
0.002576522
0.006216216
0.008289787
0.008019847
0.004908051
-0.000860449
-0.008298594
-0.015898662
-0.02239798
-0.027182154
-0.030408716
-0.032838781
-0.035435532
-0.03851987
-0.041233205
-0.041953211
-0.039169112
-0.032239859
-0.021821329
-0.009654681
0.002054409
0.011701227
0.018854067
0.024301292
0.029383348
0.035290431
0.04238118
0.049924882
0.056254088
0.059574058
0.058788431
0.053940188
0.046166426
0.037193261
0.028754626
0.022081504
0.01772759
0.015594873
0.015051564
0.015038395
0.014358589
0.011851282
0.00663519
-0.001365804
-0.011039388
-0.020340739
-0.026951666
-0.029089364
-0.026136279
-0.019020696
-0.010049135
-0.002018061
0.00298895
0.004531841
0.00378186
0.002812573
0.00370044
0.007555738
0.013841314
0.020377401
0.02441266
0.024011626
0.019011574
0.011157785
0.003089029
-0.002912796
-0.005915608
-0.0062569
-0.005117179
-0.004127873
-0.004793867
-0.007711517
-0.012170078
-0.01679752
-0.020489023
-0.022571421
-0.022412172
-0.019284741
-0.012718136
-0.002901419
0.009267961
0.022331738
0.034525685
0.044128393
0.050074655
0.052407134
0.052003101
0.049558312
0.045005215
0.037456959
0.025806853
0.009639733
-0.01024662
-0.03200613
-0.053221154
-0.071345148
-0.083939271
-0.088912237
-0.084781962
-0.071363453
-0.05021657
-0.024423668
0.002366782
0.02704946
0.047688527
0.063228087
0.072960661
0.075881207
0.070600192
0.056033993
0.032377666
0.001541252
-0.032876723
-0.065938353
-0.092235008
-0.107447244
-0.109602982
-0.099470937
-0.079825946
-0.054132396
-0.025661812
0.002720346
0.028422518
0.04945844
0.065002924
0.075368037
0.081125781
0.082210313
0.078030419
0.068131913
0.053056713
0.034571244
0.015271292
-0.002163584
-0.015660297
-0.024242765
-0.02801542
-0.02773804
-0.024072658
-0.017333323
-0.00772419
0.004089549
0.016496593
0.02714749
0.033618279
0.034362961
0.029149012
0.019113633
0.006308821
-0.007110334
-0.019429329
-0.029340313
-0.035624077
-0.037173235
-0.033574763
-0.025366993
-0.013725346
-9.67389E-05
0.013838585
0.026305048
0.035942662
0.042167118
0.045100778
0.045068397
0.042149142
0.036125369
0.027011154
0.015489249
0.002759912
-0.009772977
-0.020651958
-0.028704661
-0.033273761
-0.034581561
-0.033629302
-0.031738108
-0.029944763
-0.028677063
-0.027762432
-0.02677634
-0.025352067
-0.023454605
-0.021420754
-0.019717276
-0.018425482
-0.01704087
-0.014677071
-0.010731198
-0.005395257
0.000609355
0.006568469
0.012061461
0.016850988
0.020659561
0.023019558
0.023393077
0.021197572
0.016062095
0.008121321
-0.001477804
-0.010552836
-0.016630889
-0.018022512
-0.014495714
-0.007151672
0.001950231
0.010359214
0.016172626
0.018797964
0.018937837
0.01780219
0.01646228
0.015682166
0.015929735
0.017490934
0.020625107
0.025210477
0.030271282
0.033990033
0.034572953
0.031169696
0.024250237
0.015290878
0.006226176
-0.001110108
-0.005496195
-0.006621356
-0.005195265
-0.002653381
-0.000409594
0.000849333
0.001316151
0.00185823
0.003600835
0.007485362
0.013821096
0.021897186
0.029797918
0.034907593
0.034900311
0.028711508
0.01704331
0.002084318
-0.013517812
-0.027861713
-0.040275339
-0.050697616
-0.058887452
-0.064121257
-0.065440827
-0.062269022
-0.05478147
-0.043924865
-0.030810772
-0.016425978
-0.001652893
0.012260587
0.023661677
0.03075917
0.032253032
0.027878726
0.018679995
0.006948961
-0.004259587
-0.011919496
-0.013905812
-0.009795236
-0.000853277
0.010447341
0.021252397
0.029218381
0.032950193
0.032364865
0.028459728
0.022691923
0.016344142
0.010263143
0.005050101
0.001138164
-0.001304857
-0.002341698
-0.002046385
-0.000449593
0.002466506
0.006602347
0.011584199
0.016668503
0.020839031
0.023075324
0.022656735
0.019374291
0.013619871
0.00634879
-0.001097382
-0.00723019
-0.010791246
-0.011196185
-0.008861508
-0.00504416
-0.00126048
0.001536731
0.003419685
0.005141145
0.007214981
0.009330033
0.010565353
0.010005398
0.007098079
0.001939801
-0.004555552
-0.010959587
-0.015834488
-0.018219373
-0.018013075
-0.01604758
-0.013695452
-0.012211175
-0.012104227
-0.012776433
-0.012878621
-0.011024681
-0.00645564
0.000760308
0.009880248
0.019744335
0.029036798
0.036408141
0.040461979
0.040114638
0.035267304
0.026920684
0.016858706
0.007059121
-0.00083551
-0.006140723
-0.009351225
-0.011644043
-0.013893075
-0.016117644
-0.017634146
-0.017589075
-0.015452772
-0.011445559
-0.0065478
-0.001782256
0.002460105
0.006565701
0.011358971
0.017757277
0.026406971
0.037213522
0.049026401
0.059698224
0.066645034
0.067692041
0.061911284
0.050341688
0.035852566
0.021766243
0.010228763
0.001470296
-0.005568476
-0.012061636
-0.018158796
-0.023077965
-0.025982233
-0.026640572
-0.025213994
-0.021855913
-0.016505145
-0.009173734
-0.000288887
0.009088738
0.017225905
0.022298861
0.023081225
0.019404919
0.012265085
0.003225487
-0.006189395
-0.014744563
-0.021381555
-0.025287761
-0.026010763
-0.023644771
-0.018916962
-0.013082301
-0.007484126
-0.003014911
-2.35244E-06
0.001547874
0.00183591
0.001373537
0.001010456
0.001600174
0.003471565
0.006422883
0.009862163
0.012973745
0.014857074
0.014791127
0.012637482
0.009148046
0.005800405
0.004171922
0.005203192
0.008398867
0.011940493
0.013494571
0.01144236
0.005545661
-0.00318647
-0.01300961
-0.022069387
-0.028841966
-0.032449969
-0.032827557
-0.030797935
-0.027735116
-0.024771376
-0.022197694
-0.019449832
-0.015692914
-0.010259178
-0.002746897
0.006948631
0.018279224
0.029857599
0.039845658
0.046591686
0.049000287
0.046808851
0.040550251
0.031323039
0.020533932
0.009492065
-0.000977374
-0.010504614
-0.018719882
-0.025194258
-0.029552456
-0.031570302
-0.031052043
-0.028201728
-0.023705855
-0.018496452
-0.013383239
-0.00906679
-0.006054606
-0.004378803
-0.003272592
-0.001607657
0.001420316
0.005715778
0.010276686
0.01357171
0.014289414
0.011973258
0.007114896
0.000927165
-0.005146927
-0.00986949
-0.012516559
-0.013058263
-0.011991825
-0.009968038
-0.007572016
-0.005370407
-0.003713072
-0.002427863
-0.000982821
0.001015005
0.003331108
0.005346813
0.006653914
0.007323443
0.007979002
0.009345412
0.011943716
0.015866623
0.020793341
0.026107815
0.031005842
0.034732462
0.036567135
0.035708011
0.031592029
0.024277801
0.014632481
0.004066852
-0.00559865
-0.012558954
-0.015655928
-0.015030831
-0.012149956
-0.009170214
-0.008062773
-0.010059153
-0.01519372
-0.022308984
-0.0293651
-0.034047677
-0.034484468
-0.030158496
-0.022411978
-0.014055613
-0.008105707
-0.006477008
-0.009577776
-0.016365017
-0.024558492
-0.031465156
-0.03486611
-0.033697006
-0.028145189
-0.019650885
-0.010557441
-0.003390576
9.27595E-05
-0.000306344
-0.0032294
-0.006415225
-0.007735119
-0.00604342
-0.00171504
0.003655797
0.008240093
0.010878325
0.011515895
0.011081086
0.010885816
0.011898406
0.014210389
0.017125152
0.019514536
0.020313014
0.019146478
0.016570817
0.013563025
0.010580819
0.007162735
0.002271775
-0.004934377
-0.0145889
-0.025899847
-0.03738658
-0.047322125
-0.054094005
-0.056500569
-0.053750407
-0.045390081
-0.031305041
-0.012126972
0.010250412
0.03260114
0.05120464
0.063336763
0.068217286
0.066834281
0.061057108
0.052793024
0.04325085
0.032649465
0.020472001
0.006034638
-0.011019013
-0.030042814
-0.048967107
-0.064570897
-0.073752342
-0.074946231
-0.068743834
-0.057319619
-0.043218734
-0.028405713
-0.013866058
0.000244998
0.014106881
0.027510617
0.039459943
0.048259359
0.052240451
0.050867564
0.045107896
0.036768016
0.027443757
0.017982839
0.008562389
-0.000898743
-0.010162838
-0.018494902
-0.024973505
-0.02915993
-0.031342586
-0.032184846
-0.032149354
-0.031085106
-0.028328518
-0.023199943
-0.015572307
-0.006151002
0.003689962
0.012525027
0.019617648
0.025175621
0.029952191
0.034404007
0.03814877
0.04023909
0.039955441
0.037380526
0.033364637
0.028878772
0.024435034
0.019740786
0.013980528
0.006324042
-0.003535709
-0.015105892
-0.027375258
-0.039290267
-0.049936021
-0.058540163
-0.064404957
-0.066901877
-0.065590761
-0.060167196
-0.050680641
-0.037828995
-0.02298086
-0.007880019
0.005890383
0.017205991
0.025515895
0.030801145
0.033147064
0.032652251
0.02964874
0.024948338
0.019813234
0.015362486
0.012182118
0.010287707
0.00948179
0.009527771
0.0100964
0.010676216
0.010543522
0.008826077
0.004927632
-0.000730011
-0.006690141
-0.01120721
-0.013320765
-0.013393403
-0.012802989
-0.012991408
-0.014622567
-0.017457838
-0.020679261
-0.023405121
-0.025037834
-0.025489718
-0.025160844
-0.024731175
-0.024750821
-0.025020495
-0.024495599
-0.021946166
-0.016981657
-0.010294188
-0.002927877
0.00439208
0.011338947
0.017527696
0.022473524
0.025660796
0.026589881
0.024818478
0.020296646
0.013528243
0.005570502
-0.002422889
-0.009789788
-0.016430205
-0.022248057
-0.0266775
-0.028910207
-0.02826846
-0.024598207
-0.018294428
-0.010337436
-0.002047714
0.005130875
0.009759016
0.010639553
0.007150117
-7.02219E-05
-0.00895555
-0.016772031
-0.021213518
-0.02119623
-0.016944768
-0.009704463
-0.001054497
0.00770654
0.015791037
0.022918292
0.029022788
0.03391391
0.037250899
0.038979854
0.039348929
0.038802836
0.037753365
0.036210473
0.033563297
0.028912674
0.022060498
0.013733947
0.005282836
-0.001778688
-0.006288479
-0.007986924
-0.007781539
-0.007069404
-0.006949448
-0.007773244
-0.009355264
-0.011199249
-0.012575291
-0.012552968
-0.010522006
-0.006801272
-0.002826441
-0.000485285
-0.001139824
-0.004956531
-0.010638957
-0.016095227
-0.019567536
-0.020836525
-0.021155819
-0.021994871
-0.023830079
-0.025985116
-0.027086616
-0.025706128
-0.020739051
-0.011856292
0.000191524
0.01374412
0.026809664
0.03772515
0.045614538
0.050466425
0.052789328
0.053072439
0.051547319
0.048160013
0.042830978
0.035596184
0.026701058
0.01668966
0.006458101
-0.002824031
-0.009978585
-0.014234008
-0.015379509
-0.01359055
-0.009500637
-0.004394387
-0.000107865
0.001593148
-0.000228195
-0.005292532
-0.012177678
-0.019083004
-0.02447745
-0.027276215
-0.026871544
-0.023181004
-0.016719425
-0.008398819
0.000788674
0.009932916
0.018151767
0.024571916
0.028467097
0.029529307
0.027804582
0.023524002
0.017145605
0.009611217
0.002064838
-0.00493427
-0.011752561
-0.019110307
-0.027222262
-0.035332718
-0.041862652
-0.045064697
-0.043672701
-0.037600805
-0.028124314
-0.017786824
-0.00939588
-0.00466122
-0.003434731
-0.004081937
-0.004540993
-0.003213499
0.000422443
0.005894075
0.012120504
0.017894729
0.022234297
0.024534824
0.024528829
0.022115038
0.017326156
0.010332722
0.001480583
-0.008643651
-0.018885218
-0.027418653
-0.032363463
-0.032790296
-0.029083106
-0.022645132
-0.01532175
-0.008838544
-0.00456385
-0.003376009
-0.005459105
-0.0103096
-0.016718884
-0.022673984
-0.025867682
-0.024700185
-0.019077981
-0.010269789
-0.000422725
0.007922826
0.012668941
0.013174248
0.010505771
0.006625153
0.003123993
0.000520284
-0.001649795
-0.004188629
-0.007790582
-0.012888802
-0.019760566
-0.028519994
-0.038747802
-0.049137479
-0.057482655
-0.061334583
-0.058942578
-0.049875363
-0.035071017
-0.016639987
0.002574052
0.019710937
0.032516657
0.039487236
0.03979117
0.033343936
0.021083668
0.004993898
-0.012649416
-0.029984943
-0.045863385
-0.059500288
-0.070120031
-0.076755149
-0.078345199
-0.074117985
-0.063773965
-0.047655985
-0.02719244
-0.004867727
0.016312023
0.033988043
0.047175846
0.056032055
0.061049664
0.062592608
0.060902406
0.05640359
0.049524704
0.040615393
0.030142904
0.01904965
0.008756908
0.000638582
-0.004263033
-0.005312877
-0.002362466
0.003823715
0.011432189
0.018111364
0.021893229
0.022097121
0.019535649
0.015812189
0.012569196
0.011034387
0.011798123
0.014574834
0.018183369
0.021005953
0.021754434
0.020063698
0.016635229
0.012668428
0.009350868
0.007690374
0.008498967
0.012107931
0.018093861
0.02516277
0.031521899
0.035607051
0.036840125
0.035950758
0.034414506
0.033560038
0.033964014
0.035523016
0.037641546
0.039266549
0.038886393
0.035178776
0.02789035
0.018419213
0.009449846
0.003922437
0.003704845
0.008706019
0.016866094
0.024990093
0.029950533
0.029843158
0.024701795
0.016289283
0.007348984
0.000590164
-0.002077029
-3.79341E-05
0.005920695
0.013876561
0.021440121
0.026502531
0.027763437
0.025223801
0.020324383
0.015343174
0.012346302
0.01217469
0.014314418
0.01733602
0.019529063
0.019608339
0.017138291
0.012785074
0.008064495
0.004757108
0.004154652
0.006623686
0.011392389
0.016930451
0.021504901
0.023760678
0.02309056
0.019732265
0.014447336
0.00823011
0.002087608
-0.0032448
-0.007392205
-0.010331376
-0.012308328
-0.013600495
-0.014478035
-0.015076319
-0.015406159
-0.015321961
-0.01433528
-0.011840234
-0.007621746
-0.002233082
0.003057198
0.006559963
0.006682755
0.002586952
-0.005133126
-0.014416169
-0.022526413
-0.027070997
-0.027035885
-0.023169292
-0.017502605
-0.012045212
-0.007875273
-0.004828566
-0.001860437
0.002333698
0.008491936
0.016121337
0.023400612
0.027779686
0.027333103
0.021842362
0.012896228
0.002966088
-0.005616217
-0.011330439
-0.013853536
-0.013990033
-0.01312454
-0.012419576
-0.012351971
-0.012859578
-0.013629151
-0.014348302
-0.014892255
-0.015419722
-0.016110716
-0.016880289
-0.017419102
-0.017418299
-0.016939759
-0.016295388
-0.015835315
-0.015657173
-0.015755557
-0.016230564
-0.017375688
-0.019412482
-0.022366799
-0.026113813
-0.030357727
-0.034416219
-0.03740672
-0.038633527
-0.03780336
-0.035085902
-0.03107189
-0.026744792
-0.02309445
-0.020616798
-0.019108218
-0.017946981
-0.016491393
-0.014421465
-0.01183269
-0.009112718
-0.006848162
-0.00563131
-0.005769251
-0.0070255
-0.008641672
-0.009539123
-0.008773728
-0.006066122
-0.001808024
0.003214614
0.008069657
0.011804895
0.013640532
0.013397783
0.011597423
0.009090868
0.006443694
0.003690373
0.000388925
-0.003966222
-0.009431592
-0.015484219
-0.021204382
-0.025721397
-0.02843243
-0.029087934
-0.027659807
-0.024209231
-0.019098001
-0.013025943
-0.00688221
-0.001454575
0.002716597
0.005346376
0.006601448
0.00726937
0.008410748
0.010551118
0.013375255
0.01600289
0.017513985
0.017408107
0.015843055
0.013382533
0.010635315
0.007858014
0.004847652
0.001331718
-0.002573044
-0.006304589
-0.009202756
-0.010737778
-0.010814643
-0.009851405
-0.008681388
-0.008019673
-0.008095949
-0.00857224
-0.00880985
-0.008172759
-0.006328825
-0.003531504
-0.000427682
0.002350155
0.004636016
0.006744324
0.009103518
0.011988677
0.01537518
0.01895326
0.022256419
0.024939136
0.026759516
0.027140047
0.02505192
0.019658279
0.010926149
-0.00017481
-0.011875069
-0.021938229
-0.028059105
-0.028549424
-0.023040537
-0.012671897
0.000135908
0.012469938
0.021938988
0.027288364
0.028398054
0.026025426
0.021082276
0.014116409
0.005227281
-0.005439941
-0.017156633
-0.028523358
-0.038036141
-0.044657125
-0.04785751
-0.047324692
-0.042962587
-0.034916846
-0.023962714
-0.01172241
-0.000506204
0.007557791
0.011432364
0.011566667
0.009652773
0.007894377
0.007921353
0.009845148
0.012177575
0.012893403
0.010780277
0.005989413
-8.14128E-05
-0.005518092
-0.008989117
-0.010572637
-0.011392849
-0.012652578
-0.014821212
-0.017565646
-0.019980508
-0.021081311
-0.020325013
-0.017720394
-0.013850801
-0.009708857
-0.006426895
-0.004438169
-0.003162007
-0.001556809
0.001047382
0.004611867
0.008687758
0.012795392
0.016893177
0.021202291
0.025745108
0.030006153
0.032965503
0.03331911
0.029897653
0.02221526
0.010892105
-0.002481601
-0.015875167
-0.027340763
-0.035361242
-0.039095199
-0.038495741
-0.034192092
-0.027131534
-0.018380293
-0.009113309
-0.000479936
0.00680389
0.012547179
0.016951732
0.020434693
0.023180788
0.024986823
0.025338288
0.023850049
0.020436247
0.015377262
0.009428159
0.003400317
-0.002294689
-0.007601134
-0.012385629
-0.016349539
-0.019272062
-0.021214166
-0.02219662
-0.021771395
-0.019089536
-0.013702478
-0.005916241
0.003416633
0.013258667
0.022450121
0.02987724
0.034539904
0.035702319
0.033090207
0.0270978
0.018692566
0.008972255
-0.001134153
-0.010976775
-0.020118769
-0.028279113
-0.035281111
-0.040835926
-0.044464696
-0.045593976
-0.043773917
-0.039002323
-0.031927688
-0.023645086
-0.015044581
-0.006277069
0.003176727
0.013879438
0.025600733
0.037152184
0.046866446
0.053381447
0.05613027
0.05515424
0.050668111
0.043000972
0.032858539
0.021416444
0.00983143
-0.000957034
-0.01019099
-0.017317496
-0.022268194
-0.025532493
-0.027962289
-0.030193015
-0.032189983
-0.033253638
-0.032469184
-0.029305411
-0.023957428
-0.016952111
-0.008733742
0.000503265
0.010379451
0.019954649
0.027800412
0.032354791
0.032432945
0.027719647
0.018935757
0.007719501
-0.003847044
-0.013619974
-0.01987847
-0.021801519
-0.019555003
-0.013866155
-0.005869981
0.002910112
0.01082471
0.016543162
0.019251411
0.018563951
0.014488541
0.007561908
-0.000857515
-0.008731916
-0.014073479
-0.015679643
-0.013516631
-0.008768162
-0.003330411
0.001060493
0.00366383
0.004887751
0.005433739
0.00552249
0.00466508
0.00229379
-0.001561564
-0.006291405
-0.011201957
-0.015780903
-0.01966816
-0.022483841
-0.023811068
-0.023354743
-0.021134189
-0.01765182
-0.01378314
-0.01046992
-0.008109926
-0.006346769
-0.004370515
-0.001594446
0.001827226
0.005009521
0.006774555
0.006335307
0.004037994
0.001311439
-0.000110157
0.001056647
0.005324596
0.012496867
0.021505683
0.030377789
0.03652655
0.037701543
0.032862183
0.022650913
0.00918771
-0.004779085
-0.016964094
-0.026033398
-0.031535703
-0.033601082
-0.032755126
-0.029873231
-0.025788453
-0.021028152
-0.015590935
-0.00903493
-0.000738998
0.009605076
0.02152951
0.033603341
0.043816003
0.050157251
0.051328444
0.047316145
0.039447206
0.029905195
0.021108187
0.014978907
0.012247264
0.012233452
0.01320461
0.013200917
0.01087732
0.0060522
-0.000339363
-0.006710693
-0.01148282
-0.013531228
-0.012413671
-0.008502487
-0.002803682
0.003337746
0.00868953
0.012532573
0.014785298
0.015785414
0.015864365
0.015309438
0.014252684
0.012719692
0.010769611
0.008547607
0.006271756
0.004013356
0.001760684
-0.000433106
-0.002436229
-0.004163147
-0.005391238
-0.005671403
-0.004881544
-0.003783257
-0.003855628
-0.006252828
-0.010821605
-0.015976407
-0.019408303
-0.019118074
-0.014452305
-0.006514208
0.002163004
0.008904109
0.012189606
0.012139238
0.010175565
0.008060245
0.006921382
0.006951356
0.007694056
0.008487607
0.008680093
0.007727026
0.00544336
0.002127247
-0.001488088
-0.004357938
-0.005463397
-0.004297983
-0.000991129
0.00380707
0.009174003
0.014167203
0.018159964
0.02082127
0.021945627
0.021413452
0.019570912
0.017305714
0.015366609
0.013353313
0.009924309
0.003797332
-0.005020658
-0.015200668
-0.024744016
-0.031834605
-0.035116088
-0.033991467
-0.028940887
-0.021335576
-0.013009615
-0.005811649
-0.00121129
-0.000104382
-0.002677204
-0.008176885
-0.015035536
-0.021290498
-0.025227217
-0.025645005
-0.022164294
-0.015522913
-0.007462505
-1.12715E-06
0.005260839
0.007756316
0.008129729
0.007746951
0.007733193
0.008323606
0.00909612
0.009491208
0.009117689
0.00772853
0.005269615
0.002096316
-0.001099144
-0.003673625
-0.005106408
-0.004952301
-0.002830825
0.001325892
0.007023412
0.013115755
0.01818839
0.021295049
0.022338791
0.021823797
0.020229464
0.017765139
0.014409573
0.010270517
0.005411938
-0.000384238
-0.007619032
-0.016511052
-0.026512387
-0.036341575
-0.044662719
-0.050697734
-0.054448548
-0.056319244
-0.056764166
-0.055924897
-0.0532213
-0.047579443
-0.038243939
-0.025602225
-0.011141898
0.003090185
0.015096465
0.023650991
0.028856322
0.032037385
0.034943527
0.038767994
0.043751824
0.049317236
0.054381893
0.057722198
0.058272677
0.05526258
0.048210477
0.037089228
0.022454615
0.005558124
-0.01194029
-0.028492757
-0.04303605
-0.054852893
-0.063482196
-0.068766106
-0.070831162
-0.069751448
-0.06546396
-0.057921649
-0.047365122
-0.034190486
-0.018868414
-0.001792979
0.016391396
0.034505221
0.050862257
0.063633774
0.071386397
0.073530195
0.070219168
0.061993038
0.049457422
0.033306577
0.014613686
-0.005065297
-0.023650651
-0.039186461
-0.050394907
-0.056962047
-0.059291427
-0.058036892
-0.053875249
-0.047616753
-0.040173092
-0.032514409
-0.025257454
-0.018457362
-0.011748
-0.004715491
0.002689305
0.009945186
0.016343281
0.021421696
0.024955775
0.026750889
0.026693934
0.024958341
0.022012587
0.018539422
0.015187552
0.012366038
0.010275877
0.009106507
0.009047842
0.010083397
0.011698446
0.012949023
0.012778966
0.010639935
0.006794377
0.002076633
-0.002485399
-0.005877309
-0.007100051
-0.005406053
-0.00070908
0.00613062
0.013679245
0.020625734
0.026162404
0.029825273
0.031454453
0.030975485
0.028331685
0.02366035
0.017675115
0.011741481
0.007160874
0.004353648
0.002649742
0.000901889
-0.001621264
-0.004762128
-0.007833888
-0.010272196
-0.011964324
-0.013150023
-0.014215927
-0.015304099
-0.016157442
-0.016371555
-0.015681685
-0.014023548
-0.011578871
-0.008787385
-0.006135929
-0.004031047
-0.002601046
-0.001476743
-0.000131422
0.00157821
0.003184427
0.004121864
0.00425392
0.003906311
0.003404595
0.002828635
0.001933863
0.000425123
-0.001817593
-0.004520543
-0.007200852
-0.009425531
-0.010988444
-0.011686985
-0.011335682
-0.009660363
-0.006635334
-0.002674154
0.00141742
0.004706449
0.006241847
0.005366611
0.002201554
-0.001903616
-0.004738084
-0.004316177
1.73958E-05
0.007063768
0.014316115
0.019337362
0.020957654
0.019653177
0.016975547
0.014818852
0.014711424
0.017252454
0.021801909
0.026846283
0.030507493
0.031146939
0.027936331
0.021301161
0.012818311
0.004664283
-0.001086071
-0.00294221
-0.000332937
0.006056001
0.014194557
0.021346698
0.025253973
0.025140921
0.021921906
0.017565154
0.013871614
0.011689543
0.01084578
0.010459841
0.009239027
0.00588432
-0.000313581
-0.009047209
-0.019000847
-0.02833993
-0.035311577
-0.038862784
-0.039089957
-0.037124248
-0.03454634
-0.032420421
-0.030709557
-0.028287573
-0.023767185
-0.016557496
-0.007369092
0.002017419
0.009550897
0.013933073
0.015255911
0.014821852
0.014259862
0.014546613
0.015671023
0.017130144
0.018375367
0.018867022
0.017968714
0.015142917
0.01039889
0.004487149
-0.001328884
-0.005933845
-0.008757286
-0.009842244
-0.009497094
-0.008002161
-0.005523973
-0.002235371
0.001553985
0.005232323
0.007785181
0.008324154
0.006577589
0.002972799
-0.001581149
-0.00585718
-0.008508315
-0.00834468
-0.004624859
0.002694721
0.012537718
0.022700438
0.030523663
0.033891004
0.032197379
0.026735811
0.020164501
0.0153321
0.01409603
0.016856254
0.02239094
0.028189787
0.031516604
0.030494164
0.024707196
0.015046407
0.003205262
-0.008898599
-0.019392018
-0.026841192
-0.030694944
-0.03129735
-0.029583974
-0.026460616
-0.022529145
-0.018301343
-0.014484261
-0.011902283
-0.011019017
-0.011783128
-0.01365104
-0.015907671
-0.01777387
-0.018589047
-0.017907902
-0.015508294
-0.011564189
-0.006814434
-0.002401371
0.000691585
0.002170939
0.002438687
0.00205928
0.001395693
0.000662948
7.29627E-05
-0.000243388
-0.000384647
-0.000400438
0.000168994
0.002248664
0.006556383
0.012795821
0.019565989
0.025169568
0.028342976
0.028576091
0.025805108
0.020167378
0.012006178
0.002154776
-0.0081165
-0.017312559
-0.024034287
-0.027472875
-0.02789548
-0.026437859
-0.024531085
-0.023015279
-0.021715832
-0.019737865
-0.016335197
-0.011507507
-0.005996639
-0.001025066
0.002152303
0.002841851
0.001279315
-0.001408807
-0.003900483
-0.0052579
-0.005130611
-0.003628188
-0.001217342
0.001396269
0.003401589
0.004029527
0.002870219
0.000133442
-0.003386718
-0.006684362
-0.00903681
-0.010163361
-0.010570656
-0.011615952
-0.014498543
-0.018982103
-0.023152363
-0.024648309
-0.021906979
-0.014692312
-0.004062399
0.007654453
0.017589251
0.023434937
0.024423706
0.021154965
0.014845833
0.006766529
-0.001830979
-0.00954715
-0.014963918
-0.017054243
-0.01548475
-0.010942527
-0.005400613
-0.001390296
-0.000679551
-0.003159127
-0.007091025
-0.010195166
-0.01079259
-0.008549926
-0.004574722
-0.000676599
0.001365601
0.000403274
-0.003753443
-0.010176643
-0.017043483
-0.022275364
-0.024348985
-0.02283077
-0.018410159
-0.012456345
-0.006650483
-0.002470106
-0.000442839
0.000175143
0.000850293
0.002582566
0.005096294
0.007024425
0.006852224
0.003884683
-0.001306731
-0.007310968
-0.012577695
-0.016090202
-0.017608147
-0.017687848
-0.0173215
-0.017393333
-0.018186776
-0.019373918
-0.020604258
-0.021849908
-0.023244687
-0.024480542
-0.024752465
-0.023274343
-0.019797272
-0.014644507
-0.00863781
-0.002829487
0.00173324
0.004442719
0.005186919
0.004375274
0.002924129
0.002177788
0.003572567
0.007993284
0.015183327
0.023614739
0.031022053
0.035308202
0.035332666
0.031160853
0.023779822
0.014640717
0.00546291
-0.001928561
-0.006014677
-0.006276055
-0.003523325
0.000560379
0.00416351
0.005896801
0.004967341
0.001244629
-0.004544639
-0.010998404
-0.01653363
-0.019972753
-0.02093915
-0.020078046
-0.018640392
-0.017777734
-0.017762852
-0.018018232
-0.017676506
-0.016296712
-0.013930397
-0.010892199
-0.007783077
-0.005352745
-0.004029104
-0.003571011
-0.003168533
-0.002134104
-0.000136598
0.002719604
0.005811329
0.008032314
0.008197663
0.005788261
0.001427977
-0.003259471
-0.006329623
-0.006528266
-0.003818894
0.000882791
0.006273007
0.011008361
0.014031729
0.014837326
0.013568337
0.010780169
0.007088235
0.003189414
-0.000110376
-0.002112432
-0.002664522
-0.002378149
-0.002345445
-0.003341389
-0.005290397
-0.007249575
-0.007895657
-0.006187576
-0.001810856
0.004652813
0.011981014
0.018823661
0.023897796
0.026065252
0.024496667
0.019155
0.011357521
0.003538043
-0.001836919
-0.003495164
-0.001994346
0.000625368
0.002053496
0.00094065
-0.002641764
-0.007480265
-0.011786592
-0.013680465
-0.011886634
-0.006488066
0.000974595
0.008194988
0.013084611
0.014770476
0.013694135
0.011347895
0.009667705
0.009929351
0.012060836
0.014882939
0.017026199
0.017440718
0.015406116
0.01061889
0.003403955
-0.005277808
-0.013997951
-0.021085435
-0.025010646
-0.024908195
-0.020839051
-0.013784543
-0.005441026
0.002151815
0.007292592
0.00915205
0.007999862
0.004962256
0.001624625
-0.00037154
0.000189701
0.003529528
0.008612441
0.013550293
0.016518744
0.01652126
0.01362288
0.008644615
0.002586797
-0.003543445
-0.008725546
-0.011965277
-0.012393449
-0.009477726
-0.003558118
0.003877779
0.010692269
0.015048807
0.016188848
0.014708318
0.012191057
0.01032036
0.009939776
0.010779095
0.011960939
0.012527801
0.011705879
0.008971776
0.004338714
-0.00131395
-0.006649996
-0.010580343
-0.012807803
-0.013598518
-0.013510571
-0.013274244
-0.013521863
-0.014411499
-0.015263986
-0.014784055
-0.011900824
-0.006651924
-0.000241359
0.005778237
0.010224645
0.012593525
0.012882521
0.011591104
0.009679083
0.00826316
0.00817409
0.009664257
0.012434599
0.015856324
0.019024273
0.020821745
0.020177376
0.016636125
0.010766995
0.004003787
-0.002026945
-0.006318714
-0.008782768
-0.010071508
-0.011123869
-0.012725105
-0.014884157
-0.016727982
-0.017081214
-0.015356649
-0.012059057
-0.008565284
-0.006368228
-0.006189604
-0.007755726
-0.010069793
-0.011750892
-0.011603582
-0.009160457
-0.004952514
-0.000160421
0.004068022
0.007127628
0.009132466
0.010658764
0.012376318
0.014552501
0.016795646
0.018293467
0.018216601
0.015923193
0.011118144
0.004233746
-0.00348601
-0.010396102
-0.01535499
-0.018060028
-0.018893674
-0.018555591
-0.017755079
-0.017006971
-0.016508571
-0.016062253
-0.01518193
-0.013265466
-0.009823401
-0.004842887
0.001178424
0.00734287
0.012512176
0.015517774
0.015690136
0.013369698
0.009823791
0.00679325
0.005827659
0.007651197
0.011732009
0.016333756
0.019290535
0.019384636
0.017100595
0.014163514
0.012154984
0.011343608
0.010713262
0.009003149
0.005618037
0.000725897
-0.005157208
-0.010963446
-0.015104588
-0.016002896
-0.0129533
-0.006632766
0.001124084
0.007966035
0.011961045
0.012184794
0.009054585
0.004275072
0.000206838
-0.0011881
0.000567941
0.004438446
0.008648049
0.011596533
0.01250667
0.011599853
0.009714222
0.007833088
0.006701827
0.006724362
0.007854176
0.009535329
0.010814485
0.010736921
0.00869825
0.004692907
-0.000656792
-0.006322092
-0.011485782
-0.015766687
-0.019088745
-0.021351429
-0.022400204
-0.022259854
-0.021337619
-0.020361427
-0.019988442
-0.020341243
-0.020934707
-0.020926516
-0.019750719
-0.017543491
-0.015034954
-0.012615273
-0.009822717
-0.00572076
0.000372868
0.00830165
0.016976078
0.024634063
0.02935031
0.029743743
0.025669462
0.018273339
0.009401556
0.00069603
-0.006959705
-0.013064842
-0.017041278
-0.018336442
-0.017045562
-0.01404703
-0.010717427
-0.008339713
-0.00751094
-0.007753582
-0.007823919
-0.006381073
-0.002574965
0.003659975
0.011488284
0.019123196
0.024001096
0.023593427
0.016828184
0.004859643
-0.009111648
-0.021075212
-0.027818297
-0.028303424
-0.023982271
-0.017808138
-0.012543178
-0.009432826
-0.007979432
-0.006883015
-0.005280974
-0.003415949
-0.002366799
-0.003119455
-0.00560278
-0.008765428
-0.011105941
-0.011387124
-0.00902488
-0.004230431
0.002156156
0.009016733
0.015351987
0.02020398
0.022678153
0.022236173
0.019176139
0.014649865
0.010242798
0.007437449
0.00735598
0.01042046
0.0161395
0.023154508
0.029552819
0.033284686
0.032840511
0.028019831
0.01998806
0.010785041
0.002478884
-0.003499287
-0.006645879
-0.007121049
-0.005617984
-0.003439341
-0.002055964
-0.002281424
-0.003840319
-0.005678791
-0.006543053
-0.005729051
-0.003489705
-0.000861318
0.001198388
0.002149742
0.001607182
-0.00093663
-0.005643401
-0.011709678
-0.017551244
-0.02151205
-0.022510991
-0.020102447
-0.014608923
-0.007183412
0.000229038
0.005594632
0.007630089
0.006550431
0.003819059
0.001532343
0.001569011
0.005014876
0.011621517
0.019635195
0.02638497
0.029551153
0.02814583
0.022620885
0.014259276
0.004752114
-0.003835117
-0.009478629
-0.010908203
-0.008237211
-0.00277136
0.003563519
0.008968992
0.012320221
0.013401436
0.012816324
0.011617459
0.01101586
0.012039798
0.015007443
0.019111381
0.022461322
0.023101033
0.020303016
0.015181884
0.010070655
0.007132342
0.007399661
0.010502519
0.014880147
0.018254285
0.018399615
0.014062242
0.005620395
-0.004903531
-0.014725278
-0.021499301
-0.02414594
-0.022960939
-0.019275163
-0.014820992
-0.011077352
-0.008757557
-0.007740901
-0.00758096
-0.007968879
-0.008858409
-0.010118995
-0.011527265
-0.012752468
-0.013369914
-0.013002979
-0.011696628
-0.010014456
-0.008555657
-0.007521496
-0.006622011
-0.005408211
-0.003522259
-0.001059382
0.001239967
0.00231647
0.001493211
-0.00090586
-0.003746589
-0.00575421
-0.006098877
-0.004528741
-0.001147271
0.003576414
0.008672975
0.012655887
0.013963042
0.011765933
0.006491339
-0.000161976
-0.005752385
-0.008029142
-0.005860614
0.000151707
0.007916533
0.014815491
0.018848291
0.019388496
0.017127099
0.013378426
0.009143237
0.004995245
0.001366526
-0.001184996
-0.002249564
-0.001799022
-0.000215238
0.001937389
0.0040981
0.005922067
0.007544929
0.009380351
0.011806669
0.014683372
0.017428181
0.019159278
0.019034024
0.01658255
0.012124739
0.006748548
0.002141179
-2.24229E-05
0.000990969
0.004450055
0.008650451
0.011798968
0.012487391
0.010069103
0.005126542
-0.00063093
-0.005091045
-0.006916939
-0.006273159
-0.004626799
-0.003585893
-0.00380327
-0.004734228
-0.00504212
-0.003488255
0.000313465
0.005708392
0.011369567
0.016094108
0.019202264
0.020671714
0.020853494
0.020016797
0.017944835
0.013956034
0.007461214
-0.001453554
-0.011849496
-0.021924806
-0.029361559
-0.032055516
-0.029361023
-0.022762679
-0.015196869
-0.009688944
-0.007886708
-0.009452991
-0.012556116
-0.015151797
-0.016200518
-0.01590649
-0.014863605
-0.013382059
-0.011368979
-0.008692901
-0.005306452
-0.001262946
0.003270876
0.00802518
0.012815348
0.017507346
0.022038492
0.026233804
0.029642897
0.03135012
0.030305683
0.025999356
0.018729985
0.009386832
-0.000791679
-0.010319612
-0.017854162
-0.022673129
-0.024957598
-0.025551492
-0.025429929
-0.025150084
-0.024487406
-0.022488241
-0.018083527
-0.010772564
-0.001184198
0.009047147
0.017911708
0.023845396
0.0260272
0.024236635
0.019209391
0.012869211
0.007962563
0.00691309
0.010437478
0.016876305
0.022747041
0.024485041
0.020127915
0.010445502
-0.001255398
-0.010669207
-0.014542386
-0.012126828
-0.005191473
0.00305821
0.009420335
0.01172932
0.009365739
0.003361022
-0.004248466
-0.011311968
-0.016480794
-0.019318422
-0.019972428
-0.018808516
-0.016441133
-0.013405131
-0.009917835
-0.005865176
-0.001167504
0.004111375
0.009965093
0.016397234
0.023245394
0.030163677
0.036493633
0.041133174
0.042749452
0.040423018
0.034238018
0.02530853
0.015264534
0.005496635
-0.003069882
-0.009745469
-0.013796257
-0.014717851
-0.012514211
-0.007893352
-0.002338109
0.00215514
0.003756003
0.001740835
-0.003032524
-0.008440992
-0.012327607
-0.013724848
-0.013399291
-0.013264989
-0.015154581
-0.019600938
-0.025593933
-0.031246116
-0.034826498
-0.035573536
-0.033858821
-0.030706611
-0.027000493
-0.023146048
-0.019255899
-0.015590246
-0.012587055
-0.010521033
-0.009346413
-0.008762904
-0.008263863
-0.007271723
-0.0054097
-0.002486109
0.001518854
0.006322885
0.011172148
0.015086652
0.017378562
0.017788481
0.016506005
0.014231922
0.011922778
0.010181406
0.009089489
0.008262321
0.007241222
0.005773485
0.003965417
0.002281695
0.001308772
0.001582355
0.003555238
0.007517435
0.013123156
0.019226472
0.024218172
0.026736289
0.026231038
0.022999016
0.017801178
0.011592999
0.005387068
3.53363E-05
-0.00386948
-0.006294675
-0.007679446
-0.008604196
-0.009338119
-0.00953644
-0.008483223
-0.005677767
-0.001423468
0.003306481
0.007235919
0.009261954
0.009043559
0.007269908
0.005256077
0.004052712
0.004064112
0.004975477
0.005933519
0.005767153
0.003680095
-0.000262831
-0.005132006
-0.009830372
-0.013688347
-0.016310362
-0.017381937
-0.016550111
-0.013599968
-0.008714734
-0.002773767
0.002510678
0.005212558
0.00416357
-0.000527142
-0.007570037
-0.015067063
-0.020999199
-0.023652102
-0.022081539
-0.016441723
-0.008104576
0.000897336
0.008810649
0.014837958
0.019145358
0.022197259
0.024136527
0.024551318
0.022983056
0.019523702
0.015247885
0.01183146
0.010648972
0.011715195
0.013566032
0.014001374
0.011284239
0.004805155
-0.004630816
-0.015038962
-0.023953677
-0.029444259
-0.030969326
-0.029344644
-0.026154535
-0.022972937
-0.020786691
-0.019653127
-0.018916099
-0.017962336
-0.016830004
-0.016307892
-0.017163002
-0.019251934
-0.021258433
-0.021372343
-0.018256212
-0.011668095
-0.002570156
0.007096625
0.015037717
0.019540224
0.020125553
0.017568307
0.013310637
0.008711619
0.004505978
0.000734288
-0.003167903
-0.00794517
-0.014180701
-0.021873586
-0.030455517
-0.03906266
-0.046562736
-0.051422276
-0.052047001
-0.047509164
-0.038155466
-0.025489186
-0.011697856
0.001001075
0.011024677
0.017687631
0.020982228
0.021529767
0.020649073
0.020222777
0.0219998
0.026569807
0.032680403
0.037562692
0.038225422
0.033035078
0.022596314
0.009562887
-0.00278292
-0.012022068
-0.017361434
-0.019203654
-0.01839142
-0.015678139
-0.011994663
-0.008584339
-0.006778678
-0.007376318
-0.010226685
-0.014027602
-0.016771501
-0.016453439
-0.011922562
-0.003517917
0.006929839
0.016704213
0.023081005
0.024381737
0.020686808
0.013908183
0.006973471
0.002509449
0.001667024
0.003679782
0.006233172
0.006574089
0.00298316
-0.004246066
-0.012947257
-0.020143347
-0.023489434
-0.022329963
-0.017838962
-0.012110234
-0.007108094
-0.003896628
-0.002601784
-0.002628173
-0.003030863
-0.003006614
-0.002335962
-0.001347995
-0.000510496
-0.00011348
-0.000238522
-0.000794036
-0.001549156
-0.002270981
-0.002647712
-0.00214942
-5.46398E-06
0.004250761
0.010399684
0.017393974
0.023627418
0.027061775
0.025881002
0.019323715
0.008644504
-0.002927555
-0.011190138
-0.013006076
-0.007989326
0.001309931
0.010553092
0.015666943
0.01453338
0.007812084
-0.001860426
-0.011267865
-0.017913312
-0.020553206
-0.019133751
-0.014519958
-0.00835776
-0.002572505
0.001506063
0.003835925
0.005416128
0.007345065
0.010143189
0.013700392
0.017724091
0.021752661
0.025123264
0.027080513
0.02705241
0.024915732
0.021093993
0.016640678
0.0129033
0.010924531
0.010904618
0.012090905
0.013087971
0.01265327
0.010195532
0.005924104
0.000627241
-0.00461513
-0.008977823
-0.012273809
-0.014927406
-0.017694161
-0.021278502
-0.025795944
-0.030678448
-0.034779817
-0.036550363
-0.034369685
-0.027277438
-0.01584166
-0.002192338
0.01086657
0.020922879
0.026857157
0.029035696
0.028943202
0.028389028
0.028591312
0.029657964
0.030556162
0.029676641
0.025738583
0.018572893
0.00924617
-0.000506367
-0.008931355
-0.014844327
-0.017888893
-0.018568807
-0.01792615
-0.016998402
-0.016575798
-0.017143569
-0.018715739
-0.020472902
-0.020771856
-0.017884984
-0.010909966
-0.000458143
0.011540211
0.022576829
0.030573699
0.034441634
0.034256749
0.03096906
0.025815704
0.019856752
0.013737536
0.007755833
0.001865128
-0.004067918
-0.00991762
-0.014907447
-0.017770124
-0.017608415
-0.014753926
-0.010834017
-0.007803528
-0.006912716
-0.008146911
-0.010514455
-0.013030165
-0.015208488
-0.016743244
-0.017204977
-0.01610578
-0.013143112
-0.008402296
-0.002417916
0.003960644
0.010130393
0.015821333
0.020833537
0.024462148
0.025409648
0.022676935
0.016382308
0.008020642
-0.000192162
-0.006131631
-0.008700495
-0.008317449
-0.006654281
-0.00561177
-0.006172102
-0.00794784
-0.009742795
-0.010559739
-0.009983671
-0.008174103
-0.005574516
-0.002559872
0.000559099
0.003232021
0.004821269
0.005082541
0.00431372
0.003167045
0.002227952
0.0019366
0.002418566
0.003373076
0.004147411
0.004180703
0.003185668
0.000905266
-0.002870762
-0.008071224
-0.014057262
-0.019796108
-0.024172827
-0.026560177
-0.026914533
-0.025435019
-0.022043805
-0.016262191
-0.007617363
0.003690163
0.016350234
0.027977055
0.03591617
0.038326163
0.034966426
0.027135012
0.017036098
0.006983538
-0.001129435
-0.006361853
-0.009026532
-0.010367892
-0.011810259
-0.014187171
-0.017388306
-0.020311524
-0.021121723
-0.018097818
-0.01068938
-0.000271278
0.010332085
0.01798263
0.020695162
0.018393886
0.012663928
0.005905535
0.000258971
-0.003052648
-0.003932544
-0.003126041
-0.001700646
-0.000452909
0.000157578
-0.000194956
-0.001682551
-0.004322979
-0.007967272
-0.012093959
-0.015694093
-0.017485997
-0.016695228
-0.013666934
-0.00978626
-0.006652248
-0.005108981
-0.004767525
-0.004342192
-0.002468765
0.001335095
0.006378396
0.011069965
0.013765476
0.013499176
0.010445566
0.00582867
0.001115851
-0.002962555
-0.006638965
-0.010422326
-0.014455341
-0.018464322
-0.02183375
-0.023576142
-0.022618795
-0.018383875
-0.011415012
-0.003382226
0.003714463
0.008545045
0.010739158
0.010531577
0.00852251
0.005710417
0.003185822
0.001871549
0.002315831
0.004586917
0.008093857
0.011606793
0.013680949
0.013317976
0.010394866
0.005725085
0.000594534
-0.003877677
-0.007176072
-0.00927512
-0.010138528
-0.009462363
-0.006858066
-0.002461115
0.0028259
0.007811875
0.011450283
0.013144768
0.012756371
0.010548396
0.007110721
0.002940783
-0.001835843
-0.00749279
-0.014085193
-0.020913227
-0.026542393
-0.029504634
-0.02918138
-0.026118562
-0.021568575
-0.016878773
-0.012872577
-0.009611544
-0.006639991
-0.003549445
-0.000173595
0.003501156
0.00741523
0.011152716
0.013733408
0.014046975
0.011640678
0.007296025
0.002648457
-0.000549894
-0.001224238
0.00070304
0.004385661
0.008413751
0.011276644
0.011822951
0.009544693
0.004821917
-0.001239165
-0.00719983
-0.011591965
-0.013316853
-0.011980956
-0.00794864
-0.002219218
0.003832389
0.008707665
0.011097155
0.01036987
0.006996321
0.002587219
-0.000636772
-0.000915919
0.002228371
0.007809416
0.013923922
0.018499498
0.019931855
0.017638395
0.012397629
0.006115474
0.000818448
-0.002162153
-0.002281629
0.000200839
0.004386782
0.008964765
0.012548893
0.013922529
0.012259735
0.007516298
0.00066011
-0.006376521
-0.011136821
-0.011478652
-0.006535823
0.00285877
0.01443811
0.025290541
0.03272826
0.035111651
0.032392323
0.026169533
0.01897114
0.013153018
0.009934483
0.009017973
0.009172559
0.009249797
0.008728166
0.007449757
0.005323625
0.00229303
-0.001467687
-0.005465106
-0.008928476
-0.010983578
-0.010698007
-0.007571596
-0.001923212
0.004779941
0.010339576
0.012512976
0.010075849
0.003463696
-0.005575096
-0.014938001
-0.022862984
-0.02818351
-0.030393952
-0.029866596
-0.027575385
-0.024572946
-0.021404677
-0.017974602
-0.013705208
-0.008031988
-0.000896437
0.007095349
0.014905567
0.02123001
0.024966426
0.025502778
0.022828467
0.017308873
0.009474889
0.000238899
-0.009023481
-0.01661477
-0.021062413
-0.02182824
-0.019377355
-0.014896099
-0.009922706
-0.006077416
-0.00467236
-0.006155139
-0.009760089
-0.013789142
-0.016219474
-0.015466175
-0.011362611
-0.005431656
-2.52208E-05
0.003086094
0.003641232
0.002955378
0.003185923
0.006113048
0.012047324
0.01956758
0.026244235
0.029980651
0.029916633
0.026453533
0.02049469
0.012910523
0.004355787
-0.004544474
-0.013213066
-0.02120576
-0.028075277
-0.033116117
-0.035559029
-0.035119511
-0.032399647
-0.028359247
-0.023628709
-0.01823421
-0.012129019
-0.005536991
0.001150318
0.007479149
0.013045848
0.017666601
0.021477099
0.024676789
0.027266903
0.029116509
0.030250019
0.030784228
0.030582535
0.02902562
0.025378114
0.01925724
0.011098233
0.002194436
-0.005812659
-0.011722848
-0.015235678
-0.01688825
-0.017425297
-0.017339332
-0.016886593
-0.016255551
-0.015813838
-0.015891935
-0.016408587
-0.016622163
-0.015438711
-0.011892534
-0.005777173
0.002081755
0.010139861
0.01674131
0.02067792
0.021440802
0.019489118
0.016183658
0.013095306
0.011310735
0.011030568
0.011602513
0.011691155
0.009900161
0.005624076
-0.00031978
-0.005980527
-0.009392562
-0.009683754
-0.007584868
-0.005061345
-0.004432231
-0.007227731
-0.013500302
-0.021724558
-0.029375529
-0.033886494
-0.033812411
-0.029291008
-0.021746932
-0.013010252
-0.004571722
0.002579727
0.007838962
0.011065258
0.012554248
0.012707394
0.011679015
0.00938063
0.005819037
0.001378407
-0.003173989
-0.006634255
-0.007632017
-0.005317092
-9.4419E-05
0.006446489
0.012412399
0.016498513
0.018234479
0.01785534
0.016165674
0.014114427
0.012392324
0.011226697
0.010469167
0.009866387
0.009253009
0.00874824
0.008541889
0.008360109
0.00752866
0.00539343
0.002018223
-0.00179388
-0.005080124
-0.007193248
-0.008002966
-0.007974276
-0.008009925
-0.008834096
-0.010490574
-0.012438512
-0.013586046
-0.012504675
-0.008228807
-0.001160114
0.006779533
0.013018489
0.015513429
0.01378833
0.00920644
0.004289144
0.00146945
0.001984603
0.005315971
0.00950095
0.012275787
0.012273966
0.009592265
0.005423022
0.00093775
-0.003239629
-0.007021221
-0.010300133
-0.012963418
-0.014984903
-0.016404465
-0.017102792
-0.016874441
-0.015645384
-0.013600453
-0.011143034
-0.008691128
-0.006497603
-0.004692637
-0.003231
-0.001740566
0.000311055
0.003129464
0.006275358
0.008893358
0.010027508
0.008986602
0.00586549
0.001783818
-0.001684958
-0.003357174
-0.003187062
-0.002072235
-0.001130624
-0.000885841
-0.000896921
-5.63163E-05
0.002475399
0.006502686
0.010736217
0.013542049
0.013873871
0.01169266
0.00787483
0.003800976
0.000720975
-0.000851089
-0.001199021
-0.001142229
-0.001679009
-0.003673463
-0.007195392
-0.011455792
-0.015321531
-0.017801697
-0.018150645
-0.015841981
-0.01085649
-0.003869051
0.00391906
0.011453073
0.018194817
0.023828585
0.027932202
0.030077336
0.030136966
0.028609223
0.026528857
0.024849522
0.02373662
0.02239617
0.019610679
0.014350052
0.006353075
-0.003607684
-0.013823022
-0.022519503
-0.028574377
-0.031800618
-0.032579558
-0.031405153
-0.028707556
-0.024963432
-0.02079194
-0.017003817
-0.014228496
-0.01255141
-0.011236227
-0.00908226
-0.00508238
0.001050752
0.008663237
0.016368807
0.022686183
0.026798687
0.028630096
0.028338959
0.02593946
0.021430261
0.015093723
0.007763918
0.000738795
-0.004804512
-0.008468504
-0.010764374
-0.012435252
-0.013721584
-0.014126578
-0.012947357
-0.009895083
-0.005461037
-0.000799497
0.002644228
0.003651359
0.001902868
-0.001651177
-0.005252861
-0.00731433
-0.007309351
-0.005932824
-0.004572676
-0.004435483
-0.005704739
-0.007272092
-0.007408267
-0.004896787
8.19057E-05
0.005861324
0.010449423
0.012683361
0.012601035
0.011184096
0.009796437
0.009421795
0.010306719
0.012200538
0.014640396
0.017019661
0.018786779
0.01938993
0.01837825
0.015426875
0.010454496
0.003703917
-0.004196069
-0.012045311
-0.018221266
-0.021374174
-0.021174675
-0.018539705
-0.014958038
-0.011828842
-0.009809816
-0.008512669
-0.006851264
-0.004008389
-0.000108069
0.00387388
0.006719322
0.007712159
0.007121368
0.005926087
0.005025316
0.004508609
0.00367293
0.001653424
-0.001824505
-0.006113009
-0.009826836
-0.011383003
-0.009769616
-0.005069323
0.001370631
0.007340075
0.01065346
0.009999509
0.005480302
-0.001510241
-0.008948814
-0.015032058
-0.018912893
-0.020706511
-0.020914148
-0.019574397
-0.016094864
-0.009932185
-0.001448906
0.007838792
0.015839143
0.020699434
0.021509582
0.018569987
0.013475247
0.008613889
0.00608892
0.006524209
0.008517055
0.00952172
0.007215893
0.000768123
-0.00872721
-0.018793312
-0.026683821
-0.030754197
-0.031066265
-0.028848387
-0.025207359
-0.020462477
-0.01456048
-0.007911017
-0.001450347
0.003944902
0.007965499
0.010741462
0.012424919
0.013106867
0.012856624
0.011631315
0.009209655
0.005509318
0.000913886
-0.003817829
-0.007955168
-0.010827374
-0.011920149
-0.011052032
-0.008779287
-0.006536838
-0.005983038
-0.008040709
-0.012387772
-0.017752564
-0.022556381
-0.025260241
-0.02470719
-0.020673159
-0.014191454
-0.007071694
-0.000822727
0.004152327
0.008409571
0.012677842
0.017075919
0.020844506
0.022799243
0.022074742
0.0186171
0.013102109
0.006605254
0.000270588
-0.004839678
-0.007929154
-0.008716552
-0.00751212
-0.00521577
-0.002903629
-0.001564252
-0.001737524
-0.003360386
-0.006032933
-0.009282029
-0.01266018
-0.015672682
-0.017758131
-0.018266485
-0.016546628
-0.012220064
-0.005650677
0.001743469
0.007840256
0.010922615
0.01072483
0.008660525
0.006821732
0.00642568
0.007280415
0.008292735
0.008343051
0.006822212
0.003923563
0.000577366
-0.00196575
-0.002775308
-0.001791893
0.000206413
0.002203381
0.003385867
0.003614967
0.003415575
0.003714689
0.005127025
0.007414599
0.009673053
0.010953817
0.010918382
0.009641899
0.00724529
0.003921308
0.00018832
-0.003165424
-0.005621823
-0.007223381
-0.00830058
-0.009037715
-0.009271419
-0.008663182
-0.007101183
-0.004919865
-0.002720133
-0.000887334
0.000657592
0.00260976
0.00583113
0.010634841
0.016216688
0.020926939
0.023096429
0.02191164
0.017677682
0.011601986
0.005116694
-0.000605718
-0.004961775
-0.007959721
-0.009906323
-0.010940969
-0.010846387
-0.009350495
-0.00657555
-0.003159928
-5.79262E-05
0.001727715
0.001528753
-0.000883486
-0.005003321
-0.009680757
-0.013519304
-0.015723908
-0.016534697
-0.01683954
-0.017402388
-0.01832093
-0.018953418
-0.018404971
-0.015945306
-0.011299289
-0.005044006
0.00153678
0.006883212
0.009957166
0.010699547
0.00999132
0.008990294
0.008580056
0.009016202
0.009909799
0.010303283
0.009075779
0.005698644
0.000629649
-0.005006744
-0.009841341
-0.012564098
-0.012291268
-0.008900698
-0.00305876
0.003849136
0.0099926
0.013607241
0.013711571
0.010436089
0.004814314
-0.001536514
-0.006791625
-0.009710775
-0.010095108
-0.008807065
-0.007033683
-0.005622953
-0.004929552
-0.004994481
-0.005699176
-0.006734568
-0.007665633
-0.00803262
-0.007415121
-0.00534605
-0.001526078
0.003895721
0.010233705
0.016464044
0.021496106
0.024231388
0.024127652
0.02173024
0.018430987
0.015692225
0.014168388
0.01346915
0.012369896
0.009583066
0.00458735
-0.00178061
-0.007493172
-0.01021261
-0.008529155
-0.002986706
0.003975519
0.009328158
0.010987419
0.008480756
0.002733508
-0.00451445
-0.011414478
-0.016597327
-0.019265859
-0.019132683
-0.016289062
-0.011392534
-0.00568527
-0.000444021
0.003646162
0.006669051
0.009139155
0.011620339
0.01456984
0.018012707
0.02133958
0.023349396
0.023056169
0.020330684
0.015879938
0.010691951
0.005510707
0.000703839
-0.003536061
-0.006766209
-0.008089529
-0.00673891
-0.002925735
0.001858866
0.00566594
0.007176448
0.006387179
0.004385929
0.002549545
0.00165809
0.001672757
0.002029521
0.002105048
0.001667617
0.000821928
-0.00023782
-0.001557981
-0.003234906
-0.004892454
-0.005532971
-0.003892659
0.000719956
0.007739191
0.015249652
0.020814798
0.022689564
0.020489457
0.015298741
0.009205756
0.004217428
0.001305932
-9.3238E-05
-0.001464627
-0.003992596
-0.007700857
-0.011592986
-0.014549071
-0.016093462
-0.016539137
-0.016574306
-0.016724453
-0.017149787
-0.017582989
-0.017434074
-0.016086078
-0.013178383
-0.008919481
-0.003974832
0.000830965
0.005012893
0.008657508
0.012045295
0.015042917
0.017042349
0.017257586
0.015116734
0.010526655
0.004194988
-0.002369258
-0.007461056
-0.009948397
-0.009790491
-0.008126415
-0.006702411
-0.006792446
-0.008576482
-0.011241213
-0.01347879
-0.014231876
-0.013241875
-0.010939262
-0.007823397
-0.004189862
-0.000447934
0.002814277
0.005106615
0.00639846
0.007135916
0.007994398
0.009353475
0.010945612
0.01201494
0.011832838
0.01027785
0.007855921
0.005434421
0.003743793
0.003090859
0.003217079
0.003772004
0.004509621
0.005103301
0.005078037
0.00390251
0.001280442
-0.0027606
-0.007844154
-0.013115966
-0.017244741
-0.01881097
-0.016951889
-0.011793342
-0.004662983
0.002411546
0.007730357
0.010786112
0.012212956
0.013198837
0.014842095
0.017797109
0.021887185
0.025890437
0.027924287
0.026242918
0.02006632
0.010197521
-0.001196826
-0.011230599
-0.017420151
-0.01856501
-0.015095379
-0.008753863
-0.002058848
0.002400786
0.002864928
-0.000951939
-0.007467153
-0.013791111
-0.01711413
-0.016089069
-0.011128523
-0.003762802
0.004094414
0.010589823
0.014140443
0.013904278
0.010018145
0.0037422
-0.002952442
-0.008151351
-0.010663047
-0.010337545
-0.008017267
-0.005275242
-0.003589002
-0.003634553
-0.004967773
-0.006336803
-0.006555678
-0.005265009
-0.003162268
-0.00142325
-0.000797669
-0.00118532
-0.001874333
-0.002098028
-0.001560073
-0.000345257
0.001314752
0.003105476
0.004630595
0.005373134
0.004848345
0.002967584
0.000242688
-0.002393513
-0.003901235
-0.003661215
-0.00196352
6.76016E-05
0.00105937
8.43051E-05
-0.002975514
-0.007492955
-0.012417797
-0.016614069
-0.019240741
-0.019810707
-0.018326162
-0.015276083
-0.011558083
-0.008358662
-0.00672092
-0.006912337
-0.008133847
-0.009076795
-0.008805942
-0.007246884
-0.004980025
-0.002873323
-0.001637147
-0.00159138
-0.00256757
-0.003851493
-0.004226189
-0.002519128
0.001472348
0.006587109
0.01088498
0.012792986
0.011776275
0.008342294
0.003680379
-0.001000218
-0.004799316
-0.007105518
-0.007460624
-0.005665564
-0.001882205
0.003439334
0.009461503
0.014800119
0.017578223
0.01619613
0.010305749
0.001287458
-0.007979364
-0.01409981
-0.014558332
-0.009083596
1.37557E-05
0.009038256
0.01484112
0.016232795
0.013993506
0.010007384
0.006325674
0.004326777
0.004162284
0.004890852
0.005306067
0.004670206
0.002995743
0.000751849
-0.001495524
-0.00341841
-0.004970348
-0.006038232
-0.00633847
-0.00563886
-0.004188572
-0.002762853
-0.002130258
-0.00260034
-0.003807503
-0.004943153
-0.005081791
-0.003687013
-0.000903933
0.0024087
0.00482308
0.004969212
0.002294633
-0.002560892
-0.008178708
-0.012982525
-0.015726425
-0.015919447
-0.014031248
-0.010947769
-0.007504848
-0.004213036
-0.001308445
0.001102565
0.002784791
0.003443775
0.002931994
0.001414689
-0.000731785
-0.003083592
-0.005224284
-0.006798329
-0.007526898
-0.007414756
-0.006737573
-0.005760793
-0.004548277
-0.003019891
-0.001105462
0.000996262
0.0029973
0.004533608
0.005007386
0.00355378
-0.000440479
-0.006691587
-0.013936818
-0.020531148
-0.025143497
-0.027039407
-0.026241841
-0.023508595
-0.019898078
-0.016092772
-0.012046
-0.007257117
-0.001357528
0.005453429
0.012445044
0.018540653
0.022638116
0.023760974
0.021349647
0.015515631
0.007183998
-0.001797091
-0.008757927
-0.011117229
-0.007848329
-0.000176965
0.009053295
0.016698432
0.020456206
0.019405559
0.014218429
0.006800895
-0.000420621
-0.005200778
-0.005988122
-0.002346398
0.004533341
0.011959816
0.016823853
0.017075595
0.012837945
0.006427592
0.001048457
-0.000844454
0.001280232
0.005970194
0.01071379
0.013147599
0.011911797
0.007084479
0.000101054
-0.006960468
-0.012180519
-0.014204466
-0.012467106
-0.007602962
-0.001588768
0.002906515
0.003716769
0.000316242
-0.005716257
-0.011479778
-0.014311785
-0.013180096
-0.009029963
-0.004005183
0.000148858
0.002968392
0.005070009
0.007169218
0.009438914
0.011313465
0.012045729
0.011407355
0.009973339
0.008714307
0.008097503
0.007771141
0.006996751
0.005318755
0.002824136
-4.0468E-05
-0.00298606
-0.006149941
-0.009950002
-0.014423446
-0.018760234
-0.021632923
-0.021955109
-0.019586655
-0.015421426
-0.010802279
-0.006617297
-0.003121381
-0.000295529
0.00176862
0.002964971
0.003346572
0.003088031
0.002549164
0.002308609
0.002786292
0.003696749
0.0040867
0.003040923
0.000266673
-0.003788717
-0.00812197
-0.01150933
-0.012826709
-0.011502588
-0.00780209
-0.002962945
0.001325987
0.003666018
0.003610832
0.001745971
-0.000945096
-0.003592483
-0.005629117
-0.00684008
-0.007493229
-0.008123949
-0.009164105
-0.010553531
-0.011626767
-0.011267914
-0.008475518
-0.003254449
0.003266119
0.009576161
0.01442976
0.016887712
0.01627032
0.012516937
0.006407357
-0.000592125
-0.006802016
-0.010666415
-0.011274866
-0.008690853
-0.004128874
0.000488025
0.003418845
0.004223799
0.00380505
0.003399468
0.003502349
0.003615025
0.002866222
0.000778897
-0.002399383
-0.005925273
-0.008659324
-0.009330299
-0.007300625
-0.003068917
0.001921605
0.005998138
0.008005492
0.007534928
0.004872285
0.000809349
-0.003582194
-0.007151602
-0.008923432
-0.00812897
-0.00438201
0.001917592
0.009336198
0.015736595
0.019206869
0.018930504
0.015435501
0.010237826
0.005062472
0.001289979
-0.000546887
-0.000686703
0.000173171
0.001262464
0.001953991
0.001921499
0.001396549
0.001081269
0.001690204
0.003584079
0.006612265
0.009981693
0.012521865
0.013103232
0.011237567
0.007316587
0.002374935
-0.002380492
-0.0061828
-0.008986864
-0.011197678
-0.01315006
-0.014789624
-0.015682312
-0.015439349
-0.014029316
-0.011790561
-0.009167744
-0.006358435
-0.003488425
-0.000978284
0.000408357
-1.93639E-06
-0.002325106
-0.005922617
-0.009544268
-0.011678643
-0.011109211
-0.007741388
-0.002983657
0.000922122
0.002399603
0.001392207
-0.000913726
-0.003116349
-0.004241829
-0.003925211
-0.002347901
8.24845E-05
0.002844477
0.005242265
0.006175313
0.004302049
-0.001260795
-0.009999455
-0.019701566
-0.027310894
-0.030342829
-0.028134158
-0.022122483
-0.014920398
-0.008773402
-0.004759764
-0.002901966
-0.002495258
-0.002405865
-0.001443109
0.001049852
0.004944444
0.009398938
0.013057149
0.014564283
0.013245245
0.009688737
0.005408904
0.002101568
0.001053596
0.002927343
0.00759295
0.013980125
0.020294288
0.024457108
0.02469017
0.020176904
0.011699246
0.00160697
-0.007021102
-0.011620497
-0.011259613
-0.007065534
-0.001613334
0.002535513
0.004069143
0.003467809
0.002638714
0.003661153
0.007554566
0.013598467
0.019742894
0.023594019
0.023539688
0.019219495
0.011623978
0.002618052
-0.005672312
-0.011392368
-0.013357969
-0.011348795
-0.006334238
-0.000306127
0.004406266
0.00604417
0.003943679
-0.001165942
-0.007469239
-0.012638598
-0.014743908
-0.012879688
-0.00740356
9.7801E-05
0.007373167
0.012366795
0.013926012
0.011926046
0.007175756
0.001287943
-0.003943458
-0.007208561
-0.008046062
-0.006639134
-0.003507962
0.000658337
0.005192534
0.009516636
0.013194012
0.015780327
0.016638863
0.014988595
0.010116797
0.002199469
-0.007186936
-0.015595437
-0.020999893
-0.022719214
-0.021287394
-0.017602206
-0.012531712
-0.006925082
-0.001871127
0.001418223
0.00221167
0.000827437
-0.00159856
-0.003684761
-0.004425803
-0.003457376
-0.001212626
0.001373204
0.003241867
0.003521444
0.001749187
-0.001921334
-0.006366245
-0.009816178
-0.01084793
-0.009119724
-0.005391766
-0.001043793
0.002674263
0.005174717
0.006620509
0.007400359
0.007706646
0.007375575
0.006264547
0.004587567
0.00296117
0.002064038
0.002064251
0.00229533
0.001602516
-0.00073259
-0.004400971
-0.008194607
-0.010763415
-0.011329955
-0.009843429
-0.006729224
-0.002550347
0.002096473
0.006708179
0.011063378
0.015200184
0.018985579
0.021803937
0.022680191
0.020832833
0.016342048
0.010057967
0.003215696
-0.00285299
-0.007180625
-0.009681617
-0.011327499
-0.013279613
-0.01597309
-0.018855681
-0.020873633
-0.021129175
-0.0192406
-0.015502845
-0.010965596
-0.007157986
-0.005418485
-0.006233928
-0.008909364
-0.011971594
-0.01395304
-0.014062023
-0.012559974
-0.010381545
-0.008265315
-0.006139503
-0.003379918
0.000407725
0.004951024
0.009480619
0.013270939
0.015948517
0.017463199
0.017962668
0.017770502
0.017425674
0.017415237
0.017839339
0.018063997
0.01695206
0.013641138
0.008115923
0.001355656
-0.004948071
-0.009007744
-0.009874472
-0.007860696
-0.004267416
-0.000524524
0.00249665
0.004513854
0.005525428
0.005531318
0.004729685
0.003530178
0.002575293
0.002448539
0.003534087
0.006004083
0.009725992
0.014058709
0.017922522
0.020187024
0.020127394
0.017587758
0.012832008
0.006346178
-0.001299444
-0.009316015
-0.016444823
-0.021200628
-0.022434663
-0.019706448
-0.013478731
-0.005033187
0.003791978
0.011131472
0.015590036
0.016392048
0.013325376
0.007033855
-0.000658548
-0.007093739
-0.009866652
-0.008010463
-0.002379212
0.005002084
0.011797892
0.015991757
0.016434969
0.013286613
0.008079357
0.003020533
9.94568E-05
0.00018205
0.002761563
0.006271447
0.008845553
0.009281055
0.007492149
0.004295777
0.000957825
-0.001180886
-0.001271401
0.00073895
0.004182032
0.008129562
0.011717169
0.014233092
0.015267788
0.014953097
0.013858556
0.012603057
0.011448244
0.01027764
0.00878726
0.006849814
0.004789627
0.003110614
0.002089352
0.001600908
0.001348952
0.001068144
0.000573759
-0.000134844
-0.000966883
-0.001831841
-0.002583747
-0.002836023
-0.002210173
-0.000621247
0.001566551
0.003643224
0.004806708
0.004588795
0.003089206
0.001063063
-0.000604977
-0.001361168
-0.001226224
-0.000655936
-0.00013286
0.000339631
0.001224664
0.002958275
0.005281925
0.007069653
0.007028061
0.004663354
0.000591585
-0.00383063
-0.007157181
-0.008342344
-0.007164941
-0.004389299
-0.001545998
-0.000227978
-0.001336061
-0.004507381
-0.008148356
-0.010354567
-0.010023283
-0.007296461
-0.003421784
-7.81573E-05
0.001249445
-1.90074E-05
-0.003399567
-0.007568434
-0.011012318
-0.012725642
-0.012649953
-0.011470891
-0.010043031
-0.009017916
-0.008902563
-0.010210038
-0.013193796
-0.017322839
-0.021038004
-0.022429197
-0.020332558
-0.015191996
-0.008869963
-0.003516412
-0.000352157
0.000723543
0.000591758
7.66583E-05
-0.000653624
-0.001948735
-0.004018076
-0.006377164
-0.007843565
-0.007116281
-0.003511277
0.002660824
0.010115402
0.016964525
0.021411686
0.022511205
0.020500587
0.016525276
0.012140476
0.008883617
0.007794642
0.008976218
0.011526613
0.013874136
0.014316278
0.011792594
0.006431015
-0.000586827
-0.007526037
-0.012517792
-0.014098743
-0.011741424
-0.006179276
0.000844402
0.007093156
0.010495613
0.009712822
0.0048247
-0.002421867
-0.009096756
-0.01218238
-0.009880946
-0.002621535
0.006990059
0.015350222
0.019614959
0.018972892
0.014860819
0.01013371
0.007358712
0.007436275
0.009183749
0.010508139
0.009850118
0.007163065
0.00364028
0.000711227
-0.000909173
-0.001489846
-0.001911434
-0.003015289
-0.005141851
-0.007937993
-0.010505786
-0.01216767
-0.012947198
-0.013224419
-0.013041888
-0.011844252
-0.008922639
-0.003972636
0.002340779
0.008165215
0.011090466
0.009462465
0.003536486
-0.004577772
-0.011996487
-0.016457084
-0.017450244
-0.016273914
-0.015160906
-0.015989198
-0.019232993
-0.0238015
-0.027483048
-0.028013081
-0.024214091
-0.016635115
-0.00746352
0.000346644
0.004383727
0.00369311
-0.000939362
-0.007323058
-0.012499323
-0.013729612
-0.009500151
-2.1842E-05
0.01292792
0.026589873
0.037993962
0.044685662
0.045373018
0.040241451
0.031012636
0.020420247
0.011259143
0.005453119
0.003463106
0.004324531
0.006138165
0.006925936
0.005509906
0.00182188
-0.003198725
-0.008124639
-0.01157302
-0.012736023
-0.011525005
-0.008437135
-0.00427485
-2.59575E-05
0.003264945
0.00472519
0.003936455
0.001458805
-0.001145547
-0.002048779
-0.000150035
0.004519372
0.010960449
0.017627681
0.022784782
0.024997683
0.023486106
0.018484235
0.011177395
0.003358506
-0.003356261
-0.007940615
-0.010165775
-0.010804686
-0.011403612
-0.013324197
-0.016644431
-0.020028685
-0.021539405
-0.019901715
-0.015254948
-0.009183641
-0.003851235
-0.000982723
-0.001112314
-0.003600402
-0.006996699
-0.009771482
-0.010897711
-0.010043403
-0.007473738
-0.00376002
0.000563062
0.005086124
0.009502077
0.013515019
0.016796769
0.018959196
0.019561014
0.018274363
0.015378178
0.011823918
0.008631346
0.006221675
0.004331118
0.00250624
0.000769149
-0.000245743
0.000259401
0.002465825
0.005581207
0.008267937
0.009230155
0.007717238
0.003873176
-0.001358867
-0.006703639
-0.01091153
-0.013092047
-0.012993289
-0.011092457
-0.008203764
-0.004845738
-0.001108894
0.003038831
0.007305817
0.010940262
0.013017203
0.012844844
0.010399204
0.006385408
0.002096103
-0.001229913
-0.00294586
-0.003055486
-0.001761554
0.000807897
0.004596021
0.009574929
0.015516861
0.021803084
0.027395585
0.031268285
0.032884993
0.032358279
0.030167699
0.026827123
0.022700754
0.017997086
0.012747272
0.00699424
0.000938616
-0.004965203
-0.010021566
-0.013657028
-0.015746065
-0.016499686
-0.016051228
-0.014340954
-0.011269088
-0.007037913
-0.002186241
0.002383232
0.005594111
0.006774192
0.005953287
0.003936246
0.002036162
0.001508213
0.003000518
0.006298536
0.010326783
0.013497297
0.014456088
0.012842431
0.009409412
0.005461614
0.002173495
0.000328653
9.05068E-05
0.000784283
0.001119369
-7.88016E-05
-0.0032187
-0.007791544
-0.012620733
-0.016275946
-0.017627849
-0.016207805
-0.012242824
-0.006594923
-0.000791149
0.003438314
0.005097363
0.00450588
0.002717457
0.000835949
-0.000214752
0.000363298
0.002925202
0.007061846
0.011723814
0.015640566
0.017794105
0.017667351
0.015510387
0.012418557
0.009914089
0.009095593
0.010002572
0.011704815
0.012845015
0.012254922
0.009394652
0.004765068
2.30551E-06
-0.002937989
-0.002989591
-0.000288248
0.004203874
0.009174484
0.013182125
0.015053678
0.01442649
0.011923038
0.008561105
0.005066047
0.001643681
-0.001550281
-0.004040939
-0.005202283
-0.004932716
-0.004076321
-0.003894433
-0.005300988
-0.008405184
-0.012370539
-0.015470132
-0.015741251
-0.012061362
-0.00489605
0.003997734
0.012453606
0.018487122
0.02072379
0.018661517
0.012888951
0.004725878
-0.004267469
-0.012559386
-0.018914232
-0.022756634
-0.024326344
-0.02444582
-0.023746425
-0.022243198
-0.019639971
-0.016184096
-0.012811618
-0.01070588
-0.010738211
-0.012962406
-0.016403934
-0.01942425
-0.020551654
-0.019261786
-0.016170488
-0.012627841
-0.009818744
-0.008130041
-0.007081962
-0.005788886
-0.00361447
-0.000648055
0.002546658
0.00550906
0.00829985
0.011206262
0.014215339
0.016856411
0.018474189
0.018582958
0.01700447
0.013875062
0.009726105
0.005551134
0.002325213
0.000490165
-0.000102178
0.00014769
0.000840556
0.001539953
0.001894362
0.001866207
0.001591073
0.001325414
0.001391415
0.002192729
0.004089494
0.007066187
0.010683235
0.014380897
0.017508485
0.019315965
0.019105545
0.016641703
0.012274993
0.006906025
0.001720122
-0.002072929
-0.003782294
-0.003551751
-0.002439066
-0.001889442
-0.002788392
-0.004949104
-0.007486117
-0.009602187
-0.011073726
-0.011954958
-0.01187076
-0.010040905
-0.005914752
0.000200878
0.007154542
0.013327714
0.01706397
0.0171562
0.013331196
0.006367096
-0.002160666
-0.010493318
-0.017175381
-0.021207541
-0.022074643
-0.01972819
-0.014840066
-0.009027353
-0.0043846
-0.002462622
-0.003453691
-0.006167397
-0.008820885
-0.009998339
-0.009228283
-0.006895853
-0.003512774
0.0007199
0.005585972
0.010243713
0.013077327
0.012461918
0.007934146
0.000838528
-0.006236269
-0.010742311
-0.011556313
-0.009438104
-0.006292694
-0.00389464
-0.002947409
-0.002918397
-0.002469403
-0.000346536
0.003883997
0.009621396
0.015376673
0.019394377
0.020454285
0.018424556
0.014391541
0.010047208
0.007009868
0.006215619
0.007714724
0.010806876
0.014288926
0.016635272
0.016396109
0.012725373
0.006020562
-0.00205189
-0.009449567
-0.014731497
-0.017526355
-0.018286292
-0.01775358
-0.01648882
-0.014526963
-0.011426834
-0.006605672
7.47321E-05
0.00788934
0.015122688
0.019694462
0.020219412
0.016499698
0.009524409
0.001213917
-0.006309392
-0.011363563
-0.013252623
-0.01237332
-0.009762332
-0.006675478
-0.004100298
-0.002805454
-0.003218903
-0.005227754
-0.007884616
-0.009835069
-0.010116465
-0.00856699
-0.005644467
-0.002213482
0.000684524
0.002334739
0.002753274
0.002654353
0.002932591
0.003893685
0.005088857
0.005750569
0.005367522
0.003694773
0.000664928
-0.003446504
-0.007864758
-0.011630238
-0.014005863
-0.014594883
-0.013415607
-0.011033288
-0.008273973
-0.005854401
-0.004034611
-0.002637531
-0.001336427
4.72709E-05
0.00151747
0.003141027
0.005273475
0.008449665
0.012775102
0.017340291
0.02044802
0.020556414
0.017145289
0.010914844
0.003625668
-0.002354641
-0.004886892
-0.003133852
0.001982352
0.008062328
0.012408212
0.013122007
0.009887631
0.004157192
-0.001627847
-0.005295907
-0.005852812
-0.003660039
-0.000120607
0.003133894
0.004976167
0.005061277
0.003601677
0.001115142
-0.001843991
-0.004810029
-0.007502058
-0.009545007
-0.010463441
-0.010042014
-0.008533702
-0.006643415
-0.00530832
-0.005393056
-0.007218577
-0.010232258
-0.013234699
-0.015056472
-0.015315388
-0.014707418
-0.014344927
-0.014788192
-0.015468426
-0.01513805
-0.012649586
-0.007424771
0.000174387
0.008783671
0.016364521
0.021125623
0.022134573
0.019684435
0.014978093
0.00964408
0.004900267
0.001103579
-0.002027971
-0.004947174
-0.007967652
-0.011148286
-0.014232784
-0.016660868
-0.017662645
-0.016486796
-0.013002444
-0.008102223
-0.003405515
-0.000596525
-0.000650481
-0.003531893
-0.00832918
-0.013710084
-0.018175766
-0.020213525
-0.018683911
-0.013380357
-0.005452002
0.00278901
0.008654183
0.010354504
0.007974866
0.003425953
-0.000754421
-0.002757972
-0.001982886
0.001219427
0.006030791
0.011337449
0.015747461
0.017818674
0.01651939
0.011689131
0.004287226
-0.003780086
-0.010197078
-0.013021324
-0.011498026
-0.006533306
-0.000425387
0.004139053
0.005408953
0.003342828
-0.000514612
-0.00394902
-0.005177541
-0.003533642
0.000462545
0.00549482
0.009815493
0.011650005
0.009734719
0.003840964
-0.004830253
-0.01380947
-0.020193221
-0.02192951
-0.018846138
-0.012761664
-0.006590475
-0.003171749
-0.003921248
-0.008140914
-0.013277622
-0.016305273
-0.01526485
-0.010236591
-0.003039162
0.003807874
0.008019459
0.008029203
0.00323984
-0.005738249
-0.016923834
-0.027380744
-0.034175
-0.03559269
-0.031962368
-0.025345934
-0.018367756
-0.013058634
-0.010210354
-0.009130585
-0.008022606
-0.005323133
-0.000938973
0.003734021
0.006900522
0.00751925
0.005667874
0.002392813
-0.000871434
-0.003063675
-0.003929223
-0.003646863
-0.002410954
-0.000428384
0.001777183
0.003400204
0.003722441
0.002649793
0.000717807
-0.001243565
-0.00234624
-0.001968812
-7.13501E-05
0.002717727
0.005498828
0.007597447
0.00869402
0.008734807
0.007596747
0.005193606
0.001935676
-0.001159742
-0.00299843
-0.002996289
-0.001454414
0.000842581
0.003112276
0.004882663
0.005965053
0.006159146
0.005341345
0.003518127
0.00105937
-0.001320647
-0.002636847
-0.002063777
0.000430628
0.003890196
0.006891458
0.008393722
0.008231906
0.006965219
0.005415904
0.004121489
0.002955381
0.001571414
-2.42569E-05
-0.001158891
-0.000808818
0.001725948
0.006257254
0.011475325
0.015400267
0.016449095
0.01422019
0.009407701
0.003087168
-0.003602923
-0.009357612
-0.012870548
-0.013326019
-0.01089178
-0.006531389
-0.001665801
0.002133029
0.003504097
0.001645981
-0.003276398
-0.009886142
-0.015881759
-0.018800319
-0.016974103
-0.010073646
0.00070727
0.01290352
0.023239406
0.028720086
0.027850686
0.02142754
0.012131064
0.003408888
-0.001895471
-0.002569979
0.000779641
0.006249506
0.011607123
0.015066906
0.015934168
0.014645964
0.012409298
0.010698972
0.010702238
0.012678385
0.015826795
0.018677054
0.019842948
0.01868685
0.015385778
0.010576286
0.005103047
-6.19243E-05
-0.004041465
-0.006303934
-0.006746933
-0.005549833
-0.003064368
0.00017718
0.00340813
0.005420998
0.004840272
0.001003439
-0.005452467
-0.012944568
-0.019702318
-0.024447522
-0.026700676
-0.026764268
-0.025287698
-0.022839166
-0.019768103
-0.016338349
-0.012859027
-0.009442869
-0.006041377
-0.002578542
0.000875835
0.004057594
0.006540759
0.00786258
0.007903208
0.007031397
0.005927488
0.004978757
0.004142166
0.003376178
0.002999714
0.003436127
0.004814848
0.006655785
0.007977767
0.007849623
0.005848426
0.002251988
-0.002085386
-0.006026279
-0.008685552
-0.009716877
-0.009410484
-0.008297317
-0.006739438
-0.004876342
-0.002589733
0.000320049
0.003946464
0.008099915
0.012124578
0.015207898
0.016654814
0.016203413
0.014260561
0.011837349
0.010013382
0.009285508
0.009477459
0.010089122
0.010787982
0.011397183
0.011707804
0.011393164
0.01017069
0.007877281
0.004496986
0.000120161
-0.004938932
-0.010166103
-0.014877264
-0.018396677
-0.020127827
-0.019699337
-0.017186092
-0.012980826
-0.007507429
-0.001054736
0.00602841
0.013189601
0.019617941
0.024318932
0.026176034
0.024258823
0.018298266
0.009082349
-0.001547135
-0.011031709
-0.017050237
-0.01857664
-0.016170125
-0.011415657
-0.006280926
-0.002594985
-0.001744422
-0.004126416
-0.008893405
-0.014234963
-0.018276434
-0.019975572
-0.019330666
-0.016980733
-0.013672649
-0.010258526
-0.00768597
-0.006754047
-0.007683561
-0.010054209
-0.013004834
-0.015623853
-0.0173595
-0.018177356
-0.018154447
-0.017089723
-0.014646063
-0.010721015
-0.005591319
0.000322401
0.006428983
0.011792006
0.015421793
0.016816679
0.016077992
0.013396667
0.008965351
0.003396618
-0.002092893
-0.006277874
-0.008555812
-0.008972849
-0.008090066
-0.006940445
-0.006905865
-0.009047734
-0.013368461
-0.018472624
-0.022132388
-0.022226277
-0.01761634
-0.008755583
0.002160436
0.011790124
0.01696184
0.0161548
0.010266828
0.001901527
-0.006256407
-0.012542147
-0.016376091
-0.0177842
-0.017059379
-0.014572469
-0.010833645
-0.006578008
-0.002686415
0.000122254
0.001611244
0.002156857
0.002630101
0.003932493
0.006578117
0.010431333
0.014815706
0.018727534
0.02114684
0.021410733
0.01946317
0.01594472
0.011941735
0.008390312
0.005640417
0.003703612
0.002744015
0.003166511
0.005191583
0.008370076
0.011611037
0.013616946
0.01363461
0.011944089
0.00955187
0.007451913
0.006070516
0.005220652
0.004343007
0.002907493
0.000720713
-0.001893007
-0.004158474
-0.005197936
-0.004513368
-0.002259091
0.001010451
0.004696121
0.008068223
0.00999309
0.009180748
0.004969861
-0.001867967
-0.00917395
-0.01422528
-0.014952565
-0.010848411
-0.003247809
0.005346487
0.012212311
0.015382133
0.014335179
0.009982709
0.004231339
-0.000532709
-0.002200536
-2.21082E-05
0.004950803
0.010542819
0.014569623
0.015529434
0.012779861
0.006468588
-0.002419149
-0.011983212
-0.019675187
-0.023106869
-0.021276802
-0.015254154
-0.007543178
-0.000844095
0.002985781
0.003397895
0.000985924
-0.002907274
-0.006600653
-0.008448654
-0.007532845
-0.004309605
-0.000448096
0.00236892
0.003307425
0.002534694
0.000828114
-0.000831309
-0.001729349
-0.001717359
-0.001272273
-0.000899771
-0.000696524
-0.000541452
-0.000422404
-0.000454145
-0.000580524
-0.000435355
0.000343372
0.001677826
0.003037814
0.003737212
0.003174526
0.000951828
-0.003011065
-0.00830868
-0.014265385
-0.020266197
-0.025816517
-0.030328769
-0.03311185
-0.033527066
-0.03124372
-0.02634157
-0.019555341
-0.012405496
-0.006868504
-0.004439776
-0.005388344
-0.008544569
-0.012002317
-0.014162173
-0.014504004
-0.013512666
-0.012052691
-0.010777975
-0.009995022
-0.009709397
-0.00985676
-0.010347237
-0.011001938
-0.011398366
-0.011081695
-0.009609408
-0.006806147
-0.003037508
0.000768815
0.003466093
0.004344008
0.003585412
0.002323063
0.001825254
0.002528881
0.00380547
0.004824374
0.005373463
0.005973083
0.007155409
0.008855137
0.010360559
0.010721713
0.009267785
0.006077141
0.002283344
-0.000514352
-0.001116383
0.000564449
0.003416956
0.005893482
0.007032665
0.006821498
0.005888185
0.004866231
0.004017225
0.00331221
0.002657831
0.002132561
0.001961486
0.002431247
0.003667743
0.005264482
0.006366891
0.006044865
0.004026805
0.000982025
-0.001718731
-0.002575018
-0.000581367
0.00422882
0.010688419
0.016935244
0.021195913
0.022520518
0.02102789
0.017658357
0.01358311
0.009623805
0.006020461
0.002595793
-0.001171294
-0.005803929
-0.011286055
-0.016697577
-0.02045958
-0.02131619
-0.01894126
-0.014023803
-0.007865084
-0.001854852
0.002677204
0.00456032
0.00324744
-0.000543146
-0.004894491
-0.007702303
-0.007886762
-0.005880373
-0.003182027
-0.001479088
-0.001967211
-0.004874371
-0.00925644
-0.013226183
-0.014880089
-0.013441683
-0.009595265
-0.004848293
-0.000512041
0.002729295
0.004577404
0.004756723
0.003058547
-0.000260404
-0.004299896
-0.007918337
-0.01002199
-0.010061817
-0.008365196
-0.006035765
-0.004304778
-0.003680373
-0.003692416
-0.0031862
-0.000977794
0.003307124
0.008700392
0.013060677
0.014188621
0.01102956
0.004087622
-0.004925636
-0.01367923
-0.019853204
-0.021778821
-0.019013995
-0.012482616
-0.004169986
0.003397429
0.007891747
0.007964439
0.004016375
-0.001939312
-0.007298322
-0.010145585
-0.009894433
-0.007167451
-0.003253645
0.000409008
0.002836877
0.003914878
0.004496086
0.005923626
0.009112504
0.013873874
0.019001642
0.022911488
0.024551478
0.023747005
0.020996736
0.017044336
0.012528606
0.007757066
0.002800907
-0.002330931
-0.007448959
-0.012012758
-0.015160848
-0.015854893
-0.013292347
-0.007340461
0.000942302
0.009551961
0.01637962
0.020093072
0.020501813
0.018313214
0.01456952
0.0101973
0.005972925
0.002512607
0.000210475
-0.000746286
-0.000407883
0.000745323
0.001720389
0.001381877
-0.001039409
-0.005508516
-0.011038547
-0.016122689
-0.019428203
-0.020403751
-0.01951829
-0.017925779
-0.016939258
-0.017406986
-0.019066569
-0.020578522
-0.020293754
-0.017186293
-0.01155777
-0.004910502
0.000744036
0.003817776
0.003862258
0.001668521
-0.001066225
-0.002500294
-0.001657388
0.001001241
0.004085686
0.00633429
0.007298758
0.007343723
0.006958108
0.006477107
0.006213055
0.006712847
0.008523646
0.011749886
0.015886797
0.019920079
0.022647919
0.02290769
0.019940311
0.013914127
0.00620497
-0.00088155
-0.005108175
-0.005182581
-0.001305923
0.005070064
0.011782956
0.016826311
0.018973266
0.018266108
0.015947865
0.013842716
0.013211889
0.014107038
0.015439297
0.015835726
0.014490032
0.011542888
0.00767731
0.00359564
-0.000177121
-0.003128816
-0.004619786
-0.003983606
-0.00103384
0.003604521
0.008399131
0.011671725
0.012333117
0.010278712
0.006303884
0.001509167
-0.003553887
-0.009189423
-0.015887169
-0.023439704
-0.030652925
-0.035649283
-0.03669945
-0.03300864
-0.025232144
-0.015138634
-0.004640345
0.004810348
0.012191381
0.016736607
0.018051685
0.016152459
0.011483854
0.004920624
-0.002268135
-0.008709591
-0.013365193
-0.015588642
-0.015142114
-0.012315677
-0.008107841
-0.003753016
-0.000129382
0.002440071
0.004034191
0.005043142
0.006118736
0.007708679
0.00948035
0.010211542
0.008630645
0.004387586
-0.001441401
-0.006897619
-0.010345574
-0.011475819
-0.011454142
-0.011975988
-0.014171707
-0.017714994
-0.02077262
-0.020833319
-0.016160537
-0.006857421
0.004994056
0.016238097
0.024039484
0.026826207
0.024533496
0.018339396
0.010200997
0.002114466
-0.00436248
-0.008116884
-0.008546878
-0.005586085
-4.80257E-05
0.006416605
0.01181678
0.014679567
0.014631288
0.012357261
0.009190814
0.006545676
0.005241145
0.005254365
0.005959756
0.006738106
0.007115264
0.006529454
0.004291769
-0.000112944
-0.006482723
-0.013706329
-0.019724698
-0.022342165
-0.020451718
-0.014724757
-0.007273016
-0.000580784
0.00351352
0.004468727
0.003192834
0.001465377
0.00075779
0.001489625
0.003077479
0.004647724
0.005526547
0.005559896
0.005154743
0.004928321
0.005356278
0.006483203
0.007893827
0.008950041
0.009072192
0.008153009
0.006732322
0.005435392
0.004283416
0.002597284
-0.000359817
-0.004625624
-0.009247285
-0.012946392
-0.014829989
-0.014627332
-0.012522451
-0.009167583
-0.005669528
-0.003217517
-0.002547238
-0.003605112
-0.005513331
-0.007093317
-0.007507838
-0.006671196
-0.005069424
-0.003277681
-0.001777505
-0.001011893
-0.000983629
-0.001024738
-0.00016117
0.002149474
0.005381817
0.008088246
0.008776669
0.006898959
0.003075828
-0.001442686
-0.005354834
-0.007777726
-0.00853745
-0.008006292
-0.006535503
-0.004039546
-0.000114444
0.005211165
0.010838404
0.014834752
0.015518841
0.012468334
0.006686239
-0.000127715
-0.006527739
-0.011688857
-0.015185041
-0.016617987
-0.01565898
-0.012364974
-0.007317712
-0.001534653
0.003721155
0.007351265
0.0088288
0.008112008
0.005444068
0.001335259
-0.003180416
-0.006477366
-0.007065158
-0.004319868
0.00122135
0.00808091
0.014475205
0.01889148
0.020629856
0.019785024
0.017144058
0.013669875
0.010041048
0.006387705
0.002670343
-0.000809782
-0.003232353
-0.003763511
-0.002053504
0.001416236
0.005431642
0.008552112
0.009762221
0.009088947
0.007337084
0.005504178
0.004209709
0.003698035
0.003852356
0.004264254
0.004340961
0.003601527
0.002018116
-0.000121933
-0.0024079
-0.004248623
-0.004905253
-0.003790427
-0.000807847
0.003370762
0.007662905
0.01116064
0.0135762
0.015212445
0.016459061
0.017284089
0.016988991
0.014634134
0.009849587
0.00354115
-0.002371608
-0.005909436
-0.006022596
-0.003060893
0.00150301
0.005744516
0.007992692
0.007339973
0.004038849
-0.000669473
-0.005225561
-0.008492001
-0.010190016
-0.010727062
-0.010517393
-0.009486925
-0.007176282
-0.003383983
0.001308389
0.005629759
0.007970164
0.007354324
0.004071719
-0.000391017
-0.004276615
-0.006385136
-0.006391506
-0.004839783
-0.002557188
-0.000199653
0.001993444
0.003885821
0.00524795
0.005729168
0.005176063
0.003692159
0.001542474
-0.000895032
-0.003203697
-0.005327851
-0.007832321
-0.011411473
-0.015989724
-0.020487844
-0.023501417
-0.024138133
-0.02229918
-0.018333666
-0.012761348
-0.006545302
-0.001259518
0.001260368
-7.42973E-05
-0.004876025
-0.011277867
-0.016911957
-0.020063473
-0.020316448
-0.018372098
-0.015387646
-0.012284949
-0.009447642
-0.006758072
-0.004017864
-0.001272304
0.001187095
0.003059879
0.004072736
0.003955722
0.00267394
0.000606259
-0.001734575
-0.003955399
-0.005841298
-0.007041824
-0.006968704
-0.00533444
-0.002688122
-0.000374909
0.000221661
-0.001408535
-0.004588259
-0.00778977
-0.009160569
-0.007260646
-0.001874925
0.005492349
0.01202389
0.015013644
0.013110992
0.006661029
-0.002718469
-0.012771938
-0.021152872
-0.02581345
-0.025474459
-0.019876877
-0.009886894
0.002521486
0.014726033
0.024241708
0.02951347
0.030234816
0.027288637
0.022415127
0.017455597
0.013480125
0.010487105
0.007882912
0.005470134
0.003707081
0.003337255
0.00453034
0.006532824
0.008010092
0.007894474
0.005899541
0.00246995
-0.001462591
-0.004778277
-0.006297027
-0.005141627
-0.001114448
0.005006585
0.011417901
0.015961037
0.017003656
0.014045752
0.007767132
-0.000397495
-0.008620575
-0.015032804
-0.0181711
-0.017362669
-0.013063837
-0.006859353
-0.000792489
0.003606229
0.005912378
0.006688269
0.006751326
0.006679064
0.006612742
0.006239919
0.004814895
0.001857472
-0.002176293
-0.005890655
-0.007944471
-0.007953731
-0.006712523
-0.005493314
-0.005118241
-0.00565384
-0.006632384
-0.007376423
-0.00731599
-0.006237348
-0.004343742
-0.00206816
-6.45002E-05
0.000972069
0.000307412
-0.002588079
-0.00749269
-0.013206698
-0.017744053
-0.019159226
-0.016487643
-0.010043084
-0.001273483
0.007786507
0.015157314
0.019385118
0.019973231
0.017548307
0.01369108
0.010152826
0.008008815
0.007285384
0.007235495
0.006678535
0.004542338
0.000458738
-0.004910711
-0.010071079
-0.013215154
-0.012974171
-0.00919381
-0.00303279
0.003458444
0.00810612
0.009345935
0.006746026
0.001280067
-0.005045766
-0.009685895
-0.010497647
-0.006741908
0.000341454
0.007950461
0.013114363
0.014000628
0.010501664
0.004026543
-0.002889597
-0.007545678
-0.008254016
-0.005038858
0.000429562
0.005647042
0.008356201
0.007540006
0.003557951
-0.002372149
-0.008805037
-0.014384796
-0.018157237
-0.019560581
-0.018326279
-0.014655864
-0.009613473
-0.005066857
-0.002662913
-0.002829704
-0.004612935
-0.006258652
-0.006070768
-0.003387142
0.001126552
0.005919822
0.009502342
0.010977198
0.010211425
0.007726762
0.004462731
0.001605193
0.000442298
0.001991132
0.006290288
0.012133566
0.017675696
0.021133391
0.021324914
0.018043487
0.012366629
0.006290398
0.001842167
0.000191792
0.001168302
0.003318842
0.004576855
0.003303049
-0.0010491
-0.007768737
-0.015249275
-0.021537049
-0.024932276
-0.024568553
-0.020663257
-0.014396734
-0.007464162
-0.001771137
0.001132222
0.000887762
-0.001352919
-0.003520962
-0.003794168
-0.001462274
0.002658204
0.0066371
0.008606715
0.007710976
0.004385227
7.66514E-05
-0.003353316
-0.004435759
-0.002734424
0.001118361
0.005904727
0.010244456
0.012878622
0.012933434
0.010310936
0.005821916
0.000737344
-0.004008503
-0.008056184
-0.011400775
-0.014087025
-0.016065902
-0.017115372
-0.017074209
-0.015950924
-0.014002825
-0.011693466
-0.009477567
-0.007372738
-0.005109895
-0.00249548
9.07788E-05
0.001885412
0.002131428
0.000649452
-0.002101404
-0.005341506
-0.008195565
-0.009864782
-0.009710301
-0.007446764
-0.003334583
0.001798003
0.006663753
0.009983561
0.011072536
0.010285569
0.008772816
0.007775055
0.007886448
0.008778226
0.009339788
0.008177053
0.004429717
-0.001537854
-0.008127474
-0.013346724
-0.015841933
-0.015162772
-0.011559054
-0.005811913
0.000855642
0.006908857
0.010888826
0.012017466
0.010510066
0.007603766
0.004776793
0.002863543
0.001766273
0.000968169
4.59879E-05
-0.001059153
-0.002223388
-0.003213122
-0.003723245
-0.003239299
-0.001281513
0.002205301
0.006504885
0.010383953
0.012610345
0.012505805
0.010253722
0.006669059
0.002684381
-0.000912862
-0.003615439
-0.005207685
-0.005756242
-0.005673008
-0.005597159
-0.006108512
-0.007205888
-0.008152744
-0.007850631
-0.005383793
-0.000512316
0.005990158
0.01260638
0.017641867
0.019707353
0.01808219
0.013308297
0.007375682
0.00265933
0.000651495
0.001434984
0.004125675
0.007409563
0.010046726
0.011213796
0.010599614
0.008462614
0.005539769
0.002508263
-0.000269306
-0.002573419
-0.004011663
-0.003996943
-0.002078338
0.00168056
0.006307415
0.010038158
0.010940106
0.00800249
0.001729491
-0.006027519
-0.012807269
-0.016532551
-0.016303184
-0.012572551
-0.006864593
-0.001039945
0.003423701
0.005828927
0.006161443
0.004902892
0.002655038
0.000109728
-0.002039956
-0.003233416
-0.003253113
-0.002224679
-0.000441286
0.001751436
0.003968352
0.005797511
0.006754699
0.006513717
0.005100739
0.002930822
0.000555678
-0.001395793
-0.002334835
-0.001929468
-0.000406919
0.001637368
0.003760395
0.005783913
0.007405596
0.007821347
0.005905846
0.001166261
-0.005578804
-0.012281742
-0.016803306
-0.017976211
-0.016003757
-0.012130577
-0.008025566
-0.005029709
-0.003679357
-0.003500947
-0.003354708
-0.002246518
-4.3038E-05
0.002750802
0.005535221
0.007849396
0.009203119
0.008952394
0.006607813
0.002414644
-0.002495855
-0.006426256
-0.007946665
-0.006562111
-0.002858937
0.001791683
0.005853977
0.008301011
0.009130215
0.009215112
0.009505182
0.010460016
0.011928933
0.013466472
0.014498279
0.014462683
0.01302717
0.010497008
0.007911498
0.006542359
0.007142675
0.009449571
0.012394145
0.014691299
0.015317897
0.013645576
0.009650085
0.004012623
-0.001873852
-0.006468643
-0.008817239
-0.009162496
-0.008592584
-0.008068171
-0.007898006
-0.007847046
-0.007390076
-0.005957611
-0.003397794
-0.000115508
0.002992757
0.005138803
0.006015486
0.005849818
0.004930903
0.003579588
0.002268793
0.001380065
0.000825726
8.35577E-05
-0.00126701
-0.003111586
-0.004932609
-0.006314381
-0.007145831
-0.007382157
-0.006999057
-0.00607859
-0.004960015
-0.0040912
-0.003660298
-0.003363323
-0.002619443
-0.000988978
0.00151988
0.004627021
0.007961655
0.01100788
0.012939439
0.012898222
0.010626654
0.006837621
0.00301208
0.000737888
0.000988878
0.003681549
0.007827023
0.012084425
0.015340855
0.016989626
0.016818391
0.01487233
0.011585605
0.007874938
0.005176111
0.00470683
0.006736879
0.010252544
0.013608696
0.015242584
0.014240271
0.01070437
0.005758809
0.000852858
-0.002907271
-0.005270052
-0.00662431
-0.007504418
-0.008131552
-0.00837382
-0.007817932
-0.005925342
-0.002300212
0.003166604
0.010178774
0.017763427
0.024265851
0.027721728
0.026806829
0.021699616
0.014249588
0.007251764
0.003223084
0.003299467
0.006852707
0.011837127
0.015644842
0.016303237
0.013477602
0.008414443
0.002832169
-0.001917263
-0.004882716
-0.005261803
-0.002643964
0.002616499
0.009307444
0.015464288
0.018942859
0.018214292
0.013009017
0.004434476
-0.005200402
-0.012980963
-0.016573656
-0.015230266
-0.01002574
-0.003186737
0.002883766
0.00642475
0.006731038
0.004144406
-0.00028161
-0.005170108
-0.009108645
-0.011033139
-0.010545982
-0.007983492
-0.004313614
-0.000755127
0.001582761
0.002194961
0.001408582
6.48171E-05
-0.001118096
-0.001878834
-0.002310911
-0.002508375
-0.002381514
-0.001820219
-0.000837553
0.000354301
0.001361056
0.001753148
0.001116647
-0.000851256
-0.004118015
-0.008045899
-0.011420037
-0.012798918
-0.011383371
-0.007443604
-0.001988085
0.003917605
0.009346094
0.013331093
0.014759542
0.012694486
0.006885199
-0.001915019
-0.012154338
-0.022027365
-0.029731385
-0.033565866
-0.032317113
-0.025834284
-0.015207101
-0.002522729
0.009695897
0.019312581
0.02514628
0.027080304
0.025880797
0.022750213
0.01902065
0.015604545
0.012662003
0.009634831
0.005957241
0.001595724
-0.002967166
-0.007136035
-0.010494972
-0.012985043
-0.014853385
-0.016112256
-0.016245808
-0.014472638
-0.010601438
-0.005502466
-0.000823046
0.001860313
0.001876533
-0.000247886
-0.00320413
-0.005541644
-0.006243877
-0.005005238
-0.002410414
0.000327117
0.002047882
0.00238923
0.001877073
0.001533369
0.00220493
0.004265864
0.007390881
0.010640244
0.012823115
0.013025825
0.01098523
0.00708079
0.002202996
-0.002491732
-0.005791306
-0.006799292
-0.00529387
-0.001876052
0.002265839
0.005993211
0.008467385
0.009245202
0.008235505
0.005745811
0.002508276
-0.00048105
-0.002304109
-0.002661249
-0.00207362
-0.001509383
-0.001759092
-0.003099595
-0.005086662
-0.00668929
-0.006859616
-0.005186973
-0.002129828
0.00110321
0.003214568
0.003521873
0.002388258
0.000972657
0.000491923
0.001680781
0.004295571
0.00712367
0.008492113
0.00713566
0.003053079
-0.002248389
-0.00642336
-0.00761559
-0.00545504
-0.001182542
0.003257391
0.006225573
0.007273652
0.007210169
0.007348218
0.008502764
0.01039712
0.01197368
0.012054935
0.010106302
0.006583784
0.002795018
0.000441392
0.000736705
0.003618546
0.007473205
0.010007917
0.009583709
0.006021206
0.000446479
-0.005355636
-0.009789309
-0.011968971
-0.011892267
-0.010368058
-0.008700447
-0.008170573
-0.009371901
-0.011963138
-0.014944005
-0.017495632
-0.019204033
-0.020046457
-0.0200509
-0.018962568
-0.016416079
-0.012417964
-0.007699363
-0.003359258
-0.000310088
0.000883051
-2.67731E-06
-0.002713068
-0.006326102
-0.009478635
-0.011080782
-0.010718506
-0.008756491
-0.006154816
-0.004138952
-0.003741615
-0.005302491
-0.008090979
-0.01041586
-0.010602725
-0.008028991
-0.003646332
0.000639441
0.00322495
0.003738765
0.003073786
0.002738166
0.003885432
0.006412864
0.008884894
0.009277362
0.006338032
0.000438551
-0.006574688
-0.012312622
-0.014896953
-0.013643007
-0.009273409
-0.003335815
0.002606811
0.007625758
0.011436792
0.013861397
0.014499827
0.013030002
0.009444215
0.00447323
-0.000408578
-0.003422472
-0.003473003
-0.000776209
0.003409307
0.007498954
0.010261428
0.011302066
0.011004344
0.010257522
0.010082967
0.011299177
0.013983178
0.016976945
0.01837606
0.016786599
0.012276543
0.006160807
0.000198482
-0.004122299
-0.005943002
-0.005147309
-0.002476851
0.000694844
0.002811663
0.002884568
0.001073395
-0.001192765
-0.002047231
-0.000402368
0.003239625
0.007025287
0.009074821
0.008684495
0.006311653
0.002790581
-0.001201913
-0.00510753
-0.008160661
-0.009507854
-0.008597879
-0.005347391
-0.000257574
0.005537582
0.01043759
0.012919791
0.012148827
0.008352943
0.002955982
-0.001906449
-0.004242947
-0.003002758
0.00133499
0.007030689
0.011706039
0.013362999
0.011313253
0.006451412
0.000785367
-0.003407962
-0.004506839
-0.002220712
0.002291752
0.007219217
0.01098352
0.012719968
0.01218501
0.00943517
0.004739908
-0.001424752
-0.008436278
-0.015477994
-0.021265657
-0.024414604
-0.02421045
-0.021059848
-0.016423522
-0.012038135
-0.009146767
-0.008011598
-0.008171646
-0.008831002
-0.009114056
-0.008216123
-0.005686602
-0.001955486
0.001802823
0.004479491
0.005740985
0.005854733
0.005129857
0.003810447
0.002357751
0.001457999
0.001668149
0.003068011
0.005127337
0.006860304
0.007308653
0.006271761
0.004342397
0.002515702
0.001575484
0.001909446
0.003380129
0.005286048
0.006636935
0.006790292
0.005567338
0.003088403
-0.000368168
-0.004141357
-0.00720744
-0.008563733
-0.007778048
-0.005388398
-0.002756908
-0.001501622
-0.002615914
-0.005904032
-0.009954496
-0.012762896
-0.012815782
-0.009958404
-0.005555352
-0.001523355
0.000809127
0.001254213
0.00051103
-0.000384225
-0.000473991
0.000731298
0.002877396
0.004902306
0.005773153
0.005169465
0.003382915
0.00088471
-0.002066662
-0.00516786
-0.007592465
-0.008005059
-0.005623705
-0.001155402
0.003413749
0.00606301
0.005952689
0.003705423
0.000716258
-0.001674678
-0.002826494
-0.00272902
-0.001777827
-0.000523987
0.00055546
0.001172478
0.001395263
0.001548996
0.001955863
0.002670301
0.003377512
0.003694773
0.003570052
0.003171537
0.002806369
0.002884146
0.003797335
0.005370737
0.006590639
0.006145553
0.003480231
-0.000463446
-0.003660033
-0.00434182
-0.00214182
0.001720548
0.005309173
0.007140261
0.006800788
0.004991649
0.003158423
0.002845926
0.004615722
0.007580905
0.010121184
0.011055784
0.010222622
0.008169289
0.005651172
0.003130966
0.000538069
-0.002329374
-0.005157634
-0.007061519
-0.007285482
-0.005722626
-0.003046709
-0.000312767
0.001567619
0.00226161
0.002088609
0.001643473
0.001331995
0.000886912
-0.000355311
-0.002826003
-0.006099669
-0.008999817
-0.010202057
-0.00882869
-0.00491103
0.000735318
0.006919247
0.012451849
0.016343228
0.017745233
0.016137251
0.011535234
0.004960067
-0.001583466
-0.00579414
-0.006231358
-0.003026102
0.002084109
0.006491606
0.008130796
0.006519177
0.00287799
-0.000939626
-0.003553879
-0.004474561
-0.003706648
-0.001297729
0.002464915
0.006598828
0.009539068
0.009733749
0.006621416
0.001015054
-0.005302376
-0.010324481
-0.012691811
-0.01210718
-0.009352683
-0.005560439
-0.001526461
0.002469192
0.006290772
0.009552235
0.011651819
0.012118263
0.011051182
0.009136913
0.007106061
0.005471529
0.004406107
0.003791979
0.003036324
0.001335472
-0.001751969
-0.005643829
-0.008838702
-0.009697345
-0.007481875
-0.002875041
0.002408654
0.006526028
0.008300856
0.007608632
0.005294831
0.002769059
0.001051025
0.000245535
-0.000228081
-0.001072486
-0.002820498
-0.00551922
-0.008653874
-0.011408051
-0.013223561
-0.014046662
-0.014351934
-0.014580768
-0.01467621
-0.014003202
-0.011706743
-0.007343032
-0.001417319
0.004806384
0.009796855
0.012247368
0.011313785
0.006960352
0.000308907
-0.006383059
-0.010518902
-0.010455525
-0.006553333
-0.001048725
0.003218209
0.004413759
0.002504631
-0.001018421
-0.004286359
-0.006237723
-0.007065053
-0.007579727
-0.008378367
-0.009364193
-0.009920779
-0.00926672
-0.007144549
-0.00422101
-0.001801115
-0.00074688
-0.000729803
-0.000459216
0.001391945
0.005369345
0.010770376
0.015856608
0.018584182
0.017599856
0.012768633
0.005152668
-0.003223663
-0.009986072
-0.013377716
-0.012799616
-0.009014547
-0.003803062
0.000591211
0.002343236
0.000652502
-0.003886726
-0.009334966
-0.013247274
-0.013832014
-0.010891614
-0.005594804
0.000130872
0.004471458
0.006498404
0.006399431
0.004986186
0.00316222
0.001600326
0.000517401
-0.00032165
-0.001111831
-0.001647218
-0.001538502
-0.0007222
0.000389255
0.001273698
0.001698388
0.001838845
0.002196572
0.003303745
0.005362433
0.007914864
0.010178833
0.011441453
0.011331614
0.009580607
0.006034483
0.000818232
-0.005260517
-0.010836959
-0.014461181
-0.015140025
-0.012751767
-0.008083108
-0.002438152
0.002835267
0.006692496
0.008763228
0.009256436
0.008621326
0.006970202
0.004029587
-0.000479398
-0.006247468
-0.012295008
-0.017173711
-0.019455716
-0.018349292
-0.014059183
-0.007534387
-1.49324E-05
0.007357748
0.013560949
0.017552052
0.018479371
0.01613902
0.011339109
0.005732371
0.001015321
-0.002099099
-0.003833568
-0.00470752
-0.004978747
-0.004678187
-0.003950312
-0.003017854
-0.002061791
-0.001007557
0.000368809
0.00233227
0.004969434
0.007958172
0.010632111
0.012090483
0.011503389
0.008387364
0.003302739
-0.002091439
-0.00592897
-0.00736213
-0.006925612
-0.005960129
-0.005790607
-0.007253582
-0.010283267
-0.014026533
-0.017138811
-0.018251283
-0.016413131
-0.011495674
-0.004324474
0.003328907
0.009374522
0.012333658
0.012007888
0.009581625
0.0068783
0.005396216
0.00551676
0.006583303
0.007468172
0.007191485
0.005383843
0.002375783
-0.000847459
-0.00309997
-0.003506568
-0.002030426
0.000586987
0.00333094
0.005322557
0.005694738
0.003657463
-0.000988981
-0.007391518
-0.013798713
-0.018110074
-0.018862946
-0.016008353
-0.010743393
-0.004702278
0.000551388
0.003697925
0.00398232
0.001817327
-0.001507457
-0.004675084
-0.006940068
-0.008176352
-0.00856443
-0.008553404
-0.008640761
-0.009084882
-0.009713032
-0.010041747
-0.009815002
-0.009346525
-0.009257563
-0.010045175
-0.011599148
-0.013282873
-0.014177166
-0.01344667
-0.01090168
-0.007231799
-0.003649597
-0.001030791
0.000424905
0.001040746
0.00118083
0.000953498
3.32453E-05
-0.002181154
-0.006089342
-0.011278668
-0.01635275
-0.019543716
-0.019515402
-0.01581453
-0.008976703
-0.000323687
0.008252303
0.014634931
0.017123397
0.015131461
0.009528847
0.002331578
-0.003919102
-0.007055523
-0.006135967
-0.001847091
0.003918517
0.009018879
0.012022443
0.012699199
0.011638489
0.009726898
0.007752089
0.006215246
0.005310032
0.005023495
0.005036448
0.004731873
0.003450573
0.00096682
-0.002434134
-0.006087312
-0.008994631
-0.00996975
-0.008155953
-0.003704939
0.002159322
0.007721792
0.011606802
0.013239889
0.01280369
0.011133027
0.009388871
0.008488903
0.008752581
0.009692746
0.010273417
0.009326185
0.00635174
0.001900672
-0.002645194
-0.005753512
-0.006493752
-0.004894925
-0.001810321
0.001399432
0.003229555
0.002744432
0.000155819
-0.003214784
-0.005643616
-0.005968637
-0.004080008
-0.00076641
0.002916263
0.00597587
0.00774829
0.007880557
0.006252129
0.002848016
-0.002075811
-0.007541556
-0.011847778
-0.013454154
-0.011998997
-0.00840304
-0.004019312
0.000143936
0.003493932
0.005677608
0.006414636
0.005622904
0.003753333
0.00161596
-3.40934E-05
-0.000905583
-0.001179058
-0.001358966
-0.001956767
-0.00327179
-0.005248526
-0.007394304
-0.008918567
-0.00889646
-0.006546259
-0.001659849
0.005007974
0.011893013
0.017222208
0.019665975
0.01890636
0.015413604
0.009973018
0.003488153
-0.002834522
-0.007537066
-0.009446786
-0.008221103
-0.004409052
0.000801686
0.005771655
0.008782339
0.008596438
0.005159728
-0.000251631
-0.005531526
-0.008842983
-0.009535583
-0.008295823
-0.006616491
-0.005965271
-0.006914858
-0.008704461
-0.009804408
-0.009088845
-0.006604289
-0.003400691
-0.000765079
0.000556581
0.000509637
-0.00046682
-0.001780343
-0.002912246
-0.00339844
-0.002929267
-0.001552366
0.000359976
0.002269105
0.003747441
0.004459631
0.004204999
0.00309333
0.001618312
0.000497007
0.000351999
0.001402271
0.00325268
0.004959313
0.005307727
0.003601577
0.0001798
-0.003747121
-0.006906075
-0.00871575
-0.00940792
-0.009671117
-0.010283317
-0.01150836
-0.012853786
-0.013374079
-0.012352229
-0.009571931
-0.005230007
8.07748E-05
0.005250242
0.008821953
0.009517122
0.007009817
0.00236851
-0.002280666
-0.004799748
-0.00416207
-0.000683982
0.00421747
0.008605375
0.010748155
0.009984365
0.00692401
0.002916263
-0.000713524
-0.002895164
-0.003021169
-0.000939038
0.002959031
0.007829811
0.012319846
0.014827259
0.014301828
0.01068221
0.004722294
-0.002505968
-0.009559783
-0.014681023
-0.016241366
-0.013590981
-0.007748026
-0.000987225
0.004230257
0.0064195
0.00532373
0.001683881
-0.003055434
-0.007029084
-0.008618436
-0.007193413
-0.003513095
0.000619909
0.003168217
0.002928893
0.000270799
-0.003108477
-0.005076702
-0.004110844
4.57655E-05
0.006338249
0.0128214
0.017223115
0.017631427
0.013137538
0.00441772
-0.00616027
-0.015244026
-0.019811251
-0.018337626
-0.011282957
-0.000971537
0.009197179
0.016004229
0.017555364
0.013695515
0.005785628
-0.003770994
-0.012347091
-0.01793563
-0.019685729
-0.017808823
-0.013510256
-0.008865523
-0.006158986
-0.006960299
-0.011031264
-0.01622
-0.019502445
-0.018486806
-0.012447938
-0.002723133
0.007744214
0.015535108
0.018278473
0.015256016
0.007286286
-0.003930078
-0.015997485
-0.025972858
-0.031022906
-0.029510741
-0.021682218
-0.009618077
0.003551472
0.014650773
0.021221392
0.022067405
0.017487337
0.009152172
-0.000560699
-0.009174695
-0.01488164
-0.017050598
-0.01630517
-0.013808144
-0.010741579
-0.008151305
-0.006644437
-0.006201384
-0.006249825
-0.005971103
-0.004721758
-0.002414646
0.000384815
0.002797215
0.004080388
0.003864189
0.00229084
-3.70924E-05
-0.002218894
-0.003456301
-0.003427022
-0.002324507
-0.000664979
0.000897022
0.001815294
0.001894729
0.001419722
0.001024364
0.001316145
0.002492049
0.00414296
0.005385345
0.005282465
0.003368464
-0.000150948
-0.004419592
-0.00804938
-0.009762599
-0.009231762
-0.007361655
-0.005577246
-0.005040574
-0.006214389
-0.008828749
-0.011932302
-0.014070425
-0.013996663
-0.011181143
-0.005884814
0.001118791
0.008649112
0.015071672
0.018623899
0.018276932
0.014274537
0.008056991
0.001676505
-0.003079193
-0.005266029
-0.004989828
-0.003020375
-0.000261115
0.002717396
0.005435816
0.007130781
0.006759833
0.003658208
-0.001699623
-0.007561795
-0.011682594
-0.012306516
-0.008993239
-0.002792125
0.004282618
0.010115137
0.013188662
0.012852719
0.009302259
0.003386878
-0.003553189
-0.010065676
-0.015027884
-0.017909299
-0.018595208
-0.017157982
-0.013777475
-0.008877788
-0.003290373
0.001909019
0.005781718
0.00796031
0.008685456
0.008585253
0.008421458
0.008727264
0.009572578
0.010454344
0.010612358
0.009196381
0.005499468
-0.000594107
-0.008170838
-0.015417033
-0.020495825
-0.022389968
-0.021042294
-0.017084112
-0.011606055
-0.005877594
-0.000964738
0.002590861
0.004764955
0.005843973
0.006077784
0.005515848
0.004105813
0.001876908
-0.00099337
-0.004190704
-0.007263051
-0.009530016
-0.010234071
-0.008941745
-0.005885993
-0.001931184
0.001708184
0.003907061
0.004181285
0.002734638
0.00018221
-0.002814126
-0.005836638
-0.008574702
-0.010613638
-0.011146297
-0.009205266
-0.004403055
0.002552373
0.010170799
0.016756885
0.020733535
0.020979176
0.017174941
0.010117542
0.001403344
-0.00706334
-0.013439008
-0.016334499
-0.015133599
-0.010296114
-0.003380565
0.003321141
0.007802292
0.009255364
0.007956776
0.004833954
0.001120075
-0.001808924
-0.003018337
-0.002397949
-0.000574572
0.001501779
0.002764665
0.002293351
-0.000227389
-0.003998115
-0.007248817
-0.008088083
-0.005701003
-0.000944398
0.004060898
0.007180136
0.007410789
0.005279627
0.002305774
0.000179643
-0.000175247
0.000910623
0.00224379
0.002686948
0.002149525
0.001724939
0.002786826
0.006000004
0.010847606
0.015856221
0.019039854
0.018795554
0.014762327
0.008215479
0.00142208
-0.003355402
-0.004552289
-0.001669592
0.004400215
0.011343708
0.016088003
0.016118569
0.010599726
0.000848047
-0.010254732
-0.019362042
-0.023954747
-0.023102797
-0.017417963
-0.008668703
0.000681088
0.008014105
0.01130913
0.009581944
0.003111158
-0.00641929
-0.016144312
-0.022892482
-0.024398495
-0.020272397
-0.012009174
-0.002383072
0.005616046
0.009849417
0.009685088
0.005908155
0.000306986
-0.00503286
-0.008370974
-0.008741336
-0.00605284
-0.001249666
0.003873393
0.007462393
0.008689791
0.008210984
0.007568542
0.008211843
0.01064346
0.014138196
0.017284464
0.01886916
0.018453246
0.016152237
0.012275417
0.007150217
0.001231732
-0.004859702
-0.010341774
-0.01435129
-0.016202717
-0.015439515
-0.012078117
-0.006623719
-9.22842E-05
0.005899429
0.009557856
0.009653032
0.006298541
0.000949595
-0.004382437
-0.007861598
-0.008480704
-0.006256244
-0.002065271
0.002674363
0.006386635
0.007761501
0.006345256
0.002757167
-0.001460357
-0.004482547
-0.004981641
-0.002854864
0.000754691
0.004248251
0.006582341
0.007632561
0.007711944
0.007061739
0.005757475
0.003895075
0.001699944
-0.00039873
-0.002006713
-0.002994038
-0.003550571
-0.004004222
-0.00453672
-0.005232317
-0.005929841
-0.006222371
-0.005552252
-0.003517757
-8.78407E-05
0.004255638
0.008648309
0.012073032
0.013589534
0.012512069
0.008709117
0.00290957
-0.003387627
-0.008315899
-0.010667493
-0.010578317
-0.00917005
-0.00747787
-0.005754483
-0.003666622
-0.0010597
0.00184987
0.004580015
0.006775843
0.008455501
0.009927256
0.011495521
0.013040608
0.013845081
0.012881683
0.009612834
0.004482388
-0.001369188
-0.006841304
-0.011242753
-0.014264358
-0.015626863
-0.014926077
-0.011862778
-0.006598675
-0.000122106
0.005970935
0.010210998
0.012085231
0.011967044
0.010606364
0.008654144
0.006568479
0.004735626
0.003581133
0.003488796
0.004499726
0.005897664
0.006483153
0.005332356
0.002187426
-0.002392805
-0.007022656
-0.009857126
-0.009517332
-0.005979721
-0.00064009
0.004476651
0.007746089
0.008466095
0.00677033
0.003110943
-0.001972664
-0.007820009
-0.013316587
-0.016979885
-0.01735469
-0.01368069
-0.006623665
0.001947507
0.009730641
0.015151478
0.017723555
0.017793786
0.015914686
0.012596165
0.008383028
0.003785666
-0.000639175
-0.004163194
-0.005955635
-0.005356336
-0.002307114
0.002238645
0.006662842
0.009451812
0.009853005
0.008018119
0.004714049
0.001099731
-0.001546052
-0.002247377
-0.000863999
0.001729219
0.004045376
0.004766238
0.003388803
0.000330213
-0.003401009
-0.006588976
-0.008359253
-0.008404645
-0.006799715
-0.003665972
0.000806025
0.006281511
0.011978443
0.016689175
0.019183206
0.018623679
0.014984043
0.009230478
0.003281803
-0.000822351
-0.002002805
-0.00055102
0.002335744
0.005424363
0.007938253
0.009725875
0.010725618
0.010716145
0.009462894
0.00725117
0.004920828
0.003313115
0.0025869
0.00222596
0.001780929
0.001490861
0.002017416
0.003591354
0.005550479
0.006580519
0.005292742
0.000954779
-0.005784129
-0.013038726
-0.018681274
-0.021261325
-0.020409909
-0.016629709
-0.01090446
-0.00452451
0.001070132
0.004577877
0.005442945
0.003998868
0.001202672
-0.001677938
-0.003480173
-0.003717144
-0.00280626
-0.001698928
-0.00126653
-0.00195549
-0.003564167
-0.005318387
-0.006253039
-0.00561734
-0.003165757
0.000840922
0.005518039
0.009589702
0.011797574
0.011362233
0.008286247
0.003549287
-0.00117488
-0.004387364
-0.005467883
-0.004673851
-0.002635186
-0.000119211
0.002076346
0.003226288
0.002877661
0.001009214
-0.001773814
-0.004251143
-0.005319348
-0.004694516
-0.00304639
-0.001459553
-0.00079329
-0.001274186
-0.002491466
-0.003587772
-0.003407541
-0.000838355
0.004566422
0.011810583
0.018576042
0.022363309
0.021757639
0.017133247
0.010476183
0.004451177
0.001256625
0.00172173
0.005056899
0.009517066
0.013427875
0.015557059
0.015172781
0.012026138
0.006626393
0.0001684
-0.005773156
-0.009672511
-0.010704853
-0.009241452
-0.006533525
-0.003897859
-0.001993118
-0.000671939
0.000649989
0.002471066
0.004860771
0.007392861
0.009509894
0.01077385
0.010979077
0.010117489
0.008439547
0.006523726
0.004962903
0.004161215
0.004112184
0.00439749
0.004411461
0.003466104
0.001072973
-0.00274427
-0.007313529
-0.011264272
-0.012830181
-0.010678678
-0.004911999
0.002508589
0.008593279
0.011033623
0.00933743
0.004625255
-0.001346757
-0.006930691
-0.01098501
-0.01301549
-0.012892003
-0.010511453
-0.006014994
-0.000353873
0.004696173
0.007386491
0.00698123
0.00389534
-0.00089151
-0.006318714
-0.011359981
-0.015106567
-0.016878557
-0.01653405
-0.014469474
-0.0113497
-0.007741162
-0.00415457
-0.000911094
0.00194939
0.00470742
0.00744238
0.009653567
0.010296705
0.008432698
0.003779399
-0.002907106
-0.009779086
-0.014548539
-0.015561985
-0.012602476
-0.007009068
-0.000715941
0.004758476
0.00854719
0.010201207
0.009579696
0.007025556
0.003307931
-0.000568299
-0.003553289
-0.00493517
-0.004665766
-0.003335972
-0.001857905
-0.001114241
-0.001799133
-0.004117858
-0.00757764
-0.010981057
-0.0127546
-0.011770595
-0.008018551
-0.00273234
0.002333015
0.005805912
0.007141971
0.006356074
0.003670522
-0.000518739
-0.00544476
-0.010023332
-0.013137218
-0.01375959
-0.011238529
-0.005692493
0.001795967
0.009621816
0.016119421
0.019778436
0.019389664
0.014533604
0.006099357
-0.003838064
-0.012952546
-0.01953965
-0.022720232
-0.02235196
-0.019073585
-0.014286523
-0.009614385
-0.006302928
-0.004756771
-0.00449095
-0.004303761
-0.002887356
0.000543094
0.005702873
0.011239917
0.01526062
0.016398411
0.014471189
0.010347178
0.005172679
-5.74899E-05
-0.004432442
-0.00715975
-0.007837095
-0.006546911
-0.003786258
-0.000460937
0.002116063
0.002559223
0.000377369
-0.003326821
-0.006321337
-0.006450017
-0.002933655
0.003282017
0.010040945
0.015162612
0.017226867
0.015822455
0.011582449
0.005830064
-5.74813E-05
-0.005178346
-0.009161205
-0.011930051
-0.013455012
-0.013801662
-0.01317121
-0.011999376
-0.010783274
-0.009713195
-0.008618922
-0.007379266
-0.006240189
-0.00549085
-0.004974679
-0.004423554
-0.00376366
-0.002793197
-0.000742218
0.003061697
0.008144556
0.012857216
0.01523477
0.014090182
0.00946531
0.002512826
-0.004878428
-0.010664324
-0.01330165
-0.012260853
-0.00806747
-0.002156963
0.003324732
0.00606954
0.004481739
-0.001350191
-0.009248141
-0.015723263
-0.017773332
-0.01442371
-0.00706666
0.001547174
0.008808731
0.013309207
0.015106358
0.014983031
0.013611752
0.011191858
0.007736358
0.003448872
-0.000953593
-0.004397693
-0.006001821
-0.005893054
-0.005271649
-0.005406863
-0.006789064
-0.008885115
-0.010529336
-0.010532655
-0.008405505
-0.004615454
-0.000456916
0.002548415
0.003442975
0.002436757
0.000737564
-0.000154694
0.000741686
0.003541791
0.00736353
0.010671133
0.011931611
0.010405849
0.006512221
0.001903513
-0.001302227
-0.00163758
0.000942147
0.005268119
0.009785133
0.013274356
0.01500513
0.014489602
0.011559641
0.006744048
0.001342162
-0.003155476
-0.005622154
-0.005573338
-0.003212433
0.000671986
0.004810022
0.007874554
0.008777839
0.007005421
0.00290673
-0.002519831
-0.00791101
-0.011988238
-0.013646589
-0.012141061
-0.007385206
-0.0005439
0.006016974
0.009563632
0.008493874
0.003393084
-0.003303109
-0.008965034
-0.012171308
-0.012903358
-0.011907953
-0.010096994
-0.008385491
-0.007314128
-0.00685491
-0.006578277
-0.006095185
-0.005071514
-0.003236572
-0.000454292
0.003038143
0.006491824
0.008760342
0.008799738
0.00635565
0.002285434
-0.001798165
-0.004441165
-0.005027779
-0.003956791
-0.002258723
-0.001144646
-0.001412821
-0.003083377
-0.005349057
-0.007305559
-0.008644937
-0.009841931
-0.011446059
-0.013214463
-0.013870341
-0.012038131
-0.007382638
-0.0010666
0.00489899
0.008694661
0.009408137
0.007313641
0.003754564
0.000302169
-0.001887769
-0.002481233
-0.001852225
-0.000938074
-0.000874428
-0.002447081
-0.005819667
-0.010189427
-0.013955553
-0.015339201
-0.013346837
-0.008364988
-0.002032839
0.00336621
0.006031318
0.005459748
0.002577429
-0.000964196
-0.003665378
-0.004678502
-0.004005335
-0.002281734
-0.000298576
0.001502962
0.003044835
0.004234922
0.004840484
0.004826567
0.004483024
0.004176309
0.004036601
0.003893252
0.00344731
0.002339762
0.000445084
-0.001834139
-0.003772548
-0.004907503
-0.005395892
-0.005533244
-0.005125682
-0.003486975
8.31833E-05
0.005675148
0.012354212
0.01828517
0.021559157
0.021176005
0.017300792
0.011062425
0.004074933
-0.002093581
-0.006493959
-0.009057523
-0.010173049
-0.009899148
-0.007880661
-0.003995707
0.001130617
0.00610005
0.009365955
0.010141256
0.008746585
0.006542678
0.005088805
0.005185156
0.006433215
0.007529254
0.007245768
0.005164597
0.001923582
-0.001254859
-0.003399085
-0.004287543
-0.004430838
-0.004764584
-0.006161397
-0.008587017
-0.01106274
-0.012333067
-0.011577304
-0.008763444
-0.004632527
-0.000454934
0.002372255
0.002698028
0.000152183
-0.00454431
-0.009640925
-0.013130952
-0.013726613
-0.01137818
-0.007302559
-0.00344849
-0.001549103
-0.002340996
-0.005349216
-0.009413545
-0.013290257
-0.016016975
-0.017025764
-0.01602538
-0.012993928
-0.008270722
-0.002717672
0.00252513
0.006394457
0.008349408
0.008556027
0.007540869
0.005805116
0.003654842
0.001280981
-0.001061673
-0.003038517
-0.00425521
-0.004642005
-0.004606784
-0.004871374
-0.005870581
-0.007449229
-0.008967657
-0.009701364
-0.009162711
-0.007369576
-0.004761852
-0.001988244
0.000300186
0.001616601
0.00172216
0.000680774
-0.001061777
-0.002790732
-0.003841755
-0.003907382
-0.003051631
-0.001510668
0.000221604
0.001581964
0.002292656
0.002479148
0.002652526
0.003334741
0.004759818
0.006588978
0.00787365
0.007586472
0.005472275
0.002399017
-0.000222572
-0.001350623
-0.00082257
0.000776365
0.002512064
0.0035739
0.003665434
0.003083639
0.002451047
0.002367438
0.002879275
0.003387792
0.003119993
0.001898591
0.000284668
-0.000960501
-0.001637043
-0.002244641
-0.003493719
-0.005757527
-0.008870075
-0.012225961
-0.014812702
-0.015382133
-0.013081981
-0.008323607
-0.002915886
0.000951514
0.002084274
0.000824815
-0.001531969
-0.003611477
-0.004391058
-0.003432425
-0.000911578
0.002413313
0.00543213
0.007087
0.00681984
0.004780369
0.001929628
-0.000552358
-0.001907044
-0.002094445
-0.001244473
0.000517562
0.003104356
0.006260367
0.009500739
0.012029028
0.012987288
0.011871819
0.008670525
0.003874149
-0.001592612
-0.006524897
-0.009753761
-0.010585909
-0.008867608
-0.005120703
-0.000543043
0.003192087
0.004708696
0.003678818
0.000906818
-0.002305344
-0.004973715
-0.006806032
-0.00784303
-0.008192728
-0.007826811
-0.006528971
-0.004217845
-0.00123232
0.001574742
0.003442281
0.004194136
0.004360769
0.004741353
0.005894881
0.007929908
0.010427363
0.012552907
0.013517267
0.012975457
0.010884386
0.007449119
0.003096703
-0.001551348
-0.005840708
-0.009137606
-0.010901247
-0.010845847
-0.009053142
-0.006072329
-0.002770561
-0.000141212
0.00101146
0.000451236
-0.001389056
-0.003477826
-0.004699977
-0.004396098
-0.002789775
-0.000775301
0.000904676
0.002130414
0.003122075
0.003925584
0.004324475
0.003836033
0.002043326
-0.000902427
-0.003957432
-0.005725624
-0.005175197
-0.002282866
0.001918493
0.005825395
0.007928779
0.007390984
0.004393256
-7.25306E-05
-0.004516585
-0.007365881
-0.007546752
-0.00488443
-0.000165508
0.005151483
0.009402624
0.011361321
0.010643779
0.007668103
0.003302305
-0.001513985
-0.005809716
-0.008858297
-0.010480732
-0.011050111
-0.0111478
-0.011314166
-0.0119633
-0.013212964
-0.014718705
-0.015515254
-0.014427028
-0.010739697
-0.004898988
0.001433589
0.005916131
0.006542194
0.002766329
-0.004108326
-0.011386047
-0.016172574
-0.016564079
-0.012330014
-0.004845837
0.003483388
0.010176958
0.01364006
0.013792134
0.011825463
0.00955047
0.008423385
0.008796583
0.009724222
0.009790489
0.008169178
0.004998499
0.001017353
-0.002871136
-0.005923463
-0.007701823
-0.008083423
-0.00723934
-0.005454127
-0.003224043
-0.001283921
-0.000571409
-0.001739926
-0.004600409
-0.008120357
-0.01094337
-0.012156957
-0.011506432
-0.009529537
-0.007407687
-0.006667021
-0.008357703
-0.012226279
-0.016493477
-0.018620145
-0.016582869
-0.009892564
-7.78297E-05
0.009819338
0.016267108
0.016732909
0.010647524
-0.00022016
-0.012293401
-0.021623654
-0.025400591
-0.022836387
-0.015062516
-0.004406376
0.006545026
0.015522424
0.020771596
0.021463822
0.018061584
0.012255992
0.006178744
0.00152625
-0.000912112
-0.001219952
-0.000311476
0.000451191
-0.000112834
-0.002383814
-0.005711972
-0.008828802
-0.010399154
-0.009547472
-0.006208236
-0.001248654
0.003997572
0.008326917
0.010929878
0.011353501
0.009572358
0.005987589
0.001462173
-0.002794962
-0.005402846
-0.005240014
-0.002099634
0.002978299
0.00802326
0.010932453
0.010572798
0.007527964
0.00385605
0.001914214
0.003070204
0.006941884
0.011818018
0.015541213
0.016399483
0.013592101
0.007544562
-0.000221923
-0.007675484
-0.01292032
-0.014716989
-0.012758882
-0.007672545
-0.000692761
0.006557019
0.012372141
0.015333793
0.014819283
0.011140037
0.005142974
-0.00189521
-0.008176776
-0.011570452
-0.010538968
-0.005071083
0.003114634
0.011253353
0.016458792
0.016753411
0.011971434
0.004072307
-0.003503191
-0.00754354
-0.006758286
-0.002464806
0.002216539
0.00417834
0.002030904
-0.003405774
-0.009885285
-0.014876076
-0.016391882
-0.013738018
-0.007758619
-0.00027262
0.006844465
0.012324503
0.01555765
0.016236279
0.014213992
0.009736268
0.003742308
-0.002136192
-0.006111451
-0.006988135
-0.004611278
-6.4791E-06
0.00509126
0.009078026
0.011199396
0.01150092
0.010641208
0.009508021
0.0087559
0.008455072
0.008034075
0.006795811
0.004342623
0.000960777
-0.002217717
-0.00385182
-0.003275752
-0.000976779
0.001959339
0.00454169
0.006257959
0.006943064
0.006561623
0.004989773
0.002121421
-0.001663599
-0.005381922
-0.007678381
-0.00743697
-0.004446467
0.000232523
0.004719348
0.007351642
0.007624046
0.006394026
0.005332941
0.006016547
0.009172077
0.014169185
0.019154409
0.022018532
0.021465266
0.017535615
0.011487645
0.005147252
0.000156033
-0.002493175
-0.002768791
-0.001740678
-0.001034323
-0.001893394
-0.00440889
-0.007516941
-0.009682846
-0.009830049
-0.007666447
-0.0036041
0.001590739
0.006950659
0.011409865
0.01410361
0.014603082
0.012848221
0.00922427
0.004674979
0.000534105
-0.002087751
-0.002627743
-0.00120647
0.001478921
0.004381422
0.006376999
0.006828294
0.005996523
0.004874685
0.004446997
0.005000745
0.006092181
0.006995412
0.007124093
0.006267431
0.004677596
0.003085352
0.002582778
0.004103242
0.00771938
0.012649096
0.01771338
0.021688637
0.02330545
0.021306606
0.014982164
0.004843799
-0.006989477
-0.017308446
-0.023094075
-0.022832216
-0.017197644
-0.008868686
-0.001181422
0.003387408
0.004090446
0.001882202
-0.00135517
-0.00383448
-0.004604212
-0.003638781
-0.001573672
0.000585914
0.001785208
0.001331826
-0.000853348
-0.004129689
-0.007292069
-0.008792779
-0.007291318
-0.002372522
0.005013058
0.012723874
0.018217025
0.019631877
0.016543151
0.01008746
0.002548094
-0.003536435
-0.006253893
-0.005066858
-0.000826157
0.004689314
0.009548907
0.01218088
0.011720701
0.008401699
0.003556078
-0.00095221
-0.003647345
-0.004089326
-0.002768416
-0.000612148
0.0014778
0.002897791
0.003526532
0.003610572
0.003511599
0.003274096
0.002734855
0.001919088
0.001363359
0.001722906
0.003201616
0.005273042
0.006837933
0.006775412
0.004558978
0.000526339
-0.004195366
-0.008115436
-0.009987258
-0.00932121
-0.006575224
-0.002776288
0.001011033
0.004064753
0.006206785
0.007571805
0.008482854
0.009212389
0.009989669
0.010723752
0.010826632
0.009452781
0.006146729
0.001281139
-0.004210247
-0.009258581
-0.012971552
-0.014769398
-0.014472638
-0.012118423
-0.00802658
-0.002752732
0.002850581
0.007786775
0.011203362
0.012617092
0.012046645
0.010037953
0.007485309
0.005314051
0.004046453
0.003688189
0.003924996
0.004177432
0.003797489
0.002244962
-0.000679649
-0.004737446
-0.009362694
-0.013792833
-0.017151769
-0.018532042
-0.017429901
-0.014095266
-0.009618986
-0.0055553
-0.003232397
-0.002880824
-0.003246633
-0.002339331
0.000928287
0.005970947
0.011142663
0.014992986
0.01693375
0.017031598
0.015534687
0.012766218
0.009404016
0.006539946
0.005201211
0.005914525
0.008495539
0.011879205
0.014202802
0.013656923
0.009551271
0.002916099
-0.004088201
-0.009082096
-0.010485921
-0.007950995
-0.002414914
0.004177863
0.009612079
0.012245122
0.011554289
0.008121164
0.003365201
-0.001070665
-0.003845021
-0.004333303
-0.002832861
-0.000446476
0.001415548
0.001747046
0.000551337
-0.001164931
-0.00220348
-0.001988296
-0.000850076
0.000327273
0.000680344
-0.000260678
-0.002368504
-0.00504544
-0.007614998
-0.009506357
-0.010301569
-0.009950961
-0.008844003
-0.00754611
-0.006397881
-0.005401511
-0.004311146
-0.002658094
-0.000124185
0.003151997
0.006342373
0.008183576
0.007577156
0.004375164
-0.000520507
-0.005426724
-0.008555436
-0.008704405
-0.005735634
-0.000327486
0.006358163
0.012910955
0.017796778
0.019644941
0.01767645
0.012202516
0.004780966
-0.002182171
-0.006392898
-0.006703147
-0.003689467
0.00082107
0.004730005
0.006571582
0.005969659
0.003503249
0.000372449
-0.002250638
-0.003853374
-0.004641575
-0.004939941
-0.004714375
-0.003752798
-0.002320548
-0.001243189
-0.001361752
-0.00272816
-0.004473708
-0.005392569
-0.004739902
-0.002776014
-0.000580188
0.000771233
0.001034056
0.00093519
0.0014527
0.002918833
0.004773044
0.005915546
0.005185906
0.001896717
-0.003510843
-0.009333996
-0.013280349
-0.013718531
-0.010381704
-0.004416919
0.0020885
0.006782049
0.008033374
0.005684994
0.001026453
-0.003933987
-0.007478931
-0.008913588
-0.00851443
-0.007141008
-0.005703032
-0.004777373
-0.004365903
-0.004029052
-0.003372584
-0.002279381
-0.000865171
0.00082412
0.002656706
0.004220741
0.004663096
0.003078025
-0.0008512
-0.006337821
-0.01162093
-0.014810076
-0.014731338
-0.011377168
-0.005737137
0.000515736
0.005486454
0.007655303
0.006354092
0.002080685
-0.003484781
-0.007909619
-0.009031191
-0.006003005
0.000179854
0.007151556
0.012124307
0.01315713
0.00993635
0.003819117
-0.002858394
-0.007628328
-0.008710182
-0.005497592
0.001349014
0.010103732
0.01851705
0.024385111
0.026249599
0.023911603
0.01861292
0.012285107
0.006625269
0.002351486
-0.000682697
-0.00287922
-0.004214048
-0.004391547
-0.003283731
-0.001236177
0.001118842
0.003144075
0.004413117
0.00477138
0.004313983
0.003346784
0.002394895
0.002000447
0.002373377
0.003281586
0.004356857
0.005334654
0.005923034
0.005554601
0.003644454
0.00023745
-0.003847433
-0.007512548
-0.009896364
-0.01042051
-0.008834957
-0.005168502
0.000207798
0.00639312
0.011902116
0.015151053
0.015107481
0.01182311
0.006451895
0.000671994
-0.004049338
-0.006965706
-0.008112545
-0.007974016
-0.007238864
-0.006514311
-0.006189879
-0.006379047
-0.006906083
-0.007543065
-0.007997033
-0.007770286
-0.006207909
-0.002955652
0.001700269
0.006792818
0.010988878
0.013100772
0.012578124
0.00973857
0.005346113
0.000292693
-0.00465276
-0.008761357
-0.011476834
-0.01255066
-0.012187206
-0.010934224
-0.009398613
-0.007980282
-0.006606753
-0.004665184
-0.00145971
0.003022942
0.00757882
0.010061504
0.008640176
0.003195254
-0.004541578
-0.011808166
-0.016016112
-0.015453695
-0.010016697
-0.001517094
0.00691469
0.012179704
0.012624255
0.008503295
0.001534592
-0.005894613
-0.011500976
-0.013820506
-0.012730248
-0.009256388
-0.004980893
-0.00121825
0.001398146
0.002859569
0.003482155
0.003796099
0.004383142
0.005835841
0.008608699
0.012699899
0.017375249
0.021242914
0.022894626
0.021458255
0.016924004
0.010112565
0.002454313
-0.004374042
-0.008706975
-0.009332237
-0.006022495
0.000363984
0.008047876
0.014751885
0.018293514
0.017377385
0.012057505
0.003817673
-0.00491039
-0.011499152
-0.014278274
-0.013170513
-0.009383942
-0.004696601
-0.000835518
0.0009672
0.00046757
-0.001407624
-0.003104302
-0.003319005
-0.001742607
0.000789213
0.002879053
0.003472037
0.002308178
-0.000313034
-0.004044204
-0.00843061
-0.012626402
-0.01534723
-0.015299911
-0.011827013
-0.005480732
0.001898962
0.007794859
0.010215503
0.008604685
0.003913383
-0.002232061
-0.00821585
-0.012781791
-0.015246971
-0.015577882
-0.014211848
-0.011851531
-0.00919863
-0.006710647
-0.004422806
-0.001883383
0.001575651
0.006402754
0.01239061
0.01828961
0.022058195
0.021944127
0.01749429
0.009753873
0.000750196
-0.007284839
-0.012549639
-0.014138244
-0.011947023
-0.006473678
0.001245916
0.009429652
0.015676425
0.017711936
0.014766826
0.008012985
3.23352E-05
-0.006329736
-0.008930074
-0.007229545
-0.002508858
0.002535352
0.005085854
0.003382647
-0.002427925
-0.010382346
-0.017638442
-0.021606795
-0.020793118
-0.01512718
-0.00581684
0.004940148
0.014368252
0.019973065
0.020532757
0.016721084
0.010582333
0.004282301
-0.000827056
-0.004367882
-0.006680883
-0.008421883
-0.010319988
-0.012907641
-0.016140948
-0.018950633
-0.019738672
-0.017523415
-0.012769272
-0.00705612
-0.001966088
0.001689341
0.003822059
0.004807298
0.005021627
0.004604485
0.003620106
0.002386392
0.001606541
0.00167543
0.002251389
0.002474759
0.001786441
0.000370892
-0.001088228
-0.001952599
-0.00176311
-0.000305007
0.002476147
0.006379944
0.010859061
0.014885278
0.017149889
0.01670245
0.013285921
0.007428995
0.000147581
-0.0072638
-0.013584656
-0.017880655
-0.019421782
-0.017636197
-0.012471282
-0.004936198
0.003051733
0.009663405
0.01383388
0.015334485
0.014417123
0.011676437
0.00798065
0.004226303
0.001184414
-0.000775246
-0.001763641
-0.002150113
-0.002187797
-0.001948795
-0.001465758
-0.000897773
-0.000411204
-0.000122581
9.49567E-05
0.000663639
0.002033849
0.00395663
0.005388077
0.005187616
0.003266979
0.000740565
-0.00086383
-0.000548711
0.001580793
0.004282779
0.005678522
0.0045251
0.001191268
-0.002353999
-0.0039304
-0.002684644
0.000277648
0.002558422
0.001806246
-0.003091352
-0.011488183
-0.020994435
-0.028304005
-0.030637933
-0.026896058
-0.017846775
-0.005826259
0.006031961
0.014589591
0.017953667
0.01632433
0.011838686
0.007349187
0.00496323
0.005338461
0.007864713
0.011010338
0.012853145
0.011783225
0.00724148
0.000214591
-0.007150381
-0.012410631
-0.013822271
-0.011047647
-0.005384492
0.00066642
0.004256008
0.003377989
-0.002065006
-0.009854292
-0.016329038
-0.018080902
-0.01358123
-0.003698997
0.008788926
0.020173101
0.027128959
0.027669325
0.021991075
0.012282648
0.001685014
-0.007105409
-0.012411
-0.013716711
-0.011595507
-0.007458277
-0.003047785
0.000221169
0.00174902
0.001835416
0.001342961
0.001250628
0.002266592
0.00440145
0.006905705
0.008718966
0.009243005
0.008585306
0.007300365
0.005954135
0.004872119
0.004067593
0.003424508
0.002908552
0.002563885
0.002287841
0.00177349
0.000725304
-0.000929783
-0.00318144
-0.006026455
-0.009267309
-0.012385584
-0.01454362
-0.014859007
-0.013034664
-0.009659026
-0.005907086
-0.002854007
-0.000928014
0.000219576
0.001286979
0.002729025
0.004388715
0.005789167
0.006655517
0.007115321
0.00761875
0.008592477
0.009963596
0.011061241
0.010819722
0.008345389
0.003453196
-0.003067319
-0.009431265
-0.013597672
-0.01429177
-0.011603326
-0.006681532
-0.001249777
0.002952173
0.004612721
0.003320825
-0.000193394
-0.004309321
-0.007076022
-0.006907196
-0.003289239
0.002892923
0.009689051
0.014894917
0.01680635
0.014698418
0.008973278
0.000911908
-0.007773707
-0.015393152
-0.020544636
-0.022243724
-0.020004542
-0.014162658
-0.005975015
0.002702839
0.009953048
0.01412984
0.01428502
0.010465156
0.003891008
-0.003330133
-0.008997572
-0.011817214
-0.011674349
-0.009204086
-0.005148109
-0.000203193
0.004868479
0.009004749
0.010997115
0.009884321
0.005501769
-0.001090206
-0.007851543
-0.012440607
-0.013083159
-0.009242365
-0.001675111
0.007920373
0.017259513
0.023996068
0.026403706
0.023943508
0.017546752
0.009272769
0.001473417
-0.003967063
-0.006152238
-0.005283962
-0.002461057
0.000645654
0.002498312
0.002373752
0.000624671
-0.001660975
-0.003356581
-0.003823881
-0.003099541
-0.001706583
-0.000241575
0.00097169
0.001970309
0.002904856
0.003710561
0.004048966
0.003463264
0.001801595
-0.000690937
-0.003321196
-0.005109674
-0.0051146
-0.002853095
0.001210483
0.005720538
0.009120637
0.010378599
0.009257456
0.006233873
0.002332537
-0.001053378
-0.002810971
-0.002716282
-0.001490278
-0.000308969
-0.00022022
-0.001730619
-0.00463296
-0.00808407
-0.010816192
-0.011584639
-0.009787488
-0.005871111
-0.001159361
0.002952554
0.005704108
0.007379053
0.008736042
0.01013596
0.01102324
0.010484534
0.007954103
0.003634874
-0.001726332
-0.007055688
-0.011019545
-0.01243777
-0.010895897
-0.00723667
-0.003076152
2.89009E-05
0.001298372
0.000864637
-0.000330053
-0.001093736
-0.000738309
0.000448408
0.001413465
0.001353514
0.000200949
-0.0014824
-0.00312357
-0.004357873
-0.005098059
-0.005365968
-0.00532486
-0.005204691
-0.005253992
-0.005589614
-0.006223332
-0.006938681
-0.007206642
-0.006425187
-0.004257516
-0.000819571
0.00326617
0.007199518
0.010250135
0.011981393
0.012204981
0.010959491
0.008403474
0.005009636
0.001604824
-0.000697203
-0.000834129
0.001745974
0.006520458
0.011851848
0.015715232
0.016704323
0.014494099
0.009920774
0.004619093
0.000346006
-0.001631747
-0.000947981
0.001802448
0.005317739
0.008039906
0.008541785
0.006049683
0.000757102
-0.006083082
-0.012475343
-0.016334446
-0.016630885
-0.013830622
-0.009541049
-0.005565417
-0.002981887
-0.001711078
-0.000808809
0.000582654
0.00243542
0.003981684
0.004340322
0.003003192
-0.000108821
-0.004616844
-0.009475422
-0.013186199
-0.014598966
-0.013668597
-0.011372889
-0.008880732
-0.006622332
-0.00410721
-0.000591221
0.003891699
0.008306371
0.011362448
0.012302134
0.011237035
0.009036446
0.00674079
0.005135484
0.004376776
0.004055927
0.003429915
0.001738857
-0.001410946
-0.005586505
-0.009471246
-0.011680507
-0.0115795
-0.009461291
-0.006013285
-0.001898321
0.002401209
0.006447391
0.009766342
0.011698865
0.011375022
0.007972782
0.001436585
-0.006959871
-0.014774959
-0.019487351
-0.019546821
-0.015015782
-0.007410042
0.000881179
0.007566185
0.011285258
0.011808067
0.009782836
0.006191696
0.002141179
-0.001354575
-0.003545745
-0.004175076
-0.003602115
-0.002667464
-0.002384356
-0.003408401
-0.005641215
-0.008178281
-0.009735196
-0.009416328
-0.007192023
-0.003887202
-0.000685156
0.001446491
0.002179717
0.001944943
0.001732222
0.002630636
0.00513248
0.008884311
0.012861656
0.015758324
0.016445463
0.014429063
0.010026491
0.004162873
-0.001914537
-0.007013883
-0.010349321
-0.01173195
-0.011414315
-0.009892353
-0.007858343
-0.006129548
-0.005249815
-0.005080183
-0.004909053
-0.003954862
-0.001738373
0.00159669
0.005115301
0.007460631
0.007619824
0.005557925
0.002281637
-0.000612034
-0.001694745
-0.000638318
0.001511847
0.003092313
0.002931995
0.00103919
-0.001402437
-0.002775002
-0.002168476
9.76852E-05
0.002711083
0.004323507
0.004146383
0.002252563
-0.000570021
-0.003253646
-0.004974303
-0.005313884
-0.004016954
-0.000733118
0.004709288
0.011847087
0.019186206
0.024636161
0.026386421
0.023756751
0.017458057
0.009132364
0.00089558
-0.005383685
-0.008712167
-0.009288345
-0.008258575
-0.007057141
-0.006836981
-0.008208956
-0.010957458
-0.013907224
-0.015260999
-0.013517857
-0.008371085
-0.001173601
0.005529605
0.009191028
0.0083379
0.00305731
-0.005075252
-0.013684749
-0.02031628
-0.02315
-0.021358902
-0.015325602
-0.006673392
0.002141866
0.0085307
0.010640399
0.008181698
0.002710174
-0.003193214
-0.007202193
-0.008242884
-0.00682573
-0.004533822
-0.003044352
-0.003262853
-0.004935121
-0.006969988
-0.008088722
-0.007545306
-0.005441334
-0.002469673
0.000518634
0.002942221
0.004508128
0.005165238
0.004919062
0.003801612
0.001975077
3.21341E-06
-0.001321818
-0.001533896
-0.000732796
0.000432508
0.00106189
0.000446156
-0.001509276
-0.004165229
-0.006430534
-0.007342919
-0.006420257
-0.003828592
-0.000487159
0.002074906
0.002420697
0.000207367
-0.003357599
-0.005985824
-0.005526501
-0.001139667
0.006124191
0.013652478
0.018420754
0.018312576
0.013141612
0.004834655
-0.003332006
-0.008402287
-0.009144615
-0.00631882
-0.00198648
0.001541121
0.002695292
0.001195972
-0.001902335
-0.004910876
-0.006346977
-0.005676912
-0.003251397
0.000177448
0.003802686
0.006956771
0.009234442
0.010529446
0.01095205
0.010339261
0.008201405
0.004048753
-0.002071106
-0.009240757
-0.015919716
-0.0205766
-0.022327341
-0.021075053
-0.017305824
-0.011904473
-0.005955583
-0.000490372
0.003777899
0.006576772
0.007988093
0.008264351
0.007716225
0.00673736
0.005822941
0.005299972
0.004934376
0.003910705
0.00127841
-0.003188932
-0.00850405
-0.012771089
-0.014187013
-0.011822682
-0.005975658
0.001828243
0.009286622
0.014109014
0.015093824
0.01247802
0.007370968
0.001158081
-0.004776675
-0.009047568
-0.010484635
-0.008517963
-0.003807071
0.001651875
0.00551847
0.006397239
0.004566688
0.001751543
-1.92698E-05
0.000202123
0.001825628
0.003547089
0.004240277
0.003485907
0.001503872
-0.000924908
-0.002959508
-0.004152059
-0.004415686
-0.004046128
-0.003593602
-0.003611213
-0.004466215
-0.006354415
-0.00930686
-0.012934721
-0.016337551
-0.01823073
-0.017519932
-0.014071819
-0.008922317
-0.003838119
-0.000493045
0.000147633
-0.001912712
-0.005863024
-0.010535644
-0.014762216
-0.017503655
-0.018013672
-0.016061079
-0.012116655
-0.007226712
-0.002726238
0.000303554
0.001501565
0.001233605
0.000352267
-0.000223158
0.000151968
0.001676018
0.004003951
0.006278891
0.007453028
0.006820005
0.004420451
0.001184683
-0.001494286
-0.00258963
-0.002193041
-0.001259941
-0.00087545
-0.001569067
-0.003307068
-0.005518364
-0.007257918
-0.007466999
-0.005353927
-0.000842747
0.005196231
0.011038011
0.014769931
0.015061874
0.011577362
0.004917676
-0.00328592
-0.010479067
-0.013869264
-0.011717064
-0.004403106
0.0054241
0.014040663
0.018510893
0.018039793
0.01393746
0.008454748
0.003712381
0.001002365
0.000505144
0.001528171
0.003147715
0.004653404
0.005471954
0.005130659
0.003586965
0.001428073
-0.000406332
-0.001109636
-0.000382459
0.001381824
0.003310331
0.004624926
0.005127126
0.005096723
0.004913765
0.004689537
0.004377469
0.003999348
0.003684497
0.00328764
0.002292823
0.000194311
-0.003049487
-0.007025335
-0.01082909
-0.013338751
-0.013728115
-0.011895049
-0.008325213
-0.003746749
0.001163054
0.005853767
0.00994288
0.01312935
0.014966754
0.014713621
0.011625965
0.005729801
-0.00162725
-0.008180846
-0.011776806
-0.011414423
-0.007626033
-0.002124853
0.002839495
0.005336203
0.004606885
0.001400987
-0.002363262
-0.004737335
-0.004736532
-0.002839445
-0.000652826
0.000170756
-0.000876252
-0.002982739
-0.00473487
-0.004877094
-0.00289613
0.000674187
0.004456689
0.007059326
0.007808343
0.0068837
0.005022425
0.002948536
0.000969659
-0.000829256
-0.002451155
-0.003958235
-0.005324966
-0.006387657
-0.007124363
-0.007776494
-0.00851411
-0.009115603
-0.009082201
-0.008038137
-0.005897499
-0.002796944
0.001098663
0.005331228
0.008987618
0.010571726
0.008614582
0.002620356
-0.006126922
-0.014803865
-0.02032394
-0.020688092
-0.015770742
-0.007228636
0.002226873
0.009725879
0.013230359
0.012207064
0.007549058
0.001016767
-0.005525963
-0.010812176
-0.014385119
-0.016157486
-0.016126065
-0.014539174
-0.012033474
-0.009241292
-0.006405806
-0.003414018
-8.30232E-05
0.003682779
0.007497774
0.010543893
0.012150858
0.012134426
0.010680338
0.008179349
0.005106948
0.001995042
-0.000664551
-0.002365137
-0.002658632
-0.001329694
0.001565743
0.005534791
0.009502073
0.012119969
0.012432521
0.010493684
0.007401479
0.004552345
0.002873546
0.002375414
0.002332698
0.00173297
-7.55279E-05
-0.003073792
-0.006523458
-0.00940562
-0.010786
-0.010354029
-0.008319483
-0.005223584
-0.001733987
0.001425771
0.003740856
0.005024136
0.005367304
0.00508382
0.004517067
0.004061224
0.004046718
0.004593668
0.005398194
0.005660481
0.00454758
0.001759895
-0.002154073
-0.006008624
-0.008366319
-0.008099803
-0.004971413
-0.00014656
0.004269822
0.00625464
0.004893583
0.000740238
-0.004513161
-0.008972739
-0.01134601
-0.011130505
-0.008541248
-0.004378161
6.58408E-05
0.003417657
0.004824212
0.00425901
0.002356304
7.53146E-05
-0.001574312
-0.002085077
-0.001710006
-0.001348586
-0.001830177
-0.003448276
-0.00583691
-0.008104838
-0.009127384
-0.007977013
-0.004523172
0.00028707
0.004697457
0.006947562
0.005769893
0.00080426
-0.007048191
-0.0155213
-0.021660053
-0.02310515
-0.019105271
-0.010690563
-0.000295532
0.009159655
0.015030822
0.015685847
0.011161288
0.003249422
-0.005161111
-0.011308803
-0.013366688
-0.010819079
-0.004597788
0.003078715
0.009322702
0.011706358
0.009361082
0.003207556
-0.0046647
-0.011853136
-0.01626561
-0.016912497
-0.014344866
-0.01038706
-0.007060348
-0.005396322
-0.005067874
-0.004800929
-0.003198406
0.000357246
0.005374802
0.010548391
0.014581245
0.016676171
0.016636775
0.014602925
0.010994602
0.006542517
0.002180198
-0.001206092
-0.002846513
-0.002155682
0.000809822
0.005065084
0.008803641
0.010062353
0.007811288
0.002685875
-0.003283888
-0.007787199
-0.009270569
-0.007374501
-0.002767776
0.003041404
0.008177898
0.010851196
0.009960707
0.005420625
-0.001859342
-0.010108489
-0.017015743
-0.020526218
-0.019834853
-0.015868965
-0.010729636
-0.006564623
-0.004542762
-0.004477029
-0.005075257
-0.00475457
-0.002594715
0.001363145
0.006293609
0.010976665
0.013905128
0.013756909
0.009988753
0.00332441
-0.004456901
-0.01100921
-0.014275971
-0.013388424
-0.009079153
-0.003241978
0.002012224
0.005221549
0.005795423
0.004191457
0.001746299
0.000140512
0.000246122
0.001582609
0.002791218
0.002700328
0.000974853
-0.001803197
-0.004520653
-0.00614191
-0.006025487
-0.004069147
-0.000714976
0.003063137
0.005940052
0.00672306
0.004849847
0.000591695
-0.004875226
-0.00958751
-0.011407569
-0.009094195
-0.003130318
0.004251944
0.009971786
0.011625642
0.008586857
0.0022485
-0.004845138
-0.01003789
-0.011396539
-0.008294967
-0.001644382
0.006396112
0.0130399
0.015821538
0.013542263
0.006786442
-0.002431079
-0.011530999
-0.018146953
-0.020754999
-0.018992216
-0.013879009
-0.007441679
-0.001908597
0.00126647
0.001991293
0.001341947
0.000645228
0.000668728
0.001377225
0.002306203
0.003065551
0.003350587
0.002893939
0.001641436
7.51519E-05
-0.001208986
-0.001932524
-0.002311931
-0.002482096
-0.002239506
-0.001217389
0.000654433
0.002919256
0.004684127
0.005166199
0.004211741
0.002501949
0.001297355
0.00175593
0.004218861
0.008009556
0.012013559
0.015281392
0.017353463
0.018183736
0.017783668
0.015771335
0.011775789
0.006182112
0.000405743
-0.003593711
-0.004520603
-0.002864555
-0.000799391
-0.000659523
-0.003191183
-0.007389811
-0.011514465
-0.014235935
-0.015318539
-0.015444223
-0.015362914
-0.015077182
-0.013795774
-0.010637621
-0.005646722
-0.000140188
0.003751566
0.004298515
0.001436586
-0.003144287
-0.006978231
-0.00840181
-0.007329965
-0.004981211
-0.002880397
-0.001928027
-0.001897088
-0.001910256
-0.001493594
-0.000949909
-0.000739705
-0.00081459
-0.000706837
2.33394E-05
0.001191589
0.001860475
0.000965006
-0.001857847
-0.005852107
-0.009521559
-0.011276208
-0.010183969
-0.006406873
-0.001011358
0.004560318
0.009128505
0.011838521
0.012042891
0.009379766
0.004306542
-0.001774669
-0.006803733
-0.008871841
-0.006976254
-0.001654981
0.00510914
0.010717324
0.013200864
0.012165741
0.008867347
0.005309341
0.003112873
0.002720779
0.003467975
0.004259492
0.004260132
0.003100608
0.000841993
-0.002121424
-0.005303075
-0.008274254
-0.010657213
-0.011868499
-0.011195973
-0.008422473
-0.004298943
-0.000165188
0.002946931
0.004879508
0.005995782
0.006611944
0.006828465
0.006634854
0.005827972
0.004161643
0.001589566
-0.001575654
-0.004931435
-0.00817609
-0.011100539
-0.01321195
-0.013679462
-0.011810208
-0.007598355
-0.001820112
0.00421014
0.009276728
0.012565649
0.013643061
0.012385473
0.009208425
0.005084144
0.001163913
-0.00174753
-0.003506889
-0.004416223
-0.004915961
-0.005181299
-0.00496649
-0.003821792
-0.001618686
0.001201277
0.003972903
0.00650799
0.009103402
0.011822089
0.013791706
0.013557843
0.010264586
0.004407872
-0.002416414
-0.00836268
-0.012041179
-0.01278447
-0.010888188
-0.007491247
-0.004166836
-0.002260916
-0.002255508
-0.003492538
-0.004393145
-0.003318035
0.000567402
0.006757432
0.013467915
0.018315142
0.019415516
0.016205922
0.009644727
0.001675959
-0.005532871
-0.010326838
-0.011993486
-0.010708867
-0.007192988
-0.002516675
0.00206559
0.005573709
0.007818782
0.009257349
0.010403224
0.011388461
0.011942904
0.011632496
0.010094208
0.007120245
0.002868622
-0.002037221
-0.006495141
-0.009189529
-0.009088898
-0.005924752
-0.000295212
0.006630991
0.013570523
0.019152693
0.022011358
0.021089876
0.016491127
0.009677387
0.002721744
-0.002577583
-0.005290919
-0.00545659
-0.003993778
-0.002265253
-0.001367161
-0.001545838
-0.002297745
-0.002976962
-0.003315901
-0.003390679
-0.00318663
-0.002458542
-0.001117772
0.000420248
0.001254108
0.000375018
-0.002674687
-0.007449545
-0.012730779
-0.016846709
-0.018095625
-0.015471951
-0.009276674
-0.001277021
0.006157269
0.011001393
0.012234947
0.009941541
0.005111817
-0.000747732
-0.005992459
-0.009395341
-0.010767424
-0.01089905
-0.010834978
-0.011047379
-0.011161608
-0.010222139
-0.007426853
-0.002752626
0.002873328
0.008140484
0.011930588
0.013794274
0.013941209
0.01301373
0.011611778
0.010091101
0.008584287
0.007069498
0.005468421
0.003731222
0.001765352
-0.000385458
-0.002371294
-0.003475844
-0.003042159
-0.000962808
0.002220772
0.005807632
0.009118608
0.011450182
0.012114571
0.010704804
0.007346938
0.002650711
-0.002526251
-0.007482892
-0.01168013
-0.014788074
-0.016549253
-0.016777391
-0.015347016
-0.012259521
-0.007691924
-0.002302778
0.002623458
0.00562563
0.005905797
0.003689311
-0.000142062
-0.004344491
-0.007278093
-0.007318988
-0.00377035
0.002496119
0.009329878
0.014334104
0.015858154
0.01342322
0.007620785
3.33514E-05
-0.007139401
-0.011721506
-0.0124436
-0.009317834
-0.003452022
0.003548423
0.010132154
0.014880035
0.016535442
0.014434683
0.009032101
0.00178912
-0.005310835
-0.01030184
-0.011517354
-0.008296681
-0.001651554
0.005735525
0.010578578
0.010644525
0.005763895
-0.002099048
-0.009857289
-0.014598478
-0.014508229
-0.009432276
-0.000863619
0.008578453
0.01608961
0.019655272
0.018738231
0.014458294
0.008981416
0.004531901
0.002438474
0.002870765
0.004871159
0.006677673
0.006643841
0.00404013
-0.000627406
-0.005894562
-0.009839255
-0.010983148
-0.008900051
-0.004165499
0.001924383
0.007652093
0.011382085
0.012282909
0.010585055
0.007346291
0.003740058
0.000657916
-0.001276319
-0.001458154
0.00032331
0.003528512
0.006793078
0.008497731
0.007456399
0.003570374
-0.002067945
-0.007550819
-0.011154432
-0.012131694
-0.010869559
-0.00848901
-0.006190357
-0.00459656
-0.003596335
-0.002806957
-0.002178483
-0.00195436
-0.002403942
-0.003325962
-0.004224269
-0.004732517
-0.004848406
-0.004765491
-0.004572415
-0.004201091
-0.003550779
-0.002578604
-0.001313951
5.65793E-05
0.001134098
0.001629713
0.001614564
0.001436583
0.001372831
0.001389693
0.001064618
7.8473E-05
-0.00131304
-0.002151769
-0.001385355
0.001359133
0.005397178
0.00919274
0.01136089
0.011587099
0.01079285
0.0103574
0.010900656
0.011766793
0.011527256
0.009112287
0.004697511
-0.000440267
-0.004683057
-0.00700082
-0.007314334
-0.006303994
-0.004828922
-0.003444313
-0.002160176
-0.000473401
0.002163656
0.005671934
0.009009137
0.01060486
0.009365579
0.005651003
0.001164233
-0.002077048
-0.002895008
-0.001595348
0.000609364
0.002668694
0.004328116
0.00600199
0.007980438
0.009987738
0.011216954
0.010942034
0.008903741
0.005355048
0.000840657
-0.003754776
-0.007389435
-0.009332876
-0.00946493
-0.007907105
-0.004952626
-0.001355009
0.001435674
0.002075495
0.00017766
-0.003397529
-0.007113604
-0.009473868
-0.009597625
-0.007551625
-0.004165926
-0.000680289
0.001677835
0.002167243
0.000774605
-0.001976841
-0.005255539
-0.008122607
-0.009645266
-0.009082956
-0.006108567
-0.000955694
0.005388285
0.011328129
0.015232143
0.016150579
0.014093822
0.010035437
0.005701221
0.002946991
0.00275841
0.004631513
0.006727508
0.007104611
0.004838288
0.000468583
-0.004485112
-0.008471824
-0.010532011
-0.01043716
-0.008533813
-0.005645871
-0.002816916
-0.000947343
-0.000385886
-0.000746288
-0.00131454
-0.001650319
-0.001661934
-0.001254799
-0.000354352
0.000653152
0.001012698
0.000166259
-0.001865611
-0.004728396
-0.007968233
-0.011003164
-0.013061103
-0.013317235
-0.01114159
-0.006480104
-0.000117604
0.006214226
0.010477251
0.011246557
0.008364129
0.002986491
-0.003082193
-0.008045098
-0.010579865
-0.010098382
-0.006807536
-0.001579937
0.004100723
0.008393724
0.009730855
0.00753851
0.002545579
-0.003554365
-0.008658742
-0.011150739
-0.010500374
-0.007274349
-0.002700327
0.001703958
0.004528525
0.004945991
0.003071119
-0.000169199
-0.003612013
-0.006391349
-0.008087974
-0.008419154
-0.007203801
-0.004570705
-0.001086621
0.00214979
0.003850643
0.003181865
0.000478487
-0.002728429
-0.004477082
-0.003480606
8.47334E-05
0.004616199
0.007947996
0.008537125
0.006388671
0.002828203
-0.000386527
-0.002241379
-0.00270675
-0.002418394
-0.001919084
-0.001412442
-0.000853448
-2.47279E-05
0.001352226
0.003253594
0.005238412
0.006815722
0.007939702
0.008844592
0.009480237
0.009302577
0.007606649
0.004095854
-0.000756138
-0.005756029
-0.009419967
-0.010649559
-0.009397325
-0.006649358
-0.003807021
-0.001900942
-0.001114937
-0.000859822
-0.000497384
0.000261698
0.001359879
0.002658416
0.003850539
0.004410067
0.003612286
0.000932353
-0.003457105
-0.008261084
-0.011445893
-0.011170117
-0.006807371
0.000459805
0.008278319
0.014235022
0.016643193
0.014853859
0.009407598
0.001856028
-0.005865761
-0.012192932
-0.016231299
-0.017436428
-0.015459478
-0.010497914
-0.003687117
0.002890459
0.007159158
0.007880234
0.00504491
-0.000295204
-0.006299708
-0.011001555
-0.013149849
-0.012720394
-0.010619956
-0.007926374
-0.005387862
-0.003368732
-0.00190699
-0.000791895
0.000357724
0.001747846
0.00315681
0.004144563
0.004291713
0.003277465
0.0008231
-0.002993661
-0.007341313
-0.010817904
-0.012054615
-0.01036297
-0.006178579
-0.000887229
0.003636531
0.005942304
0.00565047
0.003565877
0.000984917
-0.000992729
-0.00179399
-0.001308011
0.000145916
0.002060987
0.003901494
0.005237446
0.005525481
0.004040776
0.000641374
-0.003730687
-0.007207973
-0.007996441
-0.005332889
0.000104272
0.006476192
0.011555999
0.013834473
0.013254231
0.011058727
0.008637978
0.006630946
0.00486934
0.003019411
0.000923468
-0.001402433
-0.003910222
-0.006344838
-0.0082552
-0.009048004
-0.008406845
-0.006391408
-0.003397746
-0.00010695
0.002616236
0.004100676
0.004456799
0.004573758
0.005511462
0.007690265
0.01052955
0.012759525
0.013119553
0.011106579
0.007205671
0.00254017
-0.001643097
-0.004192742
-0.004262811
-0.001651983
0.003137756
0.009049389
0.014729139
0.018901861
0.020788189
0.02036928
0.01827093
0.01524676
0.011599041
0.007227569
0.002153702
-0.003024117
-0.00713887
-0.009031301
-0.008448062
-0.00630828
-0.003996941
-0.002287684
-0.0008534
0.001175688
0.004118392
0.007264288
0.009334003
0.009355576
0.007292179
0.004011501
0.000781513
-0.001361588
-0.00214085
-0.001997878
-0.001787567
-0.002489695
-0.004887537
-0.0090639
-0.01417181
-0.018775219
-0.02137941
-0.020935288
-0.017196839
-0.010868437
-0.003453951
0.003297216
0.007938202
0.00984273
0.009405301
0.007902985
0.00670519
0.006422027
0.006590693
0.006307689
0.005077347
0.003072561
0.000866992
-0.001033734
-0.002389919
-0.003014912
-0.002617788
-0.00082749
0.002299509
0.005913613
0.008459673
0.008420437
0.005226795
-0.00025003
-0.005941074
-0.00957311
-0.009693387
-0.006278031
-0.000749872
0.004728185
0.008396299
0.009661916
0.008962358
0.007142618
0.005014664
0.003083265
0.001382946
-0.000305328
-0.001996117
-0.003478468
-0.004563694
-0.005403548
-0.006367373
-0.007662375
-0.008875747
-0.009023697
-0.007051992
-0.002673079
0.003287425
0.00890187
0.011967633
0.01128847
0.007372683
0.002022773
-0.002733619
-0.00552821
-0.006134844
-0.005327268
-0.004157254
-0.003243425
-0.002760281
-0.002761619
-0.00312379
-0.003167255
-0.001873804
0.001325138
0.005825345
0.010076488
0.012464213
0.012145348
0.009312005
0.004959322
0.000441985
-0.003136685
-0.005171661
-0.005469975
-0.004085421
-0.001619494
0.000753402
0.001990434
0.001879685
0.000957344
-6.69669E-05
-0.000605886
-0.000228032
0.001198116
0.003434891
0.005657588
0.006741798
0.005707959
0.002466356
-0.00200805
-0.006260368
-0.009193917
-0.010427952
-0.009928482
-0.00760162
-0.003342128
0.002515228
0.008813762
0.013825322
0.016226321
0.015889683
0.013760179
0.011090845
0.008778703
0.007057884
0.005773801
0.004788082
0.003902621
0.002653651
0.000425494
-0.003130746
-0.007650811
-0.012019874
-0.014704732
-0.014515671
-0.011125261
-0.005329248
0.001071791
0.005762931
0.006820859
0.003676624
-0.002620679
-0.009822604
-0.015643722
-0.018788922
-0.01921126
-0.017439805
-0.014022364
-0.009365052
-0.003892078
0.001893553
0.007241914
0.011323962
0.013740111
0.01493384
0.015943057
0.017464002
0.019331057
0.020510278
0.019566364
0.01505165
0.006224506
-0.006172689
-0.019582419
-0.03034626
-0.035220468
-0.032956717
-0.024500953
-0.012462667
-0.000233658
0.008923861
0.012939375
0.011663753
0.006659851
0.000585068
-0.003930072
-0.005315698
-0.003592205
-6.44437E-05
0.00342831
0.005284821
0.004596664
0.001527742
-0.002729394
-0.006332953
-0.007504895
-0.005309712
-0.000198003
0.00611252
0.011454186
0.014016465
0.01305355
0.009191987
0.004092429
-0.000321436
-0.002393665
-0.001134205
0.003280464
0.009514978
0.015566534
0.019663836
0.020737448
0.018791438
0.014676687
0.009731609
0.005261966
0.002109648
0.000358049
-0.00067986
-0.002010515
-0.004433943
-0.007985313
-0.011773383
-0.014262596
-0.014095642
-0.010706517
-0.004673
0.002459447
0.008588512
0.011884072
0.011422288
0.007458701
0.001200315
-0.00568649
-0.011439948
-0.014528783
-0.013941047
-0.009580175
-0.002676989
0.004350649
0.008827947
0.009093662
0.005381283
-0.000307565
-0.00530874
-0.007723818
-0.00712693
-0.004399306
-0.001104392
0.001200308
0.001511947
-0.000231299
-0.00323802
-0.006356454
-0.008344216
-0.00822169
-0.005690244
-0.001511955
0.002808664
0.005807785
0.006734301
0.005633553
0.003062604
-0.000170486
-0.003108957
-0.004874042
-0.004824956
-0.002645402
0.001626561
0.007543439
0.014016204
0.019309052
0.021642711
0.020090023
0.015033928
0.007859997
0.000340008
-0.005790609
-0.009127384
-0.009087933
-0.006224505
-0.001950399
0.00212849
0.004682527
0.005018203
0.003435327
0.001190308
-0.000176905
0.000173916
0.001785001
0.003274577
0.003377885
0.001593475
-0.001958698
-0.006799718
-0.01210504
-0.016680348
-0.019160355
-0.018569085
-0.014817629
-0.008811518
-0.00203803
0.004017328
0.008210286
0.009998337
0.00938282
0.006840509
0.003183743
-0.000382775
-0.002607185
-0.002712048
-0.000837927
0.001986799
0.004356536
0.005051704
0.003675285
0.000844831
-0.002069983
-0.00375938
-0.003612338
-0.001971116
8.93919E-05
0.001283709
0.000697257
-0.001466772
-0.00399945
-0.005518253
-0.005344555
-0.003671966
-0.001316574
0.00090168
0.002408279
0.002925681
0.002550664
0.001654015
0.000790126
0.000527409
0.001118304
0.002114941
0.002572606
0.001818933
-5.50809E-05
-0.00227906
-0.003881419
-0.004213987
-0.00328367
-0.001582872
0.000541225
0.00315596
0.006553382
0.010566055
0.01394319
0.01472122
0.011427373
0.004306007
-0.004704471
-0.012998798
-0.018557522
-0.020564235
-0.019204571
-0.014959051
-0.008355781
-9.74783E-05
0.00867175
0.016362335
0.021415328
0.022807433
0.020397925
0.015066643
0.008512192
0.002773988
-0.000556205
-0.001203521
-0.00025886
0.000597693
4.99935E-05
-0.002286933
-0.005974424
-0.009862056
-0.01251271
-0.012726018
-0.010039822
-0.004964242
0.00115401
0.006586194
0.009873403
0.01024248
0.007623355
0.002657562
-0.003481404
-0.009458984
-0.013990934
-0.016167812
-0.015609838
-0.012641551
-0.008261302
-0.004001866
-0.001519023
-0.001820225
-0.00446076
-0.007383763
-0.008053611
-0.005090835
0.00091383
0.007825099
0.013005111
0.014506733
0.012105146
0.007458006
0.003104627
0.000986899
0.001529244
0.003781916
0.006133239
0.006991184
0.005444812
0.001545885
-0.003766771
-0.00894218
-0.012194916
-0.012148025
-0.008603132
-0.002933605
0.00248161
0.005473881
0.005124506
0.002251926
-0.00104042
-0.002500289
-0.001053107
0.002632349
0.006655941
0.009064593
0.008761517
0.005868167
0.00132273
-0.00361646
-0.007761188
-0.010269885
-0.01059068
-0.008463852
-0.004103461
0.001556964
0.006974909
0.010384912
0.010544374
0.007425513
0.002447143
-0.002083626
-0.004156337
-0.003060457
0.000406819
0.004544961
0.007630046
0.008495647
0.006658673
0.002401697
-0.003110564
-0.008043437
-0.010437585
-0.008868306
-0.003228757
0.004821212
0.012268081
0.016131197
0.014826024
0.008666824
-0.000383048
-0.00940166
-0.015479283
-0.016949002
-0.013878154
-0.007701451
-0.000442197
0.00592694
0.010082587
0.011690891
0.011576288
0.011050751
0.011048396
0.01169812
0.01253851
0.012887352
0.012034598
0.009352363
0.00442056
-0.002558582
-0.010464668
-0.017332794
-0.020994431
-0.020093234
-0.015024401
-0.00782542
-0.000993481
0.003672822
0.005459212
0.004496083
0.001688754
-0.001515217
-0.003586536
-0.003523533
-0.001334666
0.001860259
0.004448552
0.005174765
0.003585465
-3.09403E-05
-0.004586655
-0.008353901
-0.009597945
-0.007475452
-0.002770555
0.002374663
0.00554791
0.005401724
0.002202034
-0.002567793
-0.0070589
-0.009679255
-0.009410705
-0.00603844
-0.000362222
0.006081211
0.011648659
0.015006042
0.015330475
0.012544235
0.007476471
0.001592138
-0.003372531
-0.005991496
-0.005638211
-0.002838911
0.000992891
0.004244664
0.005817906
0.00543272
0.003417713
0.000380375
-0.002976687
-0.005846217
-0.007407899
-0.007225959
-0.005566807
-0.003258842
-0.001235966
-0.000175469
-0.000331824
-0.001335258
-0.002286664
-0.001944566
0.000684087
0.005522644
0.011090895
0.015039388
0.015402897
0.011910035
0.006038816
2.3286E-05
-0.004561816
-0.007232007
-0.00802722
-0.006978607
-0.004328705
-0.000928446
0.002005637
0.003825376
0.004935868
0.006145762
0.007819798
0.009558817
0.010641957
0.010422921
0.008805788
0.006434872
0.004369173
0.003197927
0.002716281
0.002186621
0.001000653
-0.000741738
-0.002338158
-0.003157993
-0.003186256
-0.002916634
-0.002831631
-0.003074594
-0.003228808
-0.002483216
-0.000231186
0.003223351
0.00646185
0.007714887
0.005639178
-4.56033E-05
-0.00834207
-0.016993375
-0.023123778
-0.024455288
-0.020293112
-0.012010082
-0.002621591
0.004462467
0.006856562
0.004155434
-0.002091925
-0.009026317
-0.013637006
-0.013947417
-0.009660468
-0.002162373
0.006065844
0.012348105
0.014696004
0.012524749
0.006735001
-0.000626811
-0.007204707
-0.011202768
-0.011924647
-0.009807562
-0.006108938
-0.002467588
-0.000338457
-0.000485551
-0.002817764
-0.006509001
-0.010167051
-0.012207914
-0.011382192
-0.007367701
-0.001053218
0.005620653
0.010512096
0.01204107
0.009837752
0.004712606
-0.001858598
-0.008272057
-0.013246041
-0.015991869
-0.016373846
-0.014672619
-0.011193673
-0.006334935
-0.000666639
0.00519939
0.010716148
0.015280268
0.018229982
0.019054474
0.017669168
0.014200714
0.008955451
0.002628441
-0.003541518
-0.008047024
-0.009614324
-0.007759419
-0.003109121
0.002734638
0.007961165
0.011357623
0.012557721
0.011909925
0.010002616
0.007437661
0.004600569
0.00169571
-0.001237733
-0.004230538
-0.007236082
-0.010060219
-0.012427654
-0.013935697
-0.013960532
-0.011808116
-0.007005689
9.67821E-05
0.00801063
0.014566633
0.018069185
0.017933063
0.014599607
0.00905796
0.002415777
-0.004429493
-0.010770958
-0.015862758
-0.018778912
-0.018720461
-0.015566325
-0.010142066
-0.004025367
0.001074301
0.004056241
0.00473166
0.003617209
0.001523784
-0.0007033
-0.002278201
-0.002692347
-0.001968327
-0.00076202
8.32926E-05
5.2459E-05
-0.000869937
-0.002390615
-0.003991264
-0.00507724
-0.005109892
-0.004063955
-0.002593273
-0.001579774
-0.001538236
-0.002306363
-0.003259697
-0.003791124
-0.003657304
-0.002881789
-0.001489632
0.000659732
0.003671593
0.007232491
0.01067568
0.013186198
0.013879011
0.012106913
0.008110993
0.003351443
-0.000444657
-0.002477706
-0.003151143
-0.003442925
-0.003982863
-0.004769136
-0.005295316
-0.004884274
-0.002978301
0.00053501
0.005041427
0.009412042
0.012352069
0.012989909
0.011326794
0.008319858
0.005330695
0.00331938
0.002333288
0.00166012
0.000386742
-0.001944671
-0.005008615
-0.007737527
-0.008879869
-0.00774422
-0.004685577
-0.00078938
0.002735172
0.004932658
0.005350392
0.004239258
0.002506504
0.001187307
0.000843497
0.001488991
0.002781209
0.004162338
0.004930945
0.004509518
0.002491832
-0.001219319
-0.006150318
-0.010938773
-0.013749421
-0.01312887
-0.00887457
-0.002221895
0.004719405
0.00992008
0.01227237
0.011896177
0.009821806
0.007148028
0.004406589
0.00128296
-0.002844854
-0.008155369
-0.013940142
-0.018787746
-0.021312555
-0.020790871
-0.017490976
-0.012435629
-0.00677927
-0.001433855
0.003014698
0.006165091
0.007585244
0.00674266
0.003480343
-0.0016326
-0.007305446
-0.011979995
-0.014257292
-0.013505065
-0.010466389
-0.006860797
-0.004288669
-0.003341544
-0.003339831
-0.002861342
-0.000540527
0.004149652
0.010584094
0.0172395
0.022383703
0.02466951
0.023458226
0.018957056
0.01224079
0.005015044
-0.000901033
-0.00414526
-0.00427737
-0.001936967
0.001517943
0.004655433
0.006564456
0.006873099
0.005589498
0.003078126
0.000121347
-0.002308664
-0.003674858
-0.00411807
-0.004064595
-0.003811836
-0.003532794
-0.003596974
-0.004452458
-0.006223003
-0.008480921
-0.010438493
-0.011268712
-0.010522692
-0.008369635
-0.005388929
-0.002126612
0.001053324
0.003519358
0.004415951
0.003165
5.79662E-05
-0.00368423
-0.006242922
-0.006000547
-0.002381463
0.003839188
0.010826521
0.016250193
0.01808112
0.01554384
0.009706343
0.003059021
-0.001704009
-0.002766916
0.000228724
0.006237027
0.013069287
0.018042146
0.018996497
0.015295198
0.007875522
-0.001171727
-0.009236951
-0.013889765
-0.013510305
-0.007940021
0.001306352
0.011385728
0.019055542
0.021688477
0.018200379
0.009608814
-0.001118572
-0.010196547
-0.014567002
-0.013223611
-0.007603439
-0.000710372
0.004466428
0.006245485
0.00442184
-9.45849E-05
-0.005679964
-0.010521304
-0.013196688
-0.013162323
-0.010826307
-0.00737482
-0.004078779
-0.001615365
9.37848E-05
0.001478716
0.002762264
0.003755048
0.004128887
0.003889027
0.003428899
0.00301534
0.002424551
0.001138165
-0.00119844
-0.00430178
-0.00732563
-0.009170473
-0.009090181
-0.007125275
-0.004215118
-0.001661779
-0.000345846
-0.000336478
-0.001182595
-0.002431404
-0.003886991
-0.005483785
-0.006897246
-0.007419894
-0.006204647
-0.002883555
0.002136357
0.007757066
0.012673668
0.015819189
0.016849497
0.016191156
0.014491856
0.012049159
0.008872379
0.005129111
0.001588982
-0.000635376
-0.000938721
8.9657E-05
0.000815442
-0.000262881
-0.003322917
-0.007004413
-0.009451232
-0.00941055
-0.006679872
-0.002001631
0.003279711
0.007609915
0.009742688
0.009154364
0.006275524
0.002263816
-0.001664657
-0.00465516
-0.006252384
-0.006445729
-0.005756076
-0.005167859
-0.005610271
-0.007382586
-0.009853227
-0.011776062
-0.01207582
-0.01040398
-0.007376703
-0.004035752
-0.00120824
0.000908796
0.002391738
0.003316651
0.003678181
0.003602761
0.003371842
0.003399463
0.003745949
0.004021672
0.003715383
0.002682078
0.00124774
-0.000189059
-0.001295484
-0.001832318
-0.001790782
-0.001398262
-0.001063337
-0.001181687
-0.00216794
-0.004234119
-0.007212845
-0.010308582
-0.012338739
-0.012417371
-0.010617546
-0.00757662
-0.003874248
0.00026625
0.004557216
0.00822351
0.010232577
0.009807778
0.006931985
0.002488517
-0.002216811
-0.006085549
-0.008471829
-0.009259387
-0.008703713
-0.007414543
-0.006053538
-0.004798359
-0.003276021
-0.000900073
0.002593593
0.007070462
0.01214952
0.017207649
0.021507768
0.024231595
0.024618976
0.022353617
0.017829537
0.01216365
0.006652086
0.002240736
-0.000772462
-0.002561208
-0.003156922
-0.0022417
0.000267317
0.003565499
0.005944016
0.005771122
0.002638824
-0.002410578
-0.007427597
-0.010482547
-0.010382289
-0.007250472
-0.00275016
0.000632435
0.000821441
-0.002839821
-0.009164584
-0.015615138
-0.019538046
-0.019491423
-0.015579008
-0.009066095
-0.001727619
0.004755481
0.009120263
0.010731726
0.009688573
0.006890771
0.003815158
0.00191684
0.00197026
0.00373224
0.006218508
0.008307439
0.009060953
0.008046491
0.005518043
0.002296996
-0.000725196
-0.002916152
-0.003986446
-0.003889776
-0.002901061
-0.001598618
-0.000785527
-0.001152299
-0.002834201
-0.005162186
-0.006811812
-0.006197685
-0.002312569
0.004322761
0.011328292
0.015328814
0.013806693
0.006544121
-0.004185191
-0.014584985
-0.020941061
-0.021294828
-0.016253775
-0.008404109
-0.000626385
0.005271705
0.008794918
0.009979011
0.00888308
0.005540739
0.000350396
-0.00586972
-0.011976089
-0.016744633
-0.019133857
-0.01858359
-0.01533262
-0.01035232
-0.005013382
-0.000412595
0.003127214
0.005964789
0.008524285
0.010871007
0.012867709
0.014304882
0.014789952
0.01379401
0.010997652
0.006840774
0.002608581
-0.000143562
-0.000491763
0.001105029
0.002929744
0.003148939
0.000967405
-0.0028538
-0.006413091
-0.007774521
-0.006314061
-0.003094028
6.18784E-05
0.001924281
0.002264721
0.00162062
0.000663219
-0.000147784
-0.000598115
-0.000563109
0.000104331
0.001435732
0.003102594
0.004540462
0.005070067
0.00420971
0.00183403
-0.001662741
-0.005609682
-0.009366331
-0.012545199
-0.015022154
-0.016647104
-0.016910891
-0.015083124
-0.010924961
-0.005148165
0.000748749
0.005160046
0.007249459
0.007417324
0.006873534
0.006644006
0.006861062
0.006731844
0.00531228
0.002157445
-0.002400679
-0.007421232
-0.011764495
-0.014400107
-0.014766827
-0.01279052
-0.008858781
-0.003615926
0.002426637
0.008814456
0.014634182
0.018319694
0.01828881
0.014009675
0.006398689
-0.002378995
-0.009539866
-0.012764662
-0.011539354
-0.007579514
-0.003855197
-0.002648461
-0.004320355
-0.007545845
-0.010476825
-0.011695711
-0.01079703
-0.008351763
-0.005509212
-0.003505444
-0.003244495
-0.004964938
-0.008019246
-0.011303457
-0.013682188
-0.014401605
-0.013258247
-0.010625044
-0.007200804
-0.003740485
-0.000688478
0.001786284
0.003535634
0.004386838
0.004110848
0.002478887
-0.000506745
-0.00406213
-0.006803782
-0.007386703
-0.00543261
-0.001792224
0.001754756
0.003364932
0.002040542
-0.002013937
-0.007702679
-0.013379861
-0.017224243
-0.017665743
-0.01416924
-0.007662376
-0.000109734
0.006226592
0.009601641
0.009370295
0.006160543
0.001443013
-0.0031415
-0.006277493
-0.007289335
-0.006311006
-0.004098213
-0.001516023
0.000996261
0.003514379
0.006152187
0.008443294
0.009311786
0.007758296
0.003867613
-0.001103105
-0.005496739
-0.008193428
-0.009002344
-0.008339346
-0.006640207
-0.003966964
-0.000360245
0.003786571
0.007781475
0.010972977
0.012933923
0.013488098
0.012963363
0.012207279
0.012103915
0.012986056
0.014125826
0.014086536
0.011529127
0.006173382
-0.000804422
-0.0071059
-0.010444603
-0.009713946
-0.005547005
0.000318379
0.00584595
0.009486605
0.010437103
0.008727741
0.005092013
0.000628795
-0.003588463
-0.006501778
-0.007235273
-0.005526713
-0.001973684
0.002188761
0.005666315
0.007599158
0.007772858
0.00662131
0.005123062
0.00431297
0.004670697
0.005684839
0.006141968
0.005012794
0.002335377
-0.000868595
-0.003333721
-0.004285235
-0.003795668
-0.002736136
-0.002214828
-0.003046279
-0.005378763
-0.00877335
-0.012386491
-0.015216035
-0.016113914
-0.01418439
-0.00948174
-0.003498914
0.001428286
0.003415996
0.002106168
-0.001168138
-0.004312372
-0.005543461
-0.004275544
-0.00142202
0.000981385
0.000935296
-0.002366045
-0.007986701
-0.01369268
-0.017159636
-0.01732552
-0.014523329
-0.009727273
-0.003759917
0.002675971
0.008841756
0.013928578
0.017272099
0.018581342
0.017993605
0.015986573
0.013144503
0.009702705
0.005478862
0.0001904
-0.006033677
-0.012217716
-0.016929145
-0.018993453
-0.017976314
-0.013995008
-0.007628226
0.000183437
0.008211301
0.015142216
0.019571285
0.020195584
0.016467574
0.009210784
0.000472659
-0.007311009
-0.012326959
-0.013934835
-0.012770978
-0.010273684
-0.007787471
-0.00597571
-0.004905257
-0.004446737
-0.00449427
-0.005023982
-0.006069116
-0.007550611
-0.009002611
-0.009690177
-0.009063845
-0.007315405
-0.005405793
-0.004296906
-0.00407803
-0.004001861
-0.003169929
-0.001061784
0.002294796
0.006406282
0.010510114
0.013758249
0.015617599
0.016153148
0.015888614
0.015214108
0.013980287
0.011592937
0.007745182
0.003027436
-0.001051881
-0.003089426
-0.002796682
-0.001227242
9.35618E-05
0.000312866
-0.000583406
-0.00213122
-0.003633964
-0.004221539
-0.003118218
-7.86821E-05
0.004310401
0.008747177
0.011844949
0.01269417
0.011096733
0.007590594
0.003338061
-0.000341349
-0.002756319
-0.004067649
-0.004955733
-0.005838839
-0.006506547
-0.006488614
-0.005696024
-0.004562728
-0.003520377
-0.002458648
-0.000943859
0.001339165
0.004010427
0.005927747
0.005596462
0.002051837
-0.004241344
-0.011259401
-0.016379676
-0.017662636
-0.014683429
-0.008447417
-0.000767807
0.006471696
0.011734838
0.014317727
0.014511553
0.013270025
0.011672106
0.010217535
0.00855854
0.005720055
0.000735847
-0.006477534
-0.01475109
-0.022065692
-0.026406225
-0.026512371
-0.022133032
-0.013935968
-0.003381958
0.007464209
0.016390219
0.021801368
0.023052428
0.020555456
0.015444764
0.009036713
0.002464383
-0.003297962
-0.007316633
-0.008748938
-0.007219645
-0.003247387
0.001739762
0.006130772
0.008743421
0.009042751
0.007270387
0.004418523
0.001915501
0.000775569
0.001002582
0.001666758
0.001668899
0.000637521
-0.000757366
-0.001410997
-0.00079473
0.000579654
0.001328671
0.00017814
-0.002816966
-0.005966179
-0.007058846
-0.004997322
-0.000599248
0.003982107
0.006713106
0.006885414
0.005260037
0.003040071
0.001057876
-0.000281288
-0.000767644
-0.00032561
0.000892955
0.002336123
0.003117204
0.002285485
-0.000465802
-0.004173955
-0.00694735
-0.006928884
-0.00343645
0.002572283
0.008884841
0.013234956
0.014480662
0.01282274
0.009219986
0.004798894
0.000670279
-0.00230454
-0.003646327
-0.003325481
-0.001751757
0.000114176
0.000845957
-0.000807951
-0.005022371
-0.01049636
-0.015212285
-0.017463995
-0.016442146
-0.012292066
-0.005895737
0.001434281
0.008298659
0.01351748
0.016279525
0.016193025
0.013466844
0.008832818
0.003474612
-0.0013648
-0.004759759
-0.006370256
-0.006496743
-0.005527459
-0.003621381
-0.000850077
0.00235518
0.005176961
0.006765993
0.006681472
0.005121452
0.00303782
0.001954199
0.003230199
0.007126823
0.012322305
0.016358852
0.016981117
0.013403307
0.006707276
-0.000929938
-0.007609859
-0.012446329
-0.015233641
-0.01589798
-0.01427983
-0.010534531
-0.005526505
-0.000866677
0.001733395
0.001264867
-0.001906129
-0.00616776
-0.009434626
-0.010116092
-0.007668043
-0.002589308
0.003643544
0.008887253
0.011085112
0.008995432
0.002838748
-0.005647903
-0.013706436
-0.018535304
-0.018454744
-0.013711681
-0.006344355
0.000850772
0.005702283
0.00767827
0.00788596
0.007975032
0.008842776
0.010100632
0.010659464
0.00950433
0.006189233
0.001025493
-0.005021941
-0.010650199
-0.014891921
-0.017493116
-0.01871602
-0.018500571
-0.016382844
-0.012013513
-0.00581438
0.001106579
0.007410897
0.012044551
0.014399947
0.014496888
0.012927608
0.010556103
0.007998105
0.005713956
0.004251569
0.00423021
0.005807947
0.008463792
0.011006051
0.011979245
0.01026089
0.005785628
-0.00014581
-0.00528193
-0.007400997
-0.005397231
0.000245423
0.007456875
0.013434134
0.015806603
0.013642574
0.007786505
0.000497866
-0.005619153
-0.008629621
-0.007978721
-0.004529323
0.000166688
0.004520335
0.007380122
0.008215534
0.007151344
0.00462054
0.0010954
-0.002870276
-0.006604498
-0.009377892
-0.010806931
-0.010906388
-0.00998164
-0.008474506
-0.006758505
-0.004750188
-0.001793301
0.002541237
0.007486102
0.011106523
0.011486467
0.008026847
0.001887455
-0.004467977
-0.008330021
-0.00785967
-0.002795922
0.005424319
0.014137713
0.020395296
0.021836001
0.017342272
0.007327503
-0.006142873
-0.019652861
-0.029509563
-0.033060987
-0.029788876
-0.021437438
-0.0111925
-0.002408821
0.002716594
0.00383228
0.002245071
3.58788E-06
-0.001214922
-0.000850288
0.000616379
0.002281956
0.003270725
0.003109338
0.001773386
-0.000592551
-0.003964923
-0.008265899
-0.012827074
-0.016043787
-0.015895623
-0.01127166
-0.003042908
0.005958736
0.012277076
0.013466522
0.009050784
0.00065663
-0.008740479
-0.015873782
-0.018378733
-0.01562049
-0.009074284
-0.001531975
0.004183637
0.006566383
0.005889521
0.003923813
0.002768358
0.003593868
0.00588171
0.008142787
0.009141139
0.008640974
0.007377285
0.006643791
0.007627422
0.010423617
0.013665005
0.015343804
0.014087715
0.010244564
0.005630396
0.002441411
0.001916944
0.003779986
0.006382679
0.00766596
0.006454461
0.003145306
-0.000724555
-0.003601526
-0.004858098
-0.004838615
-0.004554918
-0.005040043
-0.006737042
-0.009149869
-0.010991125
-0.010753031
-0.007525559
-0.001625915
0.005410771
0.011390707
0.014345455
0.013302945
0.008705212
0.0023463
-0.003406837
-0.006509322
-0.005979504
-0.00215948
0.003563464
0.009394215
0.013804761
0.016071887
0.0163171
0.015017388
0.012385953
0.008400152
0.003372267
-0.001784514
-0.005801631
-0.007716114
-0.007471224
-0.00593315
-0.00437222
-0.003741553
-0.00411277
-0.00476913
-0.004676688
-0.003151515
-0.000424799
0.002235702
0.003147551
0.001223112
-0.003344968
-0.009088255
-0.013768529
-0.015398885
-0.01315558
-0.007982687
-0.002139302
0.002061683
0.003513845
0.002455063
-0.000158067
-0.003128657
-0.005045869
-0.004571344
-0.001394778
0.003167788
0.006732432
0.007299936
0.004488484
-0.00045306
-0.005471418
-0.008908827
-0.01011021
-0.009449622
-0.007819748
-0.006202667
-0.005210472
-0.004947274
-0.005019108
-0.004897384
-0.004293963
-0.003252307
-0.001946973
-0.000413877
0.001552153
0.004110043
0.007040862
0.009692425
0.011416562
0.011896548
0.011222148
0.009740118
0.007796248
0.005474042
0.002709107
-0.000341026
-0.003363914
-0.006009214
-0.00795014
-0.008799737
-0.008040015
-0.005216734
-0.000370309
0.005469543
0.010266616
0.011856292
0.009167259
0.002857004
-0.00476169
-0.010671879
-0.012627365
-0.010362542
-0.005541009
-0.000501455
0.003207661
0.005209717
0.005753295
0.005185151
0.003953847
0.002845014
0.002745666
0.004147403
0.006900937
0.010194783
0.012546161
0.012430595
0.009289466
0.004122569
-0.001059959
-0.004289785
-0.004603568
-0.002537335
0.000198748
0.001755555
0.00125678
-0.000927002
-0.003668064
-0.005964148
-0.007444946
-0.007986703
-0.007261452
-0.004931002
-0.001337612
0.002603228
0.006068097
0.008783307
0.010761864
0.012124474
0.012951643
0.013259697
0.013053828
0.012237846
0.010662729
0.008276555
0.005224653
0.001865874
-0.001564256
-0.00513131
-0.008890742
-0.012545741
-0.015395249
-0.016683559
-0.015859869
-0.012809628
-0.007839071
-0.001543214
0.005366235
0.01209219
0.017610501
0.02058393
0.019708855
0.014313394
0.00496901
-0.006458256
-0.01729982
-0.024753757
-0.026712617
-0.022631269
-0.013738074
-0.002742405
0.007161669
0.013436973
0.015157418
0.012947463
0.008282392
0.002742352
-0.002445796
-0.006471905
-0.009010151
-0.010207573
-0.010584412
-0.010746764
-0.011052089
-0.011263258
-0.010553638
-0.008144985
-0.004060476
0.000772675
0.00504662
0.007683089
0.008303319
0.007505966
0.006565694
0.00650403
0.007301651
0.008018283
0.007503343
0.005184135
0.001318395
-0.003084604
-0.006818451
-0.008922744
-0.009015454
-0.007508748
-0.005242747
-0.002950517
-0.00107784
0.000201318
0.001083084
0.002372145
0.004827743
0.008247059
0.011155879
0.011618094
0.008339398
0.001603274
-0.006730821
-0.014000513
-0.017913892
-0.017313309
-0.012334725
-0.004243166
0.004942988
0.012859565
0.017399596
0.017324979
0.012665206
0.004796858
-0.003970333
-0.011315392
-0.015616957
-0.01634071
-0.013965512
-0.009669247
-0.004740976
-0.000186063
0.003231113
0.004965904
0.005043627
0.004433032
0.004539445
0.006114131
0.008561002
0.010185576
0.009159711
0.004645855
-0.002574912
-0.010310832
-0.015887058
-0.017321448
-0.014150235
-0.007639731
-0.000186439
0.005661816
0.008287311
0.007493544
0.004226249
-6.08628E-05
-0.004046076
-0.00695543
-0.008599543
-0.009031354
-0.00834202
-0.006737197
-0.004802855
-0.003259107
-0.00248643
-0.00215509
-0.001478442
0.00026427
0.003402832
0.007802085
0.012596054
0.016259081
0.017320702
0.015176798
0.010236483
0.003764251
-0.002584279
-0.00742182
-0.01013553
-0.010936203
-0.010443907
-0.00923926
-0.007897901
-0.006835262
-0.006033625
-0.00479445
-0.002166865
0.002165425
0.00722318
0.011040316
0.011877548
0.009221756
0.0040062
-0.001850674
-0.006145066
-0.007142133
-0.004380786
0.001048077
0.006947344
0.011064076
0.012058948
0.010042709
0.00629666
0.002462717
-0.000173163
-0.00110059
-0.000514138
0.00118104
0.003657192
0.00646297
0.008847804
0.009971089
0.009366063
0.007242286
0.004466271
0.002045306
0.000348414
-0.001073291
-0.002921079
-0.005354837
-0.007647068
-0.008550353
-0.007023521
-0.002879062
0.002881729
0.008399129
0.011742436
0.011814058
0.008716983
0.003592909
-0.002032134
-0.006770808
-0.009794874
-0.01086597
-0.009969967
-0.006994025
-0.001887186
0.004565401
0.010672733
0.014423602
0.01451519
0.010953651
0.004885556
-0.001917962
-0.007622817
-0.010862975
-0.010992353
-0.008307175
-0.003739898
0.001522387
0.006485291
0.010440851
0.013031233
0.014094782
0.013712165
0.011940228
0.008816441
0.004320355
-0.001343979
-0.007416732
-0.012630254
-0.015861259
-0.016764599
-0.015756078
-0.013631338
-0.011218455
-0.009122352
-0.007499703
-0.006076929
-0.0046594
-0.003563734
-0.0033804
-0.004145904
-0.005001923
-0.004715066
-0.00255157
0.001208665
0.005303182
0.008026365
0.00792327
0.004563585
-0.001186983
-0.007495205
-0.012173981
-0.01334132
-0.010117114
-0.003066941
0.005937807
0.014481092
0.020756877
0.024117368
0.024860553
0.023628126
0.020978384
0.017152684
0.012097069
0.005938347
-0.000594269
-0.006450879
-0.010925717
-0.01372609
-0.014749652
-0.014094735
-0.012308877
-0.010222728
-0.008358452
-0.0066197
-0.004511339
-0.001795328
0.001248113
0.003965088
0.005580939
0.005371271
0.003025355
-0.000897336
-0.004988802
-0.007489202
-0.007268347
-0.004366061
0.000177875
0.005016376
0.008993505
0.011488283
0.012458156
0.012073986
0.010062136
0.005760305
-0.001098667
-0.009629586
-0.017746305
-0.022937183
-0.023069182
-0.017257271
-0.006452695
0.006460295
0.017772745
0.024460054
0.025174119
0.020308639
0.011647701
0.001652149
-0.007194479
-0.012984123
-0.014772388
-0.012800098
-0.008303587
-0.002762102
0.002637856
0.00712211
0.010155542
0.011378711
0.010638367
0.008171531
0.004640236
0.000805651
-0.002835216
-0.005967354
-0.008365677
-0.009832184
-0.010217747
-0.009378482
-0.006916141
-0.002517424
0.003388749
0.00920264
0.012825041
0.012796083
0.009136214
0.00333228
-0.002217985
-0.005317417
-0.005110852
-0.002412666
0.000899647
0.00301684
0.002934567
0.000737617
-0.002594876
-0.005571301
-0.006669589
-0.004921954
-0.000381227
0.005748586
0.011512001
0.014790057
0.014054316
0.009059993
0.001099468
-0.007350999
-0.013523101
-0.015473717
-0.012907265
-0.007082241
-7.84229E-05
0.006041006
0.009798888
0.010595762
0.008615442
0.004785033
0.00056708
-0.002492688
-0.003342927
-0.00170192
0.00203246
0.006741907
0.010858638
0.012690366
0.011146297
0.006606534
0.00093749
-0.003490508
-0.005141955
-0.003986287
-0.001238534
0.001415437
0.002582402
0.001675799
-0.0010264
-0.004520974
-0.00746801
-0.008670302
-0.007666438
-0.004980992
-0.001632762
0.001415014
0.003550192
0.004300815
0.003434142
0.001208876
-0.001691218
-0.004591472
-0.007255561
-0.009653134
-0.011550114
-0.012232489
-0.010827647
-0.007043484
-0.001483263
0.004530449
0.009553142
0.012426044
0.012661247
0.010573441
0.007245606
0.004187659
0.002761138
0.003521556
0.005902107
0.008596331
0.01028091
0.010175673
0.008136577
0.004623962
0.000774496
-0.001849179
-0.002154664
-0.000380746
0.002035989
0.003506565
0.003385753
0.002311875
0.001726494
0.002728914
0.005196502
0.007857539
0.009116088
0.007888957
0.004126259
-0.001247525
-0.006631105
-0.010447492
-0.01183178
-0.010946159
-0.008843257
-0.006757002
-0.005278237
-0.004273355
-0.003426969
-0.00281691
-0.002823548
-0.003758254
-0.005223583
-0.006029233
-0.004725236
-0.000612197
0.005662678
0.012248551
0.016862612
0.017809898
0.014709234
0.008431308
0.000738743
-0.006244737
-0.010579544
-0.011060281
-0.007607513
-0.001398479
0.005389621
0.010319391
0.011602083
0.008982478
0.003857386
-0.001538396
-0.005187507
-0.005980256
-0.003878158
0.000386579
0.005607219
0.0104378
0.013532522
0.013938104
0.011639343
0.007583901
0.003177155
-0.000319669
-0.001962496
-0.001405591
0.000850988
0.003723942
0.006036619
0.006909767
0.005921105
0.003243955
-0.000392095
-0.003943999
-0.006565853
-0.008008219
-0.008474661
-0.007955226
-0.006099463
-0.002918134
0.000741362
0.003623952
0.004804995
0.004099819
0.002029946
-0.000355957
-0.001957407
-0.002230347
-0.001371276
2.93362E-05
0.001259087
0.001561305
0.000273366
-0.002881791
-0.007433706
-0.012257061
-0.016053641
-0.018130794
-0.018481616
-0.017453878
-0.015423882
-0.012709477
-0.009658541
-0.006454783
-0.0031968
8.45761E-06
0.002879059
0.005101864
0.006365502
0.006522019
0.005497386
0.003300597
4.68964E-05
-0.003837793
-0.007469081
-0.009715332
-0.009757193
-0.007585188
-0.004056141
-0.000345686
0.002540223
0.004100565
0.004417773
0.003938269
0.003076682
0.001986584
0.000806398
-0.000278079
-0.000988664
-0.001065101
-0.000494063
0.000352215
0.00096736
0.001238479
0.001656747
0.003037448
0.005777545
0.009212972
0.011920417
0.01264235
0.010974632
0.007437984
0.003088353
-0.000947122
-0.003634762
-0.004296797
-0.002896238
-0.000360564
0.00186545
0.002458163
0.000856604
-0.002500781
-0.006444725
-0.009716036
-0.011442475
-0.011403988
-0.010105613
-0.008385864
-0.006755239
-0.005087037
-0.002831793
0.000601014
0.005567078
0.011946922
0.018805305
0.024417181
0.027071366
0.025956055
0.021281721
0.013992597
0.005424742
-0.002933336
-0.009765651
-0.014007212
-0.014949252
-0.012566614
-0.007653546
-0.001468277
0.004754515
0.010054323
0.013723134
0.015182576
0.014125827
0.010759773
0.005640837
-0.000428543
-0.006396058
-0.010953647
-0.012808713
-0.011456221
-0.007494185
-0.002486587
0.001798971
0.004142158
0.004194508
0.002382851
-0.000346115
-0.002987348
-0.004693446
-0.00496542
-0.003785287
-0.001644218
0.000811916
0.003133266
0.005064878
0.00621466
0.00598208
0.004070808
0.000867477
-0.002689835
-0.005817317
-0.00844383
-0.010875929
-0.013048203
-0.014229566
-0.013687166
-0.011433744
-0.008382113
-0.00574966
-0.004149013
-0.003117636
-0.001509709
0.001518906
0.005819186
0.01013151
0.012934346
0.013364552
0.011691911
0.008880139
0.005852703
0.002957908
-7.81471E-05
-0.003572724
-0.007085072
-0.009253171
-0.008647984
-0.004801944
0.001424648
0.008252413
0.013625501
0.01597704
0.014722398
0.010215821
0.003422849
-0.004388708
-0.011531326
-0.0161213
-0.016658454
-0.01275257
-0.005247033
0.004149219
0.013210119
0.019679247
0.021987644
0.020037834
0.01518884
0.009370829
0.004207465
0.000608456
-0.00106863
-0.000918699
0.000602351
0.002655042
0.004128185
0.003977931
0.001802767
-0.001897944
-0.005758973
-0.008168161
-0.008099645
-0.005917041
-0.003176621
-0.001554883
-0.001718251
-0.003113886
-0.004520388
-0.004872174
-0.003923389
-0.00245276
-0.001553864
-0.001559804
-0.001764548
-0.00117226
0.00049032
0.002328097
0.002939548
0.001609216
-0.001258119
-0.004505075
-0.007155461
-0.008947955
-0.010227811
-0.011282902
-0.011814971
-0.010945944
-0.007983223
-0.00318979
0.002055901
0.005733383
0.006002897
0.002167402
-0.004632527
-0.011738102
-0.016399749
-0.017005526
-0.013676352
-0.007957902
-0.002079243
0.00201656
0.003483495
0.002813164
0.001321231
0.000348413
0.000377747
0.000934813
0.001066814
5.55631E-05
-0.002190793
-0.00508243
-0.007586577
-0.008714252
-0.008017532
-0.005811911
-0.002902611
-0.000240771
0.001430588
0.001845644
0.001109474
-0.000495991
-0.002625388
-0.004886463
-0.007154016
-0.009460966
-0.011520723
-0.012673824
-0.012336812
-0.010615727
-0.008287527
-0.006215191
-0.004693175
-0.00330969
-0.001288686
0.001754702
0.005366343
0.00830139
0.009340207
0.007853628
0.004121388
-0.000857412
-0.005587896
-0.008440564
-0.00818652
-0.004651691
0.001150102
0.007544772
0.012920589
0.016342047
0.017721464
0.017372409
0.015466706
0.012009814
0.007173024
0.001612213
-0.003741177
-0.00795865
-0.010421795
-0.010863295
-0.009427086
-0.006655031
-0.003427186
-0.000610275
0.00123794
0.001966241
0.001669375
0.00066353
-0.000514995
-0.001171247
-0.000798102
0.00065572
0.002641609
0.00427673
0.004798734
0.004102816
0.002697009
0.00141876
0.000988395
0.001830927
0.003944267
0.006854961
0.009762924
0.01187
0.012473527
0.011067719
0.007519828
0.002226014
-0.003762058
-0.008993457
-0.012090106
-0.012478238
-0.010637999
-0.007648674
-0.004333631
-0.000908747
0.002605743
0.006047167
0.009248679
0.012020949
0.013939875
0.014225447
0.012203319
0.00797541
0.002647071
-0.00207533
-0.004719025
-0.004631936
-0.002261236
0.000862282
0.002816963
0.002444299
-0.000161498
-0.004033073
-0.007985206
-0.011006755
-0.012523685
-0.012582725
-0.011561249
-0.009730001
-0.007148986
-0.003999825
-0.000923194
0.001343558
0.002466147
0.002690322
0.002611153
0.002863107
0.003777953
0.005155173
0.006392472
0.006959441
0.006614935
0.005228453
0.00251999
-0.001705404
-0.007070837
-0.012441248
-0.016285896
-0.01719084
-0.014589754
-0.009241771
-0.002987451
0.002415613
0.00635565
0.009385711
0.012176608
0.014575841
0.015434269
0.013467329
0.008190859
0.000401087
-0.008274251
-0.015984641
-0.02107703
-0.022240944
-0.019022948
-0.012124794
-0.003283038
0.005409323
0.012007294
0.01527336
0.014846048
0.011340285
0.006100483
0.000843176
-0.002866262
-0.004132146
-0.002994784
-0.000343008
0.002536745
0.004419057
0.00463895
0.003287582
0.001305547
1.77703E-05
0.000472972
0.002819962
0.006161448
0.009025518
0.010012094
0.008454055
0.00458093
-0.00065443
-0.005887489
-0.009736421
-0.011269518
-0.010363825
-0.007829542
-0.005019803
-0.003176941
-0.002668264
-0.002911012
-0.002952602
-0.002272903
-0.001104868
-0.000266995
-0.000562203
-0.002311768
-0.005101381
-0.008096328
-0.010391343
-0.01113565
-0.009858954
-0.006969137
-0.003519523
-0.000499793
0.001875406
0.004206177
0.007171629
0.010705655
0.013771043
0.014996352
0.013462133
0.009374788
0.003957809
-0.001163911
-0.004462948
-0.005122896
-0.003279606
-0.000150093
0.002707552
0.004386938
0.005202063
0.006297728
0.008647074
0.01247829
0.016911749
0.020074292
0.019877149
0.015164329
0.006542465
-0.003614956
-0.012201011
-0.016882572
-0.017045887
-0.01368781
-0.008554529
-0.003215646
0.001322351
0.004503575
0.006149829
0.006422984
0.005886848
0.005281769
0.004960388
0.004722886
0.004049666
0.002365247
-0.000623116
-0.004482593
-0.007938041
-0.009437469
-0.00828635
-0.005209775
-0.001966085
-0.000192434
-0.00046002
-0.00224036
-0.004718867
-0.011416567
