# Supplementary material for: Spectral analysis of layered sites using shaking table tests
Source: PLoS One. 2019 Mar 12;14(3):e0212766. doi: 10.1371/journal.pone.0212766 (PMC6413934; doi:10.1371/journal.pone.0212766)
Supplement: S2 Data — (ZIP) [file pone.0212766.s002.zip › S2 Data Recorded acceleration time history/75.txt]

4.17519E-06
1.93237E-05
4.38931E-05
-4.20192E-05
-0.000452686
-0.001475874
-0.003181812
-0.005369502
-0.007413095
-0.00848114
-0.007883928
-0.0052511
-0.00043042
0.006143194
0.013028664
0.01816168
0.019929764
0.017918985
0.012489478
0.004633332
-0.00398211
-0.011224932
-0.015308691
-0.015468311
-0.0123495
-0.007507034
-0.002678111
0.00099118
0.003374085
0.005009953
0.006483095
0.008045684
0.009656664
0.011055727
0.011928182
0.012018752
0.011156417
0.009266611
0.006426949
0.003138669
0.000320633
-0.00129843
-0.001645507
-0.001361488
-0.001490491
-0.003100935
-0.006735326
-0.012125542
-0.018095948
-0.023014743
-0.025341872
-0.024182186
-0.019576957
-0.012655678
-0.005207952
0.001153156
0.005711708
0.009004323
0.012272261
0.016508895
0.021852381
0.027739925
0.033134958
0.036736803
0.037240769
0.033759307
0.026251255
0.015628623
0.003546763
-0.008116668
-0.017591928
-0.023654563
-0.025985867
-0.02524172
-0.022607446
-0.019301769
-0.016230706
-0.013952769
-0.012613392
-0.011578857
-0.009452673
-0.005084681
0.001454941
0.009055972
0.016246014
0.021576548
0.023915349
0.022783768
0.018586157
0.012622388
0.006739286
0.002403358
0.000115304
-0.000600955
-0.000891291
-0.002211185
-0.005836531
-0.012284838
-0.02091259
-0.029983553
-0.037140782
-0.040412038
-0.038892484
-0.032930106
-0.023872793
-0.013701669
-0.004466805
0.00234597
0.006360837
0.008398541
0.009983773
0.012384773
0.01591607
0.019955293
0.023405441
0.025039597
0.023818034
0.019279609
0.011889319
0.00281916
-0.006527579
-0.014880731
-0.021160958
-0.024467651
-0.024366375
-0.021165347
-0.015893908
-0.009959847
-0.004554964
-0.000137084
0.003722337
0.007923856
0.0130505
0.018822104
0.024308887
0.028453669
0.030442879
0.029727693
0.025936733
0.018890895
0.009005771
-0.002390718
-0.013192725
-0.021295153
-0.025562513
-0.026353925
-0.025131827
-0.023543383
-0.022382735
-0.021198641
-0.018842392
-0.01427442
-0.007200052
0.001868824
0.011802551
0.021066751
0.028072282
0.03165443
0.03136238
0.027418328
0.020592435
0.012090045
0.003628176
-0.002969044
-0.006583575
-0.007613613
-0.007573037
-0.00802631
-0.009526003
-0.011638646
-0.013408014
-0.013838969
-0.012282697
-0.008757558
-0.003916271
0.001365979
0.006485613
0.011086988
0.014846528
0.017413249
0.018526471
0.018137107
0.016426405
0.013630369
0.009954708
0.005445669
0.000168291
-0.005406811
-0.010261586
-0.013185232
-0.013637437
-0.012075008
-0.009635577
-0.007486
-0.006260369
-0.006086938
-0.006785746
-0.007779975
-0.007976958
-0.006244255
-0.002214987
0.00329706
0.008754776
0.012587756
0.01377233
0.01211858
0.00829775
0.003361824
-0.001670772
-0.006053377
-0.009527503
-0.012200958
-0.014124753
-0.015207945
-0.015646126
-0.016141422
-0.017191749
-0.018370758
-0.018348383
-0.01583428
-0.010469436
-0.002766329
0.006095661
0.014413698
0.020475371
0.023294424
0.023110878
0.020940318
0.017745286
0.014023162
0.010076435
0.006268933
0.002737315
-0.000959491
-0.005713528
-0.012137638
-0.01985172
-0.027253947
-0.031969712
-0.0320158
-0.026765077
-0.017155301
-0.005185581
0.006916087
0.017403617
0.025398669
0.030691412
0.033474493
0.034033752
0.032653584
0.029522623
0.024741982
0.018345545
0.010422651
0.001356933
-0.008098522
-0.016960297
-0.024295294
-0.02929588
-0.031406274
-0.030686
-0.027862986
-0.023846671
-0.019210771
-0.01400742
-0.008039796
-0.001004771
0.007276386
0.016650049
0.026275881
0.034604998
0.039937778
0.040962357
0.037283216
0.029592312
0.019543125
0.009039806
-0.000503702
-0.008565822
-0.015255538
-0.02078225
-0.025043079
-0.027778198
-0.0288274
-0.028262571
-0.026079966
-0.02198668
-0.015521942
-0.00655643
0.004448714
0.016152719
0.026453595
0.033163384
0.034944528
0.031830161
0.025028196
0.016297189
0.007340027
-0.000442999
-0.006154597
-0.009613094
-0.011308647
-0.012237678
-0.013618486
-0.016404458
-0.020584246
-0.024766818
-0.02668173
-0.024274309
-0.016737941
-0.005011293
0.008607785
0.021450814
0.031331335
0.036825824
0.037303026
0.033053757
0.02525767
0.015536769
0.005475057
-0.003726139
-0.011474691
-0.017886006
-0.023650972
-0.029400683
-0.034981247
-0.039201717
-0.040227047
-0.03645284
-0.027437064
-0.014228973
0.000821177
0.014809545
0.025132527
0.030183267
0.029859152
0.025583707
0.019881046
0.015289949
0.013550826
0.014964021
0.018234852
0.020958895
0.020551066
0.01533428
0.00529842
-0.007677733
-0.02048779
-0.029960375
-0.034096325
-0.032586836
-0.026530303
-0.01778265
-0.008446777
-0.000523187
0.004626636
0.006742278
0.006922187
0.007043429
0.008663883
0.01208518
0.016155396
0.018956195
0.018810438
0.015118664
0.008400257
5.888E-05
-0.008012394
-0.013812957
-0.015878174
-0.013850318
-0.00876976
-0.002585562
0.002682986
0.005650365
0.005860195
0.003825916
0.000849864
-0.001593209
-0.002512929
-0.001612535
0.000733491
0.003628286
0.00586715
0.006233282
0.003992708
-0.000719684
-0.006828782
-0.012664244
-0.016520562
-0.017238318
-0.014788768
-0.010202435
-0.00497596
-0.000379404
0.002788275
0.004215224
0.003997204
0.002771573
0.001540535
0.001221776
0.001931771
0.003009343
0.003568978
0.003198029
0.00200853
0.000269245
-0.001728152
-0.003661797
-0.005109247
-0.005703301
-0.005256877
-0.003876123
-0.002027106
-0.000428118
0.000356495
0.000265872
-0.000147952
5.40631E-05
0.001677783
0.004864841
0.008925049
0.012552696
0.014388065
0.013618546
0.010159513
0.004852371
-0.000891934
-0.005761967
-0.009221483
-0.011421539
-0.012638981
-0.013012178
-0.012591609
-0.011620664
-0.010560702
-0.009770467
-0.009311463
-0.008983872
-0.008417545
-0.007173555
-0.005031204
-0.002149952
0.00107966
0.004310825
0.007300738
0.009639269
0.010633015
0.009568984
0.006265663
0.001586031
-0.002832543
-0.005416017
-0.005385451
-0.002903623
0.000904948
0.00442238
0.006104389
0.0051692
0.001824234
-0.002799033
-0.007015488
-0.009186102
-0.008467113
-0.005064551
7.67607E-05
0.005694632
0.010164594
0.011570292
0.008703974
0.002078919
-0.006058302
-0.012876806
-0.016362763
-0.01594792
-0.012314385
-0.00684971
-0.000996583
0.004237064
0.008302677
0.011116537
0.012992159
0.014423176
0.015585697
0.015969866
0.014718113
0.011350076
0.00598839
-0.000570129
-0.00716146
-0.012497933
-0.015353758
-0.014825113
-0.010775932
-0.004324682
0.002423649
0.007125816
0.008144132
0.005308269
-0.000106146
-0.006154119
-0.0111341
-0.014089489
-0.014895032
-0.014036761
-0.012235755
-0.010192482
-0.008563409
-0.007815784
-0.008057249
-0.008905348
-0.009546079
-0.009064166
-0.006958587
-0.003324088
0.001410733
0.006558575
0.011157433
0.014247817
0.01528294
0.014351122
0.011991125
0.008839877
0.005392514
0.001901633
-0.001539039
-0.004758426
-0.00747192
-0.009449565
-0.010634728
-0.011121191
-0.010799594
-0.009389453
-0.006689019
-0.002921719
0.001306833
0.005173428
0.007922305
0.009117265
0.008710239
0.007177893
0.005326306
0.00384251
0.002932105
0.002389705
0.001870375
0.001002739
-0.000666586
-0.003569624
-0.007711782
-0.012182602
-0.015344876
-0.015617762
-0.012211882
-0.005422657
0.003424666
0.012166593
0.018320013
0.020047789
0.017152833
0.011114123
0.004362902
-0.00102025
-0.003961989
-0.004375545
-0.002657079
0.00052329
0.004150725
0.006820758
0.007261937
0.005105721
0.001254273
-0.002618212
-0.004986721
-0.005143346
-0.003340363
-0.000499953
0.002175698
0.003765105
0.004021398
0.003430931
0.003011806
0.003732882
0.006093092
0.009787114
0.013916586
0.017408968
0.019311676
0.018885968
0.015895947
0.010896485
0.005164973
0.000279096
-0.002570736
-0.002955175
-0.00148353
0.000393322
0.001047166
-0.000395467
-0.003550568
-0.007259684
-0.010219354
-0.01137786
-0.010093829
-0.006289861
-0.000517828
0.006048666
0.011663647
0.014503146
0.013638615
0.009748521
0.004739263
0.000717329
-0.000798745
0.000604491
0.004173631
0.008290148
0.011036134
0.010882402
0.007320703
0.001162628
-0.005661871
-0.010809123
-0.012430753
-0.010015837
-0.004711478
0.001404846
0.006446113
0.009390956
0.00982512
0.007748072
0.003643276
-0.001363199
-0.005515206
-0.007025017
-0.004855795
0.000561079
0.007265516
0.012577208
0.014310232
0.011859827
0.00657308
0.001032664
-0.002275206
-0.002108627
0.001041283
0.005236648
0.007868299
0.006788746
0.001452912
-0.006878885
-0.015801577
-0.022829966
-0.026351306
-0.026074405
-0.022835424
-0.018052214
-0.01329352
-0.009789845
-0.0079586
-0.007217131
-0.006320377
-0.003948283
0.000632753
0.007313157
0.01529563
0.023351328
0.029913434
0.03349194
0.033306946
0.029406733
0.022527793
0.013862946
0.004768002
-0.003622726
-0.010558135
-0.01578996
-0.019525303
-0.022149673
-0.02398793
-0.025192577
-0.025712655
-0.025380568
-0.023835055
-0.020578145
-0.015343858
-0.008477072
-0.000976781
0.006072108
0.012011202
0.016703093
0.020183324
0.022271826
0.022513182
0.020554806
0.016514779
0.010970455
0.004550788
-0.002216382
-0.008850053
-0.014818799
-0.019423385
-0.021838836
-0.021410236
-0.018109592
-0.012771618
-0.006803031
-0.001527151
0.002266324
0.004477565
0.005410502
0.005531956
0.005365697
0.005338398
0.005517076
0.005566537
0.005087892
0.003990141
0.00254799
0.001259036
0.00057179
0.000749074
0.001728797
0.002960261
0.003435268
0.002016722
-0.001859669
-0.007682821
-0.013657083
-0.01732584
-0.016747631
-0.01139633
-0.002468073
0.00740549
0.014996298
0.01793943
0.015766516
0.009719244
0.0020702
-0.004718758
-0.008727418
-0.009127059
-0.006192441
-0.001056964
0.004612883
0.009031673
0.01092453
0.010034732
0.007145236
0.003596757
0.000715666
-0.000648441
-0.000538493
0.000193879
0.000531482
-0.000146984
-0.00180298
-0.003868251
-0.005556417
-0.006308379
-0.005886792
-0.004428529
-0.002440231
-0.000463228
0.001289117
0.003166128
0.005591962
0.008617685
0.011684144
0.013905182
0.014594678
0.013399399
0.010369769
0.006151816
0.001865722
-0.001422824
-0.003180362
-0.003624109
-0.003365943
-0.002921339
-0.002483963
-0.002131322
-0.002158998
-0.002996446
-0.004878012
-0.007541353
-0.010350772
-0.012661738
-0.01405095
-0.014258637
-0.013087977
-0.010354942
-0.00613554
-0.000804201
0.005047269
0.010756781
0.01576379
0.019738939
0.022558256
0.024257447
0.024827091
0.024050827
0.021497488
0.016719739
0.009705804
0.001070612
-0.008136259
-0.016755928
-0.023727896
-0.028043536
-0.028809787
-0.025779135
-0.019833243
-0.012679493
-0.005886042
-0.000381278
0.003503246
0.005852212
0.006966717
0.007219797
0.006981063
0.00650429
0.005814207
0.004758421
0.003297856
0.001599681
-9.36765E-05
-0.001835262
-0.003897802
-0.006369563
-0.00878983
-0.010463811
-0.010962425
-0.010430679
-0.009399035
-0.008304977
-0.007220823
-0.00619876
-0.00547169
-0.005326523
-0.005681788
-0.00595205
-0.005259825
-0.002942756
0.001005204
0.005840872
0.010372714
0.013589212
0.015104696
0.015019212
0.013519196
0.010818066
0.007349129
0.003801559
0.000716364
-0.00166938
-0.003605649
-0.005494599
-0.007367597
-0.008570531
-0.008293951
-0.006155185
-0.002464
0.002014314
0.006257479
0.009134449
0.009655276
0.007470424
0.003183633
-0.001780983
-0.005810251
-0.007782276
-0.007508641
-0.005581526
-0.002950357
-0.000389844
0.001650591
0.003040447
0.004021937
0.005155178
0.007035831
0.009794449
0.012722538
0.014331161
0.013172814
0.008892018
0.002558959
-0.003832714
-0.008334472
-0.009840268
-0.008473216
-0.005394499
-0.002136356
5.64182E-05
0.000593946
-0.000606313
-0.003247171
-0.006509649
-0.009018025
-0.009055708
-0.005394606
0.001891465
0.010945139
0.018807868
0.022923101
0.022501408
0.018680311
0.013629998
0.009212011
0.00632166
0.00484204
0.004114059
0.003296311
0.001592995
-0.001734146
-0.007131697
-0.014280631
-0.021898577
-0.027834833
-0.029946299
-0.027177777
-0.020224328
-0.011233549
-0.002706858
0.00328464
0.005721504
0.005079703
0.003111693
0.001708242
0.001874446
0.00348339
0.005651219
0.007240947
0.007253151
0.004899792
-0.00010877
-0.007270121
-0.015187983
-0.021911047
-0.025450372
-0.024589909
-0.019643012
-0.012531174
-0.005807789
-0.001305923
0.000706356
0.001255928
0.001869091
0.003803592
0.007691384
0.013172598
0.018980708
0.023502059
0.025543939
0.024816227
0.021722737
0.017068102
0.011734839
0.006727025
0.002860429
0.000402637
-0.001046205
-0.002380229
-0.004599178
-0.008140644
-0.012150587
-0.014841119
-0.0146064
-0.010910881
-0.004451872
0.003003134
0.009045857
0.011508841
0.009354285
0.003132723
-0.005375501
-0.013713666
-0.019482433
-0.020986354
-0.017732384
-0.010545337
-0.001338945
0.007448641
0.01356079
0.015722303
0.014229458
0.010559094
0.006698386
0.004343849
0.004367081
0.006555574
0.009673635
0.012062537
0.012395268
0.010195909
0.005790714
2.90119E-05
-0.006058514
-0.011450551
-0.015212659
-0.016627885
-0.015588263
-0.012699625
-0.008869911
-0.004756499
-0.000763685
0.002716331
0.005344504
0.007095192
0.008275486
0.009266933
0.010163741
0.010771177
0.010727764
0.009563636
0.006829316
0.002443926
-0.002870174
-0.00767822
-0.010315491
-0.009542866
-0.005289048
0.001214178
0.008022619
0.013255891
0.015552776
0.014195197
0.009440464
0.002607828
-0.004348672
-0.009612454
-0.011983798
-0.011314215
-0.008527225
-0.005174124
-0.002633417
-0.001410356
-0.001300624
-0.001940819
-0.003017748
-0.003846789
-0.003448541
-0.001097431
0.002999762
0.007760274
0.01162339
0.013266271
0.012346982
0.009681021
0.006516232
0.003791764
0.00176498
6.35918E-05
-0.001974702
-0.004706505
-0.007851703
-0.010721019
-0.012887671
-0.014325593
-0.015051432
-0.014628668
-0.012191752
-0.007038557
0.000665943
0.009659772
0.017972029
0.023771253
0.026061984
0.024963695
0.021304145
0.016125951
0.010408891
0.004922966
0.000148108
-0.003667795
-0.00660236
-0.009118281
-0.011808062
-0.014938057
-0.018288803
-0.021319505
-0.023557031
-0.024833407
-0.025281171
-0.025009197
-0.023881737
-0.021522705
-0.017366522
-0.010913453
-0.002236884
0.007614303
0.016983685
0.024373868
0.02873683
0.029433552
0.026417517
0.020355686
0.01269128
0.005287875
-0.000183169
-0.002656912
-0.001908591
0.001317542
0.00530313
0.008261622
0.009315158
0.008631122
0.006618306
0.00345041
-0.000492891
-0.004450858
-0.007482629
-0.009135999
-0.009747876
-0.010164805
-0.010979126
-0.012213108
-0.01349414
-0.014120739
-0.013302992
-0.010545551
-0.005978488
-0.000348038
0.005185311
0.009396358
0.011396432
0.011020558
0.008776717
0.00549074
0.001945901
-0.0011561
-0.003344914
-0.004741566
-0.006101605
-0.008116185
-0.010546516
-0.012469135
-0.013130955
-0.012395052
-0.010446044
-0.007458485
-0.003602275
0.000876413
0.005335456
0.008727044
0.010115239
0.009345452
0.007230882
0.005140345
0.004205961
0.004834381
0.006497443
0.007892758
0.007592573
0.004748201
-0.000594322
-0.007643962
-0.015071669
-0.021216791
-0.02450143
-0.023957424
-0.019610842
-0.012425403
-0.003993243
0.003954649
0.009937313
0.013006395
0.013116878
0.011228731
0.008871947
0.007414648
0.007345918
0.008361398
0.00962696
0.010092653
0.008825645
0.005339311
-0.000190775
-0.00695206
-0.013764355
-0.019406154
-0.022815138
-0.02331284
-0.020850175
-0.016083396
-0.010182253
-0.004423869
0.000163535
0.0031732
0.00489316
0.006146891
0.007649527
0.009397537
0.010858476
0.011249177
0.010109726
0.007569394
0.004245573
0.000803882
-0.002205837
-0.004385069
-0.005750996
-0.006753361
-0.008050772
-0.010021031
-0.012584433
-0.015243223
-0.017228738
-0.01754193
-0.01529793
-0.010138527
-0.00267394
0.00546253
0.012151068
0.015815059
0.016114923
0.013966577
0.010812709
0.007910262
0.0059566
0.004935662
0.00435681
0.003565773
0.002039205
-0.000381815
-0.003229936
-0.005440216
-0.005938027
-0.004247879
-0.000740401
0.003719929
0.007954853
0.010549357
0.010512958
0.007905716
0.003788876
-0.000354568
-0.003244333
-0.004222613
-0.003386346
-0.001172215
0.001995358
0.005593404
0.008739352
0.010242259
0.00902787
0.004679578
-0.001986317
-0.008960266
-0.013763816
-0.014629578
-0.011387922
-0.005665565
-0.000244034
0.002338264
0.001049041
-0.003186577
-0.007964327
-0.010659034
-0.009511394
-0.004198096
0.004215544
0.013578397
0.021212082
0.024831274
0.023284048
0.016949009
0.007595042
-0.002177569
-0.009842568
-0.013758627
-0.013657034
-0.010528538
-0.006072921
-0.00202358
0.000477091
0.001241099
0.001096844
0.001405703
0.003373341
0.007310006
0.012527222
0.017479366
0.020310728
0.019635898
0.015125357
0.007633306
-0.00109021
-0.008984683
-0.014312862
-0.016248435
-0.015219465
-0.012552592
-0.010017343
-0.009163354
-0.010711273
-0.014165913
-0.017884876
-0.019701294
-0.017730982
-0.011278076
-0.001393544
0.009414882
0.018336124
0.023603011
0.025017861
0.023586949
0.020713189
0.017466393
0.014075823
0.01002718
0.004749857
-0.001788584
-0.008913372
-0.015660414
-0.021173905
-0.024769971
-0.02578299
-0.023602797
-0.018129775
-0.010193179
-0.001493434
0.00589525
0.010338823
0.0113042
0.009566627
0.00671958
0.004412792
0.003726993
0.004659078
0.006022865
0.006005469
0.003189414
-0.002672332
-0.01040258
-0.017777241
-0.022272148
-0.021858964
-0.01582186
-0.005002778
0.008408986
0.021514248
0.03153742
0.036839475
0.037293927
0.033803952
0.027613597
0.020075247
0.012584806
0.006151703
0.000870524
-0.004047735
-0.009504539
-0.015611977
-0.021603527
-0.026316026
-0.028835749
-0.028694542
-0.025905679
-0.021083502
-0.01538946
-0.009869171
-0.004866338
-4.60888E-05
0.005077932
0.010580879
0.016016862
0.020831118
0.025001913
0.028759204
0.031779254
0.032954729
0.031042923
0.025290323
0.015878067
0.004096875
-0.007820761
-0.01747518
-0.023075334
-0.024177102
-0.021735368
-0.017588447
-0.013434888
-0.010325714
-0.008542857
-0.007657022
-0.006807853
-0.004956533
-0.001394189
0.003710029
0.009368315
0.014238186
0.017204546
0.017642404
0.015633335
0.011893118
0.007426901
0.003134222
-0.000431118
-0.002954481
-0.004490091
-0.005703838
-0.007644442
-0.011102565
-0.015667272
-0.019611055
-0.020723634
-0.017776917
-0.011177503
-0.002541348
0.006160486
0.013205895
0.017326587
0.017906882
0.01505705
0.009718219
0.003412512
-0.00231659
-0.006494664
-0.008821686
-0.009483396
-0.009015612
-0.008011211
-0.007010183
-0.006433634
-0.006526721
-0.007198499
-0.008018122
-0.00834625
-0.007566776
-0.005381762
-0.001972135
0.002062913
0.005830911
0.008586479
0.010086335
0.010586234
0.010527194
0.010068353
0.008942125
0.006625915
0.002929752
-0.001688378
-0.006346119
-0.010184828
-0.012707337
-0.013811193
-0.013603397
-0.012216378
-0.009713461
-0.006062635
-0.00129088
0.004118501
0.009081992
0.012434183
0.013679886
0.013120731
0.011367366
0.00876189
0.00523268
0.000660264
-0.0045759
-0.009502671
-0.012911975
-0.01377993
-0.011807314
-0.007641656
-0.002699681
0.001315401
0.003162652
0.002417916
-0.000595176
-0.005025691
-0.00962969
-0.013191391
-0.015083285
-0.015370248
-0.014391595
-0.01242947
-0.009862212
-0.007168735
-0.004583707
-0.001809618
0.001503605
0.005108341
0.008070956
0.009591686
0.009688197
0.008919373
0.007871776
0.006926631
0.006480474
0.006823535
0.007811554
0.008747599
0.00870269
0.006966991
0.003167842
-0.002576943
-0.00932843
-0.015326404
-0.018632723
-0.017904368
-0.013115273
-0.005640302
0.002329054
0.008720511
0.012310206
0.01291807
0.011071729
0.007718415
0.003938268
0.000529071
-0.002254919
-0.004763936
-0.007634749
-0.011444872
-0.016329946
-0.021691954
-0.026203885
-0.028250531
-0.026757154
-0.021913727
-0.015131085
-0.00817892
-0.002213651
0.002598411
0.00664743
0.010267743
0.013445753
0.015884382
0.017373424
0.018064846
0.018559874
0.019419534
0.020701476
0.021842478
0.021958954
0.020231069
0.016284342
0.010312007
0.00298215
-0.004814953
-0.012128645
-0.017970476
-0.021501611
-0.022196243
-0.020026646
-0.015586926
-0.009843478
-0.003721588
0.002133304
0.007203369
0.01094974
0.012894734
0.012977275
0.011659952
0.009802852
0.008461119
0.008301445
0.009072302
0.009703505
0.009213135
0.007292284
0.00417674
0.000286699
-0.003978628
-0.008288223
-0.012213648
-0.015081519
-0.015988765
-0.014106506
-0.009225018
-0.001990653
0.006280121
0.014219288
0.020735145
0.025139643
0.026992407
0.026201583
0.023025872
0.018033903
0.011796552
0.004863606
-0.002135232
-0.008561107
-0.013947843
-0.017991616
-0.020468518
-0.021331604
-0.020677921
-0.018661147
-0.015301942
-0.010521622
-0.004371199
0.00282045
0.010373304
0.017162688
0.021887227
0.023604402
0.02214453
0.017946863
0.01174013
0.004330088
-0.003353962
-0.010193823
-0.015091955
-0.017409824
-0.017145769
-0.014964501
-0.011695598
-0.008132559
-0.004886032
-0.002278791
-0.000291886
0.001317807
0.002818517
0.004463057
0.006602196
0.009536387
0.013090432
0.016328663
0.01807068
0.017704925
0.015574565
0.012581172
0.009499672
0.006499908
0.003241068
-0.000617499
-0.005042446
-0.009569631
-0.013549653
-0.016423732
-0.017949334
-0.018050288
-0.016704487
-0.013827839
-0.009294338
-0.003329337
0.003244011
0.009119247
0.013278696
0.015605078
0.01662832
0.016979141
0.016949753
0.0163254
0.014218108
0.009571608
0.002209793
-0.006534168
-0.01443988
-0.019562724
-0.020955362
-0.018799521
-0.014059025
-0.008035998
-0.001983584
0.003200819
0.006960788
0.009150457
0.010120705
0.010630343
0.011385995
0.012680248
0.014177104
0.015269129
0.015311042
0.013837363
0.010774973
0.006464149
0.001617242
-0.002923164
-0.006425286
-0.008567797
-0.009513743
-0.009841547
-0.010029965
-0.010129634
-0.009801026
-0.00857984
-0.00608897
-0.002356411
0.002024961
0.00588192
0.007920266
0.007398369
0.004413274
-0.000276152
-0.005592123
-0.010453749
-0.013887837
-0.015449784
-0.015307774
-0.014043176
-0.01242615
-0.011040098
-0.010141792
-0.009659988
-0.009279886
-0.008398386
-0.006218136
-0.002139461
0.003633215
0.010011185
0.015449416
0.018574112
0.018549541
0.015343693
0.009773353
0.00316532
-0.003126147
-0.007952338
-0.010408629
-0.010068617
-0.007307212
-0.003160342
0.001112264
0.004445292
0.006247151
0.006447827
0.005275027
0.003090334
0.000489139
-0.00173265
-0.002817985
-0.002327188
-0.000398788
0.00219186
0.004380567
0.005272879
0.004559352
0.002590593
0.00018526
-0.002047017
-0.004191775
-0.006807045
-0.010189639
-0.014127319
-0.018029886
-0.021262176
-0.023234417
-0.023475885
-0.021798267
-0.018314667
-0.013348286
-0.007341106
-0.000985992
0.004785239
0.009235185
0.012388307
0.014888976
0.017327017
0.019738614
0.021679218
0.022448521
0.021502787
0.018642517
0.014196104
0.008761619
0.002884243
-0.003115603
-0.009174919
-0.015286531
-0.021166741
-0.026148269
-0.029364391
-0.030090284
-0.027890069
-0.022734733
-0.01502654
-0.00570694
0.003900534
0.012297901
0.018282117
0.021408259
0.022249557
0.022024041
0.02183241
0.022108828
0.022616649
0.022559216
0.020840274
0.016726489
0.010340332
0.002690164
-0.004559617
-0.009826775
-0.012211503
-0.011471372
-0.007686889
-0.001240619
0.006940602
0.015181506
0.021428437
0.024114096
0.022884182
0.018388739
0.011729534
0.004072621
-0.003603293
-0.010644901
-0.016797783
-0.022013765
-0.026131727
-0.028625863
-0.028841634
-0.02646831
-0.021813944
-0.015462205
-0.007808666
0.000741628
0.009327787
0.016727498
0.022051984
0.025126206
0.0263816
0.026317047
0.02513563
0.022725585
0.018859631
0.0132879
0.005829308
-0.003346838
-0.013353417
-0.022804964
-0.030294549
-0.034837042
-0.03594352
-0.033540005
-0.028028922
-0.02028524
-0.011488126
-0.002898595
0.004417452
0.009993035
0.014305143
0.018380657
0.022983101
0.028015697
0.032463982
0.034772325
0.033427114
0.02766397
0.017962502
0.006086351
-0.005322823
-0.013803051
-0.01818298
-0.01894993
-0.017631106
-0.016034472
-0.015571027
-0.016806453
-0.019296738
-0.021710318
-0.022277878
-0.019878166
-0.014938871
-0.009109457
-0.004057536
-0.000568419
0.001446645
0.002835485
0.004707415
0.007757388
0.011690253
0.015470294
0.018071648
0.018905667
0.017886279
0.015326033
0.011727665
0.007543432
0.003099428
-0.001183617
-0.004719731
-0.006865026
-0.007355983
-0.006684526
-0.005822187
-0.005628948
-0.006442305
-0.008120461
-0.010093718
-0.011519973
-0.0115765
-0.009826617
-0.006453765
-0.002311929
0.001373154
0.00367427
0.00437629
0.004007375
0.003517112
0.003839243
0.005552834
0.008545157
0.01198203
0.01465645
0.015593245
0.014523274
0.011957356
0.008883296
0.00631561
0.004823623
0.004353112
0.004389296
0.004168492
0.002827348
-0.000351039
-0.005553051
-0.012065322
-0.018228268
-0.021961363
-0.021729746
-0.017238852
-0.009449937
-0.000149928
0.008600991
0.015153728
0.018818146
0.019963323
0.019523696
0.018259684
0.016356656
0.013721205
0.010323515
0.006043844
0.00063152
-0.005905908
-0.012819584
-0.018861931
-0.022918549
-0.024456622
-0.023456557
-0.020166779
-0.014964661
-0.008328206
-0.000954564
0.006099516
0.01160835
0.014506142
0.014434093
0.012083893
0.008943192
0.006660704
0.006301585
0.007810968
0.009933889
0.010834766
0.009083063
0.004286848
-0.002888742
-0.010857403
-0.017490755
-0.020923507
-0.020538856
-0.017115741
-0.012215199
-0.00758947
-0.00447398
-0.00337216
-0.004184075
-0.006268778
-0.008358244
-0.009001865
-0.007297961
-0.003472419
0.001240617
0.005088587
0.006526887
0.005080614
0.001760111
-0.001500816
-0.002866156
-0.001546103
0.001889003
0.005776474
0.00806758
0.007419302
0.003934254
-0.001101286
-0.006055411
-0.00963697
-0.011013924
-0.010048171
-0.007299667
-0.003919961
-0.001184625
7.81909E-06
-0.000583344
-0.002501896
-0.004601265
-0.005421529
-0.003786624
0.000636287
0.007191647
0.014477611
0.020648534
0.02392948
0.023445159
0.019590661
0.013878528
0.008294112
0.004694301
0.004090987
0.006027523
0.00861587
0.009489126
0.00705007
0.000891085
-0.008096321
-0.01785619
-0.025708482
-0.029361021
-0.02777547
-0.021509803
-0.01251303
-0.003363434
0.003733685
0.00766521
0.008611585
0.007708888
0.006400128
0.006014459
0.007443069
0.010866401
0.015546517
0.020066744
0.022883389
0.022814283
0.019483876
0.013546654
0.006298531
-0.000904359
-0.007141336
-0.011972934
-0.015310029
-0.017258126
-0.017837084
-0.017043959
-0.015105923
-0.012512866
-0.009768913
-0.006928717
-0.00370403
0.000143777
0.004392402
0.008482958
0.011815504
0.013937086
0.014540079
0.013371509
0.010300501
0.005582703
-6.03256E-05
-0.005620012
-0.01033508
-0.013953681
-0.016573984
-0.01834892
-0.019362687
-0.019618229
-0.019072671
-0.017563663
-0.014884425
-0.010924262
-0.005983788
-0.00078654
0.003858674
0.007358602
0.009212223
0.008953628
0.006199077
0.00115342
-0.005116957
-0.010896269
-0.014582421
-0.015311526
-0.013327885
-0.009742312
-0.0060325
-0.003347643
-0.002168474
-0.002211671
-0.002604406
-0.002439218
-0.001101714
0.001579986
0.005401031
0.009518834
0.012598354
0.013511703
0.012147327
0.009379071
0.006456441
0.004384478
0.003435158
0.003008753
0.002107127
0.000153462
-0.002715318
-0.006003651
-0.009152863
-0.011548561
-0.012561738
-0.011827118
-0.009548643
-0.006426675
-0.003376436
-0.001024791
0.000585812
0.001814171
0.003092739
0.004777639
0.007204811
0.010600788
0.014719768
0.018664035
0.021236433
0.021760849
0.020377045
0.017630256
0.013799791
0.008743695
0.002302615
-0.005246495
-0.013030485
-0.019966324
-0.025174973
-0.028249568
-0.02910275
-0.027712038
-0.024048956
-0.01824288
-0.010827966
-0.002739724
0.004934266
0.01112007
0.014900219
0.015838458
0.014459201
0.012161778
0.01038909
0.009992179
0.011211867
0.013803212
0.016869618
0.019127376
0.019473328
0.017257804
0.012185437
0.004586388
-0.004211528
-0.012080091
-0.017003061
-0.018048622
-0.015741189
-0.011618461
-0.007442046
-0.004471993
-0.003060677
-0.002697974
-0.002510683
-0.001809093
-0.000428071
0.001316462
0.002904158
0.004035207
0.004703613
0.005144684
0.005425599
0.005487637
0.005148857
0.00416651
0.00206334
-0.001685173
-0.007139944
-0.013491256
-0.019347969
-0.023431459
-0.025032159
-0.024062605
-0.020906271
-0.016194039
-0.010435228
-0.003859634
0.003057683
0.009165228
0.013013998
0.013811029
0.011930749
0.008627802
0.005217745
0.0024891
0.00050273
-0.001000871
-0.002397469
-0.003880032
-0.005451345
-0.007157709
-0.009196376
-0.011485555
-0.013323654
-0.013533109
-0.01121465
-0.006417899
-2.22661E-05
0.006850194
0.013296142
0.018536747
0.021930583
0.023069444
0.021970514
0.018949769
0.014379977
0.008649537
0.002190474
-0.004241664
-0.009478522
-0.012343983
-0.012380596
-0.009967821
-0.005922122
-0.001097645
0.003526691
0.00685961
0.007976203
0.006641696
0.003543228
0.00011112
-0.002202466
-0.002533161
-0.000804151
0.002566081
0.006973365
0.011669485
0.01572102
0.018044136
0.017587755
0.014006463
0.008304498
0.002563458
-0.001090472
-0.001800895
-0.000166096
0.002345814
0.004114005
0.003950852
0.001612374
-0.002072869
-0.005645062
-0.007760169
-0.007875362
-0.006370262
-0.00413825
-0.002053602
-0.000519435
0.000442945
0.000839105
0.000573392
-0.000414896
-0.001906561
-0.003227953
-0.003427345
-0.001708935
0.001953024
0.006618953
0.010892361
0.013676405
0.014553567
0.013723934
0.011627402
0.008703434
0.005371317
0.002075973
-0.000857039
-0.003423223
-0.005952528
-0.008705688
-0.011515534
-0.013861988
-0.015135527
-0.015031093
-0.013486648
-0.010463278
-0.006012369
-0.000508672
0.005342046
0.010760899
0.015252539
0.018638451
0.020743652
0.021176692
0.019468024
0.015683381
0.010681404
0.005837442
0.002401535
0.00103138
0.001658461
0.003526749
0.005445568
0.006061942
0.004313342
-2.66018E-05
-0.006327384
-0.013278157
-0.019455129
-0.0236612
-0.025218705
-0.024001103
-0.020364571
-0.015061069
-0.009001163
-0.003013573
0.002404425
0.007252886
0.011885896
0.016789811
0.022325302
0.028409241
0.034118162
0.037814698
0.037831024
0.033449488
0.0252718
0.014868578
0.003991955
-0.005878715
-0.013762159
-0.01936563
-0.023075762
-0.025605922
-0.027516122
-0.028741913
-0.028585772
-0.026232201
-0.021171343
-0.013453301
-0.00368792
0.007067891
0.017406986
0.025849798
0.031059197
0.032323421
0.029702797
0.023997085
0.016463553
0.008574221
0.001608193
-0.003820723
-0.00787745
-0.010942569
-0.013335217
-0.015207412
-0.016691851
-0.017871769
-0.018621912
-0.018629085
-0.017490973
-0.014852684
-0.010741251
-0.00578568
-0.000932616
0.0032878
0.007017791
0.010716522
0.014531944
0.018124315
0.020685737
0.021176589
0.019075936
0.015215498
0.011595667
0.010058558
0.0110014
0.013299464
0.015148268
0.015175192
0.012998368
0.00892617
0.003444902
-0.003028616
-0.009712873
-0.015181777
-0.018042046
-0.017957954
-0.015879997
-0.01350892
-0.012303468
-0.012789234
-0.014541633
-0.01654192
-0.017642295
-0.016807739
-0.013420379
-0.007394785
0.000826206
0.01031854
0.019583809
0.026609573
0.029313432
0.026517824
0.018693528
0.008224896
-0.001374922
-0.007052904
-0.00778265
-0.004908998
-0.001033677
0.001420582
0.001236071
-0.001692554
-0.006952592
-0.013936286
-0.021604603
-0.028313002
-0.03221332
-0.03198197
-0.027498676
-0.019846629
-0.010680811
-0.001553642
0.006606971
0.013626633
0.019859539
0.02549475
0.030036063
0.03241993
0.031833636
0.028162149
0.021885562
0.01367806
0.004357604
-0.005039076
-0.013266864
-0.019104948
-0.021809823
-0.02156568
-0.019653231
-0.017780874
-0.017278783
-0.018486965
-0.020540944
-0.021630562
-0.019892563
-0.014409636
-0.005556693
0.005252433
0.016156785
0.025317997
0.03123311
0.033032883
0.03092479
0.025968364
0.01945042
0.012427706
0.005927159
0.000916188
-0.002048888
-0.003263707
-0.003701031
-0.004492123
-0.006459439
-0.009773412
-0.013893945
-0.017674682
-0.0198097
-0.01942767
-0.01659197
-0.012363685
-0.008096218
-0.004726309
-0.002408385
-0.000834823
0.000487373
0.001931558
0.003654731
0.005568946
0.007492207
0.009219502
0.010468632
0.010709991
0.009160837
0.005363829
-0.000232149
-0.0060204
-0.009841871
-0.010205005
-0.007105466
-0.002012384
0.002828368
0.005349911
0.004376611
7.99176E-05
-0.006122533
-0.012031758
-0.015610962
-0.015899318
-0.013234747
-0.008850857
-0.004361731
-0.001176012
-8.85902E-05
-0.000985344
-0.002995963
-0.004890799
-0.005625684
-0.004491853
-0.001177237
0.004019957
0.009893957
0.014552337
0.01618194
0.013806044
0.007870859
0.000286905
-0.006280712
-0.009751518
-0.009516634
-0.006526236
-0.002649468
0.000292593
0.001239449
0.000253248
-0.001628959
-0.002896504
-0.002325577
0.000485284
0.005105285
0.010589014
0.015860291
0.019852838
0.021761915
0.021133605
0.018074748
0.013187322
0.007399929
0.001714185
-0.003037602
-0.006378874
-0.008369207
-0.009514868
-0.010587036
-0.012198339
-0.014501758
-0.017106432
-0.019127436
-0.019500312
-0.017382261
-0.012486961
-0.005436571
0.002401645
0.009337163
0.013894431
0.015237876
0.013438209
0.009556357
0.005188952
0.001789603
5.12279E-05
-4.08931E-05
0.001055093
0.002588403
0.003706173
0.003839671
0.002936598
0.001270699
-0.000796017
-0.002990451
-0.004906698
-0.005950974
-0.005526817
-0.003361609
0.000280597
0.0046207
0.008716448
0.01172199
0.013149099
0.012794422
0.010686542
0.007036949
0.002307697
-0.002644553
-0.006621951
-0.008439387
-0.007440234
-0.003928315
0.000797351
0.004919169
0.007042626
0.006938782
0.005471205
0.003844917
0.003106017
0.003962519
0.006726491
0.010891666
0.01513253
0.017790784
0.01759926
0.014153019
0.008011803
0.000517346
-0.006681476
-0.01238403
-0.016116752
-0.018043385
-0.018739355
-0.018965081
-0.019333192
-0.019914772
-0.020078299
-0.018686303
-0.014873985
-0.008741658
-0.001460726
0.005174605
0.009515618
0.01069195
0.008959249
0.005710154
0.003083428
0.003192733
0.007036204
0.013770509
0.020896745
0.025440737
0.025291715
0.020182627
0.011644481
0.002184743
-0.005952477
-0.0116781
-0.015090991
-0.016855166
-0.017569765
-0.017444188
-0.016380479
-0.014243803
-0.011245486
-0.007885533
-0.004572256
-0.001369943
0.001767441
0.004605656
0.006669963
0.007400353
0.006443861
0.003989869
0.001021688
-0.000911529
-0.000697899
0.001695981
0.005211112
0.008412997
0.010325179
0.010707423
0.009797769
0.007788756
0.004821377
0.001438245
-0.001251163
-0.002025073
-0.000392148
0.003047722
0.006893388
0.009592858
0.009992979
0.007768301
0.003724849
-0.000405104
-0.002808724
-0.002385799
0.000747999
0.005485871
0.010186862
0.013188874
0.013310972
0.010416392
0.005594374
0.000734244
-0.00250538
-0.003451381
-0.002621483
-0.001344464
-0.001218939
-0.003184004
-0.007048671
-0.011694957
-0.015757306
-0.018073143
-0.017971656
-0.015351514
-0.010629433
-0.004404874
0.002500294
0.008996989
0.014085629
0.017493864
0.019729674
0.021541757
0.023211563
0.024290635
0.023847425
0.02104363
0.015637143
0.00817277
-0.000129692
-0.007793727
-0.013560034
-0.016855755
-0.017697966
-0.016448943
-0.013644556
-0.010207093
-0.007401903
-0.006443216
-0.007728691
-0.01044497
-0.012909133
-0.013555377
-0.01170834
-0.007875682
-0.003429219
0.000104967
0.001729809
0.001289969
-0.000621035
-0.002874832
-0.004163573
-0.003680375
-0.001533205
0.001510399
0.004702864
0.007586097
0.009888444
0.011224664
0.01103496
0.008983713
0.005420887
0.001418543
-0.001762681
-0.003476596
-0.003932333
-0.003781491
-0.003698468
-0.004300175
-0.006160967
-0.009483611
-0.013657082
-0.017586734
-0.020167588
-0.02070533
-0.018908074
-0.014917239
-0.009421892
-0.00323748
0.002933925
0.008534988
0.013074537
0.016175253
0.017683565
0.017626826
0.01604577
0.012786236
0.007551572
0.000325291
-0.008110938
-0.01624088
-0.022277395
-0.024927353
-0.0238349
-0.019605759
-0.013463313
-0.007026142
-0.002043915
3.44711E-05
-0.00118693
-0.004468089
-0.007175641
-0.006457616
-0.000848255
0.009011122
0.02056755
0.030385174
0.035492119
0.034523314
0.028037538
0.017997235
0.006834129
-0.003320187
-0.011111989
-0.015992189
-0.018202143
-0.018717883
-0.018719434
-0.019089793
-0.01985974
-0.020220359
-0.018949017
-0.015081674
-0.008583001
-0.000615895
0.00684275
0.012154013
0.01475253
0.015124819
0.014164206
0.012724893
0.011482348
0.010916558
0.011206947
0.012014578
0.012448476
0.011406233
0.007936227
0.001779435
-0.006319354
-0.014790324
-0.021806938
-0.025700835
-0.025379346
-0.020788838
-0.012966521
-0.003833464
0.004665928
0.011214438
0.015277321
0.016952693
0.01667424
0.015058605
0.012621208
0.009588848
0.005945572
0.001754597
-0.002614413
-0.006766636
-0.010610108
-0.014407386
-0.018380931
-0.022386111
-0.025738355
-0.027407839
-0.026540042
-0.022925402
-0.017036626
-0.0097118
-0.001733344
0.006411586
0.01437088
0.021707001
0.027604128
0.031076596
0.031502944
0.028936648
0.02402406
0.017747525
0.010995449
0.004274795
-0.002132077
-0.007924555
-0.012603543
-0.015751363
-0.017345534
-0.017660546
-0.016892366
-0.015139967
-0.012502428
-0.009295672
-0.006013656
-0.003296254
-0.001660707
-0.001163862
-0.001348
-0.001621583
-0.001697539
-0.001717772
-0.001804592
-0.001753471
-0.000979562
0.000938081
0.003957382
0.007505647
0.010704267
0.012564044
0.012557085
0.011254266
0.010349
0.01149439
0.015081621
0.019795455
0.023550605
0.024618703
0.022343015
0.017180615
0.010191251
0.002513677
-0.004814949
-0.01084065
-0.014956686
-0.017212785
-0.018174148
-0.01845699
-0.018437078
-0.018194222
-0.017321984
-0.015088422
-0.010811429
-0.004367139
0.00353065
0.011325399
0.017144643
0.019601151
0.01839249
0.014424192
0.009194987
0.004048965
-7.13533E-05
-0.002461111
-0.002814931
-0.001479246
0.000530089
0.002001093
0.001941623
2.27499E-05
-0.003405935
-0.007528075
-0.011416512
-0.01436066
-0.015933206
-0.015796549
-0.013669238
-0.009440149
-0.003398547
0.003466368
0.009683755
0.013817081
0.015098916
0.013511382
0.009582906
0.004303652
-0.001114133
-0.005502734
-0.007950356
-0.00796513
-0.005917309
-0.003033702
-0.00094156
-0.000686231
-0.002365832
-0.005264747
-0.008339609
-0.01064249
-0.011553643
-0.010759716
-0.00819171
-0.004194561
0.000514029
0.004996625
0.008316592
0.009755854
0.009312803
0.007803742
0.00642834
0.006028004
0.006783391
0.008158899
0.009121975
0.008385912
0.005041107
-0.000769893
-0.007804918
-0.014148736
-0.018010836
-0.018449391
-0.015789638
-0.011175792
-0.006015586
-0.001636621
0.000995725
0.001687414
0.001179754
0.000733491
0.00139103
0.003494734
0.006674727
0.010050579
0.012568967
0.013378098
0.012117943
0.009016102
0.004868537
0.000902431
-0.001745656
-0.002436758
-0.00138049
0.000364201
0.001461044
0.001010446
-0.001120236
-0.004555449
-0.008714254
-0.012851916
-0.015814584
-0.016232958
-0.013206161
-0.006757587
0.001954311
0.010951299
0.018145355
0.022086781
0.022410464
0.019635089
0.014758258
0.008798663
0.002709424
-0.002666501
-0.006780609
-0.009604424
-0.011712088
-0.01378817
-0.016046087
-0.01804311
-0.018929801
-0.018001305
-0.015113041
-0.010822237
-0.006036672
-0.001734787
0.001505424
0.003700392
0.005337813
0.007026193
0.008981463
0.010870251
0.012048349
0.01207415
0.010747031
0.008233893
0.005110267
0.002200913
0.000138212
-0.000786217
-0.000376407
0.001362771
0.003836675
0.005713153
0.005637358
0.003082679
-0.001220867
-0.005650418
-0.008462031
-0.008839672
-0.007274834
-0.005169148
-0.00396391
-0.004297977
-0.005762931
-0.00706682
-0.006881399
-0.004533233
-0.000171985
0.005740666
0.012416465
0.018392545
0.021723378
0.020711698
0.014851773
0.005300288
-0.005420569
-0.014535906
-0.020119787
-0.021660002
-0.020064599
-0.017159207
-0.014876238
-0.014323882
-0.015281071
-0.016518371
-0.016481115
-0.013931201
-0.008276662
0.000164545
0.010278771
0.020340324
0.028428246
0.032896121
0.032859132
0.02845126
0.020748633
0.011390975
0.002101511
-0.005718126
-0.011368114
-0.014808091
-0.016575211
-0.017425666
-0.018009283
-0.018662594
-0.019409685
-0.019836518
-0.019149271
-0.016477046
-0.011498406
-0.004710948
0.002871508
0.010238675
0.016708605
0.02207056
0.026417303
0.029745408
0.031759131
0.032130455
0.030749592
0.027705239
0.022905383
0.016259292
0.008027382
-0.001140412
-0.010491058
-0.019261942
-0.026844934
-0.032836057
-0.037026498
-0.039182715
-0.038915664
-0.035784437
-0.029592371
-0.020529276
-0.009203499
0.00322731
0.015052182
0.024438694
0.030300867
0.03273334
0.032927914
0.032317051
0.031649501
0.030565611
0.02813014
0.023580475
0.01672279
0.00796331
-0.001816039
-0.011418212
-0.019565709
-0.025338759
-0.028342966
-0.02857105
-0.026355901
-0.022648605
-0.018940025
-0.016496205
-0.015633229
-0.015705012
-0.015517505
-0.013806912
-0.009627981
-0.002852619
0.005650949
0.014419481
0.022001939
0.027331564
0.029836193
0.029536383
0.026896114
0.022479947
0.016718781
0.009953803
0.002799463
-0.003825913
-0.009013635
-0.012532621
-0.014848565
-0.01684971
-0.019461983
-0.023156164
-0.027446432
-0.030904982
-0.031858368
-0.029137325
-0.022582981
-0.013045415
-0.002046802
0.008627485
0.017415605
0.023393129
0.026322127
0.026547854
0.024848875
0.022157328
0.019015341
0.015328815
0.010639654
0.004639753
-0.002244109
-0.008940088
-0.014172022
-0.017064568
-0.01743011
-0.015854994
-0.013301119
-0.010449736
-0.007414592
-0.003979754
6.29485E-05
0.004759549
0.009795625
0.014491049
0.017861709
0.019121223
0.018092629
0.01535087
0.011872673
0.008639848
0.006288095
0.004837647
0.003611749
0.001778522
-0.000982827
-0.004420342
-0.007813483
-0.010481373
-0.0120597
-0.012755993
-0.012967911
-0.012812412
-0.011981711
-0.010137243
-0.00746748
-0.004615346
-0.002075067
0.000222838
0.002814397
0.006048774
0.009669515
0.01294029
0.014978154
0.015097092
0.013174312
0.009707678
0.005357725
0.000664657
-0.003877247
-0.00782044
-0.010950276
-0.013428463
-0.015652552
-0.017865668
-0.019847649
-0.021072424
-0.02115566
-0.020106511
-0.018129079
-0.015339091
-0.0116076
-0.006726862
-0.000674825
0.005892472
0.011632225
0.015080927
0.015383198
0.012626773
0.007867812
0.002817872
-0.001015107
-0.002948003
-0.00297846
-0.001569227
0.000530411
0.002454369
0.003456467
0.003091566
0.001445954
-0.000590467
-0.00175893
-0.001146784
0.001286171
0.004652174
0.007364331
0.007879699
0.005563649
0.00080217
-0.00540906
-0.011859026
-0.017115262
-0.019760989
-0.019021712
-0.01531436
-0.010026433
-0.00478117
-0.000711329
0.001646203
0.002304864
0.001935733
0.001723066
0.002936759
0.00607912
0.010566694
0.014985698
0.018077368
0.019252629
0.018578498
0.016491816
0.013685344
0.010903815
0.008718802
0.00717393
0.005895361
0.004478153
0.002738172
0.000602405
-0.001993168
-0.004874902
-0.007462874
-0.008897319
-0.008364608
-0.005542344
-0.000865602
0.0043977
0.00856978
0.010171176
0.008492912
0.003760661
-0.002762156
-0.008852786
-0.012151824
-0.011342373
-0.007032457
-0.001453018
0.002890513
0.004633493
0.004025522
0.002330397
0.000874381
0.00041602
0.001093257
0.002513676
0.004103298
0.005457932
0.0064573
0.00702764
0.006851586
0.005603043
0.003425469
0.000935935
-0.001107925
-0.00222393
-0.002339228
-0.001919567
-0.0016811
-0.001994399
-0.002483378
-0.002309037
-0.000748429
0.002484182
0.0070407
0.012109536
0.016677027
0.019896254
0.021360566
0.021064447
0.0189821
0.015081728
0.00958317
0.003278803
-0.002849564
-0.007994461
-0.011758604
-0.014167632
-0.015629269
-0.016702613
-0.017762201
-0.018642256
-0.01872485
-0.017276114
-0.013668432
-0.007574642
0.000748642
0.010247937
0.019024122
0.025008767
0.026724982
0.023969789
0.017815352
0.010157581
0.002867386
-0.002775323
-0.006219583
-0.007469836
-0.006935785
-0.005196123
-0.00299719
-0.001239918
-0.000553635
-0.000919178
-0.001805015
-0.002530321
-0.002610133
-0.001824343
-0.000127025
0.002076134
0.003948383
0.004655756
0.003880456
0.001996164
-0.000130342
-0.001629982
-0.002328842
-0.002895434
-0.004190382
-0.006395682
-0.008940672
-0.010960499
-0.011713371
-0.010763518
-0.008067955
-0.00399228
0.000901411
0.006079924
0.011036349
0.015037568
0.017055414
0.016349219
0.012986162
0.007869421
0.002211779
-0.00297653
-0.007136619
-0.010053253
-0.011705234
-0.01220631
-0.011831614
-0.01095049
-0.009910281
-0.008911663
-0.007965663
-0.007093532
-0.00616284
-0.004611759
-0.001654872
0.003137973
0.009239631
0.015194141
0.019423014
0.021103472
0.020364304
0.017764394
0.013735072
0.00857208
0.002778636
-0.002832866
-0.007668907
-0.011623449
-0.014828865
-0.017263746
-0.018822535
-0.019524714
-0.01941996
-0.018284684
-0.015737928
-0.011641216
-0.006213369
0.000158444
0.007167241
0.014398072
0.021104114
0.026342953
0.029405772
0.030174915
0.028917221
0.025831331
0.020868857
0.013977127
0.005275988
-0.004832081
-0.015391391
-0.024831752
-0.031413396
-0.033968983
-0.032181146
-0.026448509
-0.017679496
-0.007209149
0.003291976
0.012174949
0.018548849
0.022640208
0.025436938
0.02788868
0.030367454
0.03235361
0.03260048
0.029873818
0.023750321
0.015021778
0.005419336
-0.003146215
-0.009343099
-0.012724784
-0.013496498
-0.012272098
-0.009954443
-0.007708461
-0.006722421
-0.00765975
-0.010122146
-0.012499058
-0.012855822
-0.010181189
-0.004979124
0.000984163
0.005478589
0.006798108
0.004391382
-0.001070883
-0.008142895
-0.014976975
-0.019787642
-0.021302537
-0.01913856
-0.014219122
-0.008552861
-0.004554855
-0.003875853
-0.006611672
-0.011256781
-0.015258643
-0.015964892
-0.011759143
-0.002856739
0.008895122
0.020796541
0.030060956
0.034350371
0.032466667
0.024842513
0.01348965
0.001416514
-0.008493502
-0.014402942
-0.016086077
-0.014905411
-0.013308243
-0.01371313
-0.017257327
-0.02336787
-0.03024745
-0.03562209
-0.037349973
-0.034134063
-0.026257468
-0.015496624
-0.004189581
0.005721665
0.013314345
0.018553076
0.021867367
0.023647279
0.024000563
0.023038933
0.021168611
0.018674367
0.015315165
0.010475806
0.003683906
-0.004878862
-0.014221264
-0.022626552
-0.028086783
-0.029195456
-0.025923022
-0.019682193
-0.012679768
-0.006877601
-0.003300967
-0.001753259
-0.001145073
-0.000145116
0.002313694
0.006677672
0.012571481
0.018782497
0.023637006
0.02556439
0.023641772
0.017961754
0.009703239
0.001001136
-0.005767696
-0.008858352
-0.007913691
-0.004146711
0.000203831
0.002864602
0.002708515
0.000115352
-0.003471559
-0.00641319
-0.007430436
-0.006087632
-0.002707124
0.001814601
0.006164448
0.008924299
0.009116035
0.006895746
0.003645952
0.001322407
0.001292164
0.003511864
0.00648101
0.008132404
0.007033262
0.003158959
-0.002445423
-0.008494303
-0.01377891
-0.017195068
-0.018116339
-0.016785472
-0.014013953
-0.010584788
-0.007075546
-0.003809643
-0.00094825
0.00157613
0.003879334
0.005860996
0.006937178
0.006277178
0.003407649
-0.001156792
-0.006028378
-0.009617486
-0.011112256
-0.010821385
-0.009523062
-0.007676881
-0.005201692
-0.001854853
0.002217879
0.006216528
0.009062291
0.010065834
0.009349255
0.007646315
0.005562041
0.003218531
0.000416178
-0.00300999
-0.006777345
-0.010144204
-0.012372896
-0.013285655
-0.013269863
-0.012779706
-0.011876527
-0.010304998
-0.00776884
-0.004361568
-0.000604811
0.0028296
0.00568548
0.008259214
0.011008573
0.014049338
0.01679891
0.018357269
0.018015331
0.015573597
0.011482023
0.00656023
0.001626126
-0.002844478
-0.006634314
-0.009547468
-0.011224339
-0.011367525
-0.010227806
-0.008594399
-0.007310691
-0.006747256
-0.006550274
-0.00606408
-0.004949735
-0.003312957
-0.00154118
5.61488E-05
0.001598772
0.00357235
0.006311861
0.009445981
0.012083521
0.01359526
0.013887043
0.013393408
0.012566508
0.011637368
0.010517186
0.009134449
0.007552962
0.005972492
0.00469633
0.003799307
0.002794694
0.000820154
-0.002598733
-0.006881509
-0.010561987
-0.01218319
-0.011337983
-0.008815528
-0.005901569
-0.003540287
-0.001787887
2.85862E-05
0.002702684
0.006557075
0.01137845
0.016533785
0.020913126
0.023176343
0.022090367
0.017010771
0.008144016
-0.003294385
-0.015057807
-0.024337422
-0.028951856
-0.02840924
-0.023931727
-0.017616492
-0.011377427
-0.006223805
-0.002182281
0.001230716
0.004448123
0.007572551
0.010420134
0.012745819
0.014503893
0.015754468
0.016389257
0.016083451
0.014519952
0.011814915
0.008485742
0.00490274
0.001081323
-0.00301785
-0.007125161
-0.010896477
-0.014229721
-0.017265778
-0.020029805
-0.022061248
-0.022592996
-0.021019916
-0.017145988
-0.01110819
-0.003291816
0.005618029
0.014467602
0.021773908
0.025960816
0.025946846
0.021674455
0.014256704
0.005425386
-0.003296093
-0.010873517
-0.016588756
-0.019944963
-0.020723689
-0.01911437
-0.015874588
-0.011961798
-0.007957582
-0.00391884
0.00037523
0.005086443
0.010135847
0.015098536
0.018928251
0.020296695
0.018414169
0.013565067
0.006994772
6.31635E-05
-0.006327705
-0.011828135
-0.016181246
-0.018897578
-0.019282819
-0.017037106
-0.012823971
-0.008020261
-0.003859369
-0.000703679
0.002063879
0.005525804
0.010344502
0.016203732
0.021925716
0.026013008
0.02738006
0.025817096
0.021827332
0.016070716
0.008991475
0.000948677
-0.007403139
-0.01499491
-0.020604645
-0.023406996
-0.023312305
-0.02093261
-0.017391357
-0.013725973
-0.010281017
-0.006647215
-0.002367812
0.002551893
0.007508854
0.011639771
0.01436515
0.015764533
0.016449318
0.016853777
0.016792809
0.015487903
0.012297419
0.007109269
0.00028739
-0.007676026
-0.016236922
-0.02448275
-0.03110957
-0.034710183
-0.034163179
-0.029105959
-0.020380518
-0.009757082
0.000906232
0.010355531
0.018174152
0.024203492
0.028123828
0.029560464
0.028312618
0.024660134
0.019043066
0.011960776
0.003876281
-0.004870891
-0.01403162
-0.02309086
-0.030922703
-0.036177011
-0.038136296
-0.037115087
-0.034016189
-0.029657296
-0.024390514
-0.018189188
-0.010781769
-0.001841522
0.008619562
0.019919859
0.030530661
0.038506601
0.0420516
0.040148304
0.032808597
0.021236538
0.007542897
-0.00559507
-0.015677711
-0.021114389
-0.021673274
-0.018624318
-0.014200335
-0.010624396
-0.009256382
-0.010180651
-0.012289442
-0.013935323
-0.013579149
-0.010325556
-0.00416202
0.003892125
0.012061571
0.018324081
0.021056634
0.019394537
0.013683527
0.005600424
-0.002253688
-0.00740062
-0.008500515
-0.005903872
-0.001428128
0.002524915
0.004121334
0.002821941
-0.000467355
-0.003880462
-0.005558726
-0.004445878
-0.000564669
0.005021676
0.010402687
0.013344373
0.012224193
0.006885738
-0.001081211
-0.009024715
-0.01435102
-0.015367786
-0.011766047
-0.004595168
0.003933503
0.011193025
0.014905996
0.013877027
0.008494198
0.000827115
-0.006133398
-0.009749268
-0.008936122
-0.004529695
0.001048191
0.004892626
0.004802002
0.000206513
-0.007664247
-0.016326471
-0.023052265
-0.025689803
-0.022986424
-0.014886404
-0.002888315
0.009928644
0.019977402
0.024791549
0.023988681
0.018959241
0.012009967
0.005524192
0.001413831
0.000658927
0.002885587
0.00661708
0.010033828
0.011684312
0.010767377
0.007180197
0.001598028
-0.004707197
-0.010303337
-0.014263232
-0.016588382
-0.017966676
-0.019148094
-0.020291775
-0.020896214
-0.020107425
-0.017280075
-0.01218046
-0.005145593
0.002892442
0.010567824
0.01637572
0.01906684
0.018104834
0.014049123
0.008593922
0.003850001
0.001301799
0.001085759
0.002284625
0.003563088
0.00384518
0.002650328
-2.30204E-05
-0.003919109
-0.008701247
-0.013726829
-0.017802397
-0.019355243
-0.017070614
-0.01063842
-0.001155506
0.009095482
0.017541932
0.022247898
0.022500334
0.018796247
0.012434709
0.004856374
-0.002787371
-0.009736803
-0.015530403
-0.019860548
-0.022366833
-0.022625264
-0.020472153
-0.016233645
-0.010704686
-0.004828973
0.000544809
0.004764366
0.007478395
0.00861383
0.008381251
0.007394945
0.006767437
0.007565006
0.010199764
0.014115553
0.018020476
0.020419281
0.020180761
0.016829907
0.010860463
0.003773728
-0.002498578
-0.006349063
-0.007153163
-0.005495509
-0.002851333
-0.000683288
0.000482445
0.001240242
0.002565543
0.00498335
0.008224151
0.011434333
0.013645629
0.014106399
0.012346934
0.008269491
0.002198718
-0.005191092
-0.012852022
-0.019272013
-0.022793889
-0.022290567
-0.017827081
-0.010699558
-0.002844804
0.003735395
0.007541933
0.008180738
0.006609424
0.004686432
0.004310131
0.006544926
0.011471163
0.0182583
0.025296108
0.030477029
0.031749334
0.027994129
0.019578829
0.008236939
-0.003587238
-0.013605219
-0.020322554
-0.023373916
-0.023511159
-0.022155881
-0.020787543
-0.020142369
-0.020004053
-0.019507154
-0.017595777
-0.013483223
-0.007194005
0.000135959
0.006685484
0.010998289
0.012565214
0.011753623
0.009330357
0.006148866
0.003067528
0.000778564
-0.000464836
-0.000729691
-0.000259233
0.000612738
0.001358114
0.001297037
0.000137191
-0.001709366
-0.003226724
-0.003232719
-0.000946055
0.003574064
0.009215649
0.014279025
0.017383382
0.018047505
0.016574683
0.013518449
0.009440097
0.004898566
0.00049867
-0.003060623
-0.005048655
-0.004900331
-0.00265071
0.000815925
0.004135732
0.006219846
0.006751273
0.006100694
0.004689376
0.002687216
0.000177878
-0.002611947
-0.005227219
-0.007058895
-0.007661463
-0.007062969
-0.005816304
-0.004536022
-0.00349881
-0.002459831
-0.001153318
0.000339419
0.001602199
0.002465607
0.00337976
0.005244731
0.008468564
0.01241754
0.01560342
0.016570777
0.014644731
0.010199656
0.004412848
-0.001231469
-0.005492245
-0.00802974
-0.009537783
-0.011335199
-0.014463856
-0.019155907
-0.02478957
-0.030270946
-0.034247917
-0.035160034
-0.031508298
-0.022597221
-0.009315476
0.005899272
0.019981205
0.030399252
0.035714901
0.035600991
0.030864992
0.023380705
0.015622089
0.009654842
0.006304954
0.005055024
0.004408568
0.002383821
-0.002734632
-0.011547108
-0.022958531
-0.034410262
-0.042788629
-0.045653076
-0.042149562
-0.033264556
-0.021275888
-0.009032854
0.001057177
0.007780349
0.011304258
0.01273838
0.013273392
0.013469786
0.013237475
0.012364647
0.010951616
0.009228818
0.007351002
0.005462696
0.003889615
0.003018447
0.003084393
0.003984252
0.005241143
0.006215244
0.006151759
0.004443947
0.001021206
-0.003394534
-0.007516565
-0.009968735
-0.009770681
-0.006853671
-0.002061682
0.003326877
0.008186792
0.011704277
0.013497142
0.013615704
0.012386539
0.010295894
0.007946925
0.005877801
0.004258902
0.002920115
0.001490597
-0.000355905
-0.002772642
-0.005550425
-0.008205737
-0.010251417
-0.011442361
-0.011693407
-0.010948779
-0.009191401
-0.006501726
-0.003251613
-5.24633E-06
0.002769003
0.004945987
0.006747151
0.008427663
0.009868851
0.010535328
0.009941809
0.008100928
0.005521253
0.002943346
0.001008791
-6.44448E-05
-0.00052152
-0.000743983
-0.001010875
-0.001520195
-0.002494995
-0.004150082
-0.006506973
-0.009152381
-0.011318659
-0.012329749
-0.011767223
-0.009473548
-0.005598816
-0.00079152
0.003718375
0.006551612
0.006861379
0.004680969
0.000841298
-0.003248991
-0.006113222
-0.006544443
-0.00405796
0.000725464
0.006306295
0.010969496
0.013416208
0.012946928
0.009651529
0.004562781
-0.000848687
-0.005442461
-0.008775169
-0.010884279
-0.011903131
-0.011874975
-0.010934808
-0.009427299
-0.007876326
-0.006888146
-0.006798916
-0.007397092
-0.007987131
-0.007949232
-0.007058792
-0.005504069
-0.003599274
-0.001501833
0.000666424
0.00267292
0.004170847
0.004925645
0.004985115
0.004581944
0.003947638
0.003162651
0.002280402
0.00150553
0.001052522
0.00098256
0.001172156
0.001385091
0.001508473
0.00139981
0.00072252
-0.001002366
-0.003806645
-0.00708411
-0.010084888
-0.012327335
-0.013448639
-0.012840507
-0.009643922
-0.00325118
0.0060757
0.017086785
0.027736395
0.035648369
0.038853037
0.036645167
0.029809694
0.020330687
0.010363504
0.001409018
-0.005880908
-0.011366886
-0.015222241
-0.01783596
-0.019785128
-0.021566647
-0.023089787
-0.023720027
-0.022699463
-0.019442445
-0.013471289
-0.004687609
0.006102247
0.017379957
0.02754134
0.035394648
0.040460377
0.042677613
0.041947489
0.037982401
0.03081789
0.021053846
0.009857874
-0.001480803
-0.01197454
-0.02101435
-0.028088611
-0.032523994
-0.033503983
-0.030603299
-0.024339397
-0.016102721
-0.007531174
0.000171131
0.00641833
0.011171991
0.01475189
0.01761644
0.020078621
0.022131312
0.023341473
0.022974646
0.020212173
0.014629469
0.006499475
-0.003378476
-0.013949455
-0.024200496
-0.03308957
-0.039422842
-0.042109465
-0.040441317
-0.034394578
-0.024803858
-0.01309798
-0.000762988
0.010946261
0.021033397
0.028736504
0.033609266
0.035725069
0.035573159
0.033767072
0.030606994
0.026080934
0.019979972
0.01217045
0.003068119
-0.006334075
-0.014867456
-0.021658768
-0.026218926
-0.028367594
-0.02824143
-0.026273474
-0.023034496
-0.018966475
-0.014183748
-0.008590339
-0.002164891
0.00486216
0.011877595
0.018042845
0.02250735
0.024741931
0.024621654
0.022580524
0.019479966
0.016100742
0.01262854
0.008759108
0.004365155
-0.000217431
-0.004556518
-0.00859526
-0.012741379
-0.017459446
-0.022673128
-0.027401258
-0.02999576
-0.028890192
-0.023416845
-0.014245729
-0.003187644
0.007555749
0.016054283
0.021184781
0.022963248
0.022247845
0.020183001
0.017541233
0.014677484
0.011823692
0.009229886
0.007137905
0.005549034
0.004075463
0.002207924
-0.000332033
-0.003565607
-0.007562331
-0.012268461
-0.017134532
-0.021170544
-0.023364924
-0.023138017
-0.020589815
-0.016327325
-0.011111073
-0.005470346
0.000372022
0.006303459
0.012083894
0.017062801
0.020197935
0.02067701
0.0186506
0.015094412
0.011083612
0.007347356
0.004247925
0.001758017
-0.000458094
-0.00286182
-0.005750511
-0.009036434
-0.01219207
-0.014472632
-0.015312434
-0.014463909
-0.011971539
-0.008150496
-0.003767248
0.00020164
0.002981991
0.004457651
0.005261266
0.006449051
0.008824838
0.012403079
0.016089393
0.018001951
0.016517995
0.011501512
0.004671873
-0.001302709
-0.004336785
-0.003771958
-0.000297455
0.004500474
0.008528457
0.009837644
0.007309088
0.001144213
-0.007110235
-0.01520367
-0.021025697
-0.023114841
-0.02080441
-0.014347004
-0.004990948
0.005384012
0.01485119
0.021612365
0.024378423
0.022896231
0.018243146
0.012285692
0.006778142
0.002740953
0.000251687
-0.001459389
-0.003546498
-0.006879311
-0.011426836
-0.016239003
-0.019995331
-0.021719789
-0.021093994
-0.018278636
-0.013450036
-0.006603001
0.002160016
0.011969184
0.021167812
0.028155091
0.03216134
0.033222745
0.031611979
0.027332145
0.020138033
0.010146067
-0.001680464
-0.013511437
-0.023101084
-0.028666228
-0.029367496
-0.025389507
-0.017835688
-0.00844452
0.000826048
0.008378688
0.013431141
0.016034046
0.016828347
0.016783063
0.016835253
0.017492363
0.018727736
0.019773995
0.019216929
0.015664221
0.008571117
-0.001313578
-0.0121735
-0.021798423
-0.028496917
-0.031596938
-0.03132887
-0.028464373
-0.024071277
-0.01935728
-0.01513103
-0.011417472
-0.007555159
-0.002713497
0.003531349
0.010891931
0.018425677
0.024917661
0.029311829
0.030800925
0.028856254
0.023546276
0.015995027
0.008115008
0.001781681
-0.001947938
-0.002955336
-0.002056869
-0.000843656
-0.001060765
-0.003911612
-0.009300222
-0.015555613
-0.020172352
-0.021194257
-0.018039478
-0.011201757
-0.001640262
0.009282611
0.019489708
0.026320686
0.02741405
0.021844835
0.010635533
-0.003543287
-0.017448579
-0.028376268
-0.034790475
-0.036435603
-0.034023416
-0.028637374
-0.021396426
-0.013025021
-0.003927831
0.005462747
0.014292833
0.021363989
0.025834327
0.027606105
0.02716664
0.025070698
0.021683768
0.017236233
0.011869515
0.00577487
-0.000893757
-0.007988627
-0.015284655
-0.022286601
-0.028242822
-0.032392206
-0.034116718
-0.033017252
-0.028821942
-0.021438931
-0.011016225
0.001652838
0.015127604
0.027769743
0.038261393
0.045534726
0.048560075
0.046612671
0.039700331
0.028851273
0.015999786
0.00340941
-0.007057027
-0.014621389
-0.019724051
-0.0235217
-0.027005944
-0.030343629
-0.032713636
-0.032894509
-0.029871998
-0.023281525
-0.013626626
-0.002379215
0.008605106
0.01778018
0.024390781
0.028255984
0.029436224
0.028234253
0.025286306
0.021565202
0.01788799
0.014598429
0.011334078
0.007318247
0.001784736
-0.005490042
-0.013801337
-0.021606418
-0.027228573
-0.029625023
-0.028744328
-0.025365426
-0.020426558
-0.014668175
-0.008876391
-0.003998276
-0.000818016
0.000539027
0.000905748
0.001706314
0.004213138
0.008868202
0.015093936
0.021417627
0.026030134
0.027609369
0.025874579
0.021657374
0.01636126
0.011268124
0.007161189
0.004246751
0.002364922
0.001104874
-0.000182527
-0.002488567
-0.00687931
-0.013799947
-0.022362289
-0.030350008
-0.035109345
-0.034745729
-0.029034023
-0.019491264
-0.008748353
0.00061268
0.007035452
0.010230005
0.010780273
0.0097186
0.008211787
0.007435632
0.008247384
0.01076502
0.014087289
0.016835522
0.017879477
0.016771393
0.013737532
0.009484196
0.004937475
0.000998885
-0.001850142
-0.003800166
-0.005609144
-0.008094931
-0.011622534
-0.01557076
-0.018393934
-0.018432957
-0.01477496
-0.007704178
0.001419991
0.010506156
0.017539039
0.021281609
0.021451613
0.018293298
0.012546477
0.005637616
-0.000504401
-0.004220314
-0.005037363
-0.003757345
-0.001758071
-0.000212983
0.000238044
-0.000414623
-0.001631583
-0.002584115
-0.002626028
-0.001646252
4.72138E-05
0.002047395
0.00405159
0.005924587
0.007531389
0.008563194
0.008517962
0.007009596
0.004028354
5.36326E-05
-0.004173205
-0.008056715
-0.01135254
-0.014150395
-0.016632541
-0.018738333
-0.020027876
-0.019840314
-0.017844522
-0.01433619
-0.009907016
-0.004922811
0.000633556
0.006832901
0.013203269
0.018601355
0.021711654
0.021711333
0.018622715
0.013256802
0.006931345
0.000905912
-0.004122562
-0.00822527
-0.011722096
-0.014772497
-0.017220762
-0.018848335
-0.019471723
-0.019024014
-0.017493969
-0.014786683
-0.010800507
-0.005707853
-0.000156142
0.004790381
0.007977117
0.008723244
0.007470047
0.005700627
0.005245318
0.007134376
0.010853555
0.014282666
0.014709175
0.010289152
0.00114769
-0.010671991
-0.022175589
-0.030624396
-0.034294811
-0.032703421
-0.026513547
-0.017172907
-0.006716745
0.002713606
0.009419808
0.012752621
0.013314664
0.012670401
0.012605847
0.014271693
0.017617087
0.021383798
0.023846031
0.023517634
0.019580594
0.012321821
0.003121695
-0.006137898
-0.013708201
-0.018193846
-0.018806044
-0.015754518
-0.010340963
-0.004416859
0.000363405
0.003173516
0.004228765
0.004531518
0.005239799
0.006941186
0.009448438
0.012023243
0.013665859
0.013490288
0.011141213
0.007065805
0.002245127
-0.002364383
-0.006081206
-0.00820905
-0.008177949
-0.005982498
-0.002381991
0.001341202
0.00398923
0.004835934
0.003805946
0.001441506
-0.001318023
-0.003296204
-0.003348928
-0.000904891
0.0036383
0.00883025
0.012613557
0.013205792
0.01011439
0.004451341
-0.001569115
-0.005516058
-0.00574484
-0.002151508
0.003645305
0.009065871
0.01161953
0.009921836
0.003975946
-0.005109308
-0.01564303
-0.025678298
-0.033177088
-0.03620206
-0.033636461
-0.025729087
-0.014317023
-0.002193625
0.008054524
0.014998121
0.018552539
0.019528084
0.018993337
0.017795058
0.016420779
0.015070429
0.013754229
0.012425773
0.010849589
0.008507099
0.004918905
3.15857E-05
-0.005548387
-0.010838452
-0.014923121
-0.017171191
-0.017285368
-0.015222078
-0.011273318
-0.006205448
-0.001155991
0.002732122
0.004913333
0.005563055
0.005424952
0.005438709
0.006336267
0.008299784
0.010926352
0.013392871
0.014909321
0.01503388
0.0138462
0.011826105
0.009729411
0.008272056
0.007736829
0.007821725
0.007730888
0.006688271
0.004368689
0.00104187
-0.002683304
-0.006182804
-0.008885861
-0.010516806
-0.011197308
-0.01138305
-0.011313356
-0.010639867
-0.008485846
-0.004079047
0.0026119
0.010561718
0.017990387
0.022964263
0.024269489
0.021857303
0.016694581
0.010388179
0.004619253
0.000667602
-0.000933848
-0.000473186
0.001145822
0.002749254
0.00313503
0.001408377
-0.002438896
-0.007404797
-0.012092031
-0.015444009
-0.017095295
-0.017237465
-0.016204588
-0.0141421
-0.011132434
-0.007545628
-0.003955183
-0.000866082
0.001584912
0.003695948
0.005868649
0.008262902
0.0105888
0.01229083
0.012744534
0.011210529
0.007198392
0.000937328
-0.006586086
-0.0141277
-0.020630015
-0.025327364
-0.027867642
-0.028402599
-0.027508306
-0.025779511
-0.023323326
-0.019605647
-0.013957428
-0.006391567
0.001980961
0.009499826
0.014981523
0.018373862
0.020483295
0.022301162
0.024392609
0.026786435
0.028965989
0.030169351
0.029712114
0.027048666
0.021666531
0.013129508
0.001501137
-0.012224997
-0.026132804
-0.037874761
-0.045428525
-0.047665887
-0.04455334
-0.03723226
-0.027685808
-0.018137643
-0.010299429
-0.004918044
-0.0015772
0.001110656
0.004828282
0.01062151
0.01819813
0.026075523
0.032146133
0.034399502
0.03164843
0.024019727
0.013103762
0.001528921
-0.007924498
-0.01338644
-0.014380132
-0.011611502
-0.006509051
-0.000961944
0.003208207
0.00486934
0.003890578
0.001153261
-0.001903297
-0.003887527
-0.0039956
-0.002408012
-0.000181621
0.001333651
0.001306192
-0.000209988
-0.002488461
-0.004592058
-0.005587464
-0.004688033
-0.001439633
0.004079907
0.01110717
0.018098462
0.02310531
0.024468239
0.021671346
0.015594203
0.007909346
0.000143396
-0.006739449
-0.012209421
-0.015965694
-0.017975668
-0.01870461
-0.019047937
-0.019726136
-0.020817519
-0.021733598
-0.021464888
-0.018928839
-0.013650925
-0.006170493
0.002163602
0.009890316
0.016004979
0.020020435
0.021750299
0.021349535
0.019313705
0.016253404
0.012506659
0.008042211
0.002818734
-0.002945215
-0.008680742
-0.01343735
-0.016099192
-0.015975596
-0.013375794
-0.009529644
-0.00598111
-0.003576577
-0.002127681
-0.000832894
0.000938131
0.003261833
0.005748314
0.007772797
0.0088402
0.008674372
0.007345488
0.004964831
0.001476464
-0.003152478
-0.008439707
-0.013079783
-0.015292792
-0.013659866
-0.00821034
-0.000397499
0.007767556
0.014699808
0.01952889
0.022057018
0.022585553
0.021750089
0.020237762
0.018548045
0.016971218
0.015491544
0.013706975
0.010924589
0.006550762
0.000583619
-0.006423306
-0.013552275
-0.019586756
-0.023185338
-0.023447412
-0.020415104
-0.015154478
-0.009339461
-0.004461988
-0.001195172
0.000700577
0.001938734
0.003134014
0.004443416
0.005739382
0.006966939
0.008289777
0.009882288
0.011285739
0.011307363
0.00858525
0.002465178
-0.006598292
-0.017161241
-0.027161451
-0.034460744
-0.037515588
-0.035749806
-0.029808625
-0.021309555
-0.012294047
-0.004509254
0.001107815
0.004710196
0.007469191
0.010950813
0.016250407
0.02328677
0.030752909
0.036576487
0.038531811
0.034825371
0.024876175
0.010132368
-0.006152243
-0.020230162
-0.02924963
-0.032130506
-0.029395277
-0.022541175
-0.013543063
-0.004551268
0.002476798
0.006358862
0.007031278
0.005342628
0.00249408
-0.000395524
-0.002634815
-0.003971623
-0.004548706
-0.004769774
-0.005058609
-0.005598544
-0.006165244
-0.006134948
-0.004964613
-0.0028031
-0.000559958
0.000859818
0.001089346
0.000441872
-0.000447977
-0.000792429
0.000126005
0.002678221
0.006857581
0.012187846
0.017641173
0.021851311
0.02355318
0.021932888
0.016781245
0.008879334
-9.54395E-05
-0.008219974
-0.014081612
-0.017108782
-0.017585395
-0.016460719
-0.014950962
-0.013862309
-0.013263009
-0.012584862
-0.010976184
-0.007686031
-0.002383868
0.004699921
0.012728693
0.020350706
0.026131302
0.029044189
0.028960202
0.026631947
0.023180836
0.019405772
0.015552345
0.011512963
0.007009493
0.00145741
-0.005864096
-0.01504447
-0.024857974
-0.033019123
-0.037061292
-0.035290051
-0.027461741
-0.015085048
-0.001039942
0.0112366
0.018911123
0.02075923
0.017524531
0.011474796
0.005307675
0.001035232
-0.000474789
0.000500494
0.002761947
0.004622313
0.004537575
0.001740091
-0.003413215
-0.009534466
-0.014792042
-0.017542257
-0.016944615
-0.013087867
-0.006905328
6.86226E-05
0.006088169
0.009619144
0.009864677
0.007281522
0.003411072
0.000122258
-0.001213159
-9.74745E-05
0.00289153
0.006493484
0.009262114
0.010043302
0.008218692
0.003732079
-0.002758782
-0.009855794
-0.015854304
-0.019500311
-0.020554276
-0.019635467
-0.017706905
-0.01565737
-0.013819646
-0.011950876
-0.009467551
-0.005976454
-0.001781945
0.002141285
0.004910824
0.006421438
0.007247963
0.008114259
0.009475046
0.011232852
0.012743037
0.013311719
0.01278677
0.011476994
0.009368525
0.005877856
0.000441497
-0.006724566
-0.014352145
-0.020624288
-0.023847421
-0.023139779
-0.018809575
-0.012408588
-0.006004657
-0.001206301
0.001391519
0.002068752
0.001663543
0.001199827
0.001349116
0.002109803
0.002904213
0.003096595
0.002259633
0.000330645
-0.002293297
-0.004824691
-0.006583782
-0.007182172
-0.006470624
-0.004655542
-0.002145774
0.000617396
0.003463586
0.006379523
0.009312053
0.011897721
0.013450941
0.013310643
0.011164277
0.007095131
0.00155707
-0.004778986
-0.011249558
-0.017312942
-0.022278895
-0.025192583
-0.025108276
-0.021783597
-0.015916927
-0.008767298
-0.001639776
0.004621502
0.009603086
0.013080694
0.014910229
0.015092224
0.014020913
0.012345914
0.010727816
0.009550306
0.00861105
0.007198392
0.004528842
0.000226688
-0.005570771
-0.012210065
-0.018802039
-0.024415252
-0.028051837
-0.028764186
-0.026116368
-0.020585799
-0.013461756
-0.006065255
0.000917046
0.007332591
0.013195299
0.018355504
0.022402167
0.024790853
0.025257349
0.024139684
0.02215583
0.019696273
0.016389635
0.011374329
0.004049877
-0.005369018
-0.015705919
-0.02519424
-0.032050321
-0.035191825
-0.034452977
-0.030488638
-0.024391531
-0.017307314
-0.010259015
-0.004026216
0.000975491
0.004731978
0.007525871
0.009897644
0.012486154
0.01545648
0.018334953
0.020218285
0.020348574
0.018507745
0.015025265
0.010484695
0.005511512
0.000791303
-0.003075187
-0.005890975
-0.00791503
-0.00959431
-0.011467844
-0.013867504
-0.016562906
-0.018658794
-0.018903255
-0.016365117
-0.011067716
-0.003940301
0.003631611
0.010195804
0.014642749
0.01656269
0.016371915
0.014975956
0.013272801
0.011660697
0.009829235
0.006995302
0.00256966
-0.003149378
-0.009066309
-0.013788066
-0.016212615
-0.015728559
-0.012424809
-0.007126338
-0.001134841
0.004495877
0.009351669
0.013339879
0.016375181
0.018231209
0.018742827
0.017792436
0.015199539
0.010785621
0.004650028
-0.002536105
-0.009751412
-0.015930899
-0.020061549
-0.02129007
-0.019431684
-0.01548608
-0.011216095
-0.008193421
-0.007031381
-0.007415017
-0.008399613
-0.008764409
-0.007467267
-0.004112292
0.001016227
0.007048085
0.012620085
0.016167708
0.016625907
0.01394153
0.008998486
0.003084978
-0.002485306
-0.00651318
-0.008067954
-0.006791256
-0.00306469
0.001825361
0.0060583
0.007888207
0.006213743
0.001067775
-0.006139985
-0.013195939
-0.018042739
-0.019445279
-0.017118201
-0.011667872
-0.004476171
0.002705521
0.008426755
0.011997876
0.013574972
0.013864666
0.013639688
0.01370344
0.014646283
0.016491018
0.018434941
0.019227047
0.017837084
0.01394945
0.008047719
0.001092558
-0.005809503
-0.011688644
-0.015927688
-0.018491948
-0.019932334
-0.021048447
-0.02255585
-0.024602814
-0.026634629
-0.027513986
-0.025753877
-0.020032106
-0.009696168
0.004588477
0.020434426
0.034191231
0.04248213
0.043676446
0.038392749
0.028993336
0.018467106
0.009305199
0.002918505
-0.000483305
-0.001850141
-0.002950032
-0.005429234
-0.009810769
-0.015354131
-0.020723848
-0.024624276
-0.025964779
-0.02430343
-0.020280639
-0.015475856
-0.011405318
-0.008592261
-0.00631684
-0.003400154
0.000773851
0.005775614
0.010665397
0.014740003
0.017853299
0.02007391
0.021277649
0.021013382
0.01870108
0.014050193
0.007470744
-8.96053E-05
-0.007750534
-0.015052717
-0.021851791
-0.027912821
-0.032736604
-0.035549661
-0.035637019
-0.032821982
-0.027696676
-0.021294834
-0.014474135
-0.007467801
-0.000161228
0.007289121
0.014235558
0.019781167
0.023362353
0.025180807
0.026237985
0.027433479
0.028577854
0.028232223
0.024931258
0.018465288
0.010126481
0.001825143
-0.005010437
-0.009793111
-0.012551249
-0.013645414
-0.01362229
-0.012955008
-0.012052417
-0.011210367
-0.010425647
-0.00921115
-0.006667233
-0.001907631
0.005249919
0.013930984
0.022468113
0.02901368
0.03213522
0.031282947
0.026863032
0.020027023
0.012244531
0.004917564
-0.000886799
-0.004513427
-0.005914414
-0.00587052
-0.005867736
-0.007481071
-0.011638111
-0.017956024
-0.02487875
-0.030246647
-0.032140469
-0.029543075
-0.022634482
-0.012729711
-0.001691217
0.008626843
0.016751485
0.021877916
0.024372429
0.025624396
0.027152782
0.029557101
0.032208825
0.033518066
0.031678843
0.025571296
0.015306068
0.002242022
-0.011503275
-0.023727092
-0.03266734
-0.037152237
-0.036754899
-0.031821169
-0.023614094
-0.014173252
-0.005790391
-0.000201639
0.002126829
0.001975879
0.00098818
0.000936846
0.002871508
0.006512858
0.01049015
0.013220239
0.013609121
0.011271768
0.006413085
-0.000108821
-0.006944615
-0.012810429
-0.016969662
-0.019228008
-0.019694986
-0.018724844
-0.016781509
-0.014073474
-0.010229844
-0.004688573
0.002658198
0.010998021
0.018831523
0.024672874
0.027542886
0.027144906
0.023583152
0.017090955
0.008242882
-0.00201394
-0.01240153
-0.021394394
-0.02751971
-0.029952771
-0.029004468
-0.025806492
-0.021735742
-0.017908758
-0.014524182
-0.010872608
-0.005926727
0.000687409
0.008311082
0.015579972
0.021071356
0.023812417
0.02354317
0.020554005
0.015417992
0.008672605
0.000741146
-0.008092153
-0.017347145
-0.026031689
-0.032521157
-0.035006676
-0.032413564
-0.025108382
-0.014585577
-0.002798922
0.008525731
0.018231429
0.025695427
0.030615024
0.032776108
0.032120655
0.028922409
0.023838747
0.017739391
0.011483895
0.005731937
0.000781614
-0.003609769
-0.008001849
-0.01308535
-0.019258734
-0.026174981
-0.032742653
-0.037417092
-0.038674679
-0.035558706
-0.028045622
-0.0170848
-0.004395398
0.008038354
0.018610348
0.026362754
0.030642852
0.030927139
0.027056528
0.019540073
0.009563149
-0.001212144
-0.011159894
-0.019196641
-0.024946778
-0.028372784
-0.029432209
-0.027838788
-0.023379156
-0.016300454
-0.007594393
0.001146033
0.008397149
0.013229443
0.015475906
0.015524884
0.014091244
0.01211269
0.010665401
0.010535276
0.011778198
0.013334633
0.013370498
0.010064556
0.002880562
-0.006954032
-0.016900821
-0.024222758
-0.026946211
-0.024461281
-0.017909401
-0.009701685
-0.002427657
0.001999162
0.00275471
0.00018376
-0.004340909
-0.008673841
-0.010518149
-0.008341325
-0.002052587
0.006893496
0.015906543
0.022407948
0.024899089
0.023482738
0.019584078
0.015065671
0.0113398
0.008968509
0.007791106
0.007156746
0.00591008
0.00281338
-0.002822529
-0.010438653
-0.018309572
-0.0241263
-0.025942452
-0.023248014
-0.017214819
-0.010108066
-0.004141031
-0.000693614
-3.29721E-05
-0.001463028
-0.003763716
-0.005642283
-0.006011412
-0.00398452
0.000793284
0.007611629
0.014776032
0.020362002
0.023204393
0.023181858
0.020925224
0.017240196
0.013049756
0.009351131
0.006808871
0.005564236
0.005240765
0.004829294
0.002802615
-0.001967909
-0.009414244
-0.018120521
-0.025926777
-0.030573382
-0.030507594
-0.025616525
-0.017238159
-0.007501788
0.001543267
0.008390623
0.012278576
0.01322982
0.011976086
0.009643923
0.00714577
0.004920077
0.002901002
0.000805865
-0.001694748
-0.004654738
-0.007659265
-0.010105709
-0.011633612
-0.012242386
-0.011980153
-0.010639117
-0.007952386
-0.004133806
-0.00011562
0.002923432
0.004168975
0.003549334
0.001614886
-0.000809932
-0.002955763
-0.004223627
-0.004388868
-0.003540931
-0.002072979
-0.000326789
0.001548029
0.003530117
0.005631037
0.007717183
0.009489228
0.010689809
0.011519173
0.012483536
0.013779986
0.014997802
0.015474149
0.014948451
0.013662547
0.012082186
0.010331444
0.008077432
0.004898563
0.001084853
-0.002066983
-0.002821513
-0.000295793
0.004906863
0.011109957
0.016642826
0.020357883
0.021543045
0.019892186
0.0154219
0.008609389
0.00060572
-0.0066515
-0.011085331
-0.011489894
-0.008047667
-0.002086894
0.004553256
0.010179211
0.013661207
0.014699542
0.013763442
0.011817375
0.009841279
0.008693958
0.009106122
0.011298361
0.014755253
0.018410895
0.021040514
0.021671397
0.019720731
0.015348352
0.009417291
0.003088143
-0.002719481
-0.007349865
-0.01035182
-0.011587994
-0.011129527
-0.009248768
-0.006317898
-0.00267243
0.001523574
0.006275786
0.011321118
0.015956746
0.01934121
0.020823825
0.020028824
0.017017818
0.012350657
0.00695011
0.001817205
-0.002292352
-0.004976725
-0.006088392
-0.005742973
-0.004483671
-0.003079574
-0.002106752
-0.001611988
-0.001309926
-0.000755212
0.000430435
0.002510373
0.005489152
0.0091138
0.012951381
0.016545946
0.019789154
0.022904215
0.026143354
0.02945984
0.03238011
0.034078014
0.033781464
0.03110083
0.026108054
0.019179172
0.010899779
0.001761156
-0.007782352
-0.016849031
-0.024022907
-0.028014435
-0.028531621
-0.026339433
-0.022689784
-0.018574173
-0.014465896
-0.010541006
-0.006760962
-0.002814767
0.001896396
0.008005283
0.015882574
0.025148487
0.034478258
0.041890549
0.045263027
0.042863579
0.034107735
0.020223855
0.004113423
-0.010738886
-0.02144133
-0.026587888
-0.026492823
-0.023016288
-0.018739295
-0.015729899
-0.014591468
-0.014418629
-0.013760506
-0.011754441
-0.008423826
-0.004301744
-3.71164E-05
0.003510024
0.00529406
0.004515445
0.001043836
-0.004520824
-0.010971318
-0.016859822
-0.021069901
-0.023201166
-0.02361231
-0.02316069
-0.022731661
-0.022903646
-0.023667385
-0.024327228
-0.023782049
-0.021322601
-0.017107862
-0.011942841
-0.006593951
-0.001353081
0.003823073
0.009039267
0.014208303
0.01893263
0.022620657
0.024843142
0.025977885
0.027290072
0.029962031
0.033965498
0.037982077
0.040268097
0.039424334
0.034786025
0.026426877
0.015058117
0.001862233
-0.011768407
-0.024407921
-0.034760558
-0.041778079
-0.044987295
-0.04454906
-0.040887902
-0.034519084
-0.025957116
-0.015839143
-0.004918249
0.0061757
0.017105852
0.02780867
0.038234906
0.048018378
0.056238938
0.061711852
0.063502147
0.061380615
0.055839287
0.047656459
0.037502731
0.026118929
0.014336238
0.00305564
-0.006716004
-0.013854337
-0.01730245
-0.016643414
-0.012369846
-0.005434759
0.003313053
0.013216642
0.023562159
0.033296333
0.041199743
0.046421989
0.048902853
0.049316305
0.0485075
0.047071454
0.045189305
0.042718028
0.039322856
0.03475906
0.029072781
0.022877075
0.017006873
0.012016723
0.007897633
0.00431302
0.000839317
-0.002745618
-0.00640881
-0.009877481
-0.012752417
-0.014588694
-0.014989242
-0.013839243
-0.011196776
-0.007233505
-0.00228227
0.002952609
0.007641983
0.011304637
0.014051373
0.016361642
0.018709113
0.021250784
0.023849997
0.02614046
0.027444508
0.026814374
0.023451206
0.017335362
0.009458714
0.001469872
-0.004919232
-0.008294655
-0.007647073
-0.002693645
0.005949469
0.016971047
0.028738967
0.039237578
0.046442343
0.049114518
0.047473673
0.042785103
0.036415486
0.029272655
0.021725368
0.013890528
0.005701921
-0.002928398
-0.011893376
-0.020643278
-0.028289435
-0.033922565
-0.03696478
-0.037454672
-0.036316455
-0.035180111
-0.035737231
-0.039160989
-0.045657362
-0.05433725
-0.06354776
-0.071646868
-0.077763351
-0.081891001
-0.084562634
-0.086572073
-0.088735405
-0.091556489
-0.094896207
-0.097908281
-0.099181122
-0.096987168
-0.089747609
-0.076839595
-0.059189482
-0.039173859
-0.019833279
-0.003969773
0.006626469
0.011682293
0.012329871
0.01025662
0.006850683
0.002770241
-0.001919777
-0.007363789
-0.013522292
-0.02018123
-0.027078956
-0.033892216
-0.040453682
-0.046722028
-0.052590627
-0.057852539
-0.06229226
-0.065757824
-0.067951777
-0.06851987
-0.067401884
-0.064999066
-0.061933356
-0.058639188
-0.055309904
-0.052078415
-0.049120079
-0.046636322
-0.04475861
-0.04346232
-0.042681613
-0.04230467
-0.042133114
-0.041865369
-0.041236309
-0.040059659
-0.038190891
-0.035630916
-0.03260316
-0.0295321
-0.026904948
-0.024952247
-0.023557734
-0.02232343
-0.020821699
-0.018802031
-0.01642335
-0.014325371
-0.013331193
-0.013871236
-0.015648687
-0.017787559
-0.01949912
-0.020576428
-0.021420089
-0.022617571
-0.024373189
-0.02637311
-0.028212605
-0.029664449
-0.030691173
-0.031098897
-0.030322795
-0.027628193
-0.022720741
-0.016090755
-0.008632743
-0.001030846
0.00641689
0.013711374
0.020992422
0.028421097
0.035982734
0.043379127
0.050137518
0.05578579
0.059843637
0.061767748
0.061236797
0.058183016
0.052894656
0.046082675
0.039172738
0.034006157
0.032079253
0.033758265
0.038014758
0.042979536
0.046864333
0.04871116
0.048512361
0.046912145
0.044678799
0.042625469
0.041634133
0.042328073
0.044473692
0.046807514
0.047618571
0.045722716
0.041344874
0.0360949
0.032360304
0.032149242
0.036259497
0.043916089
0.053183446
0.061906904
0.068818386
0.073828498
0.077629358
0.081211983
0.085327051
0.090186265
0.095721538
0.102002939
0.109067135
0.11632034
0.122273138
0.125159693
0.123850456
0.118531383
0.110694621
0.102494672
0.095884718
0.092030708
0.091296522
0.093395305
0.097456102
0.102146654
0.105963305
0.107882547
0.107755306
0.106361164
0.104879718
0.104296153
0.104904121
0.10632941
0.107613279
0.107386319
0.104202794
0.096947715
0.085346858
0.069879995
0.051502707
0.031469371
0.011401081
-0.006862244
-0.021866088
-0.033031867
-0.040816497
-0.046296638
-0.050635455
-0.054678262
-0.059055404
-0.064312868
-0.070857038
-0.07901042
-0.089048203
-0.100938645
-0.11420829
-0.128344072
-0.142922478
-0.157392759
-0.170873629
-0.181989312
-0.189215278
-0.191271456
-0.187282984
-0.17694957
-0.160664213
-0.139288287
-0.113803496
-0.085355874
-0.055358187
-0.025472694
0.002836185
0.028561107
0.051286747
0.07073765
0.086330414
0.097059194
0.101829931
0.099862347
0.090940136
0.075463098
0.054319477
0.028517527
-0.000747042
-0.032059004
-0.063681105
-0.093631526
-0.119856235
-0.140279631
-0.152912614
-0.156256131
-0.14986376
-0.13473685
-0.112975142
-0.08691155
-0.058074564
-0.027055189
0.005843072
0.039728924
0.072720483
0.102426759
0.1267069
0.144175226
0.154157928
0.156177537
0.149979259
0.136018083
0.115915372
0.092407798
0.068692537
0.047499516
0.03040765
0.017725207
0.008914231
0.003157027
-0.000324755
-0.002253102
-0.003242623
-0.003678558
-0.003608977
-0.002942344
-0.001731705
-0.000377932
0.00052075
0.000525301
-0.000295975
-0.001347526
-0.001997724
-0.002043697
-0.00168457
-0.001426772
-0.002291404
-0.005998214
-0.014527684
-0.029185362
-0.049960973
-0.075513424
-0.103498404
-0.130912831
-0.1548959
-0.173400592
-0.185465973
-0.190975617
-0.190245982
-0.183691053
-0.171692377
-0.154653556
-0.133227258
-0.108485114
-0.081861568
-0.054699959
-0.027958599
-0.002322058
0.021624014
0.043220743
0.061846722
0.077093533
0.088892178
0.097486745
0.103049218
0.105453701
0.104021564
0.097562184
0.084878032
0.065579639
0.040479505
0.011426648
-0.019022543
-0.048224961
-0.074131448
-0.095547954
-0.11185623
-0.122555626
-0.127301263
-0.1263004
-0.120370945
-0.110491711
-0.097489759
-0.082172987
-0.065605639
-0.049359832
-0.035174693
-0.024496548
-0.018094168
-0.016042867
-0.018028597
-0.023526997
-0.031612942
-0.041020548
-0.050568771
-0.059644234
-0.06817949
-0.076229031
-0.083398035
-0.088822614
-0.091446874
-0.09058325
-0.086134534
-0.078530235
-0.068461026
-0.056577646
-0.043344237
-0.029281572
-0.01512379
-0.001683016
0.010524419
0.021336109
0.030612617
0.037968593
0.042682964
0.043805126
0.040447906
0.032281302
0.020025212
0.005085388
-0.011016048
-0.027010696
-0.041871729
-0.054632001
-0.064211961
-0.069390259
-0.069310824
-0.063965198
-0.054273045
-0.041600186
-0.027215021
-0.011920255
0.003778487
0.019174475
0.032921105
0.04333856
0.049335941
0.05115621
0.050285626
0.04852273
0.046938299
0.045366074
0.04271387
0.037853746
0.030515974
0.021643929
0.012988835
0.006277771
0.00239593
0.00121859
0.001973825
0.003769642
0.005968684
0.008369685
0.01106514
0.013981504
0.016759122
0.018992198
0.02048118
0.021198127
0.02113153
0.020202757
0.018214505
0.014700489
0.009061734
0.001186741
-0.008328723
-0.018437006
-0.028018999
-0.036180142
-0.042461058
-0.046839909
-0.049671424
-0.051196267
-0.051544619
-0.050791152
-0.049078519
-0.046510297
-0.043252048
-0.039717168
-0.036262046
-0.032809387
-0.028714606
-0.023101878
-0.015175937
-0.004597307
0.0083911
0.023006973
0.03804818
0.052210136
0.064220161
0.073077334
0.078145956
0.079255165
0.076426426
0.069624998
0.058777709
0.044169971
0.026692756
0.007758189
-0.011083185
-0.028303625
-0.042493416
-0.05246927
-0.057568027
-0.057677279
-0.05306991
-0.044132822
-0.031408681
-0.0157132
0.002003017
0.0208703
0.040054094
0.058393322
0.0744878
0.086999649
0.09508409
0.098663669
0.098233037
0.094394331
0.087485634
0.077282127
0.063142866
0.04486439
0.023525879
0.001405001
-0.018750381
-0.034523854
-0.044371507
-0.048037478
-0.046460915
-0.041120102
-0.033362393
-0.024008639
-0.013503017
-0.002341464
0.00872861
0.018794872
0.027114944
0.033246041
0.036763954
0.037215675
0.034447097
0.028762366
0.020717639
0.01094551
0.000569692
-0.008648154
-0.015037366
-0.017819591
-0.017174042
-0.013632146
-0.007523153
0.001108883
0.012343182
0.0260486
0.041755216
0.058482449
0.074734139
0.088597142
0.09824717
0.102417643
0.100580079
0.09296695
0.080708393
0.065687041
0.050097543
0.035779604
0.023789921
0.014544245
0.008023948
0.003981357
0.001955646
0.00157121
0.002867284
0.006458369
0.013049378
0.022670286
0.034177681
0.045567958
0.054793027
0.060471867
0.06193393
0.059072429
0.052094785
0.041476114
0.027985558
0.012720656
-0.003021073
-0.018222117
-0.032462548
-0.045800659
-0.05828591
-0.069320177
-0.077246876
-0.079671483
-0.074357063
-0.060191786
-0.037672926
-0.008781556
0.023480849
0.055979152
0.086075386
0.111745389
0.131485613
0.144519366
0.150995188
0.151897138
0.148667581
0.142957483
0.13619224
0.12886827
0.120430275
0.109891678
0.096633805
0.080562339
0.061974896
0.041849754
0.022034753
0.004972485
-0.007332214
-0.01398157
-0.015164859
-0.011662144
-0.004358137
0.00603101
0.01885552
0.032980651
0.046157854
0.055209651
0.056995608
0.049656217
0.032987215
0.008249455
-0.022534614
-0.05712281
-0.093356509
-0.128737023
-0.160036613
-0.183669008
-0.196893254
-0.198626426
-0.189405571
-0.170712079
-0.144182677
-0.111351907
-0.073704637
-0.033017086
0.008383883
0.047543953
0.081416791
0.107829268
0.126240323
0.137406948
0.142541179
0.142721554
0.138800989
0.131276279
0.120227663
0.10530646
0.08621516
0.063131478
0.036909451
0.008907995
-0.01915143
-0.045309967
-0.067564599
-0.084320567
-0.094987565
-0.100386125
-0.102482011
-0.103524897
-0.105019295
-0.107363238
-0.110119455
-0.112482456
-0.113562711
-0.112561581
-0.108816283
-0.101934188
-0.092050509
-0.080079024
-0.067249806
-0.054566185
-0.042546044
-0.031282896
-0.020652396
-0.01047742
-0.000887183
0.007744796
0.01492199
0.020229719
0.023534431
0.024996227
0.024948319
0.023784729
0.021793061
0.019145729
0.015932126
0.012371018
0.008923603
0.006202027
0.004629002
0.00416074
0.00434766
0.004465582
0.003876344
0.002161571
-0.000789647
-0.005070072
-0.011041875
-0.01899737
-0.028559561
-0.038549385
-0.047553008
-0.0545906
-0.059304808
-0.061724485
-0.061911294
-0.059852175
-0.055296083
-0.047717158
-0.036739473
-0.022764168
-0.00719662
0.008005492
0.020954501
0.030278862
0.035205041
0.035696534
0.032614658
0.027678788
0.022806403
0.019426218
0.017969135
0.017756202
0.017474538
0.015895194
0.012456447
0.007615212
0.002559169
-0.001445958
-0.003581994
-0.003690763
-0.002358129
-0.000756679
-5.03884E-06
-0.000708665
-0.002823183
-0.00614176
-0.010471642
-0.015427908
-0.020085648
-0.023351606
-0.024488379
-0.023415195
-0.020474579
-0.015992945
-0.010067714
-0.002371295
0.007595942
0.020183376
0.034986065
0.050645471
0.065343674
0.077600251
0.086500033
0.09146208
0.092018558
0.087871208
0.079212731
0.066758208
0.05145974
0.034159644
0.015643337
-0.003442614
-0.022622454
-0.04156163
-0.059743278
-0.076388081
-0.090354341
-0.099964063
-0.103308704
-0.099138708
-0.087654269
-0.07052696
-0.05030359
-0.029504794
-0.009915624
0.007685353
0.023161642
0.036576565
0.047822692
0.056546043
0.062333811
0.064748457
0.063442264
0.058530532
0.050934102
0.042216688
0.034055965
0.027729861
0.02394532
0.0227381
0.023567194
0.02543939
0.027564399
0.029845015
0.032851097
0.037189008
0.042954457
0.049564899
0.05620842
0.062072467
0.066234215
0.067555393
0.065141333
0.058782953
0.049081855
0.037363339
0.025440614
0.014995156
0.0071146
0.002452044
0.001366606
0.003947409
0.009782663
0.017804054
0.026345951
0.033716173
0.038872636
0.042049579
0.044497042
0.047689132
0.05207907
0.056621991
0.059292823
0.05824426
0.05272659
0.043184523
0.030870563
0.017248593
0.003521709
-0.009525582
-0.021397719
-0.031787719
-0.04040332
-0.046888132
-0.050891921
-0.052160482
-0.050482647
-0.045805316
-0.038482361
-0.029376602
-0.019624652
-0.010135044
-0.001529183
0.005728788
0.011297039
0.014866822
0.016285529
0.015635163
0.01340176
0.010365489
0.007218308
0.004170635
0.001043258
-0.002238012
-0.005262187
-0.007282229
-0.007654732
-0.006136036
-0.002943196
0.001478861
0.006412593
0.010868428
0.013577001
0.01342536
0.010125576
0.00449545
-0.001740024
-0.006534954
-0.008268671
-0.006247667
-0.000967825
0.005936965
0.012199365
0.015845047
0.016008249
0.0132007
0.008986702
0.005210136
0.003303464
0.003731846
0.006149277
0.009864924
0.01430031
0.019049799
0.023750632
0.028017461
0.03157772
0.034545959
0.037583999
0.04182219
0.047999754
0.055515677
0.06244991
0.066503479
0.065993194
0.060235931
0.049735656
0.035999613
0.021261741
0.007867423
-0.002338819
-0.008482123
-0.010794105
-0.010096153
-0.007181232
-0.002427464
0.00402159
0.0120365
0.021614109
0.032963657
0.046157621
0.060729719
0.075585568
0.089253577
0.100308346
0.107694304
0.11097541
0.110482951
0.107115073
0.101854872
0.09516253
0.086842454
0.076328907
0.063190347
0.047797131
0.031480825
0.015887574
0.002024883
-0.00990962
-0.020003293
-0.028170116
-0.034138756
-0.037527931
-0.037981521
-0.035323473
-0.029815592
-0.022168999
-0.013238055
-0.003478498
0.007031038
0.018011833
0.028581315
0.037397377
0.04299089
0.044171766
0.040100367
0.030358585
0.015147311
-0.004541687
-0.027019279
-0.050280575
-0.072488278
-0.092392723
-0.109400071
-0.123172667
-0.133440462
-0.139796323
-0.141844571
-0.139502558
-0.133029307
-0.122735065
-0.108631289
-0.090424429
-0.06797221
-0.042034194
-0.014629404
0.011449282
0.03379321
0.051070979
0.062867267
0.069015868
0.069479528
0.064679406
0.055698854
0.043740753
0.029413234
0.012448014
-0.007781773
-0.031547837
-0.058767957
-0.08901803
-0.121258168
-0.153427113
-0.182616421
-0.205794426
-0.220702459
-0.226292604
-0.222848985
-0.211650442
-0.194622055
-0.173628954
-0.149835589
-0.123689026
-0.095332614
-0.065220485
-0.034333754
-0.004210495
0.023279614
0.046180874
0.062935083
0.072472058
0.074259302
0.068386956
0.055762749
0.038034166
0.017203207
-0.004771377
-0.026170588
-0.045601254
-0.061881904
-0.074128525
-0.08190711
-0.085664886
-0.086474233
-0.08503931
-0.080813438
-0.072538438
-0.059449503
-0.04200692
-0.021744161
-0.000605361
0.01954376
0.037207148
0.051183421
0.060523633
0.064628376
0.063580513
0.058419772
0.051131024
0.04389393
0.038261875
0.034775489
0.03310547
0.032482671
0.032373741
0.032845748
0.034106597
0.035947849
0.037716464
0.038793926
0.039014246
0.038841297
0.03918666
0.040862142
0.044125158
0.048462267
0.052803765
0.055896401
0.056819226
0.05513909
0.050733523
0.043327069
0.032712735
0.018973704
0.002609391
-0.015730427
-0.03540593
-0.055838909
-0.076270282
-0.095306449
-0.110980897
-0.121533892
-0.126042022
-0.124262163
-0.116230981
-0.102087008
-0.082362954
-0.05827155
-0.031581523
-0.004172349
0.022359073
0.046752158
0.06821951
0.086431985
0.101558892
0.114176941
0.125056348
0.134846729
0.143522282
0.150201457
0.15352812
0.152457298
0.146836273
0.137497298
0.125587371
0.11193259
0.096928151
0.080610188
0.06293513
0.044096212
0.024815796
0.006362977
-0.009669893
-0.021679491
-0.028498853
-0.029900698
-0.026627889
-0.019840859
-0.010725681
-0.000400182
0.010149599
0.020377302
0.030213555
0.039815034
0.048925608
0.056598313
0.061223508
0.06107026
0.054785325
0.041869716
0.022764878
-0.001263359
-0.028588171
-0.057529153
-0.086476239
-0.113750628
-0.137722127
-0.157069129
-0.170782952
-0.178047455
-0.178605114
-0.172994206
-0.162392508
-0.148175046
-0.131653043
-0.113625992
-0.094210585
-0.072922767
-0.049255949
-0.023494792
0.003025714
0.028384611
0.050909361
0.069614887
0.084303618
0.095216214
0.102337153
0.104878771
0.101547937
0.091313383
0.073945847
0.050062292
0.020988929
-0.011483463
-0.045597613
-0.079795427
-0.112666387
-0.142791681
-0.168824973
-0.18987122
-0.205716204
-0.216379998
-0.22152452
-0.220167583
-0.211026068
-0.193196369
-0.166858822
-0.133595821
-0.096079968
-0.057365036
-0.020203809
0.013220092
0.041330321
0.063107705
0.078243602
0.087207078
0.090804265
0.089554171
0.083649174
0.073339947
0.059155453
0.042065138
0.023442639
0.004878753
-0.012212202
-0.02703373
-0.039355662
-0.049246031
-0.056771533
-0.06196193
-0.065083898
-0.066728118
-0.06743806
-0.06735038
-0.06610687
-0.063024351
-0.057201466
-0.048135748
-0.036268106
-0.023059267
-0.01054897
-0.000616528
0.00561611
0.008056236
0.007378568
0.004718437
0.001470462
-0.000832904
-0.001068161
0.000853869
0.00367105
0.005373243
0.004085309
-0.001410623
-0.01125731
-0.024449819
-0.039161614
-0.053428859
-0.065684682
-0.074782246
-0.080034842
-0.081468913
-0.07989605
-0.076472085
-0.072233104
-0.067900182
-0.063772218
-0.059596611
-0.054451556
-0.046985524
-0.036000933
-0.021086314
-0.003119419
0.015957112
0.033656581
0.047520448
0.055888274
0.058447614
0.056306874
0.051435187
0.045498881
0.039059356
0.031608953
0.022468509
0.011547242
-0.00046937
-0.012454508
-0.023194638
-0.031509307
-0.036333362
-0.036930042
-0.033178161
-0.025737772
-0.015872937
-0.005098768
0.005301456
0.01458059
0.022620605
0.029422464
0.034641179
0.037613967
0.037908588
0.035421893
0.029965143
0.020984109
0.007890036
-0.009369694
-0.029916364
-0.051890413
-0.072889183
-0.090261109
-0.10149225
-0.105007435
-0.100960558
-0.091176496
-0.078153721
-0.063669151
-0.047978274
-0.030044199
-0.008864616
0.015270141
0.040744168
0.065398468
0.087324231
0.105374674
0.118962648
0.127570325
0.130430167
0.127068664
0.117860406
0.104092901
0.087370278
0.069029986
0.049875908
0.030104544
0.009649679
-0.011112761
-0.031009067
-0.048116674
-0.060364475
-0.066024907
-0.064109467
-0.054459498
-0.037967793
-0.016534704
0.007169471
0.030431506
0.050975657
0.067447238
0.079560303
0.087837286
0.092906392
0.094958179
0.093694497
0.088618123
0.07949273
0.066792789
0.05172177
0.035777332
0.020405055
0.006777681
-0.0043054
-0.012741521
-0.019106163
-0.024186294
-0.028328186
-0.031270623
-0.032520773
-0.031829249
-0.029264084
-0.025161326
-0.020044052
-0.014375225
-0.008234493
-0.001351971
0.006553365
0.015491738
0.025127047
0.034878833
0.044032497
0.052146435
0.058985818
0.06424361
0.067366009
0.067738245
0.065046003
0.059649685
0.05253212
0.044973805
0.038175854
0.033146415
0.030705911
0.031256659
0.034665001
0.040358829
0.047496576
0.05513572
0.062571459
0.069630628
0.076660517
0.084118682
0.0920935
0.099738959
0.105278518
0.106728269
0.102853
0.093439615
0.079170116
0.06127222
0.041404547
0.021538694
0.003816746
-0.009909015
-0.018533449
-0.021773124
-0.019823901
-0.013093555
-0.002223941
0.011714166
0.027093407
0.0420031
0.054642564
0.063754959
0.068882141
0.070338372
0.068757905
0.064461212
0.05732732
0.04709164
0.033993335
0.018976159
0.00321687
-0.012476151
-0.027586466
-0.041337971
-0.052429081
-0.059246407
-0.060440081
-0.055618491
-0.045535954
-0.031704155
-0.015695693
0.001196945
0.017830131
0.033135555
0.046239638
0.056619681
0.064169482
0.069011837
0.071347689
0.071119924
0.067918679
0.061211402
0.050879422
0.037569732
0.022535425
0.007295786
-0.006663461
-0.018189911
-0.026616978
-0.031869726
-0.034434884
-0.035115215
-0.03473762
-0.033867785
-0.032563626
-0.03037963
-0.026804498
-0.022051536
-0.017257411
-0.013914431
-0.013049905
-0.014654625
-0.017551671
-0.019935758
-0.020197565
-0.017671365
-0.012715529
-0.006516398
-0.000692552
0.00318994
0.004102002
0.001941077
-0.00233142
-0.006784895
-0.009255478
-0.008339933
-0.004282187
0.001177671
0.005457664
0.006254375
0.002386977
-0.005625096
-0.015741515
-0.025435706
-0.032797681
-0.036996471
-0.038085604
-0.036385125
-0.032153306
-0.025600031
-0.017321924
-0.00842953
4.93609E-05
0.007817454
0.015306452
0.022990239
0.030712083
0.037539902
0.042164614
0.043497995
0.041109198
0.035098695
0.026136819
0.015560163
0.005200189
-0.003224051
-0.008713244
-0.01102919
-0.010496965
-0.007822977
-0.004167981
-0.001159709
-0.000329438
-0.002171229
-0.005790417
-0.009442095
-0.011369313
-0.010493002
-0.006621423
-0.000540635
0.006084371
0.011163274
0.012961872
0.010615099
0.004267214
-0.005135782
-0.015983607
-0.026270404
-0.034212889
-0.038770263
-0.039788474
-0.037861307
-0.03409631
-0.029804117
-0.025856162
-0.022283438
-0.018404533
-0.013452497
-0.007207652
-0.000160101
0.006812939
0.012881354
0.017455479
0.020159657
0.020794709
0.019368827
0.016053513
0.011224429
0.00564424
0.000417872
-0.003243176
-0.004484115
-0.003217961
-0.000321663
0.002818564
0.005031098
0.005908805
0.005818244
0.005598143
0.005895067
0.006503201
0.006474297
0.004700164
0.000640384
-0.005396615
-0.012357456
-0.018993598
-0.024350581
-0.027830497
-0.028884309
-0.027019987
-0.021856785
-0.013293589
-0.00162609
0.012340813
0.027282408
0.041538148
0.053698749
0.062815106
0.068173637
0.069261008
0.066174639
0.059775582
0.051083331
0.040730961
0.028932423
0.015815543
0.00142657
-0.014329188
-0.031327275
-0.048656862
-0.06453921
-0.076685143
-0.082975538
-0.082210192
-0.074580628
-0.061530068
-0.045029039
-0.026739692
-0.007763742
0.01077392
0.027491093
0.041090473
0.050921265
0.057116274
0.060191188
0.060356266
0.057284934
0.050504969
0.03994234
0.026182643
0.010554284
-0.005132261
-0.019140061
-0.030360551
-0.038707604
-0.044786086
-0.049181488
-0.05201446
-0.052941942
-0.051530732
-0.047529355
-0.040841407
-0.031477378
-0.019628577
-0.006077745
0.007680884
0.019634656
0.027977322
0.031897128
0.03182883
0.028962783
0.024525262
0.019477895
0.014441396
0.009756306
0.005463148
0.001445336
-0.0022838
-0.005511702
-0.007749229
-0.00839296
-0.007111771
-0.004124162
-6.9044E-05
0.004162983
0.007529461
0.008822371
0.006988121
0.001805802
-0.005753748
-0.013943
-0.020941572
-0.025482137
-0.027244864
-0.02693017
-0.025822887
-0.024806709
-0.023724906
-0.021784139
-0.018323713
-0.013230949
-0.006895049
4.71626E-05
0.006898002
0.012995435
0.018047197
0.022055536
0.024988551
0.026472614
0.025850297
0.02249468
0.016120565
0.006961494
-0.004202575
-0.016308684
-0.028418488
-0.039864974
-0.049937289
-0.057730008
-0.062503585
-0.063760425
-0.06134385
-0.055402509
-0.046328814
-0.034592048
-0.020874102
-0.006072751
0.008839777
0.022940713
0.035331321
0.045135991
0.051688139
0.054708403
0.054291689
0.050628447
0.043939588
0.034585943
0.023088235
0.010151748
-0.00333854
-0.016423298
-0.028309779
-0.038385942
-0.04614172
-0.051204451
-0.053350924
-0.052563688
-0.049316736
-0.044545093
-0.039156541
-0.033665644
-0.028038143
-0.021845759
-0.014406653
-0.005120456
0.006107257
0.018746398
0.031711204
0.043622206
0.05322899
0.05965862
0.062501072
0.061724228
0.057852983
0.051859672
0.044783274
0.037023536
0.028039878
0.016817302
0.002791194
-0.013366989
-0.029912021
-0.044844309
-0.056667744
-0.064868137
-0.069481992
-0.070505616
-0.067706055
-0.060977268
-0.050520305
-0.036934038
-0.021322965
-0.005183193
0.010179567
0.023950083
0.035717795
0.044979644
0.050963384
0.052751865
0.049969482
0.043162862
0.033699218
0.0232164
0.013216992
0.0046539
-0.002346602
-0.008313533
-0.014027115
-0.02013022
-0.02690173
-0.034102963
-0.040887052
-0.045879881
-0.047701818
-0.0456335
-0.039822824
-0.030979464
-0.020126502
-0.008468906
0.002769514
0.01255711
0.020191757
0.025437289
0.028463336
0.029681529
0.029598084
0.028826804
0.027966081
0.027382901
0.027103599
0.027183309
0.027960595
0.030021213
0.033637674
0.038320091
0.043159075
0.047282067
0.049989831
0.050558239
0.048244271
0.042668626
0.033940127
0.022561349
0.009307486
-0.004767282
-0.018429723
-0.030567095
-0.040492583
-0.047853702
-0.052358941
-0.053662347
-0.051373272
-0.045473947
-0.036405012
-0.025086401
-0.012726563
-0.000757318
0.009489342
0.017208087
0.022323817
0.024932615
0.024735313
0.021051463
0.013569801
0.002893855
-0.00947272
-0.021660404
-0.031982372
-0.039157536
-0.042457916
-0.041776563
-0.037545662
-0.030649815
-0.022304535
-0.01369108
-0.005579234
0.002084262
0.009977501
0.018963461
0.029559222
0.041432966
0.053189912
0.062650134
0.067798888
0.067476492
0.061487032
0.050283462
0.034868735
0.016739656
-0.002379851
-0.020983724
-0.03795767
-0.052399365
-0.063617819
-0.071352616
-0.075807216
-0.077439178
-0.076732554
-0.073834118
-0.068591369
-0.060694808
-0.049966025
-0.036766712
-0.022254358
-0.008041441
0.004433527
0.014297772
0.021426576
0.026381928
0.030060905
0.033115585
0.035459841
0.036390262
0.035349406
0.032347339
0.027809126
0.022058398
0.015418732
0.008435845
0.001796768
-0.004033394
-0.008896467
-0.01265697
-0.01487699
-0.01493464
-0.012630847
-0.008709544
-0.004546348
-0.001303299
0.000670976
0.001836709
0.003108642
0.00538615
0.009016847
0.013522566
0.017712148
0.020211102
0.02006786
0.017117075
0.011993641
0.006012581
0.000903707
-0.001690742
-0.000921171
0.002942427
0.008604834
0.014209323
0.017811116
0.017747632
0.013331198
0.005115508
-0.005336421
-0.016017877
-0.024943882
-0.03066431
-0.032866449
-0.032526063
-0.031126037
-0.029688704
-0.02837288
-0.027058395
-0.025870933
-0.024949184
-0.024115917
-0.022922995
-0.020973026
-0.017874773
-0.013194552
-0.006700267
0.001317373
0.009836893
0.017515166
0.023192296
0.026311054
0.027268244
0.027171145
0.027250956
0.027988465
0.028673087
0.027459443
0.022337451
0.012534595
-0.00078548
-0.015257262
-0.028533335
-0.039069681
-0.045879619
-0.048382959
-0.046333367
-0.039765957
-0.029005804
-0.014880828
0.00109204
0.016986703
0.031400406
0.043992227
0.055083016
0.064480713
0.071090135
0.073454839
0.070790693
0.063252286
0.051558285
0.036699921
0.019774521
0.001901836
-0.015732274
-0.031689992
-0.044410924
-0.052835375
-0.056853185
-0.057040957
-0.054046703
-0.048081912
-0.039074162
-0.027103315
-0.012864328
0.002228162
0.016273323
0.027322626
0.034249417
0.037292
0.03786614
0.037494227
0.036820631
0.035428529
0.032229965
0.026295477
0.017608847
0.007242667
-0.003145996
-0.011991341
-0.018009124
-0.020375921
-0.018813067
-0.013531836
-0.00513597
0.005376287
0.016559249
0.02666025
0.03403796
0.037780958
0.03778449
0.034275676
0.027538322
0.018173226
0.007389692
-0.003412736
-0.013415188
-0.022488287
-0.030520054
-0.036850381
-0.040417701
-0.040467161
-0.037091686
-0.03133004
-0.024881469
-0.019408179
-0.015754627
-0.013836668
-0.012951639
-0.012325418
-0.011458641
-0.009833479
-0.006820334
-0.002218799
0.003317282
0.00872495
0.013332857
0.017210963
0.021003906
0.025305901
0.030045219
0.034300644
0.036827221
0.036751159
0.033948648
0.02887398
0.022204606
0.014660851
0.006911495
-0.000528524
-0.007174616
-0.012449054
-0.015944167
-0.017822146
-0.018787313
-0.019575194
-0.020428809
-0.020965646
-0.020563763
-0.018637991
-0.014647482
-0.008433686
-0.000451269
0.008333855
0.017009837
0.025042039
0.032184338
0.038268711
0.043043415
0.046017383
0.046546139
0.044231755
0.039219718
0.032335323
0.024731297
0.017522627
0.011597879
0.007623639
0.005937346
0.006260119
0.007816605
0.009588647
0.010627622
0.010236381
0.008320663
0.005560755
0.00328533
0.0029496
0.005515463
0.010905089
0.017793339
0.024112906
0.027915855
0.028196661
0.02506693
0.01956045
0.012931971
0.006236209
0.000130273
-0.004795047
-0.007657718
-0.007477107
-0.004011376
0.001963856
0.008995729
0.015644661
0.020773182
0.023807578
0.024816847
0.024340658
0.022768428
0.019934221
0.0154726
0.009378589
0.002258981
-0.005073453
-0.012048051
-0.018512044
-0.024503597
-0.0297927
-0.033662023
-0.035278566
-0.034271913
-0.031084743
-0.02705638
-0.023788115
-0.022240241
-0.022367687
-0.023523674
-0.024868938
-0.025645896
-0.025394528
-0.023937871
-0.021387745
-0.018210324
-0.015296314
-0.013619603
-0.013627044
-0.015049712
-0.01725164
-0.019640755
-0.021752757
-0.023217606
-0.023821939
-0.023382477
-0.021635647
-0.018377133
-0.013916647
-0.009141362
-0.004918913
-0.00167806
0.00049459
0.001700899
0.001903344
0.000676057
-0.002752945
-0.009112016
-0.018271888
-0.028824667
-0.03857201
-0.045627538
-0.049321026
-0.050227792
-0.049281205
-0.046870626
-0.042672426
-0.036301364
-0.02788355
-0.017929268
-0.007065598
0.004060144
0.014693269
0.023985891
0.031198362
0.035786569
0.037269242
0.035217461
0.029723777
0.021940486
0.013764299
0.006951899
0.002336664
-0.000338771
-0.002042297
-0.003877448
-0.006631568
-0.010364876
-0.014437124
-0.018146186
-0.021272865
-0.023996747
-0.026482645
-0.028654228
-0.030483179
-0.032173279
-0.034017111
-0.036066489
-0.037980976
-0.039283797
-0.039409642
-0.037842502
-0.034330099
-0.02936912
-0.024171546
-0.020218017
-0.01873502
-0.019948603
-0.022750897
-0.02520435
-0.02530407
-0.021617487
-0.013917536
-0.00352015
0.007225864
0.01589986
0.020800667
0.021389418
0.018299458
0.013162426
0.008135556
0.005083657
0.004992608
0.007685016
0.012152093
0.016938411
0.02056424
0.021646952
0.019189856
0.013142474
0.004579274
-0.004787382
-0.01350865
-0.021046093
-0.027684211
-0.034052761
-0.040589388
-0.047052467
-0.052541764
-0.056124501
-0.0573747
-0.056380843
-0.053174993
-0.047439676
-0.03888172
-0.027711384
-0.01486557
-0.001695646
0.010317963
0.019819661
0.025718924
0.027478545
0.025465031
0.020923552
0.015551908
0.010696382
0.007033301
0.004895661
0.004525946
0.005935343
0.008754614
0.012192936
0.015133019
0.016298327
0.014658926
0.01000199
0.003063154
-0.004758683
-0.01199091
-0.017435195
-0.020471951
-0.021094325
-0.019602234
-0.016165041
-0.010580302
-0.002675015
0.007248063
0.018291055
0.029367555
0.039628127
0.048610718
0.056112135
0.062053639
0.066370621
0.068798599
0.068739183
0.065658002
0.059674961
0.05174125
0.042987651
0.034105798
0.025106237
0.015570059
0.005073161
-0.006435951
-0.018595214
-0.030514992
-0.040692486
-0.047317432
-0.04884271
-0.044593654
-0.034868629
-0.020735894
-0.003993241
0.01301748
0.027962394
0.03920365
0.046296111
0.049795559
0.050611862
0.04943018
0.046607275
0.042406184
0.037154124
0.031279585
0.025171824
0.019106617
0.013140009
0.00719872
0.001321718
-0.004329557
-0.00957707
-0.014120743
-0.017264927
-0.018021442
-0.015555624
-0.009926996
-0.002193539
0.006061657
0.013614245
0.020012984
0.025418136
0.030129619
0.034215788
0.037514721
0.039758083
0.040455128
0.038793675
0.034055968
0.025898943
0.014559785
0.000635277
-0.014917928
-0.030760611
-0.045140641
-0.056203862
-0.062552389
-0.063716408
-0.060420474
-0.054384388
-0.047571825
-0.041258517
-0.035675439
-0.03029245
-0.024551144
-0.018599687
-0.013353569
-0.010081777
-0.009576793
-0.011835247
-0.016316665
-0.022592022
-0.030599707
-0.040322163
-0.051367938
-0.062816297
-0.073590202
-0.082861949
-0.090104983
-0.094858429
-0.096618962
-0.094958736
-0.089741734
-0.081173345
-0.069630192
-0.055387033
-0.038745284
-0.020511826
-0.002283346
0.013924079
0.026425973
0.03443264
0.037981977
0.037647536
0.034105643
0.027943876
0.019612298
0.009357029
-0.002500816
-0.015375907
-0.028205019
-0.039730296
-0.049066599
-0.055948428
-0.060363848
-0.061891486
-0.059670558
-0.053179059
-0.042934069
-0.030552348
-0.017793573
-0.005453548
0.006820104
0.019628341
0.032856558
0.045355456
0.05517367
0.06023592
0.059151977
0.051820031
0.039428619
0.023766111
0.006773219
-0.009859538
-0.024630645
-0.03627031
-0.043854907
-0.047175945
-0.046811364
-0.043648982
-0.03822472
-0.030581187
-0.020488801
-0.007804483
0.007232925
0.023604999
0.039678065
0.053589883
0.063739058
0.068919977
0.068429605
0.062099382
0.050519454
0.035220937
0.018429523
0.002472825
-0.010910192
-0.020997918
-0.028292606
-0.033849293
-0.038399439
-0.041670641
-0.042415589
-0.039018916
-0.030448922
-0.016838731
0.000703413
0.020294716
0.039438471
0.055581233
0.066883779
0.07266839
0.073397495
0.070264609
0.064569873
0.057485497
0.049910163
0.042422776
0.035255379
0.028297169
0.021330607
0.014256988
0.007345022
0.00106554
-0.004084128
-0.007849508
-0.010211974
-0.011271085
-0.011022666
-0.00925496
-0.005505164
0.000901068
0.010650606
0.024095345
0.040810645
0.059270745
0.077008858
0.091337664
0.100365966
0.103533593
0.1014991
0.095556955
0.087343297
0.078422213
0.069953227
0.062189794
0.054450984
0.045733897
0.035484678
0.024128928
0.012806632
0.003004156
-0.0039403
-0.007081002
-0.006210905
-0.001872888
0.004680493
0.011852177
0.018016999
0.021704544
0.021742871
0.017383978
0.008592965
-0.003903258
-0.018852242
-0.035182624
-0.052258169
-0.069408921
-0.085447627
-0.099034856
-0.109301636
-0.115455268
-0.116346776
-0.110699889
-0.097803222
-0.078226098
-0.053994766
-0.027914631
-0.00252533
0.020606641
0.040892579
0.058269321
0.072680932
0.083991933
0.091860921
0.095446437
0.093499298
0.0850522
0.070003065
0.049062639
0.023491934
-0.005062262
-0.034541581
-0.062577303
-0.086824579
-0.105423205
-0.117330079
-0.122378729
-0.121024145
-0.114193002
-0.10317538
-0.089481359
-0.07462257
-0.059721871
-0.045196513
-0.030850528
-0.016518356
-0.002678428
0.009474137
0.018774569
0.02479261
0.028199664
0.030584013
0.033766787
0.038751424
0.045187904
0.051525037
0.055783947
0.056474788
0.053299728
0.047175755
0.039644207
0.032129358
0.025456663
0.019864268
0.015408699
0.012279979
0.010839156
0.011173428
0.012834979
0.014948737
0.016705251
0.017902188
0.019103303
0.021491458
0.026471977
0.035033682
0.047141993
0.061515181
0.076061799
0.088636391
0.097724488
0.102675457
0.103416821
0.100210974
0.093555673
0.084246132
0.073119636
0.060804497
0.047360668
0.032590737
0.016442782
-0.000915869
-0.019190278
-0.037894462
-0.056201147
-0.072922064
-0.086423431
-0.094482659
-0.094966229
-0.086907105
-0.071037657
-0.049292869
-0.024105108
0.002153374
0.027220912
0.048789591
0.064737082
0.07373348
0.075701438
0.071789666
0.063628842
0.052521463
0.039146477
0.024058007
0.008170472
-0.007484646
-0.022111813
-0.03538178
-0.047269334
-0.058079746
-0.068184284
-0.077663936
-0.085948039
-0.092044774
-0.095088324
-0.094649824
-0.090807693
-0.08395595
-0.074808336
-0.064220765
-0.052847615
-0.041148854
-0.029622453
-0.018956514
-0.00976736
-0.002426261
0.00307037
0.007109165
0.010043141
0.011779856
0.011713374
0.009294121
0.004535427
-0.001850358
-0.00895117
-0.016127135
-0.022991673
-0.029121806
-0.033652576
-0.035416589
-0.033685974
-0.028556331
-0.020697082
-0.010710149
0.000949747
0.013730359
0.026903385
0.039935097
0.052496086
0.064340227
0.075220169
0.08474232
0.092058475
0.095909923
0.094790546
0.087604733
0.074287662
0.056339883
0.036502566
0.017851269
0.002768683
-0.007365613
-0.012259786
-0.012491723
-0.009205319
-0.003768695
0.002384241
0.007818937
0.011359706
0.012484757
0.011371213
0.008682341
0.005190174
0.001443965
-0.002279922
-0.00600338
-0.009844492
-0.013789021
-0.017404996
-0.019853579
-0.020101359
-0.017649081
-0.012909926
-0.007262562
-0.002549047
-0.000390157
-0.001555624
-0.005576116
-0.010850822
-0.015142326
-0.016424646
-0.013619031
-0.006719057
0.00355907
0.016172892
0.029917333
0.043389852
0.055067203
0.06393551
0.06983842
0.073166846
0.074318179
0.073476558
0.070553124
0.065159266
0.056808413
0.045475569
0.031995289
0.017759033
0.004078291
-0.00821388
-0.01869386
-0.027051454
-0.03312003
-0.03701328
-0.039206909
-0.040371997
-0.04100261
-0.041196595
-0.040778006
-0.039667355
-0.037950286
-0.035580658
-0.032162201
-0.027279753
-0.021033785
-0.014212764
-0.008090016
-0.003992554
-0.002569725
-0.00353173
-0.005953015
-0.008834373
-0.011541871
-0.013922421
-0.016032869
-0.017589998
-0.017735381
-0.015490898
-0.010461782
-0.003211949
0.005122843
0.013378254
0.020703938
0.026734511
0.031459376
0.034994153
0.037452266
0.039018925
0.039850696
0.039661475
0.037540534
0.0323344
0.023431621
0.011416188
-0.001979358
-0.014583707
-0.024749696
-0.031699348
-0.035140559
-0.034920133
-0.031276268
-0.025121082
-0.017725597
-0.009993474
-0.001889653
0.007412019
0.018984777
0.033227404
0.04919085
0.064607132
0.076720093
0.08346291
0.084250147
0.080105366
0.072954452
0.064473045
0.055577224
0.046342142
0.036374636
0.025224161
0.012622435
-0.001436753
-0.01684035
-0.032982044
-0.048427714
-0.061066749
-0.068845012
-0.07067915
-0.066950015
-0.05940856
-0.050258588
-0.041167709
-0.033072718
-0.026383533
-0.021179108
-0.017179759
-0.0138759
-0.010476655
-0.006308428
-0.001330644
0.003618501
0.007308828
0.008676466
0.007397948
0.004080228
-8.76246E-05
-0.003985856
-0.007056384
-0.009309271
-0.01104497
-0.012536689
-0.013782874
-0.014526271
-0.014303701
-0.012644973
-0.009152376
-0.003851603
0.002727579
0.009809494
0.016590367
0.022325891
0.026348732
0.027993056
0.026843861
0.023081002
0.017550863
0.011462428
0.00582154
0.001279851
-0.001640851
-0.002533323
-0.001380115
0.001116271
0.003634764
0.00481843
0.003983714
0.001515913
-0.001177884
-0.002500775
-0.001440599
0.001807641
0.005855108
0.00897151
0.00987699
0.008009346
0.003200765
-0.004589273
-0.014920768
-0.026562788
-0.037550375
-0.045778807
-0.04968223
-0.048669693
-0.043315019
-0.035277896
-0.026682048
-0.019254503
-0.013542691
-0.008911504
-0.004225933
0.001277975
0.007402059
0.012914425
0.016304246
0.016632802
0.013897255
0.008615487
0.00127348
-0.007715477
-0.017972888
-0.028936653
-0.03995796
-0.050225538
-0.058738896
-0.06448186
-0.066713869
-0.065234782
-0.060373905
-0.052680487
-0.04269682
-0.030957863
-0.018322045
-0.006054714
0.00452504
0.012577095
0.01811601
0.021672838
0.023906027
0.025377567
0.026417298
0.027025701
0.026813358
0.025306654
0.022469296
0.018946296
0.015675949
0.013378848
0.012340886
0.01252454
0.013496393
0.014653078
0.015398988
0.015460864
0.014987192
0.014587445
0.015087985
0.01715936
0.021096829
0.026574404
0.032751537
0.038602202
0.043395849
0.046845568
0.049147111
0.050905505
0.052853067
0.055251816
0.057630172
0.059152509
0.059006646
0.056516632
0.051217896
0.04300622
0.032268933
0.019716564
0.006294364
-0.007005202
-0.019252784
-0.029533426
-0.037060481
-0.041516153
-0.043559319
-0.044754815
-0.046793753
-0.05039924
-0.054688869
-0.057718287
-0.057791193
-0.054364545
-0.048047919
-0.040115282
-0.032070449
-0.025214901
-0.020088307
-0.016320522
-0.013078062
-0.009728707
-0.006119689
-0.002471328
0.000856829
0.003408616
0.004745746
0.004810889
0.004006684
0.002765423
0.000994234
-0.001943919
-0.006484753
-0.012352708
-0.018650224
-0.024524762
-0.029725169
-0.034653653
-0.039902556
-0.045653286
-0.051345564
-0.05573299
-0.057619053
-0.056565732
-0.053148131
-0.048398217
-0.043302244
-0.038306259
-0.033189086
-0.027120988
-0.019176464
-0.009050353
0.002559393
0.014237228
0.024596881
0.032874883
0.03910137
0.043767406
0.047302126
0.04982993
0.051363716
0.051844821
0.051056562
0.048419767
0.043291298
0.03556624
0.026062661
0.016383083
0.008157059
0.002407242
-0.000684373
-0.00164873
-0.001413843
-0.00104112
-0.001341673
-0.002646465
-0.004997196
-0.008221239
-0.011991055
-0.015657832
-0.018386959
-0.019464641
-0.018756469
-0.016870199
-0.014861512
-0.013689735
-0.013758042
-0.014679799
-0.015629121
-0.015845055
-0.015209892
-0.014161758
-0.013072032
-0.011814924
-0.010168078
-0.008493879
-0.007754655
-0.008779447
-0.011460182
-0.014579097
-0.01642806
-0.015820462
-0.012771558
-0.008298436
-0.003728107
-1.53512E-05
0.002578187
0.00434584
0.005763955
0.006951579
0.007684428
0.007643906
0.006646248
0.004732352
0.00216338
-0.00061312
-0.003276033
-0.005971651
-0.009315653
-0.014066478
-0.020718724
-0.029216936
-0.038996502
-0.049255678
-0.059097442
-0.067683384
-0.074156308
-0.077479162
-0.076572285
-0.070947986
-0.061123238
-0.048425054
-0.03435238
-0.020124743
-0.006624552
0.005492259
0.015610868
0.023145038
0.027748818
0.029474557
0.028841479
0.026757524
0.024237102
0.021989192
0.020021073
0.017814862
0.014717411
0.010352523
0.004878002
-0.000875989
-0.005682962
-0.008441901
-0.008612547
-0.006370311
-0.002437769
0.002274782
0.007019022
0.011402804
0.015307082
0.018677472
0.02128102
0.022748491
0.022642185
0.020590084
0.016312716
0.009804782
0.001324286
-0.008603018
-0.019033861
-0.028510407
-0.035519417
-0.039120673
-0.0392751
-0.036656348
-0.032160262
-0.026494322
-0.019888164
-0.012195816
-0.003352563
0.006026934
0.014880465
0.022248166
0.027709252
0.03111877
0.032437805
0.031753126
0.029361441
0.025890366
0.0221577
0.01882157
0.016159519
0.01383769
0.011070453
0.007008159
0.001299932
-0.005698642
-0.012791479
-0.018117891
-0.0198507
-0.017207702
-0.010731456
-0.001794367
0.008273501
0.018435578
0.027782799
0.035284641
0.040183364
0.042467031
0.042926784
0.042848635
0.043399172
0.045077651
0.0474339
0.049114411
0.048583198
0.045010683
0.038915822
0.031808264
0.02542719
0.020908303
0.018499115
0.017770707
0.017900192
0.01794826
0.016973836
0.014137601
0.008820717
0.000916986
-0.00878309
-0.018645999
-0.027017457
-0.033032934
-0.036873462
-0.03946684
-0.042108822
-0.045770351
-0.050565443
-0.055384034
-0.058386366
-0.057954289
-0.053480686
-0.045520483
-0.035389077
-0.024680157
-0.014830307
-0.006819359
-0.000921322
0.003465512
0.007535139
0.012346183
0.018031232
0.023786618
0.028442913
0.0310311
0.030990366
0.028178754
0.022961646
0.016326688
0.009481953
0.003491417
-0.000830383
-0.002898814
-0.002604198
-0.000608568
0.00188514
0.003822638
0.004966209
0.005966218
0.007729269
0.010592323
0.014206803
0.017884393
0.02095428
0.022755714
0.022829691
0.020956534
0.01733847
0.012487014
0.006913518
0.000873419
-0.005588428
-0.012372407
-0.019243689
-0.025744183
-0.031171922
-0.034649421
-0.035401862
-0.033231354
-0.028852281
-0.023501623
-0.0182797
-0.013886178
-0.010776257
-0.009253442
-0.009362481
-0.010883374
-0.013505605
-0.016796882
-0.020146665
-0.022982793
-0.024939829
-0.025900976
-0.025851031
-0.024789728
-0.022837934
-0.020516528
-0.018752457
-0.018495736
-0.020078076
-0.022872345
-0.025273558
-0.025207934
-0.021275072
-0.013736351
-0.004423818
0.004159396
0.01010914
0.012736401
0.012327019
0.009432867
0.004637078
-0.001295325
-0.007555801
-0.013422526
-0.018329011
-0.021757747
-0.023469519
-0.023648569
-0.022722051
-0.020907771
-0.018089948
-0.013945165
-0.008250908
-0.001312606
0.00611173
0.0130837
0.018767037
0.022499064
0.023924836
0.022999176
0.019886415
0.014925706
0.008628991
0.001499059
-0.006284663
-0.015042007
-0.025081774
-0.0359645
-0.046334427
-0.054425775
-0.059031647
-0.060104083
-0.058778517
-0.056701632
-0.055013681
-0.053557345
-0.051146658
-0.046496786
-0.039054465
-0.029039908
-0.017187306
-0.004393573
0.008389508
0.02003924
0.029178402
0.034517609
0.035284827
0.031670402
0.0248732
0.016576517
0.008126742
0.000323531
-0.006403018
-0.011954252
-0.016682813
-0.021021261
-0.024974251
-0.027987664
-0.029211366
-0.027671309
-0.02270107
-0.014379387
-0.003805406
0.00729513
0.017259213
0.025124034
0.030822201
0.034649401
0.036898753
0.037581821
0.036611674
0.033820878
0.029152479
0.022766474
0.015050779
0.006340375
-0.002966169
-0.012118068
-0.019849815
-0.024937436
-0.026919255
-0.026275096
-0.023841763
-0.020276152
-0.015814482
-0.010543041
-0.004783906
0.000923626
0.006281031
0.011442789
0.01666787
0.02194605
0.02697586
0.031147992
0.033486255
0.033125957
0.030002651
0.025099485
0.02013883
0.016847661
0.016345677
0.018784522
0.023534546
0.029475996
0.035281057
0.039636738
0.041643983
0.041141459
0.038954088
0.036452025
0.034759361
0.034112046
0.033823048
0.032820254
0.030309095
0.026148951
0.020804875
0.015096969
0.009922096
0.00625516
0.005358139
0.008377763
0.015660678
0.026259868
0.038234352
0.049436748
0.058168825
0.063505032
0.065359937
0.064262183
0.060919999
0.056112594
0.050643155
0.045285698
0.040462345
0.036090287
0.031939781
0.028117616
0.02503162
0.023132393
0.022759944
0.02430262
0.028070455
0.033947295
0.04117347
0.048493693
0.054793351
0.059641489
0.063208914
0.065914967
0.067942499
0.069202975
0.06961953
0.069209774
0.068001489
0.066105315
0.063849915
0.061830038
0.060481293
0.060064525
0.060833401
0.063043465
0.066537665
0.070337243
0.072909048
0.072975796
0.070100591
0.064793555
0.058277804
0.051988372
0.046915578
0.043291359
0.040815852
0.038886169
0.036729153
0.0333836
0.028006659
0.020361255
0.011195656
0.002056392
-0.005412049
-0.010349953
-0.013112695
-0.0148773
-0.016904567
-0.020108272
-0.024890946
-0.031094468
-0.038081585
-0.044998848
-0.05107856
-0.055724096
-0.058693403
-0.060408388
-0.061903479
-0.064234517
-0.0676943
-0.071486171
-0.074102568
-0.07411108
-0.070698457
-0.063831618
-0.054253851
-0.043205615
-0.031986785
-0.021563862
-0.012619919
-0.005815706
-0.001800677
-0.000836959
-0.002511155
-0.005957983
-0.010452835
-0.01583047
-0.022424424
-0.03052107
-0.040115698
-0.050897847
-0.062219558
-0.073040996
-0.082060466
-0.088013584
-0.09011718
-0.088331324
-0.083098853
-0.075301642
-0.066410855
-0.058166471
-0.05189149
-0.048010228
-0.045963049
-0.044448526
-0.041996568
-0.037757523
-0.031660629
-0.02422061
-0.016298037
-0.009107994
-0.003986596
-0.001984969
-0.003382479
-0.007467736
-0.01267874
-0.017182639
-0.019775214
-0.020254611
-0.019065488
-0.01692196
-0.014705957
-0.013170561
-0.012575223
-0.012591764
-0.01289698
-0.013465019
-0.014500465
-0.016062093
-0.018110986
-0.020670482
-0.023893726
-0.027930862
-0.032717818
-0.037818341
-0.042560976
-0.046347333
-0.048747582
-0.049518546
-0.048680726
-0.046588048
-0.043918552
-0.041294821
-0.039131753
-0.037534636
-0.036227856
-0.034634273
-0.032075419
-0.028092239
-0.022817803
-0.016893752
-0.011031793
-0.005852799
-0.002269475
-0.001395579
-0.003919748
-0.009346527
-0.016099354
-0.022100754
-0.025554327
-0.025508292
-0.022133082
-0.016500115
-0.010158169
-0.004639805
-0.001051929
0.000114553
-0.000998882
-0.0037696
-0.007234789
-0.010445454
-0.012818672
-0.014212595
-0.014829879
-0.014949407
-0.01474948
-0.014238877
-0.013284581
-0.011725471
-0.009366064
-0.005952797
-0.001200634
0.005103413
0.012913953
0.021932887
0.031558774
0.040867989
0.048905808
0.05508872
0.059183237
0.061014376
0.06034913
0.05718161
0.051853272
0.045180738
0.038350298
0.032531537
0.028232115
0.025064115
0.022220174
0.019137605
0.015702339
0.012223983
0.009063475
0.006588928
0.005208705
0.005268279
0.006652833
0.008571007
0.009890204
0.009755152
0.008131433
0.00572294
0.003729664
0.003415241
0.005639331
0.010362004
0.016565155
0.022675006
0.027279167
0.029810134
0.030791088
0.031266362
0.03202801
0.033418129
0.035392025
0.037537104
0.039148241
0.039349398
0.037508568
0.0335051
0.027833325
0.021632265
0.016337382
0.012895532
0.011386097
0.011134411
0.011242433
0.010879569
0.009384266
0.006556276
0.002996022
-6.58328E-05
-0.001557444
-0.001390811
-0.000291186
0.000693513
0.000539242
-0.001729439
-0.006781843
-0.014376666
-0.022960042
-0.030074769
-0.033378035
-0.031497327
-0.024428954
-0.013428842
-0.000501295
0.012397936
0.024010355
0.033902544
0.042262655
0.049479033
0.055986434
0.061931684
0.067080545
0.070861338
0.072202645
0.069609912
0.061686698
0.047877009
0.029156713
0.0079517
-0.012743246
-0.030281912
-0.043051608
-0.050566459
-0.05301997
-0.050936768
-0.045070047
-0.036500911
-0.026454403
-0.015839801
-0.005039243
0.006003959
0.01732706
0.028621578
0.038968062
0.046980403
0.051259006
0.05115404
0.047077992
0.040162979
0.031804369
0.023162864
0.014964087
0.007354814
2.81136E-05
-0.007465809
-0.015538746
-0.02441578
-0.033922679
-0.043215841
-0.050944859
-0.055801672
-0.056978755
-0.054373708
-0.0484503
-0.039994748
-0.029839359
-0.01861432
-0.006826914
0.005016054
0.016335197
0.026576019
0.035245151
0.041645338
0.044953425
0.044373022
0.039426391
0.030451081
0.018593447
0.005451783
-0.007550868
-0.019119022
-0.028102094
-0.033685227
-0.035859376
-0.035295996
-0.03274828
-0.028557468
-0.022767346
-0.015560658
-0.007492649
0.000620378
0.0078723
0.013390879
0.016486084
0.016654753
0.013713231
0.007779118
-0.0005963
-0.010286312
-0.01983956
-0.02795906
-0.034014842
-0.038057116
-0.040653973
-0.042415152
-0.043718026
-0.044417801
-0.043909716
-0.04151477
-0.036944981
-0.030266403
-0.021430269
-0.010253784
0.003277722
0.018693896
0.034922091
0.050163873
0.062439935
0.070384137
0.073745109
0.073110537
0.069235807
0.062821226
0.054935053
0.046893273
0.039595959
0.033152042
0.027004456
0.020366017
0.012561095
0.00328758
-0.007179502
-0.017670939
-0.026333591
-0.031190186
-0.031006102
-0.02586495
-0.017158083
-0.006935249
0.002874133
0.010988765
0.016774393
0.020252321
0.022028701
0.023053334
0.024296148
0.026364257
0.029248829
0.032465597
0.03536109
0.037325998
0.037864437
0.036622801
0.033453621
0.028359733
0.021142014
0.011345422
-0.001044707
-0.014921683
-0.028051247
-0.037824016
-0.042328237
-0.041023812
-0.03484925
-0.025523708
-0.014753713
-0.003914079
0.00566449
0.012808979
0.017037103
0.018710335
0.018756636
0.018195716
0.01772788
0.017440809
0.016743659
0.01487414
0.011502144
0.006973623
0.002178747
-0.001661939
-0.003229931
-0.001642448
0.003083222
0.009978542
0.017584392
0.024580022
0.030091373
0.033704457
0.03519114
0.034532205
0.032060705
0.02851372
0.024890673
0.02199534
0.020246739
0.019462767
0.018865287
0.017435715
0.014630528
0.010804134
0.007060441
0.004904068
0.005635209
0.009595963
0.015777648
0.022173926
0.026828188
0.028680366
0.027717131
0.024645051
0.020385665
0.015860244
0.012006545
0.009616892
0.008919849
0.009550997
0.01062054
0.010896478
0.009059719
0.004178126
-0.003793585
-0.013632461
-0.023102582
-0.029996346
-0.03322264
-0.032992041
-0.030405728
-0.026904032
-0.023832274
-0.022091864
-0.02182112
-0.022575063
-0.023831848
-0.025406963
-0.027281621
-0.029157563
-0.030583762
-0.03124467
-0.031314415
-0.031132525
-0.030869273
-0.030155423
-0.02819041
-0.024291002
-0.018503983
-0.011917416
-0.006371756
-0.003763927
-0.005046139
-0.009769934
-0.016321496
-0.022889865
-0.028491624
-0.033218147
-0.03751168
-0.041276358
-0.043691005
-0.043636941
-0.040435698
-0.034487718
-0.027016118
-0.019178226
-0.011462003
-0.00392419
0.003256217
0.009423926
0.013518068
0.014653984
0.012685222
0.00845683
0.003481669
-0.000482454
-0.002094074
-0.00111301
0.001594385
0.004527723
0.006205774
0.005612525
0.002202416
-0.00389603
-0.011512424
-0.018461377
-0.02242732
-0.022236171
-0.01834506
-0.012617563
-0.007450665
-0.004826776
-0.005484369
-0.008826764
-0.013361496
-0.017398417
-0.019464865
-0.018609915
-0.014742035
-0.008829333
-0.002837196
0.001014569
0.001347564
-0.001695934
-0.006850148
-0.012577593
-0.017872424
-0.022264772
-0.025430365
-0.026924384
-0.026045774
-0.022051993
-0.014677489
-0.004576965
0.006820383
0.017797749
0.026910304
0.033387568
0.037112473
0.038373697
0.037296658
0.033644013
0.027085225
0.017626077
0.00587336
-0.007164938
-0.020395028
-0.032951896
-0.044476208
-0.05515633
-0.065338694
-0.074975447
-0.083558394
-0.090471481
-0.095167225
-0.097176023
-0.096035288
-0.091154176
-0.081951426
-0.068322018
-0.051019945
-0.031466645
-0.011179262
0.008860286
0.02821173
0.046449416
0.062541699
0.07489398
0.081956516
0.083060316
0.078657637
0.069960834
0.058581476
0.04621945
0.034382159
0.023891418
0.014810712
0.006590414
-0.001581922
-0.010498993
-0.020469655
-0.030965157
-0.04065763
-0.047909172
-0.051528035
-0.051328638
-0.048174175
-0.043312116
-0.037834218
-0.032647836
-0.028558938
-0.026116457
-0.025440133
-0.026207408
-0.027699987
-0.028787413
-0.028217452
-0.025206827
-0.019975003
-0.013615129
-0.007404276
-0.002151628
0.002070714
0.00566437
0.009170026
0.012812716
0.016495821
0.019900153
0.022545245
0.023804337
0.023065871
0.020214492
0.01585132
0.011078978
0.00691332
0.003849322
0.001694657
-0.000128991
-0.002141379
-0.004681179
-0.007668527
-0.010630288
-0.012822156
-0.013659551
-0.012886983
-0.010654116
-0.007227788
-0.002746637
0.002595619
0.008462824
0.014346944
0.019532845
0.023293509
0.025351823
0.025975587
0.025833097
0.025692105
0.026000747
0.026577457
0.026741304
0.025843692
0.023753904
0.020799854
0.017480958
0.014427026
0.012239339
0.011368333
0.012002908
0.013949722
0.016699561
0.019540772
0.021853715
0.023338258
0.024088398
0.024452226
0.024897899
0.025614585
0.026228872
0.025821365
0.023488831
0.01875653
0.01177466
0.003065014
-0.006549899
-0.016112836
-0.024837042
-0.032261856
-0.038156625
-0.042386139
-0.044927703
-0.04591915
-0.045792398
-0.045217563
-0.044852558
-0.044942595
-0.045392874
-0.04606615
-0.046892301
-0.047868973
-0.048994292
-0.050221367
-0.051375805
-0.052040407
-0.05148152
-0.048704005
-0.043026718
-0.034315999
-0.0230938
-0.010528209
0.001873694
0.012954204
0.022177614
0.029399666
0.034247108
0.036121125
0.034700064
0.030385976
0.024266656
0.017618961
0.011388624
0.005985561
0.001402547
-0.002571425
-0.006337389
-0.010370672
-0.015028896
-0.020091042
-0.024844385
-0.028460899
-0.030279461
-0.03007354
-0.02795699
-0.024163728
-0.018997473
-0.012894263
-0.006469938
-0.000244684
0.005611977
0.011226851
0.01684044
0.022609475
0.028421867
0.033828677
0.038258441
0.041193114
0.042189111
0.040992868
0.037634308
0.032699616
0.027094324
0.021629864
0.016659306
0.012238588
0.008228643
0.0043196
4.12132E-05
-0.005280915
-0.01224796
-0.020891555
-0.030311146
-0.039053233
-0.045626152
-0.049103493
-0.049424554
-0.047431277
-0.044324349
-0.041001596
-0.037720541
-0.034346454
-0.030838709
-0.027403226
-0.024096533
-0.020697129
-0.016859544
-0.012443429
-0.007591383
-0.002691054
0.001703113
0.005138431
0.007346726
0.008145307
0.007529839
0.005759183
0.003399239
0.001129704
-0.000513714
-0.001140098
-0.000317212
0.00227515
0.006466821
0.011659466
0.017153367
0.022211656
0.026065138
0.028159583
0.028495686
0.027592509
0.026130284
0.024738877
0.023911173
0.023822423
0.024445543
0.025785991
0.028021481
0.031400114
0.035988265
0.041324417
0.046504909
0.05069278
0.053548019
0.05538173
0.05692896
0.058873581
0.061310979
0.06364694
0.065068909
0.065209952
0.064276956
0.06261705
0.060257374
0.056901222
0.052339245
0.046970173
0.041751997
0.037739164
0.035700604
0.035783413
0.037174501
0.038140362
0.036863668
0.032435939
0.025188623
0.0161031
0.006094488
-0.00411705
-0.013623301
-0.021358472
-0.02676421
-0.030398654
-0.033707488
-0.03792571
-0.043230658
-0.048757481
-0.053192814
-0.055303318
-0.054364706
-0.050298611
-0.043432573
-0.034225861
-0.023078438
-0.010452625
0.002788759
0.015385772
0.025946098
0.033311979
0.036903921
0.036795258
0.033836658
0.029456514
0.025155485
0.021806077
0.01932848
0.01705354
0.014299418
0.010881869
0.007266052
0.004260775
0.002588934
0.002575711
0.004160353
0.006890173
0.010027663
0.012855174
0.014976971
0.016427688
0.017484546
0.018633686
0.020338554
0.02275406
0.025408088
0.027240354
0.027028654
0.023824363
0.017202735
0.007300322
-0.005053836
-0.018220764
-0.029852724
-0.037693136
-0.040512834
-0.038493492
-0.033109968
-0.026627513
-0.021262506
-0.01829716
-0.017606754
-0.017943926
-0.01776541
-0.016125258
-0.01312892
-0.009609025
-0.006437436
-0.003999985
-0.002098563
-0.000395837
0.001151496
0.002254172
0.002623354
0.002178644
0.000899272
-0.001167711
-0.003862255
-0.006755977
-0.009164842
-0.010309805
-0.009740642
-0.007536843
-0.004289997
-0.000997011
0.001243828
0.001671246
5.96769E-05
-0.003148739
-0.00701528
-0.010733922
-0.014178286
-0.017757755
-0.021781453
-0.025961025
-0.029565708
-0.031889252
-0.032866459
-0.033326746
-0.034385584
-0.03631682
-0.038168354
-0.03836887
-0.035779721
-0.030386881
-0.023220927
-0.015774592
-0.009475737
-0.005312113
-0.003629298
-0.004316703
-0.006889151
-0.010366384
-0.013352765
-0.014627536
-0.013845547
-0.011657645
-0.009403368
-0.008575238
-0.01010962
-0.013900155
-0.018815634
-0.023144713
-0.025327266
-0.024697617
-0.021675907
-0.017428779
-0.01298713
-0.00843564
-0.003186039
0.003256488
0.010854897
0.019254727
0.027886707
0.035890964
0.042152937
0.045600783
0.045564971
0.042045183
0.035744026
0.02782659
0.019479004
0.011727398
0.005566967
0.001792385
0.000574944
0.001244525
0.002505003
0.002930764
0.00151179
-0.001656909
-0.005177554
-0.007029142
-0.005508788
-3.87615E-05
0.008623996
0.01874839
0.02808528
0.034290836
0.035488525
0.030970816
0.021732954
0.010089222
-0.001212573
-0.010142434
-0.015876621
-0.018601408
-0.019006507
-0.017886057
-0.016205063
-0.015075407
-0.015565509
-0.018266907
-0.022952
-0.028598348
-0.033901154
-0.037926514
-0.040238764
-0.040837475
-0.039995747
-0.038323479
-0.036454067
-0.034449657
-0.031548654
-0.026677713
-0.019243959
-0.00969617
0.000784238
0.010842257
0.019340149
0.025584459
0.029348764
0.030673101
0.029872107
0.027767225
0.025777213
0.025233368
0.026617388
0.029399133
0.032422396
0.034567746
0.035380623
0.035057475
0.033906942
0.031831874
0.028321506
0.023098296
0.016530624
0.009470012
0.002686944
-0.003427828
-0.008730847
-0.013305993
-0.017286067
-0.020791349
-0.023887783
-0.026575369
-0.028590269
-0.029421986
-0.028560934
-0.025681019
-0.020685786
-0.013891316
-0.006174613
0.001183451
0.007052527
0.010804945
0.012236656
0.01153956
0.009435052
0.007081855
0.005498445
0.005176851
0.006204056
0.008532686
0.012017628
0.01626256
0.020471789
0.023670784
0.025227004
0.025247559
0.024586328
0.024564488
0.026278346
0.029963052
0.034893888
0.039765256
0.043311966
0.044710812
0.043941401
0.041708748
0.038813954
0.03584208
0.033164931
0.031179524
0.030081291
0.029475409
0.028169594
0.024701086
0.018094178
0.008336612
-0.003724694
-0.01675432
-0.029212856
-0.039419577
-0.045995493
-0.048485563
-0.047854736
-0.046036873
-0.044822377
-0.044958606
-0.04588282
-0.04601664
-0.043356029
-0.036215071
-0.023995268
-0.007684534
0.010456912
0.027599793
0.041267154
0.049667465
0.051961354
0.048296397
0.039764889
0.028066556
0.015123805
0.002859575
-0.007214075
-0.014468084
-0.019347697
-0.022948688
-0.026339795
-0.029867828
-0.033087378
-0.034965195
-0.034455609
-0.030921744
-0.02436162
-0.015268122
-0.004638851
0.006095122
0.015282938
0.021798904
0.02560919
0.027801217
0.029672504
0.031849062
0.034001959
0.035265703
0.034945018
0.032658248
0.028215263
0.02144445
0.012345116
0.001226598
-0.011179964
-0.023563134
-0.034314342
-0.042181193
-0.046770363
-0.048477799
-0.047954563
-0.04568535
-0.041935125
-0.037021951
-0.031600957
-0.02666589
-0.023248289
-0.021829156
-0.021791954
-0.02150135
-0.01951273
-0.015546411
-0.010578208
-0.006033948
-0.002892334
-0.00124549
-0.000443104
6.46112E-05
0.000104117
-0.00098721
-0.003426052
-0.006436521
-0.008600819
-0.008937886
-0.007374817
-0.004568238
-0.001403877
0.001397831
0.003514757
0.004982387
0.005865492
0.006172207
0.006047218
0.005750992
0.005619901
0.005991868
0.007013665
0.008539001
0.010150303
0.011481707
0.01243017
0.013025294
0.01317121
0.012581008
0.010936948
0.008080104
0.004257082
0.000271495
-0.002911117
-0.004667797
-0.004810127
-0.003297854
-0.000272773
0.003740328
0.007908446
0.011422613
0.013929596
0.015472327
0.01637984
0.017049528
0.017857371
0.019125608
0.021159884
0.02413802
0.027855219
0.031636705
0.034595198
0.036058548
0.035857444
0.034196469
0.031592653
0.028814389
0.02664324
0.025537941
0.025435919
0.025845784
0.025967615
0.025076909
0.022714717
0.018803102
0.013480383
0.00706248
-4.7377E-05
-0.007390455
-0.014264948
-0.019699109
-0.022801644
-0.02313978
-0.020862004
-0.016228194
-0.009457814
-0.000970415
0.008327612
0.017311378
0.025028619
0.031053358
0.035520806
0.039029354
0.042225565
0.045564107
0.049122918
0.052539932
0.055112115
0.056023055
0.054635235
0.050646862
0.044049267
0.035145898
0.024666397
0.013565384
0.002666226
-0.007672814
-0.017445527
-0.02687641
-0.036238778
-0.045372796
-0.053726911
-0.060584169
-0.065242122
-0.067070371
-0.065673665
-0.061152208
-0.054273914
-0.046437737
-0.039284363
-0.033949923
-0.030626049
-0.028683464
-0.027328349
-0.026106785
-0.025057047
-0.024403738
-0.023963203
-0.023035831
-0.020891393
-0.017537382
-0.013548636
-0.009505826
-0.005730281
-0.002139355
0.001714555
0.006343391
0.011923205
0.018119341
0.024408563
0.030238568
0.035090187
0.038452925
0.039799689
0.038635508
0.034588521
0.027614087
0.018148299
0.007162155
-0.004094038
-0.014417772
-0.022905656
-0.028956195
-0.032254591
-0.032901582
-0.031663477
-0.029764194
-0.028324556
-0.027922773
-0.028634909
-0.02993232
-0.030799688
-0.030241819
-0.027938508
-0.024380018
-0.020447636
-0.016973722
-0.014735182
-0.014378206
-0.016169471
-0.019590341
-0.023641235
-0.027203095
-0.029308885
-0.029332274
-0.027314106
-0.023987608
-0.020396898
-0.017273862
-0.014807508
-0.012751391
-0.010720325
-0.008245136
-0.004841717
-0.000259451
0.005421263
0.011831563
0.018436706
0.024688349
0.029930186
0.033569662
0.035164581
0.034646215
0.032119102
0.027775196
0.021719945
0.014124855
0.005554593
-0.003032208
-0.010598712
-0.016271393
-0.019378745
-0.019531779
-0.0171144
-0.013392062
-0.010080713
-0.008500889
-0.00882634
-0.010112298
-0.011004985
-0.010419442
-0.007758029
-0.002914814
0.003677803
0.011085598
0.017896822
0.02247427
0.02346047
0.020373564
0.013889396
0.0055644
-0.002808236
-0.009827096
-0.014818154
-0.017894034
-0.019641296
-0.02088957
-0.02244606
-0.024685085
-0.027127088
-0.028607247
-0.028084173
-0.025134566
-0.019890106
-0.012851922
-0.004901727
0.002608574
0.00832922
0.011528054
0.012555953
0.012686401
0.013568115
0.016558673
0.022041708
0.028918131
0.034956358
0.037751912
0.035886675
0.029559611
0.020422005
0.011009586
0.003977504
0.001226537
0.003211621
0.008802031
0.015784009
0.021723423
0.02475252
0.024071161
0.020081665
0.014270878
0.00868416
0.005346315
0.00563221
0.009776137
0.016662304
0.024309425
0.030660097
0.034229346
0.034414982
0.031547594
0.026672423
0.021005359
0.015390485
0.010154537
0.00505744
-0.000671823
-0.007903456
-0.017133933
-0.027910889
-0.038706044
-0.047595335
-0.053035601
-0.054327981
-0.051538529
-0.045622453
-0.038273271
-0.031526761
-0.027126653
-0.02598929
-0.027890125
-0.031282142
-0.033775637
-0.033198712
-0.028881196
-0.02202399
-0.015042279
-0.010418423
-0.009710516
-0.012995532
-0.018949293
-0.025308742
-0.029812
-0.031041591
-0.028806957
-0.023905932
-0.017597334
-0.011192333
-0.005722358
-0.001350029
0.002832168
0.008282604
0.016046521
0.026117118
0.037409546
0.048217064
0.056876878
0.062032909
0.062608282
0.058169847
0.049133624
0.036869019
0.023280398
0.010304833
-0.000550486
-0.008583541
-0.014028141
-0.01787691
-0.021241839
-0.024702959
-0.028014736
-0.030327094
-0.030709018
-0.028684002
-0.024282075
-0.017816909
-0.009706346
-0.000600269
0.008502489
0.016561558
0.022869779
0.02721925
0.029951801
0.031627763
0.032529177
0.032428333
0.030759975
0.027160487
0.021919187
0.015957721
0.010405155
0.00604669
0.003084931
0.001387183
0.000733391
0.000792485
0.001162255
0.001396812
0.001131418
0.000140826
-0.001492637
-0.003373291
-0.005053856
-0.006316582
-0.007126727
-0.007342657
-0.006666811
-0.005025052
-0.00282521
-0.000888243
-1.14528E-05
-0.000413607
-0.001464628
-0.00201998
-0.001082918
0.001580476
0.005437598
0.009668399
0.01340353
0.015732052
0.015875131
0.013408184
0.008587825
0.002303153
-0.004357286
-0.010478054
-0.015402845
-0.018636686
-0.020120857
-0.020350652
-0.020225664
-0.020503528
-0.021216629
-0.021529716
-0.020300554
-0.016878883
-0.011347942
-0.004457335
0.002617676
0.008334949
0.01120662
0.01052462
0.006641056
0.000719308
-0.005781667
-0.011593041
-0.015798467
-0.017868929
-0.017771186
-0.016067067
-0.013424013
-0.010224698
-0.006486945
-0.002135976
0.002641235
0.00735994
0.011534747
0.014838118
0.017153631
0.018456074
0.018690901
0.017647479
0.014960105
0.010421893
0.004459944
-0.0017758
-0.006953402
-0.010420836
-0.012632074
-0.014661906
-0.017224289
-0.020276508
-0.023258448
-0.025334266
-0.025812113
-0.024499448
-0.021760367
-0.018243844
-0.014634289
-0.011803244
-0.010709827
-0.011807578
-0.014537293
-0.01748931
-0.019269653
-0.019188078
-0.017387985
-0.0145912
-0.011878079
-0.010191357
-0.009787596
-0.010117329
-0.01036629
-0.010148219
-0.009535003
-0.008608863
-0.00707427
-0.004305481
4.11529E-05
0.005612026
0.011446365
0.016489508
0.01991011
0.021345841
0.02089471
0.018764459
0.015078844
0.010121296
0.004456803
-0.001136981
-0.00593368
-0.009472472
-0.011974105
-0.014184278
-0.01670411
-0.019326074
-0.02102045
-0.020657799
-0.017554353
-0.011798111
-0.00418193
0.004070218
0.011722853
0.017845657
0.02211698
0.024789419
0.026369833
0.027314387
0.027889811
0.028279922
0.028412243
0.027790301
0.025558718
0.020972277
0.013847217
0.00492126
-0.004305899
-0.012213433
-0.017791962
-0.020977896
-0.022280233
-0.022133995
-0.020692326
-0.017770661
-0.012987828
-0.005988345
0.003182715
0.014050828
0.025779458
0.037205922
0.047027188
0.054217766
0.058427797
0.059947457
0.059387018
0.057437101
0.054728692
0.051511768
0.047866298
0.044179075
0.041254626
0.039807977
0.040022568
0.04145171
0.043173222
0.044042944
0.043070874
0.039700269
0.034176822
0.027634257
0.021568091
0.017245011
0.015378867
0.015906173
0.017954531
0.02016117
0.021304688
0.020692165
0.018019616
0.013191441
0.00651109
-0.000978817
-0.007826817
-0.012872581
-0.015693025
-0.016530095
-0.016012746
-0.015012093
-0.014420125
-0.014653346
-0.015304191
-0.015513003
-0.014648631
-0.012582128
-0.009814247
-0.007189555
-0.00558302
-0.005469436
-0.006729808
-0.008697231
-0.010454396
-0.011069861
-0.009966006
-0.00719197
-0.003330673
0.000928498
0.004763352
0.007211615
0.007577265
0.0058709
0.003062607
0.000656042
-0.000126804
0.000846228
0.002551147
0.003591408
0.003159809
0.001346759
-0.001286178
-0.00412236
-0.006658356
-0.00844801
-0.009086813
-0.008227475
-0.00566584
-0.001759688
0.002483959
0.005718391
0.006951518
0.006047327
0.003816015
0.001757385
0.001444034
0.00379536
0.008730215
0.015056637
0.020848206
0.024162928
0.023836354
0.019737339
0.012580322
0.003556248
-0.005836421
-0.014250758
-0.021058398
-0.026398514
-0.030684341
-0.034240207
-0.037324973
-0.03998901
-0.041928491
-0.042641486
-0.042115307
-0.040897759
-0.039644078
-0.038566451
-0.037380377
-0.035604584
-0.032870212
-0.029194817
-0.02508151
-0.021175087
-0.017975609
-0.016010914
-0.016013962
-0.018533417
-0.023307686
-0.029163008
-0.034595835
-0.038294194
-0.039443977
-0.037871113
-0.03431161
-0.030059295
-0.026022912
-0.022242446
-0.018259858
-0.01364869
-0.008294231
-0.002365148
0.004000457
0.010728715
0.01762366
0.024169174
0.029185982
0.031214588
0.029458015
0.024488745
0.017960952
0.011611301
0.006644974
0.00332672
0.001205834
-0.00046729
-0.002321554
-0.004715435
-0.007877979
-0.011991715
-0.017088012
-0.022678318
-0.027489095
-0.029664206
-0.027699514
-0.021350076
-0.011915444
-0.001446811
0.008127958
0.015353971
0.019254879
0.019342183
0.015956912
0.01033583
0.004127117
-0.001519766
-0.006567725
-0.011991877
-0.018886284
-0.02761729
-0.037436895
-0.046684072
-0.053312231
-0.055623571
-0.052798417
-0.045100501
-0.033684101
-0.020357126
-0.006959334
0.004933892
0.014210347
0.02023958
0.023006762
0.023003978
0.020907501
0.017321875
0.012779115
0.007593859
0.001752724
-0.004842782
-0.011936205
-0.018894792
-0.024965137
-0.029358931
-0.031316559
-0.030232405
-0.026243553
-0.020439244
-0.014614648
-0.010634143
-0.009615022
-0.011367903
-0.014490405
-0.017075059
-0.017648023
-0.015886042
-0.012730405
-0.009712442
-0.008277998
-0.009330573
-0.013176774
-0.019377512
-0.026585059
-0.032610439
-0.035012722
-0.032171882
-0.024149264
-0.012704333
-0.000526016
0.009738354
0.016355218
0.019006726
0.018706111
0.017198761
0.016094691
0.016208812
0.017409444
0.018966146
0.019987889
0.019746585
0.017799771
0.013926699
0.008217883
0.001279636
-0.005713157
-0.011377329
-0.014735194
-0.01554764
-0.014229833
-0.011541655
-0.008241653
-0.004690498
-0.000819727
0.003543822
0.008454963
0.013868305
0.01972336
0.025873677
0.031726002
0.036143402
0.038054674
0.037181363
0.034553618
0.032152616
0.031891557
0.034728967
0.040292933
0.047225719
0.053839478
0.058899747
0.062057524
0.063570706
0.063860506
0.063229304
0.061482419
0.058058555
0.052653621
0.045523478
0.037356284
0.028846349
0.02064586
0.013335005
0.007524273
0.003695415
0.001974651
0.001965284
0.002882487
0.00367256
0.003242622
0.000922234
-0.003065766
-0.007647605
-0.011236286
-0.012393456
-0.010431868
-0.005657811
0.000882296
0.008033425
0.015013854
0.021346432
0.026574352
0.030095639
0.031194623
0.029335489
0.024135191
0.015523712
0.003988052
-0.009192792
-0.022057714
-0.0326508
-0.039672658
-0.042695545
-0.041928594
-0.037859501
-0.031162397
-0.022879741
-0.014508229
-0.007598192
-0.002939972
-6.66953E-05
0.002512285
0.006441348
0.012705303
0.02117413
0.03070554
0.039477922
0.0454593
0.04702874
0.043609102
0.035743857
0.024789352
0.012539255
0.001084799
-0.007464531
-0.011616001
-0.011276846
-0.008037437
-0.004476272
-0.002904369
-0.004401763
-0.008401431
-0.013099479
-0.016308913
-0.016526773
-0.013372637
-0.007368454
0.000330372
0.008209214
0.0149508
0.019819389
0.022761129
0.024210453
0.024759222
0.024762754
0.023998855
0.021972873
0.018312788
0.01305484
0.006633889
-0.000198479
-0.006579605
-0.011801904
-0.015742529
-0.01865108
-0.02071496
-0.021699768
-0.021354834
-0.020028571
-0.018740741
-0.018491462
-0.019538793
-0.021259506
-0.022367271
-0.021528918
-0.018231326
-0.013032366
-0.007092845
-0.001298759
0.004069995
0.009023212
0.013526955
0.017491939
0.020872663
0.023575134
0.025258645
0.025382402
0.0234737
0.019465844
0.013606078
0.006433163
-0.000950332
-0.007113389
-0.010994066
-0.012526414
-0.012662109
-0.012611312
-0.013299735
-0.015025478
-0.017554514
-0.020230592
-0.022026776
-0.021707427
-0.018514372
-0.012833443
-0.006221877
-0.000668773
0.002286347
0.002264829
5.94204E-05
-0.002988947
-0.005755489
-0.007661728
-0.008723884
-0.009361937
-0.009823938
-0.010010002
-0.009862748
-0.009822496
-0.010455841
-0.011595132
-0.012036578
-0.010165079
-0.005035972
0.003093915
0.012841472
0.022166746
0.029230142
0.033301911
0.034862896
0.034735448
0.033187902
0.029977455
0.024888122
0.018136368
0.01025453
0.001675649
-0.007418279
-0.016782149
-0.025727537
-0.033069761
-0.037530465
-0.038144271
-0.034719442
-0.028074636
-0.019817299
-0.011713908
-0.005190825
-0.001116488
0.000243871
-0.0006865
-0.003040609
-0.005872669
-0.008355672
-0.009881808
-0.010221068
-0.009475476
-0.008048044
-0.006488078
-0.005292637
-0.004646232
-0.004234173
-0.003532046
-0.002127256
7.17278E-05
0.002872312
0.00598807
0.009321739
0.013019881
0.017216529
0.021783325
0.026434589
0.030685251
0.033699845
0.034751139
0.033642524
0.030833591
0.026815888
0.021676075
0.015098123
0.006883713
-0.002667881
-0.012711022
-0.022066275
-0.029559877
-0.034245186
-0.035631886
-0.03400924
-0.03019232
-0.025006687
-0.019060421
-0.012709
-0.006210698
0.000381384
0.007051564
0.013634332
0.019965037
0.026090942
0.03215695
0.038161027
0.043623721
0.047511835
0.048477105
0.045439818
0.038161026
0.027376416
0.014498006
0.001243079
-0.010736381
-0.020189106
-0.026412432
-0.0291847
-0.028746894
-0.025851404
-0.021488337
-0.016491124
-0.01108485
-0.005014614
0.002195662
0.010836903
0.020636222
0.030438004
0.038276324
0.042056365
0.040488637
0.033674308
0.023116979
0.011140784
0.000158228
-0.007916846
-0.012085821
-0.012351481
-0.009654258
-0.00564758
-0.00219406
-0.000641534
-0.001295271
-0.003390732
-0.005309872
-0.005123809
-0.001527746
0.005467561
0.014521768
0.023742502
0.031435011
0.036260293
0.037351302
0.034610936
0.028917805
0.021879246
0.015213029
0.010267844
0.00765632
0.006909872
0.006675421
0.005306925
0.001648876
-0.004427355
-0.01217136
-0.020331062
-0.027386428
-0.031705014
-0.03200038
-0.027975341
-0.020428801
-0.010783107
-0.000664119
0.008333671
0.014913279
0.018514215
0.019528196
0.018803266
0.016867051
0.013718321
0.009269502
0.004014177
-0.001086934
-0.005086385
-0.007664721
-0.009286619
-0.010919331
-0.013623783
-0.017883866
-0.023131274
-0.027857318
-0.030447916
-0.03011235
-0.027061682
-0.022070141
-0.01580672
-0.008617318
-0.00070716
0.007526521
0.015409219
0.022079346
0.026509111
0.027894255
0.02589386
0.020718718
0.012945862
0.003420821
-0.007016391
-0.017662041
-0.02790864
-0.037165881
-0.044833554
-0.050320122
-0.053253939
-0.053661503
-0.052154958
-0.049668743
-0.046911837
-0.043930649
-0.040340633
-0.035785988
-0.030230585
-0.024049922
-0.017889117
-0.012450138
-0.008210293
-0.005247518
-0.003374198
-0.002408069
-0.002397949
-0.003347425
-0.004772069
-0.005786101
-0.005805476
-0.004918783
-0.003799834
-0.003202301
-0.003465982
-0.004285981
-0.004769824
-0.004011924
-0.00162372
0.00202919
0.006053692
0.009546447
0.012083994
0.013897895
0.015530819
0.017190133
0.018727994
0.019991524
0.02105229
0.022112362
0.023234097
0.024258999
0.024638567
0.023658363
0.020693661
0.015521572
0.008497467
0.000576501
-0.007065959
-0.013488034
-0.018397569
-0.022171775
-0.025390574
-0.028332955
-0.031014869
-0.033319037
-0.035112226
-0.036092539
-0.035710672
-0.033402493
-0.029046118
-0.023110293
-0.01646035
-0.010081686
-0.004900389
-0.001655414
-0.000532824
-0.000846925
-0.000952588
0.000819404
0.005053256
0.010796705
0.016029283
0.018505651
0.016637525
0.010104754
-7.38273E-06
-0.011513764
-0.021877322
-0.029001793
-0.031808801
-0.030446887
-0.025983292
-0.01998264
-0.014125551
-0.009824202
-0.007562966
-0.00694365
-0.007008851
-0.006700801
-0.005033619
-0.001433808
0.004026423
0.010608067
0.017240403
0.022919993
0.027101334
0.029642683
0.030549073
0.029788226
0.02734569
0.023484181
0.018988204
0.014811415
0.011588602
0.009483721
0.008280678
0.007453241
0.006398523
0.004614808
0.001725417
-0.00240957
-0.007518659
-0.012852886
-0.017466465
-0.020630345
-0.021889911
-0.020872823
-0.017201442
-0.010909223
-0.002867335
0.00554502
0.013241009
0.019677163
0.024536381
0.027588226
0.028755136
0.028335691
0.027042669
0.025665929
0.024533385
0.02306431
0.02009886
0.014727806
0.006999913
-0.00193311
-0.010227865
-0.016216579
-0.019272386
-0.019934473
-0.019345076
-0.018535464
-0.018030962
-0.017767284
-0.017429898
-0.016762726
-0.015877053
-0.015266888
-0.015572318
-0.01732734
-0.020624825
-0.024859906
-0.02889292
-0.031500375
-0.031785678
-0.029340302
-0.024559607
-0.018582722
-0.012825945
-0.008373593
-0.005922279
-0.005741142
-0.007517256
-0.010125838
-0.011882735
-0.011097748
-0.006989527
-0.000132107
0.007717187
0.014367828
0.018133523
0.018256263
0.014881108
0.008695893
0.00070277
-0.007812572
-0.015377042
-0.020656992
-0.022993437
-0.022865613
-0.021741794
-0.021419663
-0.023081066
-0.026497492
-0.030057157
-0.031289853
-0.028179179
-0.020255053
-0.008819274
0.003934845
0.015925547
0.025559036
0.03177262
0.034141929
0.032972555
0.029240101
0.024359525
0.019955991
0.017266959
0.01670861
0.017939379
0.020226631
0.022697322
0.024554851
0.025055123
0.023687749
0.02047414
0.016157158
0.01198711
0.009114474
0.008003659
0.008209901
0.008674951
0.008387613
0.006946961
0.004749585
0.002742341
0.001786708
0.001922565
0.002226285
0.001338952
-0.001583783
-0.006427157
-0.012308065
-0.018009975
-0.022417203
-0.024908503
-0.025466639
-0.024472784
-0.022407459
-0.019735128
-0.016793283
-0.013827726
-0.011253244
-0.009461823
-0.008482046
-0.007741165
-0.006518532
-0.004418041
-0.001400454
0.002504895
0.007199997
0.012117615
0.016224071
0.018552539
0.018684058
0.016991824
0.014326505
0.011572971
0.009075034
0.006615797
0.003749694
9.89233E-05
-0.004532695
-0.009855842
-0.014908298
-0.018442218
-0.019417874
-0.017470473
-0.013069508
-0.007405175
-0.001710651
0.003329439
0.007715792
0.011857094
0.016473135
0.022124462
0.028715741
0.035262912
0.040474345
0.043434712
0.043751491
0.041640988
0.038007239
0.034138127
0.03108248
0.029026095
0.027313413
0.025055603
0.021775728
0.01761232
0.012996439
0.00844977
0.004297013
0.000559152
-0.003038304
-0.006900832
-0.011374917
-0.016611348
-0.022476305
-0.028602587
-0.034478838
-0.039509507
-0.043021263
-0.044453135
-0.043615686
-0.040700388
-0.035929114
-0.029316532
-0.021020227
-0.011710585
-0.002579405
0.005152767
0.010622203
0.013462612
0.01388698
0.012516449
0.010053411
0.007057985
0.003941212
0.001136614
-0.000988981
-0.002329802
-0.003289184
-0.00461261
-0.00697721
-0.010548921
-0.014891488
-0.019207344
-0.022588709
-0.024256963
-0.023922573
-0.022198222
-0.02031939
-0.019362684
-0.019623527
-0.020823625
-0.022571261
-0.024410001
-0.025573913
-0.025094034
-0.022409871
-0.01767655
-0.011592611
-0.005146127
0.000408955
0.00376805
0.004040613
0.001159574
-0.003993942
-0.009891551
-0.014903484
-0.017811071
-0.018118535
-0.016054868
-0.012532349
-0.009048424
-0.007063068
-0.007255927
-0.009062603
-0.011043567
-0.011694682
-0.010170259
-0.006707588
-0.002595943
0.000373789
0.000872454
-0.001391461
-0.005736972
-0.010924693
-0.015472969
-0.017853467
-0.017015218
-0.01287413
-0.006297302
0.001262782
0.008319222
0.013930083
0.017959351
0.020855002
0.023135454
0.025007915
0.026303773
0.026656092
0.025514766
0.022189818
0.01623745
0.007833392
-0.002100657
-0.012205244
-0.020880741
-0.02656354
-0.028056114
-0.024944958
-0.017938677
-0.008853423
2.7354E-05
0.006807905
0.010541214
0.011319509
0.010341765
0.009527871
0.010640772
0.014228756
0.019326016
0.024085407
0.026744358
0.026391074
0.02303155
0.017162097
0.009542385
0.000920201
-0.008126835
-0.016932728
-0.024496664
-0.029592746
-0.031365541
-0.029817619
-0.025759394
-0.020093455
-0.013284584
-0.005301898
0.004064219
0.014783685
0.026465691
0.038319414
0.049415823
0.058856182
0.06587638
0.069917209
0.070866047
0.069150743
0.065593539
0.061214896
0.056991804
0.053548776
0.050749957
0.047709191
0.04331133
0.03705444
0.029480548
0.022013765
0.016087625
0.012260051
0.010166784
0.009269654
0.009299416
0.010205324
0.012081481
0.014979273
0.018636896
0.022537696
0.026370516
0.030200982
0.034086206
0.037643571
0.03997477
0.040055277
0.037327382
0.032154863
0.025632152
0.018959136
0.012850358
0.007569446
0.003200491
-4.95145E-05
-0.002050498
-0.002824834
-0.002493335
-0.001211179
0.000755652
0.003070897
0.005384001
0.00742513
0.009030273
0.010102172
0.010518462
0.010166946
0.008857653
0.006497766
0.003183313
-0.000897394
-0.005532598
-0.010530081
-0.015692055
-0.020845625
-0.025718975
-0.029760017
-0.032348524
-0.0330021
-0.031632318
-0.028630308
-0.024681548
-0.02059672
-0.017231254
-0.015316505
-0.015302962
-0.017245867
-0.020732787
-0.024662704
-0.027455741
-0.027727502
-0.024967704
-0.019763551
-0.013401588
-0.007493757
-0.003469308
-0.002140317
-0.003273506
-0.005755655
-0.008065069
-0.00893506
-0.007680096
-0.004501816
-0.000520562
0.002492157
0.00290229
-6.17685E-05
-0.005969334
-0.013503402
-0.02088149
-0.026478969
-0.029176514
-0.028612277
-0.025109939
-0.019412311
-0.012629831
-0.006034484
-0.000574573
0.003591941
0.00712281
0.01080404
0.014984525
0.01946391
0.02374096
0.027160383
0.029110194
0.02929101
0.027780234
0.02492735
0.021247565
0.01747839
0.014297756
0.01222633
0.011488768
0.011983312
0.013252995
0.014646435
0.015609886
0.01592158
0.015813507
0.015838773
0.01658838
0.018246357
0.020361516
0.02196286
0.022060013
0.020080869
0.015968207
0.010104643
0.003297701
-0.003334633
-0.008819328
-0.01295137
-0.016232101
-0.019241392
-0.022334613
-0.025612774
-0.029009714
-0.032364208
-0.035432756
-0.037758978
-0.038565004
-0.036962055
-0.03255413
-0.025789314
-0.017728424
-0.009684878
-0.002878096
0.00179645
0.003898173
0.003539481
0.001341247
-0.001845382
-0.005277061
-0.008513845
-0.011266629
-0.013377505
-0.014871471
-0.015979234
-0.016960991
-0.017918822
-0.018632885
-0.018761941
-0.01787145
-0.015357507
-0.010586556
-0.003241925
0.006065043
0.015769778
0.02404858
0.029497356
0.031546247
0.030569789
0.02770513
0.024332973
0.021447118
0.019334047
0.017796777
0.016483254
0.015074289
0.013285436
0.010868431
0.007838531
0.004916115
0.003459992
0.004713243
0.009018286
0.015463165
0.02233691
0.027935512
0.031357076
0.032710692
0.032974853
0.03326899
0.034220184
0.035466799
0.035931905
0.034546656
0.030714802
0.024384636
0.015929193
0.006080896
-0.004151572
-0.013516084
-0.020780854
-0.02517952
-0.026757205
-0.026399104
-0.025375435
-0.024576851
-0.024219606
-0.024129359
-0.024144509
-0.02388249
-0.022483964
-0.019030444
-0.01327249
-0.006107391
0.000651538
0.005146287
0.006377647
0.004648053
0.001147646
-0.002933595
-0.007267863
-0.012492304
-0.019356629
-0.027903821
-0.037271865
-0.046233525
-0.053641319
-0.058743663
-0.061319217
-0.061593228
-0.05996646
-0.056672455
-0.051990415
-0.046559733
-0.041390641
-0.037376684
-0.034636371
-0.032505154
-0.030082048
-0.026893865
-0.023088024
-0.019219982
-0.015992993
-0.014127327
-0.014015988
-0.015519535
-0.018147117
-0.021402316
-0.024634658
-0.02698518
-0.027679118
-0.026273846
-0.022675265
-0.017233286
-0.010700406
-0.004046072
0.001846398
0.00658673
0.010339149
0.013656707
0.017130407
0.021070175
0.025243059
0.029128336
0.032349009
0.034950737
0.037237988
0.039516139
0.041650996
0.042880961
0.042095705
0.038452428
0.031979126
0.023547823
0.014443994
0.005871913
-0.000999584
-0.005133498
-0.005832305
-0.002989539
0.002798338
0.010167539
0.017162901
0.021876631
0.023353951
0.022167878
0.020142538
0.019235559
0.020437797
0.023293997
0.026235627
0.02735222
0.025303809
0.019826876
0.011628044
0.001847942
-0.008364131
-0.017930655
-0.025411407
-0.029044459
-0.027481012
-0.020729255
-0.010456373
0.000656096
0.010158602
0.016710377
0.020133974
0.02092244
0.019957596
0.018420805
0.017574687
0.01792824
0.018920757
0.019169235
0.017264709
0.012315296
0.004345672
-0.005801045
-0.01675946
-0.026991287
-0.035216026
-0.040750501
-0.043613713
-0.04416141
-0.042580191
-0.038812996
-0.032833329
-0.024833569
-0.015205272
-0.004536338
0.006489308
0.017196462
0.026877323
0.034676943
0.039793845
0.04169987
0.040321096
0.036051542
0.029900211
0.023338054
0.017671098
0.013464171
0.010467994
0.008035414
0.005602351
0.003274739
0.001947833
0.002754446
0.006129119
0.011454834
0.01717596
0.021572375
0.023617893
0.023591128
0.022782747
0.02247555
0.023091015
0.024189303
0.025081936
0.02513782
0.023897898
0.021260359
0.017482192
0.013100443
0.008635458
0.004557908
0.001294199
-0.00085768
-0.00178987
-0.001617295
-0.000710798
0.000345844
0.000813786
5.11724E-05
-0.001968332
-0.004478688
-0.006236976
-0.006086294
-0.003464652
0.001185005
0.006453928
0.010458519
0.011581322
0.009052926
0.003166824
-0.004860773
-0.013082623
-0.019513265
-0.022943607
-0.023477494
-0.02238006
-0.021277327
-0.02136388
-0.023002371
-0.025809165
-0.028885367
-0.031042814
-0.031254733
-0.028899234
-0.024060838
-0.017575331
-0.01096125
-0.0058846
-0.003559344
-0.004389832
-0.008111582
-0.013861935
-0.020200132
-0.025477243
-0.028359297
-0.028427651
-0.026234125
-0.022971004
-0.019841595
-0.017642611
-0.016557438
-0.016246495
-0.016008135
-0.015091628
-0.012973954
-0.00965768
-0.005801309
-0.002665747
-0.001506974
-0.002978299
-0.006869465
-0.01222719
-0.017811179
-0.022535882
-0.025671338
-0.026886156
-0.025924417
-0.022562963
-0.016864691
-0.009456146
-0.001404088
0.006149624
0.012447729
0.017288426
0.020821167
0.023027375
0.023648459
0.022263153
0.018562814
0.012407629
0.004105168
-0.005320362
-0.014219606
-0.020826244
-0.024087597
-0.024085134
-0.021907293
-0.019172012
-0.017276319
-0.016818443
-0.017271025
-0.017235003
-0.015254523
-0.010563758
-0.003384903
0.005270469
0.01384662
0.020376395
0.023140047
0.021666155
0.017111941
0.011772791
0.007964061
0.006920962
0.008242944
0.010384012
0.011616815
0.010862605
0.00801818
0.003911028
-0.000134995
-0.002835218
-0.00349779
-0.002272322
-4.07439E-06
0.002326053
0.004130108
0.005314898
0.006214492
0.007159851
0.008341536
0.009718543
0.011177074
0.01238156
0.01274919
0.011546041
0.008188497
0.002516777
-0.00508907
-0.013622076
-0.021507285
-0.026984055
-0.028606113
-0.025801191
-0.019283407
-0.01121315
-0.004464662
-0.001319037
-0.002293355
-0.006123767
-0.010667224
-0.013831853
-0.014235453
-0.011451352
-0.005881869
0.001372088
0.008874895
0.015247832
0.019224159
0.019840961
0.016796714
0.010668076
0.002725964
-0.00537368
-0.011835098
-0.015274163
-0.015318589
-0.012804484
-0.009314564
-0.0063512
-0.004867298
-0.005182686
-0.007051349
-0.009663676
-0.01185099
-0.012608089
-0.011763255
-0.010070057
-0.008651137
-0.008267449
-0.008855295
-0.009903215
-0.011027091
-0.012246353
-0.013814082
-0.015929348
-0.018477066
-0.020761693
-0.021655609
-0.020168224
-0.016311904
-0.011382724
-0.007360469
-0.00580136
-0.007073133
-0.010379291
-0.014257181
-0.017537806
-0.019827361
-0.021504929
-0.023242396
-0.025534519
-0.028422516
-0.031570444
-0.034388853
-0.036008075
-0.035326395
-0.031546837
-0.024756434
-0.016042075
-0.007292547
-0.000530728
0.003045265
0.003716078
0.002887517
0.002141068
0.002441197
0.004137873
0.007097542
0.010747617
0.014097561
0.016134356
0.01618387
0.014138673
0.010631893
0.007060611
0.005349375
0.007220126
0.013206752
0.022355171
0.032732164
0.042199126
0.049077687
0.052743872
0.053638966
0.052657636
0.050572399
0.047890967
0.044914543
0.041693068
0.038049149
0.03357849
0.028045835
0.021567287
0.014746374
0.008535306
0.004004589
0.001881722
0.002196947
0.004422908
0.00774978
0.01135489
0.014551796
0.017008625
0.018753317
0.020028141
0.021250613
0.022889213
0.025172664
0.027687571
0.02953477
0.030008013
0.029123411
0.027518161
0.025948666
0.024689686
0.023467051
0.021715827
0.019090063
0.015629638
0.011652882
0.007519022
0.003606607
0.00025281
-0.002097872
-0.002837254
-0.001253146
0.002989752
0.00935889
0.016435133
0.022514469
0.02634654
0.027712736
0.027344357
0.026341563
0.025370939
0.024289031
0.022237033
0.018215313
0.011689499
0.002945164
-0.007170076
-0.017637102
-0.027547864
-0.036052982
-0.042334386
-0.045714091
-0.046047945
-0.043918227
-0.040530707
-0.03708693
-0.034162268
-0.031440638
-0.027995952
-0.022926904
-0.016218132
-0.009076853
-0.00335246
-0.000340812
-0.000176534
-0.002029887
-0.004511713
-0.006200736
-0.006130776
-0.004109451
-0.000585703
0.003749745
0.008230843
0.012061629
0.014447052
0.015050902
0.014365636
0.013361825
0.013046117
0.013979538
0.016038599
0.018261831
0.019377568
0.018613455
0.016235633
0.013224574
0.010750722
0.009810127
0.011254794
0.015495015
0.022006431
0.029099642
0.03441733
0.03605304
0.033472723
0.027514735
0.019931369
0.012766055
0.007812894
0.006125423
0.007617356
0.011347349
0.015871163
0.019778173
0.021940384
0.021874598
0.019912313
0.016996321
0.014146328
0.011741529
0.009466749
0.006627463
0.002682342
-0.00253241
-0.008611211
-0.014664373
-0.019478255
-0.021861698
-0.021003109
-0.016960888
-0.010933848
-0.004873941
-0.000605617
0.000925017
-4.43743E-05
-0.002247212
-0.003827091
-0.002960097
0.001272202
0.008365359
0.016554075
0.023524599
0.027244368
0.026749663
0.022564575
0.016369724
0.010135959
0.005292101
0.002399126
0.001253679
0.00122927
0.00151966
0.001327601
0.000204584
-0.001815349
-0.004140552
-0.005880159
-0.006141429
-0.0042437
-6.91571E-05
0.005581581
0.011080245
0.014754566
0.015890429
0.014995064
0.013021914
0.010591474
0.007784626
0.004436772
0.000614981
-0.003366109
-0.007051243
-0.010070434
-0.012170818
-0.013121473
-0.01283119
-0.011387004
-0.009063515
-0.006265661
-0.003561215
-0.001754701
-0.001758344
-0.004088421
-0.008186313
-0.012574593
-0.015734619
-0.016809942
-0.015622261
-0.012346505
-0.007464428
-0.001847999
0.003383402
0.007483595
0.010422765
0.01276242
0.015099773
0.017541666
0.019573856
0.020469379
0.019723358
0.017161614
0.013056818
0.007973423
0.002562168
-0.002732181
-0.007630422
-0.011863684
-0.015143398
-0.017347894
-0.018683791
-0.019744821
-0.021149984
-0.02312688
-0.025105222
-0.025910819
-0.024407699
-0.020270359
-0.014191398
-0.007579618
-0.001869464
0.001941301
0.003535258
0.00319589
0.001729863
2.40856E-05
-0.001416085
-0.002723453
-0.004414722
-0.00719079
-0.01171139
-0.018220128
-0.026192376
-0.034359841
-0.041176526
-0.045531457
-0.046942026
-0.04550667
-0.041656774
-0.035964711
-0.029175593
-0.022343118
-0.016600099
-0.012747314
-0.010955305
-0.010874211
-0.011888193
-0.013381305
-0.014835448
-0.015803878
-0.015813995
-0.01427014
-0.010642332
-0.004774643
0.003000408
0.011994881
0.021377805
0.030051697
0.036846594
0.040850595
0.041953431
0.04084449
0.03863314
0.036363499
0.034660238
0.033707386
0.033164452
0.032234937
0.030110999
0.026268062
0.020457115
0.012619009
0.003072771
-0.007204499
-0.016413938
-0.022569765
-0.024355993
-0.021574837
-0.014773353
-0.005008881
0.006346979
0.01768694
0.027412656
0.034296784
0.037927052
0.038728097
0.037629915
0.035614531
0.033189445
0.030142524
0.025895398
0.020180107
0.013367277
0.006198112
-0.000517992
-0.006105673
-0.010244671
-0.012885313
-0.014034665
-0.013624105
-0.011599408
-0.008068219
-0.003399401
0.001717072
0.006519977
0.010486026
0.013470585
0.015560907
0.016910241
0.017621575
0.017686612
0.016993639
0.015507488
0.013421824
0.011244895
0.009518886
0.008397048
0.007233671
0.004939462
0.000931499
-0.0042278
-0.009274904
-0.013273608
-0.015848735
-0.01687583
-0.016351629
-0.014460911
-0.01167665
-0.008719548
-0.006374593
-0.005277108
-0.005583182
-0.006782692
-0.007917219
-0.008275482
-0.007927924
-0.007754493
-0.008609496
-0.010640083
-0.013390995
-0.016388458
-0.019427725
-0.022538987
-0.025608764
-0.028395592
-0.030606031
-0.031960128
-0.032174562
-0.031133764
-0.029048206
-0.026366346
-0.02348124
-0.020485438
-0.017118205
-0.013175867
-0.008763446
-0.004303974
-0.000274974
0.002859198
0.004710518
0.004944061
0.003430503
0.000278132
-0.004197613
-0.009501328
-0.014924679
-0.019589109
-0.022728848
-0.023955496
-0.023302294
-0.021198911
-0.018337305
-0.015583076
-0.013586642
-0.012679075
-0.013054144
-0.014709014
-0.017145768
-0.019360809
-0.020325383
-0.019494682
-0.017094702
-0.013932964
-0.011008248
-0.009171809
-0.009110626
-0.011218825
-0.015179361
-0.019908239
-0.023933653
-0.025947912
-0.025227801
-0.021888886
-0.016772037
-0.011116909
-0.006157646
-0.002630899
-0.000483195
0.000973033
0.002559388
0.004747774
0.007575712
0.010650255
0.013205951
0.014332663
0.013437997
0.010493796
0.006208397
0.001830127
-0.001148387
-0.001544442
0.000851738
0.005056683
0.009409847
0.012594013
0.014127643
0.014223939
0.013417485
0.012202935
0.011112195
0.010772774
0.01186282
0.014685515
0.018904487
0.023510467
0.027143199
0.028508698
0.026840817
0.022297091
0.016013115
0.009543077
0.00407883
-4.55569E-05
-0.003040021
-0.005148704
-0.006458748
-0.006972242
-0.006785642
-0.006118039
-0.005250027
-0.004376127
-0.003491414
-0.00228805
-0.000223689
0.003242409
0.008066084
0.013189569
0.016945949
0.018106648
0.01641939
0.012349815
0.006581904
5.42178E-05
-0.006127838
-0.01087818
-0.01340379
-0.013481832
-0.0117047
-0.009143009
-0.006748219
-0.004887425
-0.003341376
-0.001581752
0.000936738
0.004512889
0.008815308
0.012882901
0.015564922
0.016148272
0.014419855
0.010580828
0.005087464
-0.001366086
-0.007880444
-0.013616933
-0.01813095
-0.021261
-0.022831779
-0.022810153
-0.021427845
-0.019072505
-0.016118027
-0.012871073
-0.009780742
-0.007455541
-0.006444077
-0.007069927
-0.009307076
-0.01280936
-0.016853722
-0.020389567
-0.022332419
-0.022018637
-0.01954243
-0.01585831
-0.012312399
-0.010028893
-0.009431787
-0.010372434
-0.012186713
-0.013835377
-0.014036163
-0.011767219
-0.006975875
-0.000924749
0.004482543
0.007801976
0.00852166
0.006891304
0.003630484
9.52256E-05
-0.002019079
-0.001460837
0.001997607
0.007657336
0.014117043
0.019465294
0.021923407
0.020748735
0.016572265
0.011212934
0.007007506
0.005899262
0.008518335
0.01367394
0.018823069
0.021286912
0.019456738
0.01356641
0.005442037
-0.002230186
-0.006850885
-0.006881344
-0.002310321
0.005395302
0.013855295
0.020439721
0.022996165
0.020588422
0.01395293
0.005208916
-0.003055006
-0.008738611
-0.010887012
-0.009828175
-0.006877819
-0.003660143
-0.001380598
-0.000463822
-0.000929032
-0.002710069
-0.005558133
-0.008569243
-0.010342144
-0.009704517
-0.006582548
-0.002227615
0.001396875
0.002670414
0.000949757
-0.003203214
-0.008339496
-0.012770814
-0.015060531
-0.014395715
-0.01096896
-0.006091595
-0.001516289
0.001452268
0.002366099
0.001610391
5.67398E-05
-0.001397938
-0.002176878
-0.0020816
-0.001027152
0.001004716
0.003918191
0.007435623
0.011259557
0.015223467
0.019314078
0.02364289
0.02827483
0.032835203
0.03652671
0.038511957
0.038220284
0.035448818
0.030363604
0.023489698
0.015523285
0.00721836
-0.000884229
-0.008685135
-0.016319889
-0.02370579
-0.030191724
-0.034862363
-0.037148329
-0.036961194
-0.034596647
-0.03060774
-0.025951338
-0.021664708
-0.018312838
-0.015908949
-0.014173252
-0.012660499
-0.01088503
-0.008468456
-0.005343919
-0.001837405
0.001620184
0.004563798
0.00666836
0.007833665
0.008084283
0.007560618
0.006480582
0.005254148
0.004477937
0.004967236
0.007452701
0.012038177
0.017966724
0.023894949
0.028543213
0.031049822
0.030986338
0.028342375
0.023446222
0.016914254
0.009702482
0.003070525
-0.001742175
-0.004180747
-0.004436072
-0.003024484
-0.000501709
0.002698676
0.006490705
0.011000812
0.016256243
0.021880107
0.026906332
0.02990299
0.029796738
0.026628845
0.02148336
0.015773582
0.010648918
0.006740035
0.003932062
0.00132439
-0.002471924
-0.008530011
-0.016822838
-0.025944545
-0.03398049
-0.039577056
-0.042384974
-0.042783757
-0.041447697
-0.039190528
-0.036843324
-0.034936174
-0.033568961
-0.03244391
-0.031044528
-0.028562435
-0.024277037
-0.01795265
-0.009980938
-0.001136718
0.007609384
0.015229204
0.020794029
0.023835382
0.024513794
0.023537601
0.02183375
0.020240274
0.019173354
0.018323116
0.016906285
0.014392611
0.010841671
0.007162584
0.004804514
0.005048654
0.00817244
0.013168154
0.018164297
0.021370678
0.021920893
0.019918839
0.015944171
0.010798846
0.005346698
0.00033273
-0.003852517
-0.007257594
-0.010320787
-0.013603553
-0.017460514
-0.021768396
-0.025861952
-0.028928786
-0.030379289
-0.029948924
-0.027467526
-0.022906778
-0.016511411
-0.009109771
-0.002083201
0.003014754
0.004990153
0.003424834
-0.001197524
-0.007689616
-0.014415625
-0.019870611
-0.023312998
-0.024826609
-0.025028732
-0.024609233
-0.02414247
-0.024168378
-0.025182681
-0.027338039
-0.030263129
-0.033095133
-0.034827885
-0.03490962
-0.033620397
-0.031807242
-0.030350532
-0.029786938
-0.030092317
-0.030728232
-0.030944862
-0.030110842
-0.027874174
-0.024112707
-0.018840411
-0.012139025
-0.004358782
0.004019904
0.012408278
0.020346481
0.027475072
0.03347235
0.037960886
0.040711958
0.042103257
0.043109155
0.044817286
0.047769515
0.05176463
0.056030757
0.059559323
0.061329441
0.060496652
0.056704675
0.050277407
0.041944113
0.032711602
0.023740576
0.016116207
0.010459689
0.006941883
0.005513382
0.005960609
0.007968712
0.011253083
0.015435332
0.020016259
0.0246672
0.029361232
0.034137055
0.03870551
0.042305055
0.043963246
0.042997602
0.039370544
0.033529408
0.025945185
0.016883536
0.006520834
-0.004823143
-0.016472015
-0.027592511
-0.037394933
-0.045147982
-0.050210499
-0.052478051
-0.052671554
-0.052024455
-0.051635682
-0.051988594
-0.05291843
-0.053689448
-0.053206358
-0.050385966
-0.044744434
-0.03692608
-0.028660713
-0.021988608
-0.018385317
-0.018407318
-0.021830166
-0.027929147
-0.035687817
-0.043854959
-0.050980392
-0.055644341
-0.056948979
-0.054903032
-0.050407964
-0.044841318
-0.039461485
-0.034900791
-0.03094748
-0.02662761
-0.020684771
-0.012253629
-0.001233713
0.011573076
0.024596172
0.036064226
0.044627583
0.049735494
0.051509841
0.050383826
0.046872924
0.041721815
0.035980507
0.030586007
0.026001279
0.022092771
0.018352449
0.014033275
0.008510898
0.002029567
-0.004102174
-0.008353049
-0.010050263
-0.009703296
-0.008270459
-0.006284837
-0.003782349
-0.000808759
0.002377336
0.00540151
0.007921181
0.009723469
0.010750563
0.011210422
0.011174558
0.010251468
0.007698504
0.003153068
-0.002743577
-0.008382216
-0.012086675
-0.013013405
-0.011233331
-0.00722601
-0.00158405
0.005093355
0.012399393
0.020085371
0.027723656
0.034549812
0.039877773
0.043445413
0.045139199
0.044673345
0.041602336
0.035778383
0.027951197
0.01974043
0.012823702
0.008073468
0.005195483
0.003360705
0.001945425
0.000978496
0.000942952
0.002223662
0.004862271
0.008722817
0.013657028
0.019435323
0.025526435
0.031125358
0.035194022
0.036886684
0.035873185
0.032530147
0.027821181
0.022986532
0.019123202
0.016695707
0.015523659
0.015167644
0.015391874
0.016339641
0.018240581
0.020948188
0.023782763
0.025908467
0.026935347
0.027018529
0.026587467
0.026131836
0.025923827
0.025664752
0.024557578
0.021822564
0.017323694
0.011610327
0.005801198
0.001230118
-0.001236989
-0.001575286
-0.000526565
0.000769939
0.001162194
-0.000243235
-0.003687118
-0.008581825
-0.013706328
-0.017671041
-0.019455184
-0.018946883
-0.017125058
-0.015769569
-0.01658298
-0.020418048
-0.02683975
-0.034221423
-0.040467821
-0.043801706
-0.043439643
-0.039668701
-0.033665266
-0.026878288
-0.020455085
-0.014939986
-0.01031356
-0.006353183
-0.002667673
0.001220173
0.005493796
0.009590188
0.01222291
0.011755985
0.007012118
-0.00193434
-0.013660347
-0.025876081
-0.036217691
-0.043024311
-0.045823771
-0.045217993
-0.042431377
-0.038991774
-0.036350328
-0.035348124
-0.035884156
-0.037071142
-0.037787884
-0.037169103
-0.034655536
-0.030220153
-0.024570379
-0.019080814
-0.015237609
-0.013909684
-0.015004758
-0.017492577
-0.019853962
-0.020775391
-0.020105807
-0.018980701
-0.019084223
-0.021472964
-0.026108866
-0.031992291
-0.037820691
-0.042489887
-0.045275861
-0.045818315
-0.044161035
-0.040993569
-0.037679436
-0.03559998
-0.035387903
-0.036620278
-0.037868015
-0.037305702
-0.033489046
-0.02604667
-0.015981905
-0.005444971
0.003206759
0.008470005
0.010219832
0.009453041
0.007800094
0.006915865
0.007894947
0.01094096
0.015474784
0.020312273
0.023953891
0.024975099
0.022624845
0.017435197
0.011172151
0.005946585
0.003347639
0.003910913
0.007207435
0.011938081
0.016206405
0.018435098
0.018377984
0.017149784
0.016433097
0.017443009
0.020512359
0.025090556
0.030027071
0.033818514
0.034984891
0.032626555
0.02694793
0.019355143
0.012004088
0.00696539
0.005428066
0.007026199
0.009805374
0.011032771
0.008615499
0.002120516
-0.00717789
-0.016914851
-0.024592482
-0.028343405
-0.027128266
-0.020783644
-0.010048976
0.003494468
0.017580203
0.029722229
0.037906234
0.041332348
0.040879074
0.038607078
0.036764431
0.036798637
0.038906838
0.042131634
0.04505255
0.046363611
0.045307608
0.041690933
0.035819657
0.028447885
0.0204857
0.012797472
0.006177611
0.00139526
-0.001052413
-0.0012745
-0.000140348
0.001236607
0.002033317
0.001893875
0.000850292
-0.000754747
-0.002356252
-0.003458716
-0.003876663
-0.003645529
-0.002820073
-0.001423473
0.000375819
0.002149577
0.003379384
0.00355501
0.002335749
-0.000463819
-0.004735461
-0.009918793
-0.014981311
-0.018614471
-0.019826773
-0.01846395
-0.015223793
-0.011346706
-0.008161148
-0.006522764
-0.006548726
-0.007596859
-0.008858996
-0.009820305
-0.010442888
-0.010953329
-0.011561886
-0.012437335
-0.013804975
-0.015859113
-0.018619179
-0.021698219
-0.024521287
-0.026576496
-0.027786657
-0.028473099
-0.028982042
-0.029431623
-0.029860595
-0.030334638
-0.030966643
-0.031775933
-0.032689817
-0.033326641
-0.033108409
-0.031697572
-0.029375796
-0.026920467
-0.025095322
-0.024245832
-0.024249847
-0.02453681
-0.02433351
-0.022863685
-0.019745519
-0.015360504
-0.010653037
-0.006441506
-0.003034072
-0.000266887
0.002260492
0.005052567
0.008632465
0.013428252
0.019618389
0.027016653
0.034891906
0.04174745
0.045730574
0.045314874
0.040168744
0.031628832
0.022297295
0.014896675
0.011151108
0.011243875
0.013990078
0.01756211
0.020534146
0.022447129
0.023609167
0.024306474
0.024634653
0.0247522
0.024978623
0.02565313
0.026948455
0.028765624
0.030790429
0.032508411
0.033319201
0.032946273
0.031530297
0.029346142
0.026466282
0.022774403
0.018174901
0.012885638
0.007510943
0.00279143
-0.000820106
-0.003416911
-0.005264109
-0.006407681
-0.006620935
-0.005604276
-0.003112866
0.000940009
0.006388092
0.012680632
0.018953098
0.02452895
0.029171647
0.032950776
0.036062892
0.03884565
0.041693659
0.044849454
0.048001824
0.050302992
0.05064434
0.048231994
0.042871058
0.035073902
0.026148803
0.018175326
0.013342711
0.012899446
0.016608777
0.022902975
0.029663348
0.035021288
0.037786384
0.037704004
0.035503842
0.032544813
0.030122991
0.028994459
0.029159486
0.029815204
0.029605963
0.02735222
0.022565103
0.015585478
0.007411268
-0.000388245
-0.006147698
-0.008659981
-0.007695298
-0.003886833
0.001778252
0.008233998
0.014426118
0.019193483
0.02145306
0.020552451
0.016571627
0.0104196
0.003512882
-0.002973695
-0.00863412
-0.013634705
-0.018288589
-0.022911051
-0.027867797
-0.033409872
-0.039555958
-0.046139742
-0.052784228
-0.058892257
-0.064013014
-0.068125304
-0.071440134
-0.073960875
-0.075339865
-0.075357262
-0.0741706
-0.072170099
-0.069735913
-0.067177811
-0.064730832
-0.062548334
-0.060543711
-0.058416828
-0.055482101
-0.05073454
-0.043147158
-0.032318708
-0.018754977
-0.003730896
0.011144431
0.024187333
0.03405035
0.040139641
0.042698974
0.042720919
0.041651536
0.040987254
0.041673644
0.043731262
0.046088155
0.047186176
0.045768219
0.041562737
0.035263025
0.028132665
0.021602943
0.016808545
0.014144777
0.013252411
0.013407107
0.013946401
0.014081825
0.012861921
0.009602866
0.004601637
-0.000706469
-0.0045372
-0.005763364
-0.004580929
-0.002218468
-0.000254362
0.000130184
-0.00140548
-0.004337209
-0.007551406
-0.009936453
-0.010857082
-0.010254035
-0.008610671
-0.006708339
-0.005475053
-0.005724011
-0.007802985
-0.0113505
-0.015303276
-0.018439323
-0.020005339
-0.02015024
-0.019692255
-0.019432859
-0.019636586
-0.020035852
-0.020148636
-0.019602651
-0.018388959
-0.016765562
-0.014991859
-0.012971016
-0.010525536
-0.007737369
-0.004988492
-0.002577965
-0.000416184
0.001977588
0.005152762
0.009385328
0.01460099
0.020536549
0.026870197
0.033131903
0.038516338
0.042142646
0.043413401
0.042250558
0.039197909
0.035461976
0.032615894
0.031859651
0.033409663
0.036298356
0.039082027
0.040552869
0.040253753
0.038302175
0.035350211
0.032264589
0.029708145
0.027846602
0.026684938
0.026353012
0.027012104
0.028677575
0.03110095
0.033866314
0.036314686
0.03776096
0.037440059
0.034753542
0.029661635
0.022800682
0.015115664
0.007413518
0.000358848
-0.005457933
-0.009567009
-0.011685111
-0.011738157
-0.00981179
-0.006122961
-0.001046205
0.004943526
0.0111046
0.016331718
0.019467014
0.019723948
0.017098827
0.01235239
0.006701329
0.001342532
-0.002854654
-0.005532554
-0.007014906
-0.00838838
-0.011113758
-0.01627225
-0.023810436
-0.032498778
-0.040329121
-0.045362785
-0.046483661
-0.043818608
-0.038643842
-0.032892097
-0.028421386
-0.026369927
-0.026818546
-0.028899449
-0.031524034
-0.034015389
-0.036411677
-0.039169868
-0.0426835
-0.04713869
-0.052572479
-0.058831028
-0.065467591
-0.071630912
-0.076261404
-0.078328975
-0.0772567
-0.073068613
-0.066318409
-0.057868959
-0.048660857
-0.039618478
-0.031438597
-0.024576736
-0.019339397
-0.015934536
-0.014521131
-0.015272773
-0.018186356
-0.022891842
-0.028681484
-0.034628229
-0.039753962
-0.043264861
-0.044706582
-0.043901572
-0.040936547
-0.036262159
-0.030611315
-0.024655683
-0.018867381
-0.013452597
-0.008572826
-0.004581084
-0.002172915
-0.002111145
-0.004536768
-0.008564644
-0.012600816
-0.015239585
-0.015813564
-0.014555225
-0.012237942
-0.00984117
-0.008206049
-0.007911644
-0.009303588
-0.012474268
-0.017120341
-0.02226005
-0.026437914
-0.028324243
-0.027295756
-0.023460902
-0.017454844
-0.010138742
-0.002530698
0.004243379
0.009171061
0.011769524
0.012382045
0.011922561
0.011238688
0.010800883
0.010605559
0.009996302
0.007934561
0.003639739
-0.00299174
-0.011383381
-0.020276523
-0.02788585
-0.032489578
-0.033137265
-0.029871252
-0.023446284
-0.0149948
-0.005692541
0.003305945
0.011027895
0.016860414
0.020631729
0.022427539
0.022461047
0.021044642
0.018654722
0.015758535
0.012412659
0.008150544
0.002571266
-0.004046347
-0.01071524
-0.016118303
-0.018946027
-0.018231053
-0.013831372
-0.006631909
0.001645822
0.009077972
0.014256111
0.016960559
0.018200267
0.019391211
0.021440906
0.024342445
0.027343977
0.029073897
0.028074639
0.023668644
0.01658095
0.008497258
0.001091605
-0.004753013
-0.008774413
-0.010995292
-0.011565208
-0.011173546
-0.010970623
-0.011895695
-0.013960538
-0.016149352
-0.017010938
-0.015411466
-0.010965642
-0.004271856
0.003328856
0.010233167
0.015316722
0.018421828
0.020118719
0.021332091
0.02292123
0.025521139
0.029426007
0.034357382
0.039420649
0.043272149
0.044471657
0.041881115
0.035092907
0.024889131
0.01324968
0.002606921
-0.005238678
-0.009668334
-0.011109254
-0.010621935
-0.009259862
-0.00741518
-0.004679526
-0.000306878
0.006237026
0.015027823
0.025579852
0.036605927
0.04620334
0.052411146
0.054209902
0.052031099
0.047438234
0.042252172
0.037626388
0.03366981
0.029754344
0.025264843
0.020176364
0.014983077
0.010286315
0.006516658
0.003881955
0.002521486
0.002559705
0.00382559
0.00561423
0.007014096
0.007478132
0.007064575
0.006331776
0.005953331
0.006324812
0.007091492
0.00746517
0.006941077
0.005959321
0.005589498
0.006535125
0.008534184
0.010471739
0.010986947
0.009116144
0.004572153
-0.002001193
-0.009381206
-0.016522966
-0.022841252
-0.027980637
-0.031311259
-0.032064346
-0.029825807
-0.024819655
-0.017867117
-0.01007467
-0.002471819
0.004224536
0.009706769
0.014001589
0.017305071
0.019627704
0.020492716
0.019145737
0.015227273
0.009257027
0.002498368
-0.003628126
-0.008030375
-0.0102171
-0.010403484
-0.00932195
-0.007775044
-0.006562581
-0.006419876
-0.007901638
-0.011080239
-0.015480777
-0.019884313
-0.02257977
-0.022091275
-0.01802834
-0.011267807
-0.00345502
0.003551474
0.008417651
0.010653516
0.01061294
0.009126788
0.007130299
0.005652444
0.005467077
0.006914744
0.009798246
0.013512128
0.017197212
0.020292149
0.022782325
0.02507557
0.027337768
0.029169226
0.029854168
0.028784892
0.025843635
0.021334007
0.015856702
0.010054642
0.004363118
-0.000898898
-0.005314154
-0.008369799
-0.009843479
-0.010039766
-0.009724647
-0.009659397
-0.010294828
-0.011651764
-0.013314935
-0.014517336
-0.014465414
-0.012650279
-0.009003736
-0.003881691
0.002207658
0.008667313
0.014641307
0.01902766
0.020812015
0.019535478
0.015526925
0.009752002
0.003334047
-0.002707286
-0.007815625
-0.012140635
-0.016413134
-0.021179803
-0.026080452
-0.030050249
-0.03214983
-0.032145814
-0.030406527
-0.027435079
-0.023664672
-0.019414334
-0.014822969
-0.009706709
-0.003739676
0.003068816
0.010159187
0.016665299
0.021756614
0.024762156
0.025087124
0.022462753
0.01701826
0.009228384
-3.35648E-05
-0.009474832
-0.017458852
-0.022508681
-0.024010835
-0.022323469
-0.01839537
-0.013066337
-0.007056215
-0.001152401
0.003716395
0.006926894
0.008425246
0.008614252
0.007933589
0.006670436
0.004830734
0.002332907
-0.000677131
-0.003704725
-0.006124082
-0.007695663
-0.008641983
-0.009476002
-0.010646927
-0.012096733
-0.012905221
-0.011686924
-0.007543804
-0.000742806
0.007128486
0.013870978
0.017522336
0.017107119
0.01268335
0.005077449
-0.00442709
-0.014228334
-0.022478016
-0.027454888
-0.028147432
-0.024556184
-0.017677354
-0.009265055
-0.001534114
0.003511434
0.005012197
0.003620682
0.001149187
-0.00038257
0.000487208
0.00398944
0.009084398
0.013896996
0.016481758
0.015565627
0.01107511
0.004324586
-0.002496595
-0.007398689
-0.009416856
-0.008798339
-0.006557924
-0.003888751
-0.001865929
-0.001376203
-0.0030041
-0.006842649
-0.012249621
-0.018043814
-0.022951689
-0.025937692
-0.026599617
-0.025169293
-0.022333057
-0.019050025
-0.016157213
-0.013994576
-0.012359458
-0.010749765
-0.008634553
-0.00560005
-0.001501463
0.003417976
0.008333828
0.011860681
0.012489582
0.009317779
0.002575766
-0.006402433
-0.015592228
-0.022751009
-0.026075901
-0.024818473
-0.019668756
-0.012474109
-0.005544855
-0.000579115
0.002098624
0.003310711
0.004046453
0.005015095
0.006785855
0.009802318
0.013922582
0.018149099
0.020996146
0.021235952
0.018561265
0.013842504
0.008738876
0.005084358
0.004225928
0.006284027
0.010038106
0.013604839
0.0153756
0.014451225
0.010861369
0.00546141
-0.000229582
-0.004532004
-0.006309991
-0.005424852
-0.002622982
0.000803293
0.003605163
0.004897543
0.004191508
0.001514035
-0.002439705
-0.00646378
-0.00935836
-0.01034975
-0.009195952
-0.006139073
-0.001874602
0.002421448
0.005426884
0.006170333
0.00455507
0.001411852
-0.001794262
-0.003750228
-0.00375831
-0.001768137
0.001874071
0.006542784
0.011303941
0.015143024
0.01720503
0.016879097
0.013775918
0.007985525
0.000235899
-0.00826981
-0.01630217
-0.022904102
-0.027564305
-0.030284063
-0.031356444
-0.031055776
-0.029543288
-0.027035125
-0.024104358
-0.02146125
-0.019617048
-0.01852893
-0.017782161
-0.0168284
-0.015086868
-0.012152144
-0.008130533
-0.003828488
-0.000124189
0.00278356
0.005516595
0.008667095
0.012052475
0.014759119
0.015708224
0.0142627
0.010509583
0.005195376
-0.000415215
-0.004882609
-0.006942473
-0.005844292
-0.001709308
0.004572792
0.011693087
0.018220399
0.022750367
0.024115599
0.021759617
0.016121941
0.008605377
0.001154974
-0.004391973
-0.006837347
-0.005892631
-0.002175646
0.002900255
0.007750964
0.01133081
0.01329989
0.013975144
0.014185882
0.014808144
0.016203459
0.017973631
0.019486922
0.020458027
0.020959424
0.021024299
0.020453208
0.01907877
0.017112633
0.01524729
0.014312049
0.014752157
0.016522756
0.019084552
0.021748909
0.024116238
0.02621004
0.02793118
0.028976797
0.029028077
0.028205566
0.026969979
0.025901452
0.025395399
0.025288397
0.02481596
0.02297599
0.018992009
0.012611579
0.00438047
-0.004281218
-0.011551125
-0.016068301
-0.017411321
-0.01609009
-0.013260976
-0.010297559
-0.008313276
-0.007871456
-0.008896838
-0.010768283
-0.012408221
-0.012663602
-0.010825022
-0.006938032
-0.001769849
0.003540719
0.00798788
0.011066277
0.012904107
0.01409382
0.015294185
0.016731036
0.018132612
0.018600981
0.016962648
0.012583361
0.005847611
-0.001929419
-0.009060901
-0.013947578
-0.015426181
-0.013095249
-0.00753085
-0.000299645
0.006483263
0.01102961
0.01247358
0.011032498
0.007834948
0.004492604
0.002602101
0.003298606
0.006754052
0.011970784
0.017116165
0.020105171
0.019383135
0.014705806
0.007291214
-0.000639014
-0.00680753
-0.009874579
-0.009886785
-0.007790897
-0.00467712
-0.001160222
0.002629989
0.006504398
0.009982593
0.012761819
0.015005605
0.016845309
0.018065319
0.018147165
0.016751478
0.01416094
0.011160001
0.008793155
0.007875364
0.008578348
0.010404617
0.012712958
0.015127231
0.017380223
0.019023371
0.019528406
0.018700166
0.016922767
0.015024074
0.013729071
0.013222001
0.013131379
0.012790247
0.011515748
0.008878478
0.004891392
0.000114821
-0.004457434
-0.007792498
-0.009421195
-0.009894598
-0.010343484
-0.011589134
-0.013839934
-0.016861429
-0.02015383
-0.022956984
-0.024428469
-0.024056984
-0.021919931
-0.01862148
-0.014833194
-0.010822767
-0.006549251
-0.002047439
0.002451
0.006620777
0.009957444
0.011739015
0.01145114
0.009216932
0.005702282
0.00150515
-0.00325151
-0.008595103
-0.014005713
-0.018254712
-0.019963217
-0.018458866
-0.014217574
-0.008672126
-0.003347374
0.000968481
0.004459684
0.0078373
0.011842586
0.016689975
0.021856016
0.026104909
0.028137903
0.027394774
0.024484243
0.020802105
0.017734094
0.016025374
0.015763354
0.016333428
0.016495565
0.015030022
0.011602304
0.006891894
0.001863314
-0.002654771
-0.005984749
-0.007647598
-0.007548734
-0.006179275
-0.004437583
-0.003551052
-0.004582964
-0.007654989
-0.011437116
-0.013612974
-0.011972233
-0.005612355
0.004674282
0.016705987
0.027677355
0.03509928
0.037647053
0.035473333
0.029924298
0.022863256
0.016031635
0.010482921
0.006346491
0.002935528
-0.000834287
-0.005929134
-0.012638761
-0.020237276
-0.027156146
-0.031515468
-0.031902904
-0.027938513
-0.020250606
-0.010142216
0.000855703
0.011128317
0.0191527
0.023881418
0.025078249
0.023332217
0.019668598
0.015124389
0.010336629
0.005276144
-0.000708929
-0.008280893
-0.017269583
-0.026392681
-0.033797906
-0.03789419
-0.037773003
-0.033366631
-0.025506953
-0.015721177
-0.005733118
0.002882002
0.008987193
0.012005262
0.011952804
0.009425479
0.005691631
0.002308446
0.000311691
-0.000417038
-0.000908156
-0.002248174
-0.004872972
-0.008351221
-0.011859125
-0.014702158
-0.016301094
-0.015937425
-0.013002325
-0.007585559
-0.00087561
0.005364256
0.009506199
0.010799381
0.009552177
0.006844194
0.004054528
0.002416839
0.002566076
0.004345724
0.006836706
0.008775386
0.009181397
0.007822107
0.004989191
0.001348857
-0.002342062
-0.005317793
-0.007142457
-0.00801823
-0.008744124
-0.010345574
-0.013504369
-0.018125656
-0.023354485
-0.028014686
-0.03103816
-0.031636013
-0.029380449
-0.024596918
-0.018400837
-0.012368178
-0.007840833
-0.005452628
-0.004971786
-0.005665188
-0.006693569
-0.007114781
-0.005974314
-0.003042104
0.000747893
0.003706493
0.004310556
0.001820969
-0.003553671
-0.010668988
-0.017608841
-0.022077252
-0.022190142
-0.017365287
-0.008700441
0.001535239
0.010926835
0.017822205
0.021778673
0.023380123
0.023859786
0.024382647
0.025475314
0.026819029
0.027455318
0.026091586
0.021798106
0.014617859
0.005603902
-0.003641564
-0.011541763
-0.016969022
-0.019504643
-0.019368521
-0.017009648
-0.012763968
-0.006877494
0.000271491
0.008123781
0.016036344
0.023342864
0.029522727
0.034374614
0.037976676
0.040296527
0.040908834
0.039321996
0.035573269
0.030295781
0.024334955
0.018308289
0.012610445
0.007502213
0.003044774
-0.0008837
-0.00445573
-0.007648354
-0.010250884
-0.011829853
-0.011771613
-0.009610365
-0.005595603
-0.000894718
0.002991577
0.005054654
0.005189598
0.003878856
0.001871285
-0.000178305
-0.001803844
-0.002522832
-0.001886115
7.54741E-05
0.002593807
0.004529594
0.004929822
0.003399455
0.000324645
-0.00315687
-0.005706997
-0.006534806
-0.005938932
-0.00502403
-0.005151695
-0.006996912
-0.010174496
-0.013654779
-0.01643481
-0.017874124
-0.01783173
-0.016584742
-0.014694989
-0.012605791
-0.010459693
-0.008275001
-0.006158503
-0.004355732
-0.003067312
-0.00220187
-0.001300244
5.4924E-05
0.00182943
0.003311619
0.003328586
0.000785737
-0.00462814
-0.012370485
-0.021109147
-0.029007953
-0.034156543
-0.035273351
-0.032164284
-0.025840967
-0.017979631
-0.010318542
-0.004162072
-2.20554E-05
0.002540919
0.004630332
0.007441892
0.011618362
0.016782906
0.021637148
0.024737705
0.025275073
0.023237315
0.019089161
0.013319002
0.006325513
-0.001573347
-0.010037624
-0.01866484
-0.027102674
-0.034968668
-0.041596292
-0.046020809
-0.047169145
-0.04441818
-0.037884284
-0.028244425
-0.016542881
-0.004288071
0.006681584
0.014641413
0.018448057
0.01782135
0.01346251
0.006771132
-0.000599783
-0.007167457
-0.012008585
-0.014977783
-0.016794523
-0.018636955
-0.021422766
-0.025332825
-0.029771046
-0.033764236
-0.036306335
-0.036507815
-0.033643264
-0.027569547
-0.019098846
-0.009730588
-0.001025543
0.006080942
0.011482879
0.015707844
0.019442814
0.023150379
0.026710261
0.029476216
0.030695103
0.029790266
0.026479985
0.020766778
0.0130801
0.004366809
-0.003997104
-0.010755603
-0.01517723
-0.017277935
-0.017626347
-0.016962438
-0.01576448
-0.013862362
-0.010606627
-0.005625791
0.000652404
0.007321995
0.013551424
0.018844541
0.023136362
0.026683982
0.029747067
0.032328882
0.03407004
0.034289236
0.032297352
0.027705507
0.020777324
0.012381991
0.003752848
-0.003941215
-0.010181029
-0.015212983
-0.019545058
-0.023223021
-0.025539231
-0.025452622
-0.022264762
-0.016202554
-0.008399134
-0.000398517
0.006388407
0.011117339
0.013829604
0.015438388
0.017186452
0.019816016
0.023202679
0.026698754
0.029493933
0.030741081
0.029655266
0.025888178
0.019599173
0.011327169
0.001942853
-0.007367595
-0.015038641
-0.019523378
-0.020005398
-0.016936263
-0.011729861
-0.005903658
-0.000263037
0.00520228
0.010881868
0.016987325
0.023024534
0.027806672
0.029821092
0.027919884
0.022004398
0.013138768
0.003152369
-0.006173012
-0.013665113
-0.019000623
-0.022425077
-0.024533758
-0.026123217
-0.027848157
-0.029859419
-0.031715183
-0.032626927
-0.031726587
-0.028349505
-0.022322519
-0.014166671
-0.005080239
0.003504796
0.010422648
0.014957755
0.016875343
0.016529766
0.014832127
0.013005752
0.012160385
0.012847953
0.014744451
0.016504987
0.016365547
0.013065759
0.006514038
-0.002349987
-0.011967954
-0.020627877
-0.0267988
-0.029410378
-0.028012226
-0.022850359
-0.014974889
-0.006067505
0.002017313
0.007931089
0.011429948
0.01345518
0.015431059
0.018239136
0.021675471
0.024586376
0.025419485
0.022944243
0.016695652
0.007182763
-0.004286415
-0.015918264
-0.025852687
-0.032681095
-0.035782614
-0.035269923
-0.031988442
-0.027400288
-0.0230703
-0.019795885
-0.017477535
-0.015416065
-0.01272698
-0.008527656
-0.00247653
0.004783474
0.011699988
0.016589023
0.01846518
0.017424704
0.01442794
0.01067445
0.007160392
0.004480621
0.002693751
0.001371609
-6.55111E-05
-0.001999961
-0.004603405
-0.007870061
-0.011456868
-0.014624818
-0.016598343
-0.017110232
-0.016600003
-0.015999043
-0.016063169
-0.017075543
-0.018825908
-0.020933464
-0.022842539
-0.023746465
-0.022678258
-0.018896237
-0.012431017
-0.004226781
0.004186482
0.011251106
0.01578696
0.017291577
0.016077399
0.0131598
0.009945336
0.007763535
0.007365448
0.008662809
0.01073761
0.012235059
0.011885415
0.009050626
0.003960594
-0.002388149
-0.008569725
-0.013275051
-0.015677442
-0.015742694
-0.014109662
-0.011680722
-0.009282775
-0.007369684
-0.005786433
-0.003747443
-0.000209027
0.005587949
0.013597399
0.022824289
0.031504766
0.037646141
0.039835007
0.037690085
0.031920246
0.023965448
0.01543774
0.007561468
0.001012959
-0.004150031
-0.008337474
-0.012095996
-0.015842314
-0.019790807
-0.02373143
-0.026823099
-0.027588547
-0.024626573
-0.017389157
-0.006652027
0.005752874
0.01761789
0.027131742
0.033125377
0.035032364
0.03296891
0.027891724
0.021461887
0.015479812
0.011163744
0.008677049
0.007086252
0.00493582
0.001191644
-0.004407279
-0.011364796
-0.018462397
-0.024015072
-0.026462159
-0.025107687
-0.020297554
-0.013194763
-0.005286055
0.002139189
0.008359517
0.013286127
0.017036835
0.019652054
0.020838719
0.020324691
0.018131917
0.014661001
0.010588322
0.006467843
0.002509447
-0.001326798
-0.004865373
-0.0075877
-0.008981249
-0.008918033
-0.007670564
-0.005846545
-0.004008073
-0.002458384
-0.001350889
-0.000806722
-0.000742968
-0.000621136
0.000421537
0.00296021
0.007085774
0.01228238
0.017339652
0.020595065
0.020687133
0.017124415
0.010390323
0.001712682
-0.007300151
-0.015092438
-0.020606572
-0.02360007
-0.024673733
-0.024721639
-0.024333078
-0.023371501
-0.021279681
-0.017802236
-0.013365354
-0.008790743
-0.004666463
-0.001338465
0.001049688
0.002391956
0.002579571
0.001532134
-0.000706569
-0.003853696
-0.007477167
-0.011263148
-0.015136166
-0.018964113
-0.022374328
-0.024867341
-0.026174602
-0.026331654
-0.025550572
-0.024114683
-0.022186656
-0.019958338
-0.017701437
-0.015680649
-0.014046762
-0.012893075
-0.012374177
-0.012821779
-0.014668228
-0.018088132
-0.022451306
-0.026407507
-0.028617571
-0.028419945
-0.026135744
-0.022961318
-0.020178824
-0.018331251
-0.016995031
-0.015300121
-0.012589303
-0.00874958
-0.004310664
-0.000170434
0.002864282
0.004261897
0.003849088
0.001723383
-0.001757918
-0.005867369
-0.009473442
-0.011269519
-0.01022465
-0.006026607
0.00062564
0.008137814
0.014661217
0.018691232
0.019576691
0.01749204
0.01342482
0.00894249
0.005542283
0.004011115
0.004260021
0.005788033
0.008007573
0.010329084
0.011912658
0.011906128
0.009852901
0.006033303
0.001236229
-0.003739521
-0.008474074
-0.012865192
-0.016761389
-0.019672456
-0.020768871
-0.01930563
-0.01510593
-0.008612661
-0.000728681
0.007491883
0.01511363
0.021290441
0.025178181
0.0261533
0.02423309
0.020323564
0.015908788
0.012537059
0.011303079
0.012474754
0.015356382
0.018343673
0.019689313
0.018107934
0.013154291
0.005358846
-0.003738614
-0.011605838
-0.015453859
-0.013432105
-0.005653467
0.005713956
0.017492955
0.026832308
0.03208774
0.032945846
0.03009703
0.02502343
0.019728493
0.016190667
0.015621987
0.017808607
0.020923831
0.022111672
0.019030064
0.011115145
-0.000201213
-0.012392806
-0.022935575
-0.030208478
-0.033747534
-0.03405944
-0.032065575
-0.02856131
-0.024260443
-0.019887527
-0.016013331
-0.012823919
-0.01002221
-0.00710852
-0.003544786
0.000958524
0.006211388
0.01119083
0.01449415
0.015163037
0.013400789
0.010524838
0.008075023
0.006769744
0.006082551
0.004674122
0.001211394
-0.004996786
-0.013627643
-0.02352374
-0.033009813
-0.040397212
-0.044450032
-0.044560942
-0.040642264
-0.033153
-0.02330952
-0.013076089
-0.004405942
0.001559862
0.004698531
0.005718615
0.005871438
0.006490756
0.008425525
0.011520942
0.014684393
0.016408316
0.015444062
0.011535608
0.005730817
-0.000172519
-0.004732677
-0.007584381
-0.009120046
-0.009819924
-0.009923928
-0.009556833
-0.008839558
-0.008000454
-0.007441088
-0.007394467
-0.007672171
-0.007815573
-0.007369148
-0.005968694
-0.003469523
-0.000139491
0.003432273
0.006438245
0.0080026
0.007476312
0.00480794
0.000743397
-0.003536435
-0.007147113
-0.009922273
-0.012131427
-0.013852888
-0.01469772
-0.01394988
-0.011042131
-0.00596623
0.000684358
0.007693101
0.013580271
0.017105143
0.017694859
0.015633066
0.011944074
0.008049108
0.005246595
0.004332177
0.005477838
0.008264507
0.01178831
0.01469167
0.015452839
0.013225325
0.008323124
0.002043378
-0.004094465
-0.008787801
-0.011238047
-0.011139609
-0.008719126
-0.004763084
-0.000362813
0.003615872
0.006853942
0.009376717
0.011316784
0.012779542
0.013790791
0.014100771
0.013273977
0.010967081
0.007284784
0.003001153
-0.000826151
-0.00343457
-0.00455855
-0.004368579
-0.003411606
-0.002440234
-0.001938357
-0.001968923
-0.002251712
-0.002498851
-0.002250747
-0.000728678
0.002737154
0.008293041
0.015322231
0.022441241
0.027811973
0.029906256
0.028336762
0.023983437
0.018445163
0.013080426
0.008520643
0.004912854
0.002311766
0.000851681
0.000619849
0.001266788
0.001947825
0.001709894
0.000262498
-0.001642615
-0.00266714
-0.001886058
0.000701432
0.004308685
0.007896346
0.010644313
0.012151662
0.01248755
0.012136139
0.011624465
0.011275944
0.011231247
0.011493319
0.01172745
0.011267911
0.009406099
0.005721873
0.000440533
-0.005437697
-0.010427523
-0.013101674
-0.012618209
-0.008971024
-0.002947197
0.004210299
0.011016759
0.01606097
0.018586099
0.018778747
0.017590532
0.016188634
0.015408624
0.015356327
0.015284974
0.014053081
0.01100691
0.006468807
0.001546854
-0.002522291
-0.004931533
-0.005380259
-0.003941106
-0.001033305
0.002571003
0.005778348
0.00732959
0.006327225
0.002941203
-0.001515913
-0.005361527
-0.007369523
-0.00699397
-0.004326508
-0.000119526
0.004168337
0.00676236
0.006405971
0.002968616
-0.002829967
-0.009871203
-0.016978492
-0.022933591
-0.026747837
-0.027854476
-0.02635885
-0.022815296
-0.017967692
-0.012782595
-0.008270077
-0.005384222
-0.004738567
-0.00630592
-0.009368364
-0.012696252
-0.014874841
-0.014704139
-0.011496794
-0.005516752
0.001922195
0.008788927
0.012979901
0.01296716
0.008343891
-4.03623E-05
-0.010520986
-0.021222627
-0.030371526
-0.036759664
-0.039992647
-0.040343576
-0.038208022
-0.03383002
-0.027512591
-0.019826558
-0.01150547
-0.003184756
0.004888015
0.012752242
0.020385548
0.027426087
0.032982401
0.035773031
0.034675977
0.029463635
0.021133233
0.011403876
0.002011263
-0.005807681
-0.011559212
-0.01536227
-0.017646095
-0.018883768
-0.019566249
-0.020221325
-0.02113826
-0.022139128
-0.022603699
-0.021893385
-0.019627867
-0.015926567
-0.011273323
-0.00655863
-0.002875153
-0.001212573
-0.001827289
-0.003765379
-0.005298849
-0.004999359
-0.002710928
0.000569805
0.003594514
0.005616
0.006454517
0.006079981
0.004364783
0.001422241
-0.0021105
-0.005252112
-0.007066712
-0.00695698
-0.004903272
-0.001507885
0.002322953
0.005731938
0.008086368
0.009166457
0.0090935
0.008104678
0.006322142
0.003810394
0.000753462
-0.002598569
-0.006006858
-0.009363385
-0.012407362
-0.014777422
-0.016065039
-0.016028855
-0.014541313
-0.011637205
-0.007723719
-0.003696431
-0.00054181
0.001247151
0.002012978
0.002763013
0.004555612
0.007973643
0.012871829
0.018251874
0.022613655
0.024567157
0.023388736
0.019250003
0.013041342
0.00626641
0.000649879
-0.002340569
-0.001993117
0.001438673
0.00677456
0.012173022
0.015869774
0.017048086
0.01612917
0.01410126
0.011829369
0.009973605
0.00922239
0.010104209
0.012522175
0.015576054
0.01793498
0.018533317
0.016932617
0.013380715
0.008675659
0.004045595
0.000821979
-0.000279413
0.000447284
0.001926851
0.003076472
0.00345668
0.003339293
0.003456144
0.00446172
0.006593526
0.00965581
0.013125709
0.016200787
0.017929635
0.017445368
0.014336034
0.008919696
0.002271303
-0.003981893
-0.008238548
-0.009681664
-0.008639207
-0.006329849
-0.004183857
-0.003199905
-0.003690435
-0.005285731
-0.007339494
-0.009154469
-0.010230436
-0.010308373
-0.009369758
-0.007596158
-0.005268062
-0.00270878
-0.000209182
0.002036425
0.003969266
0.005439197
0.006133026
0.005753137
0.004348134
0.002266859
-0.000266835
-0.003393352
-0.007157549
-0.010987906
-0.013743528
-0.014335655
-0.012372087
-0.008450999
-0.004072889
-0.000940751
-0.000109729
-0.001519282
-0.00423599
-0.007037165
-0.009045804
-0.009869921
-0.009626636
-0.00876114
-0.00777071
-0.006801104
-0.00565127
-0.00406256
-0.001963621
0.000416874
0.002657823
0.004394806
0.005558826
0.006202983
0.006411636
0.006243131
0.005543361
0.004027502
0.001682335
-0.001060493
-0.003625019
-0.005457658
-0.006038759
-0.005142487
-0.0030087
-0.000326252
0.002192507
0.004082473
0.005013592
0.004865746
0.003869429
0.002702465
0.002133998
0.002543596
0.003701996
0.004788134
0.004707094
0.002683147
-0.00122504
-0.006192654
-0.010911095
-0.013926489
-0.014207351
-0.011584746
-0.006876369
-0.00156366
0.002633953
0.004325171
0.002899881
-0.001155775
-0.006216527
-0.01000647
-0.010421473
-0.006527149
0.000946805
0.009966221
0.018266701
0.024267725
0.027349278
0.027509754
0.025102652
0.020905466
0.016189006
0.012102463
0.008923701
0.005841558
0.001551128
-0.004897498
-0.013299413
-0.022042569
-0.028622765
-0.030749699
-0.027345263
-0.018850314
-0.007139509
0.005071461
0.015156673
0.021304792
0.022834675
0.020375168
0.015866396
0.01173976
0.009823297
0.010871323
0.014613628
0.019792571
0.024372214
0.02632058
0.024449187
0.018831155
0.010761486
0.002268465
-0.004706716
-0.008947419
-0.010240549
-0.009251084
-0.006886164
-0.003738397
-0.000104596
0.003523906
0.006404193
0.008201235
0.009590395
0.011708606
0.015044687
0.019036433
0.022469667
0.024007528
0.022497396
0.017495203
0.009705163
0.001015264
-0.006161023
-0.009896476
-0.00963997
-0.006374173
-0.002072929
0.001120499
0.001600861
-0.001171139
-0.006488771
-0.012574798
-0.017235214
-0.018710981
-0.016338673
-0.010626271
-0.002969251
0.004752003
0.010716201
0.013860971
0.014389131
0.01337895
0.012107553
0.011419183
0.011557124
0.0120931
0.011860574
0.009456256
0.004077815
-0.00397633
-0.013445915
-0.022651446
-0.029796256
-0.033418389
-0.032894136
-0.028648616
-0.021668029
-0.013267183
-0.004707411
0.003063839
0.009550042
0.014499562
0.017738648
0.019331104
0.019371624
0.017950401
0.01523273
0.011491552
0.006967741
0.001703103
-0.004129521
-0.009858838
-0.014344378
-0.016417465
-0.015606516
-0.012414213
-0.008081763
-0.003957001
-0.000994707
0.000725255
0.001854587
0.003055218
0.004505183
0.005870093
0.006661558
0.006659793
0.006161449
0.005843654
0.006223436
0.007381514
0.008953096
0.010379831
0.011088702
0.010666419
0.008882331
0.005694739
0.001330225
-0.003659121
-0.008311829
-0.011289379
-0.011470198
-0.008725015
-0.004107316
0.000789748
0.004748466
0.007498469
0.009653401
0.012064999
0.015147196
0.018733626
0.02227279
0.025008499
0.026018572
0.024313704
0.019120737
0.010302853
-0.001438355
-0.014490732
-0.026595608
-0.035474298
-0.039559821
-0.038502106
-0.033213484
-0.02545219
-0.017233339
-0.010452037
-0.006304527
-0.004810668
-0.004909375
-0.005126272
-0.004120803
-0.001210005
0.003237047
0.007920694
0.01124125
0.012091437
0.01030992
0.006602091
0.002087755
-0.002152144
-0.005474948
-0.007712366
-0.009029478
-0.009593557
-0.009564867
-0.009331966
-0.009483397
-0.010382827
-0.011801319
-0.012756312
-0.012010025
-0.008639741
-0.0026893
0.004845784
0.012100168
0.016906341
0.017454361
0.013258247
0.005510923
-0.003232663
-0.01015255
-0.013220508
-0.011854472
-0.006745544
0.000656738
0.008504855
0.014698741
0.017194485
0.014816181
0.008026153
-0.001037158
-0.009363441
-0.014416647
-0.015199013
-0.012393558
-0.007597717
-0.002554361
0.001285793
0.002910423
0.0019944
-0.000996743
-0.004890263
-0.007952118
-0.008581072
-0.006241202
-0.001728471
0.003473434
0.007948321
0.010543679
0.010624077
0.008308935
0.004520007
0.000542447
-0.002524708
-0.004045277
-0.003982539
-0.002947679
-0.001807904
-0.001336534
-0.002094061
-0.004256539
-0.0075142
-0.011141366
-0.014076309
-0.015170103
-0.013743211
-0.01012745
-0.005574305
-0.001433699
0.001606854
0.003629895
0.005102024
0.006458051
0.007827084
0.008988909
0.009547794
0.009202215
0.007911226
0.005851628
0.003266813
0.000437483
-0.002232977
-0.004118394
-0.004707256
-0.003944642
-0.002274461
-0.00049262
0.000551444
0.000237932
-0.00151511
-0.004244075
-0.006978981
-0.008464277
-0.007664301
-0.004402411
0.000426458
0.005210738
0.008491149
0.009821695
0.009740385
0.009229994
0.009174056
0.010138897
0.012416407
0.015906165
0.020037458
0.023663232
0.025472104
0.024461335
0.020379343
0.013935052
0.006539516
-0.000288678
-0.00553469
-0.008957271
-0.010999043
-0.012485462
-0.014092427
-0.015923994
-0.017462335
-0.017948315
-0.016664659
-0.013113182
-0.007274347
0.000119475
0.00775487
0.014116673
0.017760324
0.017782698
0.014221747
0.008017316
0.000472971
-0.007106702
-0.013621863
-0.018258886
-0.020678886
-0.021171662
-0.02054731
-0.019558112
-0.018501898
-0.017218941
-0.015467881
-0.013159594
-0.010297559
-0.006863042
-0.002762368
0.002034705
0.007437876
0.012999704
0.01797192
0.021639016
0.023399178
0.022750847
0.019365202
0.01331504
0.005292157
-0.003436226
-0.011392094
-0.017453124
-0.021238358
-0.023265625
-0.024489009
-0.025692158
-0.027080783
-0.02821804
-0.028273389
-0.02624045
-0.021270535
-0.0130891
-0.002407102
0.009261738
0.020312169
0.029535795
0.035972003
0.038769162
0.037540532
0.032730076
0.025523224
0.017290347
0.009150877
0.00179934
-0.004548654
-0.009945615
-0.014378376
-0.017551621
-0.019259913
-0.019631878
-0.01906432
-0.017845006
-0.015857779
-0.012670134
-0.007984025
-0.00181064
0.005381704
0.012756471
0.019173194
0.023462715
0.024742409
0.022833387
0.018394203
0.012557991
0.00646886
0.001034751
-0.003236409
-0.006313734
-0.008744065
-0.011341404
-0.014526213
-0.017957036
-0.020714532
-0.021583615
-0.019765538
-0.015394176
-0.009460116
-0.003190595
0.002542041
0.007168949
0.009997852
0.010301036
0.007955119
0.003828003
-0.00042817
-0.003148785
-0.00347568
-0.001724404
0.000735583
0.002304811
0.002068806
0.000240235
-0.002135125
-0.00425901
-0.006042618
-0.007698186
-0.008989602
-0.009215703
-0.007716114
-0.004471193
-0.000327055
0.003559238
0.006252123
0.007352604
0.007005527
0.005745798
0.00426789
0.003001954
0.002026248
0.001396332
0.001527799
0.003093334
0.006260693
0.010271707
0.013481566
0.014135248
0.011171508
0.00473059
-0.003747337
-0.012069603
-0.018121639
-0.020515625
-0.018883716
-0.013976001
-0.007371769
-0.000888457
0.003957112
0.006210373
0.005649238
0.002867548
-0.000851792
-0.004033229
-0.00545595
-0.004513644
-0.001405862
0.002804973
0.006308114
0.007324932
0.005126966
0.00050434
-0.004645858
-0.008255842
-0.008858836
-0.005999477
-0.000483468
0.006007714
0.011710697
0.015429824
0.017057236
0.017291045
0.016999423
0.016308107
0.014665814
0.011620873
0.007612481
0.003613351
0.000234235
-0.002446287
-0.004701529
-0.006830497
-0.008893251
-0.010576705
-0.011425658
-0.011144742
-0.009691189
-0.007152785
-0.003706064
0.000438394
0.004913656
0.009234223
0.013041242
0.016203141
0.01855468
0.01968048
0.018972037
0.015997914
0.010678783
0.003484352
-0.004556196
-0.012210273
-0.018542903
-0.023087378
-0.025687821
-0.026174497
-0.024362574
-0.020078352
-0.013448962
-0.005166467
0.003466797
0.010772459
0.015402898
0.016812289
0.015316074
0.011691157
0.006959709
0.001952807
-0.002941472
-0.007706267
-0.012236235
-0.016119209
-0.018896723
-0.020274586
-0.020205373
-0.018647708
-0.015517711
-0.010814795
-0.004882179
0.001354849
0.006610656
0.009742097
0.010329672
0.00867769
0.005580612
0.001916138
-0.001901105
-0.005846974
-0.009883359
-0.013435689
-0.015664647
-0.016057541
-0.014803057
-0.012674301
-0.010575308
-0.008930661
-0.007559865
-0.006047272
-0.004096232
-0.001694164
0.001133024
0.004502612
0.008677851
0.013772862
0.019327411
0.0241763
0.026929781
0.026675577
0.023156057
0.016764707
0.008508975
-0.000144631
-0.007753316
-0.013275212
-0.016200839
-0.01668939
-0.015489828
-0.01376703
-0.012755244
-0.013156224
-0.014582961
-0.015772086
-0.015389467
-0.01260451
-0.007299829
0.000150576
0.009115984
0.018690218
0.027678053
0.034602329
0.038087537
0.037335307
0.032468967
0.024416371
0.014575512
0.004345237
-0.005175952
-0.013147717
-0.018935966
-0.02206505
-0.022596312
-0.021169039
-0.018541134
-0.015178022
-0.011168613
-0.0064301
-0.000880852
0.005562422
0.012895651
0.020955844
0.029263817
0.036851838
0.042279736
0.04421718
0.042183008
0.036667803
0.028660281
0.019309957
0.0098787
0.001546854
-0.004981312
-0.009628773
-0.012654871
-0.014493986
-0.0155843
-0.016294298
-0.016659256
-0.016516446
-0.015653791
-0.014059514
-0.011697269
-0.008407597
-0.004162503
0.000448188
0.004313661
0.006429357
0.006434014
0.004779089
0.002401214
0.000252492
-0.000989572
-0.00109165
3.98785E-05
0.002539476
0.006489629
0.011694799
0.017360043
0.021975227
0.023760011
0.021574141
0.01581276
0.008081015
0.000316885
-0.005978758
-0.010000852
-0.011583996
-0.011232156
-0.009885765
-0.008546333
-0.007859461
-0.007864546
-0.007944678
-0.007264981
-0.005449205
-0.002757818
0.000117009
0.00225845
0.002753745
0.001109365
-0.002448374
-0.006934395
-0.010831449
-0.012691226
-0.011919084
-0.009153344
-0.005896217
-0.003655693
-0.00315574
-0.004144509
-0.005608982
-0.006443858
-0.005925601
-0.003863221
-0.000258753
0.004685629
0.010186006
0.014763399
0.016750464
0.015114165
0.010029057
0.002850577
-0.004565407
-0.010526177
-0.014068444
-0.015150992
-0.014594566
-0.013490926
-0.012517146
-0.011733552
-0.010758649
-0.009137127
-0.006462173
-0.002382108
0.003324085
0.010280372
0.017126337
0.021769357
0.022170764
0.017540805
0.008945814
-0.001211821
-0.010271757
-0.016321705
-0.018569078
-0.017449485
-0.014242462
-0.010499302
-0.007560776
-0.006208339
-0.006510451
-0.007982526
-0.00987549
-0.011542085
-0.012421123
-0.012098296
-0.010465049
-0.007716385
-0.004089808
5.03712E-05
0.004160574
0.007844854
0.011220437
0.014802851
0.018841538
0.022863631
0.025658273
0.025928375
0.02302325
0.017355383
0.010253019
0.003377399
-0.001929529
-0.004986192
-0.005743612
-0.004738943
-0.002920487
-0.001293127
-0.000681837
-0.001539302
-0.003830838
-0.006887021
-0.009669836
-0.011305759
-0.011385461
-0.010075738
-0.007933761
-0.005563969
-0.003524339
-0.002274836
-0.001959504
-0.002564531
-0.004072468
-0.006251164
-0.008335222
-0.009149222
-0.007919308
-0.004676903
-0.000228511
0.004371472
0.008392228
0.011678902
0.014406101
0.016568954
0.017761665
0.017432949
0.015506635
0.012589304
0.009675239
0.007591019
0.006752825
0.007201606
0.008440727
0.009667805
0.010306876
0.010477362
0.010575424
0.010630664
0.010283427
0.009307022
0.007854485
0.006176649
0.00431639
0.002237361
4.2766E-05
-0.001962608
-0.003425582
-0.004005826
-0.003407703
-0.00140918
0.001869573
0.006077572
0.010892632
0.01608849
0.021239865
0.025735467
0.028886927
0.030058439
0.02879191
0.024987083
0.019117574
0.012315394
0.005858524
0.000560377
-0.003447156
-0.006476678
-0.008967655
-0.011147098
-0.012881832
-0.013587544
-0.012490755
-0.009064963
-0.003461385
0.00337687
0.009933728
0.014726999
0.016993052
0.017139397
0.016371644
0.015779517
0.015704793
0.01575586
0.015061335
0.012789929
0.008639048
0.003064108
-0.003129617
-0.00932468
-0.015007963
-0.019444526
-0.021699877
-0.021142653
-0.018042474
-0.013649486
-0.009625734
-0.007144604
-0.006493756
-0.00712972
-0.008002225
-0.007943556
-0.006257208
-0.003259906
3.95078E-05
0.002641505
0.004166893
0.004836206
0.005097101
0.005251581
0.005289798
0.004901985
0.003668378
0.001283009
-0.002232282
-0.006382895
-0.010416443
-0.013518497
-0.015040833
-0.01478925
-0.013100174
-0.010846644
-0.008972682
-0.00808492
-0.008232925
-0.008889929
-0.009047892
-0.007473742
-0.003626097
0.001663861
0.006479454
0.008891266
0.0079579
0.003984624
-0.002085558
-0.009216131
-0.016448942
-0.022806355
-0.027401359
-0.029749792
-0.030060628
-0.028856301
-0.026492932
-0.023037807
-0.018450404
-0.012810587
-0.006438186
0.000202764
0.006712249
0.012824343
0.018220928
0.022208069
0.024036694
0.023376268
0.020744726
0.017305982
0.014423446
0.013001957
0.012944253
0.013084656
0.011879044
0.008320877
0.002402446
-0.005064016
-0.013007412
-0.020328706
-0.026009099
-0.029137383
-0.028956726
-0.025114805
-0.018150596
-0.009496723
-0.001053696
0.005730496
0.010615086
0.014444263
0.018230779
0.022135325
0.025339941
0.026775725
0.026174768
0.024322861
0.022406131
0.021001716
0.019935757
0.018592149
0.016298633
0.012605788
0.007386058
0.000852162
-0.006391996
-0.013223346
-0.018159322
-0.019672772
-0.016566006
-0.008467058
0.00364301
0.017365342
0.029532739
0.037625317
0.040802365
0.039832491
0.036282941
0.031562145
0.026599777
0.021905745
0.017934128
0.014952137
0.012594818
0.009697937
0.005092335
-0.001497765
-0.009206012
-0.016410615
-0.021489835
-0.023494835
-0.022230557
-0.018037869
-0.011598611
-0.003951707
0.003696963
0.010421847
0.015838881
0.019801772
0.022353292
0.023657074
0.024101785
0.024123359
0.023718046
0.022233019
0.018725597
0.012703428
0.004554805
-0.004410762
-0.012374552
-0.017573514
-0.019059183
-0.017154602
-0.013188497
-0.008590601
-0.004343635
-0.001128796
0.000441661
2.09293E-05
-0.002049321
-0.004897816
-0.007546489
-0.009306542
-0.00989385
-0.009374198
-0.007925675
-0.005876354
-0.003750596
-0.002183456
-0.001596147
-0.002214877
-0.004060041
-0.006566545
-0.008674961
-0.009660895
-0.009668336
-0.009508021
-0.010003637
-0.01159738
-0.01411523
-0.01691635
-0.019129305
-0.019875967
-0.018474121
-0.014745412
-0.009216448
-0.002938895
0.002962569
0.007655959
0.010579657
0.011267865
0.009560586
0.00579355
0.000889259
-0.003937577
-0.007600445
-0.009494319
-0.009729789
-0.009151953
-0.008817134
-0.009115391
-0.009474937
-0.009041091
-0.007529353
-0.005371693
-0.003287796
-0.002065003
-0.002260436
-0.004040993
-0.007134912
-0.010940057
-0.01445813
-0.016400178
-0.0156002
-0.011491763
-0.004586168
0.003587131
0.010885943
0.01545338
0.016541924
0.014855683
0.012084055
0.010205916
0.010546407
0.013324082
0.017752616
0.022575544
0.026484
0.028200216
0.026590897
0.021038383
0.011774398
0.000148382
-0.011572057
-0.021036023
-0.026703355
-0.028219696
-0.026166469
-0.021423406
-0.014948873
-0.007626081
-0.000231509
0.006635224
0.012578599
0.017332315
0.020742906
0.022793886
0.023384461
0.022333813
0.01929567
0.014090981
0.006975931
-0.001010984
-0.008353154
-0.013655746
-0.016307792
-0.016635811
-0.015642759
-0.014460271
-0.013844109
-0.013865841
-0.014077972
-0.013828799
-0.01259471
-0.010119736
-0.006280976
-0.000947233
0.005760252
0.013171846
0.020192578
0.025642585
0.028417103
0.027666107
0.02338799
0.016730927
0.009508395
0.003195303
-0.001652995
-0.005274914
-0.008280565
-0.011266786
-0.014218642
-0.016253938
-0.016183924
-0.013309042
-0.007787361
-0.000312014
0.008181969
0.016560065
0.023246301
0.026489295
0.025202268
0.019674913
0.011405318
0.00245597
-0.005205974
-0.010238891
-0.012447776
-0.0128047
-0.012716057
-0.013068378
-0.013817075
-0.014449242
-0.014610791
-0.014234544
-0.013275752
-0.011623235
-0.009157253
-0.005786164
-0.001603163
0.002700597
0.005872453
0.007027748
0.006250734
0.0043848
0.002172755
-0.000231242
-0.003073792
-0.006525438
-0.010411195
-0.014353747
-0.017971063
-0.02087469
-0.022507241
-0.022281139
-0.019885867
-0.01535713
-0.009086002
-0.001756145
0.005540739
0.011555841
0.015296056
0.01642662
0.015444755
0.013236082
0.010380363
0.006925292
0.002899719
-0.001141431
-0.004401447
-0.006266416
-0.006735321
-0.006579661
-0.00700751
-0.008777574
-0.011517191
-0.013853421
-0.01433678
-0.012362508
-0.00822549
-0.002665912
0.003534023
0.009696328
0.015336629
0.019984467
0.023060562
0.024000301
0.022450453
0.018540286
0.012908927
0.006771834
0.001500984
-0.002086572
-0.00413327
-0.005441122
-0.006968224
-0.009246699
-0.01225476
-0.015771659
-0.019572951
-0.023190962
-0.025678194
-0.025897549
-0.023088772
-0.01716552
-0.008781962
0.000734463
0.009757144
0.016802071
0.02100086
0.022212304
0.020908039
0.017894839
0.014156388
0.010486294
0.007060234
0.003359148
-0.001319895
-0.007006013
-0.012777187
-0.017148443
-0.018902286
-0.017796771
-0.014577757
-0.010559785
-0.006988612
-0.004450744
-0.00266002
-0.000884176
0.001465327
0.004453901
0.007746837
0.010698585
0.012550066
0.012863312
0.011639663
0.009178285
0.005819884
0.00188852
-0.002441841
-0.006918388
-0.011022379
-0.013874511
-0.014815854
-0.013909358
-0.01183076
-0.009385978
-0.007150596
-0.005307521
-0.003512727
-0.001162258
0.002045624
0.005867096
0.009666943
0.012856837
0.015143553
0.016483146
0.017050116
0.017162848
0.017211132
0.017308714
0.01722066
0.016507505
0.014811361
0.011854472
0.007615694
0.002254221
-0.003662551
-0.009084938
-0.012704555
-0.013559932
-0.011419935
-0.006628534
-2.6923E-05
0.007008747
0.012717991
0.015707424
0.015781292
0.014015455
0.011900723
0.010373086
0.009713031
0.009856058
0.010373299
0.010619582
0.009982224
0.008068705
0.004731394
7.77764E-05
-0.005323574
-0.010403648
-0.014133158
-0.016305002
-0.017539572
-0.018510355
-0.019271524
-0.019336668
-0.018216274
-0.015858955
-0.012763645
-0.009839037
-0.007884678
-0.007110825
-0.007100012
-0.007111949
-0.00656746
-0.00521716
-0.003070792
-0.000261908
0.002936766
0.006047118
0.00832163
0.008812107
0.006816207
0.00250672
-0.002967537
-0.00796336
-0.011139874
-0.012002747
-0.011070397
-0.009585851
-0.008684868
-0.008641455
-0.00885412
-0.008432906
-0.006714816
-0.003440882
0.00121841
0.006790782
0.012493869
0.01718806
0.019592483
0.018834739
0.014951923
0.008914766
0.002187579
-0.003738721
-0.007942756
-0.010299647
-0.011312985
-0.011822891
-0.012712204
-0.014528301
-0.017102462
-0.019643811
-0.021267423
-0.02124901
-0.019150714
-0.014819872
-0.00855212
-0.00118715
0.005878171
0.011149556
0.013548254
0.013010621
0.010511293
0.007668583
0.005967678
0.006087688
0.007722487
0.009663091
0.010340487
0.008417493
0.003545213
-0.003341594
-0.010444172
-0.015801363
-0.017943501
-0.016528916
-0.012383011
-0.007195718
-0.002742132
-0.000181618
0.000378447
-0.000246599
-0.000723963
0.000100528
0.002536855
0.005919021
0.008969741
0.010452895
0.009830631
0.007334084
0.003761464
4.40516E-05
-0.002880825
-0.004206552
-0.003620687
-0.001574042
0.000840768
0.002353042
0.002078872
-0.000141738
-0.003610729
-0.006872834
-0.00821885
-0.006433263
-0.00130239
0.006192173
0.014118493
0.020234443
0.022874605
0.021532016
0.016653259
0.009323561
0.001077571
-0.006355596
-0.011482133
-0.013658688
-0.013174044
-0.010966922
-0.008122872
-0.005494808
-0.003359256
-0.001417583
0.000917039
0.004203283
0.008742137
0.014332175
0.020125513
0.024636855
0.026110857
0.023211351
0.015741463
0.004909641
-0.007009602
-0.017543219
-0.024845082
-0.028080475
-0.027472022
-0.024081664
-0.019297008
-0.014396144
-0.01033278
-0.007751874
-0.006748707
-0.006724298
-0.006592994
-0.005453328
-0.002925521
0.000711708
0.004459204
0.006790617
0.006492251
0.003358882
-0.001593316
-0.00641453
-0.009066575
-0.008388375
-0.004654368
0.000830701
0.006382519
0.010524517
0.012153909
0.010812069
0.006928398
0.001875515
-0.00258021
-0.004978319
-0.004525526
-0.001213642
0.004142797
0.010079535
0.014813284
0.016765504
0.015458726
0.011827226
0.007717562
0.00483781
0.004130011
0.005553535
0.008274311
0.011124944
0.013057304
0.013211999
0.010816726
0.00552714
-0.001865722
-0.009415474
-0.014853116
-0.016518158
-0.01396016
-0.008144983
-0.001318822
0.003870131
0.005389471
0.002604409
-0.003478247
-0.010474841
-0.015494592
-0.016388511
-0.012537814
-0.004873192
0.004772877
0.014050244
0.020469323
0.022128102
0.018634917
0.01141993
0.003238977
-0.002923381
-0.005254524
-0.003917713
-0.000653091
0.002521763
0.004365588
0.00468108
0.0040768
0.003361931
0.002945535
0.002702142
0.002448045
0.002413841
0.003148461
0.005005725
0.00773908
0.010473453
0.012214613
0.012270336
0.010563274
0.007611151
0.004382233
0.001701334
-0.000342956
-0.002597878
-0.006150052
-0.011300517
-0.017066018
-0.021629867
-0.023389919
-0.021702982
-0.016857786
-0.009683265
-0.001355324
0.006549799
0.012404316
0.015157421
0.014867244
0.012710921
0.010227648
0.0086255
0.008367226
0.009236788
0.010397704
0.010629641
0.008815203
0.004550467
-0.001805072
-0.009252316
-0.016562582
-0.022565372
-0.026529763
-0.02834372
-0.028488567
-0.027827764
-0.02723157
-0.027067616
-0.027038499
-0.02653143
-0.024804403
-0.021217543
-0.015489616
-0.007861765
0.000928071
0.009749809
0.017226601
0.022066709
0.023272907
0.020486665
0.014199104
0.00575597
-0.003049762
-0.010469331
-0.015419921
-0.017885847
-0.018891316
-0.019568497
-0.020242361
-0.020409368
-0.019394479
-0.016968966
-0.013448163
-0.009514712
-0.005876413
-0.0030208
-0.001046793
0.000274921
0.001449058
0.002910158
0.004663734
0.006285846
0.007271295
0.007227563
0.005836156
0.00294131
-0.001577522
-0.007559382
-0.014226133
-0.020205104
-0.024226932
-0.025897329
-0.025765277
-0.024714256
-0.023453298
-0.022385468
-0.021532392
-0.02047532
-0.018501528
-0.014942557
-0.009349682
-0.0018298
0.006619918
0.014100082
0.018414492
0.018243737
0.01382789
0.006889963
-0.00024805
-0.005612146
-0.00819043
-0.008160722
-0.006679334
-0.005443157
-0.005942626
-0.008818524
-0.013542049
-0.018827672
-0.023170239
-0.025168654
-0.024076951
-0.020077927
-0.014468459
-0.009059346
-0.005423563
-0.004276031
-0.005268656
-0.00737295
-0.009432495
-0.010594695
-0.010322666
-0.008287262
-0.00455866
0.000199607
0.004767153
0.007673243
0.00785358
0.00536913
0.001543054
-0.001796345
-0.003484995
-0.003364183
-0.002051891
-0.000612791
-0.000245107
-0.001669434
-0.00473616
-0.008652589
-0.012560239
-0.015766191
-0.017662955
-0.017521908
-0.014720733
-0.009249368
-0.001986795
0.005406332
0.011100534
0.013898495
0.013608747
0.010860189
0.006712036
0.00239634
-0.00103245
-0.003194767
-0.004544528
-0.005784289
-0.007335637
-0.009289516
-0.01137759
-0.013063562
-0.013531611
-0.011953125
-0.007973853
-0.001931397
0.005292369
0.012665638
0.019232561
0.024282981
0.027360466
0.027989954
0.025928429
0.021714864
0.016521576
0.011401034
0.006648817
0.001809779
-0.003847435
-0.010645278
-0.018091612
-0.025039975
-0.030072784
-0.031951241
-0.029969205
-0.024331099
-0.016202444
-0.007361116
0.000537315
0.006619274
0.010790016
0.01356903
0.015799114
0.018325529
0.021680128
0.025772182
0.029777467
0.032376304
0.032409812
0.029315359
0.023183353
0.014740222
0.005492565
-0.002451633
-0.007204009
-0.007895913
-0.005150463
-0.000704429
0.003273664
0.005044048
0.00397413
0.000905049
-0.002295068
-0.003585413
-0.001603377
0.003697663
0.010869025
0.01756024
0.021536835
0.021657005
0.0183213
0.013072825
0.007589791
0.002951749
-0.000112087
-0.000870365
0.001074361
0.00522942
0.010178941
0.0141709
0.01565582
0.014024446
0.010000102
0.005136278
0.001022757
-0.0011743
-0.000951141
0.001355811
0.004618933
0.007421875
0.008769069
0.008377672
0.006560609
0.004114914
0.002001039
0.000816517
0.000583831
0.000971481
0.001590692
0.00200018
0.00169796
0.000277487
-0.002236242
-0.005132589
-0.007381996
-0.008268526
-0.007554033
-0.005303447
-0.001793935
0.002472515
0.006818239
0.010494917
0.012928406
0.013939764
0.013800055
0.012935738
0.011712783
0.010397653
0.009292673
0.008650176
0.008536803
0.008734642
0.008926754
0.00877147
0.007835427
0.005402956
0.000766468
-0.006097748
-0.014033222
-0.020925649
-0.024545375
-0.023592684
-0.018342336
-0.010631733
-0.002827937
0.003128339
0.006296341
0.006664934
0.004915905
0.002048516
-0.000941666
-0.003045745
-0.003361239
-0.001314701
0.00294993
0.008704673
0.015034146
0.021102723
0.026202335
0.029784052
0.031343
0.030686692
0.027963401
0.023590271
0.018211082
0.012660604
0.007605688
0.00312807
-0.001035017
-0.005034201
-0.008582841
-0.011079226
-0.01194729
-0.010922871
-0.008219921
-0.00434733
4.50171E-05
0.004416596
0.008527814
0.012406026
0.016015849
0.019190596
0.021579444
0.022708028
0.022294256
0.020361306
0.017278788
0.013745403
0.010418369
0.007546591
0.004880629
0.00198091
-0.001426414
-0.005349053
-0.009586114
-0.01364177
-0.01682492
-0.018454098
-0.018210761
-0.016262128
-0.01332858
-0.010510599
-0.008740695
-0.008063941
-0.007566987
-0.006054019
-0.002908983
0.001638916
0.006695277
0.011045071
0.013478991
0.013199738
0.010126752
0.005010172
-0.000693451
-0.005247293
-0.007116385
-0.005542234
-0.000895255
0.005191146
0.010458409
0.01286005
0.011195061
0.005416659
-0.003250972
-0.012373484
-0.01895941
-0.020836208
-0.017687636
-0.011032229
-0.003354705
0.0028751
0.005873204
0.00500728
0.000928122
-0.004792204
-0.010301576
-0.013993295
-0.01487383
-0.012777136
-0.008527225
-0.0038462
-0.000677235
-0.000174983
-0.002184853
-0.005436037
-0.008341537
-0.009887693
-0.009946627
-0.008890252
-0.006848533
-0.003610463
0.000922932
0.006482565
0.012593483
0.018813278
0.02487436
0.030469588
0.034761463
0.036392728
0.034007412
0.027277176
0.017422884
0.006662043
-0.003010361
-0.010713415
-0.016615307
-0.021336371
-0.025158754
-0.027703636
-0.028136839
-0.02582946
-0.020773738
-0.013526579
-0.004711371
0.005066591
0.014968791
0.023710555
0.029835228
0.03203817
0.029916907
0.024263438
0.016786111
0.009378907
0.003559505
0.000199394
-0.000735363
-0.000109031
0.000711285
0.000340388
-0.002244481
-0.007142992
-0.013281478
-0.018738766
-0.021491016
-0.02026228
-0.014875167
-0.006250253
0.003981198
0.013879063
0.021615252
0.025919493
0.02635596
0.023278528
0.01764631
0.010906706
0.004738566
0.000377479
-0.001856725
-0.00261982
-0.003141717
-0.004618181
-0.007582242
-0.011563656
-0.015301144
-0.017571481
-0.0177766
-0.015946314
-0.012395317
-0.007521001
-0.001866997
0.003753711
0.008548855
0.012031171
0.014147238
0.015201738
0.015619041
0.015594739
0.014913327
0.013073195
0.009561117
0.004100779
-0.003304659
-0.012007294
-0.020629852
-0.02730458
-0.030301292
-0.028831039
-0.023476099
-0.015871376
-0.0080686
-0.001854909
0.001857686
0.00333447
0.0037021
0.004217416
0.005602294
0.008072721
0.011530739
0.015700089
0.019761045
0.02223345
0.021472495
0.016515104
0.007842281
-0.002583317
-0.012079882
-0.018387408
-0.020401988
-0.018445912
-0.014046069
-0.009367987
-0.006397716
-0.00617338
-0.008336502
-0.011441128
-0.013613991
-0.013191763
-0.009247071
-0.002059169
0.00679506
0.01514013
0.021163047
0.023831632
0.022818079
0.018509395
0.012099684
0.005282411
-0.000226316
-0.003163397
-0.003221152
-0.001533199
-0.000229631
-0.001316463
-0.005545337
-0.012017891
-0.018722222
-0.023378625
-0.024204725
-0.020503907
-0.012941793
-0.003330946
0.006008514
0.013145726
0.017138436
0.018024861
0.016367634
0.013034391
0.00907653
0.005593142
0.00340845
0.002728912
0.003082519
0.003410538
0.002562172
-0.00013639
-0.004296213
-0.008549925
-0.011305816
-0.01150644
-0.009319285
-0.005973355
-0.003122933
-0.002063451
-0.003222919
-0.006072962
-0.009337259
-0.011401781
-0.010791402
-0.006668248
0.000865282
0.01051654
0.020119035
0.027101655
0.029283937
0.025501487
0.016195376
0.003490451
-0.009338926
-0.019062447
-0.02358888
-0.022758605
-0.018424869
-0.013455488
-0.01024809
-0.00968337
-0.011203084
-0.013349292
-0.014453201
-0.013074268
-0.008461065
-0.000858697
0.008399453
0.017132601
0.022991616
0.024417976
0.021181404
0.014602061
0.006952588
0.000402473
-0.004039921
-0.006598986
-0.008020152
-0.009104093
-0.010506902
-0.01250339
-0.014730371
-0.016234403
-0.016017616
-0.013578935
-0.009201094
-0.003876984
0.00108244
0.004617698
0.006133345
0.005611179
0.003466954
0.000483999
-0.002440503
-0.004571988
-0.005386737
-0.0046124
-0.002505268
-4.72612E-05
0.001232594
0.00013741
-0.003434035
-0.008432696
-0.013022351
-0.015236752
-0.013855462
-0.008984091
-0.001985678
0.005115884
0.010279197
0.012261715
0.011094912
0.007839017
0.003995813
0.001028808
-0.000140085
0.000538221
0.002262786
0.003874086
0.004596822
0.004477295
0.004052123
0.003715111
0.003505604
0.003430933
0.003642476
0.004320194
0.005529178
0.00700275
0.008043816
0.007566078
0.004664003
-0.000513976
-0.006393386
-0.010693025
-0.011867591
-0.009958033
-0.006519714
-0.003748033
-0.003231165
-0.005260945
-0.008829816
-0.012382683
-0.01461887
-0.014969158
-0.013496925
-0.010456215
-0.006278998
-0.001626344
0.00269979
0.006280171
0.009272923
0.011998462
0.014544092
0.016543951
0.017181843
0.015585263
0.011486464
0.005437105
-0.001619276
-0.008708792
-0.014842458
-0.019162918
-0.021012044
-0.020058551
-0.016346385
-0.010588324
-0.004338768
0.000379941
0.001855441
-0.000341026
-0.0047808
-0.00866383
-0.009362372
-0.005787772
0.001338358
0.010021243
0.018016777
0.023394095
0.024859854
0.021940277
0.015056896
0.005493099
-0.004886357
-0.014112927
-0.020823305
-0.024643223
-0.026134672
-0.026209075
-0.025625298
-0.024698407
-0.023298652
-0.020836741
-0.016432993
-0.009711429
-0.001312777
0.007229116
0.01431221
0.018979479
0.021212079
0.021549519
0.020564711
0.018539693
0.015534791
0.011665733
0.007154553
0.002195451
-0.003300217
-0.009726843
-0.0174284
-0.026142492
-0.034958287
-0.042588812
-0.04777894
-0.049459023
-0.046753877
-0.039180092
-0.027190674
-0.012536793
0.002275317
0.015094364
0.024762699
0.031056253
0.034416098
0.035473435
0.034640217
0.031941763
0.027076977
0.0199031
0.010902474
0.001199827
-0.008044405
-0.016204213
-0.023077048
-0.028537706
-0.032335357
-0.03422923
-0.034126455
-0.032046624
-0.027981172
-0.021914308
-0.014126305
-0.005360881
0.003507371
0.011594167
0.017870915
0.021480629
0.022322785
0.02108982
0.018798124
0.016182103
0.013474013
0.010385501
0.006412333
0.00140024
-0.004224161
-0.009565185
-0.013683309
-0.016076975
-0.016643409
-0.015363877
-0.012258289
-0.007710389
-0.002500239
0.002606387
0.00705585
0.010317044
0.011916192
0.011932142
0.01111616
0.010449736
0.010471093
0.010922601
0.010907988
0.009394698
0.005753991
4.85473E-05
-0.006843773
-0.013575241
-0.018837097
-0.021857896
-0.022577579
-0.021425762
-0.018918509
-0.015342088
-0.01081137
-0.005463281
0.000210847
0.005388984
0.009356478
0.011919666
0.013375574
0.014015716
0.013998748
0.013455654
0.012618905
0.011852599
0.011457349
0.011275301
0.010613428
0.008479964
0.004145427
-0.00243825
-0.010498016
-0.018653865
-0.025342191
-0.029210019
-0.029277251
-0.025176899
-0.017376048
-0.007236238
0.003264244
0.012129607
0.018027643
0.020616365
0.020461562
0.018726934
0.016632866
0.01497612
0.013962996
0.013342499
0.012627311
0.011379787
0.009275922
0.006149459
0.001847627
-0.003838547
-0.010964625
-0.019108163
-0.02727552
-0.033988253
-0.037771505
-0.037770272
-0.033991943
-0.027162036
-0.018371024
-0.008740587
0.000781295
0.00943324
0.016638644
0.022090365
0.025715603
0.027466987
0.027144694
0.024589053
0.020156505
0.014716239
0.009076153
0.003539108
-0.001910417
-0.007205085
-0.012156638
-0.016369612
-0.019412518
-0.020888445
-0.020561497
-0.018279224
-0.014014969
-0.007996387
-0.000870685
0.006483207
0.013315254
0.019386294
0.024883994
0.029802575
0.033359672
0.034286188
0.031736114
0.025902471
0.0176818
0.007878198
-0.003077647
-0.014710194
-0.026001873
-0.035279186
-0.040773407
-0.041664539
-0.038558844
-0.032986631
-0.026465261
-0.019761575
-0.012844099
-0.005370252
0.002817819
0.011415113
0.019605648
0.026078522
0.029560894
0.029550403
0.026598761
0.021874539
0.016402746
0.010798578
0.005525963
0.00112837
-0.002007193
-0.003868523
-0.004911195
-0.005943108
-0.007805079
-0.010599187
-0.013400842
-0.014798083
-0.013885592
-0.010516111
-0.005089336
0.001598667
0.008342874
0.013830832
0.016906015
0.016905962
0.013832063
0.008390889
0.001841417
-0.004101422
-0.007768571
-0.008165963
-0.005497431
-0.000888616
0.00417053
0.008242672
0.010160579
0.00930049
0.005821328
0.000653465
-0.004937856
-0.009761103
-0.013076894
-0.014751837
-0.015341554
-0.015542712
-0.015643451
-0.015353758
-0.014186633
-0.011916511
-0.008563463
-0.004310448
0.000539349
0.005443798
0.009756708
0.012877924
0.014272542
0.013656809
0.011185421
0.007618959
0.004398716
0.003199904
0.004814471
0.008608322
0.012704875
0.014991752
0.014107202
0.010093191
0.004172886
-0.001907253
-0.006667393
-0.009493138
-0.010598868
-0.010697683
-0.010372234
-0.00988331
-0.00936216
-0.008974349
-0.008864346
-0.008810495
-0.00795656
-0.005136381
0.000378611
0.008105272
0.01650858
0.023722654
0.028333661
0.029551099
0.027209086
0.021727281
0.014066673
0.005437905
-0.00308916
-0.01061782
-0.01637101
-0.019974461
-0.021843979
-0.0228563
-0.023618269
-0.023928515
-0.022774663
-0.019061853
-0.012336005
-0.002909671
0.00809713
0.018851172
0.027203734
0.031468951
0.031157739
0.027067343
0.020749165
0.013737692
0.007109961
0.001452319
-0.003049011
-0.006520301
-0.0093067
-0.011801907
-0.014287907
-0.016676915
-0.018400142
-0.018587437
-0.01659566
-0.012453182
-0.006727719
-0.000295955
0.005742486
0.010244191
0.012485515
0.012538561
0.011186229
0.009660573
0.009110091
0.010202866
0.012720288
0.015620971
0.017523143
0.017347785
0.0149728
0.011211225
0.007270332
0.004009244
0.001455744
-0.001044389
-0.004261207
-0.00850951
-0.013372689
-0.017677999
-0.020057159
-0.019705747
-0.01695414
-0.012896932
-0.008681334
-0.005094797
-0.002569773
-0.001120449
-0.000312443
0.000495937
0.002008853
0.005016913
0.010227008
0.017449114
0.024969371
0.029885811
0.029613942
0.023406726
0.012798652
0.000651273
-0.010359652
-0.018607354
-0.02351282
-0.025147457
-0.024141504
-0.021654378
-0.019012824
-0.017076073
-0.015909324
-0.014957757
-0.013286506
-0.009888282
-0.004093448
0.003951864
0.013030481
0.021115565
0.026218552
0.027175955
0.024152694
0.018414279
0.011843662
0.006067454
0.001939159
-0.000591967
-0.002039257
-0.002947359
-0.003896089
-0.005387218
-0.007547341
-0.00968343
-0.01036329
-0.008423222
-0.003873556
0.002007941
0.007374339
0.010829787
0.011936212
0.011096305
0.009087453
0.006767442
0.004956107
0.004181449
0.004616845
0.006046257
0.007928141
0.009456098
0.009852367
0.008756167
0.006484867
0.003881265
0.001804699
0.000714226
0.000496421
0.000689121
0.000738581
0.000435772
-5.17613E-05
-0.00042421
-0.000547753
-0.000413076
-5.98988E-05
0.000459644
0.000942198
0.001171244
0.001089186
0.000794569
0.000443372
0.000362118
0.001174728
0.003511601
0.007537068
0.012576838
0.017124363
0.019303167
0.017693043
0.012062806
0.00348569
-0.006073878
-0.014577177
-0.020386464
-0.022615744
-0.021228886
-0.016925928
-0.010857778
-0.004365204
0.001398049
0.005807204
0.008988318
0.011470945
0.013801178
0.016244302
0.018619874
0.020270623
0.020323454
0.018035239
0.013233455
0.006377266
-0.001589628
-0.009495606
-0.016185961
-0.020572524
-0.021843649
-0.019895066
-0.01553917
-0.010336303
-0.006136177
-0.004303114
-0.00501488
-0.007175166
-0.009186375
-0.009844074
-0.008503839
-0.005131627
-0.000271819
0.005102661
0.010002562
0.013698885
0.01551825
0.01473412
0.010983146
0.004895032
-0.001861701
-0.007221248
-0.00996456
-0.01021031
-0.009208589
-0.008400853
-0.008630434
-0.00970822
-0.010773051
-0.010962806
-0.009896259
-0.007616018
-0.004336196
-0.000342472
0.003915413
0.007800047
0.010638959
0.011976356
0.011880381
0.010952365
0.010140827
0.010242743
0.011487964
0.013306845
0.014701624
0.014741878
0.012796778
0.008703921
0.002833988
-0.003893196
-0.010148585
-0.014499074
-0.015831921
-0.013903522
-0.009394591
-0.003588462
0.002099744
0.006413673
0.008455926
0.008178223
0.006501297
0.004885553
0.004553145
0.005833963
0.008174155
0.010614658
0.012288907
0.012549214
0.011044595
0.007759955
0.003103554
-0.002161513
-0.006976731
-0.010199545
-0.011022376
-0.009284696
-0.005783107
-0.001962547
0.000642714
0.001077466
-0.000663535
-0.003603187
-0.006302017
-0.007605316
-0.006934984
-0.004414884
-0.000769358
0.002759852
0.004948935
0.005136337
0.003440141
0.000558139
-0.00262967
-0.005371108
-0.007258559
-0.008255251
-0.008590175
-0.008513469
-0.008127157
-0.007373429
-0.006345209
-0.005292849
-0.004169084
-0.002523473
2.66547E-05
0.003347854
0.006931395
0.010254094
0.012991197
0.014997427
0.016167817
0.016502955
0.016087201
0.014951496
0.012789659
0.009053458
0.003362627
-0.004107741
-0.012428135
-0.020131725
-0.025575203
-0.027342912
-0.024775655
-0.018408176
-0.010041694
-0.002014579
0.003685672
0.006170013
0.005732634
0.003490827
0.000866562
-0.00087085
-0.001083945
0.000193449
0.002581121
0.005636982
0.008857174
0.011569117
0.012897628
0.012179602
0.009564544
0.00604572
0.002763009
0.000325505
-0.001365712
-0.002867761
-0.004547202
-0.006162088
-0.006917154
-0.005692005
-0.00167521
0.004836792
0.012122488
0.017775045
0.019866812
0.017992207
0.013268522
0.007523896
0.002317709
-0.001571903
-0.003973972
-0.005011505
-0.005013593
-0.004307451
-0.003281105
-0.002460468
-0.002463252
-0.003737005
-0.006195439
-0.009224107
-0.011752663
-0.012477433
-0.010183491
-0.004364195
0.00414558
0.013054995
0.019657675
0.022148281
0.020425216
0.015908043
0.010736758
0.006830552
0.004987262
0.004744244
0.004915907
0.004348348
0.002242769
-0.001685599
-0.006910254
-0.012092033
-0.015570229
-0.016211762
-0.013730684
-0.008612656
-0.001861167
0.005106735
0.010695112
0.013605804
0.013275696
0.010073436
0.005177228
0.000240767
-0.003090763
-0.00385236
-0.002301975
0.000184401
0.001840398
0.001511416
-0.00086817
-0.004331751
-0.007438246
-0.008761992
-0.007261976
-0.002734042
0.003885497
0.010692116
0.015293435
0.015712878
0.011121833
0.00239045
-0.008032577
-0.016978445
-0.021758763
-0.021308056
-0.0164536
-0.009177376
-0.001637901
0.004413387
0.007671423
0.007397091
0.003770139
-0.001924064
-0.007499649
-0.010624936
-0.009794557
-0.005204798
0.001145764
0.006469392
0.008746366
0.00755312
0.003799256
-0.001148015
-0.005943534
-0.00916367
-0.009604686
-0.006955532
-0.002376694
0.001844095
0.003478357
0.001340339
-0.004130438
-0.010948729
-0.016470304
-0.018607462
-0.016837986
-0.012282483
-0.006772468
-0.001881345
0.001469616
0.002750647
0.001719964
-0.001303085
-0.005253347
-0.008592906
-0.010057486
-0.009118498
-0.006179114
-0.00240207
0.000921163
0.002952766
0.003540182
0.003013734
0.001922834
0.000882357
0.000432615
0.000927321
0.002524918
0.005053047
0.007799676
0.009810188
0.010462319
0.009971627
0.009044414
0.008312952
0.008054679
0.008331365
0.008907969
0.009194934
0.0083493
0.00571219
0.001330816
-0.003808943
-0.008113291
-0.010136168
-0.009272119
-0.00598657
-0.001568422
0.002277672
0.004049931
0.003258037
0.000875078
-0.001236816
-0.001599094
0.000101706
0.003120579
0.006236926
0.008336777
0.008874787
0.007849778
0.005423299
0.001808497
-0.002482149
-0.00652662
-0.009105171
-0.009319818
-0.007234258
-0.003961607
-0.000982718
0.000605405
0.00060958
-0.000318382
-0.000895629
0.000312604
0.004141408
0.010062356
0.016171455
0.020199331
0.020816884
0.018236459
0.01382393
0.009297119
0.005777545
0.003324088
0.001200203
-0.001394352
-0.005041589
-0.010166735
-0.016846923
-0.024488956
-0.031588376
-0.035994427
-0.035750927
-0.030054958
-0.01974937
-0.007146896
0.00472781
0.013088135
0.016532018
0.015496892
0.01189831
0.008041188
0.005506851
0.004887318
0.00607291
0.0085504
0.011453011
0.013513091
0.013374829
0.010218711
0.004371579
-0.002620678
-0.008613621
-0.011717871
-0.011089827
-0.007360316
-0.002460843
0.00125657
0.002306951
0.000665407
-0.002546488
-0.005654058
-0.007066502
-0.006001295
-0.002737906
0.001805231
0.006585176
0.010674449
0.013326602
0.014083863
0.012953779
0.010656034
0.008443186
0.00759739
0.00871757
0.011296229
0.013867983
0.014784598
0.012976851
0.008345019
0.001596689
-0.00604042
-0.012957845
-0.017499001
-0.018565066
-0.016190242
-0.011454352
-0.006111026
-0.001943442
-1.1456E-05
-0.000264483
-0.001694217
-0.002918242
-0.002702523
-0.000354677
0.004083117
0.009642537
0.014573271
0.016928771
0.015246117
0.009323831
0.000667173
-0.008014536
-0.014009192
-0.015808912
-0.013585037
-0.008972903
-0.004261954
-0.001257104
-0.000481161
-0.001308596
-0.002794158
-0.004031512
-0.004067163
-0.002190686
0.001307743
0.005045604
0.007385741
0.00739923
0.005008615
0.000905104
-0.003527283
-0.006492254
-0.006514468
-0.003278699
0.002270122
0.008279714
0.012610399
0.013596761
0.010979776
0.006170712
0.001430751
-0.001422616
-0.00153508
0.000943106
0.00499491
0.008999877
0.011167924
0.010261643
0.006106478
-0.000155123
-0.006325619
-0.010116206
-0.010214002
-0.006821076
-0.001513987
0.003601417
0.006710913
0.006897458
0.004358891
0.000310193
-0.003548428
-0.005548448
-0.004694515
-0.001215408
0.003338006
0.006808013
0.007599103
0.005461782
0.001328135
-0.003558758
-0.008127801
-0.011574681
-0.013206534
-0.012724995
-0.010429606
-0.007284569
-0.004666248
-0.003694878
-0.004440899
-0.005835466
-0.006405325
-0.005015041
-0.001204649
0.004693015
0.01152335
0.017618638
0.021462697
0.02223366
0.019960165
0.015299106
0.009102597
0.002323061
-0.004025361
-0.008904599
-0.011521263
-0.011851424
-0.010879944
-0.01016149
-0.010903495
-0.013214085
-0.016180714
-0.018378895
-0.018573361
-0.016216521
-0.01130206
-0.004186742
0.004446308
0.013322482
0.020692483
0.024896356
0.025028889
0.021388556
0.01534867
0.008668698
0.002839874
-0.001367104
-0.003901814
-0.005249542
-0.005939892
-0.006269519
-0.006501082
-0.006935945
-0.007681591
-0.008404327
-0.008465724
-0.007125489
-0.003870023
0.00120288
0.007266907
0.013003397
0.017146038
0.019003407
0.018515126
0.016287559
0.013372959
0.010949746
0.009421359
0.008133313
0.005933845
0.002122436
-0.003073474
-0.008858728
-0.014384316
-0.018966795
-0.021970839
-0.022539091
-0.019881638
-0.01394704
-0.005570548
0.003786415
0.012375036
0.018266273
0.020006145
0.017507669
0.012131689
0.005845627
0.000338131
-0.003270405
-0.004475157
-0.003485315
-0.001344513
0.000565474
0.00112693
-5.36299E-05
-0.002628114
-0.005611284
-0.007824347
-0.00826954
-0.006398255
-0.002321295
0.003003618
0.008021708
0.011346707
0.012370108
0.011246287
0.008557842
0.004994589
0.001309507
-0.001793564
-0.003929758
-0.005080554
-0.005473287
-0.00535697
-0.00502349
-0.004759062
-0.004584455
-0.004157196
-0.003221475
-0.001875943
-0.00050809
0.000389734
0.00040333
-0.000718724
-0.002786886
-0.005041752
-0.006330759
-0.00562649
-0.002562492
0.002321458
0.007847476
0.012616715
0.015387217
0.015482228
0.01285732
0.007979846
0.001691695
-0.004727385
-0.009521193
-0.011050862
-0.008764841
-0.003859479
0.001082013
0.003440298
0.001955859
-0.002793305
-0.008803858
-0.013758034
-0.015852958
-0.014143647
-0.008577697
-8.81543E-05
0.009488755
0.017739936
0.022547444
0.022913359
0.019210449
0.012724673
0.005171976
-0.00189629
-0.007604409
-0.011885952
-0.015055664
-0.01752464
-0.019524498
-0.020831704
-0.020727538
-0.018356569
-0.013354806
-0.006299762
0.001315239
0.007760331
0.011820162
0.013206215
0.012584004
0.011236488
0.010598486
0.011636715
0.01444078
0.017949543
0.020497801
0.020704529
0.018133474
0.013351712
0.007484293
0.001393126
-0.00454811
-0.009982274
-0.014185135
-0.016155877
-0.015349212
-0.012210492
-0.008180048
-0.004798631
-0.002722815
-0.001318506
0.000586291
0.003732081
0.007932104
0.012277617
0.015480733
0.016414261
0.014575734
0.010428758
0.005264428
0.000799389
-0.001683669
-0.002002911
-0.000998618
0.000120973
0.000194948
-0.001644596
-0.00575437
-0.011568742
-0.017713275
-0.022448629
-0.02432077
-0.022634798
-0.017499641
-0.009737491
-0.000875876
0.007230298
0.013072343
0.015839417
0.015270144
0.011650365
0.00589696
-0.000418701
-0.005612629
-0.008476856
-0.008603018
-0.006326845
-0.002600866
0.001117403
0.003588523
0.004351295
0.003775279
0.002701987
0.002041824
0.002272421
0.003190264
0.003972896
0.003788759
0.002210968
-0.000747899
-0.004657959
-0.008596388
-0.011523244
-0.012741005
-0.012153267
-0.010251576
-0.007755992
-0.005174121
-0.002617945
2.90685E-05
0.002790899
0.005419176
0.007602207
0.009242571
0.010451126
0.01126095
0.01144059
0.010705223
0.008912357
0.006019276
0.002103971
-0.002520633
-0.007178264
-0.010916767
-0.012765785
-0.012220175
-0.009624336
-0.006082871
-0.002908607
-0.001093847
-0.001006007
-0.002272211
-0.003785234
-0.004172563
-0.002550451
0.001011462
0.005679158
0.010391551
0.014329073
0.017007135
0.018302354
0.018296949
0.017058311
0.014564707
0.011009053
0.006975074
0.003050721
-0.000646459
-0.004425214
-0.008572885
-0.012952117
-0.016941024
-0.019708744
-0.020675246
-0.019754992
-0.017262086
-0.013793311
-0.009939563
-0.006001615
-0.002040275
0.001737249
0.004828651
0.006677295
0.006977695
0.005772138
0.003467384
0.000924323
-0.00066867
-0.000312227
0.002217934
0.006230874
0.01053961
0.013900419
0.01528749
0.014193538
0.010894017
0.006324384
0.001844303
-0.001073455
-0.001540166
0.000204687
0.002890081
0.004715333
0.004054103
0.00017236
-0.006466772
-0.014101203
-0.020372383
-0.023298866
-0.022117718
-0.017521376
-0.01136057
-0.005729264
-0.002051302
-0.00055696
-0.000485767
-0.000571251
0.000387169
0.003012933
0.007138819
0.011982087
0.016462595
0.019376874
0.019673258
0.016676867
0.010408147
0.001752399
-0.007539315
-0.015258589
-0.019687764
-0.020352152
-0.018283827
-0.015250178
-0.01269566
-0.011159031
-0.010300657
-0.009403047
-0.007953029
-0.005521413
-0.001473894
0.004599126
0.012190415
0.019503732
0.024255092
0.024855729
0.021307677
0.015054856
0.007977276
0.00138905
-0.004061438
-0.008054572
-0.010341769
-0.01066117
-0.008955661
-0.005740662
-0.001905916
0.001609161
0.004017278
0.004882451
0.004279029
0.002732069
0.000870524
-0.000872939
-0.002341267
-0.003509516
-0.004296484
-0.004379344
-0.003415249
-0.001398955
0.001273378
0.003942017
0.005910349
0.006833279
0.006784407
0.005898304
0.004101903
0.001308223
-0.002265681
-0.005889366
-0.008648092
-0.009758743
-0.008822645
-0.00609127
-0.002334943
0.001263745
0.003597029
0.004192741
0.003521606
0.002565757
0.002050871
0.002111198
0.002496814
0.003111851
0.004015403
0.005095705
0.005874109
0.005916074
0.005155817
0.003867987
0.002521437
0.001624951
0.001313526
0.001202135
0.000742169
-0.000325234
-0.001783499
-0.003129355
-0.00395904
-0.004097037
-0.003673095
-0.003006618
-0.002323011
-0.001481389
-0.000141099
0.001897088
0.004705971
0.007947198
0.010710795
0.011772951
0.010206774
0.005827647
-0.000689817
-0.008178226
-0.015358205
-0.021038437
-0.024176408
-0.024047029
-0.020697673
-0.014969747
-0.008020205
-0.000887117
0.005526769
0.010390644
0.013187214
0.014100455
0.0140617
0.014223835
0.015154686
0.016510389
0.017185644
0.015837648
0.011581637
0.004601319
-0.003863973
-0.011985829
-0.018017258
-0.020811687
-0.020232408
-0.017163381
-0.013220134
-0.009877471
-0.007821405
-0.006808066
-0.006023077
-0.004690391
-0.002525077
0.000266728
0.003344267
0.006396434
0.009098957
0.011133559
0.011976519
0.01116814
0.008856854
0.006016604
0.003768266
0.002665213
0.002667354
0.003488472
0.004618768
0.005253181
0.004492065
0.001709465
-0.002977875
-0.008631396
-0.013672662
-0.016531859
-0.016165404
-0.012252346
-0.005231504
0.003518612
0.011928665
0.018079301
0.020844183
0.019941004
0.01579649
0.009576694
0.003113239
-0.001547766
-0.00288725
-0.000666532
0.003942338
0.008804127
0.011702294
0.011165997
0.007018005
0.000377213
-0.006781997
-0.012321824
-0.014664209
-0.013079993
-0.007771406
0.000137304
0.008683799
0.015766355
0.019645688
0.019386771
0.015106777
0.00809054
0.00034493
-0.006184577
-0.010414681
-0.012533855
-0.013506726
-0.014436399
-0.015941017
-0.017832213
-0.019009453
-0.017798167
-0.01300891
-0.004732838
0.005498932
0.015195316
0.022059426
0.025047895
0.024597725
0.021866245
0.017955864
0.013605161
0.009112876
0.004741457
0.000954189
-0.001773812
-0.003614265
-0.005730334
-0.009488642
-0.01521298
-0.021793017
-0.027178952
-0.029443241
-0.027651231
-0.022152192
-0.014214149
-0.005430791
0.002720134
0.009106882
0.013256374
0.015428112
0.016410725
0.016993912
0.017458481
0.017342538
0.015599773
0.011278884
0.004192954
-0.004690662
-0.013307439
-0.019253544
-0.021062469
-0.018987937
-0.014721058
-0.010290545
-0.007208028
-0.006041974
-0.006358593
-0.006956234
-0.006456711
-0.003688349
0.001899709
0.00988657
0.018712912
0.026193505
0.030372489
0.030130809
0.025454548
0.017448309
0.007857643
-0.001310795
-0.008226826
-0.011721402
-0.011664768
-0.009173682
-0.006029501
-0.00385225
-0.00351572
-0.004967508
-0.007427549
-0.009639862
-0.010306981
-0.008556722
-0.004242791
0.001897837
0.00847279
0.013840686
0.016618574
0.016145814
0.012658356
0.007242712
0.001432621
-0.003142952
-0.005188417
-0.004269019
-0.001125747
0.002458435
0.004496673
0.003730151
0.000151909
-0.005209243
-0.010823903
-0.01520624
-0.017161724
-0.01590071
-0.011289431
-0.004162871
0.003724428
0.010500004
0.015116849
0.017664246
0.018778859
0.01894351
0.018362676
0.017008149
0.014795729
0.011453547
0.00662698
0.000369289
-0.006649357
-0.013147014
-0.017812997
-0.019733046
-0.018755411
-0.015650036
-0.011742919
-0.008183467
-0.00529638
-0.002596855
0.000631793
0.004704685
0.009243271
0.013403146
0.016430958
0.018012389
0.018198934
0.017081964
0.014720253
0.011178196
0.006583564
0.000908953
-0.005816787
-0.012995426
-0.019250813
-0.022901796
-0.023058685
-0.020026537
-0.014991211
-0.00915425
-0.00321109
0.0025057
0.00769995
0.011811704
0.014226084
0.014561543
0.013082189
0.010588373
0.007994459
0.005879087
0.004293963
0.002951857
0.001416408
-0.000749388
-0.003772329
-0.007438623
-0.011061506
-0.013705255
-0.014508711
-0.012874341
-0.008687327
-0.002435952
0.004864036
0.011967095
0.017674839
0.021116743
0.021818549
0.019741876
0.015333095
0.009325272
0.00244125
-0.004706129
-0.011363941
-0.016662837
-0.020156447
-0.02198978
-0.022485075
-0.021641903
-0.019164842
-0.015072252
-0.010308636
-0.006460562
-0.00463044
-0.004597147
-0.005239377
-0.005363456
-0.004223685
-0.001614837
0.002047122
0.006181198
0.010385184
0.014485003
0.018250915
0.021145389
0.022455969
0.021495782
0.017932367
0.011987919
0.004481578
-0.00339705
-0.010567823
-0.01634494
-0.020374957
-0.022267493
-0.021548344
-0.018089256
-0.012450935
-0.005637193
0.001233984
0.007194703
0.011397455
0.013209003
0.012312461
0.008971401
0.004061436
-0.001086622
-0.005094104
-0.007020149
-0.006774508
-0.005040681
-0.00287863
-0.001177241
-0.000529122
-0.001012692
-0.002065586
-0.002738593
-0.002194535
-6.57271E-05
0.003378262
0.007299453
0.010521248
0.012000117
0.011311372
0.008986972
0.006192436
0.003938427
0.00238269
0.000985076
-0.000913722
-0.003616938
-0.006925985
-0.010185197
-0.012601077
-0.013408655
-0.012140738
-0.008860597
-0.004166834
0.001072487
0.006019224
0.009918044
0.012141438
0.012188329
0.009890907
0.005632272
0.000469281
-0.004217524
-0.007314761
-0.008452445
-0.00806715
-0.007216215
-0.00716804
-0.008656012
-0.011361426
-0.014027336
-0.015299163
-0.014506521
-0.011917586
-0.008382436
-0.004784391
-0.001846934
-4.10595E-05
0.00068644
0.000909599
0.001370209
0.002534819
0.004591634
0.007601835
0.011390333
0.015421794
0.018728058
0.020150135
0.018902074
0.014836514
0.008495746
0.000909917
-0.006402383
-0.011690949
-0.013583377
-0.011718779
-0.00689601
-0.00078236
0.004739002
0.008343845
0.00941494
0.00783736
0.003953205
-0.001351691
-0.006751545
-0.010928122
-0.013148197
-0.013608271
-0.013525249
-0.014691463
-0.018365142
-0.024243479
-0.030533018
-0.035023909
-0.03599073
-0.032553642
-0.02472806
-0.013311553
0.000185802
0.013700766
0.025004808
0.032393062
0.035316705
0.034376216
0.030897322
0.026293859
0.021652018
0.017548991
0.013922042
0.010009843
0.004646607
-0.003104299
-0.013227943
-0.024557465
-0.034989646
-0.042249864
-0.044433005
-0.040598689
-0.031378438
-0.019008331
-0.006380326
0.004191295
0.011712943
0.016465107
0.01947868
0.02176561
0.02381509
0.025629475
0.026782844
0.026503696
0.02378485
0.017797744
0.008469954
-0.003012446
-0.014477075
-0.023574162
-0.028762152
-0.029813926
-0.027688758
-0.023955608
-0.020010379
-0.016678474
-0.014025892
-0.011310201
-0.007372305
-0.001289702
0.007086308
0.016939102
0.02666391
0.034308137
0.038182172
0.037570185
0.03284805
0.025175183
0.015960015
0.006411742
-0.002677099
-0.010780115
-0.017621261
-0.023358177
-0.028695293
-0.034397364
-0.040372106
-0.045100984
-0.046181876
-0.041866288
-0.032025593
-0.018125762
-0.002369365
0.012904478
0.025648212
0.0342712
0.037993056
0.037104329
0.032884984
0.027112255
0.021475221
0.017192178
0.014617803
0.012988466
0.010711385
0.006152459
-0.0012032
-0.010219191
-0.018612063
-0.023884091
-0.024374729
-0.019968409
-0.012097007
-0.003008807
0.004972541
0.009954821
0.010964304
0.008212374
0.00300383
-0.00281868
-0.007396503
-0.009466591
-0.008749743
-0.005995351
-0.002484769
0.000515316
0.002195239
0.002525132
0.002484237
0.003460266
0.006201755
0.010140988
0.013892979
0.015952522
0.015219028
0.01122632
0.004385709
-0.003985108
-0.011948952
-0.017561738
-0.019561438
-0.017701928
-0.01265627
-0.005754742
0.001428878
0.007292176
0.010421156
0.010038163
0.006482778
0.001387446
-0.002924396
-0.004473872
-0.002499437
0.002334249
0.008341377
0.013377506
0.015415424
0.01319824
0.006695872
-0.002774838
-0.013007626
-0.021630345
-0.026850931
-0.027956392
-0.025417986
-0.020485541
-0.014412308
-0.008126355
-0.002352183
0.002313959
0.005541965
0.007524267
0.00882746
0.009898717
0.010826894
0.011483791
0.011478493
0.010295043
0.007586259
0.003689902
-0.000296115
-0.003158151
-0.004458989
-0.004593987
-0.004090128
-0.003055967
-0.001446113
0.000466174
0.001974324
0.002234951
0.0009286
-0.001447454
-0.00376286
-0.004819287
-0.003944157
-0.001401951
0.001749189
0.004004965
0.004218434
0.002184743
-0.001141113
-0.00418873
-0.005413289
-0.003946352
7.65468E-05
0.005379835
0.010021463
0.012231044
0.011098872
0.006961209
0.001204752
-0.004344658
-0.008220408
-0.009666199
-0.008690222
-0.005965967
-0.002679185
-0.000325825
-7.44568E-05
-0.002302774
-0.00641517
-0.011138962
-0.014973494
-0.016616696
-0.015322227
-0.011035971
-0.00436574
0.003317027
0.010159884
0.014428954
0.015185463
0.012667076
0.00819465
0.003566138
0.000410556
-0.000231029
0.001732755
0.005385562
0.009172777
0.011808658
0.012819589
0.012432849
0.010947982
0.008547732
0.005503968
0.002453994
0.000169524
-0.000915062
-0.001004563
-0.000829205
-0.001220067
-0.002541512
-0.004380037
-0.005890275
-0.006405106
-0.005707689
-0.003955663
-0.001517463
0.00101393
0.002865731
0.003389128
0.002442111
0.000471317
-0.00172028
-0.003305031
-0.003740537
-0.003048742
-0.001617029
-0.000178517
0.00038599
-0.000629276
-0.003178119
-0.006330758
-0.008760609
-0.009502561
-0.008567802
-0.006858385
-0.005481644
-0.005316992
-0.006782643
-0.009728718
-0.013489809
-0.016989203
-0.018844536
-0.017780506
-0.013082406
-0.005203885
0.003962144
0.011772202
0.016102992
0.016374754
0.013453623
0.00894362
0.004561871
0.001779485
0.001366034
0.003054736
0.005755386
0.007939169
0.008178494
0.005706143
0.00082621
-0.005158168
-0.010740872
-0.014921143
-0.017493379
-0.018552646
-0.017978667
-0.015652715
-0.011826426
-0.007111251
-0.001964318
0.003559238
0.009643927
0.01644557
0.023893082
0.03133203
0.037255921
0.039763924
0.037546795
0.030599717
0.020260301
0.008748193
-0.001590048
-0.009191348
-0.013820238
-0.016463719
-0.018706115
-0.021779799
-0.025960389
-0.030568507
-0.034397204
-0.036009199
-0.033855981
-0.026720002
-0.014761417
3.24392E-05
0.014351341
0.02502991
0.03024252
0.030072674
0.025991912
0.020019684
0.01402278
0.009274792
0.006327326
0.005004863
0.004594946
0.004122884
0.00264455
-0.000414733
-0.004851453
-0.009664208
-0.013312784
-0.014536488
-0.012910362
-0.009077705
-0.004373131
-0.000214007
0.002382743
0.00317972
0.002685496
0.001829529
0.001365228
0.001756197
0.003228967
0.005722089
0.00843034
0.009685466
0.007925092
0.00285658
-0.003955339
-0.009768963
-0.012136508
-0.010366607
-0.005864047
-0.001098611
0.001778572
0.00189885
-0.000202337
-0.003108799
-0.005233378
-0.005270098
-0.00264396
0.002273068
0.008359951
0.01389405
0.017049686
0.01647731
0.011912173
0.00431323
-0.004280745
-0.011340928
-0.01450106
-0.01229442
-0.004775554
0.006383324
0.018218956
0.027521588
0.031913239
0.030603836
0.024412571
0.015181665
0.00517562
-0.003551748
-0.009729522
-0.013055698
-0.013921138
-0.013146639
-0.011896276
-0.01133423
-0.012039033
-0.013696795
-0.015313556
-0.015661061
-0.013767028
-0.009568614
-0.00420757
0.000588646
0.003474768
0.004177108
0.003580966
0.003019083
0.003243847
0.004104578
0.005065674
0.005756614
0.005948727
0.005281662
0.00345791
0.000551018
-0.002777675
-0.005518899
-0.006726706
-0.005978921
-0.003574711
-0.000465109
0.002340241
0.004356589
0.005840708
0.00744366
0.009607156
0.012186296
0.014591417
0.016261543
0.016960137
0.016774715
0.015793493
0.013934037
0.011109096
0.007696365
0.004659346
0.002964648
0.002732175
0.002991732
0.002147541
-0.001193463
-0.007263378
-0.014829454
-0.021699772
-0.025829885
-0.025987203
-0.021857891
-0.01391289
-0.003504958
0.007200482
0.015611872
0.019663406
0.018535302
0.012786393
0.004241021
-0.004474998
-0.010827113
-0.013420437
-0.012378834
-0.009013367
-0.005208542
-0.002795231
-0.002789557
-0.005056629
-0.008444363
-0.011357678
-0.012367216
-0.010630822
-0.006029072
0.000964255
0.009153772
0.016621999
0.021239914
0.021495349
0.01715214
0.009406423
0.000662302
-0.006171672
-0.009122831
-0.008170192
-0.005250079
-0.002987718
-0.003521928
-0.007538671
-0.013801609
-0.019875914
-0.02336139
-0.022711077
-0.0176128
-0.009043822
0.001167128
0.010768393
0.017453933
0.019431792
0.016412061
0.009935706
0.002731691
-0.002450731
-0.003778278
-0.000740241
0.00586287
0.014008176
0.021116645
0.02485167
0.023975844
0.018585197
0.010106305
0.000702823
-0.007435417
-0.01289276
-0.015363774
-0.015572052
-0.014767098
-0.014171706
-0.014371258
-0.015086391
-0.015487956
-0.014815268
-0.012673181
-0.009030598
-0.004070585
0.001800474
0.007858934
0.012985898
0.016067663
0.016534372
0.014813551
0.011920897
0.00882018
0.005945459
0.003351761
0.001081104
-0.000696881
-0.001950453
-0.003060676
-0.004837377
-0.007980863
-0.012455269
-0.017167768
-0.020369599
-0.020576111
-0.017500286
-0.011985296
-0.005302487
0.001543103
0.007931296
0.013486914
0.017742124
0.020062297
0.019947105
0.01748107
0.013321302
0.008323232
0.003197176
-0.001584159
-0.005661601
-0.00865462
-0.010335881
-0.010945352
-0.011042561
-0.01118136
-0.01178489
-0.013008755
-0.01440787
-0.014931479
-0.013601307
-0.010224866
-0.005346804
0.000329092
0.006213747
0.011801107
0.016514568
0.019606934
0.020340214
0.018328898
0.013799678
0.007482194
0.000456641
-0.006223119
-0.011889112
-0.016185215
-0.018730416
-0.01907797
-0.017173656
-0.013606227
-0.009435859
-0.005659833
-0.002754334
-0.000755492
0.000615306
0.001920961
0.003770673
0.006439418
0.009566791
0.012517682
0.014812802
0.016254526
0.016750678
0.016139818
0.014320242
0.011446753
0.008091726
0.004922814
0.002349723
0.000488929
-0.000593997
-0.000835944
-0.000361633
0.000370629
0.000701859
0.000111391
-0.001562806
-0.004051698
-0.006607821
-0.008332066
-0.0086679
-0.007634862
-0.005742646
-0.003849787
-0.002934349
-0.003395705
-0.004503145
-0.004619944
-0.00213496
0.003468832
0.011125905
0.01849473
0.022847786
0.022275624
0.016540417
0.007100056
-0.003652169
-0.013292937
-0.019830043
-0.021874702
-0.019008434
-0.011975332
-0.002613015
0.006771783
0.01413397
0.018232928
0.018852619
0.016753998
0.013278315
0.009775388
0.007184417
0.005904616
0.005745049
0.006070714
0.006017187
0.004901879
0.002580798
-0.000604064
-0.004105865
-0.007275205
-0.009416004
-0.010156831
-0.00969376
-0.008548636
-0.006914747
-0.004523224
-0.000869351
0.004369486
0.011131784
0.018644332
0.025462516
0.029725167
0.02981044
0.025049822
0.016198112
0.005139976
-0.00607928
-0.015880473
-0.023289713
-0.027853244
-0.029518447
-0.028542739
-0.025528578
-0.021267696
-0.016587637
-0.012265251
-0.008958558
-0.006886863
-0.005617338
-0.004342941
-0.002387347
0.0003421
0.00348307
0.006676229
0.009829242
0.012993817
0.015988547
0.018313215
0.019347269
0.018671157
0.016359175
0.012859995
0.008605214
0.003763232
-0.00173206
-0.007857696
-0.014072296
-0.019224687
-0.021951939
-0.021309764
-0.017177885
-0.010545605
-0.003291437
0.002675062
0.006299443
0.00766489
0.007694009
0.007397571
0.007309089
0.007553979
0.008201453
0.00934936
0.010795901
0.011875615
0.011775304
0.009860019
0.005969819
0.000753675
-0.004373558
-0.007734796
-0.008195298
-0.005733438
-0.001375563
0.003486974
0.007771356
0.010845523
0.012370055
0.012304965
0.011045986
0.009307075
0.007716061
0.006358054
0.004800121
0.002483911
-0.001021477
-0.005810626
-0.011247785
-0.015896369
-0.018087912
-0.016786806
-0.012161237
-0.005258105
0.002497513
0.009697725
0.015144627
0.018132505
0.018585511
0.016937757
0.013941472
0.010411567
0.007004831
0.004257667
0.002432149
0.001347727
0.000452901
-0.000901248
-0.003106333
-0.006036616
-0.009002176
-0.011081419
-0.011535071
-0.010311903
-0.007972409
-0.005381814
-0.003173355
-0.001409928
0.000301684
0.002329593
0.004801891
0.007437878
0.009633651
0.010714328
0.010400226
0.008824307
0.006484651
0.00389475
0.001502154
-0.000180768
-0.000405211
0.00125041
0.004400052
0.007704604
0.009576801
0.00902632
0.005992406
0.001025115
-0.00512611
-0.011543636
-0.017222368
-0.02143181
-0.023886444
-0.024548478
-0.023187208
-0.019653825
-0.014196431
-0.007389757
0.000212559
0.008105531
0.015718178
0.022342268
0.027306776
0.030000893
0.02994897
0.026993046
0.021409434
0.013951271
0.005591162
-0.00276868
-0.010598649
-0.017635977
-0.023669387
-0.028259468
-0.030770147
-0.030705913
-0.02799943
-0.023128059
-0.016888031
-0.010219834
-0.003969209
0.001446433
0.006353398
0.011326524
0.016585651
0.02155621
0.025003629
0.025894014
0.024116189
0.020343962
0.015333847
0.009476865
0.002898862
-0.004039384
-0.010488544
-0.015218599
-0.017246453
-0.016613805
-0.01443559
-0.012000387
-0.009775657
-0.007263535
-0.003683636
0.001198867
0.006956124
0.012609003
0.017218139
0.020384963
0.022343018
0.023315515
0.022969564
0.02042602
0.015034196
0.006973306
-0.002488947
-0.011625749
-0.018984992
-0.023923216
-0.026522856
-0.027190349
-0.026223151
-0.023677789
-0.019603292
-0.014333246
-0.008440081
-0.002527218
0.00302915
0.007983273
0.011949162
0.014453307
0.015149758
0.014154243
0.011992408
0.009349678
0.006793664
0.004677275
0.00324808
0.002720028
0.003092369
0.003918039
0.004442828
0.003976171
0.002216062
-0.000535599
-0.003388054
-0.005179476
-0.005136869
-0.003290743
-0.000290393
0.002700859
0.004234382
0.003154348
-0.000710319
-0.006269308
-0.011693942
-0.015238994
-0.015943315
-0.013797377
-0.0094486
-0.003843415
0.001843133
0.006319626
0.008448968
0.007937988
0.005323732
0.001564299
-0.002388638
-0.005603904
-0.007079563
-0.00605905
-0.002578176
0.002238864
0.006612423
0.009020916
0.008900799
0.006769902
0.003749797
0.000935616
-0.001216692
-0.002900576
-0.004537088
-0.006410139
-0.00860939
-0.01099995
-0.013166121
-0.014514332
-0.014288927
-0.01194847
-0.007480275
-0.001691222
0.004081024
0.00835529
0.010047632
0.008937195
0.006047594
0.003343468
0.002717458
0.004915479
0.009313768
0.014299259
0.017803577
0.017992156
0.013826017
0.005479983
-0.005774924
-0.017733938
-0.027787996
-0.033603545
-0.033880979
-0.028835695
-0.020172775
-0.010490575
-0.002331836
0.002645946
0.004093127
0.002932852
0.000865974
-0.000513069
-0.000336267
0.001422823
0.004208849
0.007223065
0.009715812
0.01105107
0.010871218
0.009141248
0.006176279
0.002691659
-0.000569643
-0.003364341
-0.006104601
-0.00950288
-0.013911501
-0.019032686
-0.023802727
-0.026561026
-0.025667644
-0.020409536
-0.011563552
-0.001187362
0.008265792
0.015073217
0.018884253
0.02029627
0.020041852
0.018699263
0.016850567
0.015043889
0.01357963
0.012472136
0.011491342
0.010210898
0.007981028
0.004099122
-0.001608838
-0.008324677
-0.014528038
-0.01881852
-0.020331862
-0.018766594
-0.014373603
-0.008077853
-0.001276854
0.004635152
0.008705312
0.010650946
0.010792419
0.009995119
0.009416909
0.009907119
0.011516333
0.013436544
0.01454554
0.013984515
0.011483742
0.007377074
0.002471019
-0.002122381
-0.005427148
-0.007039092
-0.007141385
-0.006283546
-0.005149021
-0.00445123
-0.004598165
-0.005387596
-0.006071737
-0.005830539
-0.004272231
-0.001583572
0.001606164
0.004374848
0.005697205
0.004841026
0.001767233
-0.00278768
-0.007619226
-0.011411687
-0.013344318
-0.013372796
-0.012094763
-0.010309283
-0.00880097
-0.008149212
-0.008535416
-0.009722773
-0.011154218
-0.012137153
-0.011937065
-0.010086228
-0.006655404
-0.00237295
0.001803197
0.005371105
0.008399933
0.011193988
0.013727843
0.015599022
0.016348307
0.01576223
0.013779607
0.010501553
0.006265079
0.001526566
-0.003281159
-0.007813589
-0.011657755
-0.014501644
-0.016167809
-0.0164878
-0.01529525
-0.012534812
-0.008407109
-0.003397478
0.001962334
0.007161348
0.011619642
0.014513206
0.014951066
0.012697644
0.008678387
0.004758959
0.002641766
0.002797747
0.004309058
0.005648597
0.005731513
0.004498013
0.002568114
0.000544112
-0.001351905
-0.003338812
-0.005770696
-0.008794279
-0.011891677
-0.013864611
-0.013573578
-0.010751581
-0.006042989
-0.000430311
0.00533412
0.010846058
0.015758055
0.019592587
0.021793123
0.021975226
0.020182733
0.016913885
0.012981128
0.009166401
0.005869611
0.003075717
0.000609897
-0.001698604
-0.004256653
-0.00754263
-0.011657702
-0.015878653
-0.018997516
-0.020059031
-0.018868301
-0.016172578
-0.013264509
-0.011104975
-0.009864945
-0.008892662
-0.007269585
-0.004215651
0.000722682
0.007570894
0.015586338
0.02305858
0.027879633
0.028494885
0.024554421
0.017027633
0.007991249
0.000164704
-0.004293323
-0.004781177
-0.002500669
0.000335781
0.001598455
0.000286859
-0.003362948
-0.008419793
-0.013854331
-0.018688179
-0.022014142
-0.023054513
-0.021328127
-0.017080625
-0.011357195
-0.00542597
-0.000149768
0.004144302
0.007456132
0.009936137
0.01151366
0.011745222
0.010221761
0.007101025
0.003355081
0.000312442
-0.001158294
-0.001055038
-0.000100741
0.000794944
0.001033252
0.000667924
0.00017156
8.24691E-06
0.000354413
0.001206204
0.002505917
0.004167532
0.006172315
0.008389765
0.010350333
0.011264644
0.010555023
0.008219917
0.004870243
0.001314058
-0.001687631
-0.003447791
-0.003501746
-0.001930858
0.000665947
0.00328684
0.004733648
0.004208806
0.001768837
-0.001695176
-0.004998714
-0.007212635
-0.007884253
-0.007028288
-0.005002252
-0.002394848
0.000130767
0.002118211
0.003428418
0.004190979
0.004758323
0.005478168
0.006355546
0.006929848
0.00646651
0.004301355
5.11222E-05
-0.006144693
-0.013423915
-0.020381593
-0.025382662
-0.027164716
-0.025269556
-0.020235996
-0.01354387
-0.007086465
-0.002541455
-0.000826901
-0.001760644
-0.004075409
-0.005884174
-0.005469278
-0.002000235
0.00422609
0.011937388
0.019193216
0.024010736
0.025182624
0.022583089
0.016683232
0.008162376
-0.002127152
-0.013004792
-0.023101779
-0.031111976
-0.036017496
-0.037268713
-0.03499859
-0.029782179
-0.022334666
-0.013307114
-0.003309848
0.007081169
0.017101343
0.025520762
0.030878111
0.032199555
0.029414545
0.023395481
0.015584086
0.00757057
0.000512743
-0.005071244
-0.009293372
-0.012488351
-0.014892668
-0.01648641
-0.01728767
-0.017400506
-0.016969338
-0.015991168
-0.014158102
-0.010914574
-0.005802812
0.00110626
0.00886054
0.015834542
0.020364564
0.021602185
0.019739733
0.015743549
0.010865651
0.006319252
0.003178284
0.002171263
0.00338699
0.005950125
0.008227312
0.008614907
0.006244524
0.001226272
-0.005497918
-0.01257036
-0.018474018
-0.021776963
-0.021655614
-0.018412724
-0.013422466
-0.008350952
-0.00425761
-0.001406279
0.000586996
0.00240593
0.004729953
0.00789094
0.011687626
0.015197028
0.017035124
0.016056792
0.012050969
0.005734611
-0.001643689
-0.008599813
-0.01366538
-0.015882561
-0.014955079
-0.011233382
-0.005509845
0.000900561
0.006309565
0.009214796
0.009032638
0.006362552
0.002738759
-8.13653E-05
-0.000932247
7.36513E-05
0.001688324
0.00232413
0.001088758
-0.00197572
-0.006160806
-0.010524033
-0.014037503
-0.015755162
-0.015133701
-0.012184361
-0.007343288
-0.001354576
0.004695532
0.009579961
0.012318881
0.012530048
0.010541321
0.007223388
0.003711522
0.000987643
-0.000353019
-0.00024425
0.000743343
0.001581806
0.001102838
-0.001665417
-0.006829156
-0.013257067
-0.018886178
-0.021706087
-0.020619575
-0.015910983
-0.009066893
-0.002114515
0.003039749
0.00531153
0.004825441
0.002846081
0.00108956
0.000996208
0.003217997
0.007395378
0.012286234
0.016392742
0.018233677
0.016715782
0.01158935
0.003827682
-0.004616737
-0.011580463
-0.015610854
-0.016582228
-0.015512525
-0.013737698
-0.012103863
-0.010624563
-0.00876575
-0.005924482
-0.001896016
0.003033059
0.008216926
0.013008058
0.016940492
0.019739363
0.021099508
0.020573701
0.017703047
0.012446544
0.005422118
-0.002186727
-0.008923868
-0.013642255
-0.016137838
-0.017201976
-0.017805665
-0.018128761
-0.017353568
-0.014426871
-0.00886729
-0.001185218
0.007376963
0.015350174
0.021498936
0.025010588
0.02545214
0.022729171
0.017291797
0.010405419
0.003719289
-0.001373472
-0.004106879
-0.004419535
-0.003050823
-0.00133343
-0.00041141
-0.000632803
-0.001743886
-0.003296415
-0.004913391
-0.00635442
-0.007526469
-0.008321359
-0.008456408
-0.00774823
-0.006300028
-0.004379228
-0.002120239
0.000605031
0.00397071
0.007734049
0.01105059
0.012720235
0.011822731
0.008246631
0.002821513
-0.003020802
-0.007824942
-0.010818388
-0.011882738
-0.011237831
-0.009157516
-0.006068144
-0.002818672
-0.000508831
-2.54203E-05
-0.001686074
-0.005090029
-0.009225122
-0.012924229
-0.015041851
-0.014602709
-0.011240884
-0.005700201
0.000214375
0.004426654
0.005520552
0.003439759
-0.000644266
-0.005120009
-0.008639742
-0.01047013
-0.010515628
-0.009128342
-0.006648657
-0.003434622
-0.000307732
0.0013951
0.000775298
-0.001889916
-0.005221018
-0.007537068
-0.007805725
-0.006108351
-0.003622992
-0.001899657
-0.001938785
-0.00366517
-0.00616996
-0.00814359
-0.008139415
-0.004950269
0.001681049
0.010520826
0.019285984
0.025638634
0.0280657
0.026161922
0.020575256
0.012685976
0.004008336
-0.004170424
-0.011017941
-0.016185159
-0.019929335
-0.022954095
-0.025845944
-0.028652792
-0.030705537
-0.03070923
-0.027222149
-0.019459143
-0.00785743
0.006042616
0.02016566
0.032377647
0.040872863
0.044519244
0.043331028
0.038379633
0.03113392
0.022764762
0.014008919
0.005306282
-0.00295737
-0.010545553
-0.017458961
-0.023988253
-0.030236737
-0.035570642
-0.03853588
-0.037748484
-0.032877864
-0.024952668
-0.015902313
-0.007856573
-0.002193257
0.001206467
0.003729241
0.006976142
0.011908426
0.018582351
0.026067654
0.03270395
0.036561822
0.036219084
0.0312443
0.022394194
0.011246131
-7.8736E-05
-0.009496936
-0.015575042
-0.017946119
-0.017240673
-0.014786361
-0.012091708
-0.010295308
-0.009740491
-0.010035057
-0.010441818
-0.010337653
-0.009523224
-0.008208361
-0.00671648
-0.005323091
-0.004191402
-0.003450254
-0.002911121
-0.002081813
-0.000393862
0.002359029
0.005945353
0.009589058
0.011977426
0.011947986
0.009097298
0.004035743
-0.00215231
-0.008275754
-0.013092846
-0.015485547
-0.014964558
-0.011808921
-0.006705078
-0.000526714
0.005571625
0.010375014
0.012894095
0.012755939
0.010332779
0.006621949
0.002681913
-0.000813198
-0.003658372
-0.006002898
-0.008105906
-0.010140506
-0.012072652
-0.013558536
-0.014050244
-0.013149636
-0.010803022
-0.007196895
-0.002409297
0.003363216
0.009363706
0.014189898
0.016614075
0.016587525
0.015428055
0.014888226
0.015871161
0.017902175
0.019546075
0.0194008
0.016799553
0.011992095
0.005948675
1.23639E-05
-0.004627124
-0.007406994
-0.008469471
-0.008125659
-0.006493964
-0.003635835
-6.5287E-06
0.003300538
0.00503265
0.004474245
0.001962817
-0.001153423
-0.003153925
-0.002972572
-0.000671028
0.002667996
0.005494489
0.006467147
0.005197141
0.002399284
-0.000611453
-0.002694817
-0.003598691
-0.003854929
-0.004116626
-0.00445642
-0.004448978
-0.003691556
-0.002194592
-0.000167915
0.002166333
0.004770416
0.007508373
0.009756923
0.010501391
0.009024982
0.005645706
0.001740036
-0.001020349
-0.001638222
-0.000126698
0.002743742
0.005834342
0.008134707
0.0090093
0.008453732
0.006861755
0.004767472
0.002712424
0.00130967
0.001183879
0.002497991
0.004784868
0.00716285
0.008838491
0.009360175
0.008702905
0.007118796
0.005080395
0.003366213
0.002938523
0.004340154
0.007216268
0.010320411
0.01196474
0.010917252
0.007303202
0.002694549
-0.001031642
-0.002801386
-0.002624959
-0.001262672
0.000153196
0.000608665
-0.000388401
-0.00266227
-0.005498934
-0.007942167
-0.009126207
-0.008534402
-0.006251325
-0.003058807
-0.000154965
0.001446541
0.001386216
6.14517E-05
-0.00165198
-0.002845387
-0.002795179
-0.000925393
0.002866638
0.007881837
0.012623562
0.015468148
0.015385287
0.012284463
0.006771721
-0.00012852
-0.007125379
-0.012782325
-0.016191951
-0.017482886
-0.017658458
-0.017793564
-0.018266326
-0.018414386
-0.017122328
-0.013680798
-0.008300643
-0.0017433
0.005172413
0.011905059
0.018201559
0.023898063
0.028559923
0.031238624
0.030719508
0.026335027
0.018585187
0.009220783
0.000460657
-0.006132815
-0.010265336
-0.01254552
-0.013564583
-0.013546702
-0.012639348
-0.011189059
-0.009697341
-0.008454529
-0.00738456
-0.006009374
-0.003815638
-0.000651332
0.003166873
0.007025385
0.010295786
0.012618474
0.01400421
0.014622889
0.01463654
0.013892127
0.01201945
0.008706387
0.003969371
-0.001798273
-0.007905017
-0.013594724
-0.018299354
-0.021705556
-0.023541941
-0.023435956
-0.020946957
-0.015986891
-0.009237758
-0.002099637
0.003991637
0.008326335
0.011043846
0.012718952
0.013659867
0.013623254
0.012184315
0.009344332
0.005612947
0.001591333
-0.002183088
-0.005205494
-0.006987388
-0.007435257
-0.006928936
-0.00607297
-0.005234721
-0.004488487
-0.003737113
-0.002819374
-0.001393118
0.000992787
0.004502941
0.008646169
0.012381192
0.014452992
0.013776235
0.009831058
0.002981505
-0.005443161
-0.01350844
-0.019200018
-0.021033136
-0.018666929
-0.013252462
-0.006878507
-0.001719746
0.000718775
0.00013018
-0.002522455
-0.005460661
-0.006873747
-0.005637143
-0.001730186
0.003933559
0.009730322
0.01353916
0.01335513
0.008258781
-0.000846709
-0.01142272
-0.02046997
-0.025631674
-0.025996412
-0.022154491
-0.01574526
-0.008762263
-0.00295153
0.000615147
0.001962927
0.002165047
0.002787844
0.005074131
0.009260396
0.014512296
0.019438534
0.022655623
0.022897732
0.019427139
0.012586849
0.003970446
-0.004116995
-0.009837106
-0.01247454
-0.012555155
-0.011327973
-0.010207525
-0.01031046
-0.011993702
-0.01467235
-0.016979835
-0.017243247
-0.014165065
-0.007388204
0.002170721
0.012559063
0.021328611
0.026351627
0.026649565
0.022805076
0.016731092
0.010767321
0.006760105
0.005318273
0.005657105
0.006136502
0.005218873
0.002083953
-0.003219441
-0.009729784
-0.015947276
-0.020328811
-0.021992462
-0.021073815
-0.018536106
-0.015602343
-0.013064741
-0.011030196
-0.008959465
-0.006054768
-0.001739125
0.004148688
0.01123981
0.01846122
0.02412625
0.026393803
0.024041675
0.017205239
0.007547181
-0.00220514
-0.009273781
-0.011970843
-0.010451503
-0.006347135
-0.001782962
0.001468864
0.002285807
0.000270905
-0.003969157
-0.008869004
-0.012446067
-0.013146426
-0.010586715
-0.005740448
-0.000294882
0.004319821
0.007299243
0.008402025
0.007947463
0.006815452
0.005903174
0.005486567
0.005125896
0.004062242
0.001812192
-0.00148235
-0.004944008
-0.007257436
-0.007477865
-0.005636769
-0.002589901
0.000632058
0.003266867
0.005040251
0.006083244
0.006779964
0.00749906
0.008398813
0.009391704
0.01028316
0.010687189
0.010203081
0.008659546
0.006296337
0.003556773
0.000809126
-0.001709473
-0.003787322
-0.005309497
-0.006327384
-0.007019447
-0.007397729
-0.007256468
-0.006384818
-0.004807723
-0.002811129
-0.000814642
0.000904944
0.00239527
0.003992652
0.00604545
0.008499281
0.010601219
0.011310145
0.009881752
0.006274822
0.001332529
-0.003649108
-0.007516131
-0.009633539
-0.009933724
-0.008673569
-0.006188104
-0.003059286
-0.000207421
0.001477532
0.001610013
0.000563807
-0.000805548
-0.001668687
-0.001750584
-0.001357259
-0.00089242
-0.000514028
-0.000199978
-4.0732E-05
5.44941E-05
0.000594966
0.002377127
0.006010714
0.011507344
0.018093109
0.024333564
0.028523789
0.029263652
0.026075309
0.019660833
0.011783116
0.004459308
-0.001092884
-0.004934855
-0.008026792
-0.011246392
-0.014829234
-0.018148291
-0.020131236
-0.020090876
-0.018230511
-0.015392673
-0.012186936
-0.008436285
-0.003620051
0.002222209
0.008355341
0.013876382
0.018193418
0.021166527
0.023071109
0.024252206
0.024857556
0.024651098
0.023098838
0.019431203
0.013061475
0.003972043
-0.007193044
-0.019207781
-0.0303142
-0.038492208
-0.042157858
-0.040858838
-0.03536622
-0.027363459
-0.018554566
-0.010069841
-0.002328193
0.004546301
0.010322398
0.014795249
0.018054727
0.020590988
0.023081752
0.025975047
0.028958539
0.030847008
0.030278703
0.02645825
0.019536331
0.010454717
0.000298046
-0.010121446
-0.020137553
-0.028880925
-0.035129036
-0.037844033
-0.036653305
-0.032103962
-0.025276894
-0.017351806
-0.009170586
-0.001164134
0.006521365
0.013466359
0.018782816
0.021486945
0.021332197
0.019085573
0.015857513
0.012447137
0.009094088
0.005699341
0.001973255
-0.002211352
-0.006418334
-0.009850016
-0.012048412
-0.013249794
-0.013946727
-0.014194666
-0.01353493
-0.011337067
-0.007114295
-0.000659084
0.007776448
0.017312247
0.026545292
0.033932584
0.038040108
0.037618948
0.031854034
0.020934105
0.006347241
-0.009368208
-0.023387621
-0.033275474
-0.037604068
-0.036211909
-0.030225388
-0.021459586
-0.011679216
-0.002132926
0.006461262
0.013819594
0.019956632
0.025029158
0.029315787
0.033092723
0.036122195
0.037299009
0.035088731
0.028657557
0.018609923
0.006750366
-0.004836091
-0.014539969
-0.021577939
-0.025936618
-0.027994984
-0.028059861
-0.026367787
-0.023193042
-0.018731484
-0.013013624
-0.006104069
0.001571739
0.009324896
0.016357941
0.021968319
0.025417611
0.025953159
0.023023089
0.016593947
0.007620298
-0.001998577
-0.009982278
-0.014707568
-0.015884806
-0.01448526
-0.011930742
-0.009493559
-0.007831357
-0.007003657
-0.006721299
-0.006637477
-0.00636775
-0.005453545
-0.003476755
-0.000191527
0.004283201
0.009491101
0.014900159
0.01997729
0.023809895
0.02507337
0.022655243
0.016477844
0.007578759
-0.002289128
-0.011099998
-0.017003012
-0.018784476
-0.01622696
-0.010192853
-0.002621423
0.004032216
0.007898115
0.008373014
0.00588899
0.001373311
-0.004022903
-0.009025792
-0.012631867
-0.01426645
-0.013692414
-0.010866614
-0.006128205
-0.000321218
0.00540173
0.009929075
0.0122971
0.011938943
0.009021933
0.004631243
0.000323523
-0.002426532
-0.002797107
-0.000831291
0.002687426
0.006755019
0.010468149
0.013062544
0.013794968
0.012272686
0.008764034
0.004271429
6.85186E-05
-0.002739131
-0.003690109
-0.003117038
-0.001905058
-0.000810304
-0.000285732
-0.000601923
-0.002007945
-0.004668181
-0.008577546
-0.013003723
-0.016526775
-0.017731529
-0.016046358
-0.011897615
-0.006329791
-0.000362489
0.00531314
0.010245424
0.013949722
0.016020613
0.016381498
0.015390266
0.01376221
0.012003868
0.009986129
0.006991612
0.002350627
-0.00396557
-0.011260152
-0.018345332
-0.023735977
-0.025908786
-0.024041408
-0.018694924
-0.011912231
-0.00621819
-0.003238554
-0.002828102
-0.003416107
-0.00304141
-0.000371432
0.004838717
0.01191421
0.019543771
0.026153035
0.03002525
0.029712271
0.024535256
0.014952458
0.002570681
-0.010404614
-0.021746127
-0.029764032
-0.033556009
-0.033067618
-0.029132614
-0.023120349
-0.016498186
-0.010384754
-0.005269404
-0.001004293
0.002926269
0.007171576
0.012234149
0.018021437
0.023762048
0.028436166
0.031105285
0.031103946
0.0281826
0.022780447
0.01589316
0.00881542
0.002779283
-0.001566227
-0.00425633
-0.005823737
-0.006793772
-0.00757389
-0.008495268
-0.009677541
-0.010877479
-0.011551825
-0.011010497
-0.008743372
-0.00477245
0.0002329
0.005270047
0.009348293
0.011726382
0.012140261
0.011194529
0.010100576
0.009718332
0.009828759
0.009485002
0.007887083
0.00487533
0.000766039
-0.003931846
-0.008589318
-0.012661087
-0.015862918
-0.017978238
-0.018722278
-0.018082885
-0.016686553
-0.015588586
-0.01543421
-0.016019378
-0.016554178
-0.01634922
-0.015003153
-0.012386169
-0.008547248
-0.003797975
0.00132471
0.006118037
0.009959047
0.012376639
0.013246361
0.012635872
0.010765228
0.008017581
0.004889565
0.001663594
-0.001846076
-0.00585907
-0.010140774
-0.013910911
-0.016232045
-0.016334765
-0.01400212
-0.009726355
-0.00459971
1.55272E-05
0.002800909
0.002893885
0.000461891
-0.003152803
-0.006075968
-0.006765195
-0.004608336
-5.79721E-05
0.005772353
0.01165717
0.016288895
0.018104404
0.015781609
0.00904982
-0.000743932
-0.010970351
-0.018726719
-0.021868492
-0.019591089
-0.012581061
-0.002978618
0.006304905
0.012938898
0.016378929
0.017606005
0.017919518
0.017834515
0.017026937
0.014939558
0.011521741
0.007440337
0.003727689
0.001131474
-0.000384599
-0.001468915
-0.00276804
-0.004515944
-0.006610869
-0.008886666
-0.011407996
-0.014435862
-0.018090648
-0.021814913
-0.024433878
-0.024562024
-0.021177715
-0.01414847
-0.004321476
0.006696997
0.01709856
0.025294447
0.030220201
0.031485068
0.02934914
0.024809216
0.019437681
0.014792681
0.011798591
0.010308424
0.009172344
0.006739923
0.001742762
-0.005899646
-0.014993732
-0.023492748
-0.029304442
-0.031162933
-0.029162643
-0.024467593
-0.018689138
-0.013201662
-0.008758733
-0.005463713
-0.002862094
-0.000306722
0.002583843
0.005667753
0.008660773
0.011575322
0.014543986
0.017100913
0.018126885
0.016722364
0.013227843
0.008888115
0.004664275
0.000675743
-0.003236565
-0.006934709
-0.009894649
-0.011806298
-0.012784203
-0.013313918
-0.013977292
-0.015039341
-0.01604647
-0.01582406
-0.013371459
-0.008594298
-0.002281525
0.004534894
0.010894825
0.015996098
0.019377943
0.021195325
0.021882302
0.021746394
0.020766991
0.018726236
0.015268862
0.010327692
0.004333787
-0.002052745
-0.00826954
-0.013914978
-0.018487661
-0.021282948
-0.021622263
-0.019485747
-0.015898569
-0.012318027
-0.009641574
-0.00759964
-0.005108446
-0.000971266
0.005497541
0.01389555
0.022599365
0.029259587
0.031767588
0.029146589
0.021932887
0.011836809
0.001151815
-0.007989538
-0.01412556
-0.016781084
-0.016282898
-0.013640434
-0.010241083
-0.007526677
-0.006418861
-0.006670496
-0.0069831
-0.005943105
-0.002878895
0.00191625
0.007611843
0.013074322
0.017267331
0.019577707
0.02015415
0.019560953
0.018158788
0.015890272
0.012495044
0.007896882
0.002306096
-0.003781109
-0.009698042
-0.014798887
-0.018478349
-0.020214531
-0.019718114
-0.016932678
-0.012012117
-0.005349058
0.002135228
0.009027977
0.013810171
0.015584037
0.014455507
0.011427428
0.007929319
0.005178192
0.003738395
0.003315256
0.003062871
0.002027853
-0.000166528
-0.003113995
-0.005896648
-0.007518117
-0.007151984
-0.004570381
-0.000345039
0.004293913
0.007919472
0.009245681
0.007502862
0.002815627
-0.003509457
-0.009227855
-0.012162902
-0.011427213
-0.007497882
-0.001600861
0.004799912
0.010312707
0.013849623
0.014749428
0.012956614
0.009088306
0.00453334
0.001013607
-0.000152822
0.001217495
0.004207676
0.007237306
0.008609709
0.007216588
0.002970693
-0.003122935
-0.009486664
-0.014530713
-0.017231413
-0.017454784
-0.015799216
-0.013138446
-0.010258266
-0.007752032
-0.006089452
-0.005397603
-0.005363131
-0.005313189
-0.004633866
-0.00276499
0.00087486
0.006467037
0.013279974
0.019657836
0.023749037
0.024321628
0.021228032
0.015521465
0.00887318
0.002643322
-0.002792074
-0.007998637
-0.013603395
-0.019596177
-0.025199167
-0.029325052
-0.031091369
-0.030023538
-0.025951663
-0.018966579
-0.009493192
0.001526031
0.012462445
0.021421803
0.026831397
0.02803508
0.025580713
0.020879935
0.015376238
0.009858302
0.004717044
0.000298736
-0.002943186
-0.004728237
-0.005227759
-0.005149607
-0.005402686
-0.006583353
-0.008391581
-0.009739737
-0.009213236
-0.005939677
-0.000273846
0.006139931
0.011187995
0.013553985
0.013377394
0.011873417
0.010284652
0.009195196
0.008405927
0.007212842
0.0049022
0.001217655
-0.003386287
-0.008122123
-0.012319467
-0.015488058
-0.017337612
-0.017788534
-0.017032078
-0.015580722
-0.013909739
-0.012150969
-0.009932232
-0.006723495
-0.002134752
0.00384984
0.010645275
0.016990646
0.021385189
0.022710329
0.020796972
0.016336858
0.010372072
0.003950209
-0.002120457
-0.007236934
-0.011050806
-0.013374084
-0.014204839
-0.013786303
-0.012564953
-0.010996046
-0.009481148
-0.008198133
-0.006775947
-0.004316708
7.31243E-05
0.006331673
0.013173195
0.018629786
0.021071464
0.019959471
0.01605899
0.01074569
0.005243597
0.000268329
-0.00378069
-0.006793887
-0.008878211
-0.010293595
-0.011338513
-0.01230528
-0.013344043
-0.01436145
-0.014936181
-0.014533545
-0.012866578
-0.010018891
-0.006480747
-0.003033974
-0.000400559
0.001251636
0.002409822
0.003754287
0.005565731
0.007601404
0.009343849
0.010348411
0.01035976
0.009408942
0.007670139
0.005219788
0.00206383
-0.001554878
-0.00493057
-0.007077527
-0.007199841
-0.005081097
-0.00124967
0.003218152
0.007103537
0.0094668
0.009840426
0.008246845
0.005068193
0.000970572
-0.003176669
-0.006467624
-0.008300477
-0.00862202
-0.007888795
-0.006495463
-0.004453103
-0.001560504
0.002224835
0.006422502
0.010171337
0.012482998
0.012650274
0.010517237
0.006472127
0.00122285
-0.004201625
-0.008284955
-0.009608008
-0.007624046
-0.003134492
0.002122386
-0.007568916
