# Supplementary material for: Spectral analysis of layered sites using shaking table tests
Source: PLoS One. 2019 Mar 12;14(3):e0212766. doi: 10.1371/journal.pone.0212766 (PMC6413934; doi:10.1371/journal.pone.0212766)
Supplement: S2 Data — (ZIP) [file pone.0212766.s002.zip › S2 Data Recorded acceleration time history/77.txt]

-2.9708E-05
-0.000209348
-0.000599728
-0.001066224
-0.001305709
-0.000995086
7.79359E-05
0.001992097
0.004461718
0.006815986
0.008242989
0.008047506
0.006008572
0.002418504
-0.00209717
-0.00671776
-0.010316715
-0.011457665
-0.009110463
-0.003580005
0.003257499
0.008591402
0.010057319
0.0070256
0.001001024
-0.005144846
-0.008535791
-0.007555585
-0.002595679
0.004087025
0.009484576
0.011299711
0.008890469
0.003462355
-0.002817336
-0.007772959
-0.010115773
-0.009674489
-0.007145077
-0.003507315
0.000448993
0.004280955
0.007756475
0.010765285
0.013120249
0.014519738
0.01458456
0.013059545
0.010130116
0.006328556
0.002265137
-0.001459716
-0.004336791
-0.006161291
-0.007204925
-0.007845867
-0.008235229
-0.008095627
-0.006990058
-0.004657735
-0.001291303
0.002515128
0.006161458
0.009202331
0.011292814
0.012065811
0.011454947
0.010012525
0.008678068
0.007887135
0.007262354
0.006066964
0.003901435
0.000905847
-0.002389604
-0.005217059
-0.006734417
-0.006272897
-0.003731762
0.000331763
0.004962739
0.00909082
0.011706415
0.012158675
0.010361849
0.006778846
0.002280568
-0.002170233
-0.006001715
-0.009122079
-0.011594914
-0.013436278
-0.014616197
-0.014908727
-0.013848819
-0.01092405
-0.006253143
-0.001039839
0.002867436
0.004036378
0.002222633
-0.00158974
-0.005647751
-0.008122028
-0.007828638
-0.004682473
0.000311371
0.00551012
0.009204838
0.010369769
0.009077817
0.006436264
0.003943466
0.002794435
0.003178339
0.004124982
0.004266349
0.002931734
0.000620714
-0.001593153
-0.00291685
-0.00326275
-0.003125453
-0.003236738
-0.004101055
-0.005680933
-0.007262684
-0.007882858
-0.006749615
-0.003695038
0.000674615
0.004981265
0.007519457
0.006977434
0.00307305
-0.003281954
-0.010394327
-0.016442724
-0.019934304
-0.020025785
-0.016800137
-0.011514785
-0.006004508
-0.00181134
0.000386144
0.000628358
-0.000522762
-0.002268684
-0.003701093
-0.004150675
-0.003455988
-0.002187908
-0.001365341
-0.001585338
-0.002713813
-0.004108054
-0.004951279
-0.004356957
-0.001560386
0.003510053
0.009972969
0.016149778
0.020241938
0.020910286
0.017887827
0.012067833
0.005024939
-0.001521857
-0.00615567
-0.007937029
-0.006771939
-0.003489976
0.000525695
0.004040505
0.006094269
0.006160057
0.004365104
0.001659157
-0.0005895
-0.001248696
9.93533E-05
0.003013525
0.006347891
0.008782451
0.009356484
0.007884623
0.004981905
0.001754593
-0.00063431
-0.001459231
-0.000684627
0.001059798
0.002887084
0.004118229
0.00452274
0.004294657
0.00359055
0.002329911
0.000282572
-0.002705361
-0.006370262
-0.009735887
-0.011493424
-0.010671982
-0.00717307
-0.001800946
0.003973493
0.008197654
0.009085897
0.005995884
3.43623E-05
-0.006450824
-0.011012963
-0.012215416
-0.010247245
-0.006651181
-0.003345184
-0.001279164
-0.000145013
0.000935397
0.002497239
0.004306916
0.005774549
0.006226596
0.005129541
0.002243794
-0.001982885
-0.006226265
-0.008856525
-0.008814132
-0.006167655
-0.001996968
0.002222591
0.005318221
0.006811116
0.007109961
0.007318397
0.008469407
0.010624069
0.012748328
0.013254008
0.010837917
0.005138312
-0.002865352
-0.011095869
-0.017111719
-0.019276176
-0.017451084
-0.012808064
-0.007155133
-0.002121895
0.001356621
0.003254883
0.004302424
0.005290334
0.006536517
0.007654072
0.007895588
0.006687888
0.004028295
0.000484045
-0.003148418
-0.006290029
-0.008738667
-0.010410773
-0.011197901
-0.010885777
-0.009237219
-0.006021361
-0.001366402
0.003964669
0.008844337
0.012260173
0.013793054
0.013621012
0.012481345
0.011267755
0.010481907
0.010005238
0.009176141
0.007328995
0.004306589
0.000559467
-0.003112287
-0.005981602
-0.007644021
-0.008028083
-0.007250801
-0.005657537
-0.003918998
-0.002698235
-0.002199779
-0.001872775
-0.000966063
0.000787567
0.002840899
0.004249486
0.004464987
0.003583218
0.001901955
-0.000290713
-0.00274053
-0.005183602
-0.007286236
-0.008515936
-0.008234915
-0.006065908
-0.00235631
0.001566918
0.004060041
0.004041898
0.001623775
-0.001882949
-0.004644723
-0.005155004
-0.003017791
0.000919139
0.004872608
0.00692974
0.005879197
0.002010993
-0.002996126
-0.007027643
-0.008544736
-0.007080693
-0.003371257
0.000791882
0.003273333
0.002501086
-0.00179598
-0.008331371
-0.014537189
-0.017499211
-0.015361728
-0.008259684
0.001591075
0.010815823
0.016184412
0.015943107
0.010498077
0.001951582
-0.006879146
-0.013615592
-0.016964946
-0.016849862
-0.01398874
-0.009319228
-0.003747823
0.00178772
0.006427258
0.009769869
0.012014621
0.013577267
0.014475309
0.014356907
0.01277826
0.009652279
0.005426189
0.000899005
-0.00294286
-0.005299644
-0.005878816
-0.004970177
-0.003142677
-0.000945086
0.001160383
0.002886284
0.003983659
0.004228762
0.003403306
0.00147678
-0.001333492
-0.004523867
-0.007378407
-0.009092105
-0.00886065
-0.006026182
-0.000658127
0.005875448
0.011269946
0.013557519
0.012241213
0.008457265
0.004167103
0.000987112
-0.000458787
-0.000555567
-0.000414416
-0.00121434
-0.003594196
-0.0070376
-0.010096457
-0.011330169
-0.010292688
-0.007647225
-0.00460678
-0.002113927
-0.000347074
0.001116595
0.002690586
0.004312002
0.005583186
0.006178953
0.006005147
0.005195643
0.003887365
0.002107986
9.58102E-06
-0.002039472
-0.003596066
-0.004255157
-0.003838977
-0.00238264
-0.0002344
0.002040273
0.003786464
0.004359428
0.003352031
0.000764969
-0.00288457
-0.0068799
-0.010621238
-0.013655901
-0.015649872
-0.016353819
-0.015668554
-0.013617202
-0.0103953
-0.006424433
-0.002214938
0.001727238
0.004928962
0.006865873
0.007106749
0.005587089
0.002787361
-0.000464305
-0.003227313
-0.004696015
-0.004414457
-0.002775376
-0.000989841
-0.000150682
-0.000353177
-0.000494865
0.000864479
0.0043438
0.009128669
0.0132507
0.014624335
0.012138868
0.006286971
-0.001054022
-0.00752272
-0.011314215
-0.011899864
-0.009910977
-0.006574415
-0.003009878
-4.65688E-05
0.001737358
0.002063717
0.000910402
-0.001331351
-0.003842242
-0.005432183
-0.005167753
-0.00284303
0.000878826
0.004747562
0.007482145
0.008186518
0.006693031
0.003617953
9.13677E-05
-0.002841484
-0.004648535
-0.005411361
-0.005574566
-0.005689864
-0.005880102
-0.005717483
-0.004546932
-0.002040751
0.001476949
0.005138372
0.007906571
0.008980823
0.008008592
0.00504239
0.000404561
-0.005429671
-0.011777878
-0.017883763
-0.023046163
-0.02629863
-0.026344663
-0.021950174
-0.012765464
-3.51144E-05
0.013323172
0.023680894
0.028183401
0.025939453
0.018395484
0.00874219
0.000526606
-0.003879552
-0.004097625
-0.001445419
0.001858704
0.003687327
0.002916899
-0.000281185
-0.004657954
-0.008385269
-0.009590557
-0.007177032
-0.001431014
0.006005418
0.012923056
0.017428455
0.018510415
0.016238525
0.011617719
0.00606483
0.000805595
-0.003382812
-0.006124731
-0.007392007
-0.007379588
-0.006506332
-0.005187241
-0.00363632
-0.001844576
4.22875E-05
0.001343073
0.001184095
-0.000708012
-0.003703814
-0.006524527
-0.007935954
-0.007437608
-0.005414625
-0.002633042
0.00034365
0.003140114
0.005389681
0.006789277
0.007449223
0.007861012
0.008446608
0.009094939
0.009290852
0.008477818
0.006600861
0.004396044
0.003220999
0.004291881
0.008005118
0.013609231
0.019325271
0.022779699
0.022083513
0.016834878
0.008200008
-0.001855227
-0.01121144
-0.018066556
-0.021205706
-0.020377736
-0.016253618
-0.01018349
-0.003821205
0.001317002
0.004367617
0.005281822
0.004637935
0.003316275
0.00221119
0.001885846
0.002281364
0.002827029
0.002775001
0.001567356
-0.000942357
-0.004379764
-0.007858816
-0.010362428
-0.011146186
-0.009990732
-0.007362829
-0.004141462
-0.001108566
0.001483153
0.003729831
0.005680017
0.007135176
0.007699896
0.007084805
0.005382025
0.003017103
0.000410503
-0.002115376
-0.004105332
-0.005081521
-0.004956424
-0.004096602
-0.002960362
-0.001910464
-0.001104012
-0.000525537
0.000141207
0.00137219
0.003387092
0.005726588
0.007476527
0.007912941
0.006851213
0.004674335
0.001930595
-0.000957296
-0.003851825
-0.006755773
-0.009496353
-0.0115279
-0.012223441
-0.011161497
-0.008475515
-0.004738724
-0.000809555
0.002602372
0.005029223
0.006334074
0.006586405
0.005881442
0.004198951
0.001546212
-0.001615311
-0.004461823
-0.006139177
-0.006316678
-0.005479608
-0.004863983
-0.00561814
-0.007912081
-0.010675089
-0.012011843
-0.010366071
-0.005380153
0.001810262
0.009109499
0.014210983
0.015483289
0.012866359
0.008070464
0.003855135
0.002544664
0.004703289
0.008989866
0.012911221
0.014218749
0.011926574
0.006491234
-0.000517239
-0.007090262
-0.011310193
-0.011872396
-0.008521756
-0.002175743
0.005385033
0.01215354
0.016540318
0.017736185
0.015789476
0.011391452
0.005506047
-0.000896118
-0.00694018
-0.01182354
-0.01482036
-0.015287285
-0.012907911
-0.0080253
-0.001811554
0.003912625
0.007361865
0.007668689
0.005367308
0.001980914
-0.000722409
-0.001414793
0.00032278
0.003850704
0.007725864
0.010389523
0.010751424
0.008647504
0.004848727
0.000674879
-0.002769329
-0.005213954
-0.007068165
-0.008896307
-0.010825723
-0.012377927
-0.012740791
-0.011120765
-0.007144115
-0.001178311
0.005476291
0.011007019
0.013770777
0.012959078
0.008813602
0.002569721
-0.003940249
-0.009062879
-0.012022389
-0.012910419
-0.012259733
-0.010790764
-0.009067644
-0.007339438
-0.005545875
-0.003715485
-0.001856887
0.000273419
0.003119662
0.006734246
0.0103802
0.012828786
0.012962662
0.010250401
0.004955306
-0.001831134
-0.008357055
-0.012751439
-0.013796147
-0.011619807
-0.007598571
-0.003605328
-0.001062158
-0.000239431
-0.000129269
0.000835093
0.003605489
0.00785299
0.012102202
0.014501701
0.013733252
0.009643605
0.003256751
-0.003678819
-0.009458077
-0.013037335
-0.014259701
-0.013863273
-0.013060407
-0.012883336
-0.013440081
-0.01397231
-0.013389924
-0.010930847
-0.006513983
-0.000756725
0.005047371
0.00909789
0.009912587
0.007114465
0.001849183
-0.003872854
-0.008398541
-0.011223055
-0.01291604
-0.014377944
-0.016099298
-0.017827878
-0.018730735
-0.017870486
-0.014587667
-0.008761893
-0.001020405
0.007596908
0.016027086
0.023337566
0.028597762
0.031029807
0.030208473
0.025938008
0.018326861
0.00807748
-0.003407059
-0.014109233
-0.021830004
-0.02480434
-0.0226364
-0.016503481
-0.00868502
-0.001518797
0.003337746
0.005268501
0.004970242
0.004117004
0.004373348
0.006249823
0.008601359
0.009217732
0.006157641
-0.001073352
-0.010925877
-0.020275078
-0.025649877
-0.024745465
-0.017469188
-0.005981273
0.006329152
0.016272837
0.021922932
0.023139998
0.02138974
0.018818361
0.016974375
0.016008033
0.014904018
0.012544717
0.008570369
0.003286566
-0.002587652
-0.008064959
-0.012040485
-0.013709703
-0.012820442
-0.009706129
-0.005047212
0.000317258
0.005680336
0.010479283
0.014287533
0.016559851
0.016429135
0.013250589
0.007319204
0.000101435
-0.006362017
-0.010519483
-0.012083998
-0.011833914
-0.010833261
-0.009865742
-0.009036434
-0.007780132
-0.005228078
-0.001182433
0.003453306
0.007207813
0.008985638
0.008558591
0.006437276
0.003571975
0.000813623
-0.001470951
-0.003305087
-0.004776143
-0.005795529
-0.006219256
-0.006045076
-0.005372604
-0.004258366
-0.002704182
-0.000907462
0.000693667
0.001620772
0.001416992
-0.000131894
-0.002902503
-0.006140036
-0.008772222
-0.010007648
-0.009807989
-0.008675228
-0.007035344
-0.004876826
-0.002095885
0.000972768
0.003481411
0.004641307
0.004278225
0.002898271
0.001182003
-0.000281988
-0.00091972
-0.00039113
0.001179329
0.003102858
0.0045297
0.004926021
0.004356428
0.003307118
0.002281896
0.001524048
0.000912118
0.000225463
-0.000537683
-0.00122161
-0.001957459
-0.003150867
-0.005082534
-0.007561524
-0.009916704
-0.011316247
-0.011166101
-0.009443142
-0.006592455
-0.003253004
8.83192E-05
0.003173404
0.00585933
0.008004035
0.009232127
0.009005223
0.007023672
0.003551152
-0.000642979
-0.004617807
-0.00765825
-0.009414665
-0.009782135
-0.008777683
-0.006583195
-0.003660833
-0.000619532
0.001936592
0.003574228
0.004152329
0.003791763
0.002654024
0.000935344
-0.000877973
-0.001920699
-0.001648295
-0.000417845
0.000712936
0.000799493
-0.000264322
-0.001577042
-0.001822949
-0.000222034
0.002826869
0.005988715
0.007728484
0.007070413
0.00399978
-0.00046954
-0.004560633
-0.006691904
-0.006265555
-0.003884631
-0.00080158
0.001633997
0.002308502
0.00076181
-0.002535943
-0.006291308
-0.008899569
-0.009180378
-0.006993545
-0.003274687
0.000536722
0.003151085
0.00406754
0.003967552
0.004333898
0.006515271
0.010690025
0.01554314
0.018683251
0.017983584
0.012733183
0.003950576
-0.006016176
-0.014184387
-0.018079296
-0.016876948
-0.011635111
-0.004533764
0.002110077
0.006515645
0.007820657
0.006218296
0.002789507
-0.001074144
-0.004060738
-0.005134885
-0.003999931
-0.001468379
0.000943217
0.001864968
0.000784021
-0.001835051
-0.004770581
-0.006563341
-0.006207861
-0.003710564
-0.00021406
0.002487928
0.002946718
0.00070063
-0.003708632
-0.00894533
-0.013269429
-0.015051965
-0.013482149
-0.008933928
-0.00280631
0.003141025
0.007543542
0.009644408
0.00915045
0.006144156
0.001365176
-0.003681925
-0.007130412
-0.007577208
-0.00479177
0.000277226
0.005913136
0.010213253
0.011838147
0.010608018
0.007464852
0.00385974
0.001035443
-0.00040066
-0.000404031
0.000558939
0.001700263
0.002069125
0.001019815
-0.001161291
-0.003166183
-0.003413161
-0.001244848
0.00258262
0.006432623
0.008692256
0.00849902
0.005986629
0.002178539
-0.001457298
-0.003627592
-0.003720571
-0.001889539
0.001045348
0.003741392
0.004995874
0.004431045
0.002531015
0.000188093
-0.001832589
-0.003116244
-0.00364221
-0.003735936
-0.003804342
-0.004065182
-0.004290532
-0.003879435
-0.002143736
0.00121611
0.005771128
0.010425761
0.013813065
0.014980938
0.013532308
0.00964339
0.004010156
-0.002230729
-0.007809365
-0.011692769
-0.013143218
-0.011913039
-0.008279076
-0.003005391
0.002839172
0.008017418
0.011276042
0.011950924
0.010616365
0.008746259
0.007653166
0.007543115
0.007627906
0.006778151
0.004331548
0.000380057
-0.004386077
-0.008964276
-0.012414533
-0.014272974
-0.014648046
-0.014147453
-0.013436386
-0.012680035
-0.011291838
-0.008200006
-0.002619069
0.00505037
0.012977385
0.018560837
0.01960217
0.015430731
0.00747133
-0.001314276
-0.00795405
-0.010951244
-0.010833429
-0.009310344
-0.007955443
-0.00737702
-0.007231798
-0.006733184
-0.00524307
-0.002553286
0.000971107
0.004491431
0.007145617
0.008526747
0.008756703
0.008426166
0.008069347
0.007794962
0.007345968
0.006362016
0.004686429
0.002494724
0.000315277
-0.00123741
-0.001845435
-0.001620832
-0.000902592
4.2392E-05
0.001129654
0.002314498
0.003567268
0.004942672
0.006561626
0.008230736
0.009337213
0.009194882
0.007508428
0.004617755
0.001478659
-0.00061755
-0.000780918
0.000919773
0.003582148
0.006176273
0.007939698
0.00840903
0.007422293
0.005347816
0.003161465
0.001828513
0.00146854
0.001464634
0.001073453
-7.05462E-05
-0.00186261
-0.003804286
-0.005357401
-0.006269091
-0.006642288
-0.006610653
-0.006059153
-0.004630437
-0.002081969
0.001527958
0.005668616
0.009444372
0.011930479
0.01233927
0.01015356
0.005216244
-0.002031554
-0.010369289
-0.018012391
-0.023130791
-0.024515827
-0.021931815
-0.016206726
-0.009032421
-0.002479522
0.001896339
0.003788073
0.003954063
0.003511172
0.003335921
0.003777633
0.004626908
0.00513296
0.004543938
0.00276654
0.000414144
-0.001707064
-0.003064481
-0.003434842
-0.002839076
-0.001573086
8.72005E-06
0.001717656
0.003735342
0.006379949
0.009704683
0.013128871
0.015511992
0.015533939
0.012354
0.006053753
-0.002251011
-0.010624397
-0.016796552
-0.018857166
-0.015959053
-0.008761463
0.000633022
0.009401979
0.015069524
0.016312337
0.013267932
0.007136407
-0.000386043
-0.007526142
-0.012766052
-0.015093771
-0.014218107
-0.010504924
-0.004806119
0.001816151
0.008202149
0.013389013
0.016891244
0.018639095
0.018761032
0.017213806
0.013920924
0.009125243
0.003707351
-0.000955743
-0.003642476
-0.004024721
-0.00289421
-0.00152978
-0.000715457
-0.000347343
0.000247835
0.001732862
0.004207461
0.007090585
0.009307125
0.00961989
0.007165472
0.001763856
-0.006008729
-0.014842293
-0.022846495
-0.027860625
-0.028195551
-0.023360315
-0.014181068
-0.002322422
0.010093397
0.020579587
0.026916662
0.027906396
0.023739402
0.015790066
0.005970835
-0.00399624
-0.013091772
-0.020984744
-0.027439685
-0.031725296
-0.032544059
-0.028763215
-0.020153342
-0.007962447
0.005324165
0.016882572
0.024841328
0.028838691
0.029677474
0.028176067
0.0242894
0.01724367
0.006568633
-0.006847359
-0.020420242
-0.030819022
-0.03542666
-0.033422945
-0.026022857
-0.015807784
-0.005412375
0.003465622
0.010466766
0.016350939
0.022077526
0.027651824
0.031497382
0.031192539
0.025079587
0.013482261
-0.001069329
-0.014754087
-0.024013203
-0.026888515
-0.023647449
-0.016367587
-0.007881577
-0.000407139
0.005202009
0.009332982
0.012805078
0.015964249
0.018220562
0.018440883
0.01584943
0.010779043
0.0045934
-0.000960933
-0.004485431
-0.005295738
-0.003580969
-0.00038567
0.002668208
0.004126041
0.003272161
0.000260354
-0.004182683
-0.009024074
-0.013056763
-0.015052283
-0.01415863
-0.010353698
-0.004533811
0.001832434
0.007294055
0.010778833
0.011695284
0.009902522
0.005949049
0.001137737
-0.002931303
-0.005173112
-0.005580943
-0.005102136
-0.004921052
-0.005638381
-0.006872254
-0.007628496
-0.006828251
-0.004073163
-7.33473E-06
0.00399244
0.006621148
0.007344045
0.00660338
0.005472388
0.004967941
0.005465699
0.006395053
0.006509764
0.004736434
0.001191327
-0.002827719
-0.005654858
-0.00628965
-0.004849268
-0.002293789
0.000156723
0.001752072
0.002567145
0.003191282
0.004133162
0.005171392
0.005406969
0.003819703
0.000131463
-0.00488154
-0.009728339
-0.012841152
-0.013146367
-0.010326083
-0.004962951
0.001500341
0.007276012
0.01096029
0.011972717
0.010683976
0.008016835
0.005003797
0.002359138
0.000359599
-0.001045352
-0.002121105
-0.003160085
-0.004225293
-0.005073443
-0.005398142
-0.004982173
-0.003668326
-0.001274498
0.002313914
0.006879103
0.01178018
0.016068896
0.018686788
0.018638986
0.015315164
0.008807977
0.000151642
-0.008709491
-0.015425061
-0.018021008
-0.015728457
-0.009389724
-0.001304533
0.00582074
0.010167375
0.011519011
0.010917249
0.00964944
0.008530117
0.007514638
0.005942842
0.003174642
-0.000885297
-0.005710472
-0.010349476
-0.013688714
-0.014812
-0.013301709
-0.009255046
-0.00334577
0.003274412
0.009079845
0.012479301
0.012437817
0.00917914
0.004087931
-0.001195389
-0.005472918
-0.007964324
-0.008145301
-0.006058457
-0.002419676
0.001702623
0.005556103
0.009077763
0.012489798
0.015492664
0.01703898
0.015952735
0.011757423
0.005071561
-0.002497567
-0.009001111
-0.013052751
-0.014245568
-0.012875144
-0.009516101
-0.004890426
0.000192432
0.004857075
0.00828474
0.009674969
0.008483435
0.004753336
-0.000585546
-0.005990857
-0.009994965
-0.01193407
-0.012200585
-0.011704647
-0.011127347
-0.010579701
-0.00976008
-0.008363052
-0.006269679
-0.003629785
-0.000712938
0.002102368
0.004331809
0.005349216
0.00465271
0.002313697
-0.001000115
-0.004361568
-0.00695634
-0.008208148
-0.007708037
-0.005163424
-0.00078949
0.004437896
0.009164207
0.012384668
0.013898924
0.014080278
0.013347747
0.011755289
0.009173471
0.005461249
0.000690351
-0.004649069
-0.009717583
-0.013433283
-0.014776623
-0.013069884
-0.008400691
-0.001804437
0.004926228
0.009892396
0.011643513
0.009799528
0.005384112
0.000446262
-0.00289656
-0.003468613
-0.001636937
0.000970734
0.002444468
0.001765091
-0.000783484
-0.003874673
-0.005824002
-0.005532756
-0.003160876
0.000177826
0.003418893
0.00606537
0.007891958
0.008528029
0.007674576
0.005465206
0.002483159
-0.000557875
-0.003159872
-0.004945298
-0.00535136
-0.003968569
-0.000967359
0.002783992
0.005940326
0.007234313
0.00618479
0.003298185
-0.000118401
-0.002712101
-0.003799415
-0.00374107
-0.003693323
-0.00473562
-0.007066551
-0.009709603
-0.010965425
-0.009512676
-0.005174072
0.000844723
0.006644856
0.010452784
0.0113755
0.009479003
0.005570336
0.000871435
-0.003298073
-0.005898461
-0.006275296
-0.004131445
0.000289434
0.005772735
0.010405851
0.01237022
0.01083723
0.00627798
0.000103844
-0.00597967
-0.010331712
-0.011808872
-0.010208011
-0.006653537
-0.003400908
-0.002733734
-0.005654649
-0.011142767
-0.016751377
-0.019709279
-0.018051996
-0.011321597
-0.000892573
0.010456863
0.019622892
0.024486017
0.024603348
0.021067661
0.01581715
0.01052371
0.005856602
0.001511733
-0.003025675
-0.007768256
-0.011842968
-0.014058651
-0.013662971
-0.010802273
-0.006473624
-0.001975825
0.001860367
0.004888714
0.007128219
0.008237374
0.007666445
0.005031477
0.00054021
-0.004832985
-0.009434253
-0.011702931
-0.011045394
-0.008023472
-0.003876658
0.000226263
0.003401329
0.005148267
0.005588641
0.005416976
0.005566105
0.006571842
0.008205036
0.009508069
0.009296956
0.006732163
0.00177879
-0.004817732
-0.011564508
-0.016549249
-0.018081756
-0.015548275
-0.009806486
-0.002633573
0.004169354
0.009423822
0.012802133
0.01473401
0.01587485
0.016255593
0.015171223
0.011687353
0.00547666
-0.002674422
-0.01096275
-0.017242333
-0.019925156
-0.018476313
-0.013452388
-0.00637256
0.000681254
0.005770911
0.007910052
0.00739704
0.005302489
0.002782871
0.000645872
-0.000727444
-0.001519713
-0.00248097
-0.004578787
-0.008303213
-0.013212642
-0.018065491
-0.021323419
-0.021620179
-0.018281958
-0.011738319
-0.003451006
0.004839145
0.011746133
0.016277012
0.017724784
0.015833747
0.010991174
0.004192367
-0.003249901
-0.009901239
-0.014423179
-0.015955472
-0.014451067
-0.010587469
-0.005351466
0.000306498
0.005411197
0.008952717
0.010056357
0.008382751
0.004437791
-0.000512745
-0.004942454
-0.007499699
-0.007250418
-0.003832279
0.002162644
0.009093931
0.01481436
0.017571532
0.016495457
0.011747575
0.004363868
-0.004091095
-0.01181192
-0.017247688
-0.019626204
-0.019127482
-0.016571841
-0.01289816
-0.008720728
-0.004241184
0.000543363
0.005502411
0.010207148
0.013972094
0.016202178
0.01673794
0.01589434
0.014000091
0.011173277
0.007362189
0.002490016
-0.003397958
-0.009980512
-0.016376735
-0.021265074
-0.023353417
-0.021811543
-0.016560286
-0.008203441
0.001921488
0.012043474
0.020308734
0.025136908
0.025577231
0.021673703
0.01473942
0.007003446
0.000519172
-0.003693803
-0.005592976
-0.005435817
-0.003436278
0.000287024
0.005435508
0.011344945
0.016900187
0.020791725
0.022086352
0.020516053
0.016422925
0.010474463
0.003669874
-0.002846841
-0.007913749
-0.010580729
-0.010715833
-0.009244025
-0.007686091
-0.007103382
-0.007419355
-0.007531762
-0.005993954
-0.001939421
0.004217585
0.010780065
0.015448831
0.016356131
0.012670942
0.00481651
-0.005442561
-0.015331326
-0.021984859
-0.023524541
-0.020009305
-0.013428306
-0.006735058
-0.002157503
-0.00027246
-0.000154161
-0.000165667
0.001194482
0.004455624
0.008842084
0.012779229
0.014803282
0.014331913
0.011690571
0.007531818
0.002452383
-0.002986868
-0.008122774
-0.012377288
-0.015252385
-0.016231948
-0.014868375
-0.011053486
-0.005232849
0.001528115
0.007728427
0.011661668
0.011893767
0.008138244
0.001784256
-0.004633484
-0.008772751
-0.009635569
-0.007863739
-0.005145321
-0.00315135
-0.002533372
-0.002843462
-0.003280361
-0.003427191
-0.003379071
-0.003391384
-0.003637774
-0.003926075
-0.003979601
-0.003608275
-0.002684968
-0.001003169
0.001620562
0.005060005
0.008867186
0.012489641
0.015236914
0.016216853
0.014600201
0.010390492
0.004657481
-0.001040041
-0.005372387
-0.007667564
-0.007968341
-0.006978932
-0.005776801
-0.00534938
-0.006254645
-0.008130695
-0.009560106
-0.008673415
-0.004246918
0.003442005
0.012581966
0.020583814
0.025317297
0.025944701
0.022978929
0.017481015
0.010543947
0.003104839
-0.003963426
-0.009785613
-0.013554947
-0.014871681
-0.013980975
-0.011652239
-0.00842268
-0.004288767
0.001052417
0.007472565
0.014088465
0.019343522
0.021583186
0.019746747
0.01404291
0.005816298
-0.003049974
-0.010747997
-0.015810462
-0.017449972
-0.015768229
-0.011727401
-0.0067266
-0.00214851
0.000940967
0.002007781
0.001223008
-0.000564131
-0.002182175
-0.00271874
-0.001888895
-0.000157211
0.001517574
0.002069395
0.000966987
-0.001464469
-0.0043219
-0.00655252
-0.007407951
-0.006587796
-0.004484682
-0.001988029
6.6483E-05
0.001677194
0.003463852
0.005749444
0.007958597
0.008974504
0.007816905
0.004173734
-0.001238484
-0.006982146
-0.01163239
-0.014385173
-0.014956421
-0.013201449
-0.009170253
-0.003484935
0.002593598
0.007661737
0.010907407
0.012376857
0.012662857
0.012336817
0.01160407
0.010308209
0.008036265
0.004489551
-0.000227285
-0.005493104
-0.010213097
-0.013233307
-0.013720197
-0.011575328
-0.007421286
-0.002476955
0.001867059
0.004559947
0.005209564
0.003997743
0.001607396
-0.000762772
-0.001982301
-0.001941887
-0.001760052
-0.002925945
-0.006030783
-0.010164805
-0.013545207
-0.014725341
-0.013280301
-0.009840005
-0.00567724
-0.001947408
0.000856283
0.002847686
0.004638895
0.007116601
0.010916929
0.015831763
0.020749487
0.024192194
0.024748029
0.021533886
0.014719987
0.005758704
-0.003011109
-0.009221375
-0.01150488
-0.010224544
-0.006996967
-0.003533277
-0.000782794
0.001073344
0.002225589
0.002880826
0.003254237
0.003693487
0.004530824
0.005722945
0.006633348
0.006227766
0.003667254
-0.001015803
-0.006741158
-0.011617933
-0.013995111
-0.013381413
-0.01065186
-0.007210545
-0.004104476
-0.001582396
0.000574142
0.002646641
0.004478478
0.005406335
0.004766729
0.002608319
-0.000215605
-0.002755297
-0.004479275
-0.005379028
-0.005756668
-0.006171189
-0.00727167
-0.009461447
-0.012369196
-0.014890902
-0.015538005
-0.013203598
-0.007844269
-0.000824286
0.005497907
0.008913156
0.008703222
0.006040688
0.003180582
0.001935628
0.002674529
0.004355255
0.005332622
0.004268593
0.000642124
-0.005178082
-0.011821388
-0.017255175
-0.019333399
-0.016757953
-0.009874466
-0.000681301
0.007923699
0.01340459
0.014527499
0.011758119
0.006977157
0.002300522
-0.001052687
-0.003031563
-0.004031573
-0.004303334
-0.004139859
-0.003942661
-0.003822704
-0.003322323
-0.001937552
0.000212669
0.00236744
0.003725928
0.003962147
0.003151626
0.001578919
-0.000275721
-0.001654497
-0.001829964
-0.000614344
0.00142186
0.003396401
0.004601102
0.004700985
0.003645145
0.001631475
-0.000842589
-0.003020911
-0.004110365
-0.003840154
-0.002594717
-0.000942145
0.000812022
0.002496388
0.003833411
0.004607585
0.004726523
0.004218915
0.003235015
0.002302931
0.001958104
0.002358065
0.003215425
0.003979163
0.004275709
0.00414858
0.003809266
0.003370337
0.002626083
0.001228628
-0.00111092
-0.004300171
-0.007589091
-0.009741451
-0.009845349
-0.007825577
-0.004367187
-0.000385186
0.003292241
0.006238797
0.008410589
0.009939991
0.010907509
0.011201109
0.010456212
0.008074751
0.003708845
-0.00215927
-0.008104893
-0.012389488
-0.013909789
-0.012764129
-0.009737387
-0.005461623
-0.000118671
0.006160378
0.01263791
0.017785806
0.019848509
0.017700859
0.011479247
0.002732129
-0.006100848
-0.012637046
-0.015295194
-0.013763385
-0.008899724
-0.002372628
0.00384727
0.008145781
0.009786466
0.009125126
0.007218672
0.005169994
0.003537658
0.002406452
0.001475441
0.000306017
-0.001415067
-0.003709382
-0.006192652
-0.008084973
-0.008437829
-0.006743293
-0.003329813
0.000733015
0.004060156
0.005584741
0.005181461
0.00348168
0.001284517
-0.000817795
-0.002441943
-0.003498159
-0.004323777
-0.005600636
-0.008029365
-0.011801217
-0.016361108
-0.020348783
-0.022091975
-0.020121554
-0.013806747
-0.003873662
0.007628757
0.017864436
0.024153281
0.025104742
0.021098546
0.014040825
0.006424111
0.000590362
-0.001973201
-0.000954189
0.002700008
0.007337995
0.011309934
0.013700494
0.014577335
0.014517596
0.013867336
0.012428234
0.009652913
0.00537854
0.000132421
-0.004937643
-0.008647936
-0.010464139
-0.010691203
-0.009900807
-0.008234585
-0.00544176
-0.001340926
0.003918575
0.009816289
0.015254627
0.018718584
0.018984724
0.015743924
0.009801727
0.002746735
-0.003533064
-0.007630419
-0.009219613
-0.009026324
-0.008234431
-0.007678168
-0.007433116
-0.006930647
-0.0054461
-0.002612058
0.001101182
0.004624825
0.006990175
0.007796521
0.007137163
0.00527867
0.002586477
-0.000541487
-0.003802147
-0.007038827
-0.010158012
-0.012762151
-0.013938696
-0.012640267
-0.0084464
-0.001961855
0.005443799
0.01212265
0.016823801
0.018918459
0.018331523
0.015304406
0.010354243
0.004228605
-0.00225385
-0.008414762
-0.01376344
-0.017718355
-0.019673518
-0.019246043
-0.01657355
-0.012431661
-0.008002113
-0.004587885
-0.003162542
-0.00399956
-0.006506436
-0.009506038
-0.011812399
-0.012663387
-0.011760049
-0.009177805
-0.005388077
-0.001403667
0.001427857
0.002214987
0.001135114
-0.000692546
-0.002052264
-0.002361334
-0.001659368
-0.000343543
0.001012107
0.001782
0.001555898
0.000316082
-0.001492361
-0.003118541
-0.003553401
-0.001842003
0.002275533
0.008033648
0.013864935
0.017932742
0.018834581
0.016245644
0.011167602
0.005595175
0.001508258
-3.88095E-05
0.000725463
0.002683463
0.004433935
0.00472957
0.002764985
-0.001541985
-0.007246731
-0.012690261
-0.01599647
-0.015951772
-0.012403078
-0.006136982
0.001458162
0.008681446
0.013791443
0.015530568
0.013574814
0.008640654
0.002294747
-0.003651305
-0.007913473
-0.010147946
-0.010723532
-0.010221599
-0.009074655
-0.007482518
-0.005487102
-0.003191663
-0.00065433
0.001981655
0.004389718
0.006059202
0.006664551
0.006297082
0.005133867
0.003258997
0.000677182
-0.002378516
-0.005261801
-0.007115046
-0.007375084
-0.00602152
-0.003540655
-0.000546993
0.002466795
0.005296607
0.007659814
0.009226951
0.009744135
0.009174862
0.007555369
0.004801405
0.000913718
-0.003727804
-0.008142902
-0.011077308
-0.01155253
-0.009430144
-0.005554876
-0.001470795
0.001310415
0.002026462
0.001084212
-0.000270044
-0.00092137
-0.000552775
0.000654924
0.002488044
0.004644953
0.006514684
0.007395271
0.006951468
0.005198853
0.002376802
-0.000962276
-0.003984682
-0.005752445
-0.005536942
-0.003248887
0.000220477
0.003289344
0.004388435
0.002860746
-0.000742115
-0.005034204
-0.008381362
-0.009454437
-0.007900196
-0.004542758
-0.000865972
0.001739344
0.002483063
0.001289763
-0.001439149
-0.005011181
-0.008498906
-0.010926455
-0.011743185
-0.011137461
-0.009706229
-0.007814067
-0.005474252
-0.002653541
0.000564936
0.004017597
0.007460838
0.01051948
0.012692556
0.013603121
0.013188279
0.011693724
0.009439553
0.006644749
0.003449769
7.85744E-05
-0.003085359
-0.005502737
-0.006612104
-0.006159095
-0.004226143
-0.001064294
0.002994683
0.007324619
0.011006758
0.013007152
0.012634595
0.009880844
0.0054719
0.000533619
-0.003830413
-0.006960944
-0.008668219
-0.009030174
-0.008076573
-0.005488976
-0.000754961
0.005968529
0.01325219
0.018519825
0.019183465
0.013944679
0.003456563
-0.009746974
-0.022081376
-0.03026072
-0.032496743
-0.028985625
-0.021313508
-0.011544164
-0.001464036
0.007656495
0.014774167
0.019054854
0.020172196
0.018574383
0.015123643
0.010490792
0.004941702
-0.001372249
-0.007993129
-0.013825915
-0.017374286
-0.017403994
-0.013647559
-0.006990923
0.000869717
0.008047929
0.012997986
0.014869273
0.013599002
0.009978104
0.005320367
0.000922562
-0.002436907
-0.004536864
-0.005560213
-0.006004336
-0.006546737
-0.007664993
-0.009265268
-0.010686491
-0.011072911
-0.009829884
-0.006861863
-0.002741866
0.001556164
0.005089333
0.007176175
0.00756377
0.00651644
0.004732245
0.002949549
0.001604927
0.000700037
2.24682E-06
-0.00061113
-0.000814108
-0.000234453
0.001129816
0.002664572
0.003630378
0.003597726
0.002588296
0.00088557
-0.001191049
-0.003317342
-0.005113261
-0.006323852
-0.006884881
-0.006997826
-0.006856994
-0.006421382
-0.005584417
-0.004389082
-0.003146053
-0.002040754
-0.000927908
0.00045231
0.002045409
0.003370172
0.004056722
0.004138353
0.004057688
0.004234171
0.004631403
0.004582265
0.003274736
0.000336316
-0.003928904
-0.00868749
-0.012587647
-0.013969793
-0.011502471
-0.004941114
0.004377899
0.013907437
0.020753401
0.022746782
0.019227046
0.011134252
0.00040681
-0.010749069
-0.020386678
-0.027062101
-0.029960856
-0.029009824
-0.024866756
-0.018587601
-0.011293018
-0.004002611
0.002582673
0.008079144
0.012172165
0.014256065
0.013726567
0.010561456
0.005403819
-0.000782093
-0.006962437
-0.012128159
-0.015502299
-0.016755819
-0.01590253
-0.013021493
-0.008103072
-0.001336437
0.006535927
0.014159545
0.019902939
0.022355538
0.020697508
0.014895822
0.005859172
-0.004500422
-0.013567796
-0.019086264
-0.02004131
-0.016954296
-0.011693564
-0.006634579
-0.003653392
-0.003464653
-0.005466066
-0.008043975
-0.009303702
-0.007926908
-0.003952667
0.001276805
0.005906174
0.008418778
0.008178811
0.005254951
0.000279843
-0.005582544
-0.010612464
-0.01308519
-0.012199675
-0.008519837
-0.003460583
0.001667615
0.006099359
0.009341551
0.01090339
0.010501554
0.008584715
0.006242703
0.00472438
0.004650725
0.00558891
0.006395525
0.006110436
0.004589279
0.002413633
0.000278401
-0.001422398
-0.002640589
-0.003562395
-0.004411456
-0.00539637
-0.006507504
-0.007294953
-0.006880967
-0.004655968
-0.000828342
0.00385252
0.008605751
0.01276434
0.015689162
0.016669205
0.015216936
0.011402959
0.006039345
0.00025179
-0.004879083
-0.008385971
-0.009452623
-0.007765633
-0.003904603
0.000693455
0.004352524
0.005942147
0.005188526
0.002571916
-0.000823313
-0.003545373
-0.004610527
-0.004151148
-0.00299264
-0.001748754
-0.00045375
0.001181424
0.003260611
0.005524361
0.007375839
0.008080211
0.007073562
0.004412684
0.001014083
-0.001661407
-0.002411228
-0.001070137
0.001330595
0.003276821
0.003799523
0.003073577
0.002059383
0.001722746
0.002293302
0.003340792
0.004251303
0.004662184
0.004519264
0.004011228
0.003396191
0.00281022
0.002015651
0.000500114
-0.001948096
-0.004991591
-0.007926959
-0.009933082
-0.010296217
-0.008582519
-0.004988382
-0.000438395
0.003774901
0.006670339
0.008133314
0.008936342
0.010063
0.011886432
0.01370451
0.014236952
0.012798171
0.009925697
0.006844572
0.004306007
0.001922192
-0.001133292
-0.005033449
-0.008560784
-0.009664371
-0.006969238
-0.001128798
0.005252435
0.009037614
0.008305993
0.00331515
-0.003685511
-0.009606619
-0.011927059
-0.009691945
-0.003779778
0.003357378
0.008814612
0.010505723
0.008018706
0.002672973
-0.003132512
-0.00696565
-0.007462282
-0.004983827
-0.001276584
0.001421871
0.001252616
-0.002473469
-0.008948163
-0.016158547
-0.021735256
-0.023662856
-0.020992346
-0.01431398
-0.005833968
0.001377538
0.004783472
0.003656333
-0.000705824
-0.00590805
-0.009916654
-0.011852066
-0.011830762
-0.010394821
-0.008166076
-0.005651544
-0.003129946
-0.000581745
0.001982034
0.004498387
0.006948364
0.009431314
0.011747898
0.013198346
0.013027324
0.010954398
0.007388524
0.003120576
-0.000985075
-0.004255635
-0.006123387
-0.006218345
-0.004437415
-0.000979239
0.003821634
0.009378696
0.014697719
0.018486056
0.01957321
0.017493968
0.012951314
0.007676236
0.003456195
0.001302815
0.001251481
0.002698663
0.00460806
0.005703885
0.004987038
0.002457841
-0.000788952
-0.003262319
-0.003990512
-0.003031663
-0.001202075
0.000374808
0.000707966
-0.000612784
-0.003086902
-0.00547377
-0.006381125
-0.004973126
-0.00142267
0.003109972
0.007189554
0.009806216
0.01072722
0.010382447
0.009357334
0.007959612
0.006064562
0.003347374
-0.00017691
-0.003990675
-0.007430974
-0.01009699
-0.011712035
-0.011952212
-0.010328062
-0.006534797
-0.000838613
0.005982942
0.012756214
0.018020101
0.020207788
0.018235385
0.012242655
0.003639739
-0.005496743
-0.013395389
-0.019060739
-0.02210188
-0.022371661
-0.019877577
-0.014912319
-0.008299736
-0.001297147
0.00466973
0.00843441
0.009443414
0.007839448
0.004256391
-0.000261266
-0.004462466
-0.007333334
-0.008624643
-0.009038254
-0.009611432
-0.010974308
-0.012827395
-0.013860379
-0.012302073
-0.007128862
0.001051821
0.010093288
0.017321709
0.020638732
0.019375312
0.014516684
0.008307331
0.003301502
0.001111566
0.00166237
0.003321685
0.004009627
0.002500083
-0.000922445
-0.004782029
-0.007384401
-0.007670456
-0.005396373
-0.001072168
0.004072996
0.008386496
0.010433406
0.009759434
0.007026293
0.003600607
0.000874854
-0.000414634
-0.000425178
-0.00016321
-0.001031271
-0.003946083
-0.008270447
-0.011753352
-0.011823312
-0.007215192
0.001175805
0.010741741
0.018392497
0.022024317
0.021135964
0.016646943
0.010212661
0.003430501
-0.002508487
-0.006768032
-0.008789571
-0.008631878
-0.007271731
-0.005944932
-0.005311695
-0.004992292
-0.00391504
-0.001119646
0.003553456
0.009359104
0.014836785
0.018292339
0.018473531
0.015168552
0.009319546
0.002560886
-0.003520591
-0.007896291
-0.010410554
-0.011658879
-0.012431234
-0.013018114
-0.012968601
-0.011243126
-0.006957407
-0.000161865
0.007653439
0.013991156
0.016659742
0.014951771
0.009875656
0.003424406
-0.002314173
-0.005958148
-0.007270871
-0.007148294
-0.00681792
-0.007003716
-0.007492267
-0.007491624
-0.006196247
-0.003253812
0.000958575
0.005544052
0.009457379
0.011817216
0.012169807
0.010740719
0.008135245
0.005026874
0.002130473
0.00025999
-0.000111389
0.000649831
0.0015855
0.001704063
0.000341561
-0.002480006
-0.005711813
-0.007484339
-0.006270805
-0.001814492
0.004762332
0.011746612
0.017642827
0.021490527
0.022764065
0.021288726
0.017073771
0.010478158
0.002410472
-0.005551603
-0.01156483
-0.014245672
-0.013378839
-0.00998677
-0.005530136
-0.001162359
0.002610346
0.005598653
0.007637855
0.008605213
0.008620362
0.008005701
0.006986957
0.005457608
0.003181704
0.000168933
-0.003100826
-0.005827865
-0.007248498
-0.007005641
-0.005230973
-0.002487983
0.000294404
0.001954416
0.001683833
-0.000365808
-0.003033429
-0.004942024
-0.005286799
-0.004090876
-0.002136729
-0.00049936
0.000120708
-0.000174606
-0.000876948
-0.001491665
-0.001803789
-0.001645134
-0.000966025
0.000214428
0.001911106
0.004074281
0.00644552
0.008555488
0.010016054
0.010698964
0.010718502
0.010373032
0.00971817
0.008186039
0.00481581
-0.000738416
-0.007736024
-0.014499234
-0.018897417
-0.019101092
-0.014594463
-0.006780392
0.001643042
0.0080694
0.011116054
0.01091693
0.008788871
0.006534217
0.00552789
0.00611552
0.007540595
0.008312253
0.00711831
0.003484722
-0.001956988
-0.007675169
-0.011893762
-0.013254869
-0.011415752
-0.007054771
-0.001525916
0.003779458
0.007870548
0.01032502
0.011115252
0.010278929
0.007721466
0.003527653
-0.001666223
-0.006653696
-0.010131786
-0.011442473
-0.010809719
-0.009225075
-0.007789132
-0.007135607
-0.007200214
-0.007272208
-0.006544173
-0.004630064
-0.001622914
0.002027589
0.005503538
0.007728055
0.00775225
0.005413077
0.001419512
-0.002972997
-0.006542459
-0.00854687
-0.008887255
-0.008057839
-0.006950023
-0.006463239
-0.006893121
-0.007598834
-0.007346931
-0.005120809
-0.000797675
0.004709446
0.009625992
0.012097487
0.011166208
0.007392537
0.002553178
-0.001321019
-0.003112334
-0.003103716
-0.002411171
-0.002161944
-0.002871885
-0.004201947
-0.005142004
-0.004695953
-0.002672701
0.0002146
0.00296583
0.004895298
0.005660692
0.005349049
0.0044835
0.003802516
0.003875261
0.004758207
0.006189867
0.007792335
0.009142258
0.00982672
0.009417927
0.007584968
0.004067698
-0.001027095
-0.006745115
-0.011369824
-0.013232329
-0.011826843
-0.008186564
-0.004342612
-0.002203796
-0.002731263
-0.005612143
-0.009538639
-0.012736082
-0.013623471
-0.011468434
-0.00671049
-0.000905217
0.004102595
0.007047278
0.007785054
0.007134368
0.006227443
0.005866827
0.006144157
0.006513021
0.006114454
0.004196226
0.000748917
-0.003234904
-0.006150092
-0.006826418
-0.005229195
-0.002373584
0.000318928
0.001563024
0.000639076
-0.002365829
-0.006471697
-0.010138743
-0.011967208
-0.01132632
-0.008431955
-0.004123219
0.000441113
0.004073631
0.006008241
0.006282681
0.005385286
0.003836457
0.001897622
-0.000328336
-0.002664724
-0.004426008
-0.004417389
-0.001562527
0.004077345
0.010910944
0.016252075
0.017414435
0.012998266
0.003592323
-0.008161145
-0.018765367
-0.025456852
-0.02740977
-0.025635961
-0.022079454
-0.018516523
-0.015811913
-0.013665064
-0.010952531
-0.006569765
-0.000207747
0.007416461
0.014632786
0.01934673
0.019934041
0.016129968
0.009226249
0.00129945
-0.00580441
-0.011033559
-0.014125069
-0.015368899
-0.015336034
-0.01452273
-0.013120887
-0.010971472
-0.007776066
-0.003314723
0.002126237
0.007549265
0.011525646
0.012759145
0.010796486
0.006328877
0.000929238
-0.003777908
-0.006981774
-0.008810879
-0.009677121
-0.009639381
-0.008285494
-0.005270579
-0.000834336
0.003984471
0.007789135
0.009416387
0.008571714
0.005951625
0.003015773
0.001295971
0.001465011
0.002984776
0.004471194
0.004620749
0.003047292
0.000348462
-0.002439544
-0.004449895
-0.005161388
-0.004397115
-0.002425517
-6.45024E-05
0.001563981
0.001557559
-0.00028953
-0.003305404
-0.006164119
-0.007653322
-0.007232378
-0.005184022
-0.002350518
0.000174129
0.001459336
0.00107372
-0.000694097
-0.002739135
-0.003712917
-0.002893351
-0.0005932
0.002222908
0.00468723
0.006336374
0.007053863
0.007025226
0.006647158
0.006169207
0.005423509
0.004026857
0.00168763
-0.001513718
-0.004936352
-0.007400192
-0.007870862
-0.006138802
-0.00303498
0.000142496
0.00225546
0.002707396
0.001540645
-0.000633664
-0.002877613
-0.004280048
-0.00435638
-0.003321202
-0.00186658
-0.000561889
0.000391552
0.00098689
0.001076175
0.000365269
-0.001346181
-0.003953262
-0.006720873
-0.008468614
-0.008203756
-0.005856926
-0.002364115
0.001119757
0.004070542
0.006510668
0.008326016
0.009050248
0.008228807
0.005887009
0.002439217
-0.001624201
-0.005570392
-0.008410266
-0.009289356
-0.008058159
-0.00533064
-0.002193524
0.000156729
0.000687085
-0.000960346
-0.004001485
-0.006629602
-0.006991398
-0.004307611
0.000759027
0.006369189
0.010229091
0.010409319
0.006169846
-0.001461534
-0.009877474
-0.016031427
-0.017929903
-0.015560431
-0.010563698
-0.005119043
-0.000768073
0.002110342
0.004108704
0.005964092
0.007947948
0.009629318
0.010336477
0.00973418
0.008064106
0.005882465
0.003720843
0.001956559
0.000690139
-0.000173268
-0.000847775
-0.001541766
-0.002382103
-0.003136687
-0.003349997
-0.002533107
-0.000644908
0.001657867
0.003328262
0.003724905
0.003069403
0.002264075
0.002325313
0.003792462
0.006464901
0.009455402
0.011749932
0.012550067
0.011450226
0.008564799
0.004555606
0.000351197
-0.003178653
-0.005377476
-0.005937539
-0.00508516
-0.003562984
-0.002385315
-0.002461806
-0.004089967
-0.0065628
-0.008513253
-0.008726241
-0.006676921
-0.00262196
0.002453672
0.006954413
0.009219985
0.00845812
0.005261695
0.001196083
-0.002077369
-0.003558596
-0.003269384
-0.001873856
-0.000455792
-0.00013548
-0.001508954
-0.004039435
-0.006407031
-0.007219264
-0.005767102
-0.002390448
0.001728425
0.005192329
0.007077852
0.007042254
0.005267585
0.00252802
4.78518E-05
-0.000975979
-1.77048E-06
0.0027819
0.006539083
0.01012653
0.012436531
0.012808658
0.011194575
0.008086418
0.004317834
0.000852487
-0.00163972
-0.003082351
-0.00384689
-0.004130802
-0.003639469
-0.001666803
0.002164729
0.007189026
0.011556214
0.013142301
0.010613691
0.004155163
-0.004486826
-0.012660338
-0.017906831
-0.01898178
-0.016165244
-0.010796278
-0.004485808
0.001471056
0.006226698
0.00945433
0.011238312
0.011784192
0.01127771
0.009896366
0.007783561
0.004879345
0.00089183
-0.004194937
-0.009576161
-0.013726777
-0.015208111
-0.013697605
-0.010103735
-0.005968269
-0.002451853
6.78177E-05
0.001892803
0.003358133
0.004449464
0.004893587
0.004446094
0.003093763
0.001005154
-0.001507345
-0.004044146
-0.006253034
-0.007921343
-0.008930133
-0.00915827
-0.008612874
-0.007562387
-0.006348425
-0.005073388
-0.00349324
-0.001545303
0.000274061
0.001325673
0.001385785
0.000624242
-0.000727393
-0.002568273
-0.004740223
-0.006942953
-0.00865103
-0.009111638
-0.007660387
-0.004178338
0.000708447
0.005829738
0.0098324
0.011750092
0.011383478
0.009343257
0.006499473
0.003562016
0.000929455
-0.001259573
-0.003082737
-0.004478319
-0.005211009
-0.005332035
-0.005296277
-0.005582275
-0.006233174
-0.006883162
-0.006960615
-0.006082969
-0.004380135
-0.002595725
-0.001550591
-0.001580353
-0.002196998
-0.002307214
-0.000823741
0.002623031
0.007268671
0.011425278
0.013348002
0.012059796
0.007817328
0.001948037
-0.00389845
-0.008485904
-0.011352326
-0.012477
-0.011843762
-0.009339988
-0.005240866
-0.00048335
0.00372256
0.006475774
0.007449609
0.006803846
0.004963712
0.002474711
2.44638E-05
-0.00168426
-0.002211833
-0.001717664
-0.00089708
-0.000411955
-0.000520456
-0.001053059
-0.001530475
-0.001399652
-0.000261273
0.001777769
0.004100723
0.006122637
0.007621209
0.00866126
0.009303008
0.009326882
0.008200974
0.005464139
0.00131957
-0.003296473
-0.007436277
-0.010668566
-0.013060678
-0.014580819
-0.014804404
-0.012929745
-0.008492059
-0.001959234
0.005153513
0.010922706
0.013792343
0.013111039
0.009333249
0.003603026
-0.002903942
-0.009185718
-0.014126834
-0.016603093
-0.01602858
-0.01270626
-0.007707872
-0.002365084
0.002247369
0.005888558
0.008912302
0.011631043
0.013937136
0.015731341
0.017104279
0.017985401
0.017714762
0.015351286
0.010360282
0.003247269
-0.004197564
-0.009636862
-0.011323902
-0.008944044
-0.003754449
0.002194708
0.006918394
0.009290649
0.009306975
0.00774144
0.00544193
0.002758303
-0.000315116
-0.003794225
-0.007390934
-0.01054181
-0.012672334
-0.013268048
-0.011989907
-0.008904445
-0.00459394
4.57628E-05
0.004244127
0.007392538
0.008882437
0.008291327
0.005846703
0.002506396
-0.000737828
-0.003514592
-0.006105399
-0.008816163
-0.011393001
-0.012945688
-0.012552366
-0.009835287
-0.005039715
0.001017191
0.006985135
0.011328879
0.012979202
0.011914317
0.009077012
0.005732743
0.002843729
0.000774389
-0.000497384
-0.001306835
-0.002239025
-0.003874465
-0.00615738
-0.008151404
-0.008460313
-0.006231942
-0.001858383
0.003158153
0.006901206
0.007906783
0.00576486
0.001092616
-0.004693869
-0.009806596
-0.012633304
-0.012562595
-0.01019136
-0.006935146
-0.004183807
-0.002586478
-0.001924818
-0.001454521
-0.00034649
0.001772524
0.004473334
0.006531594
0.006532933
0.00379685
-0.001034374
-0.006033247
-0.008953521
-0.008367176
-0.004343263
0.001434977
0.006494711
0.009011169
0.00880969
0.006972502
0.004757888
0.003025508
0.002132609
0.002038508
0.002327828
0.002485415
0.002242719
0.001808768
0.001710811
0.002458008
0.004259385
0.0070263
0.010351834
0.013518335
0.015559625
0.015609941
0.013482202
0.009849042
0.005858422
0.002521647
0.000177549
-0.001485672
-0.003167842
-0.005396694
-0.008206057
-0.011066432
-0.012997026
-0.012943872
-0.010365587
-0.005859064
-0.000924156
0.002945919
0.005086931
0.005602512
0.004840111
0.003015661
0.000408097
-0.002588509
-0.005643675
-0.008585681
-0.011231357
-0.013161523
-0.013790316
-0.012721254
-0.009976123
-0.006060603
-0.001831784
0.00187942
0.004603729
0.006367477
0.007288748
0.007162208
0.005621887
0.002583585
-0.00168174
-0.006653046
-0.011661393
-0.015821269
-0.018344526
-0.018783884
-0.016915007
-0.012609001
-0.006219256
0.001081696
0.007585027
0.01170754
0.012773068
0.011298906
0.008678603
0.006491501
0.005637139
0.005958039
0.006356287
0.005515737
0.002800369
-0.001263637
-0.005203351
-0.007612914
-0.007963522
-0.006800037
-0.005268706
-0.00451032
-0.004906693
-0.005745369
-0.005538376
-0.002984662
0.002118055
0.008516308
0.01402803
0.016535278
0.014877674
0.009341592
0.001672474
-0.005756676
-0.011029076
-0.013100929
-0.01176064
-0.007537065
-0.001715412
0.003917181
0.007840196
0.009421896
0.009112558
0.007955979
0.006889648
0.006181098
0.005411044
0.003817943
0.000862714
-0.003543498
-0.008874032
-0.013945223
-0.017399333
-0.018208838
-0.016163802
-0.011774988
-0.006051828
-0.000108668
0.005220473
0.009578884
0.012900136
0.014939126
0.01516159
0.013291217
0.009676045
0.005052673
0.000272999
-0.003723187
-0.006138638
-0.006779476
-0.006236544
-0.005407558
-0.004785298
-0.00418402
-0.003108965
-0.001359028
0.000732953
0.002574852
0.003737053
0.004206174
0.004455883
0.004962901
0.005808752
0.006632443
0.006917962
0.006383433
0.005144368
0.003670475
0.002335486
0.001199566
2.37149E-05
-0.001455373
-0.003333084
-0.005439091
-0.007373755
-0.008452292
-0.008082306
-0.006241852
-0.003670473
-0.001349336
1.30062E-05
0.000264642
-0.000386525
-0.001667182
-0.003332758
-0.005144947
-0.006986523
-0.008764989
-0.01022898
-0.010963652
-0.01045396
-0.008294106
-0.004411562
0.000506964
0.005109407
0.008112058
0.008939385
0.007969939
0.006074673
0.004015826
0.002170716
0.000807573
0.000150625
0.000449259
0.001686881
0.003398226
0.004700778
0.004695641
0.002907538
-0.000510974
-0.004736796
-0.008476904
-0.010414243
-0.009608005
-0.005875712
-5.86774E-07
0.006361911
0.011362281
0.013572342
0.012534646
0.008886871
0.003897204
-0.001216434
-0.00558512
-0.008822278
-0.010762665
-0.01133418
-0.010309116
-0.007453181
-0.002859352
0.002801343
0.008314942
0.012451532
0.014513269
0.014602392
0.013405075
0.011794255
0.010443741
0.009449134
0.008307219
0.006479449
0.003771841
0.00039631
-0.003277316
-0.006860908
-0.00985339
-0.011617565
-0.011624575
-0.009866553
-0.006943868
-0.003777148
-0.000977202
0.001483484
0.003866714
0.006162424
0.00813675
0.009417727
0.009629266
0.008482318
0.006040099
0.002623617
-0.001301218
-0.00515652
-0.008312905
-0.010044053
-0.009692961
-0.006996327
-0.002359839
0.003160397
0.008260973
0.011906016
0.013544777
0.013088132
0.010675573
0.006724084
0.001898697
-0.002958273
-0.006867638
-0.008912356
-0.008664898
-0.006597863
-0.003746427
-0.001093687
0.00083648
0.001970419
0.002727948
0.003871254
0.005859765
0.008426967
0.010653624
0.011457882
0.010150033
0.006676387
0.001776168
-0.003243794
-0.006930267
-0.008228803
-0.006888731
-0.003443992
0.000983575
0.005183166
0.008322209
0.010070488
0.010421901
0.009590775
0.007874401
0.005669691
0.003434736
0.001426042
-0.000711815
-0.003709707
-0.007944148
-0.012939595
-0.017419941
-0.019816977
-0.018933336
-0.01462401
-0.008079892
-0.001511365
0.002784897
0.003505864
0.001004446
-0.002998271
-0.006383915
-0.007686783
-0.006481275
-0.003039261
0.002009877
0.007794434
0.013186951
0.017006975
0.018175704
0.016022699
0.010544321
0.002748343
-0.005623811
-0.012474967
-0.016171235
-0.016401085
-0.014229187
-0.011226856
-0.008396833
-0.005941772
-0.003489013
-0.000453066
0.003533914
0.008275638
0.012820701
0.015684449
0.015532751
0.01194129
0.005690184
-0.001541126
-0.00793467
-0.012107068
-0.013482148
-0.012296073
-0.009331104
-0.005478052
-0.001367263
0.002712212
0.00654487
0.009806545
0.012125967
0.013376061
0.013668163
0.013116503
0.011660273
0.009204139
0.005795421
0.001675904
-0.002592848
-0.006345483
-0.009164963
-0.010886529
-0.011250302
-0.009678343
-0.005613263
0.000996002
0.00940295
0.018011216
0.024690867
0.02738236
0.024934736
0.017474964
0.006461468
-0.005911585
-0.017250744
-0.025183916
-0.028001683
-0.025467131
-0.018893676
-0.010332619
-0.001720925
0.005547055
0.01059389
0.013005381
0.012720237
0.009966167
0.005162082
-0.00108774
-0.007907422
-0.014213823
-0.019077697
-0.0220629
-0.023096151
-0.022102833
-0.019003456
-0.014061645
-0.007945056
-0.001528494
0.004336676
0.008780625
0.011091109
0.011113056
0.009428905
0.006839167
0.003804076
0.000468104
-0.002903678
-0.006057601
-0.008786404
-0.010771597
-0.011473296
-0.010339735
-0.007022338
-0.001648503
0.005151478
0.012247042
0.018265462
0.021941284
0.02265947
0.020732678
0.017080304
0.012653005
0.008058055
0.003512724
-0.000898894
-0.00510748
-0.008896728
-0.011864588
-0.013504952
-0.013369042
-0.011208543
-0.007188374
-0.001798853
0.004227168
0.010143563
0.015184131
0.018339229
0.018486428
0.01483603
0.007590853
-0.001779438
-0.010919773
-0.017422622
-0.01978583
-0.018039586
-0.013455822
-0.007511965
-0.001278949
0.004411723
0.008804608
0.011421594
0.012421552
0.012409508
0.011861221
0.010924855
0.00927603
0.006267916
0.00157367
-0.004165228
-0.009322277
-0.012023086
-0.011042185
-0.006645662
-0.000534691
0.004987633
0.008282709
0.008948008
0.007553604
0.005007063
0.002017043
-0.000976937
-0.003880509
-0.006928125
-0.010288399
-0.013676347
-0.016216413
-0.016728998
-0.014448867
-0.009583868
-0.003227365
0.003158097
0.008066509
0.010382131
0.009930195
0.00772072
0.005034632
0.002402981
-0.000728033
-0.005056575
-0.010498179
-0.015708114
-0.018634866
-0.017558365
-0.012069871
-0.003399352
0.006066059
0.013865465
0.018407852
0.019290796
0.017215195
0.013379699
0.008722121
0.003688883
-0.00159235
-0.006947238
-0.01209781
-0.016714064
-0.020238775
-0.021639013
-0.019756058
-0.014099058
-0.005463654
0.003952616
0.011349061
0.014577494
0.013160554
0.008586157
0.00362775
0.000956327
0.001720759
0.005089489
0.008883553
0.010667426
0.008822529
0.003317175
-0.004114972
-0.010599618
-0.013449873
-0.011329411
-0.004694933
0.004474095
0.013475846
0.019798252
0.022179818
0.020836958
0.016807261
0.010752119
0.002760387
-0.006651175
-0.015812119
-0.0222168
-0.023677474
-0.019363656
-0.01038
0.000590723
0.01026623
0.016090507
0.017106952
0.014146643
0.009232722
0.004692801
0.002194169
0.00205323
0.003345397
0.004783855
0.005326469
0.004536449
0.002555698
-3.61818E-05
-0.0026514
-0.005025849
-0.007038235
-0.008491307
-0.009118656
-0.008725653
-0.007296508
-0.004958833
-0.001974218
0.001207915
0.003946889
0.005667278
0.006046416
0.004982385
0.002527215
-0.001181312
-0.00577
-0.010478911
-0.01404366
-0.014996564
-0.01236138
-0.006292802
0.001701499
0.009082261
0.013251878
0.012649098
0.007612112
0.0003057
-0.006335253
-0.009959474
-0.009754462
-0.006569814
-0.002325098
0.001048183
0.002598568
0.002522076
0.001577949
0.000662674
0.000445136
0.000994816
0.001724243
0.002049213
0.001853408
0.001452484
0.001210805
0.001396495
0.002063561
0.002854009
0.003053347
0.001996865
-0.000557011
-0.004201252
-0.007896451
-0.010319397
-0.010444224
-0.008142788
-0.004231871
3.88074E-05
0.003597777
0.005889739
0.006780391
0.006418701
0.005306389
0.004093872
0.003324675
0.003243099
0.00376746
0.004554163
0.005157692
0.005404403
0.005427742
0.005565629
0.006157006
0.00723827
0.008289881
0.008340357
0.006599467
0.003101145
-0.001113167
-0.004618286
-0.006435454
-0.006329737
-0.004581352
-0.001640953
0.001799397
0.004738672
0.006249553
0.006023825
0.004507269
0.002582455
0.001209944
0.00118955
0.002871775
0.005828074
0.009001375
0.01088647
0.010126961
0.006264648
0.000431808
-0.004954233
-0.007514048
-0.006199346
-0.00172403
0.003758577
0.007614574
0.008063995
0.004982281
-5.28308E-05
-0.004736692
-0.007270601
-0.007172431
-0.005251579
-0.002962347
-0.00138675
-0.000723912
-0.000370842
0.000403869
0.001751865
0.00305024
0.003252147
0.001434175
-0.002621429
-0.00814279
-0.01352728
-0.017188971
-0.018426377
-0.01760349
-0.015523551
-0.012980754
-0.010494107
-0.008381407
-0.006764538
-0.005496191
-0.004372532
-0.003374129
-0.002535188
-0.001815346
-0.001044063
-0.000261004
0.000260571
0.000173159
-0.000557713
-0.001346663
-0.001172912
0.000683171
0.004017912
0.007534167
0.009435965
0.008336287
0.00396621
-0.002535406
-0.009059342
-0.013316582
-0.013868989
-0.010753658
-0.00526163
0.000795706
0.005943975
0.009642865
0.01200698
0.013422579
0.014272814
0.014787376
0.014728707
0.013330553
0.010041256
0.00508665
-0.000463668
-0.005298958
-0.00829176
-0.008924994
-0.00746887
-0.004712604
-0.001388674
0.001952064
0.004778236
0.006659211
0.007573791
0.008016521
0.008399193
0.008798618
0.009074339
0.009224323
0.009381103
0.009511173
0.009161097
0.007598773
0.0043053
-0.000505423
-0.005764443
-0.009701212
-0.01054465
-0.007253477
-0.000319295
0.00819316
0.015457717
0.019135574
0.018234967
0.013311515
0.006201176
-0.000707416
-0.005382714
-0.006877164
-0.005644255
-0.003247808
-0.001568263
-0.001778845
-0.003644619
-0.005619002
-0.005936745
-0.003653562
0.000837705
0.006163421
0.010708432
0.013521972
0.014699054
0.014778277
0.013823232
0.011246128
0.006667934
0.000738263
-0.004945714
-0.008630581
-0.009283676
-0.006975282
-0.002876911
0.001192394
0.003552122
0.003493026
0.001633408
-0.000464784
-0.00120588
0.000155282
0.003430125
0.007684904
0.011657965
0.013972461
0.013607828
0.01033989
0.004878482
-0.001386112
-0.006850301
-0.010147195
-0.010548331
-0.008181268
-0.004093976
0.000349705
0.004048329
0.006534865
0.007798606
0.007841856
0.006538181
0.003891274
0.000466819
-0.002628385
-0.004213724
-0.003601257
-0.000783865
0.003511703
0.008040813
0.011264964
0.011960024
0.00968246
0.004978259
-0.00072258
-0.005687676
-0.00852937
-0.008786838
-0.006814543
-0.003607839
-0.000260785
0.002610084
0.005019862
0.007359304
0.009922224
0.012663981
0.015119684
0.016412278
0.015401079
0.01127439
0.004409155
-0.003492275
-0.010098595
-0.013519196
-0.013124535
-0.009759177
-0.005292586
-0.001558151
0.000539131
0.001086241
0.000722734
0.000361582
0.000984595
0.003130854
0.006394457
0.009439398
0.010641745
0.008892718
0.00429097
-0.001701168
-0.006878076
-0.009481573
-0.009027657
-0.006322835
-0.002841214
-0.000105987
0.001038711
0.000814269
0.000320046
0.000776694
0.002673244
0.005654271
0.008917228
0.011465641
0.012222739
0.010202324
0.00504367
-0.002389976
-0.010042337
-0.015531845
-0.017220705
-0.014816332
-0.009277467
-0.002467474
0.003624226
0.007644231
0.009253388
0.008807178
0.006831512
0.003773617
0.00015796
-0.003360115
-0.006210751
-0.007896884
-0.007970379
-0.006334457
-0.003530071
-0.000569436
0.001502741
0.001859133
0.000222784
-0.002821672
-0.005689379
-0.006474579
-0.004083749
0.00122564
0.008088251
0.014757518
0.019744828
0.022006223
0.021010598
0.016813196
0.010032587
0.001848421
-0.006167184
-0.01248504
-0.016008037
-0.01629382
-0.013637758
-0.008961121
-0.00359574
0.001092136
0.003990892
0.004600523
0.003295082
0.001206205
-0.000326783
-0.000442296
0.000862877
0.002645787
0.003537294
0.002592414
3.61279E-05
-0.002972684
-0.00517638
-0.005824124
-0.004857408
-0.002677533
5.04165E-05
0.002722482
0.004841283
0.006009479
0.006047378
0.005152498
0.003758042
0.002328525
0.001175801
0.000250304
-0.000909432
-0.002810693
-0.005356111
-0.007667612
-0.00861779
-0.007372356
-0.003839403
0.000998618
0.005148805
0.006587852
0.00463772
0.000577995
-0.003064212
-0.003882121
-0.000903718
0.005001223
0.011482072
0.015692104
0.015683649
0.011311805
0.004222988
-0.002946229
-0.007792707
-0.008961919
-0.006482878
-0.001595346
0.003440351
0.006242378
0.005605338
0.002169212
-0.002363861
-0.006306519
-0.008488158
-0.008419747
-0.00626369
-0.002733248
0.001080786
0.004068775
0.005345313
0.004721392
0.002748778
0.000414903
-0.001485288
-0.002678268
-0.003222542
-0.003118431
-0.002217878
-0.000610327
0.001371546
0.003203968
0.00438094
0.00458397
0.003930124
0.003051568
0.002701174
0.003028232
0.003379163
0.002723341
0.000454453
-0.003236138
-0.007397188
-0.010699167
-0.01193898
-0.010544361
-0.006819133
-0.001681143
0.003660949
0.007802675
0.009224268
0.006814167
0.000712025
-0.007457634
-0.015140938
-0.019952679
-0.020633824
-0.017422412
-0.011752404
-0.005379734
0.000322981
0.004699273
0.007875521
0.010408898
0.012738493
0.014849051
0.016159738
0.015881286
0.013440248
0.008764469
0.002404698
-0.0045548
-0.010823626
-0.015331809
-0.01758261
-0.017441351
-0.014969751
-0.010583775
-0.004985551
0.000959856
0.0062276
0.009804984
0.011198801
0.010761907
0.009379869
0.007760167
0.006102941
0.004096016
0.00133804
-0.002205407
-0.005889847
-0.008637706
-0.009498221
-0.008098141
-0.004664638
2.29174E-05
0.004809285
0.008746162
0.011233447
0.011912984
0.010429721
0.006671572
0.001182542
-0.004827851
-0.00980162
-0.012497023
-0.012255612
-0.008964658
-0.003120954
0.004057256
0.01081131
0.015575301
0.017514782
0.016752277
0.014094507
0.010585482
0.006993327
0.00361432
0.000427906
-0.002625224
-0.005561557
-0.008348386
-0.01072958
-0.011978762
-0.011210902
-0.007977061
-0.002814337
0.002906629
0.007557677
0.009888125
0.009542815
0.007045732
0.003311243
-0.000775033
-0.004432013
-0.007008852
-0.008075184
-0.007692406
-0.006328621
-0.004635049
-0.00313589
-0.002147173
-0.001658353
-0.001193995
-2.80992E-05
0.002454853
0.006434447
0.01154787
0.016991293
0.021596306
0.023907268
0.022630035
0.017311116
0.008754129
-0.001144055
-0.010052506
-0.015944815
-0.01786069
-0.016306397
-0.012892542
-0.009492015
-0.007397464
-0.006896228
-0.007233828
-0.007023409
-0.005045228
-0.001055731
0.004037459
0.008767087
0.011891195
0.01277992
0.011502581
0.008671858
0.005048332
0.001281191
-0.002140802
-0.004866717
-0.006821186
-0.008076471
-0.008601046
-0.008211148
-0.006819848
-0.004478799
-0.001432733
0.001903401
0.004976606
0.007211134
0.008156922
0.007542208
0.0052427
0.001364917
-0.003603286
-0.008750166
-0.012961483
-0.015211963
-0.014999726
-0.012536743
-0.008564752
-0.00417658
-0.000552039
0.001400448
0.0015249
0.000638584
-4.51291E-05
0.000163684
0.001188426
0.002459557
0.003482157
0.003924889
0.0035245
0.002023736
-0.000555779
-0.003773348
-0.006856722
-0.008873443
-0.008966741
-0.006636826
-0.001911481
0.004677494
0.012168147
0.01917132
0.023997295
0.025122397
0.021779037
0.014479477
0.005069362
-0.003766664
-0.009618396
-0.011332627
-0.009471189
-0.005953114
-0.00319808
-0.002925088
-0.005196174
-0.008355075
-0.009884369
-0.00772917
-0.001465536
0.007122336
0.01465774
0.01794955
0.015798203
0.009255847
0.000537417
-0.008070637
-0.014851832
-0.01874503
-0.019397963
-0.016929464
-0.011854794
-0.004976765
0.002603871
0.009503149
0.014379176
0.016284506
0.014970662
0.011020563
0.005727661
0.000653848
-0.003109706
-0.005439567
-0.007136995
-0.009259168
-0.012487871
-0.016604069
-0.020346158
-0.02195628
-0.020127387
-0.014716561
-0.006972664
0.000942201
0.006977591
0.010149392
0.010599722
0.008867556
0.005578206
0.001337076
-0.003326015
-0.008150386
-0.013011156
-0.01751254
-0.020592756
-0.020823142
-0.017145235
-0.009611223
0.000495293
0.010997596
0.01968894
0.025237333
0.027545194
0.027266206
0.025168281
0.021912169
0.017897084
0.012922028
0.006425171
-0.001654454
-0.010281348
-0.01754151
-0.021572486
-0.021252118
-0.016570288
-0.008566029
0.000991665
0.010217217
0.017614787
0.022404634
0.024423014
0.023899991
0.020978379
0.015772833
0.008593603
0.000256455
-0.007983112
-0.014739043
-0.018865787
-0.01988191
-0.018193959
-0.014844231
-0.010942146
-0.007228854
-0.003997849
-0.001185165
0.001614833
0.0049181
0.008870127
0.012869472
0.015576598
0.01540686
0.011463399
0.004246433
-0.004311303
-0.01173023
-0.015909857
-0.015862057
-0.012009861
-0.006042934
-0.000177657
0.0038689
0.005449796
0.004845732
0.002833507
0.000192703
-0.002415504
-0.004539175
-0.005840281
-0.006160433
-0.005752657
-0.005285091
-0.005400925
-0.006234892
-0.007305613
-0.007786561
-0.007090001
-0.005178086
-0.002561421
0.00015138
0.002548581
0.004449308
0.005652671
0.005858968
0.004870839
0.002823231
0.000184673
-0.00245094
-0.004564387
-0.005973993
-0.006715891
-0.006843983
-0.00635554
-0.005063267
-0.002837039
1.96427E-05
0.00290539
0.005271915
0.006746451
0.007039517
0.006013278
0.003768475
0.000747944
-0.002211672
-0.004191244
-0.004615453
-0.003301553
-0.000359118
0.003581614
0.007311125
0.009586976
0.009906967
0.008546874
0.00624094
0.003748301
0.001737359
0.000589127
0.000145217
-0.000364692
-0.001933706
-0.005199023
-0.009727546
-0.013863333
-0.015458253
-0.013103502
-0.007006768
0.001017403
0.008402236
0.012921447
0.013311668
0.009659026
0.003268961
-0.003836614
-0.009801667
-0.013617732
-0.015058598
-0.014328154
-0.011897019
-0.008356195
-0.004206491
0.000318498
0.004945403
0.009006569
0.011611613
0.012060388
0.010319279
0.007015849
0.003247798
7.00554E-05
-0.001940615
-0.002972043
-0.003871953
-0.005466604
-0.007830667
-0.010117971
-0.010992404
-0.009278329
-0.004657094
0.001860799
0.008178605
0.012263222
0.013115121
0.011062267
0.007142409
0.002326331
-0.003046867
-0.009000469
-0.015332245
-0.021338997
-0.02587785
-0.027766103
-0.026279628
-0.021462374
-0.01424091
-0.006198863
0.000919451
0.005710688
0.007542363
0.006658722
0.00391295
0.000358209
-0.003094507
-0.005845097
-0.007774889
-0.009094837
-0.010006473
-0.010540201
-0.010545072
-0.009947163
-0.008767512
-0.006891246
-0.004040503
-7.50932E-05
0.004741464
0.009912536
0.014784172
0.018521013
0.020176311
0.018996927
0.014734169
0.007834247
-0.000425874
-0.008172715
-0.013633642
-0.015849595
-0.015053741
-0.01241556
-0.009297821
-0.006649094
-0.004756128
-0.003230203
-0.00131165
0.001551566
0.005107165
0.008438428
0.010428546
0.010190454
0.007359571
0.002405446
-0.003412621
-0.008291432
-0.010499892
-0.009078244
-0.004481742
0.001484328
0.006341137
0.007832856
0.004926393
-0.001531171
-0.008888916
-0.0137112
-0.013386391
-0.007438305
0.002090911
0.011495836
0.017227669
0.017552585
0.013047293
0.006035981
-0.00060358
-0.004573538
-0.004972912
-0.002573788
0.000772942
0.003251287
0.003980392
0.003139467
0.001512057
-4.57666E-05
-0.000948193
-0.001054444
-0.000638316
-0.000232519
-0.000400597
-0.001497547
-0.003598468
-0.006592772
-0.010318482
-0.014232504
-0.017270432
-0.018166385
-0.016145436
-0.011409815
-0.004952145
0.001942795
0.008163497
0.012787673
0.015083543
0.014560468
0.011331179
0.006240935
0.000564505
-0.004429443
-0.007858982
-0.009411775
-0.009294281
-0.008120625
-0.006635812
-0.005382774
-0.004520277
-0.00385214
-0.002988412
-0.001561516
0.000418913
0.002578177
0.004556034
0.006353448
0.008098672
0.009738768
0.010925162
0.011294506
0.010695529
0.009284641
0.007360633
0.005283855
0.003326552
0.001621311
0.000312552
-0.000389734
-0.000159937
0.001364168
0.004069583
0.007109654
0.009363719
0.0100849
0.009383413
0.00787681
0.006052678
0.003831797
0.000897977
-0.002889826
-0.007191014
-0.011196085
-0.0139304
-0.014464178
-0.01223436
-0.007235432
-9.23338E-05
0.007971125
0.015306066
0.020130866
0.021118832
0.017840883
0.010953542
0.00203599
-0.006830496
-0.013551045
-0.016488501
-0.0149796
-0.009654901
-0.002544883
0.003768746
0.007462286
0.008272111
0.007130894
0.005127555
0.002908016
0.000684195
-0.001380701
-0.003095737
-0.004305682
-0.004882338
-0.004876342
-0.004627061
-0.004450847
-0.004296314
-0.0039729
-0.003416532
-0.002730573
-0.001979041
-0.001061412
0.000174282
0.001584531
0.002554085
0.002424333
0.001034211
-0.001132496
-0.0033098
-0.004877153
-0.005384169
-0.004772342
-0.003411711
-0.001815396
-0.000265813
0.001426048
0.003676258
0.00659059
0.009518785
0.011159364
0.010052296
0.005526074
-0.00158994
-0.009004802
-0.01403269
-0.014959369
-0.011955915
-0.006841959
-0.002007471
0.000766029
0.001038168
-0.000443751
-0.002085023
-0.002207652
9.2823E-05
0.004331278
0.008521878
0.009893263
0.0062798
-0.002480059
-0.014153822
-0.024973384
-0.031148749
-0.030230904
-0.022083406
-0.009076155
0.004670425
0.015029323
0.019602112
0.018549108
0.013937403
0.00841037
0.003866594
0.000948784
-0.000638909
-0.001404947
-0.001643093
-0.00136994
-0.000631415
0.000279737
0.000728248
4.68905E-05
-0.002108093
-0.005247349
-0.007918021
-0.008303047
-0.005307835
0.000605296
0.007630309
0.013651191
0.017029235
0.016961146
0.013682555
0.008510091
0.003338162
-0.000251533
-0.001831144
-0.002194598
-0.002835221
-0.004970131
-0.008732988
-0.013008589
-0.015901296
-0.015800074
-0.012412072
-0.007079612
-0.001960407
0.001124252
0.001659639
0.000487376
-0.00087898
-0.000972172
0.000953122
0.004522048
0.008211357
0.009981258
0.008424555
0.003402769
-0.004129104
-0.012613185
-0.020143825
-0.025020439
-0.026109785
-0.023032031
-0.016224231
-0.006959818
0.002677578
0.010216409
0.013680902
0.012363953
0.007214398
0.000384707
-0.005731296
-0.009466107
-0.010339791
-0.009069733
-0.007115533
-0.005947445
-0.006483635
-0.008692521
-0.011389476
-0.012727943
-0.01113634
-0.006232799
0.000995677
0.008680319
0.015088853
0.019320509
0.021371755
0.021799604
0.021182852
0.019777366
0.01767639
0.014905564
0.011511405
0.007597811
0.003620841
0.000442617
-0.001206954
-0.001494719
-0.00155333
-0.002561742
-0.004739635
-0.007209683
-0.008659168
-0.008229659
-0.006067717
-0.003202952
-0.000814907
0.000665623
0.001816101
0.003748301
0.007079187
0.011392419
0.0154955
0.018187689
0.018675006
0.016724818
0.012709628
0.007287723
0.001237346
-0.004559361
-0.009263668
-0.012313959
-0.013423004
-0.012511259
-0.009677753
-0.005438333
-0.000820203
0.002948918
0.004731187
0.003917722
0.000932571
-0.0029071
-0.006108451
-0.007570677
-0.007044927
-0.005268496
-0.00357059
-0.003096495
-0.00432261
-0.00704633
-0.010507183
-0.013494526
-0.014556306
-0.012510463
-0.006975666
0.001272038
0.010447436
0.018064365
0.021536995
0.019103399
0.010600904
-0.002270975
-0.016357457
-0.027746183
-0.033271825
-0.03181383
-0.024638669
-0.014461551
-0.004224054
0.004069735
0.009666086
0.01274416
0.01385326
0.013586957
0.012475394
0.010724386
0.008275425
0.00515335
0.00150381
-0.00240095
-0.006251164
-0.009470551
-0.011254102
-0.010897068
-0.008121158
-0.00338789
0.002280726
0.007830456
0.012620034
0.016402483
0.018871622
0.019563953
0.018073518
0.014361456
0.008824089
0.002111622
-0.004994971
-0.011672589
-0.017216751
-0.021218289
-0.023324936
-0.023008209
-0.019548746
-0.012646523
-0.003131491
0.007086257
0.015660908
0.020626969
0.02096944
0.017168147
0.01124661
0.00604588
0.003567585
0.003850318
0.005218761
0.005409641
0.002964482
-0.002045149
-0.008069511
-0.012835215
-0.014277527
-0.011332256
-0.004613902
0.003514432
0.009876878
0.011943917
0.009079795
0.002949609
-0.003285599
-0.006684947
-0.006065147
-0.002413199
0.001789765
0.003988158
0.002882161
-0.000935564
-0.005536725
-0.008800809
-0.009377786
-0.007024319
-0.002581975
0.002360801
0.006083995
0.007491512
0.00646843
0.003790368
0.000554331
-0.002399613
-0.004587034
-0.005860892
-0.006304316
-0.006173545
-0.005854195
-0.005756238
-0.006271766
-0.007614515
-0.009534512
-0.01135334
-0.01217007
-0.011284716
-0.008446553
-0.004023266
0.001052687
0.005434274
0.007836288
0.00781814
0.006272517
0.004921147
0.005264528
0.00763068
0.011053528
0.014037232
0.01535022
0.014466739
0.011535438
0.007301854
0.002681853
-0.001744912
-0.005735261
-0.009009083
-0.011033454
-0.011341879
-0.00976264
-0.006333046
-0.001430686
0.00394347
0.008210024
0.009810509
0.00790309
0.002648512
-0.004511394
-0.011199558
-0.014971303
-0.014476277
-0.009953751
-0.003074119
0.003769649
0.008206264
0.008672012
0.005268756
-3.41553E-05
-0.004208268
-0.004752058
-0.001039248
0.005439729
0.011954035
0.016171187
0.017161349
0.015401296
0.011930809
0.007698671
0.003444801
-0.000207522
-0.002723821
-0.003761195
-0.003363002
-0.002092838
-0.000897399
-0.000530092
-0.000940333
-0.001428617
-0.00137948
-0.000835689
-7.03995E-05
0.000880633
0.002206845
0.003934624
0.00577176
0.007150269
0.007470261
0.006336112
0.003757777
0.000225198
-0.003341104
-0.005933251
-0.006844993
-0.006010491
-0.004021872
-0.001778139
9.85629E-06
0.001181368
0.002170456
0.003467759
0.005041748
0.006379144
0.006819571
0.00576705
0.002872095
-0.001588447
-0.006429948
-0.009906592
-0.010604169
-0.008252255
-0.004006894
6.5143E-05
0.002020309
0.001038929
-0.002295382
-0.006404403
-0.00935872
-0.009761251
-0.007484225
-0.003607889
0.000105133
0.002013993
0.001208341
-0.00215916
-0.006920477
-0.011256567
-0.013144553
-0.011149672
-0.005210419
0.003242561
0.01190339
0.018338954
0.020748838
0.018649898
0.01310745
0.006077513
-0.000540633
-0.005553421
-0.008683148
-0.010598325
-0.012540052
-0.015484467
-0.019389763
-0.023060874
-0.02489972
-0.023796775
-0.019763494
-0.013956992
-0.008098622
-0.003522249
-0.000637147
0.000906651
0.001720327
0.002160433
0.002135489
0.00130404
-0.000400343
-0.002476638
-0.003994743
-0.004097944
-0.002558906
9.59228E-05
0.002956299
0.005261589
0.006513021
0.006398686
0.004756234
0.001928671
-0.001197632
-0.003535682
-0.004531572
-0.004327258
-0.003470276
-0.002689037
-0.002697977
-0.00387372
-0.00586812
-0.007741333
-0.008276077
-0.006491827
-0.002225376
0.003541947
0.009108594
0.012926428
0.014239418
0.013272972
0.011030578
0.008904499
0.007949504
0.008157994
0.008459515
0.007432042
0.004245356
-0.000674084
-0.005806512
-0.009188037
-0.009468791
-0.006787626
-0.002772008
0.000391392
0.001170011
-0.000669692
-0.004246164
-0.008052699
-0.010707526
-0.011412755
-0.010176471
-0.007549423
-0.004052866
-0.000100413
0.003822975
0.007126346
0.009384477
0.01058682
0.011053314
0.01112536
0.010667748
0.009096539
0.005734714
0.000460066
-0.005937705
-0.011915495
-0.01582748
-0.016483088
-0.013475026
-0.007451732
9.24522E-05
0.007271093
0.012567528
0.015256184
0.015328017
0.013277465
0.010015199
0.006653531
0.004057101
0.002399712
0.001422717
0.000656087
-0.000285633
-0.001552
-0.002996616
-0.004395249
-0.005441774
-0.00572895
-0.004824698
-0.002496012
0.001220601
0.005897453
0.010733443
0.014768386
0.017272319
0.017940133
0.016742388
0.013795187
0.009271532
0.003601896
-0.002516143
-0.008090658
-0.012167138
-0.014113524
-0.013667421
-0.010909924
-0.006309993
-0.000643195
0.005210202
0.010379672
0.014078191
0.0156259
0.01477443
0.011826214
0.007438148
0.002215902
-0.003396831
-0.009079149
-0.014333672
-0.018468925
-0.020741136
-0.02063997
-0.018204984
-0.014109452
-0.009362269
-0.00485746
-0.001054616
0.001976731
0.004291552
0.005849058
0.006612583
0.006769259
0.006811867
0.007175696
0.007899714
0.008448376
0.007976741
0.005982557
0.002756213
-0.00087475
-0.003879168
-0.005437635
-0.005131777
-0.003114736
6.80237E-06
0.0033811
0.006026828
0.006931772
0.005337975
0.001274932
-0.004138731
-0.009232672
-0.012595357
-0.013570265
-0.012347901
-0.009987691
-0.007962993
-0.007276656
-0.007762313
-0.008185986
-0.007135979
-0.003932863
0.000925392
0.006014727
0.009537565
0.010152173
0.007801385
0.003696377
-0.00048539
-0.003608693
-0.005560269
-0.006887602
-0.008092464
-0.009136689
-0.0095738
-0.009001426
-0.007329908
-0.004617324
-0.000934704
0.003594354
0.008605859
0.013541837
0.017738752
0.020640664
0.021729582
0.020581993
0.017071143
0.011788892
0.005872015
0.000505835
-0.003457697
-0.005448241
-0.004950428
-0.001717871
0.003656823
0.009559784
0.013867129
0.014828812
0.011839968
0.005800188
-0.001350993
-0.007700807
-0.012075331
-0.014264788
-0.014820677
-0.014439611
-0.013485046
-0.011973844
-0.009947487
-0.007580531
-0.005004013
-0.002338853
0.000107913
0.001807803
0.002336713
0.001802288
0.000805115
-2.15726E-05
-0.000341135
-0.000243179
0.000118349
0.000738686
0.001822254
0.003499501
0.005706836
0.007930872
0.009254084
0.008644776
0.005491174
0.000164762
-0.006122209
-0.011897987
-0.016180174
-0.018779172
-0.019852784
-0.019397314
-0.017205932
-0.013442967
-0.008973165
-0.005107962
-0.003048687
-0.003471452
-0.006293931
-0.010685154
-0.01515458
-0.018120137
-0.018544238
-0.01609335
-0.011089712
-0.004444799
0.002429962
0.007935422
0.010779202
0.010395458
0.007166969
0.002141759
-0.003453629
-0.008503192
-0.012063712
-0.013222003
-0.011268391
-0.006154111
0.001368822
0.010042393
0.018570367
0.025871747
0.031130285
0.033710496
0.033327879
0.030165874
0.024819818
0.018031557
0.010355373
0.001803631
-0.008088079
-0.019530281
-0.031737344
-0.043051881
-0.051582694
-0.056007801
-0.055892876
-0.051599341
-0.043856086
-0.03343734
-0.020972058
-0.007075437
0.007609652
0.022479519
0.036910991
0.050216823
0.061334375
0.068747468
0.071131122
0.068170701
0.061006618
0.051734442
0.042309123
0.033549158
0.024983874
0.01530494
0.003374244
-0.011020454
-0.026684033
-0.041263884
-0.052324322
-0.058317638
-0.059105837
-0.055799091
-0.05019005
-0.044227939
-0.039410793
-0.036117374
-0.033205503
-0.028589782
-0.020428794
-0.008011527
0.007929916
0.025560221
0.042693893
0.057381976
0.068314052
0.074916034
0.077428636
0.076642788
0.073470074
0.068685096
0.06281243
0.056145571
0.04873858
0.040445808
0.031208696
0.021233378
0.010838455
0.000180816
-0.010796814
-0.021828506
-0.03202757
-0.040079625
-0.04507871
-0.046867667
-0.046078394
-0.043776636
-0.041074275
-0.038770432
-0.037126698
-0.035735296
-0.033955012
-0.031308751
-0.027669597
-0.023172602
-0.018018604
-0.012237096
-0.005411846
0.003301389
0.014645847
0.028572978
0.043830655
0.058214166
0.069265399
0.075206741
0.075331623
0.0700384
0.060345709
0.047396534
0.031951775
0.014403259
-0.004772883
-0.024682572
-0.044007254
-0.061272498
-0.074760913
-0.082627763
-0.083631467
-0.078053474
-0.067825771
-0.055681712
-0.04379373
-0.033042522
-0.022945425
-0.012216592
0.00014308
0.013897317
0.027222955
0.037219632
0.041327105
0.038725056
0.030958786
0.021232052
0.013044997
0.008906587
0.009449041
0.013275277
0.017918619
0.021263744
0.022651724
0.0227796
0.022837942
0.023538245
0.024601575
0.024935747
0.023440386
0.01962662
0.013863901
0.006937484
-0.000646791
-0.009102715
-0.018936824
-0.029854929
-0.04030675
-0.048038011
-0.05129856
-0.049420741
-0.042916389
-0.032988172
-0.02128015
-0.009493763
0.001047989
0.009676703
0.01634035
0.021249294
0.024517979
0.026048555
0.025675087
0.023453511
0.019979754
0.016522646
0.014543501
0.015171331
0.018821621
0.024946404
0.032184303
0.038958543
0.044169069
0.047334611
0.048293889
0.0468466
0.042630842
0.035377797
0.0254688
0.013987203
0.002230846
-0.008638873
-0.017820747
-0.024723077
-0.028955645
-0.030210129
-0.028248009
-0.022991346
-0.014663567
-0.003887577
0.008398544
0.020901294
0.031948991
0.039600712
0.042165559
0.038777021
0.029915032
0.01756489
0.004798408
-0.005510336
-0.011711607
-0.013823607
-0.013275639
-0.012104499
-0.011960829
-0.013453831
-0.016001924
-0.018351054
-0.019025881
-0.016785305
-0.011118669
-0.002754972
0.006517202
0.014897598
0.021364315
0.025755215
0.028391681
0.029775379
0.03034101
0.030087931
0.028586205
0.025106245
0.018974348
0.010018313
-0.000864892
-0.011759018
-0.020633748
-0.026432706
-0.02953942
-0.03124006
-0.032936953
-0.035461925
-0.038703102
-0.041531738
-0.042266573
-0.039214623
-0.031513819
-0.019813936
-0.006214987
0.006611662
0.01647607
0.022401889
0.024928946
0.025578775
0.025816972
0.026071442
0.025574753
0.02313382
0.018154108
0.010878848
0.002081412
-0.007188461
-0.015722592
-0.022450689
-0.027141135
-0.030785804
-0.035165573
-0.041794748
-0.051057339
-0.062068047
-0.072977798
-0.081606133
-0.086077964
-0.085353136
-0.079339904
-0.068753241
-0.055110344
-0.040789515
-0.028554459
-0.020645376
-0.017739824
-0.018666502
-0.020976077
-0.021952323
-0.019720582
-0.013922376
-0.005604608
0.003501628
0.011775397
0.018175364
0.022317788
0.024486582
0.025511214
0.026320022
0.027274908
0.027925649
0.02716491
0.023628958
0.016250498
0.005041146
-0.008751361
-0.022903416
-0.034898827
-0.042613497
-0.045078836
-0.042874928
-0.037700697
-0.031270859
-0.024537785
-0.017677261
-0.010567992
-0.002987943
0.005071876
0.012895423
0.01891968
0.021264261
0.018814499
0.011828291
0.001789596
-0.009347708
-0.019949839
-0.028985794
-0.035844177
-0.040120957
-0.041269508
-0.038409347
-0.030470288
-0.016625483
0.002957684
0.026782892
0.052064597
0.075635654
0.095119258
0.109688992
0.11965307
0.125069033
0.124935749
0.117690252
0.102172217
0.078565191
0.048419772
0.014376444
-0.020294446
-0.052078571
-0.077946994
-0.096099784
-0.106145169
-0.108619874
-0.104327514
-0.093788865
-0.077394574
-0.055877386
-0.030615433
-0.003425829
0.023712279
0.048757978
0.069902074
0.085898702
0.096160395
0.100667936
0.099912978
0.094693142
0.085948701
0.074676025
0.061863668
0.048460523
0.035251149
0.022844641
0.011647706
0.002111478
-0.005251566
-0.01007369
-0.012252012
-0.011983248
-0.009861881
-0.006923944
-0.004277949
-0.00256061
-0.0017002
-0.00106846
0.000173392
0.002914136
0.007985381
0.015879479
0.026845174
0.040728894
0.056787886
0.073587652
0.089169656
0.101382715
0.108313309
0.108797472
0.102726862
0.09095402
0.074905628
0.056132659
0.035945533
0.015252942
-0.005256583
-0.024682005
-0.041588719
-0.054007483
-0.059980458
-0.05829122
-0.049090504
-0.034077289
-0.015999062
0.002183866
0.018042019
0.030098132
0.038130919
0.043006732
0.046014685
0.048204409
0.050019007
0.051200797
0.051186127
0.049507216
0.045975219
0.040574559
0.033482574
0.025331484
0.017052785
0.009343786
0.002150369
-0.005345266
-0.014063963
-0.024457764
-0.036352706
-0.049169132
-0.061883641
-0.073279274
-0.082475763
-0.089195993
-0.093575391
-0.095743814
-0.095409483
-0.091677032
-0.083200716
-0.068848041
-0.048616812
-0.024286193
0.000792964
0.022472077
0.037080731
0.042700375
0.039849427
0.030790409
0.018031107
0.003195989
-0.01277965
-0.028835689
-0.043525855
-0.055465004
-0.063735397
-0.067862403
-0.067605949
-0.062803043
-0.053423493
-0.039653472
-0.022064924
-0.001940007
0.018536427
0.036695366
0.050306886
0.058346838
0.0610736
0.059526154
0.054640435
0.047031053
0.037114189
0.025476188
0.012902465
0.000256749
-0.011716441
-0.022332695
-0.030725823
-0.035799198
-0.036736785
-0.033339407
-0.026109908
-0.016182171
-0.005084849
0.005549721
0.014372955
0.020590443
0.023874648
0.024297138
0.022317344
0.018773356
0.014573758
0.010327377
0.006413032
0.003331798
0.002095193
0.004247768
0.011288574
0.023587596
0.039906091
0.057580878
0.073181187
0.083308151
0.085464206
0.078749492
0.063971373
0.043071631
0.018310164
-0.008163878
-0.034358825
-0.058467571
-0.079260257
-0.096140422
-0.108740114
-0.116535937
-0.118738781
-0.114544173
-0.103531757
-0.086016652
-0.063313505
-0.0376289
-0.011776482
0.01133161
0.029348495
0.041196064
0.047002465
0.047771292
0.04505684
0.040879628
0.037542432
0.036987194
0.040068863
0.046125724
0.053217389
0.058918556
0.061112139
0.05868042
0.051755077
0.041329751
0.028408145
0.013598659
-0.003012312
-0.021359841
-0.040683187
-0.059360773
-0.075198165
-0.086047123
-0.090265888
-0.087260834
-0.077673012
-0.063172495
-0.046146472
-0.029079445
-0.013922403
-0.001643614
0.007540991
0.013554437
0.015886656
0.013747521
0.006805692
-0.004099456
-0.016940232
-0.029041894
-0.037664772
-0.040476651
-0.036191307
-0.024947109
-0.008512514
0.010069034
0.027136276
0.03940259
0.044807311
0.043019634
0.035397725
0.024345208
0.012121016
8.40666E-05
-0.011307655
-0.021872154
-0.031221781
-0.038821898
-0.044172233
-0.046800668
-0.046153992
-0.04177074
-0.03371338
-0.023125645
-0.012248751
-0.00387349
-0.000413706
-0.003224889
-0.011886417
-0.024122065
-0.036791077
-0.047393481
-0.055119557
-0.060659496
-0.065212057
-0.069479474
-0.073239338
-0.075481841
-0.0747537
-0.069821735
-0.060249694
-0.046522379
-0.029817783
-0.011753362
0.006095182
0.022648989
0.037789497
0.052260154
0.067068946
0.08271454
0.098537365
0.112518077
0.121636305
0.123051263
0.115337074
0.098759342
0.074734312
0.045171862
0.012125703
-0.022394242
-0.056567058
-0.088643073
-0.116650532
-0.138553763
-0.152907404
-0.159285319
-0.158058242
-0.149852505
-0.135486123
-0.116167329
-0.093206651
-0.067698629
-0.04035176
-0.011540632
0.018414175
0.048447399
0.076354224
0.099119789
0.113798343
0.118396289
0.112495306
0.097059272
0.073849259
0.045009171
0.013134902
-0.01876779
-0.04761703
-0.070797761
-0.086360868
-0.093210096
-0.091388912
-0.082338878
-0.068553863
-0.052739441
-0.036895364
-0.022080041
-0.008706816
0.003251825
0.013943513
0.0232583
0.030552619
0.034905949
0.035745592
0.03322373
0.028270946
0.02224669
0.016507149
0.011946186
0.008725189
0.006106702
0.002852676
-0.001959337
-0.008081126
-0.014096287
-0.018251563
-0.019481907
-0.017835495
-0.014255863
-0.009962862
-0.005939908
-0.002636906
7.38642E-05
0.002705092
0.005912121
0.010244148
0.015699567
0.021606976
0.02670793
0.029540635
0.029003589
0.024954249
0.018497165
0.011537933
0.005963631
0.002885873
0.002387148
0.003902145
0.006529079
0.009038413
0.009972258
0.007901577
0.002155452
-0.006691228
-0.016957845
-0.026602037
-0.034022461
-0.038645351
-0.040893845
-0.041701044
-0.041760671
-0.041035686
-0.038962223
-0.034893023
-0.028407034
-0.019485522
-0.008711835
0.002830888
0.014090448
0.024184649
0.03229066
0.037370894
0.038413833
0.034970163
0.027803352
0.018896883
0.010647952
0.004935874
0.002550082
0.003313449
0.006371188
0.010513296
0.014622645
0.018099506
0.02119
0.024708503
0.029515744
0.035689767
0.042121795
0.046848153
0.047915872
0.044201079
0.035691515
0.023525668
0.010112512
-0.001340876
-0.008090062
-0.009049016
-0.005141203
0.001419941
0.008265534
0.013831218
0.01764354
0.020192225
0.022393994
0.024780701
0.02703439
0.028325858
0.028004901
0.025987748
0.022943659
0.020418257
0.020584297
0.025267993
0.034955969
0.048419383
0.063126842
0.076200895
0.085261633
0.088906731
0.086625961
0.078652382
0.065717401
0.048843242
0.029356487
0.008926248
-0.010762791
-0.028568769
-0.043994948
-0.057020451
-0.067749337
-0.076241449
-0.082244563
-0.085194814
-0.084456933
-0.07981611
-0.07165336
-0.06088369
-0.048560477
-0.035651722
-0.02293888
-0.011283162
-0.001825732
0.003958073
0.004709979
-9.14302E-05
-0.009566154
-0.021586615
-0.033284569
-0.041832934
-0.0449777
-0.041449452
-0.03112925
-0.015023957
0.00508025
0.027044124
0.048722264
0.068298464
0.084189367
0.094759478
0.098037362
0.091750114
0.073947871
0.044096904
0.003904544
-0.042736065
-0.090529556
-0.134081219
-0.169082691
-0.193016122
-0.205242496
-0.206593745
-0.198323229
-0.18110144
-0.154698583
-0.118857456
-0.074653169
-0.025177124
0.024986165
0.070917528
0.108435413
0.134885149
0.149298792
0.152068754
0.144229838
0.126962392
0.101447029
0.069086986
0.031823778
-0.007637502
-0.045770591
-0.078584493
-0.102468262
-0.114931242
-0.115198989
-0.104422089
-0.085372918
-0.061665793
-0.037307607
-0.016040984
-0.000530709
0.008387326
0.011727636
0.011601955
0.010416527
0.010169606
0.011820895
0.015247119
0.019748453
0.024655689
0.029498906
0.03404788
0.038229918
0.041985338
0.045175073
0.047527898
0.0485513
0.047383266
0.043160227
0.035488378
0.024937258
0.012882697
0.001001459
-0.009389452
-0.017759681
-0.024170998
-0.028599263
-0.030360388
-0.028253472
-0.021186705
-0.009057313
0.006624572
0.022998199
0.036892301
0.046003783
0.049446487
0.047668873
0.041748191
0.032831976
0.021970178
0.010158474
-0.001733255
-0.012935702
-0.022504742
-0.029296052
-0.032176284
-0.030303067
-0.023520475
-0.012628753
0.000642556
0.013909368
0.024699973
0.031262239
0.033000239
0.030397974
0.024613575
0.017049532
0.009382126
0.003424513
0.000830064
0.002223826
0.006860367
0.012925624
0.018435581
0.022144268
0.02376274
0.023818142
0.023389436
0.023634702
0.025184391
0.027963512
0.031584467
0.035581509
0.039517208
0.042880157
0.045053072
0.045442326
0.043687036
0.039859141
0.034455811
0.028218836
0.021841404
0.015722995
0.010044907
0.004836047
-0.000111971
-0.005192041
-0.010689952
-0.016490618
-0.022046073
-0.026599806
-0.029409705
-0.029790612
-0.026958073
-0.019892647
-0.007824334
0.009001707
0.02894886
0.049644013
0.068851622
0.085053474
0.097302282
0.105010792
0.10774366
0.105201505
0.09709715
0.083161885
0.063670521
0.03988268
0.013752936
-0.012447411
-0.036363879
-0.055833776
-0.069311053
-0.076312191
-0.077437989
-0.074121659
-0.068168219
-0.061063018
-0.053349739
-0.044699133
-0.034406182
-0.022028957
-0.008008262
0.006179388
0.018593495
0.027542574
0.032061944
0.031961526
0.027978508
0.021523084
0.014432444
0.008427728
0.004552409
0.002855894
0.002648475
0.002957601
0.003451612
0.004828888
0.008569317
0.016016881
0.027417701
0.041604867
0.056167265
0.067978484
0.073970032
0.072153451
0.062488327
0.046855366
0.028256474
0.009550793
-0.007253947
-0.021254463
-0.032364948
-0.040815039
-0.046661314
-0.049686501
-0.049594646
-0.046280137
-0.039704435
-0.03001608
-0.017916237
-0.004988423
0.006681375
0.015299433
0.020065402
0.021432878
0.020905464
0.020394482
0.021556733
0.025017906
0.029938574
0.034294415
0.035792504
0.032905365
0.025492381
0.014734967
0.002684906
-0.008432591
-0.016998247
-0.02251179
-0.025415094
-0.026529118
-0.026420616
-0.02509826
-0.022140303
-0.017134151
-0.009901769
-0.000575157
0.01039637
0.02210364
0.033059377
0.041540782
0.046275012
0.046821694
0.043503762
0.037187726
0.028883553
0.019381209
0.008946621
-0.002404956
-0.014421138
-0.026310405
-0.036982072
-0.045401332
-0.050956683
-0.053409283
-0.052535972
-0.047920089
-0.039092623
-0.026088689
-0.009645956
0.008893735
0.027740678
0.044912193
0.058478866
0.067142802
0.070491836
0.068842906
0.062791299
0.05306767
0.040600571
0.026335573
0.011062428
-0.004596868
-0.020034291
-0.034454788
-0.046795133
-0.055796721
-0.060012692
-0.057958553
-0.048507595
-0.031685136
-0.009137056
0.015884767
0.039412623
0.057979183
0.069884612
0.075514418
0.076875902
0.07658016
0.076676779
0.077556941
0.077655435
0.074156846
0.064425083
0.047186874
0.023219873
-0.004804817
-0.033052184
-0.057518065
-0.075029963
-0.083969031
-0.084537926
-0.078447188
-0.068135554
-0.055999525
-0.04366084
-0.031308559
-0.017719515
-0.001116469
0.019673536
0.04437312
0.071113192
0.097036158
0.118867659
0.133636622
0.139365776
0.135345981
0.121953969
0.100320304
0.071994569
0.038767757
0.002610073
-0.034063889
-0.068298792
-0.096732866
-0.116305111
-0.125190596
-0.123396174
-0.112683452
-0.095865434
-0.075877543
-0.054990061
-0.034416844
-0.014604208
0.004069245
0.020774472
0.03436603
0.04399962
0.049617326
0.051690729
0.050813188
0.047536737
0.042351211
0.03553078
0.026978452
0.016458756
0.003909494
-0.010315033
-0.025215297
-0.038979374
-0.049528023
-0.055526952
-0.057082416
-0.055714503
-0.053713302
-0.0532733
-0.055853885
-0.061577636
-0.069171389
-0.07641614
-0.080812935
-0.080309134
-0.073821439
-0.061428427
-0.044289945
-0.024345847
-0.003893769
0.014902099
0.030531841
0.042189538
0.049324174
0.051305458
0.047568348
0.037943213
0.022906773
0.003802526
-0.017119691
-0.036822539
-0.052417862
-0.062111401
-0.065748192
-0.064311866
-0.059085116
-0.051241544
-0.041908985
-0.032166885
-0.022968632
-0.015099321
-0.009269536
-0.006136386
-0.005933521
-0.00801202
-0.010807419
-0.012376919
-0.011211405
-0.006631231
0.00129332
0.011792516
0.023443261
0.034429885
0.043233691
0.049021676
0.051669068
0.05150501
0.048950178
0.044185763
0.037050539
0.027627099
0.016847312
0.006577271
-0.001217315
-0.005545269
-0.006906755
-0.006850607
-0.007090147
-0.008618854
-0.011259767
-0.0136757
-0.013914703
-0.01019365
-0.001624566
0.01117548
0.026096947
0.040170049
0.050682308
0.056156242
0.056596456
0.052989418
0.046600423
0.038687539
0.030461089
0.022921938
0.016580637
0.011307754
0.00630524
0.000576351
-0.006361952
-0.01411463
-0.021549085
-0.027332844
-0.030556627
-0.030958842
-0.028629898
-0.023725668
-0.016605699
-0.008185213
-0.000135568
0.005643261
0.007852469
0.006537396
0.00297115
-0.000780301
-0.002554694
-0.000904097
0.004180001
0.011342163
0.018486553
0.023886785
0.027082573
0.028521838
0.028699662
0.027380949
0.023536089
0.015767893
0.00323549
-0.013393359
-0.031569275
-0.047547066
-0.057907628
-0.060752859
-0.055996953
-0.045230388
-0.031225111
-0.016976336
-0.004577542
0.005214438
0.012638553
0.01829223
0.022622963
0.025734169
0.027445727
0.027582546
0.026425861
0.024798612
0.023684804
0.023561853
0.024221696
0.025008293
0.025166096
0.024002721
0.021142722
0.01647096
0.01001682
0.001852673
-0.007919938
-0.019208679
-0.031966925
-0.045986239
-0.060505344
-0.073975087
-0.084473114
-0.090306068
-0.090530837
-0.084995564
-0.07426213
-0.059516235
-0.042388663
-0.02463037
-0.007666591
0.007773085
0.021485413
0.033151045
0.041696904
0.045386596
0.042796651
0.033941414
0.020489779
0.005145287
-0.009322203
-0.020860214
-0.028738142
-0.033564064
-0.036559491
-0.038582743
-0.039768659
-0.039563759
-0.037184553
-0.032151805
-0.024920716
-0.017001418
-0.01042685
-0.006826566
-0.00666765
-0.009326661
-0.013627589
-0.018651678
-0.023896837
-0.029325649
-0.035244401
-0.042088757
-0.049893295
-0.057734124
-0.063692798
-0.065781932
-0.062966455
-0.055562558
-0.044846562
-0.032463867
-0.020072449
-0.009068853
-0.000275805
0.006319007
0.011333831
0.0154117
0.018709023
0.020623555
0.020221126
0.017068696
0.011702883
0.00541307
-0.000426519
-0.004723215
-0.006921078
-0.007120365
-0.005971549
-0.004451247
-0.003601812
-0.004226698
-0.006718748
-0.01089634
-0.01608786
-0.021449652
-0.026173924
-0.029494584
-0.030718177
-0.029414392
-0.025504007
-0.019195195
-0.010834227
-0.000982665
0.009610205
0.019787217
0.028057132
0.03282075
0.032868712
0.027912554
0.018962351
0.007935796
-0.003399403
-0.014386725
-0.025278768
-0.036354038
-0.047215356
-0.056652883
-0.062839224
-0.063547133
-0.056720279
-0.041038767
-0.016685237
0.014084161
0.046987399
0.076822252
0.09898911
0.110880893
0.112293714
0.104981309
0.091404899
0.073642545
0.053158132
0.030975543
0.008062027
-0.014402015
-0.035127523
-0.053019581
-0.067215745
-0.076926422
-0.081547604
-0.081059752
-0.076234901
-0.068438978
-0.059100486
-0.048980002
-0.038018059
-0.025776099
-0.012144819
0.002232054
0.0159174
0.027212828
0.03498135
0.039010032
0.039663826
0.037372937
0.032474216
0.025391928
0.016784466
0.007487722
-0.001650204
-0.009967226
-0.01712633
-0.023064034
-0.027974162
-0.031985288
-0.034883032
-0.036103103
-0.035065468
-0.031811506
-0.027199696
-0.022594094
-0.019127138
-0.0170351
-0.015497718
-0.012936934
-0.00789411
0.000372279
0.011700149
0.025281228
0.040110848
0.055168604
0.069378369
0.081559047
0.090355736
0.094423278
0.092684368
0.084628135
0.070175945
0.049579435
0.023639652
-0.005950796
-0.036433181
-0.064104114
-0.085115361
-0.096465392
-0.09694913
-0.087528367
-0.071012197
-0.050783109
-0.029347925
-0.007835552
0.013567947
0.035019623
0.056406744
0.076772391
0.094130512
0.106048902
0.110538406
0.106612129
0.094398753
0.074985377
0.050349754
0.023239423
-0.003298855
-0.026461765
-0.044393758
-0.056470323
-0.063205275
-0.065685981
-0.065001789
-0.062026919
-0.057337064
-0.051224596
-0.043596802
-0.034013042
-0.022171791
-0.008482325
0.005743118
0.01887188
0.029739833
0.03812034
0.044436432
0.049210758
0.052886742
0.055607199
0.056961353
0.056049667
0.05206483
0.044843798
0.034979659
0.023651154
0.012355782
0.002521884
-0.004763706
-0.00897572
-0.0101376
-0.008594497
-0.004773403
0.000619114
0.006415876
0.011047601
0.012950469
0.011165525
0.005645184
-0.002652404
-0.012089389
-0.021074384
-0.028629539
-0.034417895
-0.038134181
-0.039291401
-0.037391958
-0.032330939
-0.024372824
-0.013941396
-0.001506309
0.012388004
0.027005212
0.041178352
0.053461472
0.062458776
0.067204674
0.067335067
0.063165771
0.055730091
0.046361676
0.036212716
0.026084526
0.01656693
0.008113737
0.000901751
-0.005042533
-0.009584062
-0.012421636
-0.013176971
-0.01156412
-0.007640467
-0.001958098
0.004444222
0.010378707
0.014979434
0.017733285
0.018506975
0.017523823
0.015303426
0.012156675
0.008027526
0.002678689
-0.003839734
-0.010900501
-0.017210913
-0.021315971
-0.022224712
-0.01975696
-0.014289124
-0.006502617
0.002872547
0.01326881
0.024445886
0.036517842
0.049753175
0.064205894
0.078936905
0.091496765
0.098332341
0.09605745
0.082723513
0.058545392
0.026007697
-0.010635918
-0.04617648
-0.075448805
-0.094715247
-0.102701464
-0.100637424
-0.09129898
-0.077695104
-0.062156672
-0.046064814
-0.030301084
-0.015793228
-0.003658323
0.005185948
0.010713303
0.014006936
0.016682695
0.020068397
0.024471773
0.029036535
0.032103316
0.032102566
0.028300952
0.021404028
0.013331629
0.006098657
0.000650364
-0.003278001
-0.006140196
-0.007785325
-0.007571482
-0.005314583
-0.001808395
0.001423891
0.002863311
0.00162692
-0.002191822
-0.007537182
-0.012930716
-0.017381996
-0.020813299
-0.024016895
-0.028086466
-0.033780773
-0.040938161
-0.048260041
-0.05376898
-0.055647008
-0.053058179
-0.046306905
-0.036423173
-0.024624853
-0.012160806
-0.000206453
0.010637247
0.020712875
0.031029326
0.042478431
0.05514578
0.068093938
0.079594538
0.087792995
0.091585454
0.090751006
0.085677942
0.076884146
0.064586246
0.048794521
0.029869161
0.009163941
-0.011030568
-0.028271509
-0.040853641
-0.048585494
-0.05270908
-0.055141395
-0.05735264
-0.059747593
-0.06172219
-0.062059739
-0.059557091
-0.053510031
-0.044013627
-0.032160919
-0.019942562
-0.009796595
-0.003697399
-0.002072394
-0.00346685
-0.005112032
-0.004071445
0.001537703
0.011743621
0.024908086
0.038640107
0.050941378
0.060735289
0.067791884
0.072289038
0.074412332
0.073948297
0.069916353
0.060763493
0.04518497
0.023056654
-0.004039115
-0.032918009
-0.059721462
-0.081292017
-0.096266423
-0.104976554
-0.108363539
-0.106805285
-0.09976175
-0.086553395
-0.067274537
-0.043264444
-0.01707512
0.008045037
0.029123509
0.044240086
0.05291307
0.056075614
0.055544245
0.053094218
0.04952899
0.044736364
0.038397099
0.030438397
0.021123509
0.011087169
0.00150437
-0.005847757
-0.009169815
-0.00743369
-0.001083934
0.0082514
0.018518763
0.02787706
0.035081497
0.039543105
0.041107938
0.039582707
0.034618946
0.026011697
0.014117776
-0.000134641
-0.015729913
-0.031619161
-0.046573757
-0.058984594
-0.067208043
-0.070204537
-0.068085735
-0.062155848
-0.05450343
-0.047199372
-0.041440777
-0.03717283
-0.033365815
-0.028725636
-0.022429409
-0.014353964
-0.005002465
0.004922534
0.014736356
0.024000553
0.032713627
0.041302944
0.050129765
0.058770256
0.065866198
0.069653841
0.06862707
0.061991527
0.050071433
0.034373493
0.01729089
0.001185225
-0.012694318
-0.024710767
-0.036292354
-0.048619909
-0.061709756
-0.074373948
-0.084868115
-0.091540543
-0.093417985
-0.090236014
-0.082429277
-0.071322591
-0.058982084
-0.047189007
-0.036256821
-0.02480097
-0.010795688
0.006925295
0.0276166
0.048787354
0.067195259
0.080028061
0.085844947
0.084770477
0.078133966
0.067899037
0.056390837
0.045781693
0.037401563
0.031141195
0.025738721
0.019439011
0.010793651
-0.000948839
-0.015352849
-0.030759331
-0.044756957
-0.055266162
-0.061297001
-0.063197298
-0.062332338
-0.060491029
-0.059104547
-0.058586612
-0.058227816
-0.056464393
-0.051662506
-0.042882418
-0.030343432
-0.015510878
-0.000731584
0.011462737
0.019112263
0.021461448
0.019065
0.013493594
0.006721127
0.000509848
-0.003781969
-0.00520035
-0.003430657
0.00059294
0.004909495
0.007435965
0.007214146
0.004933959
0.002258093
0.000560665
-6.72213E-05
-0.000743979
-0.002895327
-0.007285537
-0.013698999
-0.021165945
-0.028580433
-0.034901344
-0.039187654
-0.040297183
-0.036773327
-0.027470908
-0.012491041
0.006362381
0.026068343
0.04365267
0.057145797
0.06600736
0.070564095
0.071293792
0.068303721
0.061128242
0.048876702
0.030817962
0.007415038
-0.019420531
-0.047017216
-0.072786777
-0.094522414
-0.110563368
-0.119873925
-0.12198475
-0.11671535
-0.104215761
-0.085239874
-0.060996563
-0.032780135
-0.001895068
0.030155572
0.061619654
0.090387156
0.11379458
0.128716262
0.132558987
0.12441053
0.105519324
0.079058026
0.049215686
0.020068513
-0.005462202
-0.025952613
-0.041440565
-0.052872915
-0.061241591
-0.066843406
-0.069203459
-0.067616945
-0.061781807
-0.052442671
-0.0412884
-0.030231228
-0.020330048
-0.011321768
-0.002084281
0.008486374
0.020903049
0.034944836
0.049704915
0.063729253
0.075411635
0.083622298
0.088096279
0.089431699
0.08864816
0.086691286
0.083886527
0.079614994
0.072597848
0.061630656
0.046057485
0.025893913
0.001840033
-0.024547936
-0.051014377
-0.075077463
-0.094619467
-0.108275585
-0.115613685
-0.116884385
-0.112730503
-0.103769486
-0.090271274
-0.072256852
-0.04997202
-0.024166865
0.003881325
0.032536577
0.060019457
0.084721022
0.10541093
0.12135692
0.13234247
0.138518101
0.139965175
0.136449563
0.127490956
0.112819199
0.092695508
0.068061013
0.040472682
0.012142774
-0.014348982
-0.036793166
-0.054008735
-0.066032676
-0.073825979
-0.078726362
-0.082039855
-0.084539991
-0.086076034
-0.085436003
-0.080898383
-0.071303597
-0.056801791
-0.038872478
-0.019757626
-0.001641606
0.01392129
0.026138953
0.034812312
0.040352784
0.043683727
0.045562616
0.045759174
0.043257332
0.037275366
0.028163296
0.017395069
0.006827356
-0.002002144
-0.008292598
-0.011923246
-0.013269427
-0.012957311
-0.011643685
-0.010000006
-0.008626535
-0.007769501
-0.007341815
-0.007260989
-0.007863982
-0.0099459
-0.014617984
-0.022606074
-0.033381955
-0.044981685
-0.054759856
-0.060516147
-0.061124007
-0.056694721
-0.048562744
-0.038714766
-0.028778415
-0.01917292
-0.009220939
0.001762206
0.01353628
0.024750557
0.033608959
0.038595895
0.038989378
0.035289306
0.029289082
0.023357374
0.019286353
0.017603164
0.017559377
0.017691698
0.016592982
0.013493443
0.008369315
0.002026997
-0.004091199
-0.008438743
-0.010122895
-0.009257454
-0.006493588
-0.002580208
0.001789392
0.005821711
0.008949942
0.011262512
0.013432965
0.016045344
0.019011811
0.021808006
0.02395785
0.025308094
0.025911677
0.025859222
0.025212926
0.02387114
0.021448731
0.017162367
0.010090138
-0.00025517
-0.013278483
-0.02736786
-0.040410923
-0.05046525
-0.056264313
-0.057531803
-0.054825426
-0.04895517
-0.040560533
-0.030184289
-0.01849222
-0.006529835
0.004382385
0.012997611
0.018472081
0.020594094
0.019436659
0.015271969
0.008542163
3.80099E-05
-0.009100825
-0.017639879
-0.024594344
-0.029364279
-0.031584781
-0.030653072
-0.0256087
-0.015751678
-0.001293819
0.016363729
0.034617578
0.050144603
0.059750414
0.061430388
0.05498995
0.041833514
0.02394467
0.003297742
-0.018153496
-0.038182601
-0.054690259
-0.066402129
-0.073252799
-0.075906179
-0.075064448
-0.071229217
-0.064655387
-0.055254798
-0.042693328
-0.026777581
-0.008022549
0.012267024
0.032175208
0.049698345
0.063296488
0.072151782
0.075867532
0.074017066
0.066535081
0.05421909
0.038805808
0.022446741
0.007141428
-0.005535928
-0.01459238
-0.019590554
-0.020585528
-0.018083412
-0.013121096
-0.007250518
-0.002282263
0.000220332
-0.000591313
-0.004553617
-0.010607689
-0.017026074
-0.021609626
-0.022218242
-0.01778088
-0.008804557
0.002901855
0.015000201
0.025651364
0.033987496
0.040065122
0.044592203
0.04865814
0.053309191
0.0587994
0.06421301
0.067636821
0.066951823
0.060713453
0.048814281
0.03256537
0.014223461
-0.003703071
-0.01904511
-0.030443848
-0.037422778
-0.040206342
-0.039567004
-0.036568043
-0.032153212
-0.026662307
-0.019692745
-0.01069672
1.44486E-05
0.011105559
0.020948503
0.028361275
0.032820855
0.034446019
0.033678964
0.030932711
0.026441606
0.02038395
0.013052327
0.004961463
-0.003158841
-0.010510804
-0.016718981
-0.021978535
-0.026826299
-0.031602818
-0.036163459
-0.039867706
-0.041877149
-0.041633278
-0.039063722
-0.034383128
-0.027894036
-0.020054165
-0.011290239
-0.001620459
0.009518291
0.022849226
0.038668465
0.056215159
0.073481207
0.087624217
0.09622269
0.098344275
0.094610592
0.086408231
0.074954631
0.060851396
0.044216285
0.025044214
0.003811475
-0.018057767
-0.03830693
-0.054522277
-0.065103374
-0.069989199
-0.070790247
-0.069805227
-0.068687456
-0.067682361
-0.065667835
-0.060935156
-0.05220356
-0.039333714
-0.023544505
-0.007111193
0.007496866
0.018729504
0.026579172
0.032392849
0.03801768
0.044691287
0.052537156
0.060685725
0.067884867
0.072837492
0.074295325
0.071162329
0.062687988
0.048651605
0.029519944
0.006346011
-0.019369111
-0.045753546
-0.070593697
-0.091599476
-0.106862664
-0.115331328
-0.116803348
-0.111410401
-0.099399787
-0.0811712
-0.057555822
-0.030049066
-0.000842956
0.027613118
0.053272355
0.074589132
0.090332733
0.099265806
0.100542127
0.094302901
0.081806306
0.064871598
0.045355234
0.025098739
0.005795738
-0.011325462
-0.025723318
-0.037185752
-0.04543324
-0.050036167
-0.0508188
-0.048321772
-0.04383318
-0.038993873
-0.034938858
-0.032067562
-0.030361999
-0.029723785
-0.029720199
-0.029318793
-0.027080948
-0.021975127
-0.014082422
-0.004275824
0.006431491
0.017088704
0.026450592
0.033069599
0.036005826
0.035148522
0.030970234
0.02411137
0.015485599
0.006254962
-0.002255082
-0.008813924
-0.012545043
-0.013119294
-0.010874011
-0.006513515
-0.00071108
0.00602831
0.013088761
0.019648083
0.024984292
0.0287274
0.0307688
0.031218545
0.030442927
0.029239621
0.028451799
0.02836423
0.028347852
0.027316369
0.024454869
0.019581893
0.012973002
0.005123386
-0.003235871
-0.011383264
-0.019141079
-0.027121088
-0.036196495
-0.046562782
-0.057431859
-0.067297446
-0.074463937
-0.077388601
-0.07482884
-0.066153503
-0.051698801
-0.032726389
-0.011090369
0.011282142
0.032592925
0.051198778
0.065683295
0.074881494
0.078004371
0.074972974
0.066650815
0.054775682
0.041217093
0.027241306
0.013312142
-0.000470892
-0.013871307
-0.026233066
-0.036517027
-0.043491832
-0.04618643
-0.044290947
-0.038337452
-0.029352827
-0.018525395
-0.007122484
0.003510961
0.011968331
0.016624035
0.015993153
0.009527558
-0.00179795
-0.015691464
-0.029126082
-0.0391894
-0.04380362
-0.042199976
-0.034809687
-0.023026783
-0.008832229
0.005584305
0.018187954
0.027625957
0.033708824
0.037394974
0.039839275
0.041390408
0.041159541
0.037409048
0.028541063
0.014137052
-0.004253724
-0.023328319
-0.039147662
-0.048278733
-0.048578753
-0.039932639
-0.024550561
-0.006241358
0.01134468
0.02581528
0.036214432
0.042245538
0.043885742
0.041280586
0.03471923
0.024488208
0.011154596
-0.004091411
-0.019502872
-0.033237354
-0.043828245
-0.050198399
-0.051408294
-0.046728449
-0.036053147
-0.020447809
-0.002187802
0.015683486
0.029955765
0.038092611
0.038999805
0.03339248
0.023344901
0.011298694
-0.000812282
-0.011868328
-0.021645483
-0.030592419
-0.039131526
-0.047061805
-0.053564279
-0.057403735
-0.057412085
-0.052876765
-0.043932398
-0.031455129
-0.016952254
-0.002255339
0.011051667
0.02221311
0.031300663
0.038680727
0.044363792
0.047768009
0.048044264
0.044598718
0.037416544
0.027158063
0.015084021
0.002831679
-0.007872365
-0.015741512
-0.020336298
-0.022361527
-0.023535876
-0.025730202
-0.029957737
-0.035920222
-0.04220425
-0.046945066
-0.048662728
-0.046741609
-0.041652115
-0.034637967
-0.027175737
-0.02039663
-0.014577924
-0.009000147
-0.002487074
0.005700247
0.015498012
0.026126158
0.036459901
0.045198296
0.051031352
0.053080192
0.051505989
0.04750761
0.042531434
0.037245705
0.031235903
0.023570426
0.013787434
0.00250464
-0.008594606
-0.017349166
-0.02225212
-0.023482197
-0.02291459
-0.02275765
-0.024277315
-0.027510089
-0.03178136
-0.036187787
-0.03997666
-0.042734797
-0.044512032
-0.045634833
-0.046151216
-0.045639219
-0.043559815
-0.040006196
-0.036079701
-0.033241966
-0.032307527
-0.032882846
-0.033483002
-0.032133562
-0.027360472
-0.018811731
-0.007474502
0.004656279
0.015124855
0.021800383
0.023607593
0.020751765
0.014408481
0.006385382
-0.001116568
-0.006119187
-0.007520333
-0.005514315
-0.001523209
0.002502048
0.004973709
0.005253345
0.003602921
0.000583463
-0.003431296
-0.008567307
-0.015097403
-0.02287604
-0.030982484
-0.038020509
-0.042723536
-0.04443044
-0.043210434
-0.039802737
-0.035181775
-0.030041109
-0.02454539
-0.018420289
-0.011071376
-0.002084826
0.007986631
0.017505091
0.024466037
0.027450762
0.026014181
0.020882401
0.013886883
0.007495697
0.003779037
0.003472485
0.005678482
0.008505135
0.010090151
0.009449364
0.006935095
0.003971298
0.002037648
0.001587527
0.001920842
0.001854626
0.000408352
-0.002832448
-0.007729992
-0.013632523
-0.019374631
-0.023500192
-0.024656126
-0.022148923
-0.016061125
-0.007127243
0.00353265
0.014451402
0.024076114
0.031086088
0.034740657
0.035223744
0.033568493
0.030895567
0.027744155
0.023884033
0.018851112
0.012554611
0.005603623
-0.000892858
-0.005927114
-0.008889622
-0.009634142
-0.008460003
-0.006072597
-0.003496128
-0.00156071
-0.000536446
-0.000146008
-9.24773E-05
-0.000511493
-0.002034846
-0.005322858
-0.010788605
-0.0185097
-0.028198272
-0.039015588
-0.049666753
-0.058501124
-0.063539717
-0.062786848
-0.054992958
-0.040202958
-0.019871792
0.003471342
0.026819776
0.047432983
0.063413073
0.073971847
0.079265233
0.079812131
0.076042316
0.068469767
0.058175908
0.047107339
0.03758332
0.031336713
0.028818704
0.029344671
0.031462132
0.033505026
0.03417846
0.032843897
0.029442136
0.024109781
0.017165162
0.009133818
0.00086695
-0.006424424
-0.011438985
-0.013543709
-0.013206912
-0.011840718
-0.011062046
-0.012037807
-0.015196492
-0.020096069
-0.025591574
-0.030273935
-0.032702233
-0.031577932
-0.026077879
-0.016200894
-0.002811082
0.012575913
0.028019755
0.041483864
0.051418389
0.057274403
0.059335603
0.057925459
0.052700537
0.042699098
0.027314243
0.007435392
-0.014303823
-0.034611805
-0.050866487
-0.061621809
-0.0664253
-0.065689766
-0.060382407
-0.051622974
-0.040287506
-0.026999178
-0.012569741
0.001764147
0.014645068
0.025183281
0.033172275
0.038893983
0.042647786
0.044392952
0.043540083
0.039068134
0.030093679
0.016438148
-0.00110405
-0.020825264
-0.040372136
-0.057119279
-0.068502112
-0.072638592
-0.06893097
-0.05827065
-0.042482346
-0.023622659
-0.003606554
0.015938023
0.033617629
0.048032079
0.057364742
0.05957925
0.053140314
0.037736187
0.014703997
-0.013013017
-0.04135267
-0.066327607
-0.085193501
-0.096774395
-0.101001396
-0.098071543
-0.087739301
-0.069400929
-0.042827754
-0.009079845
0.029138616
0.067684989
0.101720398
0.126657544
0.139337526
0.138910534
0.126875779
0.106167401
0.080024539
0.05127995
0.022227576
-0.005184701
-0.029127667
-0.047663235
-0.058964174
-0.061939956
-0.05687685
-0.045663966
-0.031229125
-0.016655807
-0.004259099
0.004959597
0.01125529
0.015428542
0.018300636
0.02021597
0.020949994
0.019861604
0.01647151
0.010938637
0.004262033
-0.001925483
-0.005882378
-0.006277624
-0.002635894
0.004458608
0.013490985
0.02244687
0.029497264
0.033576424
0.034446952
0.032299944
0.027296841
0.019474952
0.008835562
-0.004566302
-0.020218538
-0.036508185
-0.050715218
-0.060021495
-0.062674132
-0.058780669
-0.050120911
-0.039513965
-0.029616961
-0.021975519
-0.016389659
-0.011475415
-0.005829441
0.00089068
0.007680335
0.012863883
0.015058748
0.013819524
0.009616776
0.003622606
-0.002643968
-0.007815413
-0.010974473
-0.011787401
-0.010634086
-0.008373758
-0.005857566
-0.003372636
-0.000673058
0.002505594
0.005980684
0.009082629
0.010851139
0.010260027
0.006742647
0.000683115
-0.006381137
-0.012156487
-0.014525635
-0.012461754
-0.006352386
0.002223821
0.011088812
0.018383131
0.023234003
0.025686017
0.026340775
0.025880491
0.024734566
0.023046349
0.020790412
0.017977247
0.01478612
0.011319
0.007605008
0.003827423
0.000448784
-0.002024375
-0.003276987
-0.003086268
-0.001220389
0.002412344
0.007559063
0.013644611
0.019810985
0.025226468
0.029292616
0.031539507
0.03134338
0.028025071
0.021197251
0.011120924
-0.001257749
-0.014380034
-0.026335355
-0.035598752
-0.041456536
-0.044076518
-0.044065116
-0.042146885
-0.038858926
-0.03453081
-0.029198457
-0.022414639
-0.013638777
-0.002908447
0.008586155
0.018716277
0.025482592
0.02797716
0.026553746
0.022378619
0.016625486
0.010076767
0.003295949
-0.003041497
-0.008038602
-0.010812369
-0.010741444
-0.007698966
-0.002202336
0.00463351
0.011528396
0.017438688
0.021815187
0.024600995
0.026020821
0.026110959
0.024587602
0.021039924
0.015360066
0.007925881
-0.00024897
-0.007622881
-0.012548582
-0.013898719
-0.011416304
-0.00559508
0.002593582
0.011671718
0.019897528
0.025754029
0.028590908
0.028701284
0.027097801
0.02481585
0.022380166
0.019740592
0.016562687
0.012562753
0.00790057
0.003355024
4.91341E-05
-0.001230025
-0.000482988
0.001438079
0.003376865
0.004244288
0.003355619
0.000516924
-0.003825801
-0.00865349
-0.013028494
-0.016480139
-0.018881405
-0.020256753
-0.020786144
-0.020661264
-0.019868729
-0.018176817
-0.015186745
-0.010311525
-0.002873437
0.00734179
0.019535627
0.031908838
0.042311149
0.049077677
0.051316594
0.049051184
0.043062152
0.03460596
0.024798347
0.014371415
0.003879929
-0.00606466
-0.014888854
-0.022406484
-0.028550478
-0.032985218
-0.035065905
-0.034315443
-0.030857001
-0.02540432
-0.018727399
-0.011360985
-0.00330984
0.005685859
0.015810571
0.026821063
0.038056641
0.048723965
0.058247021
0.066266048
0.072463839
0.076245378
0.076799769
0.073436607
0.065957248
0.054874598
0.041177908
0.026203129
0.011302432
-0.002424556
-0.014148848
-0.023102904
-0.028475081
-0.029835547
-0.027615151
-0.022976413
-0.017331135
-0.011754802
-0.00675791
-0.002466196
0.000984861
0.003360647
0.00458906
0.00501161
0.005135206
0.005020655
0.003987136
0.001110113
-0.003938166
-0.010394927
-0.016496583
-0.020126262
-0.019716663
-0.01486574
-0.006384975
0.003935333
0.013719397
0.020818548
0.024096763
0.023854761
0.021262184
0.017712579
0.014317457
0.011675261
0.009762437
0.00816741
0.006427911
0.004459259
0.002575662
0.001185968
0.000566487
0.000692813
0.001052199
0.000837659
-0.000503323
-0.003004365
-0.006353236
-0.009921948
-0.012799882
-0.014152269
-0.01376264
-0.012175056
-0.01038792
-0.009377261
-0.00960465
-0.010930808
-0.012818258
-0.014489294
-0.015056261
-0.013706817
-0.009936409
-0.003801777
0.004129951
0.012968068
0.021587952
0.028669174
0.032917693
0.033515281
0.030602662
0.025421525
0.019963326
0.015871696
0.013295605
0.010763406
0.006071888
-0.002162115
-0.013531734
-0.025886803
-0.036398367
-0.042791217
-0.044118283
-0.040910562
-0.034648907
-0.026863684
-0.018347054
-0.009098482
0.001047541
0.011632975
0.021378447
0.028599591
0.031745218
0.029938435
0.023419795
0.013578724
0.002495537
-0.007561894
-0.014660671
-0.017967739
-0.018048835
-0.016478699
-0.014791979
-0.013513998
-0.011731087
-0.007868238
-0.001081208
0.007910105
0.017098134
0.023989276
0.026689924
0.024781009
0.019598856
0.013497467
0.008652649
0.006087375
0.005485775
0.005866628
0.006684698
0.008199755
0.010920959
0.014739166
0.01858039
0.020914104
0.02057265
0.017371193
0.01195191
0.005249239
-0.00192341
-0.009016783
-0.015769452
-0.021937488
-0.027038068
-0.030354881
-0.031284719
-0.029676633
-0.025708121
-0.019936304
-0.013298082
-0.006909676
-0.001589689
0.002634419
0.006298463
0.009691336
0.012182477
0.012504717
0.009519677
0.00300591
-0.005967309
-0.0152845
-0.022621529
-0.026508089
-0.026915918
-0.025075731
-0.022725101
-0.02125763
-0.021020179
-0.021337172
-0.021297722
-0.020461507
-0.019030329
-0.017421171
-0.015915429
-0.01457434
-0.013490453
-0.012870868
-0.01281793
-0.0129631
-0.012312682
-0.009526069
-0.003528044
0.005790431
0.017392732
0.02944756
0.039916032
0.047141993
0.050061465
0.048434857
0.042633708
0.033527257
0.022181356
0.009483444
-0.004079265
-0.01821103
-0.032252439
-0.045105742
-0.055434182
-0.06179957
-0.062810017
-0.057567055
-0.046093594
-0.029559221
-0.010133211
0.009558725
0.027314552
0.042034057
0.05360151
0.062303555
0.068234134
0.070935583
0.069238851
0.061705265
0.047442246
0.026945462
0.002378249
-0.022859189
-0.045046708
-0.061372751
-0.070550771
-0.072827585
-0.069586359
-0.062598171
-0.053277447
-0.042221291
-0.029272758
-0.014105597
0.003064581
0.020939028
0.037269673
0.049557133
0.055979584
0.056058752
0.050540925
0.040918945
0.029028181
0.016879144
0.006188103
-0.002089575
-0.0080906
-0.012799513
-0.017408436
-0.02264674
-0.028478938
-0.034149801
-0.038529889
-0.040583811
-0.039769167
-0.036092435
-0.029916319
-0.021971639
-0.013392866
-0.005170857
0.002518334
0.010335564
0.018852083
0.027862238
0.036409
0.043285314
0.047592069
0.049111461
0.048282204
0.04589314
0.042699335
0.03885083
0.033672634
0.026099222
0.015410265
0.001685843
-0.01426181
-0.030917691
-0.046506651
-0.059505817
-0.068879798
-0.073950609
-0.074303944
-0.069912342
-0.061282018
-0.049499109
-0.036140551
-0.022840392
-0.010833364
-0.000652391
0.00770895
0.01443362
0.019722239
0.023666718
0.026143779
0.026627404
0.024489119
0.019468351
0.012196784
0.004078779
-0.00330707
-0.008703335
-0.011508577
-0.01168297
-0.009647298
-0.006112629
-0.001881346
0.002312842
0.005563546
0.006797902
0.005337926
0.00149574
-0.003518658
-0.008219702
-0.011204479
-0.011578375
-0.009489661
-0.006189235
-0.003643338
-0.003709447
-0.007113776
-0.012841005
-0.018612715
-0.022222107
-0.022587113
-0.019941971
-0.015397174
-0.010347286
-0.005807733
-0.001836916
0.002359307
0.007691233
0.014471734
0.0217562
0.027274616
0.028412835
0.023794812
0.014212067
0.002382644
-0.008423002
-0.015757517
-0.01870129
-0.017747369
-0.014207349
-0.009677276
-0.005554284
-0.002647286
-0.000951948
0.000217265
0.001703044
0.003857816
0.006373475
0.008649917
0.010185745
0.010553378
0.009252488
0.006008745
0.001084811
-0.004682189
-0.010108377
-0.013931989
-0.015105483
-0.013051613
-0.007834773
-0.000450104
0.007206165
0.012942813
0.015378443
0.014551487
0.011718624
0.008566574
0.006423741
0.005794305
0.006404631
0.007328898
0.007581388
0.006480689
0.004006622
0.000822988
-0.001979366
-0.003582157
-0.00399063
-0.00386029
-0.003958943
-0.00463511
-0.005652358
-0.006430549
-0.006408175
-0.005458803
-0.004022217
-0.002964073
-0.00298425
-0.004023975
-0.005346007
-0.006229698
-0.006521692
-0.006551452
-0.006767169
-0.00744419
-0.008735551
-0.010814792
-0.013624101
-0.016663473
-0.019032195
-0.019720191
-0.017878347
-0.013276975
-0.006392579
0.001742873
0.009860394
0.016961633
0.022769154
0.027826105
0.033003549
0.038617834
0.043989263
0.047795479
0.048830926
0.046638045
0.041541484
0.034343253
0.026080082
0.017860803
0.010580245
0.004651857
7.37666E-05
-0.003344694
-0.005864901
-0.007723609
-0.009096283
-0.010332461
-0.012025233
-0.014847392
-0.019195098
-0.02477336
-0.030412964
-0.034288605
-0.034622404
-0.030588479
-0.022836284
-0.013069777
-0.003079737
0.006131845
0.014164846
0.020747238
0.025609614
0.028550174
0.029392169
0.027872668
0.023618904
0.016374638
0.006606526
-0.004322126
-0.014832778
-0.023877725
-0.031112624
-0.036388237
-0.039428039
-0.039952025
-0.03802748
-0.034039537
-0.028467966
-0.021824121
-0.01501177
-0.009261254
-0.005466277
-0.003753969
-0.003427769
-0.003097342
-0.001307367
0.00253439
0.007632717
0.012372352
0.015237384
0.015563369
0.013444515
0.00932955
0.003814827
-0.002483973
-0.009025469
-0.015380474
-0.021335944
-0.026874217
-0.031990743
-0.036403376
-0.039694437
-0.041603619
-0.042120217
-0.041210188
-0.038749453
-0.03485192
-0.030142421
-0.025539924
-0.021746289
-0.018856957
-0.016471003
-0.014122732
-0.011399444
-0.007931795
-0.003469381
0.00193395
0.007734887
0.013075912
0.017160581
0.019516189
0.019895382
0.017994015
0.013324341
0.005441381
-0.005747949
-0.019753709
-0.035336297
-0.050542957
-0.063406216
-0.072511757
-0.077180416
-0.0770421
-0.071645569
-0.060824939
-0.045178652
-0.026300932
-0.006605411
0.011265929
0.025223676
0.034106326
0.037731456
0.036611167
0.031450639
0.022720008
0.010563424
-0.004818113
-0.022932791
-0.042710369
-0.062233635
-0.078891174
-0.089976019
-0.093568336
-0.088879657
-0.076423369
-0.057736528
-0.034933009
-0.010050571
0.015125683
0.038913366
0.059360098
0.074492141
0.082991155
0.084762341
0.08072499
0.072408236
0.061501744
0.049432946
0.037139545
0.025224533
0.014301877
0.005154371
-0.001182969
-0.003520107
-0.001088061
0.005563866
0.01442468
0.022897148
0.029209225
0.033193422
0.035828927
0.038005428
0.039840902
0.040648371
0.039276982
0.03494496
0.027794797
0.018929597
0.010353021
0.004615088
0.003944758
0.00913462
0.018889617
0.030286103
0.040113523
0.046409219
0.049075074
0.049478783
0.049428734
0.05026741
0.052348684
0.054950251
0.056763511
0.056652224
0.054218198
0.049679183
0.043569979
0.036585594
0.029572464
0.023479696
0.019287975
0.017728064
0.019134407
0.023252638
0.029339093
0.036018959
0.041412386
0.0436126
0.041567079
0.035577508
0.027167186
0.018545643
0.011899016
0.008708478
0.009360503
0.01287285
0.017128969
0.019779141
0.019494267
0.016793674
0.013783154
0.012860922
0.015440759
0.021385099
0.029147249
0.036420207
0.04095981
0.041301105
0.037103225
0.029389999
0.020176437
0.011578875
0.005185543
0.001633264
0.000574961
0.000996067
0.002084238
0.003807306
0.006734593
0.011428197
0.017779295
0.02458538
0.029797507
0.031466937
0.02879562
0.022569027
0.01465764
0.006907694
0.000375564
-0.004754561
-0.00890052
-0.012675584
-0.01647661
-0.020238829
-0.023613612
-0.026087089
-0.027094113
-0.026189812
-0.023549704
-0.020118452
-0.017226174
-0.015888779
-0.016225418
-0.017237688
-0.017381788
-0.015509701
-0.01169915
-0.007097616
-0.003157956
-0.000782918
0.000283038
0.001261047
0.003596045
0.007913934
0.013507182
0.018541118
0.020768473
0.018580144
0.011892679
0.002482459
-0.00679726
-0.013457319
-0.016388885
-0.016359818
-0.015456908
-0.015974952
-0.019256595
-0.02506872
-0.031641105
-0.036384973
-0.037118951
-0.033014319
-0.024986781
-0.015419349
-0.007255956
-0.002717052
-0.002392406
-0.005172223
-0.009041334
-0.012213991
-0.013804305
-0.013978644
-0.013577342
-0.013533608
-0.014492775
-0.016628649
-0.019788621
-0.023655001
-0.027734744
-0.031381712
-0.033951269
-0.035140231
-0.035068876
-0.034217832
-0.033371019
-0.03348664
-0.035171595
-0.038115477
-0.041060964
-0.042445252
-0.041189753
-0.036932831
-0.030269664
-0.022828842
-0.01679645
-0.013703494
-0.013513952
-0.014647461
-0.015060537
-0.013297485
-0.009083814
-0.003343097
0.002366253
0.006619052
0.00868732
0.008761829
0.007762246
0.006802862
0.006583771
0.007064398
0.007592238
0.007235367
0.00520687
0.001229686
-0.004218179
-0.010124619
-0.015524899
-0.01986527
-0.023084819
-0.025340649
-0.026881291
-0.02776584
-0.027811818
-0.026553748
-0.023382105
-0.01791015
-0.010476181
-0.002287788
0.004997854
0.010006788
0.012112043
0.011465103
0.008694547
0.00472566
0.000427791
-0.003669455
-0.007367435
-0.010478375
-0.012455271
-0.012652147
-0.010900712
-0.0079442
-0.005002409
-0.003205207
-0.002987081
-0.003911991
-0.004857831
-0.004627768
-0.002728219
0.000253612
0.003027594
0.004490194
0.004202429
0.002507305
0.000404191
-0.000921695
-0.000714486
0.000850408
0.003087775
0.005318128
0.007166613
0.008570118
0.00969592
0.010693039
0.011459667
0.011649957
0.010914159
0.009146341
0.006359404
0.00253381
-0.002516237
-0.008722436
-0.015386299
-0.021049509
-0.023891258
-0.022527847
-0.016776264
-0.008033268
0.001386698
0.009498332
0.015321966
0.018940781
0.021123224
0.022904583
0.02473722
0.025699171
0.023625229
0.016566063
0.004374686
-0.01102184
-0.026401184
-0.03846784
-0.044908276
-0.045133949
-0.040108901
-0.031660682
-0.021720478
-0.011910292
-0.003318137
0.003684237
0.00943823
0.014632587
0.019694676
0.02434053
0.027579027
0.02817795
0.025220152
0.018787477
0.010087784
0.000984223
-0.006852545
-0.012667239
-0.016831344
-0.020240009
-0.02338676
-0.025706932
-0.025814791
-0.022358113
-0.014706605
-0.003549495
0.008784802
0.019011165
0.024406679
0.024189995
0.019918244
0.014465452
0.010639967
0.010068129
0.012704708
0.017147108
0.02157543
0.024813075
0.026566869
0.026863256
0.025453866
0.021975671
0.01631803
0.008710578
-0.000371625
-0.01005923
-0.018986953
-0.025553556
-0.028605192
-0.028115791
-0.025107684
-0.021058456
-0.017121048
-0.013705002
-0.01045928
-0.006653707
-0.001645037
0.004824413
0.012471426
0.020528036
0.027775838
0.032838253
0.034521551
0.03241694
0.027066766
0.019624288
0.01125797
0.002801135
-0.005433613
-0.013650859
-0.022145916
-0.030500516
-0.03763259
-0.042238463
-0.043206894
-0.039934729
-0.032454889
-0.02150183
-0.008419962
0.005048002
0.017354409
0.027800398
0.036347641
0.042998549
0.047383778
0.048923138
0.047031514
0.04137987
0.032212881
0.020337803
0.006774024
-0.007661138
-0.022399322
-0.036732299
-0.049435189
-0.058674711
-0.062664314
-0.060663278
-0.053492615
-0.043273426
-0.032396539
-0.022580631
-0.0144212
-0.007554576
-0.001240146
0.005391812
0.013095188
0.022127665
0.031683914
0.039919896
0.044830664
0.045409143
0.042146507
0.036460443
0.029743108
0.022664994
0.01535735
0.007905448
0.000406601
-0.00725358
-0.015260088
-0.02344934
-0.031134144
-0.037408003
-0.041338833
-0.042117827
-0.039214683
-0.032530962
-0.022450247
-0.009826684
0.004172871
0.018074149
0.030191553
0.038956606
0.043284188
0.042782527
0.037708666
0.029012564
0.018137979
0.006594133
-0.004377018
-0.013992842
-0.021908189
-0.028037093
-0.032260936
-0.034348799
-0.033964256
-0.030829337
-0.024928732
-0.01682545
-0.007528869
0.001876428
0.010378546
0.017026507
0.021045494
0.02203956
0.020094726
0.015838928
0.010441915
0.00525318
0.00127723
-0.001050219
-0.001737569
-0.001086025
0.000321709
0.001621584
0.001947355
0.000576985
-0.002929313
-0.008724254
-0.01645177
-0.024911121
-0.03213799
-0.036041038
-0.035397578
-0.03037981
-0.022229423
-0.012691109
-0.003484938
0.003912683
0.008596968
0.010477992
0.010245624
0.009026897
0.008008527
0.008048247
0.009379063
0.011569271
0.013910643
0.015812228
0.01699809
0.017450938
0.017544719
0.018005649
0.019481951
0.022092244
0.025212659
0.027730135
0.028386334
0.026296707
0.021227122
0.013454158
0.003634069
-0.007411649
-0.018922739
-0.030416914
-0.041182036
-0.049817547
-0.054398525
-0.053088746
-0.045098138
-0.031246428
-0.013768036
0.004536133
0.02129559
0.035075464
0.045473707
0.052670386
0.05681158
0.057757634
0.055355296
0.050022996
0.04275978
0.03454885
0.025965206
0.017242068
0.008316435
-0.000963553
-0.010405249
-0.01909204
-0.025516792
-0.028075752
-0.025760774
-0.018805881
-0.008808404
0.001798491
0.010682373
0.016360623
0.018408391
0.017336814
0.014295621
0.010694952
0.007706482
0.005939841
0.00524376
0.005013533
0.004630378
0.003803316
0.002593637
0.001220216
1.58366E-05
-0.000572382
-0.000166211
0.001356286
0.003774896
0.006466176
0.008476527
0.008738172
0.006565951
0.001912172
-0.00452243
-0.01157073
-0.018038358
-0.022929319
-0.025565627
-0.025895359
-0.024468783
-0.02195896
-0.018599594
-0.014013152
-0.007779547
-9.31937E-05
0.007866848
0.014317827
0.017726863
0.017707056
0.015124114
0.01140033
0.00764989
0.00428105
0.001309657
-0.001421394
-0.004008776
-0.006371928
-0.008108
-0.008619083
-0.007357747
-0.004056298
0.001061891
0.007282221
0.013642205
0.019172022
0.022960412
0.024230363
0.022330171
0.016983847
0.008709863
-0.000997815
-0.010229415
-0.017355223
-0.021397123
-0.022209625
-0.020491646
-0.017744912
-0.015651648
-0.01523959
-0.016384126
-0.017988199
-0.018647501
-0.017689081
-0.015593512
-0.013716767
-0.013358452
-0.014934906
-0.017754174
-0.020367198
-0.021277066
-0.019410597
-0.01448982
-0.006972719
0.00212185
0.011751913
0.021048817
0.029412888
0.036323031
0.041304613
0.043888462
0.043635434
0.040254605
0.033571848
0.023620832
0.010883203
-0.003359687
-0.016986094
-0.02748047
-0.032753565
-0.032065407
-0.026523063
-0.018539842
-0.010804457
-0.005077068
-0.001808061
-0.000320039
0.000673973
0.002264875
0.004717471
0.007193994
0.008502857
0.007900611
0.005409254
0.001550524
-0.002836687
-0.006746856
-0.009476947
-0.010991254
-0.01185086
-0.012810884
-0.014486415
-0.017337312
-0.021459446
-0.026295214
-0.03046231
-0.032291142
-0.030732775
-0.025776344
-0.018344404
-0.010024329
-0.002578956
0.002716195
0.005732818
0.007257294
0.008253286
0.009343434
0.01108293
0.014162875
0.019137497
0.025606408
0.03202147
0.036191031
0.036001539
0.030133743
0.018552099
0.00260771
-0.0154012
-0.032843193
-0.047456391
-0.058052848
-0.064624426
-0.067541005
-0.066744186
-0.061705219
-0.052218772
-0.038855505
-0.022918131
-0.006055364
0.010151685
0.024369046
0.035858994
0.04463957
0.051318956
0.056409525
0.059921338
0.061224157
0.059273062
0.052897985
0.041277484
0.024598961
0.00426924
-0.017335787
-0.037373568
-0.053083289
-0.062562779
-0.065394519
-0.062627337
-0.056130536
-0.047769034
-0.038745016
-0.029383985
-0.019359903
-0.008378794
0.003282495
0.014567268
0.023830878
0.029614687
0.031402844
0.030016202
0.027303457
0.025145959
0.024354817
0.02416185
0.022901321
0.019279456
0.013327999
0.006518541
0.001065643
-0.001236383
0.000160163
0.004391606
0.009908095
0.01507344
0.018374726
0.018484672
0.014867569
0.008359205
0.000932461
-0.005228719
-0.008522458
-0.008147868
-0.004146221
0.00272608
0.011129763
0.019679578
0.0274193
0.03381215
0.038257436
0.039983982
0.03834351
0.033267395
0.025577936
0.016713055
0.008047029
0.000178303
-0.007141066
-0.014614703
-0.022667244
-0.030840116
-0.03782852
-0.042007828
-0.042102466
-0.037778367
-0.029914193
-0.020280436
-0.010878135
-0.003195902
0.002163589
0.005229727
0.006365805
0.005986184
0.004293093
0.001384006
-0.002544897
-0.006869478
-0.0104869
-0.01235856
-0.01208578
-0.00997292
-0.006689134
-0.002832812
0.001182274
0.004971257
0.008034721
0.009746495
0.009529012
0.007116345
0.002857121
-0.002444883
-0.008051087
-0.013418503
-0.018091071
-0.021536563
-0.02320059
-0.022587695
-0.019431096
-0.013797596
-0.00623227
0.002195231
0.010221808
0.016913611
0.021949525
0.025442174
0.027698701
0.029090163
0.029765741
0.029522779
0.028072761
0.025524348
0.022580791
0.020279838
0.019281381
0.019476171
0.020080986
0.020194574
0.019140823
0.016725747
0.013159658
0.008881539
0.004612573
0.001283397
-0.000292041
0.000363836
0.003038094
0.006829749
0.010285302
0.01208882
0.011921757
0.010487098
0.008972736
0.008394149
0.009241441
0.011375547
0.014026573
0.015991745
0.015976918
0.013146786
0.007494176
-0.000268936
-0.008956852
-0.017157074
-0.023793475
-0.028622343
-0.032247419
-0.035526222
-0.038905016
-0.042232797
-0.044782335
-0.04537612
-0.042799494
-0.036489987
-0.026838726
-0.01520436
-0.003496072
0.006444238
0.013464114
0.017325838
0.018528826
0.017956076
0.016627672
0.015426772
0.014773785
0.014614915
0.01446809
0.013684441
0.011701444
0.008582581
0.005256994
0.002989226
0.002399989
0.003103186
0.004178457
0.004953649
0.005334073
0.005855704
0.007553345
0.011320219
0.017115162
0.02347975
0.027934085
0.028098524
0.023087126
0.01413521
0.004203892
-0.003237892
-0.005419907
-0.001203773
0.008437959
0.020727187
0.032108097
0.039751467
0.042530106
0.041189977
0.03757994
0.033533329
0.029921953
0.026500174
0.022467213
0.017207551
0.01075839
0.00388593
-0.002190891
-0.006468743
-0.008719277
-0.009602331
-0.010312169
-0.011949272
-0.015012094
-0.019108487
-0.023109761
-0.025559417
-0.025368056
-0.02208315
-0.015951786
-0.007882441
0.000683644
0.007940543
0.012111766
0.0122086
0.00847786
0.002319252
-0.004283585
-0.009406265
-0.011867372
-0.011611719
-0.009582255
-0.006810145
-0.003770663
-0.000554486
0.002533811
0.004887115
0.005958959
0.005720491
0.004524032
0.002891534
0.001363362
0.000388242
0.00053646
0.002376109
0.006008787
0.010773315
0.015449361
0.018731218
0.019687175
0.018034606
0.014505559
0.010649937
0.007728593
0.005587687
0.002797808
-0.002174408
-0.009849735
-0.019438045
-0.029212634
-0.037165986
-0.04164109
-0.041669516
-0.037114554
-0.028644608
-0.017444464
-0.004984378
0.006959432
0.016230697
0.021036711
0.02089754
0.016925549
0.01120255
0.005715234
0.001719421
-0.000628584
-0.002023899
-0.003440677
-0.005349378
-0.007438307
-0.008974025
-0.009282399
-0.008033269
-0.005462907
-0.002530911
-0.000631041
-0.000915703
-0.003811943
-0.009151576
-0.01620523
-0.023781692
-0.030209496
-0.033702841
-0.032794792
-0.026991606
-0.017113601
-0.004977195
0.007172914
0.017280768
0.023789826
0.025853384
0.023330715
0.016809718
0.007762306
-0.00161714
-0.009200935
-0.013807449
-0.015606634
-0.015599944
-0.014969812
-0.014640669
-0.015082328
-0.016070724
-0.016835853
-0.016702462
-0.01558121
-0.014146711
-0.013472845
-0.014506576
-0.017650541
-0.022558844
-0.028209635
-0.033234202
-0.036342467
-0.036821062
-0.034756594
-0.030643985
-0.025070916
-0.018795346
-0.012560938
-0.00659765
-0.000350397
0.006932943
0.015179092
0.023204705
0.029249783
0.03188304
0.030429434
0.02492697
0.016028529
0.005055182
-0.006143196
-0.01577026
-0.022700207
-0.026710202
-0.028132706
-0.027603579
-0.025814672
-0.02333065
-0.020417281
-0.017215986
-0.013840084
-0.010388386
-0.007037535
-0.004047249
-0.001600807
0.000251903
0.001585446
0.00249751
0.003300752
0.00458248
0.006847035
0.010208754
0.01427838
0.018471496
0.022239761
0.025280635
0.027447344
0.028698564
0.028798985
0.027540383
0.024982173
0.021560126
0.01773726
0.013788335
0.009705698
0.005128355
-0.000272248
-0.006320325
-0.012203963
-0.017014845
-0.020353387
-0.022355655
-0.023323281
-0.023430284
-0.022715365
-0.021196403
-0.019104048
-0.01683216
-0.0149658
-0.013939133
-0.013820836
-0.014151317
-0.01423193
-0.013404921
-0.011341095
-0.008061272
-0.004047633
-0.000130718
0.002826654
0.004119037
0.003435058
0.001182173
-0.001459647
-0.00305082
-0.002668577
-0.000409535
0.002612923
0.004758112
0.004538594
0.001415342
-0.003713817
-0.008703804
-0.011326195
-0.010392078
-0.006373088
-0.000949096
0.00390964
0.006800847
0.00740266
0.006410356
0.004952144
0.003840312
0.003347478
0.003280085
0.003074162
0.002076613
-0.000105564
-0.003472369
-0.007673676
-0.01210253
-0.015929943
-0.018170945
-0.018074808
-0.015332512
-0.010026921
-0.002600604
0.006151387
0.015090619
0.022794851
0.027826805
0.029005384
0.025917834
0.019292994
0.010947014
0.003063249
-0.002799726
-0.006399751
-0.008509503
-0.010149653
-0.012002471
-0.014237639
-0.016395782
-0.017367262
-0.015774803
-0.010868533
-0.003100119
0.006004728
0.014454928
0.020618519
0.023814301
0.024402949
0.023331799
0.021511204
0.019376827
0.016869842
0.013823884
0.010357303
0.006980114
0.004272025
0.002653551
0.002169335
0.002403624
0.002647387
0.002452113
0.002145234
0.002629445
0.004583269
0.007858593
0.011633121
0.015008972
0.017360886
0.018402059
0.018080302
0.016445771
0.013537756
0.009431624
0.004251883
-0.00172628
-0.008012658
-0.013732495
-0.017931228
-0.01986091
-0.019225478
-0.01642832
-0.012487323
-0.008718741
-0.006155074
-0.004970396
-0.004427089
-0.003396624
-0.001153909
0.00240961
0.006850881
0.011404187
0.015415146
0.01864524
0.021342409
0.023717341
0.025396677
0.025432596
0.022947722
0.017993387
0.011609961
0.005052996
-0.001005677
-0.006615197
-0.012098124
-0.017669425
-0.023072381
-0.027681356
-0.030644827
-0.031259061
-0.029177144
-0.024615061
-0.018501952
-0.012248492
-0.007105097
-0.003493351
-0.001146794
0.000292358
0.000899578
0.000689909
5.65654E-05
-0.000210218
0.000912641
0.004107514
0.009221742
0.015206817
0.020564597
0.023975295
0.024788385
0.023223601
0.020211045
0.016850344
0.013761726
0.010815492
0.007359083
0.00268277
-0.003313919
-0.010159883
-0.017051453
-0.023082026
-0.027140948
-0.028210332
-0.02595964
-0.021190134
-0.015426506
-0.010104108
-0.006034105
-0.00347932
-0.002303256
-0.00182434
-0.000922661
0.00149354
0.005616267
0.010310727
0.013614636
0.013626519
0.009589437
0.002472461
-0.005399902
-0.011352537
-0.013430762
-0.011054814
-0.00533888
0.001303625
0.005960132
0.006528064
0.002617949
-0.00437479
-0.012123131
-0.018449178
-0.021963185
-0.022376741
-0.020477246
-0.017560343
-0.014884209
-0.013087648
-0.012028435
-0.01086238
-0.00855361
-0.004480771
0.001267602
0.007979425
0.014485862
0.019377948
0.021526188
0.020845849
0.018333138
0.015680986
0.014309652
0.014631623
0.015770323
0.016066546
0.014054803
0.009345141
0.003029478
-0.002689133
-0.005711591
-0.004978419
-0.00081667
0.005460023
0.011861542
0.01613998
0.016504022
0.012563717
0.005720373
-0.001455753
-0.006324929
-0.007008643
-0.002881472
0.00495974
0.013909089
0.021059898
0.024598369
0.024265428
0.021088543
0.01680534
0.013040449
0.010493963
0.00866095
0.006605583
0.00377331
0.00015364
-0.003705942
-0.006738678
-0.007569915
-0.005201944
0.000283229
0.007373118
0.013534617
0.016286435
0.0145123
0.009040129
0.001981334
-0.004635587
-0.009728137
-0.013283951
-0.015922295
-0.01828968
-0.020570135
-0.022291329
-0.022529261
-0.020570937
-0.016413201
-0.010808067
-0.005086831
-0.000721942
0.001350824
0.001108824
-0.000629497
-0.002639045
-0.003713406
-0.003116675
-0.000934124
0.002023727
0.004728497
0.006371273
0.006659201
0.005843917
0.00441547
0.00264803
0.000230867
-0.003460851
-0.008745723
-0.015398129
-0.022784724
-0.029993499
-0.035845233
-0.039078699
-0.038889423
-0.035276283
-0.028826748
-0.020516527
-0.011364847
-0.00224507
0.00628135
0.013777516
0.019491842
0.022377856
0.021560857
0.01689541
0.009091776
-0.000254855
-0.008989501
-0.015153572
-0.017990289
-0.018243316
-0.01781991
-0.018771531
-0.022083201
-0.026925076
-0.030906541
-0.03126657
-0.026357248
-0.016754109
-0.005301954
0.004093388
0.008199574
0.005951985
-0.000907843
-0.008717098
-0.01366437
-0.0135503
-0.008562024
-0.000892745
0.006563065
0.011477043
0.012832908
0.011100528
0.007721306
0.004073535
0.00087299
-0.001770596
-0.003932376
-0.005447056
-0.005740388
-0.004188771
-0.000591796
0.004677341
0.010946647
0.01742514
0.023218796
0.027251005
0.028449923
0.026102021
0.020302527
0.012093149
0.003234478
-0.004370835
-0.009140822
-0.010334388
-0.008172498
-0.003749586
0.00115283
0.004698364
0.005804895
0.00458451
0.002030047
-0.000672206
-0.002744862
-0.003935483
-0.004402085
-0.004566628
-0.004973334
-0.006073656
-0.007934185
-0.010204899
-0.012280342
-0.013569727
-0.013695573
-0.012431349
-0.009627232
-0.005056476
0.001419931
0.009375744
0.017626176
0.024709108
0.029609597
0.031902417
0.031518569
0.028862244
0.02489004
0.020886307
0.01783275
0.015909223
0.014559139
0.012840569
0.01001579
0.006053433
0.001744591
-0.001772625
-0.003852508
-0.004631018
-0.004580114
-0.003893993
-0.002179012
0.001203955
0.006547279
0.013259744
0.019900643
0.024887207
0.027373103
0.027864491
0.027795388
0.028547884
0.030420881
0.032391353
0.032767492
0.030147456
0.02401759
0.014794555
0.003735296
-0.007277607
-0.016251094
-0.021959908
-0.024286717
-0.024003019
-0.022294889
-0.020556675
-0.020123903
-0.021596942
-0.024201669
-0.026188363
-0.025891927
-0.022725748
-0.017393719
-0.011357369
-0.006163978
-0.002949837
-0.002232722
-0.003830051
-0.006765257
-0.009478857
-0.010419075
-0.008962523
-0.005702506
-0.002021225
0.000773899
0.001918006
0.001261913
-0.00064577
-0.002661044
-0.003406634
-0.001817653
0.002270655
0.007968925
0.013615271
0.017477797
0.018551514
0.017025537
0.013986967
0.010585959
0.007372675
0.004263824
0.001053858
-0.002249782
-0.005206508
-0.007055952
-0.007116009
-0.005266452
-0.002194959
0.000949761
0.003065565
0.003598331
0.00288143
0.001984996
0.002260074
0.004525215
0.00852295
0.012829007
0.015413389
0.014658053
0.010358468
0.003829281
-0.002621808
-0.006592142
-0.006451685
-0.002141557
0.004671594
0.011459481
0.016208327
0.018419624
0.019054576
0.019647669
0.021270319
0.024139851
0.027611572
0.030434373
0.031181945
0.028741444
0.022758672
0.013847919
0.003444482
-0.006654755
-0.014843899
-0.02006438
-0.02208683
-0.021396695
-0.01907631
-0.016265234
-0.013337734
-0.009734442
-0.004461666
0.002922844
0.011852814
0.020913124
0.028368344
0.032840127
0.033876321
0.032083133
0.028434878
0.023648243
0.017977111
0.011684359
0.005156994
-0.001296234
-0.007534923
-0.013367656
-0.018463523
-0.022631374
-0.025993682
-0.028921502
-0.031792636
-0.034520369
-0.036307936
-0.035990781
-0.032769519
-0.026784607
-0.01899971
-0.010855104
-0.003773137
0.00119335
0.003470109
0.003056016
0.000898462
-0.001274668
-0.001661033
0.000531634
0.004743378
0.009485959
0.013314283
0.015481579
0.016077133
0.015692376
0.014929604
0.014127488
0.013238496
0.01183997
0.009294712
0.005372392
0.000469921
-0.004668877
-0.009450695
-0.013831481
-0.01811961
-0.022484925
-0.026273958
-0.027985354
-0.026127075
-0.020153402
-0.010817688
0.000155822
0.010760042
0.01937361
0.025172299
0.028263649
0.02953874
0.030280744
0.031367309
0.032617882
0.032789812
0.030095746
0.023177839
0.012067137
-0.001371391
-0.014016955
-0.02265766
-0.025298144
-0.02190008
-0.014315162
-0.005526132
0.001444393
0.004444799
0.002919359
-0.00185475
-0.007556231
-0.011815507
-0.013201776
-0.011454676
-0.007335429
-0.002284046
0.00187781
0.003655637
0.002796513
0.000592659
-0.000846602
8.86931E-05
0.003728223
0.009307875
0.015660043
0.021643618
0.026550263
0.030360922
0.033365504
0.035561812
0.036304355
0.034741124
0.030400754
0.023378469
0.014168655
0.00358285
-0.007198548
-0.016613108
-0.023156748
-0.025891709
-0.02489047
-0.021010279
-0.015590034
-0.009933142
-0.004841184
-0.000348151
0.004009349
0.008305346
0.011688744
0.012599524
0.009651953
0.002451849
-0.008051896
-0.019750707
-0.030048797
-0.036729359
-0.038787457
-0.03659618
-0.031676849
-0.02614291
-0.021877102
-0.019657081
-0.018896235
-0.018250527
-0.016441228
-0.012807481
-0.007568752
-0.001695768
0.003625502
0.007607877
0.010229999
0.012167605
0.014288599
0.017035978
0.020102438
0.022572114
0.02342455
0.022118201
0.018939818
0.014811956
0.010894084
0.008194669
0.007256272
0.007837855
0.0088088
0.008629053
0.006264667
0.001824518
-0.003595943
-0.008410146
-0.011059087
-0.01036938
-0.00596788
0.001343136
0.009784182
0.017438259
0.023033756
0.025926623
0.025695274
0.022172273
0.015769412
0.007413849
-0.001847942
-0.010915908
-0.018476097
-0.023207062
-0.024250108
-0.021393157
-0.015238507
-0.00700028
0.001702462
0.009357233
0.014868474
0.017824181
0.018518706
0.017677994
0.01587394
0.013270605
0.00988694
0.005890432
0.001586084
-0.002908234
-0.007673672
-0.012530643
-0.016744046
-0.019121973
-0.018541033
-0.014811147
-0.009008872
-0.002914977
0.001958641
0.004761367
0.005260569
0.003729293
0.0009483
-0.001952542
-0.004019899
-0.00486441
-0.004752589
-0.00440835
-0.004769344
-0.006486898
-0.009410277
-0.012246833
-0.012847256
-0.009386296
-0.001555309
0.008916536
0.018871085
0.025246698
0.026817262
0.024814832
0.022028645
0.020969433
0.022615045
0.025943952
0.028472188
0.027664934
0.022111029
0.01211537
-0.000563862
-0.013500297
-0.024503889
-0.032333699
-0.036921102
-0.039125758
-0.04009472
-0.040563249
-0.040652801
-0.03998172
-0.037760577
-0.033252771
-0.026381812
-0.018037816
-0.009828977
-0.003424086
0.000298946
0.001837447
0.002852444
0.005185836
0.009698996
0.015667154
0.021171492
0.024325416
0.024284467
0.021471571
0.017109092
0.012549791
0.008608578
0.005175721
0.001370202
-0.003898612
-0.011216157
-0.020329567
-0.030141625
-0.038957848
-0.044886182
-0.046698267
-0.04441091
-0.03916597
-0.032394785
-0.024932179
-0.016723391
-0.007417439
0.003066397
0.01436814
0.025694507
0.035726406
0.042938342
0.046154842
0.045210824
0.040945232
0.034458496
0.026642018
0.018150337
0.009686169
0.001862355
-0.005039279
-0.011140242
-0.01664228
-0.021543681
-0.025725558
-0.029059818
-0.031357348
-0.032026716
-0.030257562
-0.025726632
-0.019031617
-0.011460457
-0.004370727
0.001276208
0.005184715
0.007656049
0.009053077
0.009501108
0.009049762
0.008067152
0.007049801
0.006146679
0.005119585
0.003707998
0.002000239
0.000321599
-0.001055892
-0.002263539
-0.003780846
-0.005926624
-0.008460803
-0.010788577
-0.012340304
-0.012791654
-0.012046868
-0.010402542
-0.008733109
-0.007964284
-0.008217897
-0.008485747
-0.007461164
-0.0044971
0.000128953
0.005298368
0.009464026
0.011352012
0.010461573
0.007089736
0.001977756
-0.003951596
-0.009740865
-0.014545541
-0.017531817
-0.017813002
-0.014929771
-0.009245954
-0.001927178
0.005304081
0.010620966
0.012648501
0.01115459
0.007189986
0.002597123
-0.000809989
-0.002016297
-0.001157655
0.000619903
0.001806673
0.001412012
-0.000446052
-0.002748826
-0.004169138
-0.003962414
-0.002450678
-0.000888573
-0.000624574
-0.002285067
-0.005541389
-0.009382235
-0.012641124
-0.014292299
-0.013677794
-0.010677708
-0.005760839
0.000114502
0.005810149
0.010360778
0.01328512
0.014514177
0.014359321
0.013412304
0.012398858
0.012024269
0.012853309
0.014888603
0.017336811
0.01880792
0.01808256
0.014742733
0.009458234
0.003746046
-0.000723327
-0.002935585
-0.002911122
-0.001640045
-0.000713741
-0.001528169
-0.00476629
-0.010285133
-0.017186337
-0.023907258
-0.028537536
-0.029490816
-0.026079155
-0.01866269
-0.008548413
0.00229074
0.011848648
0.018891544
0.023380083
0.026258553
0.028837909
0.031876962
0.034977733
0.036795758
0.035969875
0.032088987
0.025841678
0.018457596
0.011133999
0.004866349
0.00024704
-0.002622171
-0.004205049
-0.005324643
-0.00682209
-0.009164369
-0.012043694
-0.014186901
-0.013772915
-0.009420393
-0.001173066
0.009455347
0.020141676
0.028503606
0.03271353
0.032120762
0.027611296
0.021098117
0.014620321
0.009572685
0.006332476
0.00426999
0.002351387
-7.93196E-05
-0.002945959
-0.005534896
-0.006916831
-0.006245754
-0.003281323
0.001171561
0.005267146
0.007016921
0.005461076
0.001297293
-0.003513214
-0.006904158
-0.007709271
-0.0061288
-0.00356213
-0.001786552
-0.001968439
-0.004080064
-0.007031972
-0.009352784
-0.009758096
-0.007449109
-0.002469771
0.004046088
0.010123658
0.013833844
0.01411192
0.011007132
0.005337067
-0.001826803
-0.009471033
-0.016648658
-0.022367109
-0.025728988
-0.026278719
-0.024098737
-0.019623582
-0.013510739
-0.006667987
-7.04475E-05
0.005503477
0.009430667
0.011041969
0.009720579
0.005465694
-0.000756614
-0.007232056
-0.012140413
-0.014117951
-0.01284923
-0.009425418
-0.005786317
-0.003657562
-0.003697335
-0.005516807
-0.008186411
-0.010802755
-0.012749784
-0.013816973
-0.01408804
-0.013870718
-0.013484192
-0.01308739
-0.0125239
-0.011398366
-0.009137129
-0.005234455
0.000636924
0.008281847
0.016810678
0.024784959
0.030852949
0.034098085
0.034013888
0.030294068
0.022990173
0.012679181
0.00060851
-0.011436896
-0.021696233
-0.029213277
-0.033934929
-0.036108861
-0.035892395
-0.033385786
-0.028695664
-0.021847293
-0.013069452
-0.00305977
0.006876847
0.01526522
0.020901184
0.023342007
0.022851423
0.0201853
0.016265175
0.011738686
0.006699666
0.000978432
-0.005358855
-0.011578754
-0.016516657
-0.019240321
-0.01950159
-0.017767711
-0.014937097
-0.012144167
-0.01042244
-0.010367199
-0.011647482
-0.012999439
-0.012801814
-0.01004084
-0.004981105
0.000911847
0.005993153
0.009357334
0.011133179
0.011971803
0.012480588
0.012906192
0.013246098
0.013213609
0.012317927
0.009931382
0.005434869
-0.001490263
-0.010382175
-0.019800643
-0.027705875
-0.032189168
-0.032367847
-0.028736456
-0.022733667
-0.016031643
-0.010007978
-0.00547571
-0.00247734
-0.000624736
0.000442292
0.000800557
0.000678569
0.000646026
0.001582982
0.004064167
0.007749357
0.011567027
0.014306055
0.015200614
0.014114476
0.011536995
0.008490128
0.006130934
0.005099557
0.005137027
0.005325232
0.004749592
0.003110993
0.000917362
-0.00074329
-0.000797781
0.001262031
0.005103041
0.009620966
0.013341859
0.014880898
0.013139526
0.007491894
-0.002059481
-0.01474337
-0.028834189
-0.041855198
-0.051328317
-0.055649527
-0.054645076
-0.049227829
-0.040788927
-0.030811149
-0.02056921
-0.010695116
-0.001205673
0.008133142
0.017137784
0.024848654
0.029808132
0.03092066
0.02820176
0.02267189
0.015809495
0.009142048
0.003858943
0.000563011
-0.001011245
-0.001846816
-0.002902868
-0.004452342
-0.005886034
-0.006319128
-0.00535541
-0.003287998
-0.00071598
0.001868242
0.004117807
0.005597477
0.005761859
0.004473758
0.002266154
0.00022042
-0.000667288
0.000214265
0.002796618
0.00625576
0.009247281
0.010675999
0.010315971
0.008612017
0.006212466
0.003651689
0.001481452
0.000164718
-0.000176791
0.000168195
0.000704114
0.001060821
0.001173441
0.001220062
0.00128044
0.001374382
0.001511093
0.001599576
0.001600219
0.001475071
0.001312506
0.001492627
0.002717455
0.005561023
0.009792681
0.014411186
0.018319322
0.020827004
0.021706151
0.021071524
0.019487952
0.017790043
0.016767763
0.016768189
0.017568217
0.018337467
0.017950244
0.015573226
0.011349491
0.006572545
0.00306935
0.002114408
0.003469842
0.005483831
0.006178676
0.004501322
0.000854726
-0.003426764
-0.007041669
-0.009210353
-0.009716993
-0.008856367
-0.007315668
-0.005920942
-0.005303817
-0.005678353
-0.006990592
-0.009159923
-0.012138061
-0.01591623
-0.02028872
-0.024667955
-0.02787803
-0.028408921
-0.024982808
-0.017092406
-0.00546211
0.007948099
0.020522737
0.029974176
0.035131064
0.035842559
0.032444175
0.025528572
0.01597618
0.004959851
-0.006202877
-0.016233434
-0.024031017
-0.02882113
-0.030413856
-0.029473101
-0.027211331
-0.024860222
-0.023118905
-0.022000601
-0.021123655
-0.020140134
-0.018795406
-0.016833447
-0.014080235
-0.01066531
-0.007046817
-0.003755112
-0.001254764
0.000253602
0.000884645
0.00120742
0.002211071
0.004860013
0.009454912
0.015268912
0.020829992
0.024576525
0.025194881
0.021853075
0.014475739
0.003985052
-0.00808455
-0.020150244
-0.030754571
-0.038664244
-0.04303336
-0.043522392
-0.040085786
-0.032892479
-0.022818562
-0.011687574
-0.001775632
0.00551772
0.010494541
0.014695527
0.019518562
0.025318161
0.031308909
0.036072528
0.038133517
0.036531959
0.031205977
0.023155258
0.0141754
0.006193839
0.000410192
-0.003080958
-0.00501621
-0.006483092
-0.008482365
-0.011458898
-0.015167374
-0.018917495
-0.022082073
-0.024296902
-0.025392836
-0.025410983
-0.02452183
-0.02289929
-0.020587469
-0.017456563
-0.013211686
-0.007593868
-0.000665202
0.007066331
0.014696696
0.021054059
0.025030496
0.026102021
0.024568712
0.021323363
0.01752266
0.013963315
0.010839528
0.007587115
0.003365362
-0.002251062
-0.008446714
-0.01340496
-0.015494481
-0.014461768
-0.011484169
-0.00844694
-0.007044829
-0.008196699
-0.011923426
-0.017385368
-0.02293424
-0.026311963
-0.025374205
-0.019189311
-0.008650556
0.003740963
0.014841869
0.022235853
0.025003788
0.023731321
0.019940416
0.01542956
0.011734041
0.009645647
0.009023278
0.008968894
0.008346952
0.00639805
0.002977341
-0.001461577
-0.006087896
-0.009741987
-0.011219307
-0.009772659
-0.005465903
0.000889156
0.008191981
0.015601969
0.022533952
0.0283495
0.032174342
0.033242653
0.031252963
0.026491325
0.019757342
0.012315879
0.005626486
0.000929995
-0.001300943
-0.001380644
-0.000112564
0.001741755
0.003594521
0.004919821
0.005173918
0.00374001
0.000315073
-0.00455999
-0.009411662
-0.012453981
-0.012390873
-0.008922635
-0.003058805
0.003005809
0.006960831
0.007722962
0.005751632
0.002491937
-0.000322779
-0.00111023
0.001037368
0.005750188
0.011206137
0.015107365
0.016011079
0.014160562
0.011056098
0.008148884
0.005877368
0.003533268
-4.44373E-05
-0.005487111
-0.012252622
-0.018821203
-0.023626143
-0.025715286
-0.024917878
-0.021594377
-0.016560175
-0.010892202
-0.005623976
-0.001457946
0.001075963
0.001663434
0.000365168
-0.001955001
-0.004009404
-0.004792946
-0.004301077
-0.003422255
-0.003170622
-0.00377897
-0.004551596
-0.004473607
-0.002903151
0.000141307
0.004117796
0.008264557
0.011864423
0.01448874
0.015876774
0.015841016
0.014193424
0.010813452
0.005948936
0.00052773
-0.004142692
-0.006830062
-0.00690002
-0.004623098
-0.001290925
0.001281363
0.00175653
-0.00016138
-0.003749149
-0.007752349
-0.010749222
-0.011818336
-0.01099197
-0.009099701
-0.006940167
-0.004607844
-0.001417094
0.003341973
0.009844447
0.017528873
0.025466326
0.032651658
0.038153908
0.041167964
0.041056893
0.037511893
0.030800765
0.021874542
0.012076186
0.002774571
-0.004847335
-0.010101965
-0.013017102
-0.014121921
-0.014382925
-0.014911623
-0.016389372
-0.018637977
-0.020917842
-0.022313103
-0.022063233
-0.019809382
-0.015952421
-0.011617508
-0.008236304
-0.006540483
-0.006039246
-0.005490798
-0.003915308
-0.001257106
0.001701655
0.003876338
0.004455406
0.003379334
0.001320808
-0.000876516
-0.00274641
-0.004357603
-0.00601467
-0.007906297
-0.009963968
-0.011794038
-0.012812837
-0.012487763
-0.01064442
-0.007545096
-0.003569573
0.000881922
0.005309223
0.009056719
0.011513121
0.012309191
0.011453387
0.009505879
0.007395806
0.005736011
0.004506474
0.003311356
0.0018949
0.000361164
-0.000865483
-0.001307784
-0.000687662
0.000964694
0.003180538
0.005131044
0.005963885
0.005291145
0.003394326
0.00120883
-0.000171069
-0.000150302
0.001149946
0.003035522
0.004633118
0.005218606
0.004733213
0.003978306
0.00419777
0.006248962
0.009898232
0.013682446
0.015472046
0.013472452
0.007132006
-0.002511119
-0.012996612
-0.02145318
-0.02594284
-0.026073821
-0.022736722
-0.01719716
-0.010531475
-0.003395922
0.003744769
0.010263517
0.01529151
0.017714348
0.016701704
0.012291906
0.005512155
-0.002051782
-0.008914394
-0.013960105
-0.016690194
-0.017189236
-0.015956326
-0.013822647
-0.011736715
-0.010343811
-0.00970822
-0.009478157
-0.009198902
-0.008391057
-0.006814228
-0.00463992
-0.002424664
-0.000927111
-0.000778892
-0.002138023
-0.004634301
-0.00754585
-0.010046624
-0.011320268
-0.010707585
-0.008004098
-0.003628396
0.001498999
0.00631379
0.009928
0.011748486
0.011606314
0.009760828
0.006666052
0.002674415
-0.00216548
-0.007901058
-0.014439825
-0.021381068
-0.027840774
-0.032517731
-0.034230092
-0.032614992
-0.028300848
-0.022401526
-0.015946475
-0.00977309
-0.00441151
5.68999E-05
0.003960107
0.007532886
0.010579538
0.012284833
0.011493796
0.007248812
-0.000531588
-0.010637781
-0.020824854
-0.028629932
-0.032294833
-0.031342568
-0.026659617
-0.019792187
-0.012127244
-0.00457471
0.002252894
0.007804175
0.011572438
0.013097663
0.012216536
0.009099918
0.004437145
-0.000754271
-0.005366886
-0.008534727
-0.009670696
-0.008282766
-0.004146547
0.002431137
0.010428543
0.018111632
0.023487878
0.025039708
0.022509975
0.016955268
0.010289801
0.004303926
4.25089E-05
-0.002329745
-0.003286613
-0.003485418
-0.003445488
-0.003314186
-0.002818466
-0.00138001
0.001424587
0.005494963
0.010133378
0.014208465
0.016445027
0.016080021
0.013330878
0.009343044
0.005499147
0.002875475
0.001881624
0.002396353
0.00384477
0.005292705
0.00592589
0.005483964
0.004193458
0.002387155
0.00032199
-0.001646557
-0.002997445
-0.003360152
-0.002773967
-0.00161589
-0.000214314
0.001481398
0.003638307
0.006254593
0.009117697
0.011922296
0.014314248
0.015955363
0.016605835
0.01633932
0.015492186
0.014273622
0.01260644
0.010286751
0.00730112
0.00390113
0.000327066
-0.003141601
-0.006005028
-0.007296391
-0.00599336
-0.001953924
0.003501381
0.008157995
0.010308748
0.009586761
0.006902598
0.003729403
0.001297251
0.00034017
0.001214817
0.004091252
0.008921995
0.01522556
0.021831773
0.026996103
0.02886771
0.026342312
0.019715759
0.010648597
0.001426631
-0.005852643
-0.01000433
-0.010931276
-0.00942168
-0.006771403
-0.004315914
-0.003141725
-0.003745844
-0.005889106
-0.008595697
-0.010555732
-0.010817644
-0.009113258
-0.005882253
-0.001894951
0.001678205
0.00350244
0.002615695
-0.001020088
-0.00638761
-0.011908275
-0.016249237
-0.018842294
-0.019797501
-0.019247874
-0.017020786
-0.012999439
-0.007576569
-0.001512595
0.004538585
0.01005684
0.014417873
0.016799976
0.016420945
0.012919197
0.006793667
-0.000487907
-0.006711394
-0.009763615
-0.008685295
-0.003937631
0.002861708
0.00970933
0.015035741
0.018134424
0.019081068
0.018346879
0.016432184
0.013693426
0.010411358
0.006775844
0.00284903
-0.001500976
-0.0064574
-0.011816141
-0.016597422
-0.019156434
-0.018084643
-0.013191862
-0.00589107
0.001402869
0.006389269
0.008131658
0.007482684
0.006413997
0.006704172
0.009005395
0.012617251
0.015923355
0.017331142
0.016334825
0.013583004
0.010385401
0.00792579
0.006906617
0.007304866
0.008125718
0.007937407
0.005780977
0.001991728
-0.001841628
-0.003848502
-0.003074007
-0.000118567
0.003127959
0.004484572
0.002688278
-0.001816051
-0.006800794
-0.00928776
-0.007406305
-0.001667515
0.005256118
0.010272763
0.01180072
0.010471246
0.008251121
0.006940222
0.007333495
0.009269658
0.012006868
0.014584456
0.016058885
0.015820631
0.013777252
0.010315969
0.006114609
0.002062056
-0.000809668
-0.00167602
-0.000619912
0.00112039
0.00218747
0.002238589
0.002079076
0.002497076
0.003506776
0.004480238
0.004744989
0.004124228
0.003044356
0.002410373
0.002943888
0.004675894
0.006881462
0.008367238
0.008075081
0.005831615
0.00261624
0.000117981
-0.000379669
0.001310691
0.0044826
0.008172124
0.011624037
0.014454865
0.016552627
0.017910258
0.018606177
0.018734378
0.018397743
0.017649637
0.016656158
0.015503326
0.014126693
0.012249358
0.009505031
0.005449054
-0.000231498
-0.007404091
-0.015203283
-0.022111502
-0.026400008
-0.026885349
-0.023415667
-0.016996484
-0.009494536
-0.00284197
0.001773375
0.004398763
0.006168453
0.008461914
0.011955634
0.016199495
0.020115497
0.022777873
0.023964054
0.023964697
0.023016825
0.02082266
0.016632543
0.009942989
0.001037696
-0.008930022
-0.018369045
-0.025758962
-0.029983286
-0.030747828
-0.028753752
-0.025491543
-0.022496172
-0.020524203
-0.019333582
-0.018020916
-0.015646254
-0.011756534
-0.00658985
-0.000855608
0.004558698
0.00895731
0.012127561
0.014176132
0.015227744
0.015224319
0.014221794
0.012589619
0.010801891
0.009002709
0.007022549
0.004669297
0.002008902
-0.000585601
-0.00243933
-0.002917015
-0.002048417
-0.000843823
-0.0006485
-0.002097021
-0.004853016
-0.007935639
-0.010158066
-0.010586128
-0.00897033
-0.005910828
-0.002576139
-0.000171018
0.000620127
-0.000108656
-0.001562047
-0.002621633
-0.002401257
-0.000722832
0.001971715
0.005018422
0.007863222
0.010176917
0.011884246
0.013018236
0.013451543
0.012943186
0.011471859
0.009378483
0.006968704
0.004408458
0.00183617
-0.000571626
-0.002666497
-0.004660306
-0.006868227
-0.009295828
-0.011400709
-0.012445951
-0.011902535
-0.009616515
-0.005812172
-0.001058403
0.003949732
0.008650883
0.012735551
0.01599503
0.018215584
0.019113192
0.018485841
0.016283
0.012747473
0.008419733
0.003761994
-0.001095617
-0.006074361
-0.010632161
-0.013578339
-0.013707768
-0.010691946
-0.005380522
0.000694317
0.005880913
0.008811678
0.008810875
0.006203634
0.002280031
-0.001269572
-0.002985093
-0.001964316
0.001901153
0.007662101
0.013282806
0.016549939
0.016266935
0.012784563
0.007628156
0.002700262
-0.000536951
-0.001625334
-0.00120792
-0.00045055
-0.000415379
-0.001481279
-0.003298819
-0.004927352
-0.00545701
-0.004717679
-0.003621746
-0.00358326
-0.005465788
-0.008976049
-0.012796505
-0.015370241
-0.015830208
-0.014342719
-0.01190757
-0.009684553
-0.00835556
-0.007895755
-0.007671312
-0.006894084
-0.005125678
-0.002362561
0.001204012
0.005187459
0.008970551
0.011704654
0.012812684
0.012313482
0.010821817
0.00906899
0.007521709
0.006428506
0.005795269
0.005446051
0.005224069
0.005091372
0.004932339
0.00444336
0.003444152
0.002101348
0.000873416
0.000243445
0.000341455
0.000891937
0.001360361
0.00135929
0.000683337
-0.000745272
-0.002895225
-0.005525965
-0.008144339
-0.010211161
-0.011041915
-0.009833894
-0.005998453
0.000172415
0.007425778
0.013833881
0.017484436
0.017103315
0.012423469
0.004327412
-0.005171561
-0.013393623
-0.018117631
-0.018552493
-0.01556151
-0.010916564
-0.006462713
-0.0036071
-0.002826125
-0.003489977
-0.004206448
-0.003755527
-0.001762518
0.001200739
0.003899031
0.005080232
0.003977393
0.000569798
-0.004359275
-0.009549297
-0.013876126
-0.016760053
-0.018117737
-0.018172228
-0.017343132
-0.016178523
-0.015215983
-0.014551967
-0.013668648
-0.01182921
-0.008803057
-0.004959263
-0.000989359
0.002509927
0.005335884
0.007531601
0.009109819
0.009819171
0.009136153
0.006642818
0.002314544
-0.003352787
-0.009408676
-0.014628404
-0.017960199
-0.019039428
-0.018154287
-0.015737068
-0.011988929
-0.006993267
-0.00128124
0.003977137
0.007385318
0.007782547
0.004848514
-0.000656844
-0.007320227
-0.013913862
-0.019593023
-0.023490612
-0.024759867
-0.022810216
-0.017545147
-0.009594043
-0.000266253
0.008746471
0.015851244
0.020125671
0.021498131
0.020412157
0.017446869
0.013234645
0.008371947
0.003267142
-0.001907037
-0.007100647
-0.012190252
-0.016911369
-0.020785083
-0.023301594
-0.02409777
-0.023042465
-0.02011989
-0.015254142
-0.008380345
0.000126646
0.009152271
0.016958796
0.021872293
0.022896552
0.0201913
0.015066315
0.009527612
0.005459591
0.003949352
0.005001231
0.007700489
0.010626597
0.012465659
0.012619712
0.011289487
0.009108915
0.00653534
0.003589102
5.73223E-05
-0.004085212
-0.008423175
-0.011926904
-0.013323394
-0.011754967
-0.007464
-0.001679923
0.003959359
0.008005647
0.009437252
0.007740306
0.00313936
-0.003305893
-0.010026172
-0.015439296
-0.018383763
-0.018174788
-0.01463696
-0.008319638
-0.000598171
0.006508045
0.010925709
0.011362709
0.007687689
0.000973724
-0.006757701
-0.013150015
-0.016426195
-0.016171294
-0.013508864
-0.010402527
-0.008746478
-0.009487253
-0.012389917
-0.016343763
-0.019840212
-0.021541118
-0.020715608
-0.01741004
-0.012221356
-0.005986521
0.000429506
0.005943479
0.009338331
0.009515669
0.006087735
-0.00043369
-0.008587451
-0.016224773
-0.02131764
-0.022907099
-0.021564241
-0.018790259
-0.015848628
-0.013233304
-0.010789216
-0.008140009
-0.004998076
-0.001396498
0.001984598
0.003995162
0.003922524
0.002106746
-0.000329207
-0.002172498
-0.002783573
-0.002444258
-0.002116023
-0.00275948
-0.004730968
-0.007648296
-0.010387269
-0.011423999
-0.009480398
-0.004384692
0.002605102
0.009286254
0.013519356
0.014133324
0.011493859
0.007276281
0.003546877
0.001573032
0.001160972
0.000992304
-0.00026812
-0.002873114
-0.005879191
-0.007814815
-0.007426841
-0.004228165
0.001292876
0.007756009
0.013314679
0.016488996
0.01681193
0.01491024
0.012017853
0.009575744
0.008558711
0.009041211
0.010182319
0.010796658
0.010110695
0.008318843
0.00664197
0.006585979
0.009013474
0.013365623
0.018003772
0.021236972
0.02220128
0.021102511
0.019035207
0.017437075
0.017073674
0.017485733
0.017261344
0.014958944
0.010078529
0.003621553
-0.00229918
-0.005463382
-0.004714525
-0.000498713
0.00539852
0.010817534
0.01412428
0.014819447
0.013583966
0.011670017
0.010120434
0.009194666
0.008460368
0.007326431
0.005539506
0.003156815
0.000446854
-0.002264712
-0.004924517
-0.007617402
-0.010081243
-0.01162756
-0.011677609
-0.010016528
-0.006916935
-0.003166015
8.59177E-05
0.001683245
0.000959223
-0.001866042
-0.005780869
-0.009486241
-0.011984235
-0.012988208
-0.012867396
-0.012288223
-0.011706159
-0.010876635
-0.008938492
-0.00517483
0.000105334
0.005557805
0.00951176
0.010636385
0.008539855
0.004022575
-0.001239495
-0.005498076
-0.007687318
-0.007632185
-0.005960988
-0.003800223
-0.002375039
-0.002586688
-0.004693816
-0.008052858
-0.011311428
-0.013339175
-0.013971287
-0.013693959
-0.012946387
-0.011849652
-0.010587461
-0.009358939
-0.00807705
-0.006243929
-0.003321836
0.000807421
0.005706036
0.010518577
0.014193435
0.015769836
0.014699544
0.011120931
0.005917476
0.000413995
-0.004183096
-0.007019814
-0.007594599
-0.005873248
-0.00252791
0.000956655
0.00268866
0.001413891
-0.002636412
-0.007736452
-0.01168109
-0.012982837
-0.011436948
-0.008036957
-0.00424589
-0.001283705
0.000307094
0.000613487
0.000194255
-0.000188525
0.000199498
0.001849551
0.004826081
0.008612972
0.012135542
0.014073898
0.01362207
0.010975112
0.00723206
0.003590658
0.00067531
-0.001480585
-0.003123146
-0.004455993
-0.005667118
-0.007112159
-0.009225549
-0.012164502
-0.015345348
-0.017670283
-0.018174035
-0.016490099
-0.013008371
-0.008603072
-0.00431548
-0.000975601
0.000923466
0.001384556
0.000970945
0.000469334
0.000412487
0.000845581
0.001367051
0.001314432
0.000227492
-0.001707223
-0.003675393
-0.004507056
-0.003178865
0.000639664
0.006353351
0.012508643
0.01735116
0.019483662
0.018402502
0.01448848
0.008629571
0.001748545
-0.005585703
-0.012987931
-0.019958081
-0.02569623
-0.029270616
-0.029774528
-0.026691154
-0.020228878
-0.011305651
-0.001094862
0.009134179
0.018097122
0.024549601
0.027679328
0.02738669
0.024044508
0.018324131
0.011039131
0.003030647
-0.004814042
-0.011571737
-0.016387972
-0.018691334
-0.018453402
-0.016115351
-0.01258111
-0.008862091
-0.005605768
-0.002812409
3.88127E-05
0.00345074
0.007502702
0.01166006
0.014985593
0.016498614
0.015651211
0.012473841
0.007609697
0.002241533
-0.002280138
-0.005143566
-0.006310049
-0.006244745
-0.005398628
-0.00423814
-0.003283039
-0.0029942
-0.003478734
-0.004302046
-0.004544045
-0.003239514
-0.000106252
0.003858299
0.006870213
0.007273706
0.004504809
-0.000418483
-0.005383153
-0.008209808
-0.007811775
-0.004832302
-0.001254171
0.000544636
-0.00094596
-0.005567247
-0.011828418
-0.017881524
-0.022312464
-0.024418093
-0.024245517
-0.02242856
-0.019736154
-0.016535607
-0.012585883
-0.007598464
-0.001860423
0.003600343
0.007473254
0.008623036
0.006547702
0.00171557
-0.004467984
-0.010211804
-0.013926164
-0.014728118
-0.01264063
-0.00846432
-0.003327075
0.001543813
0.005195012
0.007277518
0.007978467
0.007739089
0.007261833
0.007316806
0.008397965
0.010361478
0.012628709
0.01452847
0.015547534
0.015427789
0.014114691
0.011598497
0.007976523
0.003585192
-0.001042785
-0.00517643
-0.007974711
-0.008731647
-0.007148018
-0.003347473
0.002133957
0.008349684
0.014218281
0.01887072
0.021930006
0.023305889
0.022998852
0.021028592
0.017720987
0.013744122
0.009787865
0.006056854
0.002272369
-0.001904315
-0.00639553
-0.010576174
-0.013497465
-0.014323723
-0.012504573
-0.007930282
-0.001152243
0.006419883
0.012904963
0.016889107
0.018182612
0.017635074
0.016381877
0.015128732
0.013880138
0.012095942
0.00911668
0.004559358
-0.001338251
-0.007726551
-0.013100763
-0.015745797
-0.014531783
-0.009652332
-0.002697065
0.003840042
0.007648719
0.007484174
0.003538732
-0.00272913
-0.009103672
-0.013474661
-0.014639644
-0.012748499
-0.009277315
-0.006275037
-0.005172199
-0.006000117
-0.007395325
-0.007623407
-0.005491655
-0.001030845
0.004459736
0.009117902
0.011558671
0.011565736
0.009912416
0.007682867
0.005806977
0.004879497
0.005111915
0.006328607
0.008015275
0.0094828
0.01015083
0.009743804
0.008490233
0.007024637
0.005806876
0.0047573
0.003465457
0.00171461
-0.000105449
-0.001264223
-0.00141635
-0.000829363
-9.51205E-05
0.000351087
0.000427042
0.000276413
0.000198689
0.000591799
0.001764116
0.003826925
0.006602193
0.009422959
0.011097101
0.010315807
0.006445946
0.00011401
-0.006762037
-0.011910415
-0.013813175
-0.012323063
-0.008562452
-0.004401933
-0.001860155
-0.002137269
-0.005087465
-0.009271589
-0.012706215
-0.013835336
-0.012209745
-0.008655486
-0.004797722
-0.00232901
-0.002235977
-0.004248521
-0.006914268
-0.008296895
-0.007267979
-0.004336785
-0.001397401
-0.000514242
-0.002600977
-0.006945363
-0.011837286
-0.015758641
-0.018015114
-0.018550074
-0.017445739
-0.014890206
-0.011229105
-0.006902116
-0.002324079
0.002245608
0.00669475
0.010767537
0.014153933
0.016702134
0.018416582
0.019154733
0.018365248
0.01524767
0.009503473
0.001993227
-0.005320785
-0.010358787
-0.01177701
-0.009565446
-0.004811304
0.00086154
0.006198922
0.010560918
0.013801983
0.016059954
0.017678961
0.018887248
0.019298932
0.017994775
0.014224049
0.008036747
0.000423459
-0.007088019
-0.012951958
-0.016125366
-0.01629976
-0.013873762
-0.009610951
-0.00410431
0.002220025
0.008906637
0.015092012
0.019690388
0.021858752
0.02138567
0.018668854
0.014315366
0.008790098
0.002447511
-0.004018083
-0.009383783
-0.012268567
-0.011784888
-0.007912029
-0.001535077
0.005837176
0.012509817
0.017032614
0.018412139
0.016214012
0.010913616
0.003955349
-0.002643156
-0.007242445
-0.009320832
-0.009529486
-0.009093609
-0.009021134
-0.009814473
-0.011499482
-0.013808947
-0.016028165
-0.016979624
-0.015655555
-0.011957678
-0.006857957
-0.001774884
0.002093532
0.004247392
0.00493271
0.004632363
0.003518659
0.001517085
-0.001472401
-0.005285843
-0.009684025
-0.014629423
-0.02002847
-0.025211105
-0.028813058
-0.029520859
-0.02695842
-0.021838039
-0.015595228
-0.009752592
-0.00540344
-0.003048367
-0.002722647
-0.003851659
-0.005164273
-0.005060161
-0.00240817
0.002699524
0.008905668
0.014346308
0.017760861
0.019020804
0.018827945
0.018064851
0.017531766
0.017770608
0.018890252
0.020378864
0.021201589
0.020177384
0.016415275
0.009909483
0.001797155
-0.006177554
-0.012483635
-0.016270262
-0.017381773
-0.016177823
-0.013262529
-0.009237598
-0.004757837
-0.000594909
0.002583426
0.004377259
0.004797133
0.004468845
0.004475427
0.005761007
0.008588407
0.012384344
0.016030832
0.018340673
0.018472566
0.016127559
0.01169164
0.006246236
0.00129329
-0.002057189
-0.00385102
-0.005203246
-0.007461968
-0.011280388
-0.016537051
-0.022519179
-0.028189935
-0.032221932
-0.033271616
-0.030522847
-0.024226403
-0.015760736
-0.007084971
-0.000175201
0.003608534
0.004112234
0.002382156
-5.84522E-05
-0.001818399
-0.002045786
-0.000547431
0.002186726
0.00542988
0.008775702
0.012266424
0.015844022
0.019040609
0.021029496
0.020981215
0.018428037
0.013751832
0.008099276
0.002660992
-0.001908799
-0.005469695
-0.00809899
-0.010119244
-0.011811426
-0.012919939
-0.012654014
-0.010219027
-0.00551911
0.000471528
0.006040044
0.009420389
0.009664849
0.007026506
0.002896283
-0.001100761
-0.004013059
-0.005892266
-0.007401808
-0.008918523
-0.010103471
-0.010026229
-0.007658631
-0.002476638
0.00479466
0.011921112
0.016138477
0.015749544
0.011061937
0.004135735
-0.002438574
-0.006707218
-0.007957203
-0.006578911
-0.003643221
-0.0003414
0.002636898
0.00521395
0.007696205
0.010489297
0.013860278
0.017662374
0.021323049
0.024319119
0.026458795
0.027772747
0.028047452
0.026743348
0.023139198
0.016611991
0.006965119
-0.004920348
-0.016956871
-0.026636608
-0.032153846
-0.032859612
-0.029117789
-0.022041172
-0.013247911
-0.004440786
0.002822592
0.00722495
0.007817774
0.004621884
-0.00100375
-0.006856824
-0.010850336
-0.011893706
-0.010019477
-0.005991067
-0.000944876
0.003792887
0.00709187
0.008400466
0.007774882
0.005746757
0.00303144
0.000233424
-0.002246208
-0.004280058
-0.006113766
-0.008156983
-0.010302438
-0.011695718
-0.011365932
-0.009179901
-0.006003549
-0.003371522
-0.002745242
-0.004714964
-0.008581717
-0.012684422
-0.01516812
-0.014598098
-0.010515088
-0.003845766
0.003459468
0.009188088
0.01183205
0.01094493
0.007078977
0.001568161
-0.003682776
-0.006726594
-0.006415597
-0.002929854
0.002446445
0.007954799
0.01199943
0.013741715
0.013273399
0.011442153
0.009161324
0.006976898
0.004930896
0.00291246
0.000794035
-0.001329101
-0.003039643
-0.003662014
-0.002578341
0.000363504
0.004645636
0.009270936
0.013273064
0.015977512
0.016795367
0.015306218
0.011524145
0.006040845
-0.000351253
-0.006876851
-0.012613178
-0.016465748
-0.017614781
-0.016052889
-0.012683624
-0.008943303
-0.005983687
-0.004195371
-0.003125614
-0.001831147
0.000429234
0.003574807
0.006489568
0.007599203
0.005690662
0.000492984
-0.007307064
-0.016174514
-0.024143442
-0.029364831
-0.030554062
-0.027410737
-0.020858534
-0.012721849
-0.005035549
0.000457763
0.002786499
0.001889049
-0.001379263
-0.005697526
-0.009693765
-0.012528552
-0.01401695
-0.014352782
-0.013641071
-0.011982825
-0.009675713
-0.007267594
-0.00521474
-0.00347417
-0.001434324
0.001572666
0.00564315
0.009981382
0.013469054
0.01537872
0.015789066
0.015247898
0.01442212
0.013953053
0.014256233
0.015281292
0.016242117
0.016099623
0.014385708
0.011609102
0.009055441
0.007956993
0.008542162
0.010033774
0.011459708
0.012204498
0.012019988
0.010882198
0.009018729
0.006762579
0.004430846
0.0022605
0.000509064
-0.000556091
-0.000740818
-1.93162E-05
0.001514473
0.003683371
0.005936522
0.007197585
0.006351679
0.003025071
-0.002093761
-0.007531244
-0.011515602
-0.012653607
-0.010431927
-0.00550992
0.000378268
0.005054367
0.00680409
0.005306751
0.001764804
-0.001875474
-0.004119205
-0.00444203
-0.003272066
-0.001462979
5.87685E-05
0.000486563
-0.000522067
-0.002511223
-0.004396214
-0.005286548
-0.005225045
-0.004923683
-0.005110763
-0.006054353
-0.007796581
-0.010221452
-0.012781641
-0.014397169
-0.014022311
-0.011399705
-0.007225695
-0.002718152
0.000859021
0.002537823
0.001988522
-0.000382766
-0.003603223
-0.00631265
-0.007066699
-0.004934573
-0.000185248
0.005602037
0.01028686
0.012227677
0.011153262
0.008163615
0.004981534
0.003175391
0.003809535
0.007057773
0.01215578
0.017693465
0.022266256
0.024860919
0.024887523
0.022098661
0.016891833
0.010604059
0.005252865
0.002557303
0.002810598
0.004843324
0.006816527
0.007215418
0.005520453
0.002273551
-0.001526029
-0.0049803
-0.007539957
-0.009060314
-0.009867142
-0.010677288
-0.012174144
-0.014380406
-0.016481539
-0.017019975
-0.0146573
-0.009009291
-0.001031635
0.007331261
0.013992608
0.01753279
0.017901544
0.016328837
0.014369229
0.012723883
0.010933743
0.007911711
0.002982636
-0.00326874
-0.009110947
-0.012692774
-0.013141714
-0.010733221
-0.006625
-0.002406725
0.000589721
0.001838584
0.001751924
0.00116392
0.000557235
-8.27442E-05
-0.000773897
-0.001178891
-0.001103417
-0.00093716
-0.001313678
-0.002422137
-0.003975092
-0.005694947
-0.007401099
-0.00892472
-0.010063903
-0.010584409
-0.010234174
-0.008775482
-0.006224818
-0.003040918
-4.01383E-05
0.00194923
0.002460797
0.001785273
0.001041984
0.001734636
0.004884651
0.010382029
0.017263856
0.024324091
0.030407119
0.03445314
0.035566897
0.033421977
0.028292495
0.02104657
0.013083476
0.006116377
0.001712305
0.000739646
0.002939271
0.0069399
0.010939567
0.013568702
0.01448628
0.01438206
0.014509563
0.015869066
0.018598296
0.021800125
0.024037916
0.024048408
0.021215653
0.015646976
0.008239451
0.000689917
-0.005068571
-0.007952766
-0.008325213
-0.00767597
-0.007604188
-0.008912144
-0.011042771
-0.012530849
-0.012010771
-0.00915318
-0.004846373
-0.000809026
0.001180232
0.000181235
-0.003552398
-0.008853599
-0.014241728
-0.018333729
-0.02010224
-0.018993834
-0.014843968
-0.008012082
0.000505615
0.009341857
0.017154002
0.022980527
0.026269824
0.026882079
0.02482607
0.020185781
0.013323813
0.005020601
-0.003791394
-0.012353359
-0.020167646
-0.026728306
-0.031356765
-0.033350576
-0.032161452
-0.027844634
-0.021117985
-0.013202105
-0.005486847
0.000756177
0.004759644
0.006547694
0.00700295
0.007276854
0.008144704
0.009366106
0.009728116
0.007684577
0.00246201
-0.005150903
-0.012910641
-0.017989322
-0.01816457
-0.012757864
-0.003000403
0.008404114
0.01824315
0.023968826
0.024440354
0.02027609
0.013332438
0.005790022
-0.000679693
-0.005035266
-0.006840711
-0.006140994
-0.003416741
0.000550218
0.004895245
0.008801557
0.011475977
0.012090747
0.010261322
0.00661992
0.002833243
0.000724774
0.001057076
0.003066892
0.005006319
0.005225624
0.002900155
-0.001687462
-0.007324656
-0.012462327
-0.015944431
-0.017429193
-0.017365282
-0.016722092
-0.016652668
-0.017929043
-0.020390582
-0.02277702
-0.023462874
-0.021136655
-0.015303817
-0.00655274
0.00337879
0.012165785
0.017586511
0.018353086
0.014811622
0.008918245
0.003086372
-0.001215134
-0.003901434
-0.005800926
-0.007904576
-0.01071501
-0.014164784
-0.017867263
-0.021487737
-0.024776336
-0.027100147
-0.027477304
-0.024950247
-0.019160872
-0.010671599
-0.001085431
0.007249734
0.012169491
0.012553231
0.008855943
0.002862036
-0.003217783
-0.007601352
-0.009491907
-0.009086325
-0.006995093
-0.003631768
0.000775889
0.005801419
0.010514398
0.013903952
0.015440741
0.01508949
0.013024273
0.009625566
0.005445297
0.001231145
-0.002130414
-0.003883028
-0.003973597
-0.003094668
-0.002160071
-0.001636354
-0.001469295
-0.001485086
-0.001625169
-0.001837568
-0.00175583
-0.000817108
0.001377594
0.004809008
0.008945652
0.012595298
0.014175016
0.012464582
0.007338044
-9.53365E-05
-0.007764669
-0.013391265
-0.015300182
-0.013114794
-0.00791835
-0.001817496
0.003036851
0.005373562
0.004930831
0.002198708
-0.0020838
-0.007004255
-0.011568374
-0.014805855
-0.015985291
-0.014897335
-0.011915504
-0.007743531
-0.003188833
0.000927578
0.003879434
0.005234335
0.004965732
0.003519888
0.001752125
0.000560592
0.000407395
0.00122996
0.002395266
0.002809574
0.001360625
-0.002379643
-0.007727464
-0.012902712
-0.015940532
-0.015760196
-0.012419458
-0.00673671
0.000161928
0.007230357
0.01385081
0.019823038
0.025108823
0.02950374
0.032708728
0.034194663
0.033337623
0.029591196
0.023046218
0.014697884
0.006510401
0.000781782
-0.000749493
0.002165107
0.008195519
0.015089659
0.020730226
0.023917605
0.024605814
0.023327245
0.020792855
0.017635024
0.014364999
0.01112254
0.007580913
0.003408405
-0.001102561
-0.005105493
-0.007822736
-0.00878592
-0.007745925
-0.004672135
1.54717E-05
0.005502037
0.010649504
0.014253169
0.015397222
0.013762156
0.009531302
0.003231484
-0.004436402
-0.012652307
-0.020520655
-0.027068627
-0.031246326
-0.03204812
-0.029012438
-0.022634415
-0.014168906
-0.005012512
0.003607746
0.010756519
0.015774075
0.018369595
0.018599337
0.016866742
0.013911887
0.010543957
0.007441631
0.004897175
0.002925416
0.001408968
9.23941E-05
-0.001365814
-0.003051355
-0.004530065
-0.005020006
-0.003930872
-0.00128129
0.002241173
0.005677564
0.008174805
0.009228022
0.009017229
0.008422319
0.008650883
0.010522863
0.01405587
0.018400522
0.022090954
0.023624316
0.022099838
0.017822469
0.012207864
0.007106646
0.00392414
0.002976697
0.003616411
0.004711541
0.005443322
0.005530144
0.004827105
0.003099058
0.000177873
-0.003879391
-0.008823453
-0.014294392
-0.019629636
-0.023951542
-0.026336056
-0.026290987
-0.024065616
-0.020546098
-0.016819908
-0.013651747
-0.011048735
-0.008515416
-0.00566853
-0.002610689
0.000315365
0.002865333
0.005085354
0.007093672
0.008866948
0.010281266
0.011062615
0.01073845
0.008825841
0.005188882
0.00022127
-0.005336862
-0.011035289
-0.016652247
-0.021882196
-0.025981849
-0.028036624
-0.027296757
-0.023704331
-0.018275305
-0.012970627
-0.009960158
-0.010406957
-0.013925674
-0.018938089
-0.023565103
-0.026420072
-0.026821318
-0.02477671
-0.020764413
-0.015727751
-0.01086923
-0.007220977
-0.005080874
-0.003832923
-0.002346932
0.000354413
0.00456423
0.009795361
0.015093348
0.019207349
0.020834438
0.019134762
0.01413546
0.006727934
-0.001675053
-0.009255474
-0.014290961
-0.016082115
-0.015484315
-0.014098155
-0.01315087
-0.01313888
-0.014124545
-0.01597383
-0.018372419
-0.020824644
-0.022717716
-0.023373434
-0.022417853
-0.019943897
-0.016527098
-0.013000727
-0.010173378
-0.008402404
-0.007517693
-0.00693033
-0.005885731
-0.00386173
-0.000705023
0.003161519
0.006843283
0.009455557
0.01066861
0.010800236
0.010505404
0.010346427
0.010654909
0.011655509
0.013304708
0.015285887
0.017072332
0.018330456
0.018992974
0.019337803
0.019763406
0.020611023
0.021968923
0.023561274
0.024650033
0.024311896
0.022009549
0.017974178
0.013152001
0.00880542
0.006070836
0.005664291
0.007557417
0.010979087
0.014734023
0.017631386
0.018964928
0.018545054
0.016485938
0.013111425
0.008934581
0.004604166
0.000657546
-0.002718036
-0.005581034
-0.007912981
-0.009365838
-0.009309955
-0.007223541
-0.003182874
0.002164304
0.007698616
0.011917745
0.013541729
0.012249615
0.008794113
0.004608597
0.001177827
-0.00060139
-0.000981705
-0.001106371
-0.002122652
-0.004286252
-0.00670229
-0.007958164
-0.006912226
-0.003322639
0.002139946
0.008434731
0.014518134
0.01959339
0.022983693
0.024118433
0.022754004
0.018937563
0.012961481
0.005307884
-0.003143548
-0.01116135
-0.017594508
-0.021690364
-0.023264783
-0.02257791
-0.020032652
-0.016132493
-0.011400938
-0.006556225
-0.002455927
0.000123908
0.000965368
0.000699279
0.00049341
0.001423458
0.00373592
0.006688416
0.008898907
0.009056813
0.006494104
0.001359697
-0.005484662
-0.012826885
-0.019418161
-0.02433658
-0.027047022
-0.027610991
-0.026420953
-0.023908079
-0.020136386
-0.014936889
-0.008338811
-0.001222851
0.004700183
0.007683726
0.006891135
0.002603648
-0.004230489
-0.012595258
-0.021672217
-0.030670436
-0.038625822
-0.044490242
-0.047428286
-0.046967355
-0.043070568
-0.036258699
-0.027651341
-0.018614259
-0.010156405
-0.002789559
0.003237694
0.007491511
0.009278328
0.008034497
0.003745511
-0.003020215
-0.011255231
-0.019624173
-0.026618677
-0.030852314
-0.031366343
-0.027785213
-0.020313775
-0.009888929
0.001749021
0.012219473
0.019174634
0.021197457
0.018484766
0.012825573
0.006754696
0.002199197
-0.000302378
-0.001306348
-0.001688431
-0.002238538
-0.003424023
-0.005024778
-0.00600525
-0.004831007
-0.000352211
0.00720439
0.015992189
0.023371076
0.027250944
0.027010922
0.023528013
0.018346875
0.012752289
0.007404788
0.00250125
-0.001804433
-0.005122097
-0.007068693
-0.007548677
-0.006799658
-0.005108332
-0.002725211
0.000197899
0.003593823
0.007378038
0.011171888
0.014357232
0.016373684
0.016912442
0.016073281
0.014449347
0.012872036
0.011939416
0.011666263
0.0116888
0.011549415
0.011066755
0.010636927
0.01094054
0.012391042
0.014635418
0.016580091
0.016797469
0.014115182
0.008134712
-0.000437958
-0.010141461
-0.019172547
-0.025864085
-0.028989534
-0.02810156
-0.023591078
-0.016461363
-0.007987987
0.000737613
0.00880059
0.015332398
0.019615334
0.021445777
0.020996784
0.018361225
0.013375306
0.006315338
-0.001650591
-0.008812475
-0.013749629
-0.015862699
-0.015466698
-0.013673081
-0.011816141
-0.010764743
-0.010510431
-0.01041606
-0.009793688
-0.008385311
-0.006258589
-0.003656325
-0.001031312
0.000852283
0.0013874
0.000569542
-0.001017085
-0.002675117
-0.004065134
-0.005237076
-0.006117826
-0.00603748
-0.003930242
0.000675308
0.006853993
0.012600655
0.015724498
0.014723314
0.009486886
0.001626087
-0.006115292
-0.01115399
-0.012177178
-0.009459937
-0.004533756
0.000501461
0.003792844
0.004636123
0.003671921
0.002371082
0.00224711
0.004051002
0.007449441
0.011179057
0.013673997
0.013689467
0.010646026
0.004888928
-0.002053814
-0.007583043
-0.009095316
-0.005461942
0.002260543
0.011401199
0.018951378
0.022831142
0.022464635
0.018600395
0.012681321
0.006240243
0.000351146
-0.004597357
-0.008766225
-0.012412071
-0.015575257
-0.018094608
-0.019616518
-0.019600301
-0.017539582
-0.013232934
-0.007066455
8.83656E-05
0.006865868
0.01177032
0.013747164
0.012550013
0.008821843
0.003855463
-0.000806932
-0.003990188
-0.005293112
-0.005077768
-0.004047354
-0.003085456
-0.002939379
-0.003929916
-0.005849219
-0.008386555
-0.01140864
-0.014674759
-0.017659749
-0.019678878
-0.020410713
-0.020199919
-0.019634556
-0.018863272
-0.017371126
-0.01465715
-0.010772196
-0.00639473
-0.002397847
0.000667436
0.002788966
0.004321208
0.005770427
0.007575232
0.010060592
0.013367124
0.017187471
0.020471574
0.021718027
0.019803597
0.014604476
0.007092678
-0.00093861
-0.007327926
-0.010164802
-0.00841117
-0.002454038
0.0060233
0.014763246
0.021817221
0.026120283
0.02750441
0.026396004
0.023263222
0.018489272
0.012569555
0.006467842
0.001454569
-0.001448952
-0.002100388
-0.001350407
-0.000215507
0.001116538
0.003410427
0.007460998
0.013043861
0.018509713
0.02144551
0.019882921
0.013336714
0.003261514
-0.00744521
-0.01575709
-0.019966638
-0.02020853
-0.017887608
-0.014552814
-0.011107164
-0.007667402
-0.004035261
-0.000208814
0.00344581
0.006412759
0.008215688
0.008505112
0.007089295
0.00393612
-0.000812297
-0.006517258
-0.012210603
-0.017114785
-0.020805968
-0.023026041
-0.023289611
-0.020964942
-0.015784072
-0.008111847
0.001003653
0.010037041
0.017568915
0.022697113
0.025055289
0.02461577
0.021608779
0.016464575
0.009507859
0.000809234
-0.00949218
-0.02055262
-0.030629749
-0.03739071
-0.0388987
-0.03442349
-0.024591357
-0.011128687
0.003662869
0.017463996
0.028358551
0.034989386
0.036671022
0.033443818
0.026055882
0.015949901
0.005105447
-0.004751843
-0.012685764
-0.018460687
-0.022289653
-0.024618389
-0.025843271
-0.025946045
-0.024504536
-0.021101867
-0.015733007
-0.008869698
-0.001502529
0.005130396
0.010046409
0.012785276
0.013365251
0.012013559
0.009082256
0.005028738
0.000425809
-0.004040302
-0.007591243
-0.009217262
-0.007937459
-0.00334197
0.003874196
0.011803569
0.018154239
0.021301203
0.020923563
0.017739395
0.012772104
0.00682161
0.000388081
-0.005832675
-0.011003266
-0.014615925
-0.016650686
-0.017478231
-0.017659318
-0.017843349
-0.01850062
-0.019524503
-0.020017496
-0.018531557
-0.013955501
-0.00630287
0.00298092
0.011539994
0.016960238
0.017519283
0.012921493
0.004564593
-0.00480875
-0.012040062
-0.01483251
-0.012684698
-0.006754383
0.00085061
0.007826059
0.012323857
0.013368403
0.011320797
0.007665638
0.004277317
0.002423429
0.002333396
0.003391217
0.004763139
0.005815069
0.0061084
0.00539246
0.003517908
0.000374582
-0.003902038
-0.00864146
-0.012770341
-0.015441975
-0.016501186
-0.016225837
-0.01493458
-0.012912506
-0.010463867
-0.007902498
-0.00543871
-0.003284314
-0.00167039
-0.000947119
-0.001216364
-0.002016395
-0.002427116
-0.001680135
0.000108663
0.001977379
0.002781638
0.001865186
-0.000592337
-0.003635511
-0.005896159
-0.006148224
-0.003867557
0.000412059
0.005230167
0.00882773
0.010002349
0.008891483
0.006858544
0.005747678
0.006898744
0.010485388
0.015309706
0.01922758
0.020196971
0.017225203
0.010986513
0.003423488
-0.003094509
-0.006564782
-0.006092289
-0.002256686
0.003159492
0.008042209
0.010791514
0.010754953
0.008218047
0.004036225
-0.000783704
-0.005502732
-0.009693759
-0.013033638
-0.01512974
-0.015718494
-0.014764572
-0.012443866
-0.008965885
-0.004480776
0.000857409
0.006635755
0.012079926
0.016282248
0.018677037
0.019122122
0.01762944
0.014196529
0.008924288
0.002297683
-0.004581415
-0.010159032
-0.013015393
-0.012365135
-0.008373551
-0.001867864
0.005704262
0.012368821
0.016103899
0.015685365
0.011378128
0.004865109
-0.00152865
-0.006001021
-0.007943231
-0.007870432
-0.00671032
-0.005369605
-0.004561334
-0.004733856
-0.005927211
-0.007509285
-0.008425363
-0.007884622
-0.00595151
-0.003587551
-0.002034005
-0.001932569
-0.002952491
-0.004152054
-0.004419268
-0.003173245
-0.000817212
0.001503386
0.002664355
0.002049853
-0.000255276
-0.003247972
-0.005141309
-0.00431505
-0.000362541
0.005538868
0.011152832
0.014269768
0.014041739
0.01136202
0.008282662
0.006833712
0.007792827
0.010205334
0.012185121
0.01226461
0.010231187
0.007121317
0.004435013
0.003315368
0.003937846
0.005469283
0.006702087
0.006671256
0.005137733
0.002663187
0.000396651
-0.000686756
-0.000438815
0.000377166
0.000651122
-0.000490416
-0.003393561
-0.007792118
-0.012806997
-0.01722445
-0.020110522
-0.020893692
-0.019475363
-0.016104332
-0.011195226
-0.005375501
0.000384434
0.005043512
0.007812891
0.008495695
0.007507568
0.00560636
0.003545853
0.001921812
0.000936683
0.000356922
-0.000571146
-0.002783403
-0.0064399
-0.010419706
-0.01306704
-0.013354056
-0.01132877
-0.007726656
-0.00336423
0.001033631
0.004886309
0.007705736
0.009190709
0.009263987
0.007908441
0.004977406
0.000372497
-0.005561029
-0.011655941
-0.016256297
-0.017986748
-0.016599247
-0.013021701
-0.008638078
-0.004276189
8.12042E-05
0.004822179
0.009938867
0.014611273
0.017328623
0.016567242
0.011786818
0.004027292
-0.004415359
-0.010869125
-0.013294642
-0.011117125
-0.005379781
0.001641701
0.007476789
0.010598864
0.01107687
0.010339148
0.01038711
0.012638232
0.017277451
0.023010034
0.027738324
0.029521717
0.027451361
0.021767436
0.013735023
0.005150951
-0.002309302
-0.007670882
-0.010768762
-0.011962543
-0.011736173
-0.010341339
-0.007760218
-0.003959676
0.000946755
0.006622276
0.012443661
0.01754595
0.020924584
0.021732214
0.019520115
0.014488536
0.007503078
-9.82741E-05
-0.00684093
-0.011379999
-0.012960147
-0.011754751
-0.00879005
-0.005464356
-0.002814452
-0.001201225
-0.000457347
-0.000177878
0.000124555
0.000701961
0.001247142
0.000939356
-0.001129073
-0.005413347
-0.011422775
-0.017827881
-0.022939484
-0.025540033
-0.025381964
-0.022972453
-0.018942917
-0.01372779
-0.007650701
-0.001147477
0.00519329
0.010657321
0.014510693
0.016094104
0.01517144
0.012138917
0.008098247
0.004303539
0.001647051
0.000425437
0.000558509
0.001902652
0.004246109
0.007140156
0.009836469
0.011803036
0.012807437
0.012766007
0.011777721
0.01024575
0.008707355
0.007429855
0.006397352
0.005521847
0.004746493
0.003952298
0.002770133
0.00068238
-0.002613661
-0.006821659
-0.011028159
-0.013976697
-0.0144501
-0.011737141
-0.006012857
0.001403074
0.008472465
0.013180681
0.014345398
0.012059537
0.007548089
0.002341044
-0.002367601
-0.005994551
-0.008423062
-0.009835181
-0.010658706
-0.011338401
-0.011911042
-0.011573172
-0.009111741
-0.003974018
0.002940568
0.009372384
0.012783347
0.011606212
0.006057498
-0.00182386
-0.009043184
-0.013035839
-0.013003029
-0.010117871
-0.006691224
-0.004796707
-0.005269573
-0.007662915
-0.010968266
-0.01427988
-0.016885567
-0.018080417
-0.017022006
-0.013107342
-0.006647476
0.001098026
0.008426918
0.013752418
0.016060598
0.015391121
0.012792013
0.009711046
0.007227183
0.005812811
0.005499671
0.005930732
0.006408631
0.006170166
0.00465736
0.001920797
-0.001321766
-0.003806267
-0.004371736
-0.002561419
0.001122699
0.005344131
0.008291971
0.008344588
0.005051117
-0.000723431
-0.007283771
-0.012893667
-0.016311003
-0.017218036
-0.016173545
-0.014065559
-0.011479781
-0.00872448
-0.006095022
-0.003829126
-0.001811065
0.000548344
0.003921144
0.008340576
0.012807166
0.015555668
0.014921575
0.010267047
0.002418343
-0.006683558
-0.01487345
-0.020420932
-0.022389264
-0.020626373
-0.015705117
-0.008771314
-0.001393657
0.004691621
0.008264508
0.00933389
0.009088624
0.008715373
0.00825776
0.006805919
0.003535517
-0.001393236
-0.006839443
-0.011248437
-0.013454164
-0.013280143
-0.011584053
-0.009523919
-0.00783511
-0.006586034
-0.005532282
-0.00439433
-0.003049867
-0.001536416
-5.39036E-05
0.001145232
0.001793296
0.001878192
0.001629286
0.001358647
0.001186713
0.001059635
0.000663902
-0.000472873
-0.002541515
-0.005060112
-0.007115584
-0.007835533
-0.006745273
-0.003856526
0.000125102
0.003969269
0.00628457
0.006054399
0.003031995
-0.001998407
-0.007168517
-0.010246003
-0.00974038
-0.005887383
-0.000602673
0.003588621
0.005057589
0.003842877
0.00150911
0.0002451
0.001578965
0.005536721
0.010570657
0.014552233
0.015805647
0.013611162
0.008511604
0.002154994
-0.00342803
-0.006929242
-0.008196357
-0.007611511
-0.005583496
-0.002306085
0.002097181
0.007400038
0.013021762
0.017968979
0.021159675
0.021879947
0.020135843
0.016698059
0.012797901
0.009374838
0.006373737
0.002779546
-0.002291054
-0.008507313
-0.014100882
-0.01670914
-0.014579636
-0.007624367
0.001989797
0.010537737
0.014631345
0.013136735
0.007672169
0.001474857
-0.002432687
-0.002554462
0.000561564
0.004840217
0.007821298
0.007947998
0.005327587
0.001373901
-0.002147438
-0.004058709
-0.004228125
-0.003457429
-0.002762904
-0.002716818
-0.00319841
-0.003663248
-0.003677486
-0.003209383
-0.002428784
-0.001630253
-0.001308442
-0.002051624
-0.004177756
-0.007448691
-0.011155451
-0.014295565
-0.015824967
-0.01504881
-0.012082983
-0.007683891
-0.002703056
0.002241164
0.006489038
0.009197874
0.009726836
0.008303684
0.006065356
0.004383559
0.004032844
0.004810447
0.005925385
0.006668837
0.006837292
0.006479993
0.005416339
0.003195516
-0.000499147
-0.005355152
-0.010415635
-0.014489704
-0.016719894
-0.016735256
-0.014810122
-0.011808219
-0.008761621
-0.006351471
-0.004684557
-0.003521236
-0.002491895
-0.001516724
-0.000945903
-0.001210869
-0.002206331
-0.003448234
-0.004556156
-0.005708023
-0.007332221
-0.009686593
-0.012528713
-0.015208107
-0.016805863
-0.016371856
-0.013349665
-0.007842705
-0.0006843
0.006782533
0.01298889
0.016610379
0.016899965
0.014019087
0.009165435
0.004270083
0.001266679
0.001087252
0.003202089
0.005985384
0.007562694
0.006652504
0.003386013
-0.000553432
-0.002831795
-0.001971919
0.001783662
0.006602362
0.010023659
0.010033563
0.006070992
-0.000648966
-0.007611781
-0.012045291
-0.011930099
-0.006770589
0.002050129
0.011835581
0.019800439
0.02405784
0.024077429
0.020618395
0.015375005
0.01016582
0.006088538
0.003025452
-9.01451E-05
-0.004358574
-0.009980084
-0.015994864
-0.020914514
-0.023492635
-0.023001193
-0.019408927
-0.013467371
-0.006664871
-0.000677281
0.003172508
0.004415107
0.003498974
0.001682233
0.000466181
0.000851527
0.002900523
0.005696931
0.008061529
0.009232613
0.0090883
0.00802609
0.006902804
0.006430259
0.006524843
0.006286217
0.004939134
0.002620035
0.000170756
-0.001790187
-0.00312571
-0.004010421
-0.004592805
-0.004980615
-0.00515094
-0.005093824
-0.004791872
-0.004253059
-0.003496816
-0.002703371
-0.002072492
-0.001558732
-0.000746876
0.000832733
0.003177953
0.005556951
0.006902966
0.006405263
0.004208476
0.001553488
3.42572E-06
0.000347398
0.002256423
0.004871589
0.007325689
0.008866226
0.00911904
0.008276241
0.00711163
0.006532133
0.006885737
0.007493812
0.007056861
0.004711476
0.000695804
-0.003700452
-0.006761451
-0.007205841
-0.004822561
-0.000599737
0.003947628
0.007457084
0.00929497
0.009738076
0.009763397
0.010424417
0.011994503
0.013643328
0.01413932
0.012853685
0.010139173
0.006770119
0.003382974
0.000416451
-0.001960995
-0.003815097
-0.005132903
-0.00550594
-0.004444855
-0.001800948
0.002063022
0.006477421
0.010541746
0.013350252
0.014184913
0.012715195
0.008967112
0.003227306
-0.003963001
-0.011551664
-0.017991296
-0.021690348
-0.021658177
-0.017825892
-0.011220803
-0.003840735
0.001960845
0.004511615
0.003729517
0.000983154
-0.001888734
-0.003702587
-0.004287116
-0.004087781
-0.003714478
-0.003776732
-0.004694309
-0.006343667
-0.008021447
-0.008796371
-0.007952447
-0.005263628
-0.001106268
0.003543229
0.00750623
0.009861303
0.010225242
0.008793905
0.006340451
0.003625136
0.000681684
-0.003071915
-0.008123461
-0.014231971
-0.020384802
-0.025058975
-0.026860514
-0.02511352
-0.020043402
-0.01251244
-0.00371142
0.004852739
0.011658074
0.015712874
0.016984003
0.016227653
0.014322752
0.0116175
0.007971118
0.003180896
-0.002588567
-0.008764361
-0.014475746
-0.018627485
-0.020317577
-0.019328164
-0.016054495
-0.011034744
-0.004538315
0.003137656
0.011185378
0.018315789
0.023267932
0.025158969
0.023438578
0.018151724
0.01028573
0.001630252
-0.005934968
-0.01106354
-0.01323924
-0.012732706
-0.010383417
-0.007283558
-0.004269076
-0.001617621
0.000786697
0.003106547
0.005295897
0.006915387
0.00738622
0.006467627
0.004461879
0.001990278
-0.000456753
-0.002623136
-0.004254881
-0.004872806
-0.003878414
-0.000914943
0.003640879
0.008697079
0.013133157
0.016256727
0.017906619
0.018228374
0.017745122
0.017146517
0.016729372
0.016081682
0.014213982
0.010206553
0.003894851
-0.003735942
-0.010943861
-0.016167443
-0.018485685
-0.017509758
-0.013267179
-0.006234667
0.002565125
0.011558045
0.018983128
0.023278321
0.023546066
0.01983743
0.013040603
0.004723581
-0.003285761
-0.009253117
-0.012071636
-0.011464951
-0.008161097
-0.003644941
0.000512738
0.003410369
0.005125567
0.006538761
0.008668
0.011960724
0.015963069
0.019341651
0.020357186
0.017955814
0.012496654
0.005705717
-0.00019323
-0.00363187
-0.00444282
-0.003702422
-0.002837464
-0.002838375
-0.003852143
-0.005187615
-0.005792375
-0.00478653
-0.001859244
0.002557352
0.007398318
0.011130505
0.012247046
0.009827634
0.004087505
-0.003335866
-0.010094686
-0.014280308
-0.015458459
-0.014706978
-0.013744383
-0.01373041
-0.014403899
-0.014340468
-0.011983363
-0.006820321
2.8638E-05
0.006244789
0.009380832
0.008090859
0.002661406
-0.004931917
-0.011704494
-0.014972218
-0.01376666
-0.009322283
-0.004390319
-0.001686511
-0.002477546
-0.006028111
-0.010235893
-0.012929743
-0.012852181
-0.009947804
-0.005369019
-0.001008147
0.00126599
0.000534582
-0.002633153
-0.006762358
-0.01035002
-0.012455117
-0.012967059
-0.012575181
-0.012607352
-0.014284973
-0.017819534
-0.02198171
-0.024687925
-0.024148576
-0.019845459
-0.012789397
-0.004831388
0.00196699
0.006014082
0.006865391
0.00547591
0.003469144
0.001943701
0.00085553
-0.000550651
-0.002935965
-0.006266584
-0.00968258
-0.011907096
-0.012002054
-0.00983508
-0.006202454
-0.002411172
0.000565576
0.002793466
0.00519923
0.008475626
0.01227515
0.01532903
0.016172737
0.013797698
0.008272055
0.000789267
-0.006789067
-0.012732655
-0.015948134
-0.016013275
-0.013066717
-0.007683458
-0.000762876
0.006669327
0.013550244
0.01885808
0.021783331
0.02197207
0.019482482
0.014789469
0.008840474
0.002956301
-0.001557233
-0.003810067
-0.003714894
-0.00175743
0.001335042
0.004836629
0.008059067
0.010562303
0.012418118
0.014018551
0.015712444
0.017372241
0.018386598
0.018026785
0.016034635
0.01279721
0.009293858
0.006587162
0.00536635
0.005685163
0.007061314
0.008652701
0.009456101
0.008729779
0.006516503
0.003712278
0.001602793
0.001184473
0.002746956
0.005735959
0.009008392
0.011376523
0.012087319
0.010870571
0.007785002
0.003171477
-0.002238596
-0.007245282
-0.010366336
-0.010427141
-0.007224559
-0.001761972
0.004209665
0.008838605
0.010659412
0.009031196
0.004598917
-0.000900282
-0.005390425
-0.007303729
-0.006070606
-0.002133837
0.002940614
0.006841839
0.007561574
0.00463086
-0.000653105
-0.005978339
-0.009171926
-0.009244937
-0.006651129
-0.002845501
0.000556794
0.002580367
0.003266972
0.003444204
0.00402584
0.005466601
0.007537816
0.009398932
0.009893478
0.008008222
0.003589967
-0.00238847
-0.008165641
-0.011883483
-0.012454681
-0.009905891
-0.005242425
-0.000156946
0.003628713
0.005136112
0.004731973
0.003693742
0.00321504
0.003573089
0.00414402
0.003954479
0.002318505
-0.000726914
-0.004648427
-0.008727848
-0.012235163
-0.014535582
-0.015120001
-0.013922151
-0.011378125
-0.008398327
-0.005974471
-0.00473246
-0.004625618
-0.005053736
-0.005425222
-0.005598494
-0.005916238
-0.006821932
-0.008613087
-0.011034052
-0.013239995
-0.014127542
-0.012764451
-0.008819277
-0.002883663
0.003323231
0.00745479
0.007828469
0.004508287
-0.00092973
-0.006425396
-0.010360239
-0.01184762
-0.01088995
-0.008296999
-0.005270794
-0.002666817
-0.000834662
0.000230062
0.000772835
0.001190674
0.001748649
0.002213593
0.00197368
0.000604434
-0.001834622
-0.004827318
-0.007528018
-0.008825214
-0.007674681
-0.003654994
0.002567636
0.009477941
0.015392089
0.019035471
0.019863495
0.018250535
0.015200296
0.011754592
0.008452878
0.005326523
0.002353524
-0.000191252
-0.001667877
-0.001318448
0.001110973
0.005046083
0.009043982
0.011289535
0.010377526
0.006227714
0.000282253
-0.005106464
-0.007812143
-0.006649728
-0.001772256
0.005279953
0.012167723
0.01664443
0.017497667
0.014871047
0.010031472
0.004440898
-0.000732103
-0.004734071
-0.007083362
-0.007500988
-0.005831556
-0.002180839
0.00272677
0.007327288
0.009842408
0.009373449
0.006530309
0.002957369
0.000283699
-0.000591589
0.000265022
0.002063297
0.003726949
0.004273738
0.003154413
0.000502742
-0.002699198
-0.004836626
-0.004366652
-0.000682909
0.005394232
0.011975072
0.017001726
0.019152696
0.018258778
0.014993891
0.010347231
0.005292902
0.000655182
-0.00289062
-0.004990951
-0.005796761
-0.005888346
-0.005825289
-0.005916393
-0.006222627
-0.006524472
-0.006404516
-0.005433571
-0.003319215
-1.05417E-05
0.004071772
0.007844532
0.010026655
0.009943096
0.007787094
0.004345509
0.000402688
-0.003275275
-0.005853077
-0.006511899
-0.004968524
-0.001791474
0.001871449
0.004852479
0.006429254
0.00656741
0.005824816
0.005021895
0.004680011
0.004692858
0.004410177
0.003116137
0.000648174
-0.002413201
-0.005114493
-0.006554826
-0.006297625
-0.004613687
-0.002351379
-0.000407777
0.00060369
0.000559637
-0.000131195
-0.00061541
-0.000162243
0.001301694
0.003013143
0.003720569
0.002198019
-0.002052104
-0.008418564
-0.015288668
-0.020740709
-0.023234579
-0.022344302
-0.018736195
-0.013687007
-0.008455235
-0.00402087
-0.000951843
0.000599238
0.00095081
0.000741945
0.000595173
0.000849272
0.001362285
0.001737571
0.001454676
3.27038E-05
-0.002750593
-0.006591121
-0.010633664
-0.013932006
-0.01584424
-0.016144905
-0.014826775
-0.012023833
-0.008001416
-0.003024757
0.002495532
0.007759901
0.011558246
0.012689878
0.010677009
0.006265014
0.001246228
-0.002579847
-0.004410451
-0.004592927
-0.003917134
-0.002776343
-0.000980797
0.001895212
0.00581689
0.010072797
0.013528781
0.015023178
0.013713724
0.009521304
0.003459632
-0.002564411
-0.006592985
-0.007637212
-0.006119642
-0.003512456
-0.001604345
-0.001704604
-0.004136114
-0.007975732
-0.011454571
-0.012829116
-0.011190785
-0.006655946
-0.000116965
0.006900182
0.012479781
0.015100406
0.01468396
0.012680622
0.011188744
0.011573879
0.013648517
0.01587041
0.016291086
0.013657134
0.008152047
0.001190891
-0.005170055
-0.009278704
-0.010574616
-0.009849687
-0.008495214
-0.007676772
-0.007688549
-0.007968502
-0.007415665
-0.005178622
-0.001325301
0.002969037
0.005961308
0.006278837
0.00368123
-0.000842475
-0.005568623
-0.008807763
-0.009704572
-0.008502441
-0.006367103
-0.004646874
-0.004035264
-0.004294929
-0.004551062
-0.003854128
-0.001661996
0.001816897
0.005459371
0.007644813
0.007174892
0.003883349
-0.001318234
-0.00693391
-0.011592667
-0.014486444
-0.015385714
-0.014198462
-0.010753237
-0.004988377
0.002632835
0.010935511
0.018242619
0.022901963
0.024038949
0.021804314
0.017147322
0.011193187
0.004769024
-0.001686185
-0.007893987
-0.013325526
-0.017067454
-0.018194432
-0.016182743
-0.011166152
-0.003982427
0.003976759
0.011333808
0.017274347
0.021481809
0.023607514
0.022989802
0.019307236
0.013164683
0.00596024
-0.000871059
-0.006439632
-0.010447275
-0.012813588
-0.013529417
-0.012776171
-0.010968583
-0.008572349
-0.006084474
-0.003826234
-0.00192781
-0.000426509
0.000417896
0.000158286
-0.00145949
-0.004276294
-0.007656587
-0.010537359
-0.011732801
-0.010556632
-0.007234579
-0.00281397
0.001274981
0.003845075
0.004442287
0.003471504
0.002074852
0.001541391
0.002761241
0.005734346
0.009235827
0.011215345
0.009901715
0.004732034
-0.003289191
-0.011878776
-0.018305134
-0.020498603
-0.018082563
-0.012650701
-0.006799179
-0.002682554
-0.001201006
-0.002125542
-0.004417505
-0.006651872
-0.007757761
-0.007559709
-0.006603486
-0.005677987
-0.005488552
-0.006454678
-0.008559452
-0.011185695
-0.013209481
-0.013446128
-0.011392312
-0.007654024
-0.003745838
-0.001453074
-0.001912237
-0.005008511
-0.009370508
-0.012896986
-0.013760446
-0.011235851
-0.006013926
0.000319829
0.006087258
0.010189057
0.012200372
0.012252883
0.010687296
0.0079093
0.004078568
-0.000786164
-0.006310897
-0.011467465
-0.014872329
-0.015737663
-0.014409794
-0.011855813
-0.008892234
-0.005896111
-0.00292386
0.000207154
0.003572942
0.00693525
0.009711695
0.011268182
0.011164765
0.009317674
0.00597212
0.001681583
-0.002669601
-0.005973028
-0.007307696
-0.006372509
-0.003647347
-0.000180285
0.002809146
0.004304611
0.003966315
0.002295332
0.000204369
-0.001568691
-0.002896239
-0.00403569
-0.005140884
-0.00606419
-0.006617028
-0.006897515
-0.007087377
-0.007167989
-0.006748648
-0.005309438
-0.002597868
0.001127254
0.005158823
0.008849739
0.012056815
0.015150518
0.018504421
0.021794037
0.024036913
0.024171107
0.021770267
0.017388301
0.012201007
0.007287402
0.00294917
-0.001227673
-0.005698918
-0.010202922
-0.013667197
-0.014723891
-0.012627839
-0.00777772
-0.00163019
0.003865797
0.007002002
0.006914429
0.00384037
-0.001016064
-0.005963442
-0.009520698
-0.010953482
-0.010499511
-0.008966471
-0.007161991
-0.005578581
-0.004448339
-0.003590179
-0.00258032
-0.000926519
0.001718354
0.005331602
0.009366598
0.012936328
0.015219406
0.015653732
0.013960588
0.010097794
0.004467291
-0.002020302
-0.007839117
-0.011308855
-0.011197945
-0.007508208
-0.001514037
0.004919171
0.010282621
0.013796948
0.015277051
0.014817085
0.012594069
0.008912681
0.004345083
-7.37084E-05
-0.003264836
-0.004796755
-0.005047803
-0.004750295
-0.004457282
-0.004290647
-0.004093073
-0.003634015
-0.002815998
-0.001768133
-0.000855748
-0.000422118
-0.000429131
-0.000273418
0.000685108
0.002547829
0.004777164
0.006580093
0.00712688
0.005803077
0.002694917
-0.001214289
-0.004409753
-0.00579736
-0.005360143
-0.004096988
-0.00346937
-0.004540624
-0.007245659
-0.010303873
-0.011906767
-0.010766833
-0.006797409
-0.001171027
0.004217049
0.007359838
0.006937502
0.002948005
-0.003161041
-0.009172237
-0.013082032
-0.013846841
-0.011821397
-0.008638943
-0.006505317
-0.006945316
-0.009749647
-0.01308808
-0.014550036
-0.01256131
-0.007232275
-0.000398676
0.005379352
0.00795437
0.006490273
0.001976095
-0.003244063
-0.006802926
-0.007708888
-0.006536303
-0.004497742
-0.002721896
-0.001945686
-0.002318081
-0.003275697
-0.003875158
-0.003357544
-0.00148369
0.001659366
0.005744729
0.010192853
0.014012077
0.016004123
0.015218012
0.011623983
0.006355436
0.001225419
-0.002353784
-0.003950363
-0.003961335
-0.002989319
-0.001473833
0.000536305
0.003326184
0.007079994
0.011334183
0.014904873
0.016524091
0.015640822
0.01242384
0.007507399
0.001849542
-0.003375271
-0.007081174
-0.008581936
-0.00790154
-0.005581742
-0.002271623
0.001592243
0.005722249
0.010064442
0.014573427
0.018641932
0.021026981
0.020392942
0.016139875
0.008840903
0.000231082
-0.007310587
-0.011703417
-0.012059326
-0.009000951
-0.004227805
0.000216946
0.002886923
0.003313488
0.002019823
0.000156513
-0.001103162
-0.001277771
-0.000839644
-0.000749716
-0.001630143
-0.003439066
-0.005549994
-0.007126446
-0.007433162
-0.00624559
-0.003860599
-0.001141004
0.000673594
0.000444386
-0.002090165
-0.006108243
-0.010349319
-0.013810758
-0.015848568
-0.016002728
-0.013953783
-0.009757939
-0.003973009
0.002531497
0.008667946
0.013516245
0.016475488
0.017199991
0.01544481
0.011329203
0.005589449
-0.000466978
-0.005482071
-0.008675018
-0.009953588
-0.009789525
-0.008834585
-0.007604564
-0.006176703
-0.004174433
-0.000941769
0.003946998
0.010145112
0.016267376
0.020282886
0.02040723
0.015921958
0.007428027
-0.003312474
-0.013937248
-0.022464634
-0.027852496
-0.029782234
-0.028230512
-0.023115537
-0.014591043
-0.00364676
0.0075407
0.01608709
0.019544412
0.016955477
0.009475849
-0.000176534
-0.008926811
-0.014623528
-0.016460877
-0.014883834
-0.011028533
-0.006270322
-0.001826748
0.001690844
0.004346957
0.006443594
0.008128334
0.009256918
0.00963868
0.009170256
0.007920538
0.006020027
0.003692683
0.001396706
-0.000212935
-0.000626761
7.94871E-05
0.001163322
0.001578699
0.000643566
-0.001525495
-0.004023966
-0.005522
-0.005001761
-0.00219577
0.002226232
0.006863578
0.010129643
0.011025328
0.009546617
0.006592836
0.003355945
0.000903828
-0.000167268
0.000208283
0.001584808
0.003191181
0.004281491
0.004604531
0.00452745
0.004684821
0.005273683
0.005714325
0.005022689
0.002675753
-0.000836059
-0.004149656
-0.005851953
-0.005435289
-0.003436819
-0.000929779
0.001226598
0.002748508
0.003882659
0.005149398
0.006902974
0.008993347
0.010472859
0.009910653
0.006259774
-8.88089E-05
-0.007216759
-0.012521491
-0.014099175
-0.011698819
-0.00660065
-0.00088129
0.003603609
0.00594471
0.006296123
0.005428381
0.00420409
0.003337634
0.003210453
0.003757778
0.004394334
0.004156992
0.002015925
-0.002347733
-0.008014905
-0.013010087
-0.015428378
-0.014577339
-0.011329261
-0.007317017
-0.003885765
-0.001432149
0.000590085
0.003141658
0.006778779
0.011052669
0.014478943
0.015258206
0.012227345
0.005559097
-0.003101196
-0.011313192
-0.016873625
-0.018695609
-0.016898834
-0.012396005
-0.006477896
-0.00025029
0.005661448
0.010980417
0.015147837
0.017204382
0.016445888
0.013066075
0.00819706
0.003251179
-0.000497067
-0.002164303
-0.001427436
0.001174453
0.004288393
0.006512215
0.007278845
0.007118263
0.006953024
0.007137858
0.007225699
0.006526998
0.004733863
0.002261992
-0.000113369
-0.001766904
-0.002692191
-0.003413642
-0.004653994
-0.006833441
-0.009692747
-0.012180195
-0.012773447
-0.010181996
-0.004285565
0.003543655
0.011024838
0.016009207
0.017385146
0.015252217
0.010711973
0.005313139
0.000569166
-0.002426476
-0.003238764
-0.002342386
-0.000947447
-0.000417787
-0.001454142
-0.003653179
-0.00576534
-0.006313521
-0.004439773
-0.000471743
0.004006249
0.006997126
0.007208775
0.00461379
0.00033064
-0.003800865
-0.005980471
-0.005145594
-0.001398258
0.004301994
0.010626703
0.015970404
0.018610779
0.017342754
0.012267175
0.004839093
-0.002893831
-0.009146383
-0.012884886
-0.013722224
-0.011724557
-0.007547177
-0.002426367
0.002135557
0.004997001
0.005754474
0.004685838
0.002552799
0.000186593
-0.001724892
-0.002802356
-0.002873921
-0.002013242
-0.000564773
0.000862713
0.001622007
0.001655194
0.001677782
0.002543436
0.004403533
0.006464737
0.007416519
0.006483473
0.004047308
0.001554562
0.000811433
0.002878201
0.007405491
0.012613765
0.016113908
0.016031047
0.011918706
0.005035114
-0.002060236
-0.006536193
-0.00669121
-0.002750318
0.003348449
0.0090578
0.012623942
0.013811728
0.013591726
0.013090275
0.012847631
0.012592088
0.01153796
0.008794971
0.004071926
-0.001769211
-0.006937661
-0.00965501
-0.009147778
-0.006084691
-0.002227462
0.000617017
0.001538825
0.000974641
0.000328184
0.000823051
0.002557199
0.004462421
0.005120227
0.003864084
0.001258446
-0.001368389
-0.00293264
-0.003079309
-0.002353578
-0.001992533
-0.003105274
-0.005678044
-0.008654843
-0.010900449
-0.011725849
-0.010733491
-0.007853949
-0.003575561
0.00091255
0.004392567
0.00627263
0.006773009
0.006380701
0.005505356
0.004403481
0.003026953
0.001057335
-0.001851378
-0.005584261
-0.009504171
-0.012655204
-0.014253978
-0.014106936
-0.012577532
-0.010097739
-0.006837988
-0.002847688
0.001672111
0.006329208
0.010610966
0.01375049
0.014891599
0.013527062
0.009700665
0.004003464
-0.002766813
-0.009684345
-0.015798528
-0.020126053
-0.021836432
-0.020460923
-0.016139981
-0.00972679
-0.002526202
0.004069519
0.008749366
0.010691738
0.009852527
0.006945315
0.003026263
-0.000929187
-0.004246637
-0.006737669
-0.008449709
-0.009489652
-0.009711314
-0.008882221
-0.007018432
-0.004613956
-0.002471606
-0.001054988
-9.36253E-05
0.001286755
0.003901974
0.00791181
0.012561253
0.01638995
0.017737571
0.01558992
0.010144517
0.002649848
-0.005310728
-0.012482782
-0.018094923
-0.021618348
-0.022745646
-0.021246004
-0.016827696
-0.009362307
0.000583783
0.011470146
0.020888021
0.026194571
0.025649814
0.019484242
0.009774261
-0.000600644
-0.009175456
-0.014653029
-0.017098776
-0.017676396
-0.017909188
-0.018593542
-0.019172445
-0.018323596
-0.014959091
-0.008974604
-0.001172627
0.006982152
0.013818321
0.017945383
0.018674915
0.016085281
0.010691475
0.003286836
-0.005114493
-0.013272431
-0.019651311
-0.022621367
-0.021031854
-0.01478278
-0.004844878
0.006949108
0.01814797
0.026236748
0.029550881
0.027903611
0.022387765
0.014744181
0.006798539
0.000131627
-0.004216239
-0.005901996
-0.005407505
-0.003792726
-0.00215584
-0.001078215
-0.000567451
-0.000499309
-0.000824598
-0.001339858
-0.001587851
-0.001013815
0.00049316
0.002379915
0.003850008
0.004534844
0.004437849
0.003780897
0.00273453
0.001462382
-6.27917E-05
-0.002063294
-0.004529917
-0.006947028
-0.008385432
-0.00813369
-0.006054609
-0.002555964
0.001768831
0.006186391
0.009801674
0.011809242
0.011949539
0.010860083
0.009804671
0.009749803
0.010605768
0.011192649
0.009937899
0.005994438
-0.000152075
-0.006825196
-0.012107019
-0.014699862
-0.014410865
-0.012134908
-0.009355734
-0.007288588
-0.006206412
-0.005461033
-0.004001323
-0.001075802
0.003323559
0.008284106
0.012204549
0.013487988
0.011072374
0.004912851
-0.003653505
-0.01204584
-0.017370217
-0.017750319
-0.013038944
-0.00489059
0.00405212
0.011268017
0.015299533
0.015943637
0.013998859
0.010775619
0.007546972
0.005119532
0.003772286
0.003232668
0.002883074
0.001940229
-0.000130825
-0.003212809
-0.006406665
-0.008481036
-0.008666509
-0.006918551
-0.003900213
-0.000589773
0.002134695
0.004058545
0.005600097
0.007183562
0.008695942
0.009488585
0.008789081
0.006044915
0.001293396
-0.004597735
-0.009988164
-0.012994671
-0.012439477
-0.008613669
-0.003148405
0.001860105
0.00503999
0.006279645
0.006760005
0.008144666
0.011185804
0.015056573
0.017824932
0.017587214
0.013491946
0.0062715
-0.001925189
-0.008331046
-0.010668721
-0.008375742
-0.00299227
0.002586685
0.00586126
0.006004983
0.003913536
0.001492251
0.000621886
0.002298009
0.006179647
0.010869182
0.014589272
0.015948294
0.014534672
0.011067716
0.006927378
0.003450252
0.001381288
0.000584792
0.000260735
-0.000567128
-0.002375142
-0.004851829
-0.007083999
-0.008102904
-0.007248597
-0.004406688
-0.000112993
0.004334273
0.007105685
0.006630998
0.002463789
-0.004178394
-0.010911467
-0.015475104
-0.016788949
-0.015199756
-0.01187374
-0.00809932
-0.00469451
-0.001842645
0.000588864
0.002827137
0.005070067
0.007504413
0.010114384
0.012599475
0.014171164
0.013988633
0.01145724
0.006577896
-9.90215E-06
-0.007173982
-0.013555964
-0.017905167
-0.019423006
-0.017639986
-0.012400397
-0.004066246
0.006167077
0.016498088
0.024993891
0.030066577
0.030885929
0.027556164
0.020863289
0.012025653
0.002445746
-0.006333009
-0.01295892
-0.016703579
-0.017609754
-0.016118463
-0.012806362
-0.008220027
-0.002996656
0.002201022
0.006770869
0.010184457
0.012126507
0.012315942
0.01054834
0.006879745
0.001833981
-0.003847429
-0.009520328
-0.014545111
-0.018041134
-0.019012776
-0.016943599
-0.012033262
-0.005039079
0.003067363
0.01125854
0.018298438
0.022792169
0.023676077
0.020697672
0.014660409
0.007216536
4.49077E-05
-0.005918433
-0.01064731
-0.014364294
-0.016927107
-0.017793243
-0.016376303
-0.01234072
-0.005967194
0.001521
0.008232341
0.012411326
0.013217189
0.010925654
0.00661606
0.001545351
-0.003111694
-0.006506601
-0.008440407
-0.009465308
-0.010410879
-0.011601663
-0.012385741
-0.011548188
-0.008166717
-0.00237231
0.004533981
0.010568194
0.014028085
0.014109074
0.011246879
0.006894624
0.002832114
0.000181513
-0.001103375
-0.00194821
-0.003417288
-0.006001943
-0.009482655
-0.013091032
-0.015840176
-0.016992473
-0.016284725
-0.013933399
-0.010232471
-0.005277381
0.000856555
0.007638502
0.013799095
0.017506232
0.017087056
0.012123244
0.004032593
-0.004547145
-0.011119689
-0.014392713
-0.014481409
-0.012490061
-0.00982458
-0.007641119
-0.006394186
-0.00574152
-0.004851994
-0.002868195
0.000293649
0.003635615
0.005488272
0.004705799
0.001368008
-0.003348664
-0.00758551
-0.00938801
-0.007434824
-0.001880971
0.00536244
0.011256784
0.013077915
0.009963603
0.003268267
-0.004167737
-0.009456946
-0.010907824
-0.008459453
-0.003317767
0.002865413
0.008622242
0.012839338
0.014771698
0.014055384
0.010704582
0.005422437
-0.000340604
-0.004804679
-0.006791638
-0.006289597
-0.004365475
-0.002416731
-0.001403496
-0.001215396
-0.000900169
0.000468167
0.00301899
0.006071691
0.008615822
0.009753612
0.008912686
0.00605991
0.001780184
-0.002827828
-0.006343014
-0.007521649
-0.005989519
-0.002508327
0.001513926
0.004786735
0.006640732
0.007058305
0.00657982
0.006058994
0.006315985
0.007685233
0.009809815
0.01179062
0.012532947
0.011231735
0.007780035
0.002956091
-0.001776374
-0.004933777
-0.005628679
-0.00395047
-0.000793819
0.002571163
0.004915634
0.005406859
0.003834794
0.000557971
-0.003519738
-0.007135018
-0.00897183
-0.008206968
-0.004795199
0.000497757
0.006174883
0.01041976
0.011733926
0.009527501
0.004365527
-0.002206106
-0.008273558
-0.012580261
-0.014987843
-0.016151059
-0.016593629
-0.016286753
-0.01486976
-0.01198048
-0.007540707
-0.002034335
0.00340759
0.007368448
0.008954911
0.008367388
0.00688252
0.00583246
0.005339681
0.004113836
0.000534097
-0.00595007
-0.014322063
-0.022487866
-0.028121365
-0.029541997
-0.026202598
-0.018956298
-0.009754352
-0.000841887
0.006103156
0.010413337
0.012261551
0.012156957
0.010599024
0.007852716
0.003961445
-0.00095794
-0.006087903
-0.009965258
-0.011237243
-0.009560639
-0.005491011
-0.000108448
0.005377744
0.00971212
0.011751376
0.01073188
0.00659197
0.000219674
-0.006837672
-0.013005917
-0.017377387
-0.019631823
-0.01961587
-0.017338038
-0.013155841
-0.007768087
-0.002058255
0.002898598
0.005864853
0.005932084
0.003090766
-0.001694583
-0.006871008
-0.010891282
-0.012733181
-0.012241153
-0.010129904
-0.007522558
-0.005393003
-0.004158115
-0.003783207
-0.003915528
-0.0040107
-0.003485482
-0.002131222
-0.000274012
0.001431714
0.002366475
0.002111148
0.000476832
-0.002234895
-0.005188195
-0.00730662
-0.007878406
-0.006810844
-0.004482538
-0.001422987
0.001948259
0.005258642
0.008068005
0.009765431
0.009800117
0.008051303
0.005026436
0.001720011
-0.000999479
-0.002867178
-0.003993461
-0.004223952
-0.002936978
0.000430042
0.005733973
0.011897457
0.017362134
0.020721928
0.02117483
0.018605968
0.013602759
0.007326278
0.000947718
-0.004712549
-0.009083702
-0.011734249
-0.012404849
-0.011352918
-0.00921774
-0.006895964
-0.005132056
-0.004193174
-0.003667957
-0.002790952
-0.001013285
0.00156393
0.00417535
0.005963294
0.006671524
0.00663202
0.006370213
0.006076449
0.005374105
0.003630803
0.000641263
-0.003042
-0.006394299
-0.008462086
-0.008541896
-0.006304318
-0.001949922
0.003510737
0.008521869
0.011615413
0.011928445
0.009255632
0.00409457
-0.002244965
-0.007719273
-0.010313079
-0.009120688
-0.005029008
-0.0003027
0.002718849
0.002795018
0.000315279
-0.003219497
-0.006108405
-0.007227998
-0.00649429
-0.004731239
-0.003102597
-0.002555808
-0.00336028
-0.005046411
-0.006699728
-0.0073358
-0.006300191
-0.003616938
-5.17037E-05
0.003328537
0.005644426
0.006414532
0.005609256
0.003679624
0.001498143
-6.95332E-05
-0.000800352
-0.001254324
-0.002229069
-0.004055177
-0.006256141
-0.007888371
-0.008010844
-0.006117559
-0.002247163
0.002746197
0.00729624
0.009915474
0.009918366
0.007674152
0.004114488
7.20009E-05
-0.004211577
-0.008886284
-0.013809898
-0.018105896
-0.020573646
-0.020305151
-0.017218674
-0.012098133
-0.006013766
0.000346111
0.006685271
0.012838047
0.018433864
0.022907948
0.025453685
0.025258254
0.021687346
0.014769494
0.005490093
-0.004250343
-0.012312033
-0.017225419
-0.018481933
-0.016300236
-0.011327484
-0.004714526
0.001979097
0.007180359
0.009997483
0.010531906
0.009545491
0.007641873
0.004792951
0.000631093
-0.004865592
-0.01105418
-0.016753736
-0.020667971
-0.021800997
-0.019852845
-0.015372228
-0.009431208
-0.003059983
0.002986006
0.008183576
0.012067301
0.014216505
0.014338496
0.012589148
0.009785458
0.007139408
0.005611986
0.005150092
0.004597574
0.002716599
-0.000639073
-0.004346317
-0.006686027
-0.006454786
-0.003348395
0.002124148
0.008799359
0.014808949
0.018077263
0.017521642
0.013802571
0.009012404
0.005388987
0.004075036
0.004442561
0.004410498
0.002064098
-0.002976045
-0.009382705
-0.014899676
-0.017390334
-0.015686003
-0.010252375
-0.002997832
0.003958346
0.009401393
0.013060834
0.015066901
0.015567119
0.014664582
0.012272255
0.008038886
0.00182525
-0.005628523
-0.012506281
-0.016843922
-0.017564889
-0.014928956
-0.010340054
-0.005567926
-0.001955375
8.25965E-05
0.00078938
0.000629813
9.89228E-05
-0.000323895
-0.000360562
-0.000253989
-0.000625261
-0.002071054
-0.004653193
-0.007863482
-0.010804365
-0.012654186
-0.012931997
-0.011827179
-0.009998448
-0.007982904
-0.00557136
-0.002015975
0.00296957
0.008535734
0.013017045
0.014664584
0.012522072
0.006923364
-0.000672634
-0.008328423
-0.014447048
-0.018309468
-0.019962679
-0.019764197
-0.018008853
-0.015088205
-0.011513177
-0.007697917
-0.003694238
0.000585326
0.004856807
0.008138502
0.009215593
0.007403349
0.002855128
-0.003607362
-0.010556368
-0.016242594
-0.019347163
-0.019591089
-0.017565856
-0.014027706
-0.009490243
-0.004396035
0.000708181
0.005342902
0.009139642
0.011738692
0.012662905
0.011607546
0.008761836
0.004691191
-1.558E-05
-0.004896853
-0.009363069
-0.012602853
-0.013848664
-0.012642893
-0.008893845
-0.002842931
0.004854718
0.012925566
0.019656072
0.023345278
0.022985411
0.018707614
0.011755129
0.004102818
-0.002183994
-0.005745373
-0.006455583
-0.005226098
-0.003226558
-0.001364158
3.1798E-05
0.001144537
0.002580049
0.004904179
0.007958325
0.01062616
0.011410667
0.009286998
0.004280204
-0.002475725
-0.008982695
-0.013327028
-0.014555978
-0.013027539
-0.009912477
-0.006338625
-0.002884301
0.000341672
0.003296846
0.005784453
0.007453242
0.007940774
0.006943706
0.004331218
0.000327751
-0.004487575
-0.009350058
-0.013383232
-0.01566497
-0.015582323
-0.013218366
-0.009444429
-0.005489941
-0.0022356
4.70862E-06
0.001291309
0.001567034
0.00078253
-0.000700729
-0.002026189
-0.002245173
-0.000870789
0.001704174
0.004332129
0.005559577
0.004313979
0.000544376
-0.004628517
-0.009195793
-0.011037905
-0.008972045
-0.003329925
0.004122834
0.010863348
0.014425371
0.013457639
0.00831558
0.001152143
-0.005080657
-0.008024162
-0.006937116
-0.002574264
0.003507424
0.009638251
0.014388484
0.016765393
0.016290491
0.013326324
0.009177798
0.005598863
0.003995326
0.004758262
0.007231524
0.009937472
0.011344563
0.010625843
0.008049379
0.004577393
0.001402702
-0.0005447
-0.000822938
0.000437807
0.002542207
0.004582853
0.005763359
0.005592603
0.004072194
0.001789654
-0.000378068
-0.001799235
-0.002529891
-0.003058266
-0.003569994
-0.003671484
-0.002998157
-0.001544123
0.000502038
0.003100341
0.006120659
0.008963801
0.010767589
0.010927961
0.009324048
0.006191696
0.001924763
-0.003035464
-0.008196475
-0.01286037
-0.016235096
-0.017559325
-0.016502306
-0.013150757
-0.007928404
-0.001519389
0.005149342
0.011047859
0.015116734
0.016372179
0.01428009
0.009156229
0.002268515
-0.004699278
-0.01022085
-0.013127688
-0.012711241
-0.009021879
-0.002996983
0.003548099
0.008471605
0.010244775
0.008807497
0.005558349
0.002489645
0.001220659
0.002423219
0.005507074
0.008774742
0.010149553
0.008011108
0.002179927
-0.005751211
-0.012956989
-0.016721774
-0.015614386
-0.009955405
-0.001416403
0.007622068
0.014824207
0.018496068
0.018076622
0.014224372
0.008278749
0.001602255
-0.004769343
-0.010070381
-0.013693317
-0.015311308
-0.014733259
-0.011906607
-0.00703861
-0.000609148
0.006535876
0.013095894
0.017605413
0.018901217
0.016525696
0.01084525
0.003034282
-0.005160695
-0.011972667
-0.016245753
-0.017660495
-0.016569699
-0.013606066
-0.009412093
-0.004545112
0.000594807
0.005618088
0.010048226
0.013394851
0.015183275
0.015114171
0.013248292
0.010135477
0.006637902
0.003502872
0.001022275
-0.000924059
-0.002545263
-0.003940579
-0.004973081
-0.005235797
-0.003830151
0.000262654
0.007071738
0.014912092
0.020860552
0.022224179
0.018042679
0.009476487
-0.000680771
-0.009190277
-0.013615595
-0.013069714
-0.008420859
-0.00162687
0.00512103
0.010124666
0.012502752
0.012143737
0.009394376
0.004669404
-0.00135239
-0.007562763
-0.012444518
-0.014619468
-0.013431146
-0.009299694
-0.003637019
0.00170497
0.005044905
0.005455252
0.003099752
-0.000742915
-0.004111754
-0.005209024
-0.00324658
0.001089671
0.006073932
0.009696333
0.010366771
0.007333606
0.001130352
-0.00652303
-0.013251021
-0.017045783
-0.016896442
-0.013068923
-0.00693167
-0.000470411
0.004625455
0.007509009
0.008174095
0.007061997
0.004857661
0.002166166
-0.000595396
-0.003242783
-0.005518363
-0.0068655
-0.00670288
-0.004995817
-0.002343772
0.000479133
0.003068763
0.005357618
0.007239394
0.008411977
0.008416153
0.00685715
0.003809533
-3.74178E-05
-0.003501376
-0.005387116
-0.005069643
-0.002983711
-0.000548134
0.000665614
-0.000125529
-0.002316161
-0.004302691
-0.004377415
-0.001620883
0.003430127
0.009062075
0.013225965
0.014597566
0.012949385
0.00874171
0.002833129
-0.003647719
-0.009418198
-0.013210656
-0.014134549
-0.01212072
-0.008033429
-0.003241549
0.001085547
0.004465252
0.006911696
0.008527707
0.009144885
0.008429697
0.006251695
0.002934349
-0.000876578
-0.00457879
-0.007824354
-0.010480574
-0.012520579
-0.013872267
-0.014245141
-0.01317581
-0.010436673
-0.006418165
-0.00198535
0.00205141
0.005053313
0.006516928
0.006196616
0.004337588
0.001582929
-0.001307744
-0.003777688
-0.005395358
-0.005698916
-0.0045524
-0.002659115
-0.001316364
-0.001463993
-0.002927287
-0.004820356
-0.006268286
-0.006577355
-0.005221275
-0.002042032
0.002388695
0.006925943
0.010393271
0.01213748
0.012286286
0.011466932
0.010403115
0.009628242
0.009137388
0.008302938
0.006296385
0.002731258
-0.001794214
-0.005837719
-0.007872853
-0.007366636
-0.005033455
-0.00252984
-0.001543799
-0.002694543
-0.005151692
-0.007080091
-0.006805813
-0.003658312
0.001642782
0.00734571
0.011487708
0.012542638
0.009987103
0.004399313
-0.002563506
-0.008831531
-0.012805827
-0.013695892
-0.011359448
-0.006176919
0.000557387
0.006741211
0.010383043
0.010666902
0.008074539
0.003827841
-0.000786649
-0.004830154
-0.007700324
-0.00900496
-0.008761352
-0.007596581
-0.006367899
-0.005554221
-0.005069955
-0.004497474
-0.003614371
-0.002651403
-0.002141977
-0.002686624
-0.004516156
-0.007112584
-0.009146808
-0.00915018
-0.006380267
-0.001169638
0.004912641
0.009464448
0.010367464
0.007126986
0.001058998
-0.005561291
-0.010559842
-0.012672913
-0.011899862
-0.009317618
-0.00642989
-0.004394274
-0.003510527
-0.003220084
-0.002529412
-0.000755976
0.0020786
0.005378655
0.0082287
0.009804189
0.009790967
0.008192352
0.005159455
0.000937809
-0.00379503
-0.007785435
-0.009760885
-0.009210723
-0.006846015
-0.003898655
-0.001322834
0.000677187
0.002444092
0.004463543
0.00699515
0.009899633
0.012818622
0.015206078
0.016385086
0.015664813
0.012674096
0.007766059
0.002152898
-0.002507733
-0.004825605
-0.004335237
-0.001638231
0.001771181
0.004045908
0.00376387
0.000777919
-0.003517808
-0.006810903
-0.007365398
-0.005102074
-0.00120759
0.002812469
0.005694363
0.006438776
0.004516157
0.00022926
-0.005038483
-0.009268746
-0.01076239
-0.008818894
-0.003860914
0.002772117
0.009211751
0.013522361
0.014361518
0.011707063
0.006942052
0.002102477
-0.001233497
-0.002569665
-0.002407476
-0.001687044
-0.001226436
-0.001355118
-0.001860851
-0.002252087
-0.002084276
-0.001257267
-0.000104754
0.000620712
3.72044E-05
-0.002265462
-0.005676266
-0.008865463
-0.010630174
-0.010612938
-0.009105857
-0.006489408
-0.00316607
0.000275673
0.003039537
0.004504116
0.004432388
0.002934245
0.000233756
-0.003326821
-0.007093159
-0.010066534
-0.011200579
-0.009955197
-0.006800631
-0.003133748
-0.000439255
0.000562683
0.000256022
-3.26009E-05
0.001461098
0.005713042
0.011860574
0.017367108
0.019471296
0.016830975
0.010003264
0.000996749
-0.007675324
-0.013877776
-0.016406173
-0.015188091
-0.011229696
-0.006191586
-0.001893018
0.00042662
0.000742758
0.000252228
0.000674617
0.003205044
0.007611628
0.012237034
0.014765053
0.013461163
0.00808706
3.49506E-05
-0.008176457
-0.013703222
-0.014342185
-0.009546023
-0.001071256
0.007728265
0.013517853
0.01449356
0.010986887
0.005121609
-0.00040066
-0.003529638
-0.003659871
-0.001700906
0.000672472
0.001962549
0.001655191
0.000226099
-0.0014383
-0.002703595
-0.003507264
-0.004344762
-0.00584847
-0.008187481
-0.010640882
-0.01185709
-0.010722509
-0.007350992
-0.003112429
0.000297787
0.001749947
0.001137317
-0.000742428
-0.002638501
-0.003513151
-0.00280835
-0.000477046
0.003080531
0.006925981
0.009729082
0.010152916
0.007387125
0.001735747
-0.005425335
-0.012103486
-0.016434809
-0.017123391
-0.013794374
-0.007076608
0.00146309
0.009586928
0.014821055
0.015284927
0.01050755
0.001833228
-0.008101089
-0.016179803
-0.019989713
-0.018713123
-0.013271787
-0.005657429
0.001965011
0.007847951
0.011039504
0.011581741
0.010239688
0.007906725
0.005241139
0.002569078
-2.8687E-05
-0.002334457
-0.003860272
-0.00409178
-0.002888365
-0.000751421
0.001361167
0.002281686
0.001194156
-0.001805982
-0.005286052
-0.007177089
-0.005940539
-0.001520037
0.004534782
0.009644351
0.011284341
0.008145245
0.000798473
-0.008588679
-0.016901202
-0.021276901
-0.020385979
-0.014986073
-0.007286496
0.000362442
0.006367642
0.010152554
0.011906239
0.012012438
0.010663211
0.007917705
0.004161215
0.000161654
-0.003373927
-0.005898525
-0.006977972
-0.006348912
-0.004092331
-0.0006637
0.003283082
0.007257699
0.010827216
0.01343933
0.014212382
0.012315082
0.007570628
0.000878236
-0.006065524
-0.01155771
-0.014566732
-0.014864454
-0.012840666
-0.00915066
-0.004414503
0.000819409
0.005806985
0.009501271
0.010695051
0.008503346
0.002991943
-0.004387534
-0.011303779
-0.015481051
-0.015712077
-0.012320115
-0.006899442
-0.00156998
0.001892479
0.002709424
0.001215246
-0.001357522
-0.003325262
-0.003428034
-0.001578641
0.00110643
0.003166829
0.003578779
0.002004679
-0.001263796
-0.005513921
-0.009773412
-0.013161467
-0.015179686
-0.015494003
-0.013785925
-0.009909001
-0.004095487
0.003025771
0.010412689
0.016557545
0.019801558
0.019102324
0.014729571
0.008350801
0.002287471
-0.001576769
-0.002718522
-0.00206607
-0.001208553
-0.001284082
-0.00240908
-0.003968833
-0.00519152
-0.005226206
-0.003285388
0.000970463
0.00692952
0.013269216
0.018435952
0.021013111
0.020108703
0.015701475
0.008568762
-4.76405E-05
-0.008683046
-0.015708063
-0.019569949
-0.019466266
-0.015977363
-0.010681997
-0.005079005
0.000185424
0.005150149
0.009787068
0.013587772
0.015712029
0.01546446
0.012527695
0.007099363
-9.38936E-05
-0.007980604
-0.01539723
-0.021372239
-0.025187768
-0.026453704
-0.025011071
-0.02102377
-0.015165451
-0.00867593
-0.003039163
0.000709351
0.002373592
0.002675011
0.002831958
0.004039123
0.006895431
0.010883802
0.01444277
0.015700408
0.013446878
0.007692616
-0.000109467
-0.007529466
-0.012175536
-0.012756423
-0.009472319
-0.003685943
0.002848328
0.008634812
0.012623024
0.014238019
0.013431139
0.010836103
0.007596589
0.00493159
0.003545429
0.003425847
0.00388517
0.00392858
0.002568701
-0.000615681
-0.005263142
-0.010268599
-0.013962459
-0.014590449
-0.011108988
-0.003875643
0.005106088
0.0129739
0.017449269
0.017895854
0.015136968
0.010536184
0.005273313
0.000293443
-0.00353793
-0.005438817
-0.00497746
-0.002205353
0.002164245
0.006816845
0.010325392
0.011850245
0.011450605
0.00961331
0.006799289
0.003285925
-0.000639177
-0.004465573
-0.007455059
-0.008960266
-0.008824626
-0.007654985
-0.006427962
-0.005716146
-0.004975426
-0.003151567
0.000351893
0.005109942
0.009908245
0.013307862
0.014091245
0.01175705
0.006693515
0.000141688
-0.006253036
-0.010965589
-0.012989752
-0.01188017
-0.00795068
-0.002331095
0.003337254
0.007529408
0.009344598
0.008740803
0.006689129
0.004938604
0.005089393
0.00759809
0.011403451
0.014552878
0.015207043
0.012540652
0.007227032
0.001246774
-0.003132515
-0.004469165
-0.002612386
0.001419503
0.005915963
0.008962243
0.009306965
0.006873048
0.002901111
-0.000627883
-0.001956502
-0.000328556
0.003589157
0.007984716
0.010860188
0.01081148
0.007517851
0.001714132
-0.004932171
-0.010260027
-0.01240725
-0.010708701
-0.006104921
-0.000727126
0.002914221
0.002950672
-0.000837827
-0.006823651
-0.012186193
-0.014184394
-0.011438674
-0.004728564
0.00326183
0.009434788
0.011833594
0.010418691
0.006691217
0.002637543
-0.000321698
-0.001765026
-0.002010452
-0.001613649
-0.000928813
-0.000169626
0.000558996
0.001257964
0.00212624
0.003363431
0.005045386
0.007032879
0.009039642
0.010476705
0.010737278
0.009513037
0.007025001
0.0038001
0.000350597
-0.002902457
-0.005498293
-0.006920689
-0.006664125
-0.004467173
-0.00060368
0.00423097
0.008994482
0.012623841
0.014435924
0.014489397
0.013440781
0.011953663
0.010216409
0.007947782
0.004932815
0.001311055
-0.002586856
-0.006533798
-0.010374754
-0.013692741
-0.015773535
-0.015959544
-0.014147565
-0.011073771
-0.0079131
-0.005555938
-0.004177055
-0.003355505
-0.00245436
-0.000902048
0.001691598
0.005136178
0.008373605
0.00967942
0.007871992
0.003233896
-0.002418663
-0.006804107
-0.008463583
-0.007184265
-0.003804508
0.000225883
0.003192834
0.003800967
0.001834777
-0.001825734
-0.005611875
-0.007955437
-0.007951529
-0.005606145
-0.001695871
0.002673085
0.006265295
0.008197068
0.008361506
0.007531394
0.00687439
0.007271567
0.0089236
0.01104502
0.012381184
0.011954725
0.009449935
0.005158006
-0.000163481
-0.005213687
-0.008386826
-0.008578134
-0.005675576
-0.000566166
0.005341989
0.010595283
0.013984998
0.01490659
0.013441422
0.010328768
0.006576669
0.003045854
1.97552E-05
-0.002772426
-0.005716413
-0.008838916
-0.011693619
-0.013544886
-0.013763282
-0.01195741
-0.008246369
-0.003480826
0.000903544
0.00368122
0.004540238
0.003929968
0.002628491
0.001347408
0.0005636
0.000271606
-4.11571E-05
-0.000951562
-0.002548517
-0.004246479
-0.0051761
-0.004793375
-0.003396134
-0.001971808
-0.001430158
-0.001836918
-0.00229651
-0.001578219
0.00108635
0.005517717
0.010290807
0.013293351
0.012915442
0.009081604
0.003396448
-0.001788166
-0.004615139
-0.00451065
-0.002187746
0.000907568
0.003294919
0.003903642
0.002619881
0.000392742
-0.0012192
-0.001153414
0.000648445
0.003590183
0.006804324
0.009212815
0.009666624
0.007557672
0.00326906
-0.001880175
-0.006249025
-0.008524662
-0.008297864
-0.006313045
-0.003942343
-0.002525081
-0.002668855
-0.004151579
-0.006036458
-0.007297897
-0.007383808
-0.006479879
-0.005263507
-0.004490937
-0.004401116
-0.004507049
-0.003882861
-0.00193803
0.001066815
0.00422277
0.006445464
0.006817587
0.004928046
0.001197089
-0.003240116
-0.006943932
-0.00872577
-0.007920332
-0.004675784
-7.83151E-05
0.004153022
0.00653577
0.006653427
0.005138587
0.003271264
0.002276233
0.002638297
0.0038089
0.004730383
0.004648056
0.003567591
0.002139891
0.00116841
0.001060978
0.001587051
0.002036311
0.001618632
-6.31854E-06
-0.002327775
-0.004236264
-0.004856761
-0.004092327
-0.002487771
-0.000432508
0.002133252
0.005161333
0.008002762
0.009545761
0.008899464
0.006053968
0.002017419
-0.00182145
-0.004444057
-0.00572691
-0.006348263
-0.007013348
-0.007688495
-0.007472294
-0.005334759
-0.000874431
0.005245426
0.011391029
0.015612888
0.016452902
0.013624106
0.008260438
0.002430595
-0.001923854
-0.003941486
-0.004086921
-0.00356149
-0.003387363
-0.00387618
-0.004525849
-0.004321959
-0.002256901
0.002077852
0.008106766
0.014351933
0.018799307
0.019803386
0.016981977
0.011461901
0.005202816
-0.000206671
-0.004150346
-0.006858702
-0.008918619
-0.010748152
-0.012286226
-0.013112913
-0.012662477
-0.010356224
-0.005945786
0.000220961
0.00715455
0.013462183
0.017900672
0.019595208
0.018042629
0.013199468
0.00559073
-0.003702214
-0.013155366
-0.021150683
-0.026333584
-0.027853028
-0.025349146
-0.019053876
-0.010044469
-0.000168926
0.008519686
0.014616096
0.017821137
0.01878967
0.018459721
0.017492521
0.016179049
0.014299252
0.011219089
0.006350824
-0.000370635
-0.008078828
-0.014995556
-0.019139158
-0.019213828
-0.015223098
-0.008394795
-0.000773956
0.005539942
0.009249648
0.010458097
0.010246767
0.009863719
0.009958836
0.010269457
0.00992875
0.008114631
0.004647781
0.000115885
-0.004476069
-0.008127589
-0.010169951
-0.010482823
-0.009509416
-0.008017697
-0.006668041
-0.005732102
-0.005151321
-0.004646015
-0.003912359
-0.002759205
-0.001196615
0.000521901
0.001892914
0.002360855
0.001555099
-0.00026223
-0.002076186
-0.002677305
-0.001429567
0.001458
0.005301899
0.00927207
0.012428936
0.013928148
0.013395008
0.011135323
0.008023792
0.005048008
0.002988785
0.002169698
0.002471543
0.003514644
0.004680646
0.005222618
0.004636059
0.003052059
0.001074521
-0.00057912
-0.001445042
-0.001575757
-0.001567031
-0.002137477
-0.003515768
-0.00500363
-0.005352792
-0.003633901
7.6612E-06
0.004353597
0.007796515
0.009116941
0.007877015
0.004339883
-0.000555253
-0.005341834
-0.008668064
-0.010003426
-0.009700939
-0.008446349
-0.006666596
-0.004331276
-0.001278626
0.002181533
0.005220802
0.006799666
0.006178851
0.003280846
-0.001088431
-0.005300176
-0.007581006
-0.007030097
-0.00415602
-0.000505036
0.002128327
0.002510623
0.000565308
-0.002456134
-0.004564174
-0.004211372
-0.001371016
0.002532353
0.005541645
0.006221452
0.00425082
0.000268927
-0.004486447
-0.008622716
-0.011053262
-0.011345686
-0.009783365
-0.007170021
-0.004532162
-0.002744165
-0.00228072
-0.003096753
-0.004699703
-0.006441504
-0.007766965
-0.008419418
-0.008431891
-0.008026952
-0.007453132
-0.006837453
-0.006053
-0.004824158
-0.003028829
-0.000996906
0.000647261
0.00167002
0.00243622
0.00351588
0.004992557
0.006373152
0.006970845
0.00633322
0.004262061
0.000940862
-0.003079573
-0.007065268
-0.010543892
-0.013391367
-0.015480296
-0.016366022
-0.015342834
-0.011933743
-0.006433795
-0.000156408
0.005063962
0.007726442
0.007243243
0.003920652
-0.001276917
-0.007104777
-0.012199839
-0.015356972
-0.015839579
-0.013513304
-0.008915836
-0.003012874
0.003040341
0.00836215
0.012583851
0.015855429
0.018569192
0.021054925
0.023318677
0.02453633
0.023022823
0.017195816
0.006742972
-0.006809411
-0.020398566
-0.030455246
-0.034144931
-0.030424626
-0.02050353
-0.007320117
0.005576332
0.015199329
0.020097087
0.020681238
0.01861768
0.015819772
0.013574274
0.011906022
0.009878222
0.00657046
0.001888098
-0.003382323
-0.007948799
-0.010399955
-0.00960255
-0.005094584
0.002497507
0.01135955
0.019033646
0.023489425
0.023901483
0.020720528
0.015148101
0.008810011
0.00330487
-0.00020191
-0.001336488
-0.000724716
0.000378605
0.000904358
0.000535872
-0.000285997
-0.000824596
-0.000328926
0.001637264
0.004792151
0.0082188
0.010797031
0.011578754
0.009998982
0.006019549
0.000364903
-0.005650576
-0.010524249
-0.013150389
-0.013307388
-0.011727509
-0.009497425
-0.007449977
-0.00586651
-0.004521778
-0.003026846
-0.001103906
0.001159472
0.003175711
0.004109935
0.003457322
0.001385414
-0.001254587
-0.003314986
-0.004018826
-0.003356149
-0.002062966
-0.001181521
-0.001532988
-0.003373657
-0.00640329
-0.01005738
-0.013687221
-0.01635131
-0.016980102
-0.014776942
-0.009674705
-0.002565008
0.004865
0.010692593
0.013585138
0.013230301
0.010113258
0.005115349
-0.000633237
-0.005913452
-0.009705697
-0.01125469
-0.010250987
-0.00706104
-0.002772966
0.001284992
0.004008817
0.004777586
0.003639902
0.001297784
-0.001091706
-0.002359142
-0.001699623
0.000871863
0.004372327
0.007249351
0.00800158
0.005782203
0.00076208
-0.005779148
-0.011746289
-0.015099711
-0.014733258
-0.011010385
-0.005393584
0.000172525
0.004130171
0.006069061
0.006683026
0.007097384
0.008099158
0.009813712
0.011613643
0.012263954
0.010595005
0.006531643
0.001537429
-0.002191705
-0.003016409
-0.000718291
0.003471614
0.007710871
0.010432127
0.010723158
0.008431196
0.00422807
-0.000546092
-0.004398288
-0.006258224
-0.005866987
-0.003751507
-0.001085491
0.000708018
0.000597214
-0.001409177
-0.004256119
-0.006664933
-0.007976744
-0.008313757
-0.008247865
-0.00819241
-0.00800003
-0.007193147
-0.005530673
-0.003193959
-0.000733329
0.001196571
0.002104512
0.002016243
0.001360363
0.000537797
-0.000311801
-0.001255286
-0.002279652
-0.003198889
-0.003624757
-0.003167467
-0.001749457
0.00013853
0.001585338
0.001977002
0.00161194
0.001640309
0.003204665
0.006354574
0.00999994
0.012680358
0.013235713
0.011235159
0.006950083
0.001103379
-0.005196601
-0.010578683
-0.013753216
-0.014002176
-0.011410778
-0.006812133
-0.001408535
0.00365773
0.007538777
0.009793589
0.010378113
0.009475256
0.007213965
0.003715214
-0.000655025
-0.00500776
-0.00809809
-0.008989008
-0.007640798
-0.004788986
-0.001260314
0.002393827
0.00575956
0.008411711
0.009950695
0.010128194
0.00896289
0.006448894
0.002322955
-0.003666508
-0.011211977
-0.019070799
-0.025315805
-0.028013295
-0.026316617
-0.020892568
-0.013422573
-0.005565731
0.001652896
0.00766243
0.012019661
0.014402243
0.014609233
0.012624627
0.008699151
0.003473909
-0.002097658
-0.006955644
-0.010134403
-0.010898407
-0.009018289
-0.005054488
-0.000320901
0.003712379
0.006262238
0.00761093
0.008508436
0.00945144
0.01030061
0.010337866
0.00862513
0.004654047
-0.001100483
-0.007288107
-0.012254597
-0.01464928
-0.013883133
-0.010321217
-0.005002031
0.000973568
0.00670176
0.011426355
0.014386237
0.014801827
0.012188964
0.006711925
-0.000625478
-0.008000405
-0.013270985
-0.01483989
-0.012458428
-0.007352178
-0.001506011
0.003321197
0.006174185
0.007038769
0.006393168
0.004806813
0.002792877
0.000846439
-0.00067563
-0.001693786
-0.002474652
-0.003334848
-0.004410119
-0.005664922
-0.007029351
-0.008481137
-0.009943522
-0.011092446
-0.011314801
-0.00999116
-0.006858969
-0.002273385
0.00257197
0.005918594
0.006321018
0.003655323
-0.000757686
-0.005087513
-0.008023097
-0.009325542
-0.009542974
-0.009309754
-0.008927564
-0.008321413
-0.007556711
-0.006875191
-0.006506328
-0.00639863
-0.006368547
-0.006370207
-0.00657613
-0.007303629
-0.008771206
-0.010851304
-0.012978291
-0.014339294
-0.014071814
-0.011448942
-0.006326795
0.000496526
0.007386436
0.01245286
0.01413032
0.01177755
0.005991495
-0.001415121
-0.008024865
-0.01178039
-0.011810098
-0.008799951
-0.004548917
-0.001218351
-0.000367201
-0.002402976
-0.00628049
-0.009935488
-0.011383634
-0.009908403
-0.006246875
-0.001844037
0.002074265
0.004657954
0.005399584
0.004388654
0.002532997
0.001277496
0.001530254
0.00295051
0.004174373
0.003837894
0.001458628
-0.002497144
-0.00677451
-0.009719243
-0.009928641
-0.007047065
-0.001948147
0.003692687
0.008316864
0.011187998
0.012407151
0.012360474
0.011325404
0.009361087
0.006527476
0.003222015
0.000253887
-0.001431764
-0.001142715
0.001186822
0.004525255
0.006997285
0.007055256
0.004661003
0.001199187
-0.001540107
-0.002331626
-0.000926409
0.002095995
0.005597583
0.00824679
0.009002392
0.007481769
0.004040562
-0.000367093
-0.004387099
-0.006660111
-0.006371916
-0.003935482
-0.000663423
0.002004573
0.003208578
0.002638933
0.000385887
-0.00303953
-0.006687464
-0.009344916
-0.010086762
-0.008702476
-0.005736491
-0.002214939
0.00085291
0.002833821
0.003611905
0.003469629
0.003028988
0.002978512
0.003674162
0.004971574
0.006234888
0.006537482
0.005002566
0.00137401
-0.00361694
-0.00854114
-0.011937972
-0.012818721
-0.010833582
-0.006273426
-0.000148594
0.006154487
0.011229583
0.013975837
0.013672387
0.010099501
0.003955344
-0.003054683
-0.008863221
-0.012029189
-0.012308659
-0.010402313
-0.007418233
-0.004387584
-0.002047928
-0.000765235
-0.000315171
1.99681E-05
0.001006863
0.003116294
0.006128742
0.008903097
0.009707837
0.007234095
0.001379364
-0.00646056
-0.013779069
-0.017851425
-0.016906443
-0.010998237
-0.002060935
0.006889054
0.012790838
0.013623841
0.009295621
0.001779862
-0.005670914
-0.009928479
-0.00939154
-0.004788187
0.001322515
0.006091377
0.007865028
0.00671605
0.0040184
0.001606858
0.000821978
0.002009497
0.004480242
0.007061896
0.008650339
0.00851063
0.006530201
0.003474663
0.000822566
-1.26307E-05
0.001471915
0.004392884
0.006932305
0.007214932
0.004229995
-0.001566126
-0.008349249
-0.013643757
-0.015461996
-0.013050826
-0.007179285
0.000207795
0.006737515
0.010409161
0.010440154
0.007373803
0.002607724
-0.00220835
-0.005469488
-0.0060872
-0.004123096
-0.000914573
0.001825685
0.003159977
0.003420121
0.00351754
0.004140069
0.005302321
0.006388725
0.006726058
0.006064827
0.004832827
0.003789405
0.003272806
0.002825578
0.001365441
-0.002065009
-0.00733832
-0.012918666
-0.016483094
-0.016188741
-0.011588649
-0.003888001
0.004569372
0.011242762
0.014295838
0.013154137
0.008519359
0.001923958
-0.004786849
-0.009959957
-0.012441676
-0.011912606
-0.008848663
-0.004326885
0.000348091
0.003929168
0.005766463
0.00613147
0.005936093
0.005908902
0.005955366
0.005272671
0.002968613
-0.001215563
-0.006599462
-0.011747519
-0.014938591
-0.014893789
-0.011447496
-0.005674019
0.00068864
0.006135542
0.009831061
0.011665786
0.011801959
0.010449787
0.007776008
0.003930502
-0.000935944
-0.006480053
-0.011846341
-0.015546569
-0.01594824
-0.012176226
-0.004875272
0.004013375
0.012306361
0.018296465
0.02084643
0.019365523
0.014001105
0.00597533
-0.002792236
-0.010408414
-0.01566374
-0.018149794
-0.018012763
-0.015789424
-0.012310747
-0.008491578
-0.00525201
-0.003262213
-0.002739725
-0.003193052
-0.003618812
-0.002919254
-0.000644688
0.002681275
0.005787343
0.007286019
0.006202612
0.002343188
-0.003581774
-0.010266994
-0.016310467
-0.020515199
-0.02188209
-0.020027237
-0.015377687
-0.009076906
-0.002442109
0.003432322
0.007926427
0.010950813
0.012578546
0.012945962
0.012069601
0.009935011
0.006532502
0.002168043
-0.002460576
-0.00653047
-0.009348825
-0.010375062
-0.009107143
-0.005256446
0.00091833
0.008462941
0.015698212
0.020703561
0.022120178
0.019855247
0.015157684
0.009929498
0.005665726
0.00289699
0.001244313
-9.97235E-05
-0.002024967
-0.005215505
-0.009781498
-0.014974143
-0.019513691
-0.022006434
-0.021458251
-0.017440811
-0.010332558
-0.001152291
0.008597246
0.017238698
0.023124849
0.024989281
0.022349171
0.015809654
0.006891726
-0.002341748
-0.00988347
-0.014449838
-0.015909546
-0.014960334
-0.012611363
-0.009711267
-0.006843555
-0.004130165
-0.001186498
0.002603285
0.00760537
0.013313382
0.018212265
0.02016577
0.017530373
0.010096351
-0.000562734
-0.01166198
-0.020384691
-0.024873872
-0.024799737
-0.021121669
-0.015564447
-0.009663307
-0.003972853
0.001930322
0.008405605
0.014885493
0.019834586
0.021713474
0.019733099
0.014123953
0.005959594
-0.003131066
-0.011316193
-0.017087581
-0.019616404
-0.0189298
-0.015835561
-0.011692387
-0.007783078
-0.00482571
-0.002821783
-0.001412498
-7.9757E-05
0.001582234
0.003642581
0.00566626
0.006886162
0.006654705
0.004892401
0.002156744
-0.000832903
-0.0038476
-0.006902655
-0.009608708
-0.010796974
-0.008981141
-0.003413905
0.0050637
0.014072142
0.020571619
0.022277501
0.018643162
0.010763624
0.000606149
-0.009489661
-0.017278682
-0.021228566
-0.02109983
-0.017773545
-0.012566715
-0.006528114
-0.000256452
0.006093468
0.012356513
0.017968871
0.0219566
0.02369792
0.023284308
0.021272939
0.018269535
0.014605756
0.010498444
0.006086024
0.001472927
-0.003076686
-0.007037918
-0.009744936
-0.010688366
-0.009619571
-0.006565477
-0.001914428
0.003461712
0.008387948
0.011859936
0.013498589
0.013513737
0.012279381
0.009947165
0.006389907
0.001699354
-0.003333243
-0.007340458
-0.008905993
-0.007317871
-0.003080701
0.002232276
0.006708717
0.00891193
0.008429804
0.006008465
0.003305943
0.002144063
0.003462993
0.006579073
0.009472959
0.009815914
0.006176332
-0.00114694
-0.010071075
-0.017634422
-0.021260462
-0.0199198
-0.014463745
-0.007127197
-0.000554655
0.003225973
0.003665705
0.001811761
-0.000578747
-0.002183839
-0.002542478
-0.001962021
-0.000976946
9.15272E-05
0.001179056
0.002292654
0.003541142
0.005124609
0.007044606
0.008979163
0.010191198
0.009683539
0.006827553
0.002184587
-0.002612862
-0.005858372
-0.006738641
-0.005466655
-0.002919738
-7.35457E-05
0.002248715
0.003771266
0.004895248
0.006427915
0.008852304
0.011835365
0.014396786
0.015541856
0.014910761
0.012914167
0.010332779
0.007620409
0.004780748
0.001791422
-0.001050221
-0.003132998
-0.003994159
-0.00357739
-0.002209696
-0.000281241
0.001796397
0.003617849
0.00468006
0.004465948
0.002809738
4.08952E-05
-0.003257821
-0.006564567
-0.009408027
-0.011463983
-0.012591388
-0.012777611
-0.011796817
-0.009158155
-0.004575999
0.001326799
0.006796877
0.009700823
0.008522938
0.003047183
-0.00534665
-0.013998648
-0.020031843
-0.021552787
-0.018463257
-0.012419517
-0.005995192
-0.001381881
0.000499737
4.04685E-05
-0.001306133
-0.001752662
-6.49761E-05
0.003493245
0.007326759
0.009568349
0.009199754
0.006355166
0.001953771
-0.002757819
-0.006674249
-0.009072037
-0.009710893
-0.00887532
-0.007276062
-0.005701535
-0.004585529
-0.003484404
-0.001418277
0.002403622
0.00781723
0.013540284
0.017736772
0.018935852
0.016775301
0.012047761
0.006265666
0.001116166
-0.002234526
-0.003475198
-0.002966306
-0.001342052
0.000802012
0.002939492
0.004656188
0.005636928
0.005558776
0.00411036
0.001177881
-0.002775162
-0.006561733
-0.008823612
-0.008750117
-0.006477156
-0.002816803
0.00106387
0.00382736
0.004521083
0.003226829
0.001144965
-0.000305484
-0.00037052
0.000816785
0.00261463
0.00411759
0.004537517
0.00355212
0.001290882
-0.001917747
-0.005598333
-0.008843254
-0.010565518
-0.010094953
-0.007457843
-0.003189253
0.002003981
0.007188971
0.01118869
0.012914487
0.011836754
0.008337843
0.003427184
-0.001726439
-0.00595392
-0.008336183
-0.008405768
-0.006442039
-0.003293575
0.000162086
0.00358595
0.006992042
0.010049613
0.011918541
0.011594856
0.008558586
0.003254978
-0.002757394
-0.007587224
-0.010043944
-0.010142166
-0.008715642
-0.0066789
-0.00451867
-0.0021788
0.000683664
0.004200454
0.008067638
0.011570404
0.013735452
0.01362679
0.010857517
0.005988661
0.00047688
-0.003885923
-0.005662626
-0.004389142
-0.000894512
0.002919734
0.004968466
0.004105274
0.000900232
-0.002501847
-0.0037043
-0.001618528
0.002805884
0.007227458
0.009184818
0.007442643
0.002440077
-0.003989332
-0.009556191
-0.01242663
-0.012004188
-0.009111321
-0.005256717
-0.001503708
0.001930007
0.00542833
0.009313446
0.013421721
0.017041017
0.019164418
0.01888939
0.016004497
0.011206191
0.005755219
0.000848468
-0.00292365
-0.005743985
-0.008078927
-0.010077928
-0.011233168
-0.010571936
-0.007235161
-0.001385033
0.005435718
0.010828663
0.012809251
0.010843703
0.006035978
0.000402585
-0.004084452
-0.006383479
-0.00651944
-0.005315008
-0.00390551
-0.003477716
-0.004872283
-0.008180475
-0.012411168
-0.015694306
-0.016137944
-0.012856568
-0.006559585
0.000973627
0.007773771
0.012504146
0.014860608
0.015508937
0.015479923
0.015400433
0.015102602
0.013905555
0.011179641
0.006868281
0.001714925
-0.002913963
-0.005712621
-0.006019067
-0.004118767
-0.001044865
0.001671042
0.002696319
0.001551088
-0.001137731
-0.003904808
-0.005181452
-0.004187278
-0.001395312
0.001686294
0.003557418
0.003567855
0.002077207
3.2811E-05
-0.001535507
-0.001976472
-0.001214824
0.000391228
0.00220374
0.003536106
0.003783835
0.002556654
-8.66634E-05
-0.003475251
-0.006526078
-0.008316
-0.008535893
-0.007408164
-0.005306548
-0.002504624
0.000619645
0.003535476
0.00582642
0.007385421
0.008227253
0.008248234
0.007301482
0.005370941
0.002824882
0.000415266
-0.00093123
-0.000518207
0.001675425
0.004862375
0.007605899
0.008362786
0.00619699
0.001428288
-0.004457435
-0.009346627
-0.011486353
-0.010252746
-0.006449367
-0.001845371
0.001735222
0.003224958
0.002572609
0.000479716
-0.00203107
-0.003871095
-0.004207679
-0.002796358
3.42033E-05
0.003747174
0.007754119
0.01117504
0.012833283
0.011759993
0.007784897
0.001807104
-0.004378483
-0.008624751
-0.009455772
-0.006803351
-0.002002425
0.002980711
0.006450769
0.007482199
0.00598079
0.00264364
-0.001024099
-0.003127106
-0.002259845
0.001631695
0.007229494
0.012714882
0.016515744
0.017665524
0.015938816
0.01174586
0.005934806
-0.000506111
-0.006593527
-0.011483416
-0.014570481
-0.015446465
-0.014028133
-0.010821805
-0.006819944
-0.002902658
0.000340389
0.00257422
0.003649543
0.003718485
0.003192464
0.002620087
0.002292601
0.002081164
0.001659844
0.000595547
-0.001381509
-0.004033553
-0.006582984
-0.008156492
-0.008251718
-0.007010295
-0.005165505
-0.003760179
-0.003468397
-0.004103185
-0.00457771
-0.003390191
0.000461845
0.006703905
0.013800005
0.019475792
0.021626974
0.019257876
0.012997881
0.004767199
-0.003097458
-0.008663461
-0.011125427
-0.010811591
-0.008728975
-0.005964948
-0.003242833
-0.000826417
0.001316685
0.00332222
0.005318333
0.007150275
0.008152961
0.007424872
0.004441434
-0.000446744
-0.006058138
-0.010868647
-0.013637009
-0.013970971
-0.012385794
-0.009744295
-0.006884401
-0.004472751
-0.0028091
-0.001776329
-0.000917952
0.000239272
0.001863634
0.003716026
0.00545194
0.00685325
0.007833776
0.0081634
0.007440235
0.00511958
0.000792748
-0.005293067
-0.012066448
-0.017889333
-0.021226965
-0.021367262
-0.01874439
-0.014669998
-0.010378656
-0.006407038
-0.002675171
0.001116432
0.005190716
0.00947301
0.013373703
0.015826196
0.015657637
0.012163276
0.005453328
-0.003478514
-0.012818829
-0.020358087
-0.024283456
-0.02383671
-0.019447628
-0.01241512
-0.004535746
0.002457633
0.007429526
0.010238887
0.011466818
0.011688102
0.010927308
0.008756266
0.004980936
-7.3551E-05
-0.005659625
-0.01086399
-0.014691669
-0.016070175
-0.014230149
-0.009216127
-0.002041288
0.005518953
0.011611776
0.014906103
0.01495856
0.012276646
0.007915506
0.002806687
-0.002760707
-0.008809372
-0.014996888
-0.020294983
-0.023338265
-0.022898265
-0.018357804
-0.010098111
0.000298795
0.010355049
0.01765188
0.020756237
0.019763078
0.016007605
0.011136503
0.006111079
0.000966502
-0.004420182
-0.00968766
-0.013949668
-0.016195115
-0.015746979
-0.012659324
-0.007957102
-0.003345717
-0.000242269
0.000847509
0.000139067
-0.001807263
-0.004191025
-0.005961732
-0.006284613
-0.005227008
-0.00384208
-0.003258679
-0.003926228
-0.005459484
-0.007051354
-0.007860804
-0.007197645
-0.004801411
-0.001071634
0.003239297
0.007402812
0.010816346
0.013088772
0.014161206
0.014283144
0.013716444
0.012435305
0.010204847
0.006964369
0.003040284
-0.001007022
-0.004504809
-0.006666911
-0.006750467
-0.004467175
-0.000185362
0.005144422
0.010432186
0.014930143
0.018300478
0.020183056
0.019831964
0.01636217
0.009421246
-0.000253405
-0.010714007
-0.019438053
-0.024307013
-0.024305299
-0.019711525
-0.011935405
-0.002908122
0.00573772
0.013047342
0.018478935
0.02170132
0.022747472
0.021941179
0.019676837
0.016141151
0.011406972
0.00557488
-0.000983962
-0.007613031
-0.013602974
-0.018269276
-0.020966656
-0.020937908
-0.017513664
-0.010572898
-0.001062093
0.009103732
0.017807546
0.023448273
0.025234983
0.023199151
0.018047989
0.010802705
0.002497406
-0.005830055
-0.013119715
-0.018400042
-0.020992032
-0.020771767
-0.018116352
-0.013576
-0.007806215
-0.001774302
0.003185553
0.005879247
0.006032019
0.004534254
0.00283913
0.002161948
0.002846893
0.004215444
0.004813781
0.003289464
-0.000688095
-0.005988064
-0.010666842
-0.012987605
-0.011905111
-0.007356412
-0.000253355
0.007560662
0.013966626
0.017527042
0.017981014
0.015920026
0.012187412
0.007612053
0.002803205
-0.001864168
-0.006199828
-0.010112188
-0.013251495
-0.014833459
-0.014041885
-0.010710301
-0.005565403
1.16785E-05
0.004669148
0.007726398
0.009201894
0.009348398
0.008300478
0.006177716
0.003311396
0.000258907
-0.002208682
-0.003310933
-0.002571873
-0.000269901
0.002578432
0.004698626
0.005096985
0.003494254
0.000510929
-0.002504836
-0.004150766
-0.003688283
-0.001460287
0.001329645
0.003244875
0.003260504
0.001042838
-0.002913953
-0.007343825
-0.010541856
-0.010940213
-0.007964968
-0.002516729
0.003311933
0.00712532
0.007167447
0.003262687
-0.003022998
-0.009056886
-0.01238852
-0.011769093
-0.007527319
-0.001239117
0.00499668
0.009278008
0.010523015
0.008798128
0.004990842
0.000409595
-0.003732134
-0.006612636
-0.007931672
-0.007764129
-0.006467199
-0.00450224
-0.002309357
-0.000160206
0.001740467
0.00318112
0.004017174
0.004475962
0.005079809
0.006296659
0.007994832
0.009346841
0.009348554
0.007398368
0.003543069
-0.00137428
-0.005999526
-0.009134017
-0.010057535
-0.008697602
-0.005602293
-0.001824662
0.001336005
0.002804652
0.00226418
0.000348254
-0.001725901
-0.002926693
-0.002912936
-0.002154124
-0.00144215
-0.001308921
-0.001717022
-0.002444148
-0.00337982
-0.00442383
-0.005097105
-0.004626057
-0.002500137
0.001130027
0.005455734
0.009474244
0.012301005
0.013357167
0.01241941
0.00961117
0.00544985
0.000775785
-0.003425843
-0.006429781
-0.007921286
-0.008004363
-0.007090213
-0.005694953
-0.004342835
-0.003382275
-0.002584387
-0.001176761
0.001523567
0.005377209
0.00937602
0.012048298
0.012218142
0.009652491
0.005146396
0.00016085
-0.003694879
-0.005185579
-0.003823773
-4.30354E-05
0.004904826
0.00924402
0.011280973
0.010044797
0.0057526
-0.000302167
-0.00614919
-0.009897594
-0.010446951
-0.00770273
-0.002449171
0.003927031
0.009893956
0.014243962
0.016385402
0.016182209
0.01376451
0.009613253
0.0046928
0.000378336
-0.002272478
-0.003302625
-0.003860388
-0.005241251
-0.007991682
-0.011676229
-0.015210469
-0.017183135
-0.016215401
-0.011530574
-0.003671751
0.005471369
0.013525033
0.01865446
0.020227326
0.018455922
0.013892338
0.007248388
-0.000473455
-0.007998314
-0.014252097
-0.018708623
-0.021303179
-0.022215885
-0.021566216
-0.019217408
-0.015020171
-0.009197984
-0.002571432
0.003708741
0.00851304
0.011001664
0.010764963
0.008024383
0.003645898
-0.001272148
-0.005656467
-0.008678818
-0.010007918
-0.0099682
-0.009370077
-0.009109823
-0.009672456
-0.010694199
-0.011041864
-0.009602871
-0.006230607
-0.001838474
0.002005212
0.004104902
0.004216187
0.003073632
0.001890823
0.001704277
0.002796141
0.004565187
0.006036243
0.006642234
0.006478546
0.006167121
0.00643262
0.007448527
0.00857952
0.008899188
0.008003449
0.006187564
0.003933715
0.001473622
-0.001054503
-0.003330993
-0.004869011
-0.005290382
-0.004565506
-0.003037175
-0.001196937
0.000449262
0.00142149
0.001201811
-0.000610807
-0.003947421
-0.008204931
-0.01242267
-0.015668342
-0.017303409
-0.017043747
-0.014899845
-0.011094593
-0.006013127
-0.000416078
0.004481467
0.007403615
0.007769694
0.005978487
0.003127052
0.000469923
-0.001078319
-0.001404891
-0.001297351
-0.001847403
-0.003832273
-0.007307043
-0.011506476
-0.014815526
-0.015470873
-0.012524373
-0.006433906
0.001091433
0.007873216
0.012096415
0.012962765
0.010834276
0.007025383
0.003025127
-0.000269791
-0.002667471
-0.004192644
-0.004886258
-0.004902099
-0.004398289
-0.003173564
-0.000763945
0.002887042
0.007185233
0.011216533
0.014335716
0.016552683
0.018218099
0.019358994
0.019284215
0.016883805
0.011404785
0.003098202
-0.006389906
-0.014627546
-0.019686586
-0.020886043
-0.018573848
-0.013690005
-0.007405442
-0.000786274
0.005402796
0.010493738
0.013948275
0.015524835
0.015364144
0.013925525
0.011718459
0.008855567
0.005055561
8.40949E-05
-0.005828769
-0.011912977
-0.016876684
-0.019207402
-0.017863422
-0.012945056
-0.005778994
0.001559055
0.006954786
0.009116248
0.007901162
0.004313822
-0.000154162
-0.004078033
-0.006547172
-0.007198019
-0.006042455
-0.003510685
-0.000279038
0.003062663
0.006344947
0.009439721
0.011774878
0.012495844
0.011069374
0.007615961
0.002836553
-0.002377769
-0.007050225
-0.010143124
-0.010804888
-0.008713333
-0.004282446
0.00140121
0.006869735
0.011027627
0.013416258
0.01383051
0.011989681
0.00765707
0.001212138
-0.006175744
-0.012761615
-0.016728308
-0.016860309
-0.013260283
-0.007482417
-0.001702569
0.002482466
0.004861733
0.006373955
0.008112545
0.010372283
0.012530318
0.013582358
0.012917165
0.010816512
0.008073577
0.00531287
0.002724417
0.000429243
-0.001180238
-0.001477694
-6.7232E-05
0.002839552
0.006547544
0.010136543
0.012645562
0.013153276
0.011083563
0.00658036
0.000618892
-0.005325874
-0.009798299
-0.011839214
-0.01142041
-0.009580063
-0.007724782
-0.006549147
-0.005818597
-0.005090295
-0.004174539
-0.003028345
-0.00146581
0.000820585
0.003696217
0.006519819
0.008430929
0.008779342
0.007492045
0.004994748
0.001858058
-0.001519614
-0.00478327
-0.007363693
-0.008640388
-0.008328852
-0.006541548
-0.003592206
5.71735E-05
0.003988431
0.007674207
0.010492347
0.011650583
0.010646771
0.007687046
0.003652748
-0.00024682
-0.003105108
-0.004684611
-0.005299809
-0.005335673
-0.005014024
-0.004403538
-0.003687066
-0.003180477
-0.003230524
-0.003843203
-0.004560423
-0.004672134
-0.003831261
-0.002199834
-0.000396745
0.000827171
0.000820156
-0.000635112
-0.002988739
-0.005096671
-0.005827381
-0.004752057
-0.002100601
0.001475176
0.004866548
0.006628314
0.005633548
0.001796715
-0.003798192
-0.009299155
-0.01290314
-0.013462344
-0.010735358
-0.00540825
0.001276541
0.007839072
0.01282499
0.014994853
0.013303635
0.007207118
-0.002700326
-0.014168324
-0.023863368
-0.02881171
-0.027753301
-0.021371426
-0.011697312
-0.001264492
0.007710225
0.013991842
0.017562695
0.019260229
0.019999451
0.020002341
0.018691815
0.015157896
0.008961708
0.000654483
-0.008264192
-0.015931864
-0.020758537
-0.021720808
-0.01862753
-0.012211554
-0.004033063
0.004070756
0.010423085
0.013904385
0.014195683
0.011872995
0.008125552
0.004019579
0.000144418
-0.003222815
-0.005741843
-0.007183139
-0.00766532
-0.007587277
-0.007108471
-0.005882145
-0.003406796
0.000287226
0.00444523
0.007838318
0.009426496
0.008880245
0.006641652
0.003452829
9.30374E-05
-0.002679981
-0.004389827
-0.005257196
-0.005979825
-0.007013292
-0.008200277
-0.008934896
-0.008547676
-0.006572439
-0.002810652
0.002335905
0.007850254
0.012360148
0.014601633
0.013778908
0.009888171
0.004016149
-0.001901532
-0.006073236
-0.007658733
-0.006993272
-0.005218388
-0.003404751
-0.001768453
0.000414848
0.004020012
0.009230373
0.015381007
0.021108983
0.024663937
0.024382646
0.019527494
0.010980087
0.001166209
-0.007210281
-0.012475027
-0.014413489
-0.013761624
-0.011586084
-0.008851284
-0.006174455
-0.003537077
-0.000459697
0.003328587
0.007302507
0.010161011
0.010715829
0.008504962
0.004040566
-0.001528648
-0.006904199
-0.011175681
-0.013889016
-0.014980667
-0.014635413
-0.013250911
-0.011221879
-0.008781805
-0.0060492
-0.003068279
0.000179426
0.003590445
0.006808762
0.009357176
0.010946904
0.011431653
0.010516003
0.007692293
0.002707124
-0.003863385
-0.01052077
-0.015644845
-0.018183679
-0.01792744
-0.01534648
-0.011317372
-0.006737139
-0.002045942
0.002978787
0.008846259
0.015452362
0.021477151
0.024621329
0.022731199
0.014996133
0.00267163
-0.011184308
-0.022929795
-0.029692628
-0.030292353
-0.025410222
-0.017068577
-0.007610285
0.001142828
0.008197764
0.013219119
0.016278297
0.017552584
0.017035343
0.014718116
0.011075214
0.006939747
0.003048849
-8.48956E-05
-0.002041292
-0.002698777
-0.002555323
-0.002457474
-0.002806423
-0.002978729
-0.00152721
0.002868404
0.010137669
0.018488039
0.025123747
0.027714505
0.025330209
0.018567643
0.009410393
0.000531433
-0.005751633
-0.008406465
-0.007902984
-0.005705662
-0.003283254
-0.001349556
0.000224006
0.002047545
0.00474327
0.008411974
0.012331456
0.015059566
0.015170851
0.011998301
0.006198541
-0.000569967
-0.006293502
-0.009403907
-0.009406797
-0.006978765
-0.003546549
-0.000627719
0.000984759
0.001473042
0.001588074
0.002159539
0.003521023
0.005210473
0.006096949
0.004982227
0.001402594
-0.003871255
-0.009086918
-0.012376002
-0.012658309
-0.010114176
-0.005958689
-0.001774938
0.001001669
0.001587748
0.000228941
-0.001942154
-0.003442705
-0.003201615
-0.001063118
0.002152256
0.005161654
0.006837724
0.006748172
0.00517311
0.002725328
4.26646E-05
-0.002311659
-0.003781914
-0.00408847
-0.003308675
-0.001828358
-8.88046E-05
0.001452696
0.002277457
0.001970743
0.000575001
-0.001290985
-0.002552319
-0.002072869
0.000671833
0.005022749
0.009224644
0.011328294
0.010205008
0.006046684
0.000173001
-0.005832147
-0.01083782
-0.014357073
-0.016214066
-0.016361748
-0.014967449
-0.012453611
-0.009149379
-0.00508173
-0.000258963
0.004924528
0.009822876
0.013754132
0.016237028
0.016909446
0.01533176
0.011076283
0.0043499
-0.003581826
-0.010760146
-0.015260835
-0.015894822
-0.012757011
-0.007303311
-0.001560559
0.002741541
0.004776944
0.004666409
0.003179295
0.001266098
-0.000422122
-0.001702351
-0.002839338
-0.00413509
-0.005603791
-0.006754589
-0.00681893
-0.005162131
-0.001663702
0.003112333
0.008208948
0.012567145
0.015241939
0.015676587
0.013887521
0.010565092
0.006728312
0.003459892
0.001407681
0.000537903
0.000188417
-0.000349969
-0.001259144
-0.002204182
-0.002629945
-0.002086796
-0.000491822
0.001670978
0.003508382
0.004151951
0.003301715
0.001532991
0.00024998
0.000827496
0.00358526
0.007336718
0.010005463
0.00991318
0.006674574
0.001253844
-0.004647086
-0.009184711
-0.010810251
-0.009022257
-0.00482106
-0.000255444
0.002663545
0.002925029
0.000912109
-0.001846776
-0.003494367
-0.002799571
0.000219731
0.004222397
0.007174039
0.00749933
0.00485553
0.000313091
-0.004241445
-0.00698422
-0.007052308
-0.004785237
-0.001470249
0.001331887
0.002366474
0.001078321
-0.002180948
-0.006319521
-0.009997538
-0.012271621
-0.012753159
-0.011542461
-0.008977881
-0.005655932
-0.002315194
0.000451241
0.002310592
0.003044462
0.002510736
0.00081497
-0.00133343
-0.002792282
-0.00255815
-0.00041125
0.002961174
0.006140253
0.00750666
0.005838832
0.001007606
-0.005745382
-0.012109113
-0.015838302
-0.015894239
-0.012880665
-0.008460589
-0.004427894
-0.001882957
-0.000627831
0.000577193
0.003121434
0.007667623
0.013704887
0.019599177
0.023377397
0.023598681
0.020056411
0.013597828
0.005807469
-0.001411693
-0.006636027
-0.009572787
-0.010920997
-0.011493532
-0.01147833
-0.010594691
-0.008547727
-0.005424315
-0.001515593
0.002923538
0.007535351
0.011622696
0.014194022
0.014419643
0.012116921
0.0079283
0.00307743
-0.001148661
-0.004090668
-0.005977049
-0.007594129
-0.00943683
-0.011022167
-0.011030837
-0.008321462
-0.002922573
0.003731065
0.009614488
0.013155739
0.013690804
0.011491926
0.007477486
0.00287472
-0.001271184
-0.004290162
-0.005806234
-0.005770691
-0.004484895
-0.002471868
-0.000311157
0.00160584
0.002908979
0.003106551
0.001745547
-0.001022066
-0.00419906
-0.00630223
-0.006121948
-0.003211256
0.002010936
0.008206964
0.013490233
0.016272995
0.016013814
0.01312052
0.008551584
0.003447367
-0.001068738
-0.004246001
-0.005899214
-0.006377968
-0.006345528
-0.006180072
-0.005606786
-0.004146328
-0.001591277
0.001820382
0.005307942
0.00762613
0.007455212
0.004214304
-0.001499918
-0.008011117
-0.013246421
-0.015531154
-0.014233044
-0.009988967
-0.004191135
0.001765354
0.00705922
0.011338944
0.014463963
0.016246125
0.016253941
0.01399142
0.009403696
0.003279932
-0.003056767
-0.008207661
-0.011037848
-0.011032764
-0.008592904
-0.004946363
-0.001615316
0.00029028
0.000690614
0.000556579
0.001229264
0.003467162
0.007026132
0.010784496
0.0133001
0.013334522
0.010452095
0.005198377
-0.001153041
-0.007104445
-0.011401674
-0.013488838
-0.013627476
-0.01269989
-0.011693885
-0.011142654
-0.010846269
-0.009854824
-0.007209417
-0.00279673
0.002106594
0.005343431
0.005077502
0.000829036
-0.006078807
-0.013048795
-0.017217983
-0.016747202
-0.011752074
-0.004024074
0.004091362
0.010797405
0.015179743
0.017188327
0.017278736
0.015802594
0.012615537
0.007503024
0.000761761
-0.006527255
-0.012947779
-0.017210804
-0.0185163
-0.016657488
-0.012183886
-0.006462545
-0.001064246
0.003035036
0.005668561
0.007170289
0.007856518
0.007725374
0.006629495
0.004482166
0.001298053
-0.002959189
-0.008266918
-0.014027655
-0.018981832
-0.021727712
-0.021412433
-0.018174846
-0.012825205
-0.006390391
0.000103841
0.005623595
0.009176035
0.010123749
0.008588727
0.005388287
0.001597648
-0.001881459
-0.004486025
-0.005755174
-0.0054544
-0.003750229
-0.001288796
0.001292326
0.003767623
0.006187732
0.008491685
0.010166845
0.010603741
0.009432763
0.006831731
0.003457325
0.000391561
-0.001432406
-0.001825838
-0.001593047
-0.001945583
-0.003753975
-0.007010673
-0.010702394
-0.013289456
-0.013455607
-0.010803829
-0.005871651
0.000181725
0.00599551
0.010323572
0.012346825
0.01202416
0.010189007
0.008079414
0.006581218
0.005935562
0.005657376
0.004986188
0.003301501
0.0005955
-0.002397197
-0.004496083
-0.004629047
-0.00253728
0.001086298
0.005020712
0.008164786
0.009660893
0.009044089
0.006437649
0.00265627
-0.001210861
-0.004045703
-0.004999678
-0.003907919
-0.001381075
0.00143343
0.003487033
0.004369283
0.0043756
0.004229522
0.004553205
0.005537852
0.006863418
0.007852133
0.007742239
0.00613779
0.003276771
-5.69543E-05
-0.003052115
-0.005250832
-0.006364376
-0.00614973
-0.004507813
-0.001768892
0.001326954
0.003917335
0.005356062
0.005366715
0.00401615
0.00184029
-0.00022391
-0.001188269
-0.000615411
0.000882251
0.001978453
0.001766324
0.000515108
-0.000701102
-0.000901458
0.000201752
0.0022743
0.004648158
0.006334128
0.006356449
0.004212975
0.000269353
-0.004188298
-0.007573785
-0.008692628
-0.007272585
-0.004027344
-0.000313947
0.002298593
0.002515917
-0.000139661
-0.004854406
-0.009795949
-0.012910796
-0.013017529
-0.010303498
-0.006061295
-0.001935998
0.00085067
0.001933435
0.001779916
0.001351424
0.001491452
0.002447301
0.00371495
0.004345457
0.003590926
0.001313417
-0.002106701
-0.006045881
-0.009771216
-0.012561096
-0.013946401
-0.013756001
-0.01186673
-0.008169497
-0.002818408
0.003390627
0.009200022
0.013256749
0.014641465
0.013293361
0.009823408
0.005092441
-0.000206886
-0.005574086
-0.010651004
-0.015146125
-0.01874979
-0.021087785
-0.021682213
-0.019887794
-0.015100785
-0.007266641
0.00273089
0.013022934
0.021178835
0.025075888
0.023593431
0.017183934
0.007763756
-0.001994613
-0.00980831
-0.014659393
-0.017043637
-0.01828554
-0.019283141
-0.019848718
-0.018994893
-0.01587587
-0.010495022
-0.003701196
0.00304135
0.008142674
0.010459205
0.009774527
0.006708444
0.002508102
-0.001206686
-0.003035789
-0.002538406
-0.000439358
0.001893392
0.003274682
0.003283032
0.002270924
0.001011465
0.000179909
-8.72165E-06
0.000384925
0.001314441
0.002963585
0.005365172
0.007969415
0.009750878
0.009890208
0.008250375
0.005367086
0.002221671
-9.35773E-05
-0.001178269
-0.001667086
-0.002569888
-0.004330529
-0.006555793
-0.008351922
-0.008638562
-0.00657393
-0.001957244
0.004400225
0.010877168
0.015676274
0.017476098
0.015933954
0.011949915
0.007201444
0.003175119
0.000380314
-0.001603649
-0.003537081
-0.005992786
-0.008842029
-0.011200687
-0.011897461
-0.010235148
-0.00639264
-0.001089619
0.004859699
0.010738468
0.015776686
0.019109717
0.019857451
0.017446229
0.011872785
0.003949515
-0.004885337
-0.012845542
-0.018447195
-0.020982014
-0.020578894
-0.017835476
-0.013344851
-0.007695933
-0.001535877
0.004423715
0.009588149
0.01335047
0.014903958
0.013328949
0.008226178
0.00016909
-0.009399522
-0.01868406
-0.025894549
-0.029512934
-0.028606704
-0.023513996
-0.015835831
-0.007646206
-0.000387165
0.005538922
0.010351572
0.014223092
0.017002639
0.018043704
0.016653312
0.012474539
0.005693556
-0.002888536
-0.011715358
-0.018796309
-0.022445258
-0.021928069
-0.017734469
-0.011317691
-0.004345187
0.001863633
0.006595347
0.009632418
0.011088166
0.01125983
0.01047693
0.008970759
0.006767386
0.00371115
-0.000209457
-0.004730701
-0.009334485
-0.01342333
-0.016264489
-0.017203155
-0.015866399
-0.012348697
-0.007327822
-0.001844679
0.002953197
0.006264814
0.007984776
0.008528298
0.008367981
0.007702413
0.006463774
0.004540192
0.002255403
0.000313193
-0.000733655
-0.001011626
-0.001202134
-0.001954044
-0.003431846
-0.00528231
-0.006977596
-0.00793157
-0.007626084
-0.00571995
-0.002228638
0.002372309
0.006908808
0.009639913
0.008989119
0.004623642
-0.002203586
-0.009149808
-0.013915512
-0.01532774
-0.01362496
-0.010081727
-0.006298369
-0.003380185
-0.001567783
-0.000375342
0.000926405
0.00288023
0.005615726
0.008722973
0.011396377
0.012654499
0.011643356
0.007952868
0.002066234
-0.004552181
-0.009822012
-0.011794411
-0.009525036
-0.003860381
0.002844163
0.007950681
0.009910234
0.008727156
0.005609201
0.002338424
0.000553423
0.00093042
0.003023471
0.005852908
0.008423911
0.010004326
0.010093075
0.008525134
0.005539825
0.001822789
-0.00168977
-0.004244981
-0.005602449
-0.006159139
-0.00664239
-0.007529992
-0.008647605
-0.009514439
-0.01000979
-0.010705334
-0.012452756
-0.015617065
-0.019464015
-0.022343018
-0.022364911
-0.018346617
-0.010656409
-0.001190357
0.007297204
0.012305391
0.012453717
0.008050235
0.000891774
-0.006733879
-0.012942752
-0.01655054
-0.016960135
-0.014436289
-0.010146125
-0.005739485
-0.002536743
-0.000908527
-5.51305E-05
0.001391249
0.00442575
0.008704295
0.012421867
0.013243254
0.00975114
0.002288266
-0.00705312
-0.015454929
-0.020612886
-0.021671723
-0.019291279
-0.015091526
-0.010702552
-0.006931344
-0.003603777
-0.000104437
0.003956197
0.00841749
0.012680087
0.015934913
0.017506443
0.017195659
0.015115828
0.011482078
0.006611778
0.001118465
-0.004036443
-0.007880182
-0.009775555
-0.00952804
-0.007248549
-0.003486761
0.000923144
0.005117706
0.008489595
0.01070758
0.011523186
0.010919925
0.009189312
0.006953448
0.004822552
0.003160935
0.002080151
0.001364588
0.000390431
-0.001507458
-0.004583551
-0.008296787
-0.011628956
-0.013567952
-0.013573892
-0.011586771
-0.007956395
-0.003197597
0.002065649
0.007046428
0.01063307
0.011932728
0.010832886
0.008014368
0.004388112
0.000750241
-0.002199099
-0.003759977
-0.003518137
-0.001816267
0.000213892
0.001228412
0.000475598
-0.001720224
-0.004113939
-0.005353699
-0.004497892
-0.001504125
0.002758256
0.00681937
0.009389622
0.009825284
0.008157884
0.004875865
0.00073954
-0.00331205
-0.006360419
-0.007814188
-0.007584286
-0.006173235
-0.00444685
-0.003176629
-0.002587926
-0.002245023
-0.0015081
8.55907E-05
0.002552751
0.005583347
0.008634926
0.010903444
0.011629339
0.010318334
0.006928942
0.001896882
-0.0039275
-0.009342555
-0.013050336
-0.014203064
-0.012876269
-0.010170699
-0.007591507
-0.006096952
-0.005583779
-0.005299437
-0.004425913
-0.002406247
0.000903175
0.005082856
0.009054902
0.011331555
0.010638153
0.006743242
0.001085814
-0.003727103
-0.005456432
-0.003544679
0.000954136
0.006190513
0.010275182
0.011883967
0.010580401
0.007144065
0.003299041
0.000921809
0.001086675
0.003546178
0.006907681
0.009450206
0.009954707
0.008154184
0.004662713
0.00053169
-0.003234646
-0.005880533
-0.007022926
-0.006711392
-0.005307138
-0.003246309
-0.0010219
0.000880163
0.002113822
0.002480969
0.001959927
0.000822563
-0.000452528
-0.001495843
-0.002262204
-0.002683095
-0.002489645
-0.001353245
0.000703355
0.003138934
0.005215447
0.006319571
0.006304531
0.00544787
0.004294021
0.003189578
0.002026896
0.000335304
-0.002131909
-0.005158703
-0.00801774
-0.009714471
-0.009312584
-0.006433635
-0.001658242
0.003576527
0.007559598
0.009016898
0.007595193
0.003927347
-0.000569326
-0.004307935
-0.005989195
-0.005090191
-0.002110126
0.001719428
0.004931161
0.006482562
0.006130722
0.004409208
0.002187904
0.000344668
-0.000510281
-3.02415E-05
0.001821024
0.004699653
0.007871507
0.010264851
0.010804306
0.008819327
0.004430191
-0.001343287
-0.006785211
-0.010162668
-0.010467295
-0.007930549
-0.003845933
0.000115033
0.002620466
0.003219231
0.002233245
0.00037973
-0.001801805
-0.004117909
-0.006535609
-0.008965246
-0.010954239
-0.011762618
-0.010904135
-0.008662167
-0.005903601
-0.003315736
-0.001257264
6.41279E-05
0.000603368
0.000668779
0.000701592
0.000835787
0.000874435
0.00055225
-0.000161491
-0.000855642
-0.000705657
0.001081268
0.004591741
0.008884954
0.012359243
0.013667039
0.012243463
0.008478839
0.003317455
-0.002090961
-0.006769471
-0.009759975
-0.01026346
-0.008017907
-0.003812426
0.00072129
0.003939661
0.005225565
0.005206615
0.005290975
0.006649408
0.00937591
0.012339969
0.013877294
0.012865187
0.009405833
0.004623428
-8.95519E-05
-0.00361223
-0.005323253
-0.005059146
-0.003106231
-0.000301952
0.002273334
0.003745409
0.003915041
0.003228278
0.002244594
0.001253416
0.00025212
-0.001047755
-0.003037447
-0.005848579
-0.008996509
-0.011465061
-0.011979733
-0.009580822
-0.004308314
0.002360794
0.008156592
0.011034419
0.010114434
0.005962803
0.000189221
-0.00533203
-0.009263286
-0.010953431
-0.010314412
-0.007558789
-0.003122815
0.002439066
0.008487729
0.014124012
0.018099427
0.019140384
0.016476828
0.010170318
0.001246128
-0.008460159
-0.016778625
-0.022013289
-0.023566564
-0.021821979
-0.017587806
-0.011620825
-0.004520335
0.00307893
0.010238997
0.015764159
0.018487665
0.017563826
0.012820925
0.005260201
-0.003165696
-0.01023257
-0.01420483
-0.014316543
-0.011005409
-0.005753564
-0.000353714
0.00393816
0.006915279
0.008990719
0.010521566
0.011444977
0.011409381
0.010153561
0.007841367
0.004942452
0.00207801
-0.000307464
-0.002121848
-0.003638402
-0.005210573
-0.006875829
-0.008052375
-0.007729494
-0.005341504
-0.001281298
0.003263228
0.00705483
0.009447477
0.010701692
0.011517298
0.01215396
0.012314651
0.011523615
0.009447264
0.005897286
0.000876146
-0.005032864
-0.010584842
-0.014292405
-0.015103674
-0.012579292
-0.006986525
0.000774822
0.009086649
0.015717911
0.018754981
0.017510399
0.012812565
0.006455579
0.000325231
-0.004286098
-0.006742925
-0.006876262
-0.004826941
-0.001213694
0.002715368
0.005442994
0.005941178
0.004327577
0.001604823
-0.000972014
-0.002267872
-0.001490216
0.001543698
0.006118949
0.010766944
0.013663234
0.013441947
0.009788017
0.003617201
-0.003456952
-0.009685576
-0.013601843
-0.014350431
-0.011849709
-0.006853511
-0.000675255
0.00516829
0.009306755
0.01063227
0.00854286
0.003166134
-0.004419962
-0.012393868
-0.01866794
-0.021659033
-0.020850335
-0.016907518
-0.011127351
-0.004863451
0.000739861
0.004941542
0.007603383
0.008982478
0.009462892
0.009409577
0.009014593
0.008230301
0.00673414
0.004212759
0.000577728
-0.004001054
-0.008989113
-0.013473687
-0.016168448
-0.015830205
-0.012058838
-0.005838297
0.000687516
0.00534215
0.006955002
0.005699503
0.002672334
-0.000888618
-0.004037351
-0.006214604
-0.007098514
-0.006603488
-0.004969118
-0.002739569
-0.000605621
0.000937699
0.001779053
0.002176071
0.002315619
0.002269425
0.002027694
0.001592888
0.001074739
0.00063549
0.000492518
0.000740514
0.001238003
0.001812142
0.00227248
0.002325738
0.001534271
-0.000399911
-0.003306749
-0.006284511
-0.007935367
-0.007074421
-0.00354639
0.001593208
0.006470571
0.009144668
0.008298604
0.003797327
-0.003063197
-0.010026493
-0.01464355
-0.015216887
-0.011627298
-0.005534526
0.00043026
0.003886349
0.003838923
0.00098315
-0.002773606
-0.00533658
-0.005349856
-0.002601622
0.00191052
0.006371972
0.008946348
0.008851657
0.006644217
0.003693914
0.001256892
-8.61657E-06
-0.000316456
-0.000531585
-0.001480743
-0.003212374
-0.005031898
-0.006057815
-0.005627396
-0.003332437
0.000752499
0.005711868
0.009972054
0.0119186
0.010726477
0.00682937
0.001636992
-0.003191663
-0.006530472
-0.008078181
-0.008149213
-0.007309733
-0.00595708
-0.004212227
-0.001891787
0.001177402
0.004800071
0.00823582
0.010442995
0.010515204
0.008205258
0.004023222
-0.000974207
-0.005631519
-0.009194023
-0.01139879
-0.012265409
-0.011785424
-0.010080611
-0.007550609
-0.004757517
-0.002015384
0.000829202
0.004216669
0.008375581
0.012873753
0.016437862
0.017477857
0.015042761
0.009513693
0.002469835
-0.004030766
-0.008349084
-0.009841445
-0.009010102
-0.007035667
-0.005058396
-0.003608589
-0.002553336
-0.001415704
0.000238902
0.002685883
0.005900133
0.009329778
0.012003072
0.013016569
0.01195698
0.008854067
0.004072838
-0.001733989
-0.007710231
-0.012970054
-0.016657867
-0.017996871
-0.016415868
-0.01176166
-0.004506099
0.004083648
0.012245064
0.018213438
0.020761319
0.019371359
0.014360979
0.006636621
-0.002518701
-0.011400067
-0.018151393
-0.021237176
-0.01998371
-0.014758896
-0.006912976
0.001764983
0.009747665
0.016045071
0.01998125
0.020975208
0.018664562
0.013059858
0.004679085
-0.005374329
-0.015468799
-0.023682776
-0.028296834
-0.028198447
-0.023223285
-0.01431269
-0.003242455
0.007839021
0.016809299
0.021935837
0.022473741
0.019136485
0.013746857
0.008234115
0.003587187
-0.000475698
-0.004619946
-0.00887489
-0.012409401
-0.013928153
-0.012359732
-0.00742124
0.000184928
0.008885317
0.016896427
0.022783867
0.025816338
0.025804832
0.022941247
0.017619066
0.010667975
0.003376927
-0.002786715
-0.006787184
-0.008405604
-0.008142301
-0.006581747
-0.004063897
-0.00060267
0.0039228
0.00955523
0.015921689
0.021801312
0.025228709
0.024292397
0.018185975
0.008022559
-0.003497738
-0.013388107
-0.019651364
-0.021824118
-0.020699171
-0.017702884
-0.014133152
-0.010651153
-0.00725646
-0.003397519
0.001336229
0.006607771
0.011313467
0.014133746
0.014011431
0.010430458
0.003722755
-0.00474591
-0.012780944
-0.01817346
-0.019575944
-0.016941722
-0.011341137
-0.004419696
0.002138235
0.007001524
0.009552937
0.009982768
0.008833202
0.006423532
0.002750172
-0.001930426
-0.006745648
-0.010452251
-0.012221997
-0.012010458
-0.010505306
-0.008663997
-0.007095199
-0.005771344
-0.004230861
-0.001815516
0.001790506
0.006229479
0.010452198
0.013318357
0.014125241
0.012942541
0.010529875
0.008045748
0.006606273
0.006689294
0.007886179
0.00893752
0.00796941
0.00341396
-0.004854138
-0.015087569
-0.024039913
-0.028204927
-0.025499407
-0.016561086
-0.004559089
0.006437223
0.013457206
0.015777324
0.014805095
0.012810803
0.011565903
0.011629282
0.012583366
0.013686901
0.014349954
0.014383678
0.014015941
0.01347413
0.012807918
0.011819789
0.010180491
0.00755874
0.003790527
-0.000993967
-0.006329959
-0.011470198
-0.015334062
-0.016691262
-0.014451435
-0.008345924
0.000706464
0.010634623
0.01892429
0.023553069
0.023631969
0.019383129
0.011849705
0.002592893
-0.006405216
-0.013162804
-0.016448298
-0.016256345
-0.013489857
-0.009288819
-0.004700131
-0.00076288
0.001721782
0.00260767
0.002585884
0.002609704
0.003296095
0.00467562
0.006277982
0.007218202
0.006533472
0.003784862
-0.000565789
-0.005387967
-0.009684715
-0.012987608
-0.015130816
-0.01561578
-0.013748936
-0.009323508
-0.003140328
0.003348819
0.008826446
0.01252218
0.014184277
0.013703594
0.01110802
0.006818606
0.001582176
-0.003651363
-0.007988682
-0.010785412
-0.011866033
-0.011465696
-0.010016049
-0.00793761
-0.005332027
-0.002159101
0.001449435
0.004979071
0.007623997
0.008596707
0.007560724
0.004936137
0.001800411
-0.000669694
-0.001760543
-0.001389327
0.000125302
0.002320755
0.00485943
0.007527856
0.009966271
0.011356929
0.010870359
0.008347959
0.004582907
0.000922396
-0.001496426
-0.002181261
-0.001282684
0.000624787
0.002923601
0.004983143
0.006201331
0.006066811
0.004263449
0.000750831
-0.003920507
-0.008482646
-0.0113829
-0.01171852
-0.009661758
-0.006196407
-0.002560194
-1.34906E-05
0.00053544
-0.001133776
-0.00432399
-0.007581114
-0.00931253
-0.008556231
-0.005384856
-0.000808853
0.003583709
0.006263213
0.006332048
0.003819067
-0.000356601
-0.004830206
-0.008399722
-0.010383417
-0.010583505
-0.00928588
-0.007183996
-0.00501108
-0.003137386
-0.001569123
-0.000219843
0.00088626
0.001568422
0.001480209
0.000426565
-0.001571848
-0.004220038
-0.00698599
-0.009068658
-0.009524717
-0.00799205
-0.005056681
-0.001890499
0.000555463
0.001865828
0.002098942
0.001662794
0.001103532
0.00090339
0.001421754
0.002648079
0.004047301
0.004599121
0.003426697
0.000532867
-0.0029684
-0.005360192
-0.00522027
-0.002205359
0.002731208
0.007595887
0.010387267
0.010088635
0.007120722
0.002932907
-0.000564023
-0.001811599
-0.000260036
0.00346728
0.008026689
0.011924276
0.013870822
0.013350421
0.010796599
0.00724357
0.00375108
0.000877214
-0.001541022
-0.004210036
-0.007718475
-0.011813688
-0.015292472
-0.016490642
-0.014337369
-0.009007853
-0.001693732
0.005982504
0.012230238
0.015353811
0.014509674
0.010228184
0.004364406
-0.000834768
-0.003834957
-0.004385705
-0.003292395
-0.001710269
-0.000515526
-2.37666E-05
-0.000117925
-0.000470838
-0.000821501
-0.00121841
-0.001949922
-0.003236036
-0.004839626
-0.006128899
-0.006463395
-0.005422489
-0.003126512
-7.86811E-05
0.003008975
0.005502737
0.006900673
0.006912769
0.005522539
0.003158206
0.000652827
-0.001044599
-0.001429145
-0.00077605
0.000262499
0.001366514
0.002708674
0.004565346
0.00685902
0.009072241
0.010390582
0.010009034
0.007556168
0.003454533
-0.001081963
-0.004683538
-0.006554125
-0.006957402
-0.006941717
-0.007319357
-0.008144652
-0.008893778
-0.009042802
-0.008110185
-0.005703459
-0.001782694
0.002995697
0.007369738
0.010161436
0.010793974
0.009253329
0.005705972
0.000425753
-0.005894406
-0.011864116
-0.015667708
-0.015683658
-0.011186179
-0.002705308
0.007835856
0.017562591
0.023738332
0.024942339
0.021609097
0.015617333
0.009321691
0.004437315
0.001332959
-0.00086565
-0.003446235
-0.007178905
-0.011939205
-0.01673371
-0.020040992
-0.020297981
-0.016546151
-0.009065292
0.000441174
0.009483071
0.015982602
0.019050132
0.019062443
0.01710321
0.014155477
0.010571938
0.006184088
0.001072915
-0.003957378
-0.007607772
-0.008769114
-0.007324392
-0.004160672
-0.000570121
0.002480655
0.004635317
0.005863249
0.006033735
0.004834385
0.002144012
-0.001560877
-0.00525201
-0.007691443
-0.007920063
-0.005778247
-0.001998688
0.002199514
0.005632159
0.007387557
0.007097222
0.00514238
0.002362029
-0.000489942
-0.002903143
-0.004600889
-0.00552858
-0.005854831
-0.005593239
-0.004547838
-0.002582666
-8.34468E-05
0.002151237
0.003461761
0.003578932
0.002498843
0.000175567
-0.00325001
-0.007175111
-0.010681462
-0.012959453
-0.013540125
-0.012321774
-0.009590454
-0.006029342
-0.002497616
0.000231618
0.00181728
0.002376274
0.002175866
0.001307641
-0.00021978
-0.002386006
-0.004926445
-0.007281893
-0.008766279
-0.008936018
-0.007872847
-0.00593749
-0.003342132
-8.24919E-05
0.003864288
0.00823592
0.012343553
0.015054748
0.015354989
0.012973423
0.008549656
0.003263767
-0.001525972
-0.004633273
-0.00536179
-0.003823664
-0.000918271
0.002141121
0.004505239
0.006085493
0.007414379
0.008873177
0.010014072
0.009622996
0.006789758
0.001741585
-0.004196918
-0.009328807
-0.012302126
-0.012519663
-0.010172245
-0.006034531
-0.001280603
0.002768521
0.004943844
0.004703021
0.002342436
-0.001114348
-0.004345083
-0.006202342
-0.00612435
-0.0042741
-0.001623072
0.000427371
0.000863249
-0.000281824
-0.002038774
-0.003151943
-0.002555427
0.000167223
0.004692909
0.009945024
0.014253065
0.015938553
0.014173305
0.009300221
0.00265354
-0.003997048
-0.008946301
-0.011026131
-0.010127074
-0.00726841
-0.004048272
-0.001794956
-0.001041335
-0.001430323
-0.00185753
-0.001014785
0.001782535
0.005990052
0.00988625
0.011419347
0.009437689
0.004398028
-0.00190361
-0.007195657
-0.009774959
-0.009174377
-0.00616209
-0.002048518
0.001945741
0.004965093
0.006506056
0.006566862
0.00567396
0.004446188
0.003243093
0.002149142
0.001020292
-0.000425336
-0.002451475
-0.004822495
-0.006562527
-0.006468745
-0.003896188
0.000777716
0.006418389
0.011592779
0.014856594
0.015224651
0.01260424
0.008008324
0.002890083
-0.001603165
-0.00517707
-0.008262317
-0.011286061
-0.014155644
-0.016203198
-0.016644215
-0.01493196
-0.010985017
-0.005246546
0.001299717
0.007529628
0.012594341
0.016038546
0.017643048
0.017419247
0.015490633
0.011980426
0.007081168
0.001251646
-0.0046465
-0.009462469
-0.011930647
-0.011012696
-0.006546641
0.00039819
0.007805556
0.013573681
0.016413877
0.016186437
0.013620252
0.009829935
0.005920518
0.002641501
0.000203517
-0.001762512
-0.004002711
-0.007108513
-0.010810831
-0.013780459
-0.014235021
-0.011078048
-0.004599876
0.003567532
0.01116064
0.016266997
0.017866948
0.015966704
0.011371968
0.005382024
-0.000726592
-0.006191212
-0.010777919
-0.014552393
-0.017621312
-0.019831803
-0.020657685
-0.019173833
-0.014488419
-0.006576177
0.003357656
0.013284798
0.021034474
0.024748192
0.023452064
0.01744424
0.008204235
-0.002274729
-0.01215632
-0.020007273
-0.024687388
-0.025567549
-0.022699626
-0.016654761
-0.008109604
0.002237414
0.013347956
0.023456025
0.03036981
0.032409602
0.029270238
0.022218727
0.013425254
0.00497634
-0.001817273
-0.006593952
-0.009692527
-0.011765025
-0.013332272
-0.014363329
-0.014110089
-0.011498298
-0.005873362
0.002145882
0.010560752
0.016897291
0.019526106
0.018417114
0.014913761
0.010600689
0.006361432
0.002108256
-0.002650438
-0.007911921
-0.012604776
-0.015127337
-0.014516476
-0.011007073
-0.005733708
1.61636E-05
0.005099879
0.008445006
0.009461718
0.008334955
0.005731354
0.002360267
-0.001201111
-0.00448998
-0.007179121
-0.008916588
-0.009335607
-0.008303855
-0.006146998
-0.003737435
-0.002126936
-0.002024322
0.008085296
