# Supplementary material for: Spectral analysis of layered sites using shaking table tests
Source: PLoS One. 2019 Mar 12;14(3):e0212766. doi: 10.1371/journal.pone.0212766 (PMC6413934; doi:10.1371/journal.pone.0212766)
Supplement: S2 Data — (ZIP) [file pone.0212766.s002.zip › S2 Data Recorded acceleration time history/87.txt]

-8.63407E-05
-0.000587523
-0.001726385
-0.003060891
-0.003751777
-0.003537932
-0.003134866
-0.003455713
-0.004635579
-0.005935455
-0.006223222
-0.004775825
-0.001718466
0.002061577
0.005414037
0.007488517
0.00800351
0.00731771
0.006101339
0.004960015
0.004154472
0.003750122
0.003610736
0.003344542
0.002427928
0.000626871
-0.001834135
-0.004518246
-0.007072551
-0.009209284
-0.010512638
-0.010519811
-0.009044096
-0.006340663
-0.002879167
0.000842047
0.00435691
0.007240785
0.008992436
0.009217255
0.007970161
0.005865014
0.003900377
0.002822324
0.002745619
0.003138193
0.003288391
0.0027158
0.001362557
-0.000395143
-0.002030478
-0.00324369
-0.003881958
-0.003822007
-0.003043818
-0.001763429
-0.000238899
0.001371812
0.003072343
0.004948448
0.006974109
0.008862953
0.010210038
0.010953969
0.011271335
0.011208813
0.010507328
0.008972252
0.006724881
0.004273462
0.002022826
-0.000130924
-0.002713703
-0.006233437
-0.010723313
-0.015580981
-0.019665973
-0.021967143
-0.022168622
-0.020720796
-0.018339761
-0.015431637
-0.012049791
-0.007988676
-0.003044403
0.002690371
0.008630746
0.014038946
0.018394038
0.021436089
0.023173288
0.023852934
0.02363347
0.022322783
0.019409468
0.014542968
0.007978774
0.000504337
-0.00681064
-0.013003615
-0.017372997
-0.019594675
-0.019947958
-0.019351976
-0.018856039
-0.019025241
-0.019787106
-0.020688518
-0.021130071
-0.020519585
-0.018587814
-0.015549084
-0.01184318
-0.007782547
-0.003346949
0.001662415
0.007082608
0.012100859
0.015697567
0.017265671
0.016714279
0.014480074
0.011314534
0.008154293
0.005722301
0.004449566
0.004502398
0.005784287
0.007679501
0.009103935
0.009131395
0.007471545
0.004663681
0.001733612
-0.000287818
-0.000871165
-0.000279948
0.000686286
0.001102251
0.000373519
-0.001721355
-0.005046836
-0.009085578
-0.012782114
-0.014908834
-0.014790644
-0.012733937
-0.009713621
-0.006633835
-0.004057802
-0.002200971
-0.00101479
-0.000175148
0.000788626
0.002205889
0.004045916
0.005827756
0.006983533
0.007123668
0.006198168
0.004419486
0.002305291
0.000688853
0.000554231
0.002317337
0.005239591
0.007620195
0.008028559
0.006279156
0.003300857
0.000171504
-0.002484769
-0.004325544
-0.005199228
-0.005217214
-0.004650836
-0.003675557
-0.002219114
-0.000313142
0.001582554
0.002691227
0.002707929
0.002013725
0.001236819
0.000672954
0.000269994
-3.03519E-05
-2.71401E-05
0.000571625
0.001889646
0.003712275
0.005471473
0.006459278
0.006063866
0.004281382
0.001778197
-0.000355001
-0.001358062
-0.001173335
-0.000380583
0.00031464
0.00044193
-0.000199335
-0.001642131
-0.003802523
-0.006419937
-0.008993833
-0.010930959
-0.011829854
-0.011705507
-0.010787286
-0.009367186
-0.007806682
-0.006516174
-0.005623112
-0.004836946
-0.003754075
-0.002052741
0.000340067
0.003131178
0.005664925
0.007354963
0.008180898
0.008783246
0.00986649
0.011570927
0.013421068
0.014723673
0.014969743
0.013989219
0.011800837
0.008612069
0.004735252
0.000538229
-0.00362839
-0.007524373
-0.011002035
-0.013934085
-0.016148004
-0.017392799
-0.017519608
-0.016403283
-0.013803751
-0.009373881
-0.002784959
0.005811639
0.01542056
0.024242405
0.030384531
0.032847997
0.031918805
0.028703217
0.024239194
0.019084126
0.013378468
0.007155356
0.000395946
-0.006783551
-0.013922688
-0.020114166
-0.024277359
-0.025807404
-0.02484042
-0.022061674
-0.018188334
-0.013866269
-0.009657362
-0.006026182
-0.003106443
-0.000675735
0.001644866
0.004247612
0.007572664
0.011967686
0.017233393
0.022202449
0.025193378
0.024967329
0.021621026
0.016327268
0.010614172
0.005595012
0.001824393
-0.000575054
-0.001881673
-0.002738656
-0.003892504
-0.005840814
-0.008683417
-0.012166053
-0.01561454
-0.017956177
-0.018046105
-0.015425644
-0.010702443
-0.005206779
-0.000174667
0.003702313
0.00628231
0.007598886
0.007707925
0.006770811
0.005089818
0.003111637
0.001444561
0.000753782
0.001333811
0.002741973
0.003974617
0.004140287
0.003126574
0.001597011
0.000548075
0.000708978
0.002158408
0.004391541
0.006562207
0.007837083
0.007558041
0.005502139
0.00182391
-0.002964008
-0.00813872
-0.012823758
-0.016232048
-0.018109972
-0.018946829
-0.01944373
-0.01978984
-0.019491044
-0.017886272
-0.014589961
-0.009643973
-0.003617631
0.002438204
0.007514316
0.011179054
0.013615433
0.015158699
0.01600032
0.016340331
0.016608988
0.017212517
0.01819936
0.019220889
0.019676253
0.018902238
0.016390545
0.012047284
0.006417959
0.00056039
-0.004349734
-0.007494666
-0.008680741
-0.008353365
-0.007310748
-0.006243561
-0.005589288
-0.005839476
-0.007293242
-0.009802795
-0.012726173
-0.015343372
-0.016851257
-0.016530947
-0.014118174
-0.010037627
-0.004963975
0.000526126
0.005966553
0.01093936
0.014970448
0.017854751
0.019957759
0.022082606
0.024687492
0.027230927
0.028458163
0.027283919
0.023355284
0.017283495
0.01036848
0.004064539
-0.000922344
-0.004935125
-0.008734221
-0.012810485
-0.01702667
-0.020813775
-0.023376694
-0.023893237
-0.021743765
-0.016986678
-0.010556788
-0.004004481
0.001195601
0.004222767
0.00515292
0.004813337
0.004312208
0.004333139
0.004932762
0.005911096
0.007008422
0.007912618
0.00833929
0.008073738
0.006927221
0.004623589
0.001164021
-0.002770662
-0.006151437
-0.008366265
-0.009418358
-0.009575892
-0.009020593
-0.00804558
-0.007173074
-0.006884718
-0.006912659
-0.006339053
-0.004445499
-0.00139847
0.001980914
0.004945938
0.007110236
0.008304554
0.00864344
0.00851053
0.008238072
0.00775134
0.006622808
0.004607958
0.002059166
-0.000388404
-0.002418936
-0.004285458
-0.006131798
-0.007644659
-0.008386502
-0.008349834
-0.00792921
-0.007745127
-0.008351706
-0.010058874
-0.012559594
-0.014757079
-0.015391654
-0.014058433
-0.011564243
-0.009205479
-0.007890618
-0.007784953
-0.008471021
-0.0091785
-0.008924402
-0.006767224
-0.002453029
0.003212695
0.008812098
0.013234956
0.016034953
0.017210912
0.016891566
0.01541334
0.01335171
0.011306245
0.009383893
0.007270605
0.004679151
0.00162832
-0.001637906
-0.00486923
-0.007720826
-0.009716242
-0.0104401
-0.009694936
-0.007609915
-0.004623215
-0.001457999
0.001103316
0.002400996
0.002328199
0.001332634
0.000144743
-0.000668508
-0.000714061
0.000202925
0.002021591
0.004296101
0.006330325
0.007431933
0.007220017
0.005954992
0.004452357
0.003721915
0.004382825
0.006173872
0.007896562
0.008017855
0.005498612
0.000535709
-0.005518094
-0.010930578
-0.014561435
-0.016230865
-0.016346432
-0.01541435
-0.013969738
-0.012478183
-0.011127244
-0.009681561
-0.00763026
-0.004503688
-0.00025715
0.004661433
0.009440039
0.013292396
0.015506688
0.015720103
0.014124539
0.011378766
0.008326813
0.005625362
0.00366158
0.002514422
0.002055955
0.002149095
0.002580156
0.00293494
0.002676722
0.00132803
-0.001320803
-0.004983885
-0.008762908
-0.01145285
-0.012308495
-0.011379302
-0.009326235
-0.006967952
-0.004947056
-0.003768156
-0.003915894
-0.005471526
-0.007679824
-0.009086166
-0.008351334
-0.005215343
-0.000832792
0.002973208
0.004890099
0.004870883
0.003765478
0.002544614
0.001736558
0.001419781
0.001477752
0.001769105
0.002145084
0.002400838
0.002251654
0.001536786
0.000114278
-0.002010302
-0.004501441
-0.006690307
-0.007923699
-0.007979849
-0.007016613
-0.005542023
-0.004329131
-0.004133914
-0.005253558
-0.007298435
-0.009404387
-0.010475321
-0.009696275
-0.006958906
-0.003029095
0.000900181
0.003906206
0.005682532
0.006380109
0.006414046
0.00617847
0.005749444
0.005032383
0.004112291
0.003356315
0.003190967
0.003730208
0.00449341
0.004773309
0.004123854
0.002735285
0.001182973
-9.05121E-05
-0.000901837
-0.001061512
-0.00021015
0.00172601
0.004118711
0.005847183
0.005980682
0.00437966
0.001895373
-0.000131946
-0.000660107
0.000326842
0.002012492
0.003406628
0.004004268
0.003793743
0.003123359
0.002401696
0.001994991
0.002150168
0.00291262
0.00407712
0.005290438
0.006119157
0.006195808
0.00531918
0.003487132
0.000950121
-0.001625752
-0.003435746
-0.004075459
-0.003932486
-0.003818311
-0.004304453
-0.005337597
-0.006379306
-0.006942153
-0.006958908
-0.006567191
-0.005649829
-0.003895237
-0.001156372
0.002339166
0.006031259
0.009240852
0.011423137
0.012316415
0.012061517
0.011147422
0.010130981
0.00925703
0.00816024
0.005954886
0.00175877
-0.00445776
-0.011570402
-0.017772318
-0.021464412
-0.021758976
-0.018760069
-0.013630854
-0.008199849
-0.004229088
-0.002610615
-0.002989701
-0.004268591
-0.005486888
-0.006168139
-0.005969871
-0.004471194
-0.001300623
0.003430396
0.009086218
0.01470243
0.019156656
0.021426618
0.021069318
0.018578766
0.015198312
0.012146252
0.009929337
0.008386232
0.007030368
0.005397283
0.003104036
-7.43501E-05
-0.004225768
-0.009221966
-0.014565988
-0.019158852
-0.021770965
-0.021598979
-0.018786939
-0.014439447
-0.010151906
-0.00727151
-0.006119265
-0.006058242
-0.005988709
-0.005060694
-0.00293194
0.000332357
0.004206338
0.007971496
0.011090518
0.013503935
0.015342033
0.016528429
0.016811753
0.016156786
0.014918363
0.013446504
0.011861594
0.010109783
0.008221102
0.006169908
0.00365377
0.000124507
-0.004626212
-0.010071832
-0.015039821
-0.018439599
-0.019742631
-0.019060254
-0.01687556
-0.013819859
-0.010395296
-0.006722204
-0.002667993
0.001716057
0.005802599
0.008751723
0.009973928
0.009409367
0.007495312
0.005073758
0.00301871
0.001966509
0.002094441
0.003197494
0.004744829
0.006027521
0.00637069
0.005328608
0.002807226
-0.000926405
-0.005206504
-0.009058272
-0.011549733
-0.012163432
-0.011071889
-0.009175822
-0.007765413
-0.007811342
-0.009142691
-0.010555403
-0.01071695
-0.009022146
-0.005765074
-0.001821933
0.001940765
0.005086768
0.00755896
0.009258101
0.01005144
0.010008725
0.009265059
0.007984561
0.006632709
0.00593165
0.006061829
0.006433954
0.006078635
0.004425583
0.001576074
-0.001791479
-0.004715392
-0.006242546
-0.005876628
-0.00392082
-0.001480852
4.65715E-05
-0.000254307
-0.002495256
-0.005901456
-0.009151622
-0.011056952
-0.011275027
-0.010349262
-0.00912144
-0.008166342
-0.007673673
-0.007613724
-0.007621593
-0.007045738
-0.005401624
-0.002695139
0.000656573
0.004141944
0.007437504
0.010414999
0.013131492
0.015521463
0.017215356
0.017717234
0.01691276
0.015244024
0.01331589
0.011284019
0.008852507
0.00577304
0.002314381
-0.000970578
-0.003813716
-0.006204434
-0.00810992
-0.009307767
-0.009760772
-0.009887793
-0.010133808
-0.010530345
-0.010748046
-0.010505512
-0.009712496
-0.008210072
-0.005683711
-0.0020672
0.002133731
0.005888397
0.00834335
0.00924824
0.009047456
0.008270552
0.007072276
0.005296167
0.002880987
0.000287718
-0.0016956
-0.002471327
-0.002149358
-0.001614561
-0.001955483
-0.003758254
-0.006774665
-0.010224919
-0.013072394
-0.014261785
-0.013328524
-0.010751526
-0.007601887
-0.004919922
-0.003244229
-0.002572239
-0.002678544
-0.00324005
-0.003682403
-0.003066562
-0.000648595
0.003165435
0.006808227
0.008714143
0.008314984
0.006139231
0.003271415
0.000863459
-0.000230063
0.000116639
0.001339646
0.002614362
0.003260283
0.002899665
0.001593636
-0.000196231
-0.00177766
-0.002525444
-0.002185594
-0.001015152
0.000295426
0.001071472
0.000977902
9.28144E-05
-0.001355654
-0.003056774
-0.004596667
-0.005493956
-0.005340492
-0.003817192
-0.000958798
0.002664834
0.006109093
0.008469197
0.009165384
0.008005114
0.005175626
0.001277933
-0.002811606
-0.006283593
-0.008563941
-0.009377086
-0.008758304
-0.006962975
-0.004282293
-0.001100855
0.002031818
0.004604267
0.006481762
0.00798349
0.009593237
0.011479617
0.013142839
0.013568815
0.01205804
0.008767299
0.004532003
0.000194949
-0.00367882
-0.006615848
-0.008239835
-0.008513953
-0.0079677
-0.007380017
-0.007151239
-0.007185496
-0.007178483
-0.006816847
-0.005960611
-0.004738083
-0.003593118
-0.002946445
-0.0029086
-0.003229875
-0.003468341
-0.003365407
-0.002863314
-0.002003494
-0.000826307
0.000681843
0.002385637
0.003973008
0.005333208
0.006704167
0.008213282
0.009498436
0.009979333
0.009428262
0.00809033
0.006289058
0.004293802
0.002493976
0.001323104
0.000888081
0.000766787
0.000458198
-0.000154644
-0.000738259
-0.000916935
-0.000503592
0.000527304
0.002000449
0.003272488
0.003383184
0.001698604
-0.001317111
-0.004149064
-0.005188096
-0.003744552
-0.000266784
0.004103189
0.008165429
0.010952365
0.011752341
0.01019366
0.006513986
0.001729494
-0.002830395
-0.00607189
-0.007536739
-0.007474702
-0.006700904
-0.006144108
-0.00654953
-0.008019998
-0.010038217
-0.011701384
-0.012158351
-0.01096323
-0.008128332
-0.004020967
0.000657916
0.004990259
0.008096704
0.009600198
0.009660952
0.008844863
0.007742078
0.006820912
0.006322351
0.006158714
0.005939194
0.005276089
0.003989544
0.002056704
-0.000284769
-0.002560564
-0.004134072
-0.004692155
-0.004536711
-0.004330469
-0.004705007
-0.005906122
-0.007615485
-0.00901342
-0.00920462
-0.007690631
-0.004687602
-0.001117176
0.001899019
0.003658001
0.004214904
0.004197933
0.004503576
0.005803557
0.008158521
0.011014616
0.013831153
0.016321652
0.01824759
0.01890256
0.017480963
0.013640863
0.007898966
0.001540748
-0.003887742
-0.007347257
-0.008813923
-0.008915036
-0.008354918
-0.007677307
-0.007237414
-0.007140851
-0.007278419
-0.007426424
-0.007267605
-0.006453603
-0.004806598
-0.002542523
-0.000272561
0.001307318
0.001842007
0.00153861
0.000963237
0.000659092
0.000956174
0.001976472
0.003687549
0.005887764
0.008025831
0.009288876
0.008897529
0.006555462
0.002813959
-0.001110768
-0.003950589
-0.005091644
-0.004721068
-0.003410807
-0.001769635
-0.000434002
3.65648E-05
-0.00069452
-0.002496005
-0.004688673
-0.00637288
-0.006908002
-0.006176061
-0.004434583
-0.002130311
0.000236483
0.002256362
0.003684382
0.004452938
0.004651797
0.004410655
0.003712705
0.002577378
0.001179014
-0.000158276
-0.001152666
-0.001702026
-0.002074102
-0.002725648
-0.003922538
-0.00542111
-0.006640157
-0.00700222
-0.006232539
-0.004565836
-0.002486272
-0.000416021
0.001443007
0.00296529
0.003935378
0.004302153
0.004230211
0.004159769
0.004463006
0.005317795
0.006718783
0.008524068
0.010387109
0.011788954
0.01216456
0.011303295
0.009381
0.006745818
0.003469745
-0.00040884
-0.004510799
-0.008330559
-0.011648601
-0.014575942
-0.017186396
-0.01924155
-0.020314838
-0.020089163
-0.018526252
-0.015766937
-0.012125322
-0.00814434
-0.004324637
-0.000803406
0.00261045
0.006002682
0.009323508
0.012362456
0.014625407
0.015480732
0.01449362
0.011771773
0.008053662
0.004507002
0.001998946
0.000718717
0.000475593
0.001010981
0.00178671
0.001905917
0.000673435
-0.001851696
-0.004991275
-0.008071437
-0.010658552
-0.012317811
-0.012643099
-0.011738849
-0.010137772
-0.008381144
-0.006825301
-0.005762345
-0.005347077
-0.005443429
-0.005549308
-0.004995827
-0.003323932
-0.000499685
0.003158528
0.007215577
0.011136878
0.014164635
0.015623487
0.015317895
0.013708254
0.01152565
0.009465358
0.007983329
0.007350896
0.007681806
0.008661153
0.009541848
0.009497419
0.008264294
0.006145548
0.003482209
0.000382777
-0.003035896
-0.00632198
-0.008715591
-0.009651046
-0.009132841
-0.007728373
-0.006049895
-0.004567757
-0.003609659
-0.003234855
-0.003080962
-0.002546057
-0.001237083
0.000790289
0.003043067
0.00475184
0.0051518
0.003865308
0.001228091
-0.001742605
-0.003754507
-0.003852462
-0.001815989
0.001773973
0.005593033
0.008090916
0.008150224
0.005610641
0.001284027
-0.003557579
-0.007734741
-0.010382771
-0.011248105
-0.010885615
-0.01033476
-0.010483463
-0.011764282
-0.013842667
-0.01573017
-0.01630265
-0.015047684
-0.012250203
-0.008663025
-0.005129215
-0.002201557
-9.21189E-06
0.001628049
0.003153491
0.005148857
0.00778688
0.010481214
0.012550608
0.013801557
0.014507697
0.014907121
0.014772015
0.013567955
0.010859813
0.006533788
0.001104818
-0.004258099
-0.008126086
-0.00966673
-0.009257403
-0.008307871
-0.008422367
-0.010351569
-0.013496015
-0.01642817
-0.017918012
-0.017468803
-0.015175128
-0.011388719
-0.006463128
-0.000884869
0.004460061
0.008608695
0.010990102
0.011695976
0.011541228
0.011655136
0.01280208
0.015055235
0.017827075
0.020302157
0.021786649
0.021892313
0.020587889
0.017929421
0.013938801
0.008819597
0.003177476
-0.002144013
-0.006448416
-0.009534628
-0.011562965
-0.012690692
-0.01279689
-0.011631958
-0.00907594
-0.005198156
-0.000307838
0.00495921
0.009574393
0.012379099
0.012602631
0.010399632
0.0068526
0.003315363
0.000679484
-0.000926142
-0.001790941
-0.002250588
-0.002568011
-0.003024606
-0.003727482
-0.004572848
-0.005260519
-0.005360667
-0.004439288
-0.002255934
0.000904037
0.004151525
0.006400395
0.007016661
0.006117176
0.00406957
0.001121035
-0.002404585
-0.005962161
-0.008947042
-0.010938016
-0.011421588
-0.010036713
-0.006961101
-0.003264137
-0.000377372
0.000858429
0.000708978
0.000165025
0.000263998
0.001586674
0.003768582
0.005658014
0.006026235
0.004508396
0.001436641
-0.002581062
-0.006931603
-0.010960014
-0.013927608
-0.015095539
-0.014109556
-0.011379792
-0.007929646
-0.004794939
-0.002489487
-0.000857523
0.000665244
0.002610936
0.005171235
0.008154031
0.011062796
0.013286295
0.014186153
0.013366907
0.010951348
0.007397356
0.003318362
-0.000649776
-0.003797277
-0.005558617
-0.005921645
-0.005533407
-0.005458253
-0.006597221
-0.008995434
-0.011803297
-0.01398242
-0.015000094
-0.014837529
-0.01368475
-0.011774712
-0.009533656
-0.007523199
-0.00626374
-0.005729424
-0.005220052
-0.003738986
-0.000562421
0.004484895
0.01088936
0.017460941
0.022759304
0.02561663
0.025556734
0.022979629
0.018960854
0.014620964
0.010523181
0.00685148
0.003732563
0.001347247
-0.000442409
-0.002161622
-0.00444791
-0.007527322
-0.01086522
-0.013489055
-0.014662709
-0.014077916
-0.011841891
-0.008614099
-0.005580561
-0.003888167
-0.003961394
-0.005256879
-0.006605036
-0.006912823
-0.005747412
-0.003525465
-0.001135012
0.000789319
0.002151982
0.003310222
0.004723469
0.006652674
0.008934681
0.011082172
0.012525341
0.012887618
0.012061787
0.010124554
0.007200692
0.003533647
-0.00064657
-0.005225517
-0.010175091
-0.015229205
-0.019690174
-0.022605093
-0.023259149
-0.021616801
-0.018298598
-0.014263228
-0.010511825
-0.007723069
-0.005853175
-0.004149807
-0.001993058
0.000534319
0.002952604
0.004993518
0.006645926
0.007888845
0.008689303
0.009230846
0.009836302
0.010572581
0.011199449
0.011371436
0.01085896
0.009218756
0.005678735
-0.000212022
-0.007823971
-0.015591099
-0.021725462
-0.024786033
-0.024088456
-0.019901069
-0.013424449
-0.00646324
-0.00075571
0.002817552
0.004501328
0.005130872
0.005306711
0.005293918
0.005183491
0.005091476
0.005102182
0.005158334
0.005179157
0.005181406
0.00517584
0.00494235
0.004076802
0.002286236
-0.000358584
-0.00339496
-0.006196295
-0.008245775
-0.009360602
-0.009752373
-0.009822869
-0.009832344
-0.009765059
-0.00948136
-0.008937033
-0.008114414
-0.006793235
-0.004564596
-0.001264274
0.00282596
0.007223766
0.011474958
0.015208749
0.017909664
0.019026792
0.018205779
0.01556535
0.011672204
0.007280713
0.003078658
-0.000417845
-0.003021982
-0.004887647
-0.00628858
-0.007286447
-0.007904158
-0.008446073
-0.009254988
-0.010249805
-0.010773577
-0.010131778
-0.007990873
-0.004471622
3.95563E-05
0.004995981
0.009571554
0.012841311
0.01417844
0.01363754
0.01189242
0.009823778
0.008050557
0.00664882
0.005253828
0.003339881
0.000558512
-0.003108317
-0.007262893
-0.011044326
-0.013339125
-0.013408069
-0.011304954
-0.007707338
-0.003345129
0.001197792
0.005404824
0.009173142
0.012934877
0.017023508
0.021112942
0.024432108
0.026337439
0.026737723
0.025821591
0.02360944
0.019701092
0.013812422
0.006478443
-0.000905211
-0.006713267
-0.009847761
-0.010146662
-0.008419796
-0.00617965
-0.005038273
-0.005927266
-0.008774474
-0.012797744
-0.016905213
-0.019813709
-0.020372325
-0.018010883
-0.013014954
-0.006487377
-0.000113799
0.004573593
0.006991773
0.007756207
0.008105585
0.009022468
0.010813408
0.013098197
0.01515517
0.01621861
0.015617275
0.01307357
0.009043554
0.004627388
0.001059641
-0.000771497
-0.000595711
0.001027525
0.002817554
0.003306425
0.001721567
-0.001612156
-0.005409056
-0.008151561
-0.008832811
-0.007470897
-0.005042386
-0.002891579
-0.001891732
-0.0020672
-0.002949557
-0.003899947
-0.004256443
-0.003288547
-0.000465425
0.004109186
0.00949603
0.014090498
0.016114551
0.014373444
0.009046337
0.001859507
-0.004902363
-0.009537993
-0.01150643
-0.011345417
-0.010136808
-0.008888108
-0.008108634
-0.007882051
-0.008050289
-0.00823844
-0.007884941
-0.006477583
-0.003838706
-0.000167594
0.003936344
0.007598622
0.0100509
0.011086612
0.011143564
0.010950701
0.011050048
0.011482983
0.011763525
0.011363727
0.010147465
0.008332439
0.006302122
0.004383892
0.002687696
0.001125427
-0.00051403
-0.002432047
-0.0046389
-0.006876532
-0.008587447
-0.0092217
-0.008554258
-0.006798593
-0.00458644
-0.002667782
-0.00142636
-0.000577941
0.000425549
0.001819954
0.003282231
0.004420611
0.005058343
0.0053035
0.00543823
0.005755865
0.006330381
0.006740353
0.00620957
0.004155541
0.000684303
-0.003302356
-0.006509219
-0.007916204
-0.007325149
-0.005167329
-0.002059547
0.001511681
0.004988699
0.007785431
0.009442391
0.009689156
0.00842809
0.00577428
0.002123028
-0.001907201
-0.005389679
-0.007377226
-0.007341683
-0.00544797
-0.00240014
0.000763792
0.003015072
0.003885865
0.00368749
0.003387252
0.00392478
0.005531155
0.007688333
0.009505768
0.010169622
0.009232935
0.006828725
0.003599436
0.000281932
-0.00270375
-0.005215871
-0.007149034
-0.008418023
-0.009148628
-0.009690174
-0.010330479
-0.011021796
-0.011329851
-0.010711549
-0.008729833
-0.005288675
-0.000696665
0.004228611
0.008583009
0.011781147
0.01380504
0.014974036
0.015323036
0.014528464
0.012407951
0.009302684
0.006035442
0.003507154
0.002252136
0.00211655
0.002385314
0.002097977
0.000743185
-0.001441291
-0.00364825
-0.005225559
-0.006060061
-0.006617021
-0.007422084
-0.00863455
-0.009743171
-0.00996146
-0.008931958
-0.007122283
-0.005477314
-0.004591585
-0.00412771
-0.002925791
-6.45579E-05
0.0041671
0.008396563
0.011332147
0.012466674
0.012021911
0.010376997
0.007910909
0.005020718
0.002044988
-0.000850878
-0.003585839
-0.006039137
-0.007859358
-0.008641724
-0.008187807
-0.006642559
-0.004313447
-0.001554451
0.001392748
0.004420827
0.007586044
0.010713738
0.013132881
0.014160886
0.013597183
0.011846068
0.00945856
0.006802074
0.004000687
0.000953659
-0.002338475
-0.005492185
-0.008053502
-0.009713621
-0.010247243
-0.009382551
-0.006853352
-0.00281129
0.001978985
0.006318769
0.008953684
0.009176038
0.007059754
0.003396565
-0.000644156
-0.003944102
-0.005736378
-0.00586447
-0.004646655
-0.002600495
-0.000136015
0.002416038
0.004873292
0.007094972
0.008884628
0.010158275
0.011058617
0.011777177
0.012387611
0.012823275
0.012823596
0.011738584
0.008716287
0.003611538
-0.002718736
-0.008945702
-0.013977656
-0.017257746
-0.018739672
-0.018814934
-0.018031019
-0.016807851
-0.015444706
-0.014176358
-0.013286079
-0.012958112
-0.013046593
-0.012684744
-0.010697196
-0.006580894
-0.001012697
0.004631831
0.00921158
0.012324448
0.014187116
0.015036392
0.014838605
0.013434083
0.010778344
0.007039893
0.002671312
-0.001759949
-0.005778241
-0.008977125
-0.011030243
-0.011666903
-0.011039019
-0.009824844
-0.008825639
-0.008481511
-0.008569139
-0.008552601
-0.00797011
-0.006510134
-0.004158113
-0.00124651
0.001695495
0.004500201
0.007389373
0.010439397
0.013269583
0.015250655
0.015994375
0.015606997
0.01459591
0.013470862
0.012512286
0.011757328
0.010955692
0.009499193
0.006840187
0.002874615
-0.002024163
-0.007155091
-0.011561838
-0.014223519
-0.014616148
-0.013042426
-0.010471584
-0.007999608
-0.006479786
-0.006193997
-0.0067585
-0.007247636
-0.006605779
-0.004308088
-0.000747673
0.002990132
0.005744841
0.0067972
0.006297247
0.005188735
0.004587616
0.005086658
0.006647054
0.008834583
0.010909007
0.01199616
0.011430904
0.009134713
0.00541441
0.000776638
-0.004151578
-0.008728703
-0.012498305
-0.015389994
-0.017755449
-0.02001069
-0.022248214
-0.024155309
-0.025084127
-0.0242644
-0.021081037
-0.015406053
-0.007659107
0.001330972
0.010544532
0.019048257
0.025952674
0.030548964
0.032410028
0.031563913
0.028433116
0.023652209
0.018003397
0.01234222
0.007542361
0.004104416
0.001904842
0.000350765
-0.001110922
-0.002840837
-0.005160202
-0.00817843
-0.011435502
-0.013899398
-0.014452559
-0.012626293
-0.009082473
-0.005367416
-0.002879059
-0.001976844
-0.002079724
-0.002276492
-0.001909183
-0.000832415
0.0005599
0.001754859
0.002575817
0.003232231
0.004082471
0.005354084
0.006871765
0.008130476
0.008457532
0.007435574
0.005277966
0.002882855
0.001145818
0.000110641
-0.001082657
-0.003316272
-0.006622376
-0.010165073
-0.012863957
-0.01420082
-0.014408403
-0.014048214
-0.01356159
-0.013274786
-0.013386336
-0.013648087
-0.013312305
-0.011464196
-0.007510832
-0.001535448
0.00562922
0.012659158
0.018129878
0.021015249
0.020939879
0.018171142
0.013445958
0.007678531
0.001818715
-0.003193859
-0.006683883
-0.008675605
-0.010007648
-0.011713316
-0.014176674
-0.016746927
-0.017957033
-0.016453164
-0.011864316
-0.005257142
0.00139007
0.006099675
0.007811819
0.006800621
0.00438244
0.002042947
0.000838891
0.001228256
0.003194982
0.006112097
0.008904813
0.010577027
0.01059148
0.009032318
0.006303997
0.00304302
-0.000214694
-0.003239241
-0.00610433
-0.008889395
-0.011426357
-0.01330091
-0.013911557
-0.012783079
-0.009865801
-0.005615355
-0.000853663
0.003557472
0.006875887
0.008496287
0.008246793
0.006564783
0.004328117
0.002516088
0.001795922
0.002343031
0.003631127
0.004729787
0.004904126
0.004028032
0.002326002
0.000148911
-0.00210451
-0.004135201
-0.005946642
-0.007569451
-0.008878051
-0.009560801
-0.009251303
-0.007493817
-0.004048967
0.000584526
0.005170112
0.008352085
0.009342193
0.008303642
0.006193619
0.004204945
0.003240208
0.003547083
0.004676363
0.005877585
0.006502738
0.006231406
0.004909533
0.002537655
-0.000548715
-0.003808302
-0.006656688
-0.008746207
-0.010024723
-0.010597152
-0.010677177
-0.010491167
-0.010139864
-0.009481096
-0.008240424
-0.006132278
-0.003263765
-0.000401569
0.00133488
0.001201703
-0.000767752
-0.00375986
-0.006647107
-0.008387142
-0.008273074
-0.006218722
-0.002989164
0.000131572
0.002052958
0.00241379
0.001496801
-0.000351361
-0.00288179
-0.005791678
-0.008608106
-0.010869073
-0.012240192
-0.012451948
-0.01137079
-0.009230903
-0.006612797
-0.004118019
-0.00208583
-0.000615631
0.000420992
0.00139745
0.002762522
0.004784061
0.00727017
0.009590771
0.011040953
0.011424911
0.011075855
0.010429398
0.009673851
0.008784429
0.007632987
0.005858212
0.002978083
-0.000926251
-0.005039182
-0.008435533
-0.010749065
-0.012036144
-0.012530366
-0.012384554
-0.011552461
-0.009984092
-0.007902979
-0.00582299
-0.004079746
-0.002567849
-0.000956711
0.000903923
0.002702196
0.003868037
0.004196807
0.004071605
0.004357285
0.005659998
0.007993981
0.0107647
0.013060786
0.014094038
0.01351085
0.011412284
0.00821666
0.004425001
0.000506267
-0.003229936
-0.006572654
-0.009286255
-0.011125904
-0.011946648
-0.011789166
-0.010821807
-0.009097081
-0.006491821
-0.003048526
0.000795961
0.004386779
0.007244158
0.009359801
0.011098606
0.012789771
0.014510214
0.016048929
0.016917954
0.016506374
0.014442761
0.011072743
0.007274504
0.004023696
0.00196758
0.001292165
0.001717179
0.002771788
0.004087239
0.005410826
0.006378291
0.006465541
0.005171073
0.002406511
-0.001445685
-0.005692222
-0.00947162
-0.012048939
-0.01312303
-0.012815082
-0.011355801
-0.008804817
-0.00538122
-0.001778733
0.001042138
0.002378677
0.002273065
0.001482669
0.000994333
0.00142973
0.002720451
0.004451976
0.006162465
0.007499972
0.0082681
0.008637499
0.009101694
0.010023981
0.011305548
0.012468014
0.012964967
0.012361759
0.010369661
0.006921654
0.002267768
-0.002963631
-0.008050397
-0.012472934
-0.015813616
-0.017497607
-0.016849329
-0.013494783
-0.007569661
0.000212721
0.008418778
0.01515351
0.018890782
0.01924867
0.016948037
0.013088883
0.008741553
0.004805586
0.001864382
-0.00010834
-0.001803037
-0.003858407
-0.006310954
-0.008793583
-0.010795369
-0.011871709
-0.01172761
-0.010588746
-0.00921709
-0.008455707
-0.00873689
-0.009881158
-0.011262824
-0.011940275
-0.011104061
-0.008310649
-0.003840418
0.001377866
0.006213586
0.010023816
0.012841529
0.014877358
0.01609742
0.016315599
0.015537997
0.014063676
0.012291259
0.010639386
0.009350327
0.008305195
0.00721269
0.00586796
0.004123537
0.001843886
-0.000842524
-0.003438045
-0.005430841
-0.006542941
-0.006680885
-0.005940006
-0.004566585
-0.003002818
-0.001721731
-0.001028436
-0.001161239
-0.002224841
-0.003995869
-0.005939419
-0.007484398
-0.007992967
-0.006902547
-0.004076908
-0.000204155
0.00343784
0.005733496
0.006348212
0.005649403
0.004314627
0.003085195
0.002715476
0.003894002
0.006835901
0.011030837
0.015330848
0.018518117
0.019713717
0.018501252
0.014988208
0.009775865
0.00402016
-0.000996268
-0.004480563
-0.006349437
-0.007015698
-0.007118899
-0.007350514
-0.008131489
-0.009468459
-0.010873998
-0.01151944
-0.010711596
-0.008260121
-0.004533555
-0.000209135
0.00409623
0.00783773
0.010542982
0.011860306
0.011790506
0.010769299
0.009557906
0.008669502
0.007933547
0.006697426
0.004569742
0.001676822
-0.0016675
-0.00524194
-0.008974073
-0.012691379
-0.015859917
-0.017746031
-0.017758129
-0.015797239
-0.012280342
-0.007893294
-0.003345608
0.001014461
0.005022905
0.008396561
0.010658064
0.011599246
0.011442676
0.010674282
0.009676842
0.00880273
0.008363374
0.008235711
0.007883658
0.006688913
0.004165282
-1.23117E-06
-0.005679
-0.012031115
-0.017700105
-0.021331873
-0.022216317
-0.020643558
-0.01767618
-0.014512195
-0.011915284
-0.010006957
-0.008621008
-0.007541347
-0.006435511
-0.00480676
-0.0021909
0.001566927
0.0062578
0.011378503
0.016338409
0.020642542
0.024000515
0.026235523
0.027012
0.025962155
0.023061954
0.018774735
0.013797968
0.008728599
0.004018027
-0.000178462
-0.004023111
-0.007937883
-0.012342811
-0.017149359
-0.021575911
-0.024496506
-0.024940627
-0.022521374
-0.017652894
-0.01134585
-0.004606138
0.001830016
0.007468228
0.011831617
0.014616947
0.015821809
0.015889254
0.015565087
0.015460117
0.01563799
0.015611064
0.014547944
0.011717543
0.006980315
0.001067987
-0.004708862
-0.009285024
-0.012454952
-0.014670101
-0.01620962
-0.016912978
-0.016351523
-0.014273725
-0.010838457
-0.006619165
-0.002410686
0.001281248
0.004419915
0.007193949
0.009606455
0.011323579
0.011968967
0.011521581
0.010562522
0.009979336
0.010434914
0.011866841
0.013455016
0.013976484
0.012382632
0.008291432
0.002206262
-0.004744456
-0.011150578
-0.01574997
-0.017784301
-0.017279156
-0.014890576
-0.011654541
-0.0087264
-0.006991504
-0.00661563
-0.006775838
-0.006172363
-0.004047463
-0.000676485
0.002891422
0.005736807
0.007630893
0.008807277
0.009530601
0.009871309
0.009905999
0.009856328
0.009780106
0.009365266
0.008160189
0.006012055
0.003184651
0.000166579
-0.002636737
-0.004949147
-0.006556165
-0.007245124
-0.007028174
-0.006220436
-0.005180226
-0.004128187
-0.003218158
-0.002564849
-0.002153914
-0.001732862
-0.000984968
0.000404834
0.002657721
0.005843548
0.009856061
0.014060418
0.017233451
0.018131222
0.016276315
0.012028118
0.006269041
0.000251958
-0.004651688
-0.007519612
-0.008240634
-0.007534708
-0.006564568
-0.006340127
-0.007200055
-0.008846683
-0.010795637
-0.012552105
-0.013474285
-0.012834734
-0.010490529
-0.007208515
-0.004209716
-0.00242204
-0.001851055
-0.001503548
6.45035E-05
0.003907976
0.009961726
0.01695093
0.022833762
0.025678613
0.024560251
0.019871573
0.012927226
0.005368324
-0.001540909
-0.007246833
-0.011841624
-0.015685739
-0.019118063
-0.022309618
-0.025139858
-0.027290238
-0.028222212
-0.027320692
-0.024346246
-0.019753329
-0.01468289
-0.01030414
-0.007049694
-0.004494215
-0.002012123
0.000776365
0.003916264
0.007070778
0.009626046
0.011147582
0.01169587
0.011478172
0.010485495
0.008763392
0.006594597
0.004312323
0.002183461
0.000443854
-0.000679431
-0.001126123
-0.001104767
-0.000966345
-0.001134477
-0.001875145
-0.003046123
-0.004115183
-0.004560479
-0.00435782
-0.004001482
-0.003976697
-0.004327841
-0.004684553
-0.004682093
-0.004199754
-0.003325109
-0.002475888
-0.002226341
-0.002793845
-0.00375981
-0.004327794
-0.003757826
-0.00163485
0.002015386
0.006460032
0.010187294
0.011609639
0.010078041
0.006097697
0.00098058
-0.00370842
-0.006592134
-0.006999375
-0.005208864
-0.002210387
0.000797297
0.002927764
0.003684971
0.003055535
0.001553488
6.21457E-05
-0.000663532
-0.000289477
0.001123394
0.003045049
0.004566742
0.004797983
0.00343773
0.001027579
-0.001301851
-0.002297364
-0.001215349
0.001643581
0.004778928
0.006268182
0.004870243
0.000694683
-0.004993149
-0.010421209
-0.014039273
-0.014952407
-0.013165964
-0.009519691
-0.005490585
-0.002525348
-0.001230934
-0.001115794
-0.001044761
0.000129163
0.002869531
0.006596793
0.009962313
0.011729272
0.011415918
0.009263878
0.006105405
0.003147233
0.00154771
0.001782698
0.003320611
0.004924845
0.005462533
0.004459311
0.001993865
-0.001570778
-0.00576582
-0.010069203
-0.013746309
-0.015956482
-0.016128094
-0.014364669
-0.01119244
-0.007142511
-0.002494139
0.002378195
0.006611244
0.009091839
0.009183157
0.007316099
0.004733853
0.002674307
0.001865016
0.002467527
0.004094618
0.005774008
0.006350185
0.005206133
0.002607029
-0.00056793
-0.003353741
-0.004987042
-0.005179635
-0.004432277
-0.003876068
-0.004519688
-0.006513499
-0.008968668
-0.010453427
-0.009879233
-0.007206634
-0.003380293
0.000193235
0.002207332
0.002118047
0.000433789
-0.001498947
-0.00240571
-0.00170369
0.000413289
0.003317933
0.006293608
0.008930183
0.011159197
0.012924016
0.014034563
0.01425146
0.013346944
0.011111614
0.00749981
0.002929319
-0.001712846
-0.005418645
-0.007576359
-0.008111531
-0.007430066
-0.006136988
-0.004734929
-0.003538577
-0.002722649
-0.002231048
-0.001699781
-0.000896807
7.26943E-05
0.000722365
0.000342907
-0.001401838
-0.003886929
-0.00576041
-0.00598951
-0.004477988
-0.001973306
0.000354946
0.001418973
0.000768713
-0.001342058
-0.00418311
-0.006871714
-0.00846765
-0.008355133
-0.006415223
-0.003159542
0.000494227
0.003253596
0.00405598
0.002774146
0.00047014
-0.001198542
-0.000842206
0.001950189
0.006432891
0.01095381
0.013766705
0.013830723
0.0112564
0.007149411
0.003057088
0.000216733
-0.000899004
-0.000758867
-0.000390861
-0.000905694
-0.003102161
-0.007326751
-0.01324106
-0.019731276
-0.025190436
-0.028365289
-0.028900677
-0.027290664
-0.024420548
-0.021128042
-0.017893454
-0.014766562
-0.011520838
-0.007984723
-0.004173528
-0.000137087
0.004140604
0.008769224
0.013685396
0.018157607
0.02109062
0.021750568
0.020355361
0.017615423
0.01412604
0.010290919
0.006586299
0.0032795
3.23837E-05
-0.003824737
-0.008623897
-0.013938478
-0.018921614
-0.02278382
-0.025063631
-0.025709341
-0.024852038
-0.022692666
-0.019517011
-0.01579917
-0.01204814
-0.008646059
-0.005764643
-0.003420649
-0.001463289
0.000506595
0.00283292
0.005553425
0.008424826
0.01104807
0.013004999
0.013820873
0.013112269
0.01081624
0.007344897
0.003479428
0.000219038
-0.001600378
-0.001649462
-0.000299057
0.001542361
0.003013151
0.003870992
0.004528691
0.005552306
0.007212101
0.009200825
0.010649558
0.010582646
0.008632994
0.005128729
0.000906012
-0.003052705
-0.005873095
-0.007135927
-0.00676926
-0.005058184
-0.002745184
-0.000845956
-0.000188577
-0.00103876
-0.003091397
-0.005757465
-0.008422143
-0.010498977
-0.011477579
-0.011183873
-0.009837914
-0.007876489
-0.005557764
-0.00297552
-0.000183552
0.002653916
0.005408254
0.008210447
0.011121194
0.013671376
0.015012145
0.014359318
0.01139863
0.006574151
0.00109026
-0.003459086
-0.005732902
-0.005344824
-0.003000351
-0.00020089
0.001736073
0.002332535
0.001748062
0.000166041
-0.00214792
-0.004438864
-0.005699394
-0.00526528
-0.003253858
-0.000491652
0.001652251
0.002022075
0.000363028
-0.002484608
-0.005040677
-0.006026449
-0.004986345
-0.002445157
0.000532017
0.002979852
0.004521404
0.005373515
0.006163802
0.00749515
0.009644193
0.012397461
0.015225132
0.017557348
0.018872477
0.018607619
0.016273101
0.011716528
0.005477195
-0.001337082
-0.007475353
-0.011932843
-0.01424552
-0.014309806
-0.012378139
-0.009191616
-0.005874323
-0.003435265
-0.002408757
-0.002919519
-0.004689903
-0.007034
-0.00886407
-0.009328587
-0.008408015
-0.006951735
-0.005933687
-0.005841406
-0.006397776
-0.006730023
-0.005712936
-0.002546379
0.002624801
0.008595903
0.013768312
0.017254162
0.019234001
0.020442878
0.021248957
0.021359332
0.020202111
0.017510295
0.013454691
0.008542426
0.003414121
-0.001448631
-0.005856287
-0.009859218
-0.013478086
-0.016469498
-0.018502705
-0.019480769
-0.01959141
-0.019131067
-0.01826691
-0.016872236
-0.014715164
-0.011819353
-0.008729503
-0.006105454
-0.004182141
-0.002367436
0.000248477
0.004264092
0.009359261
0.014305087
0.017609155
0.01846571
0.017276961
0.015189263
0.013085721
0.011046789
0.008856639
0.006519126
0.004122356
0.001297736
-0.002598516
-0.007786719
-0.01372683
-0.019216985
-0.022851643
-0.02342375
-0.02056407
-0.015156349
-0.009080652
-0.00419681
-0.001491236
-0.000749659
-0.000939575
-0.000890436
0.000118996
0.002231425
0.005114818
0.008160133
0.010674129
0.012167667
0.012364864
0.011314644
0.009511553
0.00777489
0.006657171
0.00617135
0.005945087
0.005565199
0.004768167
0.003548319
0.001978022
0.000118995
-0.00199852
-0.00418241
-0.006008733
-0.00704193
-0.007079988
-0.006376147
-0.005457124
-0.004772232
-0.00431066
-0.003655693
-0.002508643
-0.001076878
0.000137618
0.000850183
0.001285206
0.001855976
0.002732123
0.003658961
0.004255904
0.004243751
0.003463899
0.002014413
0.000284441
-0.001195822
-0.002178006
-0.002796788
-0.003327301
-0.003839348
-0.004178232
-0.004152163
-0.003665487
-0.002749945
-0.001452053
0.00011107
0.001700529
0.002896451
0.00335797
0.003116131
0.002559761
0.002085717
0.001861327
0.001894459
0.001907411
0.001435506
0.00013151
-0.001843459
-0.003839838
-0.004912429
-0.004406854
-0.002457522
0.000147848
0.002509878
0.003834428
0.003403848
0.000841033
-0.003314882
-0.007482679
-0.009641142
-0.008483439
-0.004143069
0.001875565
0.007447347
0.010776468
0.011017131
0.008454588
0.004097839
-0.000816939
-0.00522256
-0.008335213
-0.009809536
-0.009591143
-0.007976634
-0.005524572
-0.002969896
-0.001083249
-0.000581371
-0.001584914
-0.003351551
-0.004637775
-0.004472426
-0.002622444
0.000442569
0.003830892
0.006725044
0.008594723
0.00912936
0.008341321
0.006705452
0.00500808
0.003923228
0.003579686
0.003375156
0.002382854
-0.000198106
-0.004511821
-0.009714904
-0.014286518
-0.016920257
-0.017151927
-0.015497431
-0.012913528
-0.010359011
-0.008482426
-0.007455062
-0.006959337
-0.006294518
-0.004816822
-0.00239591
0.000386744
0.002607514
0.003851665
0.004392084
0.004860348
0.005663108
0.006662583
0.007379215
0.007237472
0.005976618
0.003748513
0.001121035
-0.001259196
-0.002911713
-0.003605542
-0.003297273
-0.002058045
-4.19114E-05
0.002223019
0.003990191
0.004543402
0.003578557
0.001221558
-0.002098195
-0.005749714
-0.008961553
-0.011040953
-0.011632329
-0.010949899
-0.009547465
-0.007980755
-0.00673944
-0.006165406
-0.006034155
-0.005497857
-0.003628017
-0.000360936
0.003397799
0.006563497
0.008542961
0.009314511
0.009294063
0.009108535
0.009190647
0.009433505
0.009490673
0.009345504
0.009285606
0.009399833
0.009303857
0.008315997
0.006070926
0.002964643
-0.000197897
-0.002941795
-0.005427313
-0.008042636
-0.010958573
-0.014190593
-0.017726437
-0.021392891
-0.024640757
-0.026611605
-0.026529708
-0.024203008
-0.020064384
-0.014822547
-0.008946457
-0.002647388
0.003848557
0.010139649
0.015715178
0.020140925
0.023063499
0.024305722
0.02393959
0.022529074
0.02091071
0.019722711
0.01896117
0.018091715
0.01637427
0.013384357
0.009069626
0.003695577
-0.002083413
-0.007293721
-0.01115962
-0.013617626
-0.015261578
-0.016852164
-0.018925466
-0.021572587
-0.024272005
-0.026008507
-0.025655704
-0.022494448
-0.016388241
-0.007825047
0.002281307
0.012862616
0.022966349
0.031742641
0.038245439
0.041375223
0.040513048
0.036079697
0.029361878
0.02167745
0.013885912
0.006451299
-0.000373628
-0.006604769
-0.012304965
-0.017310796
-0.021109197
-0.023272479
-0.023861128
-0.023353951
-0.0222896
-0.020964138
-0.01918251
-0.016343382
-0.011895524
-0.005920299
0.000675314
0.006588873
0.010692542
0.012652093
0.013150223
0.013494194
0.014643975
0.016735368
0.019343146
0.021783808
0.023180513
0.022730449
0.020142743
0.015649656
0.00984524
0.003308028
-0.003409306
-0.009794392
-0.015474461
-0.020314837
-0.024246416
-0.027063381
-0.028289923
-0.027332896
-0.023985736
-0.018705733
-0.012485832
-0.006318871
-0.000835998
0.003781862
0.007735653
0.011276315
0.014392394
0.016800885
0.01818999
0.018619069
0.018346772
0.017615206
0.016434433
0.014649008
0.012251276
0.009468464
0.006661778
0.004047738
0.001786983
3.0354E-05
-0.001178737
-0.002070943
-0.003018175
-0.004215436
-0.005447918
-0.006299602
-0.006614561
-0.006573774
-0.006442632
-0.006459976
-0.006972669
-0.0083834
-0.010589932
-0.012594395
-0.01304981
-0.011164821
-0.007358069
-0.002879755
0.000888671
0.002965718
0.003046707
0.00161735
-0.000430149
-0.002151127
-0.002839657
-0.00216301
-0.000192163
0.002536265
0.005077559
0.006480152
0.006292749
0.004893794
0.003375259
0.002938845
0.00414815
0.006657864
0.009389987
0.011024785
0.01051188
0.007617407
0.003135882
-0.001611568
-0.005406489
-0.007643744
-0.008572509
-0.008958875
-0.009754731
-0.011817005
-0.015543197
-0.020327743
-0.024635032
-0.02675142
-0.025832664
-0.022214866
-0.016992888
-0.011391986
-0.006364529
-0.002211773
0.001408487
0.005050266
0.009116522
0.013699376
0.018492433
0.02290833
0.026328017
0.02836802
0.028864275
0.027826847
0.02530086
0.021496786
0.016917306
0.012242921
0.008106921
0.004778925
0.002151717
-0.000226264
-0.002929482
-0.006325834
-0.01042838
-0.014817943
-0.018697116
-0.021083553
-0.021341986
-0.019701674
-0.017093041
-0.014500734
-0.012313848
-0.010306388
-0.007970694
-0.004904128
-0.001078321
0.003240961
0.007647439
0.011699669
0.014975957
0.017060925
0.017506867
0.015986191
0.012784254
0.008942175
0.005719415
0.003962894
0.003844382
0.004859861
0.00601553
0.006388619
0.005632322
0.004022682
0.002063237
0.000167651
-0.001622218
-0.003492432
-0.005532224
-0.007556386
-0.009173521
-0.009831649
-0.009088306
-0.006954788
-0.003898339
-0.000440216
0.003141985
0.006730021
0.010209823
0.013256905
0.015272931
0.015666095
0.014252475
0.011569813
0.008701891
0.006787408
0.006287777
0.006729168
0.00705981
0.006384071
0.004264361
0.000662301
-0.004074767
-0.009082419
-0.013180737
-0.015211749
-0.014659873
-0.011858322
-0.007648557
-0.002948155
0.0015467
0.005309664
0.00793489
0.009167799
0.008901815
0.007179175
0.004401872
0.001271982
-0.001342486
-0.002632403
-0.002237312
-0.000349752
0.002400143
0.005214968
0.007441787
0.0086679
0.008637015
0.007289394
0.004963495
0.002256369
-0.000312495
-0.002596751
-0.004779251
-0.006949278
-0.008945607
-0.010352109
-0.010676756
-0.009606301
-0.007199413
-0.00401776
-0.000954779
0.001235427
0.002267179
0.00242894
0.0023335
0.002370755
0.002386493
0.001848054
0.00060492
-0.000781135
-0.001469559
-0.001039408
0.000432559
0.002623943
0.005087677
0.007439644
0.009473119
0.010967996
0.011507183
0.010577242
0.008045743
0.004431587
0.000718831
-0.002296936
-0.004388223
-0.005655822
-0.0062396
-0.006198065
-0.005698275
-0.004997861
-0.004312756
-0.003714687
-0.00320146
-0.002641396
-0.00182702
-0.000759296
0.000122473
0.000240397
-0.000647577
-0.002089191
-0.003345654
-0.004040447
-0.004499451
-0.005339361
-0.00673425
-0.008303639
-0.0096602
-0.010740984
-0.011463611
-0.011441129
-0.010307458
-0.00804301
-0.004919169
-0.001240994
0.002618482
0.006114021
0.008806748
0.010616531
0.011695711
0.012036525
0.011494449
0.010097314
0.008137493
0.006095397
0.004327685
0.002832431
0.001383051
-0.000151651
-0.00165675
-0.00280198
-0.003112761
-0.00220653
-0.000123647
0.00257379
0.005227762
0.007520901
0.009428158
0.010797245
0.011284137
0.010731354
0.009550365
0.008429969
0.007792822
0.007648615
0.007661298
0.007375243
0.006353823
0.004345347
0.001515914
-0.001499315
-0.003827085
-0.004866277
-0.004661748
-0.003682455
-0.002391737
-0.001110439
-7.17294E-05
0.000519701
0.00067884
0.000753833
0.001161931
0.00190902
0.002428723
0.002173179
0.001160215
-4.51814E-05
-0.000980368
-0.001719052
-0.002669868
-0.003851818
-0.004888762
-0.005522856
-0.005849004
-0.006004773
-0.005905749
-0.005452958
-0.004815654
-0.004367677
-0.004276785
-0.004278174
-0.003739092
-0.002076833
0.0009938
0.005508137
0.011015417
0.016439784
0.020227799
0.02103345
0.018487124
0.013235976
0.006419989
-0.000780917
-0.007335366
-0.012510346
-0.016271062
-0.019283084
-0.022370258
-0.026014445
-0.029997625
-0.033522927
-0.035542057
-0.035069085
-0.031319824
-0.024148946
-0.014502452
-0.004221545
0.004834536
0.011613911
0.016050581
0.01872238
0.020281546
0.021108663
0.021426139
0.021361102
0.020707684
0.018867015
0.015265542
0.010028683
0.004147241
-0.000961362
-0.004364938
-0.005924528
-0.006096192
-0.005557916
-0.004990522
-0.004916656
-0.005567451
-0.006915234
-0.008783949
-0.010902854
-0.012741164
-0.013287201
-0.011528913
-0.007255558
-0.001468807
0.004031837
0.007697542
0.008904064
0.008050347
0.006087048
0.004124231
0.003100614
0.003511655
0.005276631
0.00766628
0.009602868
0.010245739
0.009542221
0.008046811
0.006261387
0.004401451
0.002724954
0.001646577
0.001339164
0.001487755
0.001614615
0.001563924
0.001397078
0.001163698
0.000919078
0.000819732
0.001112639
0.001777135
0.00242434
0.002551092
0.002016238
0.000922338
-0.000482826
-0.001793673
-0.002572024
-0.00246727
-0.001364379
0.000395728
0.002088015
0.003032303
0.002977063
0.001981712
0.000228619
-0.002141545
-0.004813233
-0.006983685
-0.007777828
-0.00706944
-0.005617925
-0.00453784
-0.004576276
-0.005702775
-0.007237102
-0.008168113
-0.007497405
-0.004654316
7.69736E-05
0.005340919
0.009368314
0.010948567
0.009996623
0.007531336
0.004898025
0.00311142
0.00263909
0.003422635
0.005015683
0.006708079
0.007560459
0.006846395
0.004455297
0.000982987
-0.002620841
-0.005356283
-0.006547335
-0.006049416
-0.004350918
-0.00235582
-0.001014675
-0.000872986
-0.001995254
-0.004215328
-0.007080683
-0.009744398
-0.011094803
-0.010295791
-0.007427386
-0.003410216
0.000745859
0.004580284
0.008017906
0.010964944
0.013135076
0.014152697
0.013738177
0.011970308
0.009501062
0.007179392
0.005348092
0.003661477
0.001565373
-0.001302712
-0.004977999
-0.009150935
-0.013216225
-0.016364902
-0.017827553
-0.017156257
-0.014218586
-0.00939218
-0.003682991
0.001533472
0.005260786
0.007266159
0.007898163
0.007831896
0.007882052
0.008616885
0.009900647
0.010927742
0.01073049
0.008811028
0.005436407
0.001577092
-0.001649362
-0.003583113
-0.004241506
-0.004221645
-0.00433855
-0.005157421
-0.006706308
-0.008496338
-0.009918739
-0.010428165
-0.009731444
-0.007865993
-0.005041213
-0.001667611
0.001652409
0.004259542
0.005558718
0.005173261
0.003243147
0.000614923
-0.001224779
-0.000992036
0.001654552
0.005851043
0.01017841
0.013338222
0.014522475
0.013499019
0.0107943
0.007509873
0.004802532
0.003456836
0.003571974
0.004650562
0.005932182
0.006619373
0.006193878
0.004631128
0.002479516
0.000729098
0.000129427
0.000627561
0.001561896
0.002222219
0.002215155
0.001391574
-0.000130977
-0.002052259
-0.004008602
-0.005738735
-0.007050815
-0.007814072
-0.007941041
-0.007316906
-0.005818552
-0.003629418
-0.001152036
0.00119051
0.002970532
0.003729132
0.003310438
0.00201351
0.000415755
-0.001179325
-0.00279025
-0.004452135
-0.005975329
-0.006989045
-0.007157178
-0.006262298
-0.004223578
-0.001227668
0.002211454
0.005323199
0.007557513
0.008810872
0.009283256
0.009030175
0.0078403
0.005565413
0.002435951
-0.001016016
-0.00423808
-0.006821821
-0.008577271
-0.009375908
-0.009143275
-0.007989265
-0.006197255
-0.003842023
-0.000519112
0.004171172
0.009909962
0.015625628
0.02005341
0.022194635
0.021593836
0.018445532
0.013580373
0.008183253
0.003413642
0.00011359
-0.001354788
-0.001197575
-0.000118558
0.0010931
0.001897089
0.002099637
0.001697158
0.000902481
9.49039E-05
-0.000429884
-0.00063768
-0.000561189
-0.000222091
0.000384594
0.001116321
0.001962866
0.003116824
0.004790914
0.006700046
0.008133152
0.008291006
0.006704863
0.003510364
-0.000489998
-0.004203663
-0.006736875
-0.007651559
-0.007044978
-0.005439513
-0.003448325
-0.001372564
0.000928015
0.003845503
0.007577474
0.011901145
0.015899099
0.018350148
0.018387352
0.015902583
0.011447288
0.006081105
0.001041495
-0.00279716
-0.005210204
-0.006585339
-0.007473423
-0.008241442
-0.008953417
-0.009610098
-0.010390321
-0.011431278
-0.012504674
-0.012970795
-0.012308172
-0.01041221
-0.007537007
-0.004002447
3.11014E-05
0.004397541
0.008652749
0.012270494
0.014874685
0.01629275
0.01645965
0.015488705
0.01351791
0.010569908
0.006700421
0.002363635
-0.001497233
-0.003771316
-0.003740429
-0.001424004
0.002190207
0.005285089
0.005884602
0.002984669
-0.002948911
-0.010242048
-0.016729321
-0.020496353
-0.020526168
-0.017176118
-0.011832257
-0.006107384
-0.001072327
0.002855504
0.005557063
0.007020467
0.007471602
0.007348542
0.007109592
0.007010403
0.007192931
0.007720126
0.008312625
0.00821515
0.006744308
0.003849836
0.000342684
-0.002645192
-0.004352092
-0.004696758
-0.004182837
-0.003599331
-0.003826184
-0.005504877
-0.00852862
-0.011949004
-0.014452613
-0.014999239
-0.013177252
-0.009216822
-0.003967814
0.001201918
0.004902522
0.006460775
0.005943214
0.004000309
0.001643739
-7.09239E-05
-0.000674507
-0.000437112
-6.24711E-05
-0.000219202
-0.001218302
-0.002724365
-0.003989497
-0.004418093
-0.003881633
-0.002557403
-0.000787768
0.001082446
0.002823442
0.004353806
0.005537094
0.00615743
0.006168135
0.005751259
0.005246651
0.004859804
0.004515619
0.004133537
0.003824414
0.003835818
0.004262867
0.004662777
0.0042451
0.002343089
-0.001145065
-0.00576598
-0.010546302
-0.014087183
-0.015339419
-0.014335448
-0.011978289
-0.00935777
-0.00724459
-0.005980364
-0.005437642
-0.005064337
-0.004294176
-0.002928837
-0.001233552
0.000423407
0.001929364
0.003426006
0.004986508
0.006610441
0.008448271
0.010679531
0.013101833
0.015038956
0.015751038
0.014838278
0.012235105
0.008250322
0.003572244
-0.000915273
-0.004433238
-0.00639627
-0.006460022
-0.004844442
-0.002489694
-0.000591593
-7.20516E-05
-0.001136349
-0.003211361
-0.005247137
-0.00643535
-0.006594969
-0.006022058
-0.005153566
-0.004319921
-0.003619187
-0.002794427
-0.001437278
0.000534211
0.002733302
0.004704629
0.006185694
0.007182705
0.007649576
0.00734361
0.006030088
0.003687597
0.000645388
-0.002420855
-0.004624923
-0.005203239
-0.003848285
-0.000939091
0.002569455
0.00563372
0.007601892
0.008357547
0.008270403
0.007829117
0.007260327
0.006669001
0.006285257
0.006405908
0.007144916
0.008400148
0.009877683
0.01109427
0.011301157
0.009842413
0.006682655
0.002604623
-0.001349973
-0.004643071
-0.007229545
-0.009153074
-0.010475752
-0.011491285
-0.012644652
-0.014064803
-0.015355202
-0.01592565
-0.015495339
-0.014111373
-0.011957782
-0.009199538
-0.005957829
-0.00229737
0.001688218
0.005868863
0.010117006
0.014370823
0.018385851
0.021501983
0.023064037
0.022774075
0.02078551
0.017412711
0.013138768
0.008781804
0.00518997
0.00268486
0.000650101
-0.002225263
-0.007117134
-0.013955606
-0.021258165
-0.027159522
-0.030577126
-0.031419711
-0.029992066
-0.026736975
-0.02209508
-0.016700474
-0.011538661
-0.007450459
-0.004674442
-0.002722703
-0.000910833
0.001248434
0.003969424
0.00722002
0.010835515
0.014444747
0.017420848
0.018988789
0.018443123
0.015489555
0.010612191
0.004959529
-8.29678E-05
-0.003554578
-0.005192962
-0.005391764
-0.004971247
-0.004652327
-0.004899037
-0.005763193
-0.006970732
-0.008081867
-0.008702472
-0.008706918
-0.008196317
-0.007283453
-0.006241907
-0.00544905
-0.004895195
-0.0041602
-0.002894849
-0.001104816
0.000949377
0.002931466
0.00436334
0.004808104
0.004239956
0.002894475
0.000870045
-0.001908542
-0.005267532
-0.008445651
-0.010310889
-0.009902258
-0.007166014
-0.003013793
0.001263899
0.004649441
0.006585927
0.006955005
0.006162579
0.004931115
0.003920023
0.003414449
0.003334689
0.003388641
0.003104244
0.002013717
-0.000187621
-0.003371519
-0.006926418
-0.010004491
-0.012060929
-0.013152151
-0.013679296
-0.014123152
-0.014836734
-0.015798685
-0.016482611
-0.016040735
-0.013802031
-0.009739469
-0.004576748
0.000513977
0.004556729
0.007233716
0.008892868
0.010124119
0.011460446
0.013317923
0.015849103
0.018661519
0.020791666
0.020900757
0.0179777
0.012028492
0.004255585
-0.003560734
-0.010113792
-0.014896627
-0.01784661
-0.018899347
-0.01809584
-0.015760521
-0.01272634
-0.010059039
-0.008540235
-0.008414016
-0.009312697
-0.010415748
-0.010788623
-0.009916705
-0.007830772
-0.004975963
-0.001932199
0.00088878
0.003383774
0.005646402
0.007612754
0.009032744
0.009602282
0.009258686
0.00814311
0.00637492
0.003854982
0.00050809
-0.003328959
-0.006939958
-0.009472047
-0.010306121
-0.009405619
-0.007378461
-0.005239858
-0.003889936
-0.003549712
-0.003822972
-0.004273089
-0.004680489
-0.00484862
-0.004448443
-0.003258139
-0.001402644
0.000740082
0.002728111
0.004363926
0.005665833
0.006738961
0.007548626
0.007939059
0.007673292
0.006452425
0.004185139
0.001156685
-0.001908864
-0.004027288
-0.00453227
-0.003612658
-0.002210063
-0.001327868
-0.001527741
-0.002730195
-0.004333841
-0.005381866
-0.005119365
-0.003416211
-0.000810521
0.001969134
0.004395932
0.006162088
0.006996107
0.006872939
0.006297514
0.006134149
0.006949276
0.0085336
0.009998557
0.010277545
0.008662176
0.005195006
0.000850833
-0.002908975
-0.004784169
-0.004325008
-0.002129933
0.000310192
0.001465271
0.000735254
-0.001294635
-0.003381317
-0.004377686
-0.003659713
-0.001190733
0.002621318
0.006989631
0.010887647
0.013310753
0.013570632
0.011636773
0.008134008
0.004135949
0.000661929
-0.001630194
-0.002633631
-0.002627584
-0.002201396
-0.002189675
-0.003337583
-0.005730927
-0.008616941
-0.010741893
-0.011083614
-0.009525412
-0.006981171
-0.004710834
-0.003571813
-0.003861133
-0.005354244
-0.007272635
-0.008457264
-0.007989483
-0.00570646
-0.002115801
0.001950239
0.005750352
0.008968402
0.011643356
0.013745508
0.014976544
0.015038904
0.013891209
0.011767647
0.008876921
0.005275558
0.000936419
-0.003832336
-0.008368245
-0.011785312
-0.013376914
-0.013074856
-0.011378501
-0.009001377
-0.006474748
-0.003938056
-0.001111188
0.0023168
0.006268612
0.010212609
0.013260601
0.014467604
0.013201667
0.009685734
0.005004925
0.000490268
-0.003031125
-0.005455194
-0.007148927
-0.008550398
-0.009927193
-0.011325934
-0.012499858
-0.012881889
-0.01188204
-0.009298405
-0.00547126
-0.001173658
0.002820441
0.005974311
0.00822147
0.009909314
0.011497972
0.012977914
0.013753054
0.01308813
0.010659085
0.006669055
0.001700693
-0.003371299
-0.007627579
-0.010468044
-0.011789436
-0.011853349
-0.010931542
-0.009173146
-0.006703683
-0.003956089
-0.001654063
-0.000368803
-0.000104054
-0.000284499
-0.000189863
0.000378122
0.001059854
0.001391513
0.00132289
0.001199079
0.001307098
0.00148829
0.001240776
0.000121185
-0.001958377
-0.004700133
-0.00757571
-0.010017442
-0.01134863
-0.010953915
-0.008698139
-0.005188737
-0.001361004
0.002162691
0.005018143
0.006890392
0.0074716
0.00691978
0.006055463
0.005919502
0.007002213
0.008981571
0.010949581
0.011982779
0.011479242
0.009323403
0.005787504
0.00133708
-0.003598095
-0.008626676
-0.013413098
-0.017688702
-0.021017128
-0.022680671
-0.021993425
-0.018844693
-0.014012827
-0.008795131
-0.004204998
-0.000594856
0.002144973
0.004260558
0.006070017
0.007871822
0.009769551
0.01178547
0.014049011
0.016467195
0.018288541
0.018308775
0.015868166
0.011402806
0.006031538
0.000923521
-0.00326815
-0.006420681
-0.008570312
-0.009915954
-0.010776364
-0.0112844
-0.01129334
-0.010710421
-0.009746863
-0.008859262
-0.008335383
-0.008098895
-0.007509337
-0.005761646
-0.002424442
0.002151079
0.007120941
0.011351045
0.013802734
0.013822271
0.011416721
0.007358547
0.002879268
-0.000734943
-0.00265692
-0.002760497
-0.001647649
-0.000327327
0.000262338
-0.000316727
-0.001821612
-0.003652857
-0.005428969
-0.006934176
-0.007947194
-0.008092844
-0.007208401
-0.005684888
-0.004188567
-0.003044995
-0.002050285
-0.000789059
0.000932669
0.003008913
0.005231129
0.007353943
0.00897231
0.009620374
0.009069465
0.007444302
0.005137138
0.002595468
0.000156144
-0.001981711
-0.003738126
-0.005056789
-0.00586806
-0.006020133
-0.005685852
-0.005557492
-0.006368335
-0.008270186
-0.010627292
-0.012229868
-0.011756573
-0.008544892
-0.003163293
0.002740259
0.007170934
0.009000094
0.008366163
0.006328458
0.004071717
0.002368722
0.001344997
0.000741414
0.000345307
6.05912E-05
-0.000252065
-0.000661876
-0.001042353
-0.001042407
-0.000329093
0.001186659
0.003123837
0.004656719
0.00488689
0.003442545
0.000761971
-0.002017576
-0.003777094
-0.004238452
-0.004053728
-0.004103028
-0.004718601
-0.005886957
-0.007796247
-0.010637137
-0.014064427
-0.01696998
-0.018113445
-0.016800885
-0.013101994
-0.007583793
-0.001114881
0.005179478
0.010277592
0.013739785
0.01576748
0.016693944
0.016648766
0.015590196
0.013631015
0.01091709
0.007456984
0.003081442
-0.002159701
-0.007593168
-0.012035778
-0.014326829
-0.013914072
-0.011097481
-0.007026729
-0.003268635
-0.001056216
-0.000556425
-0.000897291
-0.000925285
0.000146347
0.002566081
0.005974423
0.009311037
0.011063864
0.010161005
0.006771771
0.002055579
-0.002477976
-0.005702181
-0.007113338
-0.006789009
-0.005270311
-0.003421452
-0.002051295
-0.001549737
-0.001961047
-0.00310917
-0.004752909
-0.006803943
-0.009224107
-0.011629283
-0.013161256
-0.012840624
-0.010190828
-0.005707323
-0.000754697
0.003081977
0.004938865
0.005225456
0.005241891
0.006133562
0.008205954
0.010845581
0.01307256
0.014146224
0.013940783
0.012875038
0.01159379
0.01065207
0.010098215
0.009517062
0.008504634
0.007189398
0.00594648
0.004776734
0.003102807
0.000317157
-0.003823127
-0.009015771
-0.014451808
-0.018914063
-0.021307835
-0.021294506
-0.019414602
-0.016520451
-0.013059973
-0.008810547
-0.003334045
0.00326874
0.010102658
0.015889462
0.01982575
0.021968262
0.023036948
0.023774404
0.024612546
0.025337744
0.025097297
0.022769686
0.017552259
0.009434899
-0.000696558
-0.011303398
-0.02070559
-0.027465426
-0.030653393
-0.03014279
-0.02676025
-0.021892843
-0.016805703
-0.012113011
-0.00780631
-0.003405345
0.00153165
0.007078222
0.012612428
0.017080625
0.019555224
0.019773136
0.018189027
0.015634671
0.012985837
0.011085219
0.010414834
0.010765979
0.011203463
0.010510008
0.008033536
0.004093822
-0.00043229
-0.00480574
-0.008593595
-0.011518418
-0.013450298
-0.014536544
-0.015047418
-0.015189216
-0.014992503
-0.014364781
-0.013129569
-0.010987858
-0.007782277
-0.00389095
-0.00012172
0.002805086
0.004811048
0.006349175
0.00792643
0.009609885
0.010792317
0.010570978
0.008291167
0.004070323
-0.001159738
-0.006008572
-0.009365955
-0.010932452
-0.011134948
-0.010561128
-0.009574661
-0.008362198
-0.007073833
-0.005877856
-0.004788722
-0.003591729
-0.002098995
-0.000362548
0.001442949
0.003261133
0.005188355
0.007247579
0.009217787
0.010784019
0.011795808
0.012114516
0.011386643
0.009297605
0.005929193
0.001668148
-0.003127267
-0.008181865
-0.013130852
-0.017563614
-0.021064721
-0.023025934
-0.022860211
-0.020549461
-0.016883915
-0.013081177
-0.010061874
-0.008245238
-0.007442208
-0.00667258
-0.004782559
-0.001345473
0.00306154
0.00742241
0.010972866
0.013423162
0.014927994
0.015713358
0.015974148
0.015841026
0.015331281
0.014183159
0.012078759
0.009016741
0.00543989
0.001930699
-0.000847351
-0.002339765
-0.00232028
-0.001262083
-0.000295634
-0.000487209
-0.002102416
-0.004426388
-0.00641549
-0.007411701
-0.007494457
-0.007262789
-0.007262844
-0.007374826
-0.006927438
-0.005406332
-0.00289849
2.62284E-05
0.002935476
0.005647794
0.008058695
0.009847494
0.010836798
0.011211494
0.011313571
0.011445731
0.011901039
0.012972508
0.014567856
0.015910285
0.015933195
0.013974927
0.010127388
0.005070653
-0.000419231
-0.005748156
-0.010501655
-0.014360917
-0.017190996
-0.018965932
-0.019637068
-0.019366646
-0.018627425
-0.017820813
-0.017004244
-0.015664973
-0.013128549
-0.008954113
-0.003313011
0.003146107
0.009613467
0.015296213
0.019527011
0.021792423
0.021918857
0.020186531
0.017204756
0.013578878
0.009944703
0.006979412
0.004987634
0.003617691
0.002038988
-0.000463446
-0.003919214
-0.007577371
-0.010256125
-0.011381123
-0.01125908
-0.010503961
-0.009284863
-0.007449121
-0.005030351
-0.002458169
-0.000316457
0.00107795
0.001913952
0.002800805
0.004224756
0.006106638
0.007732601
0.008260653
0.007334563
0.005359647
0.003120732
0.001319196
0.000362331
0.000206993
0.000348361
0.000143456
-0.000693669
-0.00190276
-0.002799674
-0.002783079
-0.001623821
0.000377806
0.00259622
0.004259815
0.004740602
0.00376655
0.001714712
-0.000462541
-0.001772103
-0.001807699
-0.000780494
0.00079516
0.00245603
0.003675133
0.004004653
0.003401339
0.002390998
0.001642353
0.00149927
0.0018859
0.002506501
0.003058587
0.003265151
0.002954956
0.002283609
0.001736608
0.001614993
0.001622809
0.001174994
-3.00809E-05
-0.001661025
-0.002936436
-0.00312405
-0.00183986
0.000783493
0.004035211
0.006952002
0.008788653
0.009348125
0.008876275
0.007808606
0.006531109
0.005349908
0.004416435
0.003754829
0.003207559
0.002512496
0.00145141
9.22271E-05
-0.00133606
-0.002566881
-0.003448433
-0.003945761
-0.004115123
-0.004120102
-0.004177272
-0.004406212
-0.004878972
-0.005765022
-0.007284521
-0.009301402
-0.01122932
-0.012304001
-0.012081646
-0.010698108
-0.008645631
-0.006434443
-0.00429268
-0.002261025
-0.000341403
0.001485454
0.003149961
0.004419698
0.005014715
0.004901984
0.004335496
0.003559501
0.002594392
0.001413137
5.52937E-05
-0.001294146
-0.002457523
-0.003246096
-0.003506884
-0.003168105
-0.002261607
-0.001023771
0.000215402
0.00117168
0.001742448
0.002032409
0.002218365
0.002355824
0.002352399
0.002221255
0.002225645
0.002678224
0.003573051
0.004558126
0.005060699
0.004523437
0.002793946
0.000273687
-0.002186138
-0.003661208
-0.003603932
-0.002129931
-3.10982E-05
0.0017008
0.002521116
0.002455277
0.001965925
0.001578169
0.001570997
0.001728851
0.00166649
0.001193675
0.000346004
-0.000636076
-0.001362452
-0.001429629
-0.000641215
0.000889795
0.002782118
0.00448099
0.005505838
0.005786967
0.005575103
0.005159084
0.004739318
0.004508666
0.004374204
0.004112237
0.00366244
0.003186468
0.002831522
0.002683034
0.002741058
0.003052912
0.003519463
0.003889825
0.003815957
0.002942863
0.001078911
-0.001469825
-0.004042864
-0.006027576
-0.007126507
-0.007290196
-0.006768245
-0.006068634
-0.005930959
-0.006859615
-0.008730311
-0.010555186
-0.011010763
-0.009219822
-0.005322235
-0.000243338
0.004628245
0.007847739
0.00862352
0.00715316
0.004285183
0.000902481
-0.002353091
-0.005135958
-0.007315457
-0.00881665
-0.009506305
-0.009347328
-0.008553937
-0.00766002
-0.007050282
-0.006651552
-0.005718024
-0.003310922
0.001007825
0.006684471
0.012374123
0.01662869
0.018467217
0.017741966
0.015090135
0.011573934
0.008001153
0.004856489
0.002493762
0.001219795
0.001030734
0.00141801
0.00155199
0.000597479
-0.001737788
-0.004933624
-0.007855611
-0.009563689
-0.009848404
-0.009077225
-0.007726177
-0.006216793
-0.005086977
-0.004989182
-0.006321387
-0.00890663
-0.011952268
-0.014275278
-0.014740009
-0.012628919
-0.008104411
-0.002228909
0.003487134
0.007805347
0.010314742
0.011481815
0.012216488
0.013160775
0.014313393
0.015213144
0.015385824
0.014479809
0.012116921
0.008185022
0.003208095
-0.001847198
-0.006274018
-0.009835987
-0.012566184
-0.014533445
-0.015960341
-0.016982992
-0.01752994
-0.017351904
-0.016180925
-0.013853421
-0.01026362
-0.005418426
0.000544378
0.00738167
0.014535901
0.020801354
0.024839293
0.02606273
0.025024288
0.022932789
0.020608819
0.017931402
0.014315799
0.009762119
0.00504582
0.001020835
-0.002052422
-0.004304345
-0.005732687
-0.006210639
-0.005892149
-0.005136604
-0.004238941
-0.003497044
-0.003378158
-0.004349101
-0.006181522
-0.007820119
-0.008007036
-0.006111288
-0.002255666
0.002772218
0.007789342
0.011679166
0.013720937
0.013787792
0.012537752
0.011168186
0.010679101
0.011319457
0.01276921
0.014291386
0.014779132
0.013148294
0.00900619
0.003035249
-0.003504854
-0.009576373
-0.014910063
-0.019641027
-0.023931243
-0.027798267
-0.031123695
-0.033550816
-0.034395595
-0.032912655
-0.028705033
-0.021841673
-0.012855607
-0.002710071
0.007425562
0.016434057
0.023626935
0.028794315
0.032230011
0.034416846
0.035489121
0.035096549
0.032744583
0.028443768
0.022762358
0.016530199
0.010370248
0.004412849
-0.001619436
-0.00788173
-0.014076419
-0.019533813
-0.023649099
-0.02614998
-0.02701633
-0.026285994
-0.023853039
-0.019698838
-0.01410891
-0.007795604
-0.001778415
0.00290946
0.005704532
0.006882952
0.007390398
0.008241814
0.009852952
0.011876203
0.013552324
0.014149001
0.013288164
0.011030836
0.007896292
0.004517391
0.001327176
-0.001597755
-0.004553786
-0.00767736
-0.010570014
-0.012414696
-0.012537863
-0.010845521
-0.007905869
-0.004615128
-0.00168249
0.000593572
0.002170719
0.003280406
0.004336031
0.005755219
0.007596262
0.009595589
0.01142352
0.012733245
0.013345768
0.013307388
0.01290566
0.012457789
0.011967204
0.010796492
0.008234802
0.004226625
-0.000522701
-0.005260198
-0.009658006
-0.013579896
-0.016776696
-0.018999018
-0.020298356
-0.020807406
-0.020466539
-0.019021175
-0.016412326
-0.012830767
-0.008590921
-0.004025624
0.000504129
0.004621878
0.007993874
0.010401028
0.011817645
0.012378618
0.012406666
0.012447186
0.012974758
0.014080271
0.015297123
0.015713944
0.014360006
0.010825873
0.005573278
-0.000294085
-0.005671291
-0.00982747
-0.012368764
-0.013169864
-0.012418171
-0.01063933
-0.008697604
-0.007446066
-0.007243302
-0.007705515
-0.008069879
-0.007644865
-0.006025536
-0.003093433
0.001150479
0.006278673
0.011376464
0.015307773
0.01724083
0.017009483
0.015163464
0.012576565
0.009938439
0.007478667
0.005086179
0.002413846
-0.000832468
-0.004408782
-0.007659805
-0.010028847
-0.011389206
-0.011762455
-0.011162139
-0.009821959
-0.008296092
-0.007247481
-0.006909615
-0.006961858
-0.006879958
-0.006484008
-0.00594776
-0.005400325
-0.004664367
-0.003410474
-0.001451191
0.000913352
0.002909782
0.003669931
0.002864387
0.000976401
-0.000899754
-0.001679496
-0.000806988
0.001615903
0.0049591
0.008299352
0.010664913
0.011387166
0.010125297
0.006886158
0.002133783
-0.003193376
-0.007913849
-0.011012745
-0.012055792
-0.011350989
-0.009844282
-0.00871088
-0.008697337
-0.009659234
-0.010675837
-0.010660528
-0.009020324
-0.006020295
-0.002538461
0.000339791
0.001670496
0.001113001
-0.00084318
-0.003243054
-0.005150149
-0.005826795
-0.004798841
-0.001884293
0.002664037
0.008022246
0.012791325
0.015467833
0.015342685
0.012926645
0.009466969
0.006090849
0.003344165
0.001180454
-0.000775301
-0.002878686
-0.00518387
-0.007315247
-0.008701781
-0.008889126
-0.007736077
-0.005397652
-0.002337991
0.000931124
0.003960968
0.00617906
0.007048889
0.006322888
0.004405997
0.00212185
0.000249066
-0.000751211
-0.000697416
0.000352643
0.002069714
0.004001164
0.005884171
0.007498307
0.008480974
0.008445486
0.007302771
0.005413609
0.003322913
0.001408913
-0.000195321
-0.001471269
-0.00244762
-0.003168696
-0.003707884
-0.004045538
-0.004042219
-0.003534185
-0.00251999
-0.001352972
-0.000618569
-0.000711173
-0.001457088
-0.002296783
-0.002600502
-0.001970532
-0.000432885
0.001522762
0.003272327
0.004432227
0.005018092
0.005433095
0.006068098
0.006885897
0.007340509
0.006844945
0.0053134
0.003205038
0.001111343
-0.000584102
-0.001793513
-0.002901168
-0.004697674
-0.007842764
-0.012052527
-0.015952576
-0.018034226
-0.017622861
-0.015070858
-0.011114709
-0.00644819
-0.001700472
0.002423805
0.00529863
0.00676085
0.007190677
0.007281994
0.007594651
0.008466785
0.009897056
0.011573342
0.01299114
0.013585463
0.012745234
0.010144308
0.006136398
0.001557078
-0.002843565
-0.006690407
-0.009792835
-0.012030466
-0.013343775
-0.013712477
-0.01317918
-0.011949162
-0.010211646
-0.007870386
-0.004562196
-0.000226748
0.004485109
0.008613457
0.01158287
0.013660024
0.015286632
0.016372982
0.016320899
0.014638246
0.011624727
0.008374186
0.006194795
0.005808912
0.006888894
0.00830851
0.008740481
0.007196625
0.003512667
-0.001409715
-0.005938451
-0.008617634
-0.008991955
-0.007724037
-0.005882566
-0.0044546
-0.004145476
-0.005203618
-0.007142135
-0.008963157
-0.009914937
-0.009915526
-0.009276616
-0.008286134
-0.007186295
-0.00633836
-0.006127727
-0.006583251
-0.007259148
-0.007492315
-0.006670338
-0.004423286
-0.00077819
0.003745782
0.008102692
0.011147097
0.012294469
0.01192973
0.011015955
0.010412
0.010391554
0.010624991
0.010327751
0.008779292
0.005846974
0.001926796
-0.002476954
-0.006962227
-0.011064078
-0.014210882
-0.015987101
-0.016283272
-0.015409748
-0.014096547
-0.013216386
-0.013154348
-0.013769759
-0.014476702
-0.014588521
-0.013474923
-0.01084156
-0.006895691
-0.002406728
0.001689446
0.004869703
0.0072282
0.009194714
0.011150309
0.013159432
0.014907767
0.015852699
0.015497006
0.013696913
0.010754478
0.007127687
0.003151252
-0.001069485
-0.005454927
-0.009731707
-0.013595198
-0.016951084
-0.019729725
-0.021392896
-0.021203142
-0.018646915
-0.013740111
-0.007034552
0.000359271
0.007037694
0.01184542
0.014440888
0.01540054
0.015733433
0.016188048
0.016892691
0.017292064
0.016382302
0.013344266
0.008228808
0.002023144
-0.003776295
-0.007951694
-0.010172678
-0.011165622
-0.011976732
-0.013119073
-0.014197502
-0.014272709
-0.012647063
-0.009148846
-0.004080867
0.001860957
0.007509608
0.011555415
0.013249095
0.012774622
0.011007072
0.008865576
0.007021535
0.00590114
0.005915807
0.00729865
0.0097156
0.01205488
0.012979308
0.01159411
0.007797154
0.002188972
-0.0042088
-0.010221224
-0.015044416
-0.018427116
-0.020495224
-0.021402686
-0.02125629
-0.020298462
-0.018921243
-0.017294527
-0.015015411
-0.011432834
-0.00618516
0.000474367
0.007715797
0.01444325
0.019452238
0.021911367
0.021680392
0.019413213
0.016043144
0.012437392
0.009388171
0.007408546
0.006430215
0.005777495
0.004537892
0.002055262
-0.001845645
-0.006838417
-0.01217912
-0.016761546
-0.019525893
-0.020064438
-0.018570632
-0.015481317
-0.01127894
-0.006740675
-0.002996766
-0.001160434
-0.00152116
-0.003266334
-0.004800608
-0.004732253
-0.00261522
0.000933419
0.004903752
0.008374991
0.010763037
0.011706148
0.010880534
0.008234164
0.004274055
0.000295211
-0.00212431
-0.00201929
0.000458573
0.004139158
0.007409774
0.009004803
0.008679837
0.007132986
0.005249229
0.003589538
0.002179019
0.000717541
-0.001001299
-0.003021661
-0.005220912
-0.007384511
-0.009033064
-0.009684336
-0.00920922
-0.00799226
-0.006622693
-0.005693128
-0.005578847
-0.006384016
-0.00786005
-0.009345077
-0.009916701
-0.008924239
-0.006376414
-0.002874721
0.000900606
0.004634611
0.00820814
0.011371271
0.013633901
0.01462931
0.014346523
0.013103818
0.011524689
0.010215501
0.009338765
0.008426432
0.006776538
0.003919588
-1.20967E-05
-0.004396896
-0.008383554
-0.011261165
-0.012752402
-0.012810695
-0.011503114
-0.009189206
-0.00666793
-0.004788937
-0.003879281
-0.003610998
-0.003326229
-0.00231455
-0.000155124
0.003106765
0.00680737
0.009882714
0.011288842
0.010356599
0.007048623
0.001940607
-0.003986066
-0.009529106
-0.01342268
-0.014727802
-0.013475355
-0.010697628
-0.007733249
-0.005419181
-0.003746163
-0.002073948
0.000474147
0.004296101
0.008916962
0.013145087
0.015652341
0.015614659
0.012992913
0.008407598
0.002958127
-0.002133992
-0.005816077
-0.007628591
-0.007906137
-0.007454363
-0.006910308
-0.006431823
-0.006026455
-0.005921486
-0.006347621
-0.007091766
-0.007720397
-0.007939647
-0.007631646
-0.006776963
-0.005528208
-0.00423952
-0.003254605
-0.002703641
-0.002508319
-0.002582082
-0.002749787
-0.002839234
-0.002604192
-0.001932468
-0.000889848
0.000368489
0.001765303
0.003371036
0.00528857
0.007506876
0.009768594
0.011748433
0.013280938
0.014369161
0.014908027
0.014617797
0.013096799
0.010050092
0.005659136
0.000551334
-0.004630871
-0.009602283
-0.014224532
-0.018128381
-0.02067567
-0.021358526
-0.020348987
-0.018464051
-0.016450649
-0.014416798
-0.01202051
-0.008876757
-0.004946036
-0.000630932
0.003167253
0.005261694
0.004907121
0.002317541
-0.001373645
-0.004768552
-0.006827238
-0.007188765
-0.006098987
-0.004298143
-0.002693212
-0.001962126
-0.002257279
-0.003364183
-0.004769773
-0.00574778
-0.005500211
-0.003485469
0.000247948
0.004869554
0.008981359
0.011222307
0.01097051
0.008666075
0.005574566
0.003277145
0.002979798
0.004848086
0.007876646
0.010277376
0.010543355
0.008290949
0.004359692
8.63924E-05
-0.003371461
-0.005407235
-0.005820737
-0.00482822
-0.00318518
-0.002102525
-0.002718742
-0.005268551
-0.008789088
-0.011589298
-0.012406402
-0.011017027
-0.007946607
-0.003762644
0.001064724
0.005937966
0.010216833
0.013354858
0.015023487
0.015193333
0.014197607
0.012651452
0.011266845
0.01059202
0.01085661
0.011672432
0.012035352
0.010716904
0.007179773
0.00211388
-0.002952922
-0.006786654
-0.00929166
-0.01118302
-0.013185665
-0.015478751
-0.017828738
-0.019918685
-0.021329255
-0.02130415
-0.019196163
-0.015027722
-0.009575519
-0.003921355
0.000961416
0.004586333
0.007101132
0.009203766
0.011404837
0.013615864
0.015431159
0.01677273
0.018007888
0.019287474
0.020043449
0.019396455
0.016966765
0.013072014
0.008230513
0.002693202
-0.003616678
-0.01066337
-0.017800685
-0.023815625
-0.027624515
-0.028825736
-0.027766148
-0.025114371
-0.02158982
-0.017836865
-0.014331799
-0.011214328
-0.008167836
-0.004694994
-0.000702662
0.003492059
0.007456128
0.010958733
0.013932375
0.016154003
0.017128161
0.01644932
0.01431382
0.011263419
0.007803528
0.004108327
0.000138154
-0.004178451
-0.008543338
-0.01212163
-0.014109604
-0.014302465
-0.013134378
-0.011351469
-0.009552288
-0.007915993
-0.006289171
-0.004555238
-0.002728968
-0.000925126
0.000828668
0.002852723
0.005645654
0.009288179
0.013144335
0.01639054
0.018705519
0.020379502
0.021935778
0.023577003
0.024841604
0.024738883
0.022418282
0.017881139
0.012024263
0.006057816
0.000655181
-0.004153291
-0.008385051
-0.011807415
-0.014023847
-0.015023054
-0.01527667
-0.015467071
-0.015926236
-0.016458948
-0.016466656
-0.015188674
-0.012052682
-0.007008683
-0.000291882
0.007671212
0.016198703
0.024249527
0.030931746
0.035910598
0.039226548
0.040986011
0.041354228
0.040671745
0.039414317
0.037883629
0.035825745
0.032501657
0.027165398
0.01952112
0.010101425
0.000112032
-0.009159924
-0.016989141
-0.023204114
-0.027799544
-0.030757767
-0.032042866
-0.031657624
-0.029553652
-0.025799412
-0.020700388
-0.014640912
-0.007905912
-0.000836149
0.00608989
0.012315996
0.017397457
0.021163521
0.023592668
0.024646307
0.024451086
0.023495608
0.022486122
0.021823393
0.021403844
0.020901273
0.01993269
0.018118953
0.015115128
0.011005682
0.006292546
0.001678436
-0.002207962
-0.005012934
-0.006661275
-0.00739204
-0.007465054
-0.007081528
-0.006391181
-0.0055046
-0.00437377
-0.002857806
-0.000823797
0.001796558
0.004943949
0.008506289
0.012240989
0.01578454
0.018655779
0.020435261
0.020859844
0.019975882
0.01812392
0.015756271
0.013118574
0.010220838
0.006980523
0.003520208
0.000346
-0.001872305
-0.002699632
-0.002198179
-0.00093454
0.000334558
0.001074906
0.001169759
0.000800684
0.000214659
-0.000350544
-0.000645645
-0.000653033
-0.000769404
-0.001695545
-0.003763277
-0.006384489
-0.008508694
-0.0094631
-0.009348017
-0.008700546
-0.008009344
-0.007342283
-0.006514851
-0.005352333
-0.003851784
-0.002243803
-0.000893881
-0.000236557
-0.000498041
-0.00173518
-0.003998022
-0.007290796
-0.011521005
-0.01629875
-0.021052301
-0.025361514
-0.028951953
-0.031615984
-0.033111926
-0.033213305
-0.032087181
-0.030284731
-0.028353012
-0.026522194
-0.024617294
-0.022132739
-0.018633937
-0.013939321
-0.00828163
-0.002216003
0.003576899
0.008722487
0.013404309
0.018219203
0.023726268
0.029893282
0.036074429
0.041329328
0.044893065
0.046290202
0.045348274
0.042143343
0.037013009
0.030435384
0.022899554
0.014878919
0.00678072
-0.00120111
-0.008888804
-0.015985014
-0.022096254
-0.026925498
-0.030365635
-0.032211601
-0.032072534
-0.029689252
-0.025332177
-0.019560893
-0.012659098
-0.004484835
0.005088061
0.01560535
0.02605712
0.035208587
0.042159303
0.046660364
0.049082397
0.050134757
0.050747491
0.051664265
0.052959429
0.053899649
0.053463449
0.0512043
0.047413874
0.042703355
0.037602992
0.032409543
0.027256829
0.022288091
0.017590847
0.013242713
0.009423918
0.006409274
0.004276505
0.002834889
0.001968432
0.001850296
0.002931187
0.005768225
0.010602875
0.017016869
0.023989321
0.030207404
0.034548312
0.036328227
0.035549556
0.032776216
0.028986754
0.025103937
0.021694736
0.018908441
0.016486297
0.013819585
0.010401502
0.006370151
0.002420483
-0.000643724
-0.002427543
-0.003077105
-0.003197008
-0.003542854
-0.004457648
-0.005593779
-0.006119154
-0.005286255
-0.002965706
0.000173017
0.003172191
0.005415065
0.006796564
0.007415771
0.00754616
0.007888949
0.009372902
0.012506161
0.016967558
0.021955938
0.026687117
0.030693903
0.033838032
0.036259
0.038256509
0.039974228
0.040918254
0.040104689
0.036687199
0.030586885
0.02244212
0.013193874
0.003740668
-0.005166501
-0.013130401
-0.020261941
-0.027186488
-0.034527538
-0.04237646
-0.0501164
-0.056754304
-0.061273891
-0.063056858
-0.062308272
-0.060332288
-0.059054628
-0.060150185
-0.064126671
-0.070261137
-0.077048215
-0.082929225
-0.086800687
-0.08834941
-0.088294543
-0.087978299
-0.088305249
-0.088921731
-0.088678446
-0.086531061
-0.082072765
-0.075524682
-0.067456938
-0.058379925
-0.048989454
-0.040372624
-0.033622264
-0.02928045
-0.027146559
-0.026593777
-0.02677208
-0.026823145
-0.026267042
-0.025099917
-0.023695021
-0.022448247
-0.021819134
-0.022249607
-0.023992695
-0.027003273
-0.030944703
-0.035277315
-0.039349834
-0.042603643
-0.044759111
-0.046146453
-0.047641064
-0.050299427
-0.054726836
-0.060787222
-0.06749294
-0.073359874
-0.076883565
-0.077185406
-0.074311645
-0.069140303
-0.063053472
-0.057366175
-0.052915482
-0.049796779
-0.04751429
-0.04524026
-0.042185738
-0.037783703
-0.031989138
-0.025508184
-0.019551322
-0.015047317
-0.012037223
-0.009707897
-0.006991828
-0.003213602
0.001635719
0.006938422
0.01171109
0.014930427
0.015698233
0.013541642
0.008742265
0.002504214
-0.003294427
-0.007059862
-0.008405992
-0.008180541
-0.007558501
-0.007270528
-0.007622749
-0.008825046
-0.011088801
-0.014322373
-0.017873309
-0.020575502
-0.021117571
-0.018448439
-0.012256148
-0.003309574
0.006811242
0.016389871
0.024275192
0.030428666
0.03581915
0.041715365
0.048691292
0.056367898
0.063837886
0.070175863
0.074875134
0.077874141
0.079303494
0.079223894
0.077584703
0.074332554
0.069844873
0.065050692
0.061097061
0.058488912
0.056843624
0.055293778
0.053223533
0.050564534
0.047749823
0.045467661
0.0443098
0.04452477
0.045998448
0.04848814
0.051711593
0.055337469
0.058923199
0.062040506
0.064585975
0.066923863
0.069570286
0.072971455
0.077367762
0.082559174
0.087930601
0.092715896
0.096522271
0.099515235
0.10230581
0.105464659
0.109135075
0.112949268
0.116274536
0.11874523
0.120471779
0.121937647
0.123553609
0.125268652
0.126488294
0.126330017
0.124152396
0.120002051
0.114556809
0.108853024
0.103699023
0.099366783
0.095722592
0.092467549
0.089405261
0.086523201
0.084092169
0.082365779
0.081248378
0.080137989
0.078099639
0.074233791
0.067896074
0.058984946
0.048119031
0.036312362
0.024608414
0.013692773
0.003766222
-0.005500757
-0.014820087
-0.02501733
-0.036828174
-0.050811719
-0.067023956
-0.08463868
-0.102066057
-0.117963229
-0.131901866
-0.144191306
-0.155144955
-0.164798945
-0.172764501
-0.178531501
-0.181784559
-0.182633407
-0.18144027
-0.178360701
-0.173246159
-0.165922089
-0.156452938
-0.14503965
-0.131672213
-0.116146793
-0.098265336
-0.078184358
-0.056311637
-0.032831522
-0.00770526
0.018858015
0.046022035
0.072303754
0.095867213
0.114910392
0.128021222
0.134318953
0.133400894
0.12530296
0.110290921
0.088764575
0.061376592
0.029403188
-0.005043155
-0.039112338
-0.069913902
-0.095157386
-0.113478092
-0.124665174
-0.129446882
-0.129071273
-0.124508758
-0.116120595
-0.103936065
-0.088188229
-0.069631779
-0.049169626
-0.027463377
-0.004858021
0.018319762
0.041731301
0.065009875
0.087485957
0.108146369
0.125978577
0.140347149
0.151155628
0.15887656
0.164279624
0.167810064
0.168790431
0.165394402
0.155571266
0.138376734
0.114379756
0.085348309
0.053608504
0.021376134
-0.009719623
-0.038693959
-0.064825531
-0.087490735
-0.106284311
-0.121304695
-0.133071645
-0.142084952
-0.148650583
-0.152914938
-0.154971852
-0.154699711
-0.151982572
-0.14722013
-0.14154493
-0.136115531
-0.131188546
-0.126092895
-0.119897619
-0.111997906
-0.102138856
-0.090416604
-0.077523856
-0.064843133
-0.053928085
-0.045881601
-0.040797357
-0.037709974
-0.034851154
-0.030508806
-0.023817916
-0.015013685
-0.004898122
0.006006552
0.017769766
0.030657605
0.04418912
0.057036012
0.067588693
0.074397784
0.076388175
0.073004459
0.064354603
0.051460565
0.035983747
0.019480154
0.002840545
-0.013499362
-0.029011406
-0.042994425
-0.054834184
-0.064465002
-0.072524398
-0.080056436
-0.088077878
-0.097085092
-0.106784529
-0.11611596
-0.123571554
-0.127743472
-0.127870171
-0.124124011
-0.117372466
-0.108705582
-0.099066202
-0.089208269
-0.079668614
-0.070746407
-0.062551057
-0.054784413
-0.046858629
-0.038407843
-0.029829392
-0.022126766
-0.016034048
-0.011422451
-0.007524703
-0.003427671
0.001555572
0.007691272
0.014533329
0.021006525
0.025747234
0.027670657
0.026176746
0.021143243
0.012875418
0.002180045
-0.009802462
-0.02214548
-0.03448882
-0.046800954
-0.058700281
-0.069032256
-0.076166415
-0.078827827
-0.076672523
-0.070084833
-0.060045122
-0.047923387
-0.035198553
-0.022773314
-0.010751785
0.001062109
0.012657875
0.023744804
0.034071152
0.043506901
0.0519557
0.059232022
0.065290637
0.070110294
0.073263466
0.073921808
0.071355946
0.065451171
0.056591651
0.045658671
0.033948627
0.022961533
0.013779671
0.006622774
0.000894592
-0.004160959
-0.008832449
-0.012924394
-0.016193562
-0.018640167
-0.020312599
-0.02121455
-0.021344414
-0.020694644
-0.01920411
-0.016886088
-0.013933064
-0.010830966
-0.008236634
-0.006722176
-0.006505074
-0.00726309
-0.008419245
-0.009562817
-0.010717949
-0.012271379
-0.014714068
-0.018305145
-0.022946281
-0.028278248
-0.03379066
-0.038761209
-0.042392008
-0.044335018
-0.044782832
-0.044081081
-0.042242291
-0.038851672
-0.033411415
-0.025939183
-0.017028439
-0.007471345
0.002094208
0.01130316
0.020132012
0.028792253
0.03730963
0.045385135
0.052575985
0.058430724
0.062415624
0.063741094
0.061703774
0.056236592
0.048117793
0.038583443
0.02863109
0.018835892
0.009697962
0.001748084
-0.004584339
-0.009100717
-0.01175416
-0.012440287
-0.010921274
-0.00689458
-0.000301378
0.008276053
0.01752644
0.02577457
0.031606607
0.034334933
0.034179331
0.032130498
0.029531023
0.027544657
0.026761279
0.02722917
0.028576418
0.030388286
0.03245559
0.034607789
0.03625024
0.036468366
0.034622774
0.030963707
0.026656096
0.022979686
0.020521252
0.019111432
0.018038785
0.016244099
0.012712378
0.006966416
-0.000725609
-0.009394468
-0.017806876
-0.025022988
-0.030588565
-0.034377281
-0.036526327
-0.037366614
-0.03725148
-0.036171878
-0.033546225
-0.028429593
-0.019881066
-0.007568771
0.008007449
0.025586474
0.043694625
0.060983477
0.076224455
0.088424079
0.097120348
0.102597121
0.105432447
0.105846112
0.10373759
0.099144995
0.092514
0.084531852
0.075996974
0.067816827
0.060614101
0.054404479
0.04862811
0.042544115
0.035475845
0.027131093
0.01793514
0.008965825
0.001291194
-0.0043938
-0.007707129
-0.008506408
-0.007045092
-0.004091524
-0.000744204
0.001988347
0.003422256
0.003345069
0.002074262
0.000324111
-0.001297253
-0.002474229
-0.003073639
-0.002810661
-0.001327351
0.001515304
0.005538413
0.010359091
0.015605854
0.021175446
0.027231554
0.033996963
0.041510586
0.049379421
0.056727215
0.062548069
0.066316874
0.06844451
0.070206336
0.072986477
0.077590209
0.084056287
0.091904189
0.100287101
0.107887594
0.113202493
0.114994286
0.112716988
0.106581444
0.097311944
0.085880982
0.073430473
0.061053405
0.049424658
0.03868346
0.028658841
0.019000997
0.009352413
-0.000629544
-0.011207642
-0.022706531
-0.035609942
-0.050710839
-0.0687341
-0.089442807
-0.111156822
-0.131451753
-0.148304777
-0.160704214
-0.168395914
-0.171156075
-0.168404189
-0.159644693
-0.144971424
-0.125029715
-0.101076886
-0.075181207
-0.050046752
-0.027888082
-0.009227844
0.007133898
0.02317538
0.040624003
0.060284615
0.081535702
0.102300165
0.119963481
0.132638149
0.139779199
0.141815072
0.139625769
0.134189782
0.125960386
0.114463646
0.098752542
0.07829961
0.053375111
0.024890465
-0.005799374
-0.037181172
-0.0680938
-0.097811848
-0.125744847
-0.151242006
-0.173679131
-0.192380431
-0.206594906
-0.215466858
-0.218195827
-0.214169829
-0.203084557
-0.185204011
-0.161919278
-0.135636227
-0.109179639
-0.084699517
-0.063038823
-0.043619132
-0.025210156
-0.006884309
0.011583173
0.029913089
0.047596013
0.064084941
0.079044576
0.092362775
0.10401224
0.113858506
0.121471155
0.126085217
0.12679698
0.122917055
0.114269979
0.10111167
0.083872172
0.063038055
0.039195557
0.013095891
-0.01428363
-0.041850391
-0.068470349
-0.093006729
-0.114153502
-0.130425426
-0.140589109
-0.144225641
-0.141970934
-0.135216503
-0.125385924
-0.113201398
-0.098595211
-0.081137854
-0.060609702
-0.037402366
-0.012675639
0.011871714
0.03458086
0.054300948
0.070652519
0.084052342
0.095257035
0.104655053
0.112055622
0.116562949
0.11686169
0.111622745
0.100316133
0.083595162
0.063190768
0.041321847
0.019981194
0.000462849
-0.016674677
-0.03143572
-0.044007307
-0.054301169
-0.0616587
-0.065293198
-0.064898911
-0.061120476
-0.055315846
-0.048868666
-0.042617933
-0.036788519
-0.03132272
-0.025928059
-0.019962201
-0.012452006
-0.002534068
0.009877793
0.023989972
0.038453561
0.052071622
0.064184903
0.074537541
0.082960172
0.08936774
0.093789473
0.09627076
0.096619599
0.094449197
0.08925275
0.08064127
0.0687694
0.054478813
0.038939204
0.023006431
0.006931594
-0.009221341
-0.02513934
-0.040211543
-0.053862362
-0.065760297
-0.075688829
-0.083275669
-0.087911618
-0.08891232
-0.085876635
-0.07898094
-0.068984368
-0.056939119
-0.043614818
-0.029185646
-0.013611458
0.002786901
0.019221122
0.034745046
0.048297532
0.05898948
0.06662819
0.071694291
0.074813846
0.076474014
0.076988416
0.07670584
0.076147434
0.075963029
0.07658208
0.077920816
0.079470934
0.080456334
0.079807096
0.076283887
0.069235698
0.059071804
0.047198921
0.03540408
0.024947544
0.015985614
0.007925254
0.000261804
-0.006972566
-0.013105865
-0.017038785
-0.017552442
-0.013836957
-0.005841371
0.005664423
0.019239771
0.033133345
0.045713931
0.055931845
0.063484331
0.068739716
0.072347293
0.074795076
0.076209231
0.076277155
0.074379153
0.069758823
0.061861027
0.050413202
0.035873653
0.019475828
0.002990646
-0.011906679
-0.023972641
-0.032800586
-0.038994631
-0.043650815
-0.047731626
-0.051740548
-0.055755463
-0.059394023
-0.061827775
-0.062122923
-0.059768276
-0.054816826
-0.04785219
-0.039803399
-0.031496015
-0.023126486
-0.014257007
-0.004308457
0.007039476
0.019785291
0.033494074
0.04706181
0.058702056
0.066539619
0.069346301
0.066868057
0.059773883
0.049299685
0.036899072
0.023838995
0.011198472
-0.000245967
-0.010058391
-0.018148285
-0.024658515
-0.029818341
-0.033705274
-0.036180674
-0.037034391
-0.0362721
-0.034048335
-0.030410951
-0.025314127
-0.018855069
-0.011313408
-0.002670889
0.007399331
0.019023629
0.031637448
0.044218294
0.055639884
0.065074514
0.072077474
0.076606209
0.078807494
0.078972201
0.077516029
0.074863614
0.071295658
0.066993779
0.062016643
0.05640477
0.049985479
0.04247341
0.033687642
0.023797322
0.013479741
0.003774362
-0.004189323
-0.009555721
-0.012067525
-0.012161576
-0.01068549
-0.008513647
-0.006107244
-0.003331923
0.000536121
0.006536349
0.015631193
0.028311932
0.044184225
0.061846386
0.079353046
0.094895172
0.10715999
0.115269107
0.118833159
0.118064709
0.113807731
0.10725558
0.099558999
0.091250912
0.082266925
0.072409895
0.061630415
0.049953057
0.037267125
0.023597993
0.009337861
-0.004621012
-0.017266358
-0.027871803
-0.036176504
-0.042503826
-0.047450338
-0.051387472
-0.054200038
-0.055446053
-0.054725345
-0.052065802
-0.048198187
-0.044202697
-0.040731408
-0.037715377
-0.034921382
-0.032551972
-0.031314305
-0.031768551
-0.033924023
-0.037463352
-0.042077148
-0.047470792
-0.053090108
-0.058192717
-0.062282416
-0.065458767
-0.068301691
-0.071274367
-0.074409875
-0.077471887
-0.079952584
-0.08129913
-0.081057285
-0.079156663
-0.075718665
-0.070845048
-0.064368537
-0.056013997
-0.045842555
-0.034429424
-0.022461366
-0.010552883
0.000519011
0.009658275
0.015516754
0.016694637
0.012025012
0.001129385
-0.015153193
-0.034789245
-0.055323228
-0.074805439
-0.092264773
-0.107610394
-0.12125254
-0.133704117
-0.145328955
-0.156191554
-0.165822152
-0.173333308
-0.177595313
-0.177519677
-0.172355509
-0.161987455
-0.146935114
-0.128082391
-0.106555676
-0.083486873
-0.059705773
-0.035784804
-0.012546584
0.008845079
0.027261334
0.041768866
0.051793749
0.057350755
0.059291892
0.058856332
0.057220942
0.055181523
0.05297622
0.050386372
0.046980973
0.042353101
0.036238973
0.02866792
0.020049701
0.01100813
0.002051455
-0.006555789
-0.014812103
-0.022712563
-0.030095944
-0.036674908
-0.042098739
-0.046047019
-0.048243703
-0.048445292
-0.046274574
-0.041215163
-0.03264228
-0.019925045
-0.002839337
0.017848218
0.040185559
0.06166324
0.080400609
0.095771548
0.108201499
0.118472613
0.127049941
0.133819146
0.13822814
0.139670129
0.137690769
0.131848774
0.121583065
0.106400221
0.086427532
0.062701567
0.036895505
0.010558125
-0.015335562
-0.040282499
-0.063768817
-0.085059684
-0.103383119
-0.118242704
-0.129521587
-0.137209383
-0.141128274
-0.140956983
-0.136372684
-0.127311893
-0.114037164
-0.097217705
-0.077765045
-0.056655104
-0.034649855
-0.012061526
0.011236264
0.035405009
0.060388238
0.085995873
0.111830737
0.137006618
0.160063916
0.179535428
0.194479969
0.204538101
0.209649657
0.209558826
0.203649822
0.191417982
0.173186722
0.150252008
0.124481109
0.097598219
0.07079503
0.044751029
0.019904611
-0.00330021
-0.024329543
-0.042390641
-0.056591137
-0.0662857
-0.071458914
-0.072805038
-0.07140978
-0.068199175
-0.063614614
-0.057672314
-0.050250231
-0.041449908
-0.031624041
-0.021383706
-0.01170504
-0.003816295
0.001322234
0.00333944
0.0022221
-0.001998096
-0.008927611
-0.017490747
-0.026170735
-0.033979181
-0.0409694
-0.048145203
-0.05661751
-0.06693418
-0.078784051
-0.091316619
-0.103596533
-0.11462764
-0.123338093
-0.128775899
-0.130139904
-0.126865654
-0.11866292
-0.105724187
-0.088814211
-0.069201765
-0.048303469
-0.027087055
-0.005938675
0.014981998
0.035135721
0.053267639
0.067653774
0.07673946
0.079409814
0.075058257
0.063896706
0.046908523
0.025394225
0.000442733
-0.02695986
-0.055781856
-0.084827972
-0.112820068
-0.138520467
-0.160971984
-0.179540632
-0.1938545
-0.203663878
-0.208721095
-0.208589468
-0.202751916
-0.19119902
-0.174705168
-0.154468531
-0.131448868
-0.106028206
-0.078357442
-0.048967199
-0.01920044
0.009102275
0.034424872
0.056147925
0.074551119
0.090322929
0.10409911
0.115952887
0.125227363
0.130784266
0.131475207
0.126470661
0.115247017
0.097772106
0.074598336
0.046917614
0.016559797
-0.014164847
-0.042933526
-0.06831902
-0.090306771
-0.109780258
-0.127238148
-0.141936189
-0.152322763
-0.157227963
-0.156542698
-0.151020483
-0.14174178
-0.129704779
-0.115639281
-0.099833373
-0.082336194
-0.063199718
-0.042786707
-0.021726541
-0.00092347
0.018434291
0.035164418
0.048476995
0.058154166
0.064367112
0.067462105
0.067669476
0.064997252
0.059272056
0.050047249
0.036812872
0.019448272
-0.001231906
-0.02361117
-0.045718135
-0.065658232
-0.081897829
-0.093508912
-0.100459362
-0.103334884
-0.102780544
-0.099318025
-0.093157639
-0.084222629
-0.0721846
-0.056930662
-0.038864739
-0.019184896
0.000488897
0.0186684
0.034542879
0.047933658
0.058867232
0.067199774
0.072736761
0.075566409
0.07629171
0.075796144
0.07469084
0.072814037
0.06942266
0.063761267
0.055288424
0.0438656
0.029943768
0.01446363
-0.001718848
-0.018132137
-0.034395815
-0.049828364
-0.063624026
-0.07512869
-0.084084832
-0.09045932
-0.094235451
-0.095457494
-0.094403956
-0.091386582
-0.086466931
-0.079404394
-0.069989944
-0.058229148
-0.044424333
-0.029258622
-0.013513579
0.002330919
0.01822295
0.03428033
0.050581743
0.067132384
0.083682116
0.099529883
0.11344406
0.124075474
0.130338684
0.131717251
0.128157113
0.119939397
0.107748994
0.092717109
0.076233063
0.059550585
0.043544217
0.028412653
0.013762464
-0.000644977
-0.014207052
-0.025727248
-0.034086188
-0.038868602
-0.040417067
-0.039464277
-0.036451621
-0.031303733
-0.023941391
-0.014803094
-0.004729447
0.005552587
0.015812194
0.026301867
0.037519093
0.049681304
0.062222492
0.073799212
0.082758787
0.087761519
0.088266131
0.084727238
0.078475118
0.07112958
0.06404879
0.057708452
0.051469977
0.043836239
0.03354307
0.020495618
0.006014151
-0.008017092
-0.020193911
-0.029945646
-0.037066747
-0.041244292
-0.042309076
-0.040628247
-0.03690345
-0.031635064
-0.024863288
-0.016397457
-0.006013717
0.0065416
0.021349215
0.038059267
0.055618594
0.072364082
0.086602478
0.097371992
0.104580931
0.10870703
0.110345147
0.110264318
0.109337318
0.108115593
0.106470622
0.10383865
0.099902524
0.094944068
0.089627136
0.084685917
0.080537233
0.076890532
0.072660428
0.066374258
0.057050534
0.044701407
0.030517661
0.01622852
0.00345117
-0.006728306
-0.013698243
-0.017157173
-0.016897728
-0.012947419
-0.005766587
0.003710277
0.014339067
0.025029415
0.034982576
0.043928822
0.05209147
0.059819523
0.06692542
0.07262856
0.075937715
0.076052479
0.072497953
0.065482788
0.055905344
0.044975783
0.033517845
0.021759454
0.009742414
-0.002314879
-0.014053411
-0.024959367
-0.034376118
-0.041419276
-0.045198617
-0.04521874
-0.041657198
-0.035209855
-0.026752698
-0.017218612
-0.007506117
0.001578763
0.00945605
0.015959755
0.021496849
0.02687218
0.032654322
0.038842901
0.045012531
0.050514829
0.054474025
0.055843057
0.053998539
0.049215122
0.042612825
0.035566353
0.029055644
0.023407002
0.018346847
0.01315089
0.006983131
-0.000843946
-0.010735546
-0.022614964
-0.035592297
-0.04801658
-0.058271695
-0.065462866
-0.069519812
-0.070819477
-0.069598079
-0.06581376
-0.059630316
-0.051842424
-0.043597939
-0.035603375
-0.02786858
-0.019832903
-0.010834842
-0.000649207
0.010014649
0.01979144
0.027470628
0.032655302
0.035740606
0.03721236
0.037212787
0.035733058
0.032823916
0.028554253
0.022878677
0.015782628
0.007538565
-0.001261868
-0.009908675
-0.017809461
-0.024374134
-0.028909666
-0.030783464
-0.029993548
-0.027377149
-0.024085603
-0.020815682
-0.017650732
-0.014360367
-0.010715166
-0.006400009
-0.001146828
0.005110055
0.011958691
0.018720879
0.024959669
0.030544936
0.035256466
0.038733961
0.04085677
0.041890285
0.04220203
0.04174565
0.039945505
0.035998568
0.02942603
0.020359677
0.009350312
-0.002923598
-0.015674015
-0.027955848
-0.038976456
-0.04841938
-0.056451629
-0.063257284
-0.068557625
-0.071704535
-0.072013604
-0.069218425
-0.063609601
-0.055816032
-0.046692455
-0.037208957
-0.028293445
-0.020448815
-0.013565065
-0.00699199
0.000182633
0.008791433
0.018911276
0.029606224
0.039397833
0.046864506
0.051172973
0.052312903
0.051040648
0.048538426
0.045937768
0.043866287
0.042218803
0.04013999
0.036434086
0.030062329
0.020682191
0.00902235
-0.003173411
-0.013865356
-0.021754949
-0.026743538
-0.029695549
-0.031892816
-0.034494757
-0.038020752
-0.042082082
-0.045739437
-0.048022942
-0.048175712
-0.045550059
-0.03982958
-0.031408186
-0.021466599
-0.011471003
-0.002424992
0.00555988
0.013391665
0.022481736
0.033743868
0.046761131
0.059881115
0.07125994
0.079533873
0.083819648
0.083667364
0.079225828
0.071099477
0.060041238
0.046618718
0.03133899
0.014896524
-0.001957734
-0.018658314
-0.034785234
-0.049790687
-0.062836372
-0.073244301
-0.080708457
-0.085016012
-0.08563324
-0.08192594
-0.073752854
-0.061994462
-0.048282137
-0.034360785
-0.021575137
-0.010543121
-0.001237864
0.006894539
0.014528059
0.021925627
0.028697718
0.034148363
0.037970097
0.040409577
0.041832668
0.042375385
0.042015833
0.040695936
0.038271059
0.034262235
0.027916058
0.018639064
0.006717307
-0.006439393
-0.01880848
-0.02870318
-0.035473343
-0.039429111
-0.041295576
-0.041779091
-0.041379396
-0.040368196
-0.03877595
-0.036399839
-0.03278054
-0.027418102
-0.0202636
-0.011815918
-0.002829209
0.005957839
0.013862585
0.020499146
0.025886848
0.030400011
0.034401554
0.037856415
0.040167273
0.040468688
0.038152741
0.033378411
0.026985501
0.020017433
0.0132858
0.007161551
0.001461299
-0.004229211
-0.010182971
-0.016477867
-0.023100086
-0.029953171
-0.036681052
-0.042581924
-0.046632169
-0.047766528
-0.045352675
-0.03950773
-0.031117691
-0.021690173
-0.013029981
-0.006614648
-0.003046525
-0.00189257
-0.002106362
-0.002544382
-0.002520082
-0.001966229
-0.001242639
-0.000733323
-0.000789262
-0.001805762
-0.003911556
-0.006840021
-0.009992714
-0.012865775
-0.015265809
-0.017243721
-0.018856948
-0.019847965
-0.019794224
-0.018582833
-0.016511407
-0.014073904
-0.01174276
-0.009768059
-0.008102161
-0.006528277
-0.004875546
-0.003088995
-0.001206201
0.000622584
0.002103811
0.003025939
0.003409682
0.003424939
0.003236682
0.003069944
0.003078296
0.003188189
0.003061969
0.002095198
-0.000312923
-0.00427127
-0.009124445
-0.013671815
-0.016915241
-0.018350704
-0.017850861
-0.015449702
-0.011692463
-0.007819175
-0.005427648
-0.005499103
-0.007598465
-0.010129154
-0.011198635
-0.00929046
-0.003966344
0.003653213
0.011390689
0.017346537
0.020832172
0.022331007
0.022788934
0.022861941
0.022647019
0.021965278
0.020762816
0.019058422
0.016637983
0.012951125
0.007450686
-1.25689E-05
-0.009018338
-0.018578279
-0.027309228
-0.033817315
-0.037331418
-0.038145139
-0.037292748
-0.035859792
-0.034419934
-0.032931902
-0.030999109
-0.02840605
-0.025312935
-0.021847052
-0.017740226
-0.012531795
-0.006095432
0.001058206
0.008064
0.014179836
0.01926178
0.023830604
0.028431224
0.03295578
0.036633899
0.038443302
0.037579356
0.033866008
0.027851118
0.020690303
0.013538001
0.007155167
0.001784282
-0.002775492
-0.006858975
-0.010646501
-0.01406201
-0.016554215
-0.017234712
-0.015231477
-0.010052319
-0.001716883
0.009050704
0.020796621
0.03170932
0.040409706
0.046472391
0.050268807
0.052642609
0.054351753
0.055719442
0.056600401
0.056626731
0.055351314
0.052285812
0.046950295
0.039073161
0.028791123
0.016849505
0.004424478
-0.007358908
-0.017762178
-0.026606926
-0.033924573
-0.039616467
-0.043299454
-0.044668854
-0.043786063
-0.041062283
-0.037173253
-0.032894004
-0.029190184
-0.026768307
-0.025681582
-0.025412713
-0.02539002
-0.025311658
-0.025074212
-0.024540434
-0.023262778
-0.020833468
-0.017178848
-0.012629027
-0.007418081
-0.001449445
0.005601688
0.013965918
0.023571518
0.033830482
0.04365373
0.051905076
0.057574017
0.059800893
0.058015792
0.052229899
0.043172321
0.032121145
0.020442352
0.009085208
-0.001722579
-0.012473467
-0.023995853
-0.036868536
-0.050881151
-0.064843234
-0.076949394
-0.085411688
-0.089170155
-0.088478625
-0.084667215
-0.079459849
-0.074245364
-0.06980163
-0.066039575
-0.061978994
-0.056073464
-0.047065879
-0.03465354
-0.019538626
-0.003058535
0.013315945
0.028303408
0.041155158
0.051796791
0.060764176
0.068691835
0.075719903
0.081159421
0.083864674
0.082941585
0.077998327
0.069083025
0.056727959
0.041991273
0.026267745
0.010764538
-0.003757233
-0.016783112
-0.027785098
-0.036289468
-0.042204475
-0.045834371
-0.047486461
-0.047156621
-0.044576945
-0.039646533
-0.032679434
-0.024472039
-0.016044271
-0.008357063
-0.001939593
0.00349264
0.008889653
0.015195197
0.022542345
0.030111259
0.036772822
0.041685999
0.044434932
0.044856254
0.042977799
0.039121055
0.033807441
0.02761677
0.021177355
0.014814591
0.008294988
0.000940936
-0.007805649
-0.017870095
-0.028554556
-0.038950021
-0.048391616
-0.056550626
-0.06292528
-0.06672877
-0.067346218
-0.064841431
-0.059686257
-0.052227986
-0.042514954
-0.030823846
-0.018019408
-0.005178891
0.00691004
0.017843032
0.027581974
0.036210743
0.043611149
0.049382803
0.052938182
0.053693136
0.051208951
0.045552589
0.037468626
0.028219735
0.019143527
0.011140236
0.004419424
-0.001470793
-0.007279059
-0.013496063
-0.019927662
-0.025674317
-0.029507239
-0.030527051
-0.028526012
-0.024039883
-0.018099293
-0.011806544
-0.005926336
-0.00069687
0.003909583
0.007876001
0.011086979
0.013551242
0.015510094
0.017340694
0.019418648
0.02182928
0.024081097
0.025171732
0.024167123
0.02092317
0.016342732
0.011694795
0.007819587
0.004754097
0.002104946
-0.000493462
-0.003385152
-0.007039723
-0.011586392
-0.016419811
-0.020346091
-0.022268121
-0.021659241
-0.018594551
-0.013630742
-0.007696096
-0.001801275
0.003432796
0.008027958
0.012409009
0.016958567
0.021929819
0.0275706
0.034014409
0.040882373
0.047131125
0.051128489
0.051443449
0.047536281
0.040014795
0.030148623
0.019363374
0.008894637
-0.000497225
-0.00882586
-0.016537585
-0.023962988
-0.031154901
-0.038075588
-0.044575491
-0.05020353
-0.054087735
-0.055129711
-0.05243886
-0.045993182
-0.036927308
-0.027214334
-0.018776879
-0.012701507
-0.008902681
-0.006104988
-0.002487459
0.003235809
0.011107799
0.020030866
0.028708882
0.036208748
0.042042234
0.045959418
0.048147807
0.049299143
0.050193437
0.050888339
0.050485862
0.047648771
0.041744044
0.033260498
0.023579477
0.014005296
0.005288794
-0.002333865
-0.008874457
-0.014315263
-0.018464385
-0.021012967
-0.02169144
-0.020588554
-0.018244835
-0.015414171
-0.012640191
-0.009981937
-0.007291565
-0.004613824
-0.002071238
0.000544843
0.003976317
0.008988795
0.015590679
0.022804763
0.029150621
0.033460914
0.035490859
0.035942851
0.035963138
0.036403352
0.037437619
0.038614431
0.039216674
0.038541951
0.036186021
0.03220894
0.027008637
0.021068094
0.014833147
0.008796361
0.003409459
-0.001211403
-0.005403826
-0.009717972
-0.014345685
-0.018833367
-0.022477608
-0.024880747
-0.026029563
-0.026015802
-0.024955727
-0.022931024
-0.019655692
-0.014604676
-0.007404298
0.001757987
0.012207245
0.02308328
0.033586385
0.042917011
0.0502413
0.054850916
0.056284661
0.054436442
0.049738284
0.043121467
0.035607093
0.027881978
0.020158684
0.012321965
0.003983262
-0.005346671
-0.016040123
-0.027958347
-0.040373416
-0.052116868
-0.061947441
-0.068830332
-0.072346312
-0.072779507
-0.07086063
-0.067294804
-0.062474873
-0.05656431
-0.049799066
-0.042503146
-0.034871606
-0.0269326
-0.018992739
-0.011832085
-0.00640681
-0.003357483
-0.002694382
-0.003799631
-0.005525699
-0.006515489
-0.005565048
-0.002148626
0.003371179
0.009826227
0.015453305
0.018553595
0.018082176
0.01404756
0.007374175
-0.000586718
-0.008615485
-0.015919537
-0.022101804
-0.026971246
-0.030504523
-0.032729631
-0.033723971
-0.033660383
-0.032905052
-0.0317792
-0.030382872
-0.02873828
-0.027040536
-0.025580135
-0.024331651
-0.022870928
-0.020590904
-0.016890513
-0.011420967
-0.004303775
0.00382681
0.012016382
0.019360158
0.025330031
0.029716384
0.032402261
0.033426415
0.032957834
0.031188791
0.028339446
0.024738727
0.020840392
0.016900519
0.012704406
0.007857821
0.002163085
-0.004382693
-0.011833469
-0.020209853
-0.029267757
-0.038528054
-0.047455034
-0.055756273
-0.063404363
-0.070211419
-0.075546881
-0.078480109
-0.07812345
-0.074148939
-0.066860188
-0.057107702
-0.046026224
-0.034752312
-0.023983115
-0.013766006
-0.003705251
0.006532948
0.016900898
0.026922733
0.035817641
0.042859086
0.04747448
0.049260276
0.048315075
0.045291702
0.041087611
0.036263184
0.031036065
0.025378422
0.019172277
0.012174294
0.004276559
-0.004146926
-0.012260216
-0.019399993
-0.025602922
-0.031545974
-0.037843061
-0.044506281
-0.050827671
-0.05573164
-0.058280431
-0.058088321
-0.055435046
-0.051090983
-0.045836301
-0.040064592
-0.033718313
-0.026593199
-0.018443559
-0.009138836
0.001099468
0.011565747
0.021097587
0.028380499
0.032395525
0.032809668
0.030081342
0.02535337
0.020075292
0.015526641
0.012425335
0.010600405
0.009103977
0.006840227
0.003234156
-0.001476679
-0.006373522
-0.010419057
-0.01297207
-0.014007512
-0.013953875
-0.013305596
-0.012604969
-0.012487639
-0.013441566
-0.015365421
-0.017443222
-0.018625178
-0.018220563
-0.016028433
-0.01206795
-0.00642385
0.00070833
0.008912997
0.017502853
0.025575094
0.032375189
0.037749458
0.042039999
0.045751365
0.049316278
0.052876051
0.055877364
0.057177931
0.05567454
0.050940894
0.043451895
0.034518068
0.025731604
0.018273277
0.012392528
0.007603964
0.00329544
-0.000855872
-0.004827919
-0.008404606
-0.011453988
-0.01411438
-0.016689609
-0.019373285
-0.02177444
-0.023091172
-0.022644478
-0.020444099
-0.016988115
-0.012742539
-0.007976994
-0.002890228
0.002334586
0.007886615
0.014192158
0.021518747
0.029554958
0.037314964
0.043505262
0.046995341
0.047444279
0.045511595
0.04236147
0.039063179
0.036090873
0.033342797
0.030370333
0.02672925
0.022427633
0.01802549
0.014212477
0.011279304
0.009020745
0.00700879
0.004816446
0.001893927
-0.002627474
-0.009304609
-0.017776538
-0.026969489
-0.035739569
-0.043367737
-0.049391616
-0.053468736
-0.055450824
-0.055489203
-0.054067286
-0.051912035
-0.049725952
-0.047758317
-0.045902342
-0.043846654
-0.041142956
-0.037465103
-0.033045459
-0.028478345
-0.024395337
-0.021359228
-0.019983343
-0.020832992
-0.024110884
-0.029354325
-0.035673895
-0.042344769
-0.049069334
-0.055908877
-0.063007175
-0.070362192
-0.077694512
-0.0843231
-0.089294246
-0.091808992
-0.09142493
-0.087957173
-0.081144612
-0.070865899
-0.057577144
-0.042193356
-0.025753726
-0.009373512
0.005708435
0.018169705
0.02701714
0.031938723
0.033334257
0.031811389
0.027778002
0.021469674
0.013487791
0.004787829
-0.003945214
-0.012548345
-0.020936668
-0.028679925
-0.035172715
-0.040028403
-0.043195015
-0.044810439
-0.044833725
-0.042962119
-0.039093489
-0.033574965
-0.027034485
-0.020096612
-0.013151568
-0.006156849
0.001280333
0.009458235
0.018029462
0.025964776
0.032103638
0.035920882
0.037655084
0.038073298
0.038084377
0.038192824
0.038301698
0.037930961
0.036631352
0.034051087
0.030081931
0.024935052
0.019158525
0.013303579
0.007817495
0.002949178
-0.001221938
-0.004866981
-0.008393246
-0.012077794
-0.015762769
-0.01896492
-0.021380584
-0.023011419
-0.023766749
-0.023425078
-0.021605713
-0.017964899
-0.012498032
-0.005773418
0.001481069
0.008802627
0.016181728
0.023726552
0.031433032
0.038954196
0.045695565
0.051149211
0.05505349
0.057322703
0.057894277
0.056832767
0.054266103
0.050186578
0.044575509
0.037719914
0.030281771
0.023137122
0.017017748
0.01222651
0.008723102
0.006263651
0.004673066
0.003922228
0.004289161
0.006156589
0.009613798
0.014246052
0.01930032
0.024092836
0.028390379
0.032360814
0.036209206
0.040046466
0.044109348
0.048918411
0.055087837
0.062926053
0.072183671
0.081785047
0.089999727
0.095263302
0.096838743
0.094878767
0.08999798
0.082992933
0.074554886
0.065095843
0.054801174
0.043967424
0.033092136
0.022872674
0.013824513
0.006025001
-0.000943595
-0.007632935
-0.014443462
-0.021566914
-0.028859194
-0.036000525
-0.042796065
-0.049620992
-0.05695438
-0.064648547
-0.071900145
-0.077728487
-0.081483423
-0.083010632
-0.082604143
-0.080946919
-0.07882534
-0.076475732
-0.07338872
-0.068657326
-0.061596339
-0.051882397
-0.039400414
-0.024349622
-0.007255934
0.01103753
0.029549978
0.047111286
0.062454821
0.074503491
0.082539273
0.086022764
0.084561604
0.07793724
0.06632685
0.050293978
0.03071188
0.008663
-0.01459925
-0.03759873
-0.058604452
-0.076008488
-0.088958994
-0.097543541
-0.102537805
-0.104831313
-0.105198402
-0.104235374
-0.102239686
-0.099335362
-0.09549505
-0.090509563
-0.083734102
-0.074298515
-0.061537715
-0.045325858
-0.026118092
-0.004947291
0.016588948
0.036849618
0.054900118
0.070338027
0.083048311
0.093289511
0.101759203
0.109045016
0.115054292
0.118993156
0.119569442
0.115624213
0.106823991
0.093988503
0.078773534
0.062938174
0.047751948
0.033772674
0.021233465
0.010562333
0.002535058
-0.002135472
-0.003060165
-0.000381993
0.005178824
0.012485564
0.020313291
0.027766267
0.034342775
0.039909904
0.044650666
0.048895223
0.052760532
0.056005344
0.058091595
0.058656794
0.057652071
0.055288218
0.051677056
0.04677373
0.04064049
0.033588389
0.026142429
0.018772801
0.011757047
0.004985166
-0.002056441
-0.010009149
-0.019162063
-0.029125284
-0.038962019
-0.047407615
-0.053306776
-0.055864825
-0.054854591
-0.050615814
-0.043901529
-0.035556084
-0.02645279
-0.017414211
-0.009057739
-0.001675958
0.004687559
0.009820788
0.013312259
0.014789899
0.014202749
0.011760478
0.007637
0.001874923
-0.005223266
-0.01289779
-0.02033208
-0.027229645
-0.033882159
-0.040738828
-0.04799155
-0.055471231
-0.062704843
-0.069131414
-0.074147842
-0.077349726
-0.078762866
-0.078691942
-0.077398653
-0.074918649
-0.071042955
-0.065282701
-0.05702756
-0.045971244
-0.032431282
-0.017419085
-0.002354323
0.011384657
0.022873587
0.031838296
0.038510989
0.043314644
0.046580653
0.048615198
0.049933805
0.051162003
0.052890475
0.055348427
0.058114916
0.060115045
0.060303573
0.058444388
0.055357537
0.05215651
0.049402335
0.046789045
0.043668256
0.039580537
0.034511811
0.028847693
0.023184859
0.018197655
0.014361731
0.011803039
0.010547432
0.010854253
0.013049061
0.016953284
0.021617177
0.025712977
0.028048454
0.027890758
0.025011271
0.019660556
0.0124392
0.004188287
-0.004164543
-0.011851912
-0.018274788
-0.023193313
-0.026723107
-0.029223504
-0.031029641
-0.032227005
-0.032688572
-0.032300277
-0.031235978
-0.029732697
-0.027980996
-0.026126737
-0.024231156
-0.022111078
-0.01914788
-0.014284007
-0.006575334
0.004186365
0.017359607
0.031852155
0.046559136
0.060639411
0.073354722
0.084004121
0.091770501
0.096016613
0.096569292
0.093687399
0.087794554
0.079298374
0.068568789
0.056015558
0.042105446
0.027376194
0.012219684
-0.003037832
-0.017992272
-0.031837022
-0.043762846
-0.053378188
-0.060870717
-0.066827366
-0.072042118
-0.077117375
-0.082091196
-0.086341373
-0.088910234
-0.088825285
-0.08534013
-0.078166413
-0.067580554
-0.054356245
-0.039381463
-0.02348996
-0.007654394
0.006766373
0.018445166
0.026762346
0.03227059
0.036083386
0.038991238
0.040979105
0.041635249
0.040904645
0.03939537
0.037979716
0.037132852
0.036606888
0.035649756
0.033595781
0.030154147
0.025281014
0.019104527
0.01195838
0.004363508
-0.0031621
-0.010239572
-0.016729148
-0.022584151
-0.02784494
-0.032463393
-0.036081729
-0.037839538
-0.03664319
-0.031782635
-0.023587178
-0.013337584
-0.002328854
0.008907478
0.020526001
0.032555887
0.044396766
0.054952224
0.063115139
0.068340758
0.070824458
0.071406308
0.071050936
0.070137695
0.068171024
0.064280823
0.058119857
0.050107088
0.040857446
0.030819444
0.020320992
0.009580273
-0.001396344
-0.012571978
-0.023461021
-0.033253863
-0.041411477
-0.047909989
-0.052728524
-0.055723788
-0.056817683
-0.05630697
-0.05471269
-0.052469864
-0.049653432
-0.045853208
-0.040572131
-0.033724932
-0.025892231
-0.018053269
-0.011015837
-0.005047896
0.000160536
0.005193128
0.010445935
0.015799429
0.020877684
0.025219929
0.028341575
0.029775428
0.029127042
0.026138626
0.020989767
0.014624325
0.008506184
0.003995383
0.001795225
0.001529034
0.002038087
0.002023368
0.000726812
-0.002014038
-0.005863292
-0.010110259
-0.013888642
-0.016418698
-0.017078486
-0.015500161
-0.011765889
-0.006518327
-0.000643577
0.005151417
0.010349467
0.01453857
0.017516922
0.019511484
0.021027666
0.022511999
0.02416275
0.025819337
0.026903603
0.026646886
0.024557318
0.020659894
0.015196989
0.008481901
0.000739609
-0.007704918
-0.016245956
-0.024061797
-0.03055009
-0.035885121
-0.040833197
-0.04604356
-0.05146809
-0.05626206
-0.059158784
-0.059230835
-0.056492933
-0.051905262
-0.046463658
-0.040513858
-0.033931946
-0.026800087
-0.019758905
-0.013701943
-0.009379716
-0.007070089
-0.006729222
-0.008075396
-0.010410285
-0.012726814
-0.014152638
-0.014461118
-0.014197171
-0.014195458
-0.014874782
-0.016051435
-0.017384925
-0.018773441
-0.020302468
-0.021747991
-0.022533247
-0.022211974
-0.020835717
-0.018769378
-0.016306718
-0.013326549
-0.009198471
-0.003362581
0.003930502
0.01149706
0.01773698
0.02153779
0.022888301
0.022852491
0.02273821
0.023356245
0.024936929
0.027381983
0.030390579
0.033339543
0.035347378
0.035642049
0.034010674
0.030890097
0.027211867
0.02419444
0.022704328
0.022864645
0.024229771
0.02621293
0.028432414
0.03076511
0.033093096
0.035124216
0.036566529
0.037542722
0.038650006
0.040294765
0.042244097
0.043587651
0.04322168
0.040519906
0.03558794
0.028882591
0.020766352
0.011476191
0.001506975
-0.008381306
-0.017431124
-0.025184709
-0.031600575
-0.037063269
-0.042085641
-0.047069419
-0.051993995
-0.056490561
-0.06019882
-0.063052666
-0.065010347
-0.065708942
-0.064536733
-0.061271739
-0.056376765
-0.050733735
-0.044971125
-0.039246573
-0.033234521
-0.026617336
-0.019212486
-0.010990317
-0.002008263
0.00737038
0.016333485
0.023682133
0.028278852
0.029463053
0.027286015
0.022314654
0.015422173
0.007590061
-0.000158226
-0.007070405
-0.01311875
-0.01905597
-0.025740923
-0.033345488
-0.041300287
-0.048760273
-0.055061912
-0.059756426
-0.062530087
-0.063173118
-0.061663091
-0.058048235
-0.052359382
-0.04454718
-0.034479523
-0.022160051
-0.008015167
0.007065599
0.022014312
0.035990794
0.048400724
0.058649301
0.06611988
0.070660764
0.072807394
0.073454652
0.07336622
0.072741011
0.071180347
0.067773236
0.061457843
0.05183137
0.039732333
0.026850504
0.01484632
0.004550428
-0.004103974
-0.011605706
-0.018539614
-0.025492794
-0.032778812
-0.040311702
-0.047505814
-0.053435488
-0.057050024
-0.057409095
-0.054214765
-0.048177724
-0.040795523
-0.033589697
-0.027356044
-0.022016521
-0.01701888
-0.011968137
-0.006886882
-0.001993939
0.00269865
0.007412865
0.012299976
0.017167657
0.021415324
0.02432083
0.025373731
0.02441157
0.02152438
0.017038895
0.011681758
0.006506293
0.002329607
-0.000781498
-0.003402126
-0.006271766
-0.00977598
-0.013905616
-0.018304818
-0.022632025
-0.026850355
-0.031259137
-0.036194473
-0.041826689
-0.048020787
-0.054447571
-0.060684545
-0.066188079
-0.07016237
-0.07170799
-0.070195394
-0.065578869
-0.058432396
-0.049872676
-0.041184167
-0.033340063
-0.026624223
-0.020544298
-0.014254652
-0.007306345
-0.000138681
0.006349444
0.011384499
0.014757029
0.016657967
0.01738386
0.017311757
0.0167336
0.015687501
0.013880502
0.011013059
0.007202454
0.003103869
-0.000279099
-0.002045467
-0.001587854
0.001287833
0.00619164
0.011988294
0.017085014
0.020116731
0.020611329
0.018945912
0.015892086
0.01231069
0.008904491
0.00597073
0.003120365
-0.000390696
-0.004982167
-0.010355521
-0.015871474
-0.020897485
-0.024890244
-0.027433304
-0.028305328
-0.027736646
-0.026199001
-0.023868179
-0.020382008
-0.015434952
-0.009422528
-0.003171155
0.002760602
0.008349404
0.013931034
0.019727685
0.025449825
0.030307006
0.033337759
0.033883101
0.031593386
0.026533546
0.019417964
0.011736432
0.005129369
0.000759776
-0.001058619
-0.000849374
0.000238424
0.001028498
0.000891465
-0.000228503
-0.002193196
-0.004714902
-0.007074472
-0.007899769
-0.005904835
-0.000781778
0.006531698
0.014529852
0.022036351
0.028498146
0.033795333
0.038086462
0.041796597
0.045433131
0.049097391
0.052478112
0.055060622
0.056395769
0.056082466
0.053810308
0.04944408
0.043320584
0.036382659
0.029744866
0.024151993
0.019573688
0.015328166
0.010646069
0.005038206
-0.00163224
-0.009212767
-0.01744489
-0.026021572
-0.034693749
-0.043040958
-0.050500675
-0.056590397
-0.061339617
-0.065123245
-0.068036988
-0.069527419
-0.068844666
-0.065557615
-0.059683289
-0.051747494
-0.042566051
-0.032800029
-0.022679758
-0.012203097
-0.001477797
0.009155329
0.019216294
0.028248665
0.036012153
0.042512434
0.047774129
0.051736377
0.054279008
0.05515665
0.054038073
0.050927398
0.046474508
0.041807614
0.037817742
0.03466494
0.03165677
0.027764799
0.022165875
0.014621262
0.005552493
-0.004077729
-0.013180966
-0.021030149
-0.027333443
-0.031967253
-0.034769549
-0.035682521
-0.034868411
-0.032761601
-0.029849782
-0.026477462
-0.022811488
-0.018907476
-0.014787853
-0.010554966
-0.006269247
-0.00207201
0.001745232
0.004732682
0.006562911
0.007290195
0.007322847
0.007029727
0.006400934
0.005278826
0.003499769
0.000828026
-0.003131709
-0.008571494
-0.015296004
-0.022799079
-0.030412367
-0.037189868
-0.041997056
-0.044019021
-0.043309025
-0.040754507
-0.037585381
-0.034774626
-0.032501828
-0.030137335
-0.026711168
-0.021790928
-0.015883685
-0.009990146
-0.00500653
-0.001382151
0.0009218
0.002381401
0.003586531
0.004792358
0.005761539
0.006078106
0.005609845
0.004376989
0.002309576
-0.000633235
-0.004209496
-0.007761187
-0.010428166
-0.011649459
-0.011404459
-0.010116518
-0.008426153
-0.006984373
-0.006229466
-0.006187018
-0.006534042
-0.007184731
-0.00828741
-0.00991279
-0.011698806
-0.012985888
-0.013311714
-0.012696626
-0.011811703
-0.011797092
-0.013763874
-0.018328904
-0.025261852
-0.033498473
-0.041653678
-0.048594386
-0.053596471
-0.056307826
-0.056777964
-0.055605061
-0.053758775
-0.052070448
-0.050918256
-0.050119293
-0.048961477
-0.046363917
-0.041354012
-0.03369249
-0.024143627
-0.014135601
-0.005136259
0.002045701
0.007374466
0.011276282
0.014079488
0.01579265
0.016231577
0.015324219
0.013179454
0.009922591
0.005510379
8.82085E-06
-0.005951578
-0.011317974
-0.014904669
-0.015935133
-0.014315584
-0.010720584
-0.006326304
-0.002421913
0.000185921
0.00163969
0.002663467
0.003798314
0.004892639
0.005450933
0.005227557
0.004548976
0.004171703
0.004804503
0.006638526
0.009269528
0.012037082
0.014367796
0.015929904
0.016734753
0.017100568
0.017727172
0.019298653
0.022018846
0.025360765
0.028305934
0.029823885
0.029590131
0.028145733
0.026365981
0.024889464
0.023999238
0.023723352
0.023932268
0.024596921
0.025828382
0.027694417
0.029869845
0.031767571
0.032891818
0.033118187
0.03281281
0.032457599
0.032347868
0.032663471
0.033572431
0.035095572
0.036942237
0.038576878
0.03955532
0.039806209
0.039674158
0.03963562
0.040054048
0.04104956
0.042372019
0.043334983
0.043350983
0.042563208
0.041780573
0.041916534
0.043449095
0.046331688
0.050181424
0.054314752
0.057789148
0.059576717
0.059023452
0.056057733
0.051340472
0.046009085
0.041310024
0.038337401
0.037586671
0.038600384
0.039982689
0.040237372
0.038681578
0.035720514
0.03261075
0.030814886
0.031313501
0.034347523
0.039611576
0.046531463
0.054471432
0.062483664
0.069191043
0.073240918
0.074030832
0.072203067
0.069255657
0.06691124
0.066496988
0.068598231
0.072764689
0.077620962
0.081401697
0.082794977
0.081357803
0.077683159
0.073011128
0.068842206
0.066295771
0.065569876
0.065729709
0.065095669
0.062297439
0.05716191
0.05065446
0.043993759
0.037950183
0.032733989
0.028194493
0.0238432
0.018872372
0.012630309
0.005289102
-0.002085024
-0.008302514
-0.012868986
-0.016285624
-0.019551259
-0.023370751
-0.027791095
-0.032356232
-0.036466809
-0.039818572
-0.042536027
-0.045091239
-0.048220967
-0.052537305
-0.058208064
-0.064972561
-0.072077391
-0.078192701
-0.081693008
-0.081512459
-0.077777596
-0.071458238
-0.063423788
-0.053871711
-0.04289563
-0.031259068
-0.020297603
-0.011277385
-0.004962901
-0.001589887
-0.000777009
-0.001616059
-0.00305869
-0.004408398
-0.005714214
-0.007766747
-0.011486572
-0.017345216
-0.025343266
-0.035047093
-0.045616466
-0.055835175
-0.064694861
-0.071690755
-0.076824677
-0.080480853
-0.083384962
-0.086357961
-0.089741359
-0.093207297
-0.095889102
-0.096841736
-0.095392836
-0.091116854
-0.083790847
-0.073362572
-0.060329679
-0.045863684
-0.031648521
-0.019227671
-0.009461435
-0.002187087
0.003605659
0.009390697
0.016450503
0.025061016
0.034056983
0.041405358
0.045086797
0.044010935
0.03826588
0.029028176
0.018043373
0.007016819
-0.003218805
-0.012752089
-0.022222799
-0.032296716
-0.043532726
-0.055987194
-0.068868601
-0.08060558
-0.089492085
-0.094196928
-0.094192592
-0.090060711
-0.083258264
-0.075536046
-0.068267263
-0.062026378
-0.056594408
-0.051429008
-0.04605517
-0.040019404
-0.032819779
-0.024131648
-0.01419246
-0.004006026
0.004996795
0.011486154
0.0149143
0.015755543
0.015084942
0.013782443
0.012188377
0.01003093
0.006798534
0.002235859
-0.003244232
-0.008939346
-0.014354026
-0.019481581
-0.024524454
-0.029465302
-0.033877934
-0.037017082
-0.038330282
-0.037813467
-0.03604763
-0.033803627
-0.031547795
-0.029206586
-0.026229572
-0.022040364
-0.016525267
-0.010165392
-0.003628608
0.002638022
0.008597454
0.014623154
0.021015735
0.027593096
0.033855177
0.039443341
0.044463144
0.049318349
0.054307855
0.059140255
0.062996411
0.064980906
0.064665357
0.062309643
0.05872648
0.054747479
0.05072255
0.046336147
0.041074292
0.03464012
0.027190145
0.019165653
0.01100049
0.003066515
-0.004200393
-0.01020736
-0.014370769
-0.016466338
-0.016821177
-0.016112469
-0.01499502
-0.013623741
-0.011374922
-0.007206535
-0.000610864
0.007879966
0.017104291
0.025962483
0.033851229
0.040697089
0.046606046
0.051393644
0.054572458
0.05584289
0.055425851
0.053918393
0.051886467
0.049598946
0.047099881
0.0442865
0.040998166
0.036989131
0.032012257
0.025891757
0.018628275
0.010567065
0.002499914
-0.004511612
-0.009384478
-0.011482345
-0.011254848
-0.010075891
-0.009403469
-0.009766547
-0.010515402
-0.010551535
-0.009297055
-0.007085067
-0.004635897
-0.002457151
-0.000602087
0.001267323
0.003492643
0.006054225
0.0085679
0.010656883
0.012462006
0.01473871
0.018218189
0.023102137
0.028849172
0.034592354
0.039598404
0.043532983
0.046266448
0.04753742
0.047181783
0.045304289
0.042123068
0.037835636
0.032839279
0.027859516
0.023401436
0.019280368
0.014889036
0.009913178
0.004520336
-0.001045508
-0.006870269
-0.013104411
-0.019407176
-0.024930465
-0.028788872
-0.030494114
-0.030068726
-0.027985736
-0.024955835
-0.021611029
-0.018134384
-0.014151042
-0.009094571
-0.002922576
0.003718646
0.0098885
0.015171557
0.01974906
0.023852144
0.027348381
0.029752537
0.030587786
0.029683373
0.027138594
0.02318469
0.018185706
0.012498673
0.006255754
-0.000688864
-0.008435812
-0.016855875
-0.025517617
-0.033560145
-0.039799314
-0.043167988
-0.043200634
-0.040191338
-0.03505259
-0.029007132
-0.023143618
-0.018328613
-0.014953619
-0.012742112
-0.0106868
-0.007767814
-0.00355056
0.001787034
0.007701125
0.013588291
0.018780234
0.022531524
0.024148172
0.023219297
0.019858112
0.014732003
0.008951945
0.003805554
2.31649E-05
-0.002696746
-0.005383363
-0.008949071
-0.013667613
-0.019247904
-0.02524914
-0.031172227
-0.036544243
-0.041037705
-0.044424583
-0.046388152
-0.046373058
-0.043835672
-0.038882676
-0.032539879
-0.026209181
-0.0207337
-0.015992034
-0.011201603
-0.005401954
0.002094534
0.011387584
0.021759331
0.031838441
0.040210972
0.046014106
0.049165196
0.050307649
0.05046326
0.050743483
0.051904242
0.05404135
0.056291828
0.057122902
0.054987292
0.049177359
0.040122237
0.029275105
0.018462287
0.00922164
0.002227564
-0.002962349
-0.007472725
-0.012211933
-0.017109583
-0.021341774
-0.024157292
-0.025307447
-0.025000302
-0.023610447
-0.021308581
-0.017937226
-0.013110177
-0.006586023
0.001498312
0.010420681
0.019174865
0.026919029
0.033333611
0.038365028
0.041924049
0.043811335
0.04385485
0.042110583
0.038742865
0.033688642
0.026961348
0.019056118
0.010866067
0.003061685
-0.004236106
-0.011257158
-0.01814439
-0.024731758
-0.030427403
-0.034391096
-0.035834423
-0.034462874
-0.030594994
-0.025227688
-0.019644451
-0.014937415
-0.011468268
-0.008644186
-0.005276474
-0.000191583
0.007146249
0.016353547
0.026362804
0.03597317
0.044295011
0.05095786
0.055839028
0.058836439
0.059954908
0.059362566
0.057242588
0.053562802
0.048320694
0.041796162
0.034426851
0.026537517
0.018254109
0.009756591
0.0015986
-0.005484119
-0.01107785
-0.015188533
-0.017780198
-0.01874461
-0.017986328
-0.015516756
-0.011142978
-0.004611057
0.003965793
0.013721115
0.023223461
0.031177455
0.036787242
0.039873183
0.040712232
0.039933718
0.038298275
0.036445293
0.034712
0.032966289
0.030458445
0.026146868
0.019092517
0.008952546
-0.003606998
-0.016896287
-0.028957107
-0.038526842
-0.045392877
-0.049773929
-0.051783155
-0.051435062
-0.049062111
-0.045428093
-0.04161299
-0.038766958
-0.03782861
-0.039004567
-0.041358675
-0.043321387
-0.043538766
-0.041536553
-0.037902699
-0.033820332
-0.030306326
-0.027579395
-0.024896892
-0.021209829
-0.016035276
-0.00992286
-0.004143549
-0.000200087
0.00092914
-0.000905854
-0.005039286
-0.01021175
-0.014817031
-0.017420687
-0.017420795
-0.015162772
-0.011610549
-0.007989434
-0.005438076
-0.004529812
-0.005033884
-0.006158666
-0.007318724
-0.008512291
-0.010076114
-0.012041986
-0.013904497
-0.014946797
-0.014779095
-0.013537085
-0.011661889
-0.009639062
-0.007819158
-0.006363191
-0.005211104
-0.004257553
-0.003497988
-0.003139296
-0.003396926
-0.004379273
-0.006085318
-0.008262892
-0.010322009
-0.01138936
-0.010775182
-0.008421076
-0.00504496
-0.001883062
-8.78396E-05
-0.000101167
-0.001568797
-0.003776398
-0.006023395
-0.007926101
-0.009553139
-0.011372557
-0.0138531
-0.017162899
-0.021001716
-0.024813982
-0.028120837
-0.030640027
-0.032032345
-0.031690463
-0.028780575
-0.022709215
-0.013521669
-0.001982529
0.010469853
0.022183549
0.031646714
0.037945195
0.041144512
0.042002673
0.041162658
0.038620185
0.034046056
0.027405266
0.018986542
0.009144403
-0.00174619
-0.013246681
-0.025003785
-0.03677395
-0.048340281
-0.05934778
-0.069227336
-0.077443668
-0.08386708
-0.088817561
-0.092648183
-0.095257939
-0.096006366
-0.093991411
-0.08834228
-0.078549922
-0.06471893
-0.047456311
-0.027679002
-0.006570077
0.014487782
0.034238755
0.0518576
0.066720181
0.078296732
0.086476986
0.091530135
0.093823541
0.093589838
0.090809595
0.085313876
0.076963883
0.065781886
0.052071011
0.036418195
0.019616293
0.002370377
-0.014875539
-0.031788189
-0.048012415
-0.063039808
-0.076218666
-0.086816404
-0.094335212
-0.098689338
-0.100179076
-0.099319792
-0.096497209
-0.091740446
-0.084977937
-0.076476678
-0.066920329
-0.056953849
-0.046783695
-0.0360652
-0.024253182
-0.010852612
0.004227829
0.020411644
0.036509174
0.051255605
0.063718695
0.073350155
0.079868535
0.08315816
0.083213997
0.079976683
0.073246934
0.063065697
0.049949946
0.034789476
0.018469857
0.001759964
-0.014493335
-0.029346878
-0.042051004
-0.052206822
-0.059861438
-0.065377073
-0.069069705
-0.070879541
-0.070348703
-0.066886457
-0.059948904
-0.049415341
-0.035813768
-0.020327581
-0.00445915
0.010529922
0.024065388
0.036346854
0.047930475
0.059179653
0.069978125
0.079882785
0.088526592
0.0956031
0.100470988
0.102128106
0.099675559
0.092882213
0.082627211
0.07055686
0.058265866
0.046498001
0.03511998
0.023738533
0.012211169
0.000832829
-0.009873895
-0.019402894
-0.027396977
-0.033828897
-0.038989635
-0.04308415
-0.045917814
-0.047081673
-0.046403635
-0.044163169
-0.040971938
-0.037381815
-0.033495896
-0.029084867
-0.024058158
-0.018867011
-0.014399777
-0.011486997
-0.010436617
-0.011153571
-0.013387133
-0.016978111
-0.021780054
-0.027644741
-0.034196515
-0.040972198
-0.047449409
-0.053132748
-0.057346904
-0.059430057
-0.059306357
-0.057488388
-0.054420326
-0.04989812
-0.043394093
-0.034732833
-0.024481952
-0.013729299
-0.003476705
0.005672891
0.013346452
0.01925787
0.023310261
0.025672559
0.026701849
0.026902204
0.026784818
0.026535806
0.025946892
0.024572776
0.021831395
0.017316149
0.010932829
0.003129251
-0.005303227
-0.013616072
-0.021210839
-0.027533407
-0.03216128
-0.034996821
-0.036175135
-0.035603671
-0.032771558
-0.027255711
-0.019295989
-0.009789683
2.49973E-05
0.008979536
0.016506321
0.022879311
0.0290027
0.035647183
0.043112466
0.051084444
0.058655498
0.064484322
0.067253432
0.066161942
0.061020415
0.05199388
0.039579719
0.024556336
0.00798503
-0.008889351
-0.024813127
-0.038947463
-0.051197024
-0.062027558
-0.071710665
-0.079813786
-0.0854369
-0.087886499
-0.086963673
-0.083158311
-0.077450939
-0.070840872
-0.063911458
-0.05659766
-0.04845846
-0.039198545
-0.029114994
-0.018870324
-0.008855343
0.001114888
0.011264919
0.021327538
0.030616624
0.038414902
0.044180079
0.047612185
0.048740393
0.048027186
0.046103764
0.043526338
0.040435365
0.036650507
0.031950053
0.026395987
0.020417873
0.01440304
0.008388742
0.002421764
-0.002858449
-0.006225251
-0.006615093
-0.003764082
0.001630952
0.008333461
0.015228455
0.021661502
0.027430534
0.032525327
0.03699759
0.041125776
0.045417545
0.050324137
0.055926273
0.062032695
0.068337332
0.074541763
0.080223225
0.084800457
0.08769236
0.088471835
0.087162861
0.084067979
0.079668619
0.074423302
0.068618136
0.062266234
0.055097067
0.046754994
0.037079646
0.026311257
0.015201627
0.004846262
-0.003583648
-0.009284217
-0.012265885
-0.013605475
-0.015006944
-0.017858648
-0.02256863
-0.028570779
-0.034800583
-0.040160397
-0.043958424
-0.045991045
-0.046411777
-0.045442119
-0.043306568
-0.040289195
-0.036742696
-0.032822999
-0.028314761
-0.022840289
-0.016203831
-0.008525452
-0.00020736
0.008121114
0.015824809
0.022402061
0.027653746
0.031680229
0.034917121
0.037848368
0.040542005
0.042636181
0.043584857
0.043096145
0.041242202
0.038322356
0.034662005
0.030461127
0.02604753
0.021816302
0.017929633
0.013958604
0.009239199
0.003555434
-0.00253814
-0.008278482
-0.01311163
-0.016605454
-0.018278576
-0.017843498
-0.015443997
-0.0118133
-0.007992632
-0.005134987
-0.004240483
-0.005712558
-0.009039379
-0.013027966
-0.016513818
-0.018869534
-0.019978047
-0.020131727
-0.019908408
-0.020006578
-0.020979233
-0.022969777
-0.025559137
-0.027901305
-0.028992257
-0.02797201
-0.024384616
-0.018435514
-0.011057001
-0.003406406
0.003658645
0.009687341
0.014450475
0.017858118
0.020107845
0.021446739
0.022046519
0.022129326
0.022074835
0.022107434
0.021984
0.02089963
0.01777429
0.011962326
0.003646695
-0.006169968
-0.016262085
-0.025705923
-0.033916368
-0.040494635
-0.045337845
-0.048790397
-0.05141439
-0.053345999
-0.05409175
-0.053172031
-0.050824132
-0.047811577
-0.044688218
-0.041201886
-0.036589111
-0.030227951
-0.022273852
-0.013815358
-0.006432189
-0.001454354
0.000645655
0.000482823
-0.000722038
-0.00184088
-0.00220701
-0.001792756
-0.001148225
-0.001419291
-0.003643595
-0.008034606
-0.013741122
-0.019575676
-0.024549713
-0.028070893
-0.029992978
-0.030520711
-0.030197723
-0.029695898
-0.029289726
-0.028450459
-0.026032116
-0.020995343
-0.013171473
-0.003550936
0.006116598
0.01425912
0.020011456
0.023329284
0.02471368
0.025047855
0.025304254
0.026179114
0.027884997
0.030106835
0.032202133
0.033320439
0.032620933
0.029617636
0.024487724
0.018113448
0.011835361
0.006809615
0.003406197
0.001125956
-0.000856133
-0.002888539
-0.004674502
-0.005594809
-0.005115841
-0.003090823
0.000162396
0.003855348
0.006994607
0.008773826
0.008977233
0.007960577
0.00636919
0.004715603
0.003412572
0.002780568
0.002740636
0.002614417
0.001471111
-0.001282585
-0.005639873
-0.01118302
-0.017245281
-0.023212582
-0.028581064
-0.032846172
-0.035701514
-0.037364146
-0.038361586
-0.038948842
-0.038728522
-0.037153943
-0.034080848
-0.029919796
-0.025081454
-0.019627218
-0.013416845
-0.006352648
0.001361005
0.009113091
0.015914412
0.020820627
0.023705144
0.025680755
0.028300789
0.032499204
0.038207002
0.044689671
0.050950895
0.055918561
0.058612946
0.058588912
0.056213927
0.052185463
0.046941325
0.040426218
0.032559851
0.023668476
0.014459948
0.005614875
-0.00245233
-0.009609881
-0.016214381
-0.022976467
-0.030298829
-0.03783707
-0.044601028
-0.04953224
-0.051884473
-0.051424453
-0.048415805
-0.043410938
-0.037181243
-0.030606293
-0.02444019
-0.019006563
-0.014196056
-0.009560691
-0.004489822
0.001454837
0.008440295
0.016466391
0.025366277
0.034648782
0.04344536
0.05067057
0.055401482
0.057312593
0.056923659
0.05533634
0.053454563
0.051242465
0.047849539
0.04245959
0.03512256
0.026769408
0.018831205
0.012809946
0.009669672
0.009270727
0.010499996
0.012096842
0.013455702
0.014572134
0.015645049
0.016726101
0.017583192
0.017705559
0.01658431
0.014251991
0.011331774
0.008467868
0.005775788
0.002878426
-0.000645857
-0.00498928
-0.010170418
-0.016000317
-0.022117715
-0.027971487
-0.033006762
-0.036758221
-0.038915668
-0.039224525
-0.037619219
-0.034269811
-0.02961068
-0.024150877
-0.018536164
-0.01326023
-0.008476485
-0.003954706
0.000500271
0.004863929
0.008928098
0.012354319
0.014633595
0.015402471
0.014788825
0.013367173
0.01198979
0.011418539
0.011927858
0.012914594
0.013237688
0.011973998
0.008840896
0.00414681
-0.00140276
-0.006933755
-0.011817007
-0.015848682
-0.018714624
-0.019632789
-0.017932579
-0.013908504
-0.008767245
-0.003863062
0.000165351
0.003645209
0.007401056
0.01190014
0.016671679
0.020426775
0.021825406
0.020047097
0.015096986
0.007748767
-0.000598873
-0.008343091
-0.014369327
-0.018243042
-0.020245952
-0.021435291
-0.023465554
-0.027798164
-0.034498157
-0.041939084
-0.047774653
-0.050427179
-0.049734686
-0.046537833
-0.041906966
-0.036662508
-0.03104769
-0.024913383
-0.018096325
-0.010858054
-0.003923286
0.001930698
0.006500224
0.010311312
0.014040663
0.018028874
0.022030253
0.025490088
0.027889533
0.029045308
0.029135395
0.028415442
0.02696569
0.02470044
0.021483623
0.01738172
0.012768946
0.008144341
0.003667902
-0.000766838
-0.005183701
-0.009238073
-0.012554401
-0.0151276
-0.017263475
-0.019269545
-0.021052564
-0.022128263
-0.021720862
-0.019347322
-0.015175991
-0.009840425
-0.004017005
0.001955811
0.008018822
0.01401717
0.019411294
0.023500993
0.026004925
0.027338842
0.028472136
0.030273298
0.033016018
0.036285132
0.039246942
0.041173253
0.041848615
0.04148805
0.040406463
0.038849816
0.036969805
0.034710709
0.031930894
0.028684474
0.02532115
0.022241418
0.019513739
0.016709246
0.013278798
0.009037453
0.004326507
-0.000299222
-0.00444336
-0.008033214
-0.011131307
-0.013692887
-0.015348828
-0.015587294
-0.014226826
-0.011933045
-0.009875323
-0.008844161
-0.008569403
-0.007755297
-0.004936566
0.000586722
0.008470754
0.017656855
0.026870576
0.035085998
0.041626476
0.046292672
0.049399491
0.051582578
0.053356069
0.054914164
0.056225923
0.05718204
0.0574113
0.056344647
0.05346484
0.048513392
0.041492606
0.03225817
0.020720744
0.00712613
-0.007755565
-0.022927649
-0.037399052
-0.050377505
-0.061443561
-0.070429894
-0.077155632
-0.081389268
-0.083056986
-0.082495265
-0.080170546
-0.076392489
-0.07128062
-0.065097388
-0.058392309
-0.05173396
-0.045283085
-0.038576667
-0.030845831
-0.02164303
-0.011177986
-0.000182587
0.010511129
0.02027667
0.028848644
0.036126848
0.041965309
0.046311517
0.049358654
0.051291497
0.051911032
0.050793689
0.047718454
0.042898848
0.03679109
0.029925269
0.022779174
0.015488446
0.007922046
-4.92931E-05
-0.008345709
-0.016831185
-0.025258905
-0.033124847
-0.039705849
-0.044326066
-0.046727706
-0.046950489
-0.045347592
-0.042550109
-0.039525722
-0.037189061
-0.035913807
-0.035489167
-0.035303689
-0.034692504
-0.033111126
-0.030221845
-0.026043558
-0.021199652
-0.016680607
-0.013216973
-0.011063276
-0.009991164
-0.009442287
-0.00863123
-0.006933322
-0.004087238
-0.000331233
0.00342263
0.005835778
0.005823679
0.003405819
-0.000418649
-0.004235461
-0.006720121
-0.006970307
-0.004765915
-0.000738092
0.003959525
0.008246527
0.011451996
0.013193099
0.013408119
0.012514628
0.011304573
0.010667268
0.011150679
0.012623448
0.013940825
0.013422192
0.009975524
0.003801927
-0.003880837
-0.011573932
-0.017948205
-0.02186019
-0.022637041
-0.020531785
-0.016800348
-0.013188707
-0.011019591
-0.01067396
-0.011707532
-0.013084913
-0.013491404
-0.011712134
-0.007344785
-0.001239971
0.004932342
0.009665554
0.012315725
0.012987127
0.012200855
0.010529926
0.008378688
0.005933688
0.003230949
0.000275611
-0.002837207
-0.005936589
-0.008894602
-0.011688282
-0.014323947
-0.016438622
-0.017317121
-0.016551722
-0.014562566
-0.012395751
-0.010958202
-0.010449793
-0.010360507
-0.009603137
-0.006933801
-0.001405426
0.006870327
0.016569013
0.025711435
0.032859348
0.037813308
0.041324902
0.044255719
0.047155811
0.050218737
0.053167061
0.055187905
0.055329113
0.05311391
0.048885143
0.043556803
0.037814158
0.031724544
0.02507642
0.018143849
0.011639288
0.006161502
0.002003823
-0.000633287
-0.00164304
-0.001138592
0.000425495
0.002325097
0.00379792
0.004252587
0.003524394
0.001983109
0.000410083
-0.000407022
-0.000249383
4.30919E-05
-0.001020993
-0.00440161
-0.009882182
-0.016332092
-0.022571207
-0.027786545
-0.031646072
-0.034172271
-0.035760983
-0.037121559
-0.038931931
-0.041392883
-0.044055099
-0.046014384
-0.046287215
-0.044124736
-0.039467691
-0.033231303
-0.026971256
-0.021913289
-0.018143046
-0.014927889
-0.011604337
-0.008219656
-0.005334551
-0.003219875
-0.001496328
0.000482387
0.003085078
0.006242641
0.009583645
0.012859721
0.016002673
0.018998209
0.021718183
0.024101894
0.026237127
0.028344526
0.030447427
0.032247948
0.03329624
0.033177086
0.031775455
0.029243581
0.026071833
0.022895909
0.020166142
0.01780288
0.015196494
0.011575484
0.006548187
0.000335029
-0.006287456
-0.012379479
-0.017079505
-0.01983063
-0.020521409
-0.019704518
-0.018421291
-0.017617299
-0.01732616
-0.016669049
-0.014576638
-0.010618401
-0.005019959
0.001727247
0.009116092
0.01675186
0.024304446
0.031375921
0.037485391
0.042170375
0.04513695
0.046435272
0.046355891
0.045217245
0.043158398
0.040147822
0.036206983
0.031490684
0.026128997
0.020011442
0.012848698
0.004382709
-0.005397019
-0.015968266
-0.026223055
-0.035001006
-0.041487263
-0.045334695
-0.0466563
-0.045882068
-0.04340495
-0.039518974
-0.034456881
-0.028443703
-0.02164634
-0.013982306
-0.005380729
0.003707523
0.012238816
0.019094307
0.023561913
0.025427736
0.024987198
0.02299756
0.020297659
0.017393122
0.014428366
0.011347188
0.008008753
0.004236741
-0.0001957
-0.005439678
-0.011521906
-0.018143962
-0.024761522
-0.030808258
-0.035968625
-0.040064908
-0.042694417
-0.043394777
-0.041989935
-0.038721515
-0.034101459
-0.02856677
-0.022440971
-0.015950539
-0.009233898
-0.002576137
0.003654737
0.009168067
0.013884953
0.017962072
0.021619638
0.024838168
0.027324649
0.028718999
0.02887134
0.027872882
0.025829664
0.022882359
0.019242348
0.015078297
0.010464451
0.005229466
-0.000881879
-0.007877239
-0.015357615
-0.022681313
-0.029127474
-0.033757001
-0.035707881
-0.034927281
-0.032438176
-0.029784901
-0.027809023
-0.026276677
-0.024358662
-0.021418798
-0.017364909
-0.012801916
-0.008853479
-0.006659904
-0.006729653
-0.008781757
-0.012006927
-0.015465156
-0.018211355
-0.019469796
-0.018997678
-0.01718779
-0.01468541
-0.012048782
-0.009639167
-0.007617843
-0.005923361
-0.004277162
-0.00235722
-0.000105833
0.002215462
0.004214679
0.005792899
0.007261547
0.009028294
0.011115728
0.012944461
0.013779822
0.013291756
0.01167655
0.009257138
0.006252558
0.002835384
-0.000568034
-0.003522619
-0.006128897
-0.008893673
-0.012321446
-0.016544807
-0.021066373
-0.024835978
-0.026647206
-0.025649337
-0.021758706
-0.015665023
-0.008471498
-0.001314748
0.004677392
0.008559298
0.010077833
0.010093998
0.010157909
0.011630624
0.014934051
0.019338976
0.023542155
0.026481698
0.027635707
0.026854089
0.024181702
0.019785928
0.014024601
0.007592407
0.001441986
-0.003508979
-0.006687686
-0.00792932
-0.007421659
-0.005496041
-0.002409079
0.001602364
0.006176814
0.010929405
0.01566931
0.020602451
0.026245641
0.032976788
0.040746752
0.049167509
0.057575579
0.06496999
0.07021327
0.072727424
0.072857871
0.071334088
0.068543994
0.064364045
0.058489668
0.050936812
0.04216277
0.032945516
0.024124317
0.016481431
0.010351462
0.005388029
0.000719375
-0.004368138
-0.010044087
-0.015898928
-0.021223254
-0.025204831
-0.027144957
-0.026719733
-0.024197764
-0.020340698
-0.016012908
-0.01168394
-0.007469255
-0.003430409
-1.25939E-05
0.00211311
0.002591813
0.001772302
0.000281231
-0.001508419
-0.003480975
-0.005589386
-0.007827551
-0.010260933
-0.013009489
-0.016257248
-0.019997626
-0.023617674
-0.026050149
-0.026370141
-0.024356902
-0.020436298
-0.015349532
-0.009854936
-0.004550792
0.0002003
0.004271694
0.007734743
0.010444919
0.011822302
0.011226963
0.008656441
0.00498383
0.001486952
-0.000961901
-0.00232467
-0.00324048
-0.004278495
-0.005481965
-0.00650874
-0.007184746
-0.00761356
-0.007859683
-0.007662701
-0.00643814
-0.003607471
0.000859872
0.006245755
0.011475229
0.01567461
0.018605484
0.020546357
0.021948417
0.022913045
0.023058588
0.021681525
0.018350904
0.013253376
0.007004943
0.000290335
-0.006228413
-0.01215937
-0.017645455
-0.02317538
-0.029186949
-0.035626903
-0.042082916
-0.048192656
-0.053860522
-0.059018909
-0.063264001
-0.065850955
-0.06611565
-0.063899108
-0.059614083
-0.054021852
-0.047995775
-0.042291028
-0.037180922
-0.032315599
-0.027065677
-0.02104249
-0.014368456
-0.007515426
-0.001267852
0.003250445
0.004902905
0.003208527
-0.001346013
-0.007561313
-0.014051319
-0.019560691
-0.023126515
-0.024226411
-0.023026743
-0.020201751
-0.016644174
-0.013068022
-0.010033144
-0.007847754
-0.006152519
-0.004013857
-0.00052645
0.004453156
0.010323039
0.016016975
0.020409966
0.022700965
0.022854271
0.021650053
0.020178676
0.019002292
0.017745775
0.015630346
0.01216553
0.007474922
0.002115857
-0.003440885
-0.008896941
-0.01389089
-0.017838473
-0.020237171
-0.020859061
-0.019741558
-0.017216751
-0.013983713
-0.011007234
-0.009007212
-0.008103122
-0.007996493
-0.008299138
-0.008713605
-0.009108374
-0.009515508
-0.009984093
-0.010533506
-0.011424052
-0.013080531
-0.015649234
-0.018715854
-0.021485392
-0.023242931
-0.023651509
-0.0227782
-0.020919922
-0.018456457
-0.015735897
-0.012975404
-0.010304195
-0.007794962
-0.005355422
-0.002772427
0.000217167
0.003812107
0.007667675
0.010719573
0.011669962
0.010025152
0.006432513
0.002320705
-0.000905428
-0.002420218
-0.002264345
-0.001096043
0.000249864
0.00099856
0.000405095
-0.002429693
-0.008233144
-0.017016285
-0.027693086
-0.038464846
-0.047452145
-0.05336501
-0.055760389
-0.055141607
-0.052729155
-0.049770235
-0.046835027
-0.043649735
-0.039360589
-0.032889321
-0.023373274
-0.010750141
0.003713499
0.017668249
0.02864513
0.035064156
0.03670613
0.034654779
0.030711373
0.026575961
0.023208567
0.020631727
0.018327237
0.015439239
0.01113944
0.005029593
-0.002461597
-0.01018226
-0.016666479
-0.020677919
-0.021751314
-0.020537727
-0.018430864
-0.016737987
-0.015998605
-0.015931052
-0.015736637
-0.014324887
-0.010509464
-0.003767504
0.00524008
0.015028155
0.02418219
0.031889042
0.037968268
0.042658658
0.046543078
0.050644394
0.056001317
0.063078522
0.071292179
0.07913708
0.084711163
0.086545833
0.084170955
0.07824321
0.070178201
0.061580108
0.053717276
0.047261427
0.042258971
0.038280879
0.034662655
0.030796062
0.02638359
0.021398637
0.016126827
0.011161625
0.007066626
0.003922121
0.001292554
-0.001319671
-0.003857708
-0.005722255
-0.006363473
-0.005563929
-0.003396047
-0.000105629
0.003840134
0.007637625
0.010444153
0.011777805
0.011795419
0.011041214
0.010045598
0.00884315
0.00706292
0.004376298
0.001051192
-0.002126285
-0.004473651
-0.005734452
-0.006141159
-0.006131793
-0.006231515
-0.006897296
-0.008348064
-0.010515091
-0.01307207
-0.015496462
-0.017155993
-0.017508048
-0.016230176
-0.013344589
-0.009216295
-0.004325494
0.000869935
0.005906225
0.01036318
0.013918457
0.016471368
0.018233456
0.019694665
0.021252493
0.022845007
0.024117316
0.024649868
0.024162441
0.022541022
0.019885441
0.016503377
0.012883061
0.00945368
0.006506802
0.004141133
0.002335688
0.001048503
0.000139547
-0.000623117
-0.001612259
-0.003134166
-0.005093345
-0.006934977
-0.007999864
-0.008004362
-0.007222427
-0.006166534
-0.005127396
-0.003974725
-0.002313538
-0.000155503
0.001606854
0.00194906
0.000627616
-0.001612208
-0.003774309
-0.005201311
-0.005672517
-0.005189159
-0.00397841
-0.002690955
-0.002154017
-0.003031557
-0.005467778
-0.008967066
-0.012759474
-0.016063332
-0.018199155
-0.01850068
-0.01657212
-0.012650925
-0.007524332
-0.002162536
0.002567203
0.006085442
0.008247066
0.009410553
0.01022921
0.011398208
0.013406738
0.016433744
0.020045757
0.02320016
0.024622396
0.023574796
0.020255308
0.015716614
0.011284387
0.007839218
0.005426659
0.003335
0.000548763
-0.003745144
-0.009682039
-0.016468049
-0.022873743
-0.028004721
-0.031620216
-0.033780766
-0.034470368
-0.033660971
-0.031407602
-0.027913454
-0.023493806
-0.018463404
-0.013113761
-0.007515
-0.001697846
0.004206932
0.009748789
0.014154675
0.016725514
0.017372076
0.016683061
0.015549712
0.014665857
0.014343297
0.014614525
0.015252688
0.015748574
0.015217954
0.012982414
0.009134718
0.004582005
0.000538609
-0.002096788
-0.003200321
-0.003524329
-0.004297811
-0.006675422
-0.011107651
-0.017183242
-0.023751236
-0.029413803
-0.032887394
-0.033370215
-0.030895185
-0.02649636
-0.02181737
-0.018443768
-0.017388197
-0.018842929
-0.022244367
-0.026411523
-0.029891057
-0.031379831
-0.030226998
-0.026605613
-0.021407616
-0.01567043
-0.009981742
-0.004409531
0.001119644
0.006493748
0.011655882
0.016809718
0.022097642
0.0272594
0.031664593
0.034695775
0.035960909
0.035471181
0.033676014
0.031148049
0.028300309
0.025414189
0.022608362
0.019715123
0.01640581
0.012323658
0.007234964
0.001279652
-0.005125403
-0.011459479
-0.017140353
-0.021502458
-0.024233565
-0.025726891
-0.026718019
-0.027685006
-0.028459827
-0.028511002
-0.027220658
-0.024017704
-0.018436178
-0.010345848
-0.000514091
0.009466634
0.018031972
0.024528454
0.029187694
0.03267815
0.035581833
0.038255666
0.040659878
0.042158341
0.041838028
0.039174634
0.034408284
0.028292011
0.021702819
0.015190548
0.008996931
0.003371513
-0.001144162
-0.004159288
-0.00575196
-0.006468273
-0.006943977
-0.007438844
-0.007621695
-0.007024963
-0.005471418
-0.003016301
0.000158607
0.003689208
0.006934182
0.009362586
0.010939305
0.012183294
0.013700063
0.015756073
0.018059008
0.020062346
0.021136866
0.020819711
0.0191802
0.01703576
0.015500042
0.015256491
0.016270848
0.018052155
0.019897802
0.021046032
0.020904717
0.019319806
0.016635108
0.013509339
0.010478744
0.007897677
0.006025535
0.004923983
0.004246318
0.003345441
0.00181818
-3.20152E-05
-0.001447669
-0.001853356
-0.001353937
-0.000767052
-0.001066271
-0.002541714
-0.004585947
-0.006236322
-0.006771015
-0.005923027
-0.003953039
-0.001463241
0.000919877
0.002851593
0.004258307
0.005136755
0.005483457
0.005311847
0.004504271
0.002898593
0.000511941
-0.002491727
-0.005730383
-0.008596003
-0.010410547
-0.010940795
-0.010693175
-0.010668449
-0.011671514
-0.013823826
-0.016551992
-0.018830092
-0.019565193
-0.018110889
-0.014534734
-0.009415795
-0.003591464
0.00194708
0.006224023
0.008408663
0.008148465
0.005916456
0.002883883
0.000217387
-0.001630184
-0.003066662
-0.00492098
-0.007876048
-0.012296339
-0.018116922
-0.024802143
-0.031440313
-0.037100848
-0.041121178
-0.043313045
-0.043897359
-0.043276382
-0.041798634
-0.039767674
-0.037555521
-0.035664429
-0.034577328
-0.034382379
-0.034525728
-0.034111314
-0.032409712
-0.029180688
-0.024578348
-0.019031078
-0.013038401
-0.007047384
-0.001333374
0.003980192
0.008752375
0.012865895
0.016418227
0.019826355
0.023293416
0.026291143
0.027851696
0.02735276
0.025051641
0.021687136
0.017777662
0.01345447
0.008987449
0.005096498
0.002788478
0.00263662
0.004349677
0.007013392
0.009429808
0.01047382
0.009622405
0.007423798
0.005253615
0.004438439
0.005451352
0.007536858
0.009217638
0.00919537
0.007050074
0.003201891
-0.001448462
-0.005861739
-0.009314723
-0.01174559
-0.013642087
-0.015474352
-0.01734232
-0.019080322
-0.020500904
-0.021422177
-0.021704004
-0.021485504
-0.021186766
-0.021127618
-0.021157541
-0.020767216
-0.019628353
-0.017745933
-0.015111443
-0.011578325
-0.007032028
-0.001463185
0.004909702
0.011447132
0.0172159
0.021252554
0.022852718
0.021673227
0.017785378
0.011778678
0.004776037
-0.001623611
-0.005929242
-0.007636141
-0.007512651
-0.007059483
-0.007645027
-0.009712548
-0.012734472
-0.015893696
-0.018506665
-0.019970923
-0.019728815
-0.017532936
-0.013712322
-0.008941479
-0.003936933
0.000823364
0.005196655
0.009422745
0.014089799
0.02001642
0.027675101
0.036588585
0.045211143
0.051789949
0.05515595
0.055129775
0.052212285
0.047150088
0.040525195
0.032577196
0.023252724
0.012702407
0.001866089
-0.007755784
-0.01494058
-0.019193111
-0.020697086
-0.020083066
-0.018355021
-0.016570718
-0.015392834
-0.014924999
-0.014737864
-0.014107998
-0.012146195
-0.007989851
-0.001149454
0.007824515
0.017300415
0.025269768
0.030211738
0.031577931
0.029844907
0.026334915
0.022512374
0.01946797
0.017609265
0.016601976
0.015408196
0.012816531
0.007985843
0.000724822
-0.008662704
-0.019544198
-0.030868796
-0.041316392
-0.049592785
-0.055131865
-0.058099138
-0.059052847
-0.058457616
-0.0566496
-0.053702775
-0.049481822
-0.043825944
-0.036765384
-0.02861901
-0.01980145
-0.010750402
-0.002030853
0.005674447
0.01199043
0.017224666
0.022142874
0.027101602
0.031639493
0.034890783
0.036083493
0.034787471
0.030901016
0.024865251
0.01766975
0.010642114
0.004808475
0.000208335
-0.003993933
-0.008576625
-0.013552589
-0.018432685
-0.022755501
-0.026380044
-0.029246363
-0.03127636
-0.032241952
-0.031871538
-0.029812583
-0.025742581
-0.019577012
-0.01187551
-0.003808306
0.003369371
0.008866428
0.012614995
0.015216617
0.017781681
0.021425281
0.02669747
0.03334324
0.04032538
0.04622379
0.049815089
0.050386124
0.048031586
0.043453549
0.03777396
0.032097208
0.027144905
0.023006708
0.019342073
0.015499404
0.010768117
0.004738241
-0.00230128
-0.009496835
-0.015814315
-0.020639488
-0.024189624
-0.026949259
-0.02905703
-0.030359527
-0.03084449
-0.030620795
-0.029672973
-0.027925389
-0.025474233
-0.022446368
-0.019034066
-0.015590184
-0.012506492
-0.009899199
-0.007575177
-0.005266516
-0.002829976
-0.000236759
0.002369038
0.004806703
0.006901521
0.008560352
0.009764195
0.010469211
0.010531143
0.009833514
0.008365511
0.006128527
0.003191182
-0.000164057
-0.003490928
-0.006688797
-0.009950526
-0.013349769
-0.016360614
-0.018141277
-0.018010027
-0.015887268
-0.012287243
-0.008035729
-0.003730044
0.000311426
0.003846308
0.006470465
0.007840033
0.008043011
0.007822154
0.008276018
0.010541643
0.015133435
0.021472328
0.028054613
0.033421974
0.036991918
0.039035618
0.040122077
0.040538793
0.040090335
0.038563342
0.036054859
0.032915226
0.029390459
0.02547028
0.021017177
0.015722507
0.009201243
0.001451834
-0.006838689
-0.01451257
-0.020582376
-0.024918357
-0.028251278
-0.031609517
-0.035589806
-0.040096916
-0.044406293
-0.047435869
-0.048146505
-0.046025885
-0.041348982
-0.034835374
-0.027372609
-0.019745889
-0.012508371
-0.005927748
3.50013E-05
0.005673051
0.011254896
0.016759234
0.021727917
0.025331423
0.026682364
0.025286516
0.021495879
0.016410615
0.011281511
0.006827449
0.003038524
-0.000561447
-0.004495167
-0.009113511
-0.01453531
-0.020570861
-0.026749546
-0.032658502
-0.038028539
-0.042476288
-0.045439278
-0.046576535
-0.045879494
-0.043485187
-0.039528879
-0.034381251
-0.028718684
-0.02336037
-0.018850583
-0.015224758
-0.012168257
-0.009100515
-0.005457507
-0.001089515
0.003446449
0.007201815
0.009404279
0.009852471
0.008735503
0.006498836
0.00366667
0.000784722
-0.001849926
-0.004296691
-0.006923363
-0.010096183
-0.01398055
-0.018459345
-0.023162477
-0.027572703
-0.031172301
-0.033485622
-0.034123516
-0.032940708
-0.030146119
-0.026235845
-0.0218276
-0.017345218
-0.012916685
-0.008319645
-0.003241173
0.002367546
0.008138616
0.013479588
0.018114258
0.022227512
0.026120766
0.02960469
0.03208384
0.032894521
0.031554927
0.027839867
0.022201331
0.015755539
0.009732298
0.004723521
0.000533616
-0.003366541
-0.007257705
-0.010886957
-0.013524334
-0.014444855
-0.013426325
-0.01094648
-0.007996659
-0.005515261
-0.003963108
-0.003137758
-0.002458538
-0.001397986
0.000263739
0.002377239
0.004709186
0.00694355
0.008708528
0.009774644
0.010274541
0.010594585
0.010886688
0.010961628
0.010450649
0.008941105
0.006392368
0.003213713
5.76472E-05
-0.002426213
-0.003648042
-0.002912084
0.000402585
0.00626765
0.013799093
0.021547271
0.028058416
0.032508304
0.034958708
0.0362748
0.037604488
0.039960952
0.043731679
0.048324436
0.052665183
0.056153657
0.059097965
0.062052442
0.064897026
0.066662326
0.066308775
0.063448508
0.058638109
0.052854303
0.046973182
0.041233855
0.035303432
0.028728853
0.021553369
0.014414873
0.008210871
0.003730418
0.00133563
0.000845047
0.001449219
0.002079886
0.001912128
0.000908103
-0.000156944
-7.24767E-05
0.001944619
0.005904514
0.011254638
0.017201117
0.022747741
0.026900871
0.029248822
0.030190915
0.030518453
0.030760185
0.030892025
0.030465622
0.028919037
0.025864355
0.021250294
0.015312594
0.00841701
0.000765665
-0.007647866
-0.016579655
-0.02521779
-0.032472976
-0.037778779
-0.041205643
-0.042967304
-0.043166268
-0.042041805
-0.040013094
-0.037372396
-0.034122442
-0.030308946
-0.026313829
-0.022768616
-0.020100353
-0.018336821
-0.017272203
-0.016596681
-0.016099085
-0.01567418
-0.015184666
-0.014314836
-0.012776388
-0.010621778
-0.008305033
-0.006409071
-0.005440641
-0.005594962
-0.006650533
-0.008157347
-0.00981816
-0.011454779
-0.012730138
-0.013259048
-0.013036906
-0.012516559
-0.012229701
-0.012359881
-0.01260081
-0.012574154
-0.012337508
-0.012327767
-0.012763701
-0.013389819
-0.013614636
-0.012889278
-0.010950279
-0.007814393
-0.003895929
-0.000108127
0.002657504
0.00409152
0.004707682
0.005420624
0.007053499
0.010079064
0.014558181
0.01998485
0.02550123
0.030180484
0.033276113
0.034575449
0.034554625
0.03397754
0.033494932
0.033532135
0.034113717
0.034813007
0.034770185
0.033238481
0.030122829
0.025920024
0.020996143
0.015324102
0.008875102
0.002200267
-0.003830518
-0.008592422
-0.011994554
-0.014409898
-0.016324112
-0.018174469
-0.020143122
-0.021924695
-0.022887343
-0.022557182
-0.02103431
-0.018807437
-0.016313568
-0.013679348
-0.011131898
-0.009293426
-0.008842669
-0.009919921
-0.011766317
-0.013114474
-0.012826761
-0.010647315
-0.007280083
-0.003979601
-0.001923591
-0.001988414
-0.004537792
-0.009272825
-0.015104806
-0.020519483
-0.024243958
-0.025846263
-0.025559137
-0.023790518
-0.020964828
-0.017654496
-0.014418837
-0.01154342
-0.008780573
-0.005554708
-0.001371441
0.003762805
0.009251031
0.014350749
0.01855564
0.021669845
0.023614141
0.024457261
0.024616936
0.024828373
0.025748575
0.027506758
0.029521713
0.030802585
0.03046691
0.028104236
0.023829703
0.018339656
0.012844203
0.008536644
0.006176006
0.006226429
0.0089699
0.014061804
0.020251514
0.025816927
0.029397737
0.030472794
0.029349136
0.026742806
0.023450782
0.020298626
0.017984504
0.016613919
0.015500911
0.013517591
0.009720956
0.003727051
-0.004117852
-0.012769583
-0.020947216
-0.02751917
-0.031866821
-0.034097065
-0.03503766
-0.035462834
-0.035620636
-0.035338921
-0.034468129
-0.032900617
-0.030439294
-0.026944345
-0.022477273
-0.017285859
-0.011605466
-0.005776479
-0.000464946
0.003405507
0.005101758
0.004426344
0.001625653
-0.002905759
-0.008697704
-0.01490524
-0.020426869
-0.024472089
-0.027010282
-0.028802616
-0.031063801
-0.034874087
-0.040601157
-0.047696027
-0.054841427
-0.060429484
-0.063098069
-0.062301948
-0.058604716
-0.053407842
-0.048252666
-0.044024434
-0.040491316
-0.036592494
-0.031312114
-0.024540606
-0.017192068
-0.010533078
-0.005531689
-0.002445265
-0.000728139
0.00067906
0.002814132
0.006244636
0.010839586
0.015915057
0.020445879
0.023411329
0.024124267
0.022628854
0.019730313
0.01674875
0.015183484
0.015882078
0.01855382
0.022038919
0.025183367
0.027370521
0.028348854
0.028138545
0.027147797
0.026103897
0.025734073
0.026286108
0.027519501
0.028937136
0.029974133
0.030139641
0.028960526
0.02633396
0.022650376
0.018761245
0.015341125
0.012584111
0.01029793
0.008206323
0.006085545
0.003914772
0.001778472
-0.000257411
-0.002191163
-0.003955554
-0.005281874
-0.005758864
-0.005203246
-0.004004381
-0.002875262
-0.002132345
-0.001605467
-0.000957079
-5.15431E-05
0.001100488
0.002545637
0.004423398
0.0069648
0.010194303
0.013757929
0.016982669
0.019251882
0.020217153
0.019815641
0.018445485
0.016780978
0.015249969
0.013480866
0.010499194
0.005462314
-0.00172516
-0.010210205
-0.018622185
-0.025658227
-0.030557805
-0.033194487
-0.033869207
-0.033198876
-0.032003595
-0.030822499
-0.029725869
-0.02853048
-0.027053212
-0.025065608
-0.02214073
-0.017703899
-0.011346484
-0.003295176
0.005409923
0.013362311
0.019598324
0.024082365
0.02738804
0.030259817
0.033362941
0.037108079
0.041444434
0.045817348
0.04930309
0.050891265
0.049833337
0.046040344
0.040113084
0.032901098
0.02530949
0.018453088
0.013357756
0.010241996
0.008210338
0.006031853
0.003161895
5.02761E-06
-0.002764671
-0.004595113
-0.005048387
-0.00380113
-0.00093128
0.002856307
0.00645949
0.008877296
0.009594358
0.008687113
0.006768243
0.00478455
0.003670152
0.003891812
0.005137729
0.00649841
0.007145991
0.006783071
0.00551949
0.003524825
0.001084324
-0.001215828
-0.002680783
-0.003133419
-0.00332805
-0.004501815
-0.007508111
-0.012368562
-0.018470112
-0.024849151
-0.030227483
-0.033309304
-0.033490495
-0.031218231
-0.027716001
-0.02426687
-0.021803725
-0.020811476
-0.02135168
-0.022863417
-0.02438966
-0.025024288
-0.024499446
-0.023266803
-0.021996691
-0.021158443
-0.020879883
-0.020907718
-0.020849854
-0.020414778
-0.019605595
-0.018575663
-0.017407628
-0.016068517
-0.014452291
-0.012620027
-0.010718551
-0.008891319
-0.007276218
-0.006281293
-0.00654465
-0.008410689
-0.011648491
-0.015412848
-0.018724733
-0.020917563
-0.021776154
-0.021492779
-0.020584518
-0.019707838
-0.019296798
-0.019112929
-0.018377561
-0.016465969
-0.01359858
-0.010714599
-0.008681658
-0.007480061
-0.006277607
-0.00415645
-0.000712188
0.003850488
0.008987733
0.013943356
0.017900253
0.020022155
0.01967663
0.016694798
0.011584801
0.005431437
-0.000389784
-0.004656767
-0.006823097
-0.007391779
-0.007560179
-0.008440236
-0.010500961
-0.013575345
-0.017092512
-0.020282033
-0.022409397
-0.023067683
-0.022078592
-0.01950443
-0.015677607
-0.011170979
-0.006590643
-0.002491362
0.000893534
0.00384068
0.007086834
0.011154055
0.015894122
0.020556412
0.024171105
0.025994483
0.025737977
0.023717884
0.020669304
0.017398155
0.014421839
0.011874013
0.009640717
0.007651079
0.005808001
0.003897798
0.001752554
-0.00070572
-0.003445979
-0.006324713
-0.009197238
-0.012012006
-0.014804025
-0.017643043
-0.020412903
-0.022684792
-0.023890349
-0.023817979
-0.022897671
-0.021892146
-0.021197833
-0.020731979
-0.020139585
-0.01909638
-0.017255875
-0.014443355
-0.010818762
-0.006870323
-0.003075082
0.000348195
0.003399987
0.006014081
0.007902229
0.008577379
0.00766885
0.005242427
0.00190758
-0.001470142
-0.004061217
-0.005345995
-0.005280744
-0.004221264
-0.002739289
-0.001531966
-0.001146084
-0.001741906
-0.003131654
-0.004933139
-0.006584478
-0.007522074
-0.007669918
-0.00764476
-0.008304278
-0.010043349
-0.012338362
-0.014081127
-0.014237857
-0.012591871
-0.009948927
-0.007688388
-0.006881937
-0.007793362
-0.010074407
-0.013052813
-0.016090421
-0.018624435
-0.020271597
-0.021088058
-0.02157393
-0.022273968
-0.023409938
-0.02485985
-0.026379456
-0.027727075
-0.028614408
-0.028804324
-0.028401632
-0.027910834
-0.027778781
-0.027805011
-0.027214759
-0.02526436
-0.021716204
-0.016943005
-0.011739387
-0.007194271
-0.004152597
-0.002614684
-0.001905814
-0.001359775
-0.000810578
-0.000483361
-0.000538709
-0.000871652
-0.00113228
-0.001032129
-0.000374538
0.000734615
0.002042731
0.003417116
0.005150728
0.007846935
0.011821981
0.016717281
0.021732001
0.02626513
0.030162291
0.033598521
0.0367829
0.039892874
0.042845477
0.045339131
0.047082216
0.048170494
0.048944778
0.049649261
0.04995148
0.049055474
0.046261686
0.041622251
0.035900694
0.029866161
0.023684319
0.01715583
0.010434695
0.004308201
-0.000265339
-0.002622339
-0.002699955
-0.001025815
0.001526989
0.003998806
0.00572562
0.006586726
0.007108785
0.008194547
0.010495876
0.014205794
0.019042102
0.024492055
0.029808243
0.034133789
0.036709986
0.037405906
0.036677659
0.035177216
0.033228154
0.030848244
0.028014042
0.024750973
0.021050741
0.016970247
0.012996755
0.009798884
0.007885525
0.007430216
0.008399609
0.010540677
0.013397147
0.016214328
0.018062867
0.018227415
0.016610603
0.013610627
0.009768761
0.005787615
0.002536697
0.000410294
-0.00127038
-0.003811677
-0.00808819
-0.01385048
-0.02009056
-0.025857667
-0.030703289
-0.034260974
-0.036052931
-0.035924358
-0.034503403
-0.032826692
-0.031670058
-0.031216781
-0.031198259
-0.031128191
-0.030560419
-0.02908294
-0.026441656
-0.022619543
-0.017794048
-0.012115475
-0.005883209
0.000369506
0.006143681
0.011268346
0.01576138
0.019706928
0.02303958
0.025483774
0.026850932
0.027186017
0.026568732
0.024853107
0.02192293
0.018338909
0.015414726
0.014359206
0.015155647
0.016345574
0.016132318
0.013462609
0.008541674
0.002779975
-0.001756575
-0.003275645
-0.001419132
0.002496067
0.006483635
0.009106668
0.010026546
0.009827048
0.009638041
0.010527997
0.012906086
0.016452048
0.020394545
0.023846457
0.026110958
0.026814904
0.025649385
0.022441078
0.017439744
0.011427158
0.005367415
6.30584E-05
-0.003986389
-0.006867909
-0.009339297
-0.012456073
-0.016631312
-0.021205761
-0.024870395
-0.026536774
-0.026016802
-0.023828095
-0.020501919
-0.01616005
-0.010877319
-0.005051225
0.000648115
0.005670273
0.009750874
0.013003772
0.015760197
0.018345118
0.020698959
0.022262512
0.022240458
0.020046345
0.015792313
0.010387376
0.005228775
0.001644165
0.000490957
0.001683559
0.004075778
0.006067714
0.006377481
0.004627812
0.001494606
-0.001555043
-0.003038515
-0.002126289
0.001114618
0.005862177
0.010804041
0.014654523
0.016574303
0.016471797
0.01477314
0.012083627
0.008835923
0.005138637
0.001167393
-0.002517047
-0.005240124
-0.006553915
-0.006453977
-0.005481745
-0.004642745
-0.004884154
-0.006562471
-0.009311724
-0.012105834
-0.013767025
-0.013580803
-0.011684094
-0.008836351
-0.005773104
-0.00299741
-0.000764275
0.000899
0.002142025
0.003250642
0.004735936
0.007060122
0.010197773
0.013521649
0.016236698
0.017808764
0.018101777
0.017230128
0.015346371
0.012698019
0.009584081
0.006139554
0.002277135
-0.001985031
-0.006270697
-0.010097306
-0.013183035
-0.015440312
-0.016739544
-0.016927964
-0.016166583
-0.01505486
-0.014235507
-0.014017274
-0.014344223
-0.01480585
-0.014584941
-0.012815734
-0.009195046
-0.004296484
0.000622527
0.004136427
0.005102501
0.00300308
-0.001890932
-0.008609447
-0.015770317
-0.021954086
-0.026132161
-0.028007515
-0.02801822
-0.027107493
-0.026243122
-0.026082804
-0.026770851
-0.027783011
-0.028178368
-0.027208653
-0.024827138
-0.021608338
-0.018433913
-0.016155653
-0.015336139
-0.01603211
-0.01768725
-0.019324245
-0.019895444
-0.018680682
-0.015392137
-0.01012616
-0.003434572
0.003634658
0.009934904
0.014772338
0.018269483
0.021148379
0.024220564
0.027906822
0.032228725
0.036919757
0.041492011
0.045337677
0.047856383
0.048647688
0.047788672
0.045802837
0.043334555
0.04063348
0.037410613
0.033055842
0.027029124
0.019119077
0.009655112
-0.000371594
-0.009624819
-0.017032613
-0.022076932
-0.024490081
-0.024198889
-0.021568416
-0.017406399
-0.012561524
-0.007496061
-0.002368826
0.002846568
0.008446026
0.0149227
0.022423256
0.030161584
0.036512573
0.039894739
0.039687051
0.036555289
0.032038331
0.027779591
0.024975956
0.024032793
0.024429274
0.024901925
0.024017962
0.021008563
0.015955947
0.009434737
0.002232384
-0.004737336
-0.010544214
-0.014596926
-0.016808489
-0.017370052
-0.016400715
-0.014043556
-0.010837871
-0.007783509
-0.005690563
-0.004504168
-0.003274843
-0.001041387
0.002296137
0.005890382
0.008563945
0.009613523
0.009257723
0.00838859
0.007860002
0.0079874
0.00839812
0.008279877
0.006881456
0.003808251
-0.000925928
-0.006950827
-0.013610996
-0.020164376
-0.026046728
-0.03087356
-0.034295069
-0.035788982
-0.034964918
-0.032084577
-0.028306784
-0.025076584
-0.02333687
-0.023137586
-0.023851597
-0.024607949
-0.0245374
-0.022930865
-0.019519794
-0.014700668
-0.00922395
-0.003844224
0.000939735
0.004813451
0.007548465
0.008916747
0.008712484
0.006929091
0.003954218
0.000476343
-0.002916422
-0.006037424
-0.008958821
-0.011705396
-0.013989115
-0.01527138
-0.015380685
-0.014885927
-0.01488004
-0.016274874
-0.019171596
-0.022805184
-0.025908256
-0.027405969
-0.026833593
-0.024387201
-0.020693713
-0.016458575
-0.012364912
-0.008949502
-0.006754318
-0.006328236
-0.007879157
-0.010839792
-0.014091673
-0.01664255
-0.017923315
-0.017915982
-0.017096468
-0.016160264
-0.01553024
-0.01490332
-0.013476692
-0.010633658
-0.00651623
-0.001800626
0.002653279
0.005883747
0.007194487
0.006533576
0.004535268
0.00217206
0.000349058
-0.000375281
8.73633E-05
0.001394573
0.003119407
0.004846007
0.00616681
0.006702999
0.006368181
0.005380481
0.004113846
0.003098953
0.002952821
0.004132202
0.006725633
0.010435122
0.014782077
0.019279231
0.023464853
0.026755754
0.028538879
0.02845013
0.026509151
0.023100168
0.018844479
0.014445388
0.010570603
0.007587648
0.005338723
0.003232127
0.000717434
-0.002422359
-0.005893972
-0.009103939
-0.011430908
-0.012431078
-0.011991237
-0.010269561
-0.007498255
-0.003910219
0.000241039
0.004568511
0.008504051
0.0114285
0.013052914
0.013585142
0.013561749
0.01329673
0.012651181
0.011253671
0.008964438
0.006184996
0.003732505
0.002314923
0.00204236
0.002496813
0.002933601
0.002563134
0.001025327
-0.001430592
-0.004106565
-0.006378829
-0.007914494
-0.008648575
-0.008533328
-0.007795443
-0.006967524
-0.006695976
-0.00730855
-0.008748561
-0.010544961
-0.012127944
-0.013136678
-0.013413578
-0.013075976
-0.012377703
-0.011578691
-0.010900867
-0.010701262
-0.011398626
-0.013214243
-0.015989511
-0.019199426
-0.022302445
-0.024927245
-0.026832628
-0.027822575
-0.027742229
-0.026726695
-0.025136804
-0.023227352
-0.02101402
-0.018355122
-0.015363227
-0.012361858
-0.009518451
-0.006743614
-0.003957268
-0.001217224
0.001395531
0.003641031
0.005168131
0.005739113
0.005522538
0.004880789
0.004081346
0.003189085
0.002156207
0.000985388
-0.000170229
-0.000908165
-0.000741103
0.000614228
0.002970264
0.005778879
0.00836744
0.010245631
0.011141423
0.011170918
0.010786429
0.010370466
0.010015952
0.009786532
0.009911734
0.01057125
0.01160209
0.01251988
0.012634536
0.011476885
0.009078243
0.006057498
0.0033743
0.001836654
0.001548137
0.002035026
0.002786343
0.003569296
0.004216182
0.004291176
0.003385216
0.001524691
-0.000628312
-0.002321029
-0.003204831
-0.00342087
-0.003361562
-0.003454967
-0.003967656
-0.004878165
-0.005845628
-0.006373519
-0.00614763
-0.005239581
-0.004123843
-0.003312681
-0.002994939
-0.003245665
-0.004252957
-0.006179217
-0.008807658
-0.011561515
-0.013792457
-0.014981208
-0.014744133
-0.012820978
-0.009229461
-0.004474513
0.000462377
0.004456586
0.006817493
0.007561265
0.007353737
0.007094178
0.007595305
0.009330788
0.012487118
0.0167905
0.021481319
0.025618176
0.028612479
0.030515615
0.031862969
0.033096631
0.034216331
0.034860382
0.034628286
0.033044661
0.029548533
0.023882593
0.016493319
0.008391586
0.000665941
-0.006010929
-0.01145537
-0.016021363
-0.020351136
-0.024895075
-0.029704245
-0.034386446
-0.038210004
-0.040258145
-0.039821837
-0.036858579
-0.032014723
-0.026127927
-0.020007322
-0.014377944
-0.009719135
-0.006180773
-0.003453414
-0.000767056
0.002920061
0.00818058
0.014684126
0.021470352
0.027526348
0.032073978
0.034727466
0.035651466
0.035431144
0.034779441
0.034164887
0.033558682
0.032534905
0.030622348
0.027493153
0.023078912
0.017753304
0.012327975
0.007770658
0.004779035
0.003661694
0.004247829
0.00588022
0.007581716
0.00833068
0.007450358
0.004853876
0.001309948
-0.001779313
-0.003308984
-0.003114143
-0.001516924
0.00131374
0.005397441
0.010395561
0.015199001
0.018302982
0.018679712
0.016399581
0.01244975
0.007974542
0.003662058
-0.000352221
-0.004115614
-0.007712588
-0.011408266
-0.015647146
-0.020725237
-0.026563908
-0.032693398
-0.038593253
-0.043825562
-0.047882397
-0.050256366
-0.050725594
-0.049489366
-0.046903483
-0.043236226
-0.038521211
-0.032645496
-0.025490301
-0.017184041
-0.008138988
0.001126066
0.010100195
0.018299293
0.025248193
0.030599657
0.034081548
0.035703769
0.035945126
0.0358044
0.036313878
0.037797298
0.039351536
0.039366844
0.036875329
0.032278826
0.026734932
0.021016322
0.015225074
0.009298293
0.003323872
-0.00256164
-0.00827158
-0.013637441
-0.018382965
-0.022278678
-0.025184122
-0.026886203
-0.027264966
-0.026468201
-0.024927131
-0.02314829
-0.021461893
-0.019943465
-0.018661364
-0.017761987
-0.017229329
-0.016601874
-0.015194836
-0.012585293
-0.008886829
-0.004742103
-0.001170233
0.0006517
-5.21395E-05
-0.003224315
-0.007902341
-0.012598566
-0.015971901
-0.017452164
-0.017528816
-0.017294632
-0.01786342
-0.019830467
-0.023242823
-0.027784512
-0.03291533
-0.037875501
-0.041819229
-0.044257695
-0.045454848
-0.046157831
-0.04692114
-0.047673905
-0.047950913
-0.047154525
-0.044628271
-0.03980572
-0.032362598
-0.022486468
-0.011072584
0.000597805
0.011565479
0.021503434
0.030383087
0.038047813
0.044098938
0.048362441
0.05119102
0.053382402
0.055704179
0.058462585
0.061328421
0.063577026
0.064576555
0.064002093
0.061867075
0.0584916
0.054241423
0.049317222
0.043838149
0.038138916
0.03281031
0.028252936
0.024554954
0.021653789
0.019471239
0.017880708
0.016481809
0.014955887
0.013497517
0.012837999
0.013645629
0.015842257
0.018688821
0.021444817
0.023667888
0.025051748
0.025363871
0.024589537
0.022833231
0.020200511
0.01673789
0.012552694
0.007721629
0.002304807
-0.003667313
-0.010202547
-0.017266957
-0.024643435
-0.031864148
-0.038360894
-0.043900455
-0.048785583
-0.053547329
-0.058426943
-0.0631024
-0.066847861
-0.068986412
-0.069196027
-0.067765759
-0.065643
-0.064013395
-0.063386637
-0.063299013
-0.062843596
-0.061243803
-0.058181571
-0.053853401
-0.048884234
-0.043871977
-0.039018539
-0.034073355
-0.028729601
-0.022937121
-0.016957132
-0.011193877
-0.005925436
-0.001275457
0.002815421
0.006616604
0.010436093
0.014523811
0.018955606
0.023805189
0.029230626
0.035278648
0.041330257
0.046186425
0.048767118
0.048808762
0.04674167
0.043254318
0.03875245
0.033365926
0.027218447
0.020756546
0.014635243
0.009320073
0.004767676
0.000576914
-0.003557538
-0.007596227
-0.011320118
-0.014652182
-0.017622824
-0.019933356
-0.020793707
-0.019427187
-0.015931323
-0.011317421
-0.006942309
-0.003682989
-0.001674137
-0.000387217
0.00092984
0.002826981
0.005514891
0.008934421
0.01289999
0.017132824
0.021117341
0.024305093
0.026624192
0.028517263
0.030487628
0.032772524
0.035121974
0.036896855
0.037542026
0.036889893
0.035066031
0.03218997
0.028398741
0.023951473
0.019116127
0.014013356
0.008689088
0.003300372
-0.001661779
-0.005387699
-0.006949323
-0.005647895
-0.001650584
0.003876235
0.009326937
0.013389658
0.015731401
0.017056755
0.018470431
0.020429236
0.022552264
0.024173038
0.024910118
0.024881425
0.024626308
0.024850001
0.025944488
0.027764816
0.029859637
0.031894345
0.033733139
0.035345937
0.036824593
0.038092509
0.038841417
0.038711396
0.037588324
0.035713614
0.033559327
0.03146483
0.029272644
0.026458194
0.022627513
0.01793562
0.012716155
0.007159037
0.001514027
-0.003681613
-0.00758953
-0.009426395
-0.008629735
-0.005272993
-0.0003383
0.004450529
0.007465441
0.007860265
0.005882086
0.002679401
-0.000287279
-0.001884071
-0.001873205
-0.001035118
-0.00079617
-0.002404689
-0.006368654
-0.012326002
-0.019324307
-0.026118135
-0.031477412
-0.034484723
-0.034769653
-0.032566281
-0.028637863
-0.023976593
-0.019325224
-0.015004925
-0.011064245
-0.007517102
-0.004522635
-0.00238328
-0.001610281
-0.002553927
-0.004995073
-0.008107836
-0.011044544
-0.013532579
-0.015796331
-0.017981449
-0.019941213
-0.021289689
-0.021846164
-0.021834013
-0.021786321
-0.022210103
-0.023423156
-0.025446462
-0.027938244
-0.030327199
-0.032087628
-0.033094116
-0.033571908
-0.033756688
-0.033775264
-0.033720613
-0.033678005
-0.033722753
-0.03390389
-0.034040062
-0.033640365
-0.032114868
-0.029029085
-0.024528613
-0.019620097
-0.015735465
-0.013976163
-0.014692529
-0.017612321
-0.022027577
-0.026967621
-0.031437583
-0.034777035
-0.036838026
-0.037775303
-0.037860254
-0.037297248
-0.036274862
-0.034792081
-0.032699187
-0.029692784
-0.02536574
-0.019454054
-0.012147536
-0.004474405
0.002224249
0.007334781
0.011392847
0.015473931
0.020211536
0.025353973
0.030016957
0.033359084
0.035060683
0.035150447
0.033738003
0.031030396
0.02759224
0.024337043
0.022046261
0.021043522
0.021039508
0.021118406
0.020104744
0.017143679
0.012357792
0.00679088
0.001920153
-0.001082605
-0.001663221
0.00011771
0.003581025
0.007429259
0.010258374
0.0112207
0.010310188
0.008040174
0.005262823
0.002771151
0.00110306
0.000438833
0.000654925
0.001387562
0.002133633
0.002402342
0.002045896
0.001337398
0.000959918
0.001712682
0.004187014
0.00857037
0.014482913
0.020913768
0.026312014
0.029159224
0.028791596
0.025722142
0.021335845
0.017521495
0.016088443
0.018255363
0.024061972
0.032274985
0.040651633
0.046572844
0.048129329
0.044979258
0.038383054
0.030501216
0.023611679
0.019349191
0.018089945
0.018860748
0.019986228
0.019754452
0.01691083
0.010896745
0.002197107
-0.00761586
-0.016202608
-0.021360673
-0.022063549
-0.019054097
-0.014428796
-0.010357937
-0.008085245
-0.007583901
-0.007917113
-0.007819638
-0.006314377
-0.00311169
0.001366944
0.006113004
0.009877038
0.011839267
0.012006167
0.011080506
0.009868738
0.008730304
0.007652035
0.00651708
0.005170209
0.003475512
0.001343332
-0.001228686
-0.004302529
-0.007971336
-0.012275306
-0.016968159
-0.021721713
-0.026437476
-0.031218598
-0.036084187
-0.040675927
-0.04434736
-0.046576266
-0.047266725
-0.046573805
-0.044683677
-0.041815432
-0.038188428
-0.033983
-0.029457474
-0.025079259
-0.021614285
-0.019863492
-0.019993138
-0.021326361
-0.022803788
-0.023566669
-0.023132181
-0.021432292
-0.018794004
-0.015945137
-0.013796952
-0.01298504
-0.013478568
-0.014537834
-0.015016426
-0.013948595
-0.010916767
-0.006161766
-0.000372712
0.005648599
0.0112472
0.016029604
0.019921035
0.023038076
0.025439127
0.027030192
0.027774713
0.028035073
0.028287137
0.028763108
0.029387727
0.02986161
0.02989394
0.029349507
0.028524212
0.027931444
0.028055577
0.02887536
0.029776452
0.029898764
0.028819105
0.02681871
0.02468321
0.023300529
0.023225537
0.024526429
0.026876416
0.029705263
0.032196615
0.033435144
0.03271155
0.029824033
0.025254454
0.020085897
0.015634563
0.012871824
0.011909392
0.011992308
0.011888358
0.010604595
0.007996068
0.004905736
0.002498744
0.001491028
0.001932101
0.003528682
0.006047336
0.009525585
0.013791604
0.018165321
0.02168516
0.023873437
0.025083812
0.026287764
0.028560511
0.032567992
0.038172267
0.044317924
0.049489478
0.05233326
0.052340272
0.050074753
0.04678321
0.043598027
0.040964183
0.038833073
0.037143033
0.035842034
0.034698942
0.033185223
0.030709873
0.027169638
0.023278742
0.019947053
0.017518971
0.015753886
0.014268484
0.012852667
0.011468806
0.010362701
0.009708479
0.009404652
0.009228275
0.009105802
0.009191394
0.009640815
0.010333789
0.010923293
0.011122899
0.010934105
0.010590509
0.010368262
0.010370083
0.010353223
0.009751142
0.007868135
0.004170957
-0.001532987
-0.009004052
-0.017566607
-0.02633321
-0.034476908
-0.041575204
-0.047541971
-0.052510922
-0.056830791
-0.060932266
-0.065001678
-0.068816564
-0.07200951
-0.074371755
-0.075952867
-0.077118602
-0.078331602
-0.079878242
-0.081590068
-0.082826297
-0.082804028
-0.080932207
-0.076871734
-0.070432155
-0.06159768
-0.050935758
-0.039426754
-0.027936858
-0.016725896
-0.005472753
0.006296131
0.018490294
0.030185306
0.040082579
0.047338138
0.051818966
0.05407758
0.054972088
0.055211145
0.055202261
0.054892762
0.053824609
0.051403107
0.04738588
0.042218391
0.036666412
0.031274912
0.026393964
0.022378939
0.019495549
0.017440985
0.015164011
0.011467901
0.005843389
-0.001354524
-0.009223679
-0.016689284
-0.022754114
-0.026609629
-0.02785667
-0.026530567
-0.023179767
-0.018667784
-0.013921135
-0.009653454
-0.006270966
-0.00392553
-0.002480702
-0.00182568
-0.002041504
-0.003418565
-0.00611295
-0.009780047
-0.013587547
-0.016683822
-0.018674476
-0.019800438
-0.020686221
-0.021782904
-0.022978828
-0.024006994
-0.02495642
-0.026122955
-0.027490488
-0.028639358
-0.028924606
-0.027849334
-0.025219287
-0.021191464
-0.016257573
-0.010959799
-0.005629908
-0.000369872
0.004744675
0.009588905
0.014102492
0.018423431
0.022925026
0.027815931
0.032934384
0.03777963
0.041789358
0.044783606
0.047080653
0.049280547
0.051782501
0.054569972
0.057220573
0.059131043
0.059546315
0.057739158
0.053512
0.047647366
0.041498767
0.036179422
0.032100213
0.029063408
0.026768125
0.025042433
0.023867546
0.023394465
0.023745396
0.024859797
0.026584686
0.028865034
0.031394019
0.03337964
0.033685337
0.031369392
0.026118401
0.018580801
0.010365271
0.003401119
-0.000994492
-0.002550229
-0.002001086
-0.000468581
0.001073237
0.002092462
0.002454417
0.002390023
0.002443231
0.003262264
0.0052314
0.008065761
0.010921426
0.012950939
0.013621697
0.012777934
0.01059078
0.007626935
0.004581246
0.001880544
-0.000610542
-0.003481142
-0.007218307
-0.011721403
-0.016347238
-0.020491535
-0.023970961
-0.027007068
-0.030016092
-0.033343982
-0.03706311
-0.040945284
-0.044639146
-0.04792325
-0.050668112
-0.052701265
-0.053791201
-0.054065371
-0.054362131
-0.055847214
-0.059182814
-0.063952108
-0.068875669
-0.072535701
-0.074056484
-0.073066001
-0.069736503
-0.064914538
-0.059826378
-0.055538676
-0.05245391
-0.05030401
-0.048545613
-0.046730424
-0.044559059
-0.041866601
-0.038749399
-0.035650825
-0.033211449
-0.03191511
-0.03181919
-0.032551346
-0.033683463
-0.034921351
-0.036065617
-0.036841022
-0.036967828
-0.036416543
-0.035282177
-0.033630304
-0.031582858
-0.029308453
-0.026937536
-0.024666073
-0.02294884
-0.022262557
-0.022657219
-0.023614569
-0.024435584
-0.024788069
-0.024729191
-0.02434256
-0.023398059
-0.021417255
-0.018089792
-0.01354098
-0.008414173
-0.003781538
-0.000773799
-0.000138636
-0.001863577
-0.005116101
-0.008526799
-0.010781506
-0.011219579
-0.009933033
-0.007465766
-0.004628728
-0.002364922
-0.001555419
-0.002486914
-0.004518677
-0.006446542
-0.00731348
-0.006989849
-0.006087258
-0.005361579
-0.005115458
-0.005045766
-0.004755967
-0.004368745
-0.004561071
-0.00595783
-0.008378043
-0.010962267
-0.012679498
-0.01298011
-0.011891457
-0.009922268
-0.007654822
-0.005392461
-0.003108636
-0.000723053
0.001908223
0.005062843
0.008892182
0.01305029
0.016612042
0.018724095
0.019110994
0.018012651
0.015784707
0.012793186
0.009645525
0.006889635
0.004691455
0.002737736
0.000748154
-0.00103299
-0.001782114
-0.000647159
0.002604882
0.007485995
0.013030212
0.017962123
0.021025211
0.021500488
0.019622084
0.016401786
0.012985523
0.010031045
0.007729287
0.006111189
0.004954074
0.003892292
0.002547989
0.000808542
-0.00121107
-0.003217515
-0.004880684
-0.006121302
-0.007390932
-0.00936697
-0.012325836
-0.015553786
-0.017699723
-0.017655936
-0.0151876
-0.010841075
-0.005555723
-0.000185904
0.004893367
0.00968332
0.014256057
0.018707502
0.023131326
0.027567193
0.031868865
0.035694405
0.038658892
0.040276936
0.04005822
0.037707163
0.033578763
0.028651511
0.023924507
0.019807132
0.016005571
0.011868014
0.007146573
0.002367751
-0.001531284
-0.003766935
-0.003921736
-0.001998526
0.001551668
0.006074198
0.011125906
0.01649846
0.021896813
0.02691335
0.031080826
0.034045099
0.035773144
0.036577831
0.036963179
0.037406605
0.038029457
0.038659052
0.039044239
0.039053606
0.038361702
0.036484796
0.033087266
0.028337031
0.022920853
0.017633196
0.012891257
0.008600023
0.004194827
-0.000856826
-0.006639779
-0.012451262
-0.01723308
-0.0201624
-0.021128795
-0.020514347
-0.018735931
-0.016015422
-0.012557778
-0.008569457
-0.004244981
0.000115144
0.004096183
0.007193259
0.008771103
0.008203062
0.005324378
0.000829417
-0.004053729
-0.008103551
-0.010627076
-0.01154642
-0.011232801
-0.010284018
-0.009267254
-0.008425205
-0.007546863
-0.006207323
-0.004481525
-0.003150229
-0.00320761
-0.005004598
-0.008224093
-0.012206897
-0.016179424
-0.019306743
-0.020855522
-0.0204243
-0.018219107
-0.0151064
-0.012212945
-0.010347763
-0.009626421
-0.009633112
-0.009693384
-0.009107787
-0.007359401
-0.004528412
-0.00145462
0.000716528
0.001296931
0.000445298
-0.001086622
-0.002491413
-0.003171007
-0.002755041
-0.001090962
0.001854684
0.005999948
0.010912589
0.015844875
0.020103672
0.0232273
0.025016956
0.025759069
0.02616556
0.026963341
0.028312674
0.029639151
0.030104254
0.029251981
0.027148704
0.02415911
0.020516047
0.016323948
0.011725464
0.007104124
0.002866794
-0.00081759
-0.004187551
-0.007676023
-0.011418539
-0.014950958
-0.017594921
-0.019017965
-0.019362099
-0.0189221
-0.017779386
-0.015767268
-0.01274074
-0.008646435
-0.003617264
0.001986799
0.007449493
0.011901793
0.014711587
0.015663691
0.014831438
0.012471388
0.008976169
0.004840057
0.000487264
-0.003685728
-0.007255137
-0.009856491
-0.011553809
-0.012861763
-0.014431469
-0.016656412
-0.019473642
-0.022418431
-0.024873546
-0.026320677
-0.026457228
-0.025044679
-0.022119001
-0.018046967
-0.013358236
-0.008542805
-0.004184877
-0.000996055
0.000591102
0.000810084
0.000353009
-5.13927E-05
0.000125681
0.001227933
0.003490779
0.00702395
0.011566819
0.016223165
0.019530499
0.02007129
0.017124947
0.011065845
0.003391803
-0.003916696
-0.009367024
-0.012597493
-0.014315314
-0.015524673
-0.017062267
-0.01936258
-0.022454893
-0.025892621
-0.028827988
-0.030263927
-0.029338532
-0.025641405
-0.019343995
-0.011160955
-0.00229399
0.005707267
0.011469073
0.014445389
0.014955082
0.013696692
0.011344832
0.00866629
0.006403768
0.00501873
0.004362048
0.003849838
0.002764773
0.000690725
-0.002361013
-0.00574259
-0.008511166
-0.009850278
-0.009668177
-0.008663511
-0.007899881
-0.00799623
-0.008841061
-0.00974504
-0.009876611
-0.008675335
-0.006187729
-0.003059876
-0.000193882
0.001735586
0.002617138
0.002790354
0.002570301
0.001785314
-3.00164E-06
-0.002865089
-0.006199883
-0.009187281
-0.01137845
-0.012640587
-0.013032787
-0.012935954
-0.013001525
-0.013873387
-0.015782836
-0.018500077
-0.021525854
-0.024405126
-0.026829786
-0.028467637
-0.028901536
-0.027884022
-0.025351825
-0.021385934
-0.016205439
-0.010289202
-0.004134552
0.001962394
0.007757869
0.012583149
0.015418097
0.015482757
0.012921602
0.008722918
0.003983496
-0.000532233
-0.004312059
-0.006717394
-0.007212581
-0.005753728
-0.00298071
0.000225084
0.003030756
0.004669411
0.00465223
0.002993237
0.000307523
-0.002351213
-0.003850855
-0.003529688
-0.001418117
0.001852175
0.005351353
0.008159057
0.009837267
0.010667487
0.011558782
0.013359839
0.016322401
0.019926442
0.023124955
0.024809964
0.024322966
0.021691208
0.017551726
0.012913845
0.008599808
0.00481104
0.001262453
-0.002360164
-0.006060021
-0.009532704
-0.012189672
-0.013443243
-0.013297483
-0.012289602
-0.01110829
-0.010320999
-0.010310828
-0.011106307
-0.01240222
-0.013662003
-0.014232719
-0.01354269
-0.011436471
-0.008173886
-0.004075997
0.000598818
0.005552407
0.010293972
0.014259862
0.017047226
0.018529095
0.01865799
0.017563234
0.01555406
0.012929795
0.009805043
0.006119908
0.001770436
-0.003241604
-0.008798239
-0.014537834
-0.019885603
-0.024156014
-0.026931655
-0.028252619
-0.028633684
-0.02890309
-0.029730311
-0.031162667
-0.032726968
-0.033921232
-0.03456405
-0.034489058
-0.033115745
-0.029879283
-0.024856698
-0.018827036
-0.012543919
-0.006326372
-0.00028536
0.005328926
0.010228025
0.014176626
0.017194053
0.01952659
0.021407028
0.022970849
0.024514972
0.02642999
0.028801066
0.031154585
0.032804746
0.033178371
0.0318482
0.028477221
0.022970795
0.015577668
0.006971595
-0.001734146
-0.009141942
-0.014191346
-0.016658988
-0.017133194
-0.016545938
-0.015531957
-0.01428668
-0.012760542
-0.010881012
-0.008532683
-0.005512473
-0.001520515
0.00351754
0.009370719
0.015638634
0.022004505
0.028196037
0.033826327
0.038269419
0.040804612
0.040994155
0.039156432
0.036212338
0.033252989
0.031020016
0.02979369
0.029342611
0.02933046
0.029362255
0.029010469
0.027841309
0.025749594
0.022857476
0.019063304
0.014073638
0.008094507
0.002156753
-0.002553016
-0.00560422
-0.007333281
-0.00829989
-0.00858605
-0.007836926
-0.005807518
-0.002793624
0.000446586
0.002966897
0.004008444
0.003147821
0.000637197
-0.002678916
-0.005881871
-0.008407803
-0.010070221
-0.010959266
-0.011231616
-0.010933037
-0.009984789
-0.008275372
-0.005802218
-0.002583151
0.001264388
0.005211543
0.008298396
0.009653885
0.009041364
0.006962495
0.004454653
0.002796033
0.002893025
0.004744024
0.007408971
0.00968857
0.01094134
0.011180236
0.010733599
0.009832507
0.008571708
0.00694665
0.005090085
0.003436979
0.002557085
0.002704179
0.003647555
0.004796104
0.005482707
0.0052717
0.004190703
0.002702358
0.0013587
0.000578478
0.00059245
0.001559325
0.003341217
0.005480301
0.007452002
0.008955174
0.010049713
0.011179047
0.012814543
0.015028249
0.017302227
0.018901592
0.019256217
0.018163284
0.015996792
0.013571867
0.011592509
0.010276683
0.009468839
0.008999827
0.008831588
0.009004537
0.009522421
0.010334976
0.01128408
0.012154659
0.012806522
0.013325689
0.014032418
0.015174062
0.016628791
0.017903935
0.018471117
0.017814489
0.015352094
0.010628516
0.003897959
-0.003693916
-0.010683602
-0.016140941
-0.019887633
-0.022050539
-0.02271632
-0.021919984
-0.0201663
-0.01842268
-0.017605468
-0.017815886
-0.018441682
-0.018666178
-0.017960785
-0.016150468
-0.013449337
-0.01022936
-0.006599947
-0.002281682
0.002878311
0.008285603
0.012603546
0.014582583
0.013812207
0.010801897
0.006594916
0.002328572
-0.001214286
-0.003684282
-0.005075153
-0.005476077
-0.005016807
-0.004076426
-0.003125983
-0.002569987
-0.002530376
-0.00292295
-0.0035162
-0.003813119
-0.003229289
-0.001355273
0.001927652
0.006489255
0.012081485
0.018253209
0.024260817
0.029152152
0.032173969
0.033088978
0.032131096
0.029854979
0.026981115
0.024135727
0.021461789
0.018786726
0.016000111
0.013304387
0.010834765
0.008295772
0.005111605
0.000987432
-0.003896303
-0.008960482
-0.013478729
-0.016892265
-0.01906379
-0.020081089
-0.019987469
-0.018668805
-0.015888881
-0.011512859
-0.005724233
0.000791838
0.007140206
0.012624846
0.016635914
0.018508966
0.017953133
0.0154856
0.012262626
0.009171384
0.006306619
0.003278377
-0.00022803
-0.004124442
-0.007985846
-0.011138644
-0.012996386
-0.013395702
-0.012618473
-0.01118392
-0.009450094
-0.007639456
-0.006021306
-0.00501541
-0.0048726
-0.00552773
-0.006832476
-0.008773937
-0.011260688
-0.01376157
-0.015270633
-0.014925593
-0.01261993
-0.008975316
-0.004978274
-0.001668959
0.000317788
0.001012208
0.001043363
0.001089667
0.001412068
0.001816902
0.002041934
0.0020194
0.001793993
0.001166698
-0.000345737
-0.003110673
-0.006819629
-0.010360935
-0.012469564
-0.012549802
-0.010885081
-0.008440724
-0.006530522
-0.006147368
-0.00739291
-0.009382224
-0.010656457
-0.009906048
-0.006760369
-0.002041984
0.002739029
0.006136021
0.007335368
0.00636303
0.003934142
0.001100208
-0.001203316
-0.002279229
-0.001673666
0.000705816
0.004233847
0.007511207
0.008733092
0.006711769
0.00151008
-0.005434321
-0.012083568
-0.016845418
-0.019338699
-0.020371523
-0.021461516
-0.023792181
-0.027407036
-0.031174873
-0.033736295
-0.034310757
-0.032740886
-0.029212212
-0.024182507
-0.018508057
-0.013327456
-0.009405513
-0.006705507
-0.004827154
-0.00359922
-0.002981934
-0.002554298
-0.001430585
0.001163917
0.005167703
0.009520759
0.012483157
0.012639459
0.009789253
0.005088157
0.000528482
-0.002180302
-0.002276814
1.28291E-06
0.003873711
0.008285326
0.012184572
0.014772651
0.015738243
0.015279296
0.014046227
0.012885207
0.012327983
0.012275902
0.012288161
0.011966299
0.011168358
0.009960821
0.008497045
0.006955065
0.005689663
0.005201058
0.005933212
0.008006241
0.011053051
0.014323716
0.016833802
0.017845803
0.017342159
0.01617996
0.015590619
0.01650081
0.019149
0.022910145
0.026455893
0.028341096
0.02767569
0.024429539
0.01917186
0.012806739
0.006398527
0.001061463
-0.002297955
-0.00325295
-0.0021097
0.000121774
0.002131001
0.003065547
0.002880877
0.002101297
0.00131706
0.000849815
0.000797626
0.001103324
0.001701605
0.002643268
0.003731169
0.004387528
0.004062023
0.002860962
0.001631746
0.001168729
0.001672696
0.002786881
0.0040002
0.004906108
0.005176317
0.004435061
0.002451475
-0.000606953
-0.004042593
-0.006985616
-0.008868731
-0.009714848
-0.009895238
-0.009842621
-0.009631185
-0.0088288
-0.006747203
-0.003089848
0.00144028
0.005212559
0.006558359
0.004853224
0.000900822
-0.003766017
-0.007927818
-0.010936894
-0.012663119
-0.013372847
-0.013855992
-0.014977459
-0.017095617
-0.01980103
-0.022345483
-0.024137278
-0.024919803
-0.024668968
-0.023365934
-0.021130496
-0.018233025
-0.014903102
-0.011182853
-0.006998732
-0.002361068
0.002414378
0.00695414
0.011127398
0.014986125
0.01846261
0.021230491
0.022975345
0.023614364
0.023043648
0.020827642
0.016567989
0.010454715
0.003410643
-0.003560256
-0.010035699
-0.016013278
-0.021276901
-0.025241185
-0.027527366
-0.028407046
-0.028568379
-0.028644603
-0.028766217
-0.028544074
-0.027482933
-0.025251349
-0.021788514
-0.017272142
-0.012377971
-0.008193099
-0.005695269
-0.005238623
-0.006298798
-0.007752083
-0.008500726
-0.007946925
-0.006044219
-0.003234214
-0.00041254
0.001367479
0.001549527
0.00028846
-0.001922889
-0.004522316
-0.00707694
-0.009246752
-0.010837124
-0.01183098
-0.012203536
-0.011836067
-0.010441769
-0.007834526
-0.004128352
0.000372018
0.005353712
0.010455469
0.015196392
0.01893147
0.021059368
0.021250408
0.019873666
0.017833123
0.016021466
0.015014229
0.015005932
0.015720317
0.016450813
0.016224497
0.014410326
0.011067341
0.006960352
0.003183792
0.000603582
-0.000335084
0.000370737
0.002245717
0.00441055
0.006026026
0.006839812
0.007202998
0.007713119
0.0086907
0.009938062
0.011072963
0.011882627
0.012299932
0.012265354
0.01169662
0.010582007
0.008939501
0.006768513
0.004154152
0.001582399
-0.000231933
-0.000896002
-0.000691097
-0.000259179
-0.000146129
-0.000609414
-0.001564247
-0.00270691
-0.0035822
-0.00372298
-0.002770557
-0.000664873
0.002323434
0.005806393
0.009477717
0.013047393
0.016094689
0.018150325
0.018749251
0.017406342
0.014062127
0.009480398
0.004981583
0.001852175
0.000791303
0.001767172
0.004163461
0.007069443
0.009479436
0.010704533
0.010541541
0.009108917
0.006630891
0.003407593
-0.000116532
-0.003376229
-0.00584446
-0.007534929
-0.008994798
-0.010801368
-0.013030111
-0.015292899
-0.017026561
-0.017887932
-0.018084378
-0.018114835
-0.018319259
-0.01857673
-0.018512444
-0.017754381
-0.016113374
-0.013628712
-0.010374745
-0.006427377
-0.002060778
0.002258182
0.006073122
0.009171215
0.011459431
0.013000128
0.013935692
0.014413163
0.014514601
0.014243323
0.013512613
0.012374234
0.010996102
0.009615078
0.008080536
0.005785093
0.00219165
-0.002502222
-0.007400197
-0.011314755
-0.01327083
-0.012972786
-0.010918917
-0.007983494
-0.004902581
-0.002206854
-0.000310087
0.000520082
0.000338784
-0.000539611
-0.001866036
-0.003470326
-0.005178192
-0.00681979
-0.008208627
-0.009142314
-0.009512886
-0.009351389
-0.008801333
-0.007935409
-0.00675849
-0.005417937
-0.004367292
-0.004113839
-0.004798893
-0.006012962
-0.007093746
-0.00738906
-0.006434067
-0.004141356
-0.001184417
0.00133145
0.00254391
0.002441402
0.001589825
0.000486828
-0.000792915
-0.002235544
-0.003463365
-0.003782442
-0.002726547
-0.000681564
0.001261501
0.001902016
0.00051505
-0.002778744
-0.007086518
-0.011199932
-0.014292568
-0.016038439
-0.016512644
-0.015992246
-0.014699705
-0.012712155
-0.010283641
-0.00802149
-0.006583083
-0.006044
-0.005938335
-0.005659348
-0.004927837
-0.003836351
-0.002587171
-0.001172911
0.000357078
0.001559424
0.001912549
0.00132187
0.000257468
-0.000691421
-0.001153153
-0.001078481
-0.000640622
-0.000256881
-0.00029692
-0.000765343
-0.001308436
-0.001397505
-0.000675196
0.000778571
0.002527115
0.003861244
0.004163192
0.003335004
0.001856827
0.000442136
-0.000317157
-7.17278E-05
0.001275147
0.003770463
0.007320869
0.011321604
0.014686587
0.016220162
0.015193708
0.011846066
0.007434931
0.00357674
0.001304316
0.000586666
0.000637141
0.000719412
0.000543786
0.000175085
-2.46804E-05
0.000523555
0.002339228
0.005335888
0.008738343
0.011653853
0.013540822
0.014132251
0.013248556
0.010885615
0.007473792
0.003799523
0.000718612
-0.001129228
-0.001405967
-0.000130233
0.00227933
0.005027404
0.007043964
0.007431025
0.005930902
0.003133583
5.77038E-05
-0.002466998
-0.003928633
-0.003946886
-0.002156321
0.001311223
0.005664173
0.009826403
0.012968229
0.014597085
0.014485158
0.012766588
0.009999993
0.007010615
0.004440628
0.002337833
0.000271545
-0.002064096
-0.004632048
-0.007108787
-0.008930985
-0.009375534
-0.007870486
-0.004455347
0.000108877
0.004508822
0.007505959
0.00854135
0.00800184
0.006757154
0.005583983
0.004864996
0.004517601
0.004222396
0.003677963
0.002545792
0.000423728
-0.002737849
-0.006273426
-0.009232505
-0.011094851
-0.012175206
-0.013342225
-0.015394276
-0.018443553
-0.021967517
-0.025070964
-0.026921748
-0.026918054
-0.024873016
-0.021151374
-0.016595874
-0.012289333
-0.009157143
-0.007453829
-0.006737892
-0.006241258
-0.005518843
-0.004879664
-0.005052987
-0.006502793
-0.008840308
-0.01111284
-0.012566179
-0.013072661
-0.013059386
-0.012910899
-0.012692292
-0.012268673
-0.01183665
-0.011974754
-0.012944467
-0.014266662
-0.015052826
-0.014827953
-0.014020642
-0.013833186
-0.015367672
-0.018870277
-0.02366826
-0.028588341
-0.032573289
-0.034860328
-0.035039327
-0.033099367
-0.029588573
-0.025429662
-0.021432832
-0.017899019
-0.014625459
-0.011254317
-0.007582187
-0.003682188
0.00017033
0.00364403
0.006442365
0.008286938
0.00884368
0.007950991
0.005910716
0.003603927
0.002134905
0.002249993
0.004054424
0.006965547
0.009897331
0.011758073
0.012157498
0.011646037
0.011143623
0.011230283
0.011817805
0.012344199
0.012187414
0.011032975
0.009066196
0.006741047
0.004705432
0.003690381
0.004237385
0.006291737
0.009197558
0.012032936
0.01388752
0.014231116
0.013277194
0.011797412
0.010524517
0.00957236
0.008507152
0.006689821
0.004018558
0.001322673
-0.000211654
5.81822E-05
0.002018754
0.005020713
0.008274788
0.011166585
0.01333859
0.014736955
0.015583714
0.016329199
0.017365984
0.01865767
0.019813876
0.020469274
0.020589283
0.020180863
0.019139634
0.017281461
0.014570266
0.011242805
0.007805611
0.004938171
0.003286032
0.003193055
0.004593027
0.007005266
0.009771966
0.012072758
0.013068324
0.012323963
0.010345836
0.008351706
0.00743167
0.00787285
0.0092133
0.010597802
0.011106316
0.010207632
0.007838802
0.004205214
-0.000184778
-0.004629207
-0.008521601
-0.011597587
-0.013840785
-0.015426393
-0.016537636
-0.017253628
-0.017672271
-0.018277084
-0.019520379
-0.021121027
-0.022101821
-0.021445087
-0.018897584
-0.015040733
-0.010735584
-0.006639408
-0.003013474
0.000157848
0.003020582
0.005487047
0.007100704
0.007368719
0.006099837
0.003492433
-8.42021E-05
-0.004138842
-0.008091349
-0.011504722
-0.014323559
-0.016682269
-0.018712532
-0.020593186
-0.022546532
-0.024724534
-0.027120234
-0.029323394
-0.030514444
-0.029859956
-0.027000809
-0.022186713
-0.016197838
-0.009993943
-0.004563956
-0.000665084
0.001429894
0.002299403
0.003121379
0.00495905
0.008166234
0.012186455
0.015856656
0.018063401
0.018464539
0.017484119
0.015824858
0.014033061
0.012299663
0.010279945
0.007287676
0.002898274
-0.002579086
-0.0081779
-0.012896393
-0.016169469
-0.018044502
-0.018994409
-0.019641134
-0.020441484
-0.021403167
-0.021858422
-0.020963379
-0.018322468
-0.014143323
-0.009004048
-0.003651731
0.001238318
0.005220692
0.008121052
0.010116308
0.01169228
0.013505863
0.015967832
0.019052759
0.022046956
0.023821891
0.023594665
0.021450492
0.018168957
0.014833841
0.012290992
0.010571352
0.008875156
0.006409015
0.003106604
-0.000356336
-0.003344484
-0.005622369
-0.007320653
-0.00852498
-0.009085311
-0.008756701
-0.007544666
-0.005780864
-0.003716342
-0.001420686
0.000972712
0.003187433
0.005111818
0.006957624
0.009139534
0.011753575
0.014275815
0.015866185
0.016089449
0.015251413
0.014197499
0.013684325
0.014067854
0.015365641
0.017217497
0.018808028
0.019062125
0.017237996
0.0135588
0.009174319
0.005442292
0.003196739
0.002452326
0.002617462
0.002911708
0.002777729
0.002305346
0.002265576
0.00348093
0.006160114
0.009802106
0.013502068
0.016379787
0.017894199
0.018078709
0.017413675
0.016552407
0.015989291
0.016008132
0.016537846
0.017234355
0.017640421
0.017390608
0.016254531
0.014183694
0.011338092
0.008038732
0.004697406
0.001682868
-0.000767163
-0.002567471
-0.003584182
-0.003836566
-0.003670362
-0.00374573
-0.004525902
-0.005917149
-0.007394898
-0.008428257
-0.00873417
-0.008418942
-0.007766595
-0.00686197
-0.005507817
-0.003472681
-0.000844509
0.002142299
0.00528573
0.008453944
0.011509535
0.014308514
0.016834019
0.019303535
0.021946053
0.024679407
0.026965213
0.028044925
0.027284131
0.024383073
0.019645524
0.013854438
0.008012448
0.003005868
-0.000590944
-0.002743091
-0.004027549
-0.005356811
-0.007585237
-0.010969493
-0.014913223
-0.018144174
-0.01938506
-0.018007141
-0.014276292
-0.009187651
-0.004006568
0.000150899
0.002720297
0.003673309
0.00322437
0.001633089
-0.000689278
-0.003254394
-0.005753081
-0.008119877
-0.010348623
-0.012360956
-0.014063039
-0.015367945
-0.016341993
-0.017222742
-0.018394309
-0.02009575
-0.022150423
-0.02376092
-0.024001206
-0.022674889
-0.020211583
-0.017006112
-0.013209478
-0.009120313
-0.005245368
-0.001961426
0.000549197
0.002145776
0.002670403
0.002222214
0.001258443
0.000138745
-0.001342266
-0.003793205
-0.007346447
-0.011186385
-0.01405463
-0.015201736
-0.014738399
-0.013419576
-0.012039036
-0.011010978
-0.010299324
-0.009460434
-0.007986167
-0.005774605
-0.003164687
-0.000443966
0.00267966
0.006659093
0.011393647
0.015845786
0.018602158
0.01886118
0.016993588
0.013965616
0.010509687
0.007045836
0.003908239
0.001207216
-0.001327977
-0.004114002
-0.007261662
-0.010524515
-0.013486967
-0.015666359
-0.016535867
-0.015932124
-0.014436392
-0.013247109
-0.013341855
-0.01476506
-0.016717816
-0.018208624
-0.018717193
-0.018102424
-0.016060009
-0.012092781
-0.006008789
0.001608834
0.009448813
0.016138048
0.020658168
0.022593848
0.022255605
0.020459848
0.017965335
0.015071825
0.011662679
0.007680088
0.003486705
-0.000350662
-0.003376706
-0.005369873
-0.006237347
-0.006155289
-0.005612516
-0.005234717
-0.00558431
-0.007018808
-0.009465199
-0.012397517
-0.015010326
-0.016506113
-0.016351846
-0.014390045
-0.010809504
-0.005963025
-0.000315767
0.005457283
0.010515306
0.014383348
0.017154066
0.01924273
0.02098207
0.022374226
0.023078868
0.02268185
0.02102746
0.018303526
0.014943627
0.01160182
0.009142262
0.00838377
0.009677114
0.012633144
0.016307682
0.019595158
0.021482717
0.02120464
0.018656709
0.014512839
0.009825392
0.005332144
0.001463567
-0.00135811
-0.002716117
-0.002496493
-0.00108084
0.000913291
0.002877928
0.004329339
0.004836731
0.004279719
0.002888099
0.001138645
-0.000314853
-0.000727339
0.00055787
0.003610895
0.007740314
0.011658992
0.014085631
0.014445981
0.013185128
0.011299175
0.009761529
0.009086701
0.009220252
0.009501487
0.008848176
0.006489517
0.002603651
-0.001840726
-0.005915383
-0.009201091
-0.011667552
-0.013269751
-0.013946772
-0.013894476
-0.013622286
-0.013760978
-0.014730425
-0.016458416
-0.018314126
-0.019258842
-0.01812651
-0.014157409
-0.007535192
0.000526768
0.008259317
0.014202906
0.017794796
0.019286567
0.019209059
0.017977647
0.015811209
0.0128312
0.009218275
0.005246766
0.001233237
-0.002553495
-0.006055619
-0.009205797
-0.011761386
-0.013464541
-0.014357389
-0.014725715
-0.014929548
-0.015161484
-0.015484899
-0.015849906
-0.016181885
-0.016353335
-0.016168984
-0.015329398
-0.013523203
-0.010667592
-0.007028118
-0.003048795
0.000850022
0.004283896
0.006893332
0.008480865
0.009208044
0.009509408
0.010024081
0.011100905
0.012448581
0.013295662
0.012881677
0.010825987
0.007350895
0.003188664
-0.000683498
-0.003385057
-0.004543563
-0.004314463
-0.003181543
-0.001748705
-0.000667868
-0.000291566
-0.000514938
-0.001076179
-0.001756894
-0.002231419
-0.002020144
-0.000926675
0.000546521
0.001440276
0.001049146
-0.000503702
-0.002475297
-0.00382313
-0.003634228
-0.001693408
0.00121798
0.003868311
0.005296703
0.005282837
0.004142368
0.002373054
0.000384062
-0.001435031
-0.00259755
-0.002599584
-0.001241474
0.001146729
0.003822002
0.006233168
0.008228371
0.009787643
0.010853174
0.011318067
0.011180287
0.010582004
0.009654684
0.008210924
0.005689914
0.001525273
-0.004102447
-0.010026336
-0.014665123
-0.016822833
-0.016203029
-0.013483804
-0.009727101
-0.005797719
-0.002060182
0.001478017
0.004954498
0.008579038
0.012513722
0.016747628
0.021035383
0.02504672
0.02836808
0.030480723
0.03097532
0.029746797
0.027039724
0.02335309
0.019306694
0.015363288
0.011709521
0.008372372
0.005516921
0.003530013
0.002676293
0.002865191
0.003717836
0.004627812
0.004927248
0.004225552
0.002587758
0.000507395
-0.001199291
-0.001699457
-0.000532066
0.002095996
0.005379776
0.008375416
0.010410229
0.011303345
0.011247623
0.010541644
0.009456151
0.00818711
0.006700798
0.004731663
0.001938947
-0.001719157
-0.00568237
-0.009032956
-0.011155342
-0.011883163
-0.011349812
-0.009888339
-0.008134495
-0.006918393
-0.006773653
-0.007586261
-0.008717412
-0.00961395
-0.010231125
-0.010807513
-0.011269673
-0.011288194
-0.010795417
-0.010125569
-0.009565507
-0.009074603
-0.008580593
-0.008260924
-0.008276179
-0.00834705
-0.007960737
-0.006891461
-0.005526015
-0.004425425
-0.003914446
-0.003891697
-0.004053566
-0.004090127
-0.003798882
-0.003122664
-0.002240738
-0.001392373
-0.000838465
-0.000738527
-0.001278035
-0.002574804
-0.004572575
-0.007001461
-0.009372538
-0.011010923
-0.011294033
-0.009708962
-0.006015101
-0.000613965
0.005142276
0.009277742
0.010229845
0.007718846
0.003006079
-0.001687203
-0.004225608
-0.003634017
-0.000441875
0.003823825
0.007479466
0.009458449
0.009380994
0.007334619
0.004044842
0.000712725
-0.001489095
-0.002123401
-0.001359877
0.00043877
0.002885642
0.0054863
0.007597497
0.008912573
0.009628831
0.010101377
0.01027743
0.009784866
0.008391157
0.006295804
0.003905617
0.001603378
-0.000342366
-0.001739019
-0.002629136
-0.00343757
-0.004777322
-0.007003499
-0.0099037
-0.013014265
-0.015916071
-0.018295765
-0.020042168
-0.02120501
-0.021847667
-0.021976777
-0.021713206
-0.021269299
-0.02071475
-0.019858678
-0.018555057
-0.016830385
-0.014788666
-0.012522129
-0.010124662
-0.00763502
-0.004682521
-0.00075865
0.004056623
0.008766819
0.012043535
0.013173243
0.012319257
0.010140667
0.007314871
0.004584462
0.002777625
0.002426535
0.003315528
0.004507865
0.004945938
0.00404003
0.001841795
-0.001011729
-0.003708149
-0.005666686
-0.006853403
-0.007558743
-0.008216498
-0.009142909
-0.01037293
-0.011446809
-0.011695071
-0.010646831
-0.00831017
-0.005147412
-0.001815078
0.001230773
0.003861247
0.005956386
0.007157661
0.006991134
0.005012255
0.001343818
-0.003039807
-0.006569338
-0.00791514
-0.006805557
-0.004111705
-0.001399064
3.15281E-05
-0.000183545
-0.001529825
-0.003181752
-0.004500896
-0.005271593
-0.005706348
-0.006200413
-0.007168522
-0.008740695
-0.01067916
-0.012464855
-0.013444418
-0.013138078
-0.011474052
-0.008704832
-0.005295311
-0.001848052
0.001181528
0.003672669
0.005557176
0.006522178
0.006215462
0.004645324
0.002366421
8.07204E-05
-0.001846343
-0.003361561
-0.004289631
-0.004312274
-0.003340688
-0.001583631
0.000577134
0.002607933
0.003864665
0.003972792
0.003110618
0.001870482
0.00070839
-0.000287926
-0.001295162
-0.002411863
-0.003540234
-0.004210244
-0.003873928
-0.002445962
-0.000480306
0.001467312
0.003244603
0.004985066
0.00670749
0.00814402
0.009001055
0.009273832
0.009174965
0.008938906
0.00870226
0.008466363
0.008182024
0.007820443
0.007552482
0.007601835
0.007901431
0.007974818
0.007300418
0.005767644
0.003755151
0.001988458
0.001120768
0.001285205
0.002117297
0.003211624
0.00444598
0.005794619
0.007109589
0.008154724
0.008870018
0.009424674
0.009894221
0.010000474
0.009514814
0.008749633
0.008264189
0.008137062
0.007808455
0.006488937
0.003830896
0.000115569
-0.003836834
-0.007203051
-0.009588849
-0.011178577
-0.012516187
-0.014039379
-0.015826892
-0.017658941
-0.019222869
-0.020316875
-0.02083524
-0.020700028
-0.019626951
-0.017074039
-0.012671521
-0.006681416
6.66441E-05
0.006435351
0.011290124
0.013958547
0.014566302
0.01395164
0.013024802
0.012295805
0.011711495
0.010812118
0.008988902
0.005827968
0.001255178
-0.004382123
-0.010429288
-0.016095815
-0.020609296
-0.023382207
-0.023956669
-0.022232371
-0.018768467
-0.014734705
-0.011241148
-0.008735664
-0.006928399
-0.005270156
-0.003386666
-0.001082445
0.001702029
0.004999033
0.00871468
0.012550924
0.015940317
0.017992367
0.017981875
0.015762336
0.011876524
0.007265301
0.002821567
-0.000908799
-0.003646488
-0.005333904
-0.006111023
-0.006145495
-0.005756293
-0.005353121
-0.005371
-0.005792909
-0.006017406
-0.005140938
-0.002657506
0.001065368
0.004874476
0.007505485
0.008216979
0.007048997
0.004757141
0.002333713
0.000440695
-0.000889904
-0.001921977
-0.002653383
-0.002724575
-0.001909612
-0.000536726
0.000627614
0.000734936
-0.000539298
-0.002831046
-0.005232472
-0.006770706
-0.006903347
-0.005749069
-0.00404024
-0.002753534
-0.002548842
-0.003570477
-0.005639067
-0.008473
-0.011541279
-0.014055169
-0.015422596
-0.015507277
-0.014554264
-0.012890881
-0.01078905
-0.008555541
-0.006696622
-0.005559421
-0.005051227
-0.004540089
-0.003273295
-0.001038982
0.001889696
0.005139167
0.008358556
0.011104543
0.012926796
0.013540388
0.013130043
0.012347518
0.011793075
0.011684307
0.011865553
0.012169057
0.012403243
0.012217501
0.011168726
0.009123742
0.006348368
0.003324517
0.000414949
-0.002154931
-0.004344868
-0.006153419
-0.007684801
-0.009172131
-0.010713792
-0.011996805
-0.012412719
-0.011479673
-0.009068879
-0.005472492
-0.001337666
0.002496814
0.005365007
0.007197378
0.008423918
0.009461236
0.010198904
0.010119414
0.008864663
0.006726914
0.004533497
0.003287045
0.003546121
0.005165612
0.007409989
0.00941424
0.010531691
0.010579225
0.010033721
0.009751681
0.010307515
0.011440916
0.012256308
0.011702935
0.009212652
0.005059681
0.00026234
-0.003900534
-0.006491183
-0.007255939
-0.006708883
-0.005705553
-0.004975645
-0.004857025
-0.005120596
-0.005121023
-0.004246268
-0.002497241
-0.000716044
1.61108E-05
-0.000616698
-0.001747905
-0.001993759
-0.000529767
0.002413042
0.00577535
0.008366372
0.009374304
0.008717621
0.006981547
0.005020281
0.003278534
0.001806355
0.000617285
-9.16382E-05
-7.49102E-06
0.000884019
0.00202636
0.002464861
0.00129356
-0.001911859
-0.006770062
-0.012190577
-0.016679223
-0.019105113
-0.019139318
-0.017271404
-0.014549345
-0.012332589
-0.011730558
-0.013106708
-0.015768279
-0.018222697
-0.018897843
-0.016968157
-0.012613654
-0.006639019
5.46034E-05
0.00648369
0.011428711
0.013871567
0.013518441
0.010961086
0.007173392
0.003009128
-0.000801209
-0.003685941
-0.005661339
-0.007469783
-0.009909696
-0.013229235
-0.017042835
-0.020595004
-0.023033577
-0.023612801
-0.022060328
-0.018838158
-0.014839833
-0.010805965
-0.007031869
-0.003512297
-6.70207E-05
0.003689789
0.007978614
0.012605094
0.016842853
0.019700232
0.020544315
0.019349463
0.016618625
0.01313026
0.009729734
0.007054459
0.005023875
0.002858507
-0.000331763
-0.004716831
-0.009604046
-0.013933928
-0.016909229
-0.018220185
-0.018120516
-0.017105037
-0.01544765
-0.013004203
-0.009590775
-0.0052883
-0.000378816
0.004722458
0.009401825
0.012852188
0.014363284
0.013863974
0.012222857
0.010808699
0.010545233
0.011427855
0.01261002
0.013016725
0.011992627
0.009621497
0.006483096
0.0033038
0.000855751
-0.000107431
0.000784561
0.003248725
0.006485457
0.00937977
0.01097469
0.010694843
0.008533273
0.004982491
0.000950332
-0.00263658
-0.005173539
-0.006339861
-0.00577787
-0.003270885
0.000812231
0.005483513
0.009621442
0.012272684
0.012795867
0.011057171
0.007563238
0.003122127
-0.001566766
-0.005989464
-0.009760137
-0.012846348
-0.015528476
-0.018006554
-0.020058496
-0.021040896
-0.020236263
-0.017277128
-0.012513832
-0.007028764
-0.002159322
0.001192228
0.002906303
0.003540932
0.003940252
0.004818112
0.006507563
0.009015136
0.011985992
0.014722663
0.016337816
0.016281932
0.014602651
0.011958849
0.009213826
0.006838788
0.00478283
0.002769856
0.000459695
-0.002468447
-0.005982827
-0.009633435
-0.012698715
-0.01462781
-0.015410495
-0.015550844
-0.015630118
-0.015935442
-0.016289155
-0.016281234
-0.015463328
-0.013593222
-0.010745909
-0.007168258
-0.003008223
0.001769954
0.00710659
0.01261398
0.017652357
0.021608988
0.024230683
0.025479815
0.025327957
0.023817024
0.021353666
0.018538842
0.01571299
0.012834518
0.009623745
0.005712772
0.001014618
-0.004079
-0.008894324
-0.012793087
-0.015469646
-0.016795693
-0.016693294
-0.015363444
-0.013509503
-0.012040374
-0.011369669
-0.011098442
-0.010307885
-0.008211191
-0.004634984
-0.00022599
0.004068293
0.007451368
0.009522256
0.010232892
0.009909261
0.009014434
0.007990284
0.007064466
0.006300141
0.005554764
0.004480832
0.002428407
-0.00118891
-0.006530148
-0.012957577
-0.019175015
-0.023663552
-0.025413757
-0.024278375
-0.020727917
-0.015425327
-0.009299905
-0.003594731
0.000515737
0.002549695
0.002906567
0.002666441
0.002914652
0.004307291
0.006846392
0.010000476
0.012902765
0.01465784
0.014693329
0.012902709
0.009684337
0.005778238
0.002106753
-0.000404781
-0.001189341
-0.000282148
0.001598826
0.003413853
0.004159873
0.003230146
0.000689548
-0.002642515
-0.005715289
-0.008017903
-0.009898931
-0.012159474
-0.015180917
-0.01844072
-0.020884327
-0.021585544
-0.020178239
-0.017008471
-0.012879052
-0.008478301
-0.004088095
9.70451E-05
0.003784589
0.00677311
0.009190007
0.011348579
0.013437511
0.015402794
0.017235915
0.019034457
0.020804788
0.022309192
0.023025341
0.022420688
0.020259333
0.016783706
0.012748766
0.00908729
0.006458958
0.005154535
0.005210364
0.006163163
0.006805874
0.005714224
0.002340033
-0.00257705
-0.007562863
-0.011101333
-0.012162902
-0.010678465
-0.007439113
-0.003539867
0.000232626
0.003504152
0.006114769
0.008119717
0.009902631
0.012042094
0.01485344
0.017969412
0.020605504
0.022037911
0.021709568
0.019276182
0.014876447
0.009410701
0.004242305
0.000406328
-0.001873697
-0.003133532
-0.004175134
-0.005394662
-0.006741909
-0.007863534
-0.008304336
-0.007598996
-0.005633233
-0.002749196
0.0004301
0.003381526
0.005860996
0.007643103
0.008323283
0.007593429
0.005631039
0.003043656
0.000709461
-0.00055653
-0.000269085
0.001363626
0.003501962
0.005080717
0.005471686
0.004647676
0.002968181
0.000802278
-0.001585446
-0.004037832
-0.006373901
-0.008310384
-0.009570325
-0.010140719
-0.010323249
-0.010599666
-0.011306717
-0.01234484
-0.013247537
-0.01340914
-0.012340829
-0.009953267
-0.006924974
-0.004298783
-0.002600071
-0.001623132
-0.000947394
-0.000355375
0.00026175
0.00108742
0.002246678
0.00353724
0.004254463
0.003661052
0.001552691
-0.001437332
-0.004262381
-0.006209625
-0.007218416
-0.007579302
-0.00739538
-0.006672804
-0.005623011
-0.004659345
-0.004073371
-0.003906148
-0.004209116
-0.005146712
-0.006718027
-0.008647552
-0.010599291
-0.012361487
-0.013826817
-0.014869972
-0.015251413
-0.014906586
-0.014006459
-0.012670828
-0.010565679
-0.007231472
-0.002669547
0.002404587
0.00689002
0.00993785
0.011281455
0.011135588
0.009921036
0.008252032
0.007004884
0.006943543
0.00823448
0.010289584
0.012145188
0.012869156
0.011948475
0.009355471
0.005579979
0.001432681
-0.002219912
-0.004930732
-0.006788958
-0.008189626
-0.009222931
-0.009682416
-0.009214153
-0.007515924
-0.004511612
-0.000455474
0.004001803
0.00808947
0.011307735
0.0135398
0.014829345
0.015357454
0.015682905
0.016565476
0.018248932
0.020130495
0.021287342
0.021067983
0.019292993
0.016250246
0.012603168
0.009226568
0.006929842
0.006094913
0.006438242
0.007278311
0.008029951
0.00840256
0.008523747
0.008828428
0.009544365
0.010356706
0.010667597
0.01019109
0.009144403
0.008003614
0.007131857
0.006705507
0.006703045
0.007009976
0.007411115
0.007556551
0.007106274
0.005886691
0.004231016
0.002902878
0.002754124
0.004103618
0.006592885
0.009369919
0.011379414
0.011883701
0.010824488
0.008847751
0.006905754
0.005631197
0.005092972
0.004825921
0.004232831
0.003023688
0.001462437
4.01447E-05
-0.000976085
-0.001632393
-0.002146424
-0.002742995
-0.003491906
-0.004181613
-0.004384911
-0.003584718
-0.001406232
0.001931188
0.005440057
0.008023265
0.00914125
0.008839992
0.007359887
0.004969164
0.002027264
-0.000984756
-0.003591729
-0.005511991
-0.006691854
-0.007294687
-0.007737257
-0.008549812
-0.009992124
-0.011859073
-0.013686089
-0.015001859
-0.015553839
-0.015416487
-0.014895233
-0.014267619
-0.013559339
-0.012604348
-0.011342213
-0.009944544
-0.008724213
-0.007966417
-0.007730143
-0.007726662
-0.007406295
-0.006196238
-0.003757929
-0.00042051
0.002895871
0.005299116
0.006425772
0.006243348
0.004876456
0.002593701
-6.8246E-05
-0.002506607
-0.004130539
-0.004707464
-0.004469051
-0.004041844
-0.004091358
-0.004854347
-0.006003594
-0.006903667
-0.007007457
-0.006086561
-0.004343635
-0.002530158
-0.001569062
-0.001864643
-0.002958916
-0.004010473
-0.004285874
-0.003497246
-0.001791951
0.000487484
0.00325868
0.006619273
0.010531794
0.014667795
0.018551626
0.021586718
0.023193095
0.023179768
0.021926838
0.020096288
0.018196097
0.016338407
0.014221749
0.011400608
0.007573088
0.002860803
-0.002094124
-0.006386535
-0.009292303
-0.010642012
-0.010730279
-0.00999839
-0.008729455
-0.007107074
-0.005459696
-0.00425446
-0.003808465
-0.003851769
-0.003611374
-0.002267821
0.000454507
0.004043667
0.007358442
0.009136267
0.00853429
0.005568517
0.001293663
-0.002687911
-0.005202871
-0.005904302
-0.005273581
-0.004214636
-0.003412571
-0.003002118
-0.002767558
-0.002426477
-0.001823163
-0.000673328
0.00133017
0.004090126
0.00686159
0.008701988
0.008999388
0.007689022
0.005172404
0.002183188
-0.000396057
-0.001894733
-0.002153058
-0.001562644
-0.000586347
0.000474952
0.001634475
0.002939648
0.004345562
0.005731992
0.007065857
0.008339183
0.009455671
0.010194465
0.010248314
0.009434902
0.007826224
0.005587897
0.002789346
-0.000358368
-0.003224364
-0.004931104
-0.005052881
-0.004188029
-0.003539752
-0.003932166
-0.005170644
-0.006434976
-0.007110874
-0.007094816
-0.006587639
-0.005859819
-0.005053581
-0.004040242
-0.002638664
-0.000948035
0.000669636
0.001733239
0.001941303
0.00121466
-0.000331122
-0.002391469
-0.004631509
-0.006851262
-0.009024285
-0.011218611
-0.013453029
-0.015674655
-0.017792544
-0.019703602
-0.021258592
-0.022271237
-0.022502961
-0.021629705
-0.019413485
-0.015897818
-0.011690302
-0.007860267
-0.005477147
-0.004962049
-0.00586737
-0.007236617
-0.008037556
-0.007435419
-0.004909269
-0.000653577
0.004250125
0.008036322
0.009270196
0.007607829
0.004042917
0.000320579
-0.001866896
-0.00166349
0.000612413
0.003815367
0.006735212
0.008695567
0.009601046
0.009706122
0.009392502
0.00898842
0.008600878
0.008029413
0.006873905
0.004941973
0.002375145
-0.000419177
-0.003056287
-0.00526255
-0.007027368
-0.008660455
-0.010537951
-0.012802884
-0.015237661
-0.017343883
-0.018550887
-0.018376172
-0.016633941
-0.013615495
-0.009949198
-0.00614935
-0.002374392
0.001306141
0.004584035
0.007092357
0.00872223
0.009854668
0.010965427
0.012222263
0.013308024
0.013643536
0.012660547
0.010166623
0.006411741
0.002141064
-0.001683725
-0.004292142
-0.005501016
-0.005840168
-0.006136231
-0.007001137
-0.00849125
-0.010036658
-0.010747029
-0.010058017
-0.008156703
-0.005783538
-0.003657888
-0.002197109
-0.001308331
-0.000750839
-0.000474154
-0.000670282
-0.001468974
-0.002716283
-0.004156721
-0.005561402
-0.006727883
-0.007543755
-0.008053982
-0.008408015
-0.008631387
-0.008558214
-0.007872948
-0.006084417
-0.002837196
0.001507349
0.005780113
0.008711573
0.009914507
0.010152332
0.010607856
0.011993696
0.014120686
0.016097904
0.01705884
0.016636451
0.015131084
0.013164199
0.011287186
0.009555662
0.007602478
0.005147843
0.002208511
-0.001044387
-0.004354453
-0.00730877
-0.009259276
-0.009457703
-0.00758283
-0.004166833
-0.000335673
0.002713602
0.004195203
0.003984516
0.002772535
0.001798003
0.002253419
0.004366116
0.006979085
0.008253533
0.007221406
0.004506787
0.001654441
-0.000135052
-0.000592822
-8.22177E-05
0.000815662
0.001645132
0.001997025
0.001456713
-0.000204582
-0.002831361
-0.005982393
-0.009240695
-0.012229378
-0.014460533
-0.015391441
-0.014896149
-0.013367069
-0.011574417
-0.010125254
-0.009096926
-0.007915615
-0.005850235
-0.002553711
0.0015096
0.005319295
0.007897845
0.008849732
0.008473269
0.007317225
0.005819245
0.004116573
0.002233191
0.000319242
-0.001346818
-0.002637326
-0.003690437
-0.004732895
-0.005895737
-0.007092409
-0.007971766
-0.008071435
-0.006995896
-0.004553092
-0.000893543
0.003307655
0.006991773
0.009208207
0.009607954
0.008536485
0.006635493
0.004444166
0.002233889
0.000300298
-0.000994545
-0.001320691
-0.000724817
0.000176434
0.000611778
0.000250196
-0.000673645
-0.001895423
-0.003339825
-0.004936728
-0.006335845
-0.006912075
-0.006224989
-0.004294982
-0.001546317
0.001375564
0.003804773
0.00528525
0.005752387
0.005503533
0.005219137
0.00570319
0.007438408
0.010372707
0.013879863
0.016873632
0.018071216
0.016631206
0.012687906
0.007296565
0.001870485
-0.002267872
-0.004151308
-0.003637333
-0.001532559
0.000868386
0.002675651
0.003848556
0.004871582
0.006110219
0.007264281
0.007635711
0.006946644
0.005701529
0.004605866
0.003794758
0.00298424
0.002058904
0.001261232
0.000874654
0.001078703
0.001876269
0.002969363
0.003780686
0.003861726
0.003238767
0.00241101
0.001926902
0.002118265
0.00308878
0.004642483
0.006376951
0.007851112
0.008722549
0.008791602
0.007867175
0.00574934
0.002475781
-0.001494874
-0.005442726
-0.008683046
-0.01076229
-0.011393708
-0.010295957
-0.007237634
-0.002567047
0.002734583
0.007593429
0.011331506
0.013672019
0.014526862
0.013950311
0.011877865
0.008213122
0.003287849
-0.001970422
-0.006530901
-0.009815485
-0.011557339
-0.011631957
-0.010207148
-0.007691386
-0.004558659
-0.001230074
0.001853781
0.00424991
0.00582995
0.006907951
0.007796248
0.008326389
0.0080512
0.006727076
0.00451064
0.001637416
-0.001607827
-0.004751473
-0.007094875
-0.008115278
-0.007677525
-0.005958901
-0.003214573
0.000265926
0.004066523
0.007619552
0.010287121
0.011457619
0.010722251
0.008271793
0.004968419
0.001809249
-0.000674827
-0.002567097
-0.00411909
-0.005485501
-0.006630252
-0.007332325
-0.007246839
-0.006156472
-0.004031996
-0.000920304
0.003119617
0.007720832
0.012049374
0.015116474
0.016238741
0.015381703
0.013199312
0.01057751
0.008133529
0.005976511
0.003970389
0.001861653
-0.000539347
-0.003232021
-0.005936096
-0.008232074
-0.009669944
-0.009853492
-0.008818152
-0.007075118
-0.005244298
-0.003457371
-0.00149059
0.000633561
0.002261989
0.002612595
0.001367211
-0.001100432
-0.003829022
-0.005559849
-0.005323521
-0.003127051
6.96959E-05
0.003000836
0.004847657
0.005379456
0.004662393
0.002869417
0.000423776
-0.001962287
-0.003637872
-0.004368421
-0.004111699
-0.002881678
-0.000932081
0.001020941
0.002271676
0.002703753
0.002895759
0.003640549
0.005274653
0.007324028
0.00882688
0.008985483
0.007691762
0.00546264
0.002860641
0.000106571
-0.002867819
-0.006069543
-0.009184176
-0.011504293
-0.012103593
-0.010501501
-0.00724882
-0.003686158
-0.001080147
5.07936E-05
7.60608E-05
-0.000177927
-5.86111E-05
0.000605672
0.001662047
0.00285861
0.003764407
0.003820876
0.002730348
0.000626483
-0.002141396
-0.005172148
-0.007967644
-0.009767252
-0.009943411
-0.008637969
-0.006802816
-0.005662672
-0.005958524
-0.007829276
-0.010858373
-0.014367776
-0.017565912
-0.019700286
-0.020049503
-0.018170456
-0.014249478
-0.009205375
-0.00439428
-0.001039198
0.000318273
-1.73996E-05
-0.001030683
-0.001570511
-0.001121678
-1.18823E-05
0.000871436
0.000593571
-0.001280124
-0.004417561
-0.007946555
-0.010918696
-0.012762734
-0.013341103
-0.012545837
-0.010212606
-0.006515107
-0.00228297
0.001349385
0.00336193
0.003070898
0.000452147
-0.003468618
-0.007101081
-0.00922657
-0.009631669
-0.00888233
-0.007735759
-0.006776054
-0.006525436
-0.007462014
-0.009654147
-0.012296878
-0.014074811
-0.014013148
-0.01217275
-0.009507325
-0.007305291
-0.006485564
-0.007287734
-0.009343957
-0.011747202
-0.013385692
-0.013470158
-0.012048669
-0.009876021
-0.007750854
-0.006027147
-0.004774968
-0.004128564
-0.004322978
-0.005278614
-0.00642893
-0.006867806
-0.005939363
-0.003651201
-0.000676542
0.00196528
0.00328603
0.002789666
0.000610809
-0.002594501
-0.006006215
-0.008639793
-0.009588951
-0.008535039
-0.006182323
-0.0039577
-0.003300218
-0.004942512
-0.008585361
-0.012838482
-0.015774545
-0.015912646
-0.012963251
-0.007905335
-0.002529357
0.001476251
0.003237321
0.003070634
0.002066501
0.001233444
0.000890383
0.0009134
0.001240455
0.002006012
0.003316056
0.004952407
0.006296121
0.006466447
0.004837162
0.00153759
-0.002358445
-0.005312868
-0.006091752
-0.004420179
-0.000986946
0.002833615
0.005631683
0.006472447
0.005343915
0.003017213
0.00059384
-0.00111001
-0.001843343
-0.00181358
-0.001450285
-0.001125638
-0.001078373
-0.001360414
-0.001866683
-0.002350362
-0.002457953
-0.001674624
0.000399106
0.003749906
0.00783056
0.011732162
0.014610737
0.015975701
0.015776844
0.014107574
0.01122429
0.007899506
0.005275779
0.004086707
0.004100891
0.00423064
0.003384413
0.001038172
-0.002544939
-0.006630463
-0.010382078
-0.01304595
-0.01422228
-0.013989541
-0.012725799
-0.010773207
-0.008263976
-0.005352696
-0.002240577
0.000970302
0.004392402
0.008125393
0.011881829
0.01491328
0.016382675
0.016003908
0.01434534
0.012363893
0.010972378
0.010712715
0.011614127
0.013091127
0.014337848
0.014731387
0.013841055
0.011475011
0.0079101
0.004086275
0.001119381
-0.000340701
-0.00041141
0.000200201
0.000554448
-0.000109194
-0.002010778
-0.004722081
-0.00728099
-0.008780686
-0.008818424
-0.007699688
-0.006119432
-0.004806548
-0.003946511
-0.002988358
-0.001099621
0.002117627
0.006362558
0.010923251
0.015016002
0.017984771
0.019365845
0.019107999
0.017605894
0.01534064
0.012653908
0.0097574
0.007031219
0.00492393
0.003649592
0.003056237
0.002778751
0.00246085
0.001754548
0.000573077
-0.000957398
-0.002637645
-0.004312593
-0.005810415
-0.007003394
-0.007886176
-0.008491201
-0.008596061
-0.007735973
-0.005525801
-0.002109217
0.001837028
0.005366343
0.007990339
0.009911407
0.011649355
0.013459619
0.015191625
0.01641142
0.016613005
0.01540402
0.012780129
0.009296044
0.005841989
0.003275804
0.001821664
0.000894079
-0.000498344
-0.002984559
-0.006392098
-0.009957919
-0.012847307
-0.014510635
-0.014715273
-0.013466732
-0.011045072
-0.007873057
-0.004341762
-0.000843654
0.002220932
0.004546403
0.006363197
0.008270347
0.010650417
0.013090491
0.01464473
0.014608008
0.013086099
0.010928705
0.009187492
0.008433121
0.008534877
0.008899669
0.008883289
0.008152204
0.006898525
0.005715183
0.005285087
0.005831503
0.006930167
0.007682985
0.007312142
0.005380583
0.001992901
-0.002365189
-0.006712788
-0.009709339
-0.010203616
-0.007781633
-0.002987022
0.002880077
0.00818588
0.011720709
0.013251396
0.013320126
0.012634004
0.011616489
0.01030607
0.008680745
0.006945849
0.005452042
0.004524937
0.004282936
0.004482005
0.004511016
0.00368283
0.001847568
-0.000326042
-0.001888523
-0.002401266
-0.002222801
-0.002238377
-0.003271092
-0.005741355
-0.009333727
-0.012942265
-0.015229839
-0.015403163
-0.013795986
-0.011605461
-0.010021033
-0.009478313
-0.009536177
-0.009514713
-0.008886884
-0.007188975
-0.00398238
0.000721554
0.006121781
0.010993206
0.014373822
0.015870894
0.015639867
0.01404532
0.011545668
0.008737105
0.006240986
0.004275598
0.002621744
0.001098285
-0.000214433
-0.001454942
-0.002986323
-0.005167751
-0.007989053
-0.011033889
-0.013665809
-0.015458142
-0.016296337
-0.016118462
-0.014886299
-0.012756365
-0.010374903
-0.008641077
-0.008220723
-0.008939499
-0.009970022
-0.010384115
-0.009625248
-0.007634326
-0.004720902
-0.001243775
0.002524168
0.006351848
0.009938491
0.012950993
0.015243223
0.016872135
0.01799146
0.018636902
0.018975038
0.019285822
0.019673845
0.019812588
0.019036324
0.016797834
0.012933807
0.007699196
0.001511466
-0.004981642
-0.010782525
-0.014847655
-0.016676974
-0.016671621
-0.015804305
-0.014757081
-0.013430976
-0.011266783
-0.008119656
-0.004593231
-0.001514837
0.000658184
0.001948849
0.002817124
0.003976326
0.006079816
0.009200821
0.012755671
0.015917197
0.017858231
0.017987823
0.016187782
0.012956723
0.009184496
0.005561505
0.002489478
0.000117224
-0.001531117
-0.002371934
-0.002328842
-0.001441507
-5.49171E-05
0.001322038
0.002199469
0.002416739
0.002021327
0.001059482
-0.00038465
-0.002024855
-0.003426968
-0.004211528
-0.004040989
-0.002692031
-0.00023863
0.002635554
0.004798566
0.005117484
0.003168369
-0.000454994
-0.004463971
-0.007565006
-0.008939495
-0.008486807
-0.006733229
-0.004556407
-0.002873541
-0.002327558
-0.003180261
-0.00528054
-0.007936868
-0.010050743
-0.010753941
-0.009777109
-0.007358607
-0.004075199
-0.000788311
0.001693945
0.002957797
0.003137385
0.002644072
0.0019936
0.001628807
0.001680728
0.001782751
0.001367533
0.000211381
-0.001274343
-0.002359463
-0.002566723
-0.001827019
-0.000355963
0.001651979
0.003971026
0.006104116
0.007292062
0.006883536
0.004662819
0.000800293
-0.004087562
-0.008994527
-0.012790143
-0.014825918
-0.015195099
-0.014323287
-0.012509383
-0.009888919
-0.00652008
-0.002706156
0.00098112
0.003898396
0.005960133
0.007601621
0.009116248
0.0104401
0.01129724
0.011466761
0.010784919
0.009085618
0.006385881
0.003257761
0.000674075
-0.000727712
-0.001199825
-0.001495886
-0.002211983
-0.003499653
-0.005176795
-0.006912496
-0.008417438
-0.009629367
-0.010695752
-0.011509003
-0.011614132
-0.010576117
-0.008416422
-0.005671506
-0.003049437
-0.001037159
0.000274652
0.000908102
0.000804847
3.32943E-05
-0.001075859
-0.002139621
-0.002902984
-0.003155691
-0.002580426
-0.000800299
0.002174306
0.005579168
0.008254444
0.009455452
0.009012187
0.006990594
0.003639794
-0.000444072
-0.004302371
-0.007067789
-0.008464227
-0.008987783
-0.009420394
-0.010292791
-0.011591807
-0.012770493
-0.012967422
-0.011562795
-0.008708202
-0.00534809
-0.002748289
-0.001758075
-0.002520313
-0.004427943
-0.006616326
-0.008250482
-0.008772272
-0.008023042
-0.006333861
-0.004415313
-0.003049173
-0.002582034
-0.002732608
-0.002834203
-0.002227033
-0.00046671
0.002315194
0.005276203
0.007344149
0.007790464
0.006393596
0.003373117
-0.000655079
-0.004766617
-0.007956402
-0.009402031
-0.008741441
-0.006271017
-0.002847206
0.0005902
0.003425203
0.005239266
0.005799169
0.005165024
0.003857175
0.002626192
0.00215295
0.00280476
0.004470443
0.006246127
0.006668301
0.004685677
0.000562951
-0.004236155
-0.007957741
-0.009641141
-0.009419587
-0.008189138
-0.007001727
-0.006681309
-0.007567627
-0.009543401
-0.011980103
-0.013941691
-0.014549126
-0.013363052
-0.010285887
-0.005544857
0.000145063
0.005517883
0.009136001
0.010200512
0.009050676
0.006873371
0.004909536
0.003786518
0.003550994
0.003941373
0.004617056
0.005237337
0.005311686
0.004441375
0.002698023
0.000766414
-0.000448723
-0.000403007
0.000855117
0.002628179
0.003813235
0.003596017
0.001937129
-0.000495399
-0.003001635
-0.005256824
-0.007389863
-0.009493139
-0.01136769
-0.01258877
-0.012865295
-0.012170447
-0.010749278
-0.009030815
-0.007420264
-0.006070342
-0.004769879
-0.002990395
-0.000370199
0.002906411
0.006229698
0.009088522
0.011152294
0.012225744
0.012195554
0.011181733
0.009460915
0.007529624
0.006106582
0.00588685
0.006921225
0.008475892
0.00952504
0.00926607
0.007276165
0.003460635
-0.001710277
-0.007215096
-0.011708395
-0.014195893
-0.014537507
-0.013442001
-0.011917631
-0.010727545
-0.010174229
-0.010100524
-0.009907825
-0.008922429
-0.006773976
-0.00354629
0.000379188
0.004555605
0.008368513
0.011068145
0.012111514
0.011548667
0.009880414
0.007804437
0.005975761
0.004864037
0.004529166
0.004389189
0.003447149
0.000924855
-0.003169877
-0.008012877
-0.012584329
-0.015990743
-0.017773064
-0.017951634
-0.016894724
-0.014976709
-0.012367433
-0.009077976
-0.005362757
-0.001967367
4.8606E-05
-3.70913E-05
-0.002162153
-0.005479605
-0.008941102
-0.011753786
-0.01342263
-0.013729989
-0.012691653
-0.010514937
-0.007563402
-0.00420741
-0.00078392
0.002472028
0.005280482
0.0072668
0.008111312
0.007935366
0.007392432
0.007224622
0.007617624
0.008112812
0.008101142
0.007459716
0.006570669
0.005842314
0.005286265
0.004501492
0.003059876
0.000722844
-0.002294476
-0.005362701
-0.007786397
-0.009196701
-0.009635525
-0.009323405
-0.008565021
-0.007573361
-0.006482673
-0.005329303
-0.004217792
-0.003384574
-0.00312036
-0.003455713
-0.004058867
-0.004479972
-0.004421519
-0.003825163
-0.002651561
-0.000907779
0.001278894
0.003367557
0.004617382
0.004555824
0.003384309
0.001855228
0.000801582
0.000823688
0.002184263
0.00470768
0.007735118
0.010319986
0.011523135
0.010774439
0.007988521
0.003743
-0.000881338
-0.004865
-0.007743845
-0.00947355
-0.010004869
-0.009126849
-0.006858706
-0.003835228
-0.000922286
0.00122997
0.002333237
0.002488093
0.00216639
0.002124958
0.002971342
0.004812598
0.007135071
0.009211903
0.010585431
0.011240612
0.011223482
0.01048367
0.009051903
0.007322574
0.006008569
0.005530993
0.005664493
0.0058459
0.005506425
0.004267412
0.001956768
-0.001244046
-0.004772023
-0.007970696
-0.010417353
-0.012133138
-0.013416739
-0.014364612
-0.014617425
-0.013490822
-0.010668131
-0.006548938
-0.001944406
0.002286982
0.005627022
0.008152313
0.010322874
0.012389698
0.014173198
0.015313399
0.01554191
0.014694883
0.012720287
0.00957102
0.005303017
0.000210041
-0.005113318
-0.00993223
-0.013651997
-0.016008727
-0.017144109
-0.017541822
-0.017829
-0.018279385
-0.018678704
-0.01859884
-0.017772261
-0.016032601
-0.013084921
-0.008625343
-0.002728645
0.004061543
0.010614709
0.01567953
0.018514267
0.019213237
0.018509185
0.017220392
0.01587716
0.01448693
0.012566291
0.009839573
0.006656047
0.003558755
0.000796067
-0.001570353
-0.003490778
-0.004941388
-0.005989413
-0.006513346
-0.006174567
-0.004798254
-0.002818679
-0.000953387
0.000371754
0.00126546
0.002031393
0.002939763
0.004020279
0.005099134
0.005898359
0.006035817
0.00522219
0.003499123
0.001290184
-0.000816784
-0.002398748
-0.003302299
-0.003514697
-0.003125121
-0.002418607
-0.001947349
-0.002250748
-0.003445656
-0.005141532
-0.00658181
-0.007040759
-0.00612864
-0.00380911
-0.00046286
0.002946018
0.005192642
0.005612677
0.00459147
0.003202794
0.002359729
0.002278529
0.00252872
0.002385211
0.001315935
-0.000754851
-0.00333715
-0.005627186
-0.006978286
-0.007113283
-0.006165087
-0.004506414
-0.002468122
-0.000223051
0.002004944
0.003689469
0.004129308
0.003093382
0.00118345
-0.000451989
-0.000848362
0.00034403
0.002867233
0.005895204
0.008361345
0.009452564
0.00895716
0.007052579
0.004016898
0.000186328
-0.003890523
-0.007434878
-0.0095935
-0.009956955
-0.008840362
-0.007080737
-0.005556529
-0.004713893
-0.004358789
-0.003974136
-0.003296952
-0.002421286
-0.001404199
-6.31624E-05
0.001889913
0.004487251
0.007378565
0.009886351
0.011272191
0.011115675
0.009674916
0.007822795
0.00667992
0.007005746
0.008656711
0.010498985
0.011049521
0.009322387
0.005432346
0.000487055
-0.003973166
-0.006816735
-0.007720823
-0.007072065
-0.005578046
-0.003953687
-0.002720403
-0.002075766
-0.002004199
-0.002345492
-0.002708679
-0.00261677
-0.001640633
0.000399695
0.003248401
0.006218885
0.008661689
0.0102777
0.011102834
0.01124886
0.010774334
0.009551059
0.007359193
0.004005128
-0.000424423
-0.005335511
-0.00980039
-0.013168427
-0.015263728
-0.016219417
-0.01603057
-0.014546452
-0.011694586
-0.007846564
-0.003725389
1.75575E-05
0.003047296
0.005193608
0.0063079
0.006400932
0.005883156
0.005418373
0.005559794
0.006312452
0.007190257
0.007647814
0.007475721
0.00686914
0.006023397
0.004939509
0.003677801
0.002454634
0.001417583
0.000601764
6.06494E-05
-0.000228349
-0.000524949
-0.001352118
-0.003006616
-0.005274383
-0.007412237
-0.008582037
-0.00822024
-0.006113966
-0.002441464
0.002193097
0.006801482
0.010409269
0.012415606
0.012856249
0.012182921
0.01092753
0.009418201
0.007667674
0.005693882
0.003576581
0.001455532
-0.000585651
-0.002442431
-0.004065132
-0.005473024
-0.006671568
-0.007348108
-0.006779373
-0.004387742
-0.000429187
0.004071715
0.007928674
0.01037014
0.011322939
0.011340926
0.011178683
0.011292484
0.011483578
0.011075908
0.009402889
0.00645767
0.002951586
-0.000324808
-0.003002171
-0.005060214
-0.00648058
-0.007284303
-0.007552211
-0.007320757
-0.006473677
-0.004923025
-0.002864605
-0.000703679
0.001090368
0.002007839
0.001897573
0.001160279
0.000448945
7.60678E-05
-9.98803E-05
-0.000436412
-0.001059052
-0.001809676
-0.00251796
-0.003269066
-0.004139485
-0.004787602
-0.004433888
-0.002548041
0.000665782
0.004332238
0.007326542
0.008764305
0.008281428
0.006254162
0.003772817
0.002219059
0.002331681
0.003538202
0.004360231
0.003590284
0.001004132
-0.002753963
-0.006519819
-0.009000039
-0.009451923
-0.008072453
-0.005773318
-0.003498699
-0.001920907
-0.001218191
-0.001009431
-0.000594106
0.000549788
0.002467375
0.004882183
0.007260324
0.008975306
0.009547466
0.008808994
0.006963991
0.00450165
0.0021173
0.000257149
-0.001198332
-0.002769487
-0.004693284
-0.006703744
-0.008278057
-0.008896305
-0.008249043
-0.006340179
-0.00342017
-3.58307E-06
0.0031429
0.005329839
0.006073609
0.005332244
0.003473803
0.00108581
-0.001486425
-0.004076859
-0.00621846
-0.007003661
-0.005738257
-0.00248841
0.001952756
0.006434336
0.009956586
0.011997289
0.01245822
0.011565962
0.009857188
0.007871353
0.005877272
0.003643172
0.000720272
-0.003015986
-0.007066666
-0.010488445
-0.012510572
-0.012974712
-0.012233774
-0.010647736
-0.008355022
-0.005595331
-0.002966357
-0.001200201
-0.000690027
-0.001215512
-0.002099207
-0.002613878
-0.002299562
-0.001037425
0.00097041
0.003241495
0.005179688
0.00638669
0.006779852
0.006517191
0.005828609
0.005118992
0.004829569
0.005223859
0.006143525
0.007020473
0.007107827
0.005885084
0.003384413
0.000167271
-0.003179942
-0.006139665
-0.008265743
-0.009154308
-0.008718965
-0.007246356
-0.005261485
-0.003265801
-0.001518806
-5.2459E-05
0.001381986
0.003108907
0.005190077
0.00738676
0.009234761
0.010294776
0.010418693
0.009837808
0.008871948
0.007831846
0.006905383
0.006113328
0.005339205
0.004502401
0.003583805
0.002547983
0.00115695
-0.000839108
-0.003369429
-0.006057389
-0.008436278
-0.010211052
-0.011341777
-0.011910994
-0.011935028
-0.01153662
-0.01090317
-0.010192051
-0.009161102
-0.007246138
-0.004051481
0.000169415
0.004490569
0.007929154
0.009944109
0.010557059
0.010452307
0.010646134
0.011876477
0.014095642
0.016434067
0.017848811
0.017580367
0.0153642
0.011448411
0.006569172
0.0016439
-0.002469834
-0.005123646
-0.006013282
-0.005407025
-0.004004914
-0.002571114
-0.001571961
-0.001325197
-0.001961858
-0.003307765
-0.004992344
-0.006618738
-0.007786612
-0.008092311
-0.0072933
-0.005492244
-0.003171646
-0.000915173
0.000849645
0.001988667
0.00273276
0.003667091
0.005466543
0.008541888
0.012793512
0.017359346
0.020763675
0.021552893
0.018953092
0.013232287
0.005722521
-0.00171102
-0.007480323
-0.01089541
-0.012212413
-0.012130514
-0.01128461
-0.010131027
-0.009056506
-0.008518871
-0.008890731
-0.010153404
-0.011762297
-0.012914275
-0.012947784
-0.011520943
-0.008743803
-0.005320687
-0.002252943
-0.000204264
0.000939951
0.002055849
0.004027392
0.006958478
0.00999844
0.011905482
0.011764971
0.00932629
0.005248046
0.000850615
-0.002603225
-0.004489284
-0.004886621
-0.004243803
-0.003109973
-0.001925345
-0.001122853
-0.00104754
-0.001751541
-0.002805776
-0.003564536
-0.003608645
-0.00291214
-0.001768034
-0.00057693
0.000246973
0.000343271
-0.000285145
-0.001012802
-0.000779579
0.001165415
0.00458639
0.00834443
0.011253033
0.012754065
0.012762041
0.011394776
0.008747121
0.005107806
0.001117186
-0.002308929
-0.00424445
-0.004179682
-0.002165799
0.001256353
0.005212555
0.008628607
0.010646988
0.010926512
0.009838609
0.008234588
0.006905326
0.006146994
0.005655285
0.004840482
0.003267187
0.000919664
-0.001806998
-0.004181766
-0.005463226
-0.005268492
-0.003714361
-0.001300517
0.001196616
0.002796031
0.0026082
0.000459319
-0.003091352
-0.0069929
-0.009963221
-0.010964408
-0.009761366
-0.007089409
-0.00405282
-0.001264976
0.001344996
0.004158161
0.007236826
0.010373676
0.013311401
0.015749441
0.017284409
0.017463191
0.016066591
0.013166763
0.009055758
0.004278329
-0.000543206
-0.004933786
-0.00870767
-0.011774128
-0.013955501
-0.015059302
-0.015152387
-0.014631505
-0.013893407
-0.013186141
-0.01259032
-0.011973463
-0.01091045
-0.00888115
-0.005740234
-0.00206891
0.000984326
0.002529517
0.002623672
0.001886591
0.000994601
0.000343862
0.000190398
0.000530462
0.001053752
0.001299659
0.000936845
-8.51416E-06
-0.001242121
-0.002568652
-0.003960272
-0.005412592
-0.006711822
-0.00744237
-0.007287352
-0.006295853
-0.004757513
-0.002955441
-0.001211661
-0.00010101
-0.000256135
-0.001775634
-0.004011926
-0.005828719
-0.006108562
-0.004301884
-0.000828719
0.002895598
0.005219248
0.005297131
0.003571655
0.001185752
-0.000803883
-0.001719692
-0.001242597
0.000480683
0.00269583
0.004466588
0.005383307
0.005534576
0.005115559
0.004252583
0.003232074
0.002383175
0.001906082
0.001693309
0.001328624
0.000236224
-0.001772575
-0.0042779
-0.006507984
-0.007821454
-0.00792289
-0.006784243
-0.004637717
-0.001869036
0.000946321
0.003141824
0.004117906
0.003512236
0.001420095
-0.001301107
-0.003305568
-0.003607357
-0.002322684
-0.000423456
0.000899702
0.000778513
-0.000979991
-0.003830572
-0.006903294
-0.009429762
-0.010863508
-0.010992831
-0.010053521
-0.008567424
-0.007039522
-0.005718666
-0.004571294
-0.003457269
-0.002336446
-0.001202668
-5.86138E-05
0.001198813
0.002877023
0.005252114
0.008155634
0.010880264
0.012603813
0.012772161
0.011433587
0.009189051
0.00694719
0.005407347
0.004808152
0.004856378
0.005037835
0.004802471
0.003676134
0.001467463
-0.001679233
-0.005382727
-0.009012994
-0.011694479
-0.012470581
-0.010992994
-0.007953246
-0.004773845
-0.002674478
-0.002185821
-0.003165437
-0.005001982
-0.00660841
-0.006803572
-0.004884913
-0.001001081
0.00395497
0.008753863
0.012342595
0.014237433
0.014584135
0.013749473
0.011926363
0.009137661
0.005528213
0.001601718
-0.001953775
-0.004660955
-0.006678211
-0.008696697
-0.011198273
-0.013690107
-0.014967765
-0.014094242
-0.011041808
-0.006649944
-0.002186353
0.001217063
0.003141876
0.003997897
0.004407549
0.004598485
0.004609728
0.004778074
0.005695384
0.007547131
0.009825711
0.011648446
0.01234174
0.011672105
0.009854026
0.007212633
0.004129367
0.001135438
-0.001129172
-0.002348487
-0.002596162
-0.002217453
-0.001884296
-0.00237092
-0.004075679
-0.0066591
-0.009238345
-0.010927259
-0.011083238
-0.009539865
-0.006802658
-0.004094999
-0.002799515
-0.003577332
-0.005795533
-0.007925251
-0.008271363
-0.005776636
-0.000273369
0.007414429
0.015623697
0.022358428
0.026080229
0.026354882
0.023787306
0.019446028
0.014463645
0.00973129
0.005887177
0.003115656
0.001048455
-0.001131583
-0.0042353
-0.008521182
-0.013554312
-0.018281742
-0.021210364
-0.02094208
-0.017043635
-0.010577079
-0.003593335
0.001968597
0.005022904
0.00553961
0.004328166
0.002780084
0.002282114
0.003567376
0.006453498
0.009941166
0.012439905
0.012420472
0.009204509
0.003485417
-0.002826015
-0.007521168
-0.009231064
-0.007902123
-0.004558282
-0.000623439
0.002477972
0.003621222
0.002356087
-0.000642069
-0.004011549
-0.006531379
-0.007667136
-0.007440285
-0.006220865
-0.004600091
-0.003238179
-0.002609439
-0.002724202
-0.003080108
-0.00298274
-0.002187956
-0.00105343
-0.000172307
9.68835E-05
-0.000297726
-0.001214661
-0.00234212
-0.003221049
-0.003469096
-0.00272238
-0.00069217
0.002455437
0.005808377
0.008264295
0.00930033
0.009058384
0.008040924
0.006674301
0.005058665
0.003003992
0.000365864
-0.002531608
-0.005052188
-0.006755664
-0.007519027
-0.007345543
-0.006331936
-0.004936836
-0.003975365
-0.004183588
-0.005841563
-0.00837258
-0.01048565
-0.011037523
-0.009842724
-0.007648987
-0.005377421
-0.00357883
-0.002427659
-0.001674254
-0.000624945
0.001489145
0.004941274
0.009115069
0.012705407
0.014394537
0.013569991
0.010509366
0.006087952
0.001667717
-0.001262405
-0.001715624
0.000168509
0.003219499
0.006109102
0.007846405
0.007865888
0.005949959
0.002495957
-0.001305067
-0.003969957
-0.004429387
-0.002477113
0.001129872
0.005081202
0.008094131
0.009298349
0.008424182
0.005804682
0.002291638
-0.001008417
-0.002991897
-0.002867979
-0.000423516
0.003765962
0.008476963
0.012362028
0.014625729
0.015222942
0.014512144
0.012778478
0.01031517
0.007514904
0.004780156
0.002407633
0.00051986
-0.000784136
-0.001563128
-0.002137215
-0.002818144
-0.00355699
-0.003967816
-0.003595368
-0.002272047
-0.000388075
0.001263264
0.001936967
0.001329638
-9.00326E-05
-0.001282584
-0.001335472
-0.000247838
0.00105712
0.001564136
0.001002359
-0.000217275
-0.001438676
-0.002244592
-0.002744595
-0.003249416
-0.003814832
-0.004264574
-0.004630546
-0.005202173
-0.006336219
-0.00810334
-0.010048067
-0.011256729
-0.01090398
-0.008776562
-0.005357193
-0.001537862
0.001842325
0.004186852
0.005216411
0.00514704
0.004704043
0.004814044
0.005951514
0.007664034
0.00888142
0.008781749
0.007331728
0.004904127
0.001826482
-0.001704437
-0.005203507
-0.007914967
-0.009382222
-0.00971233
-0.009380566
-0.008922154
-0.008875586
-0.009636487
-0.011084045
-0.012402439
-0.012301537
-0.009823404
-0.004876935
0.001714448
0.008591403
0.014406576
0.018177407
0.019302725
0.017591434
0.013537706
0.008272588
0.003019459
-0.001341037
-0.004464822
-0.006574414
-0.008252463
-0.010026863
-0.01196918
-0.013539585
-0.013923701
-0.012410946
-0.008880721
-0.003981304
0.00113442
0.005279948
0.007574477
0.007832213
0.006704913
0.005200134
0.004147613
0.004066144
0.005064763
0.006735159
0.00842477
0.009556031
0.009798943
0.008872161
0.006614084
0.003088518
-0.001314373
-0.005910502
-0.009871094
-0.012551995
-0.013708257
-0.013396566
-0.01192171
-0.0098278
-0.007541135
-0.005016697
-0.001860201
0.001987715
0.006084909
0.009761907
0.012502004
0.01392467
0.013931842
0.012727301
0.010827646
0.00867309
0.006339268
0.003686633
0.000607379
-0.002819165
-0.006513347
-0.010520453
-0.014764634
-0.018659169
-0.021301951
-0.021961415
-0.020515087
-0.017479782
-0.013654136
-0.009805687
-0.006636187
-0.004769988
-0.004320032
-0.004690767
-0.004850495
-0.003927993
-0.001546532
0.002226444
0.006979571
0.012137637
0.017081485
0.021005944
0.023035405
0.022472771
0.019153981
0.013622557
0.007101454
0.001115685
-0.003142843
-0.005080236
-0.00496847
-0.003847006
-0.003106126
-0.003846687
-0.0063048
-0.009766188
-0.012899394
-0.014458555
-0.013762956
-0.010857401
-0.006565365
-0.002300148
0.000636342
0.00179126
0.001645288
0.00122884
0.001512271
0.002872472
0.00498774
0.00718726
0.009154629
0.010955258
0.012494723
0.013225274
0.012537439
0.010229472
0.006525602
0.001905332
-0.002916846
-0.007071422
-0.009818211
-0.01098389
-0.010938017
-0.01011481
-0.008761622
-0.00701463
-0.00517996
-0.003568876
-0.002046273
-9.34647E-05
0.002695184
0.006238472
0.009925644
0.012910957
0.014440735
0.014061597
0.011830978
0.008518717
0.005380583
0.003456357
0.002872687
0.003051203
0.003330352
0.003419638
0.003193482
0.002539424
0.001438567
-5.77976E-06
-0.001684579
-0.003583913
-0.005623597
-0.007522449
-0.009140119
-0.010676373
-0.01244253
-0.014267139
-0.015389247
-0.015010323
-0.013075929
-0.010525266
-0.008540288
-0.007473154
-0.006625913
-0.005068516
-0.002236349
0.001881293
0.006703898
0.011286538
0.014545911
0.01582127
0.01513472
0.012991031
0.009936028
0.006323209
0.002504307
-0.000962328
-0.003564057
-0.005286
-0.006601985
-0.00808214
-0.009886033
-0.01192304
-0.014137867
-0.016578798
-0.019089582
-0.021110425
-0.022037263
-0.021641424
-0.019908884
-0.016664552
-0.011742599
-0.005512527
0.001221243
0.007614093
0.013044082
0.017129553
0.019727428
0.020874694
0.020673749
0.019261304
0.01667194
0.012936542
0.008388696
0.003776723
-0.000144524
-0.002916525
-0.004588794
-0.005852858
-0.007649525
-0.010500266
-0.01411544
-0.017516234
-0.019511383
-0.019184379
-0.016400976
-0.01181186
-0.006616754
-0.002188758
0.000516117
0.001380325
0.000978114
0.000336206
0.000501661
0.002169754
0.005377099
0.009794176
0.014905725
0.019924725
0.023634162
0.025000411
0.023742183
0.020504436
0.016394022
0.012333977
0.008764248
0.005739327
0.003254878
0.001114345
-0.001210002
-0.004356861
-0.008409412
-0.012558741
-0.015563213
-0.016390487
-0.014725872
-0.011035812
-0.006515747
-0.00260906
-0.00044289
-0.000439572
-0.002304542
-0.005182154
-0.007810272
-0.008910807
-0.007840835
-0.004974624
-0.001494286
0.001290562
0.002687964
0.002872904
0.00246941
0.002077104
0.001960948
0.001993332
0.001829963
0.001348049
0.000695221
-6.38068E-05
-0.001146464
-0.002706643
-0.004350273
-0.005401669
-0.005445454
-0.004502665
-0.002876485
-0.001128207
0.000185851
0.000877379
0.001021156
0.000760367
0.000234775
-0.000107377
0.000275722
0.001544763
0.00318288
0.004365474
0.004429226
0.003179081
0.001082871
-0.000952905
-0.002203426
-0.002546756
-0.002410635
-0.002352665
-0.00271505
-0.003311245
-0.003605274
-0.003100557
-0.001776273
-0.000182101
0.000964202
0.001201546
0.000607439
-0.000298415
-0.000944177
-0.001053052
-0.000590516
0.000569436
0.002540283
0.005093996
0.007645996
0.009605922
0.010547693
0.010178135
0.008522246
0.005962537
0.003045904
0.000296814
-0.001854208
-0.003260602
-0.003928416
-0.004013044
-0.003771525
-0.003690162
-0.004197018
-0.005239851
-0.006304417
-0.007023835
-0.007384081
-0.007533052
-0.007460577
-0.007092574
-0.006302875
-0.004921851
-0.002798018
-9.72073E-05
0.002612864
0.004532914
0.005154803
0.00463617
0.003697396
0.00313792
0.00351208
0.004962475
0.007181317
0.009191829
0.009855416
0.008659654
0.005997867
0.002612114
-0.001004667
-0.004316819
-0.006441452
-0.006498888
-0.004362799
-0.000870526
0.002490068
0.004203498
0.003442917
0.000410716
-0.003683534
-0.007107772
-0.00841562
-0.007056382
-0.003552277
0.000803244
0.004483775
0.006454087
0.006587317
0.005412537
0.003562555
0.001450982
-0.000531748
-0.002046859
-0.003027438
-0.003665493
-0.004150939
-0.004413013
-0.004122999
-0.003018983
-0.00118174
0.000993425
0.002986864
0.004415582
0.005096941
0.004777379
0.003183476
0.000449801
-0.002708834
-0.005370568
-0.006921597
-0.007193574
-0.006114718
-0.003629361
0.000179209
0.004858519
0.009667367
0.013904323
0.017032446
0.01867838
0.018632348
0.016752554
0.013184432
0.008461337
0.003395232
-0.001246878
-0.004925539
-0.007349718
-0.008617852
-0.009197669
-0.009646395
-0.010195163
-0.010628365
-0.010415964
-0.00907498
-0.00638177
-0.002508055
0.001957573
0.006108509
0.009064915
0.010358259
0.010029438
0.008540235
0.006469237
0.004319765
0.002450888
0.001096629
0.000372501
0.00023761
0.000516171
0.000875077
0.000934387
0.000372986
-0.000913935
-0.002831469
-0.00509897
-0.007301435
-0.008901066
-0.00950347
-0.008956895
-0.007480323
-0.005415638
-0.003108419
-0.000936199
0.000673065
0.001416139
0.001471056
0.001475229
0.002099257
0.003496285
0.005306335
0.006935087
0.007843779
0.00771285
0.006597702
0.004866499
0.003015179
0.001379578
0.000152021
-0.000634626
-0.001002255
-0.001023986
-0.000751743
-0.000200619
0.000677078
0.001943817
0.003471985
0.005040942
0.006400017
0.007359828
0.007782754
0.0076059
0.006967796
0.006285531
0.005880219
0.0055522
0.004673537
0.002602269
-0.000846809
-0.005241621
-0.009698042
-0.013235977
-0.015207683
-0.015516755
-0.014381107
-0.011896018
-0.007897476
-0.002476427
0.003728381
0.009646922
0.014146918
0.016449856
0.016595722
0.015405796
0.013768534
0.012044341
0.010162937
0.008034393
0.005780059
0.003549064
0.001303832
-0.0011538
-0.003859212
-0.006459442
-0.008364825
-0.009080547
-0.008421243
-0.006644059
-0.004528363
-0.002992002
-0.002519563
-0.002847046
-0.003135776
-0.002720666
-0.001532666
-7.9917E-05
0.000962754
0.001144533
0.000503373
-0.000402107
-0.000952107
-0.000834023
5.54532E-05
0.001734681
0.003895661
0.005888563
0.00709107
0.007291479
0.00668779
0.005604436
0.004184231
0.0025095
0.000736064
-0.000697738
-0.001151495
5.51331E-05
0.003200974
0.007592839
0.011641965
0.013833562
0.013554467
0.011172631
0.007664673
0.004151845
0.001765138
0.001231733
0.002423215
0.004175028
0.005108077
0.004543572
0.002597347
-0.00015394
-0.002864653
-0.004457541
-0.004077494
-0.001727616
0.001674569
0.004829508
0.006685482
0.00670427
0.004941163
0.001949698
-0.001336064
-0.003868578
-0.004954552
-0.004621819
-0.003331898
-0.001615682
-9.17401E-05
0.000560123
-8.97621E-05
-0.001812991
-0.00379947
-0.004988863
-0.004712124
-0.003046601
-0.000798693
0.000979025
0.00166718
0.001584318
0.001729004
0.002903622
0.005149925
0.007741002
0.009734439
0.010309759
0.008926061
0.005579812
0.001008789
-0.003692736
-0.007571001
-0.010009416
-0.010791996
-0.010107534
-0.008532902
-0.006686293
-0.005022804
-0.003727641
-0.002856633
-0.002499816
-0.002750487
-0.003480555
-0.004452088
-0.005391557
-0.006066544
-0.006381823
-0.006320585
-0.005925762
-0.005333314
-0.004870351
-0.004816075
-0.005119847
-0.005459804
-0.005541273
-0.005013486
-0.003445435
-0.000786377
0.00243419
0.005454133
0.00784266
0.009672567
0.011145068
0.012199141
0.012627739
0.012253096
0.01090874
0.008683795
0.006122587
0.004202858
0.003541252
0.003853588
0.004260239
0.004044896
0.00323962
0.002320277
0.001638117
0.001345481
0.001459496
0.001948529
0.002641342
0.003242408
0.003521127
0.003361667
0.00268625
0.001621846
0.000557763
5.48147E-05
0.000383263
0.001240086
0.002065809
0.002462718
0.002475886
0.002356357
0.002331735
0.002373433
0.002113716
0.001138114
-0.000652344
-0.002791592
-0.00455352
-0.0055265
-0.005779366
-0.005590894
-0.005119685
-0.004605761
-0.004405886
-0.004823296
-0.005771706
-0.006644588
-0.006623072
-0.005078792
-0.001962661
0.0021591
0.006422925
0.010124172
0.012903078
0.014648519
0.01522416
0.014469096
0.012567194
0.010329458
0.008884419
0.008799578
0.009609298
0.010327965
0.010002996
0.007906464
0.00365104
-0.002556871
-0.009769557
-0.016697366
-0.022442742
-0.026756458
-0.029743482
-0.03139011
-0.031547696
-0.030131611
-0.027157272
-0.022706255
-0.016992246
-0.010536392
-0.004069406
0.0018995
0.007201608
0.011877491
0.015978698
0.019308781
0.021575102
0.022648766
0.022653423
0.021663209
0.019426542
0.015640935
0.010512204
0.004665503
-0.001174348
-0.006377055
-0.010446949
-0.013459667
-0.01620544
-0.019587823
-0.023607082
-0.027186072
-0.028936278
-0.027998308
-0.024391002
-0.019026158
-0.013215266
-0.00805538
-0.003803383
0.00013735
0.004487251
0.009411614
0.014220411
0.017759737
0.019129733
0.018237582
0.015719517
0.012208346
0.008034071
0.00352562
-0.000669478
-0.003855573
-0.005548558
-0.005688
-0.004626754
-0.003102329
-0.001992532
-0.001636943
-0.001582075
-0.00094054
0.000814966
0.003183795
0.004779838
0.004325224
0.001521801
-0.002966148
-0.008060997
-0.012667241
-0.015878385
-0.017123017
-0.016525537
-0.014829182
-0.012882851
-0.011156789
-0.009959583
-0.009607637
-0.010260946
-0.011552521
-0.012707601
-0.012940769
-0.011897936
-0.009812808
-0.007164886
-0.004519104
-0.002360801
-0.000839909
0.000429562
0.001973686
0.003841974
0.005543576
0.006709468
0.007351
0.007584059
0.007374442
0.006567775
0.005133546
0.003333615
0.001648074
0.000605939
0.000529341
0.00130448
0.002215419
0.002286503
0.000957937
-0.001538182
-0.004374471
-0.006944082
-0.009188724
-0.011398038
-0.013570793
-0.01514789
-0.015304675
-0.013559182
-0.010164758
-0.005923359
-0.00179865
0.001581913
0.004068291
0.00594584
0.00765333
0.009375968
0.010871967
0.011541601
0.010888505
0.009053083
0.006701919
0.00453168
0.00275257
0.001133777
-0.000540686
-0.002037168
-0.002873221
-0.002717723
-0.001693678
-0.000212827
0.001291738
0.002521062
0.003233894
0.00316436
0.002158141
0.000417893
-0.001508954
-0.002970481
-0.003571278
-0.003601038
-0.003741227
-0.004383724
-0.005203346
-0.005603897
-0.005293971
-0.004182784
-0.00215691
0.000801635
0.004343369
0.007726071
0.010156402
0.011102027
0.010287331
0.007651667
0.003554045
-0.00112382
-0.005250614
-0.007953564
-0.008966476
-0.008498107
-0.006915607
-0.004897657
-0.00323481
-0.002436867
-0.002254387
-0.001938622
-0.000836798
0.001262893
0.003990681
0.00665616
0.008503141
0.009092695
0.008552221
0.007379796
0.005993956
0.004835665
0.004522527
0.005497593
0.007198659
0.008246682
0.007544393
0.005297447
0.002742557
0.000946267
0.000122314
-6.93662E-05
0.00012339
0.000706685
0.001587219
0.002428408
0.002839874
0.002609968
0.001853615
0.000924475
0.000296271
0.00023889
0.000613426
0.000879354
0.000407665
-0.00131856
-0.004300712
-0.00796192
-0.01143171
-0.013955552
-0.01498136
-0.014334686
-0.01229971
-0.009574761
-0.006770431
-0.004186156
-0.001959608
-0.000376038
0.000174978
-0.000294944
-0.001120827
-0.001382042
-0.00059989
0.001016496
0.002992697
0.004870032
0.006303084
0.006963032
0.006780877
0.005866513
0.004470343
0.002872962
0.001384991
0.000470678
0.000546098
0.001561362
0.002831044
0.003440084
0.002762954
0.000833965
-0.001850946
-0.004710678
-0.007309997
-0.009244766
-0.010209019
-0.010232037
-0.009640875
-0.00863123
-0.006960407
-0.004492873
-0.001487596
0.001696678
0.004992559
0.008281106
0.011237564
0.013471234
0.014802581
0.015327155
0.015243705
0.014629096
0.013400415
0.011485772
0.008969421
0.006225576
0.003521662
0.00090564
-0.00163571
-0.004094146
-0.006583359
-0.009495229
-0.013102587
-0.017059268
-0.020381535
-0.022134789
-0.021918695
-0.019856422
-0.016271332
-0.01159834
-0.006337129
-0.001038287
0.003771791
0.007820542
0.011096992
0.013704931
0.015809012
0.017536255
0.018893994
0.019608487
0.019166721
0.017062
0.013061693
0.007479153
0.001322738
-0.003960475
-0.007060068
-0.007423739
-0.005591104
-0.002849725
-0.000678793
-0.000120819
-0.001300791
-0.003464981
-0.00531025
-0.005574729
-0.003599704
0.000528751
0.006204112
0.01257282
0.018556929
0.022909398
0.024598474
0.02325749
0.019417391
0.014177266
0.008582946
0.003302514
-0.001351427
-0.00535088
-0.008914935
-0.01212565
-0.014676578
-0.01613136
-0.016074671
-0.014188717
-0.010468627
-0.005581735
-0.000809554
0.002409137
0.003173034
0.001630355
-0.001038711
-0.003094347
-0.00298911
-0.000257093
0.004402145
0.009629956
0.014234541
0.017639991
0.019805733
0.020785777
0.020378162
0.018111842
0.01371286
0.007792022
0.001811659
-0.002648937
-0.004973018
-0.005770854
-0.006285045
-0.007641766
-0.010313562
-0.013991685
-0.01778864
-0.020512572
-0.021186009
-0.019423118
-0.015424256
-0.009792521
-0.003403579
0.002572075
0.006920049
0.008910435
0.00876136
0.007756854
0.007630366
0.009511821
0.01326911
0.017669058
0.020899365
0.021264319
0.018038294
0.011858112
0.004407657
-0.002243946
-0.006444771
-0.007520684
-0.005771337
-0.002141015
0.002100009
0.005632483
0.007399336
0.007059328
0.005216039
0.003040607
0.001614674
0.001413675
0.00211762
0.002818353
0.002571107
0.001055408
-0.001272523
-0.003598367
-0.005257734
-0.005967836
-0.005839422
-0.005470079
-0.005753136
-0.00717286
-0.00924584
-0.011027037
-0.011912497
-0.011836486
-0.01088101
-0.009058168
-0.006593687
-0.004001221
-0.001659587
0.000355046
0.002187844
0.00376205
0.004642802
0.004403963
0.003133264
0.001388788
-0.000115616
-0.00073547
-0.000288672
0.000711176
0.001363145
0.000960933
-0.000471585
-0.002262793
-0.003507373
-0.003704409
-0.002916798
-0.001608519
-0.000334124
0.000442782
0.000560919
0.000291032
0.000135856
0.000545132
0.001746302
0.003625295
0.005794089
0.007744326
0.008989546
0.009200177
0.008388477
0.006974
0.005534793
0.004279188
0.00285315
0.000972606
-0.001063705
-0.00264519
-0.003606179
-0.004434633
-0.005802649
-0.007947035
-0.010556954
-0.013048094
-0.014866279
-0.015520178
-0.014456952
-0.011291574
-0.006337023
-0.000536139
0.005188254
0.010235839
0.014245409
0.01684714
0.017884888
0.017548733
0.01621899
0.014183104
0.011541603
0.008394368
0.00499689
0.001773754
-0.000929785
-0.003020106
-0.004547527
-0.00538283
-0.005339578
-0.004599982
-0.003837155
-0.003611642
-0.003949404
-0.00448522
-0.004791613
-0.004498279
-0.003332438
-0.001337074
0.000956119
0.00281354
0.003567855
0.002837945
0.000779311
-0.001867006
-0.003982805
-0.004597679
-0.003204342
-0.00010887
0.003786577
0.007361657
0.009580015
0.009684766
0.007486849
0.003511965
-0.001263644
-0.005610009
-0.008334047
-0.008565232
-0.006074839
-0.001448519
0.004044258
0.008967282
0.012166169
0.013007147
0.01146843
0.008087977
0.003924355
0.000211814
-0.002145132
-0.002998958
-0.002812468
-0.002257278
-0.00206945
-0.002933875
-0.005057438
-0.007765097
-0.009763348
-0.009940683
-0.008069234
-0.004660355
-0.000633068
0.003071068
0.005676755
0.006755556
0.006283329
0.004738509
0.002882424
0.00139108
0.000590569
0.000465207
0.000910293
0.001743244
0.002694973
0.003293578
0.003117793
0.002229443
0.001037535
-0.000150038
-0.001156365
-0.0018533
-0.002269695
-0.002614575
-0.002982419
-0.003207129
-0.003114257
-0.002728213
-0.002097279
-0.001085493
0.000503913
0.002623568
0.004714425
0.006019865
0.006295588
0.005988925
0.005434535
0.004381104
0.002338903
-0.000698865
-0.004173475
-0.007355875
-0.009651316
-0.010570069
-0.010021406
-0.008584714
-0.007181048
-0.006325028
-0.005690025
-0.004621232
-0.002645674
0.000244945
0.003674751
0.006925507
0.009031726
0.009191293
0.00716483
0.003567695
-0.000215129
-0.002610989
-0.002945592
-0.001748117
-0.000226208
0.000643194
0.000535336
-0.000243068
-0.00118955
-0.001929468
-0.002266321
-0.002107933
-0.001383968
-0.000182855
0.001110059
0.002036414
0.002482785
0.002642459
0.002715258
0.002655468
0.002296991
0.001534646
0.000501287
-0.000607171
-0.001734845
-0.002887515
-0.003942604
-0.004454382
-0.00392076
-0.002310796
-0.000284011
0.001118743
0.001168791
-0.000196925
-0.002421604
-0.00469189
-0.006458691
-0.007436596
-0.007535946
-0.006798438
-0.00538487
-0.003556406
-0.001624311
0.000181083
0.001782644
0.003109926
0.004068989
0.004621719
0.004804677
0.004663147
0.00419606
0.00331595
0.001822732
-0.000460559
-0.003395927
-0.006234729
-0.007931296
-0.007551459
-0.004588737
0.000705076
0.007034386
0.012502216
0.01562932
0.01596542
0.014055059
0.011042449
0.008266702
0.006751485
0.00667007
0.00728045
0.007402493
0.006251801
0.004012403
0.001474587
-0.000640626
-0.002160981
-0.003203545
-0.003831857
-0.004079156
-0.004070645
-0.004030124
-0.004145798
-0.004254888
-0.003896089
-0.00272784
-0.00071342
0.001862775
0.004536819
0.006842912
0.008454533
0.00926848
0.009233419
0.008352776
0.00681422
0.004998978
0.003198243
0.001450232
-0.000369452
-0.002317282
-0.004148154
-0.005406222
-0.005863565
-0.005711438
-0.005482123
-0.00571315
-0.006751699
-0.00850458
-0.01052644
-0.01205429
-0.012408272
-0.011260257
-0.00875868
-0.005349804
-0.001513131
0.002246622
0.005289956
0.007226599
0.008182128
0.008715856
0.009449512
0.010503534
0.011409015
0.011526564
0.010634253
0.008926655
0.006673018
0.003937948
0.000595657
-0.003392128
-0.007631815
-0.011391943
-0.013975096
-0.015007435
-0.014494956
-0.012642831
-0.009926927
-0.006953018
-0.00426693
-0.002289499
-0.00112125
-0.000534155
-3.90736E-05
0.000896061
0.002661148
0.005193771
0.007877342
0.009996621
0.011194041
0.011466657
0.011075206
0.010416491
0.009771534
0.009118977
0.008116613
0.006503281
0.004290809
0.001522179
-0.001987278
-0.006484595
-0.01179238
-0.017197424
-0.021667923
-0.024133958
-0.023884356
-0.020874154
-0.015732681
-0.009553782
-0.003468022
0.001691542
0.005558029
0.008291863
0.010333955
0.012058947
0.01359793
0.014718593
0.015106404
0.014675291
0.013670464
0.012220123
0.010111549
0.007044715
0.003116134
-0.001075913
-0.004728289
-0.007269478
-0.008652909
-0.009164155
-0.009305684
-0.009527237
-0.009863982
-0.009917457
-0.009368742
-0.008468882
-0.007678807
-0.006923846
-0.005479712
-0.002736294
0.001015806
0.004726794
0.007338102
0.008317609
0.00776584
0.006204534
0.004449511
0.003380932
0.003708846
0.005484317
0.008000936
0.010268114
0.011532071
0.011555783
0.010562572
0.008960427
0.006876155
0.00417963
0.000802764
-0.002819262
-0.005758378
-0.007068477
-0.006562746
-0.005097097
-0.003912844
-0.003521715
-0.003364985
-0.002546274
-0.000521951
0.002637968
0.006346655
0.009659664
0.011738637
0.012113761
0.010874266
0.008688717
0.006353664
0.004230101
0.002129876
3.68774E-05
-0.001500875
-0.001881191
-0.001037053
0.00049251
0.001816312
0.00211912
0.000961363
-0.001459387
-0.004440843
-0.00707121
-0.00859558
-0.008670626
-0.007329161
-0.004811471
-0.001510559
0.001985141
0.004876777
0.006410248
0.006227878
0.004563959
0.002251066
0.000373463
-0.000101277
0.001008411
0.002889546
0.004483504
0.005607165
0.00684302
0.008676837
0.010741626
0.012237734
0.012615052
0.011900453
0.010440637
0.008601362
0.006684363
0.005061502
0.003835871
0.002398162
-0.000117975
-0.003824148
-0.007747161
-0.010696875
-0.012142398
-0.012124198
-0.010809122
-0.008549865
-0.00598095
-0.003767622
-0.002137
-0.000769253
0.000853555
0.002949445
0.005236751
0.007071639
0.007970268
0.007754657
0.006385998
0.004016632
0.00131111
-0.00065899
-0.001148878
-0.000231086
0.00147555
0.003334581
0.004835242
0.005397662
0.004506956
0.001903407
-0.002073993
-0.006402375
-0.009774426
-0.011161068
-0.010128031
-0.006946058
-0.002777297
0.000735102
0.00213368
0.000901623
-0.002480813
-0.006730884
-0.010253669
-0.011777718
-0.011044544
-0.008870397
-0.006374064
-0.004284491
-0.002860752
-0.002145724
-0.002107611
-0.002622818
-0.003383986
-0.004041793
-0.004565297
-0.005186918
-0.006003755
-0.006783978
-0.007124682
-0.006650476
-0.005131458
-0.002793784
-0.00043759
0.000822029
0.000186489
-0.002267343
-0.005338726
-0.007271782
-0.006864592
-0.004192151
-0.000399263
0.003143434
0.005388719
0.005628576
0.003612924
-0.000117176
-0.004426715
-0.008227899
-0.010746015
-0.011440915
-0.010192909
-0.007579618
-0.004793003
-0.003084442
-0.003097021
-0.004455186
-0.005832996
-0.005701156
-0.003241491
0.001272203
0.006667663
0.011432723
0.01404371
0.01362544
0.010307775
0.005204309
-0.000238095
-0.004795307
-0.007835214
-0.009496991
-0.010489186
-0.01150001
-0.012870006
-0.014588576
-0.016399481
-0.017895856
-0.018764562
-0.018857273
-0.017991245
-0.015941445
-0.01261179
-0.008076684
-0.002545367
0.003454588
0.009017219
0.013213976
0.015483725
0.015841452
0.014757457
0.012908118
0.010969227
0.009497796
0.008671967
0.008003672
0.006505852
0.003539544
-0.000591695
-0.005038802
-0.008863914
-0.011413668
-0.012449168
-0.012130997
-0.01082925
-0.008913108
-0.006863627
-0.00503511
-0.003564428
-0.002281309
-0.000823956
0.001214388
0.003982802
0.006931872
0.0090534
0.009626846
0.008782765
0.007389594
0.006365553
0.005980582
0.005836753
0.005259346
0.003674058
0.000951943
-0.002357642
-0.005384812
-0.007536959
-0.008848609
-0.009873669
-0.011253996
-0.013403788
-0.016237562
-0.01901877
-0.020446255
-0.01936333
-0.015488383
-0.009553035
-0.002810432
0.003565825
0.008823399
0.012809575
0.015818542
0.018183568
0.019856638
0.020413168
0.019344215
0.016501183
0.01230914
0.007579193
0.003289192
0.000249337
-0.001412441
-0.002275206
-0.003293096
-0.005273259
-0.008534667
-0.012816641
-0.017365772
-0.021221126
-0.023521599
-0.023895707
-0.022539093
-0.020055125
-0.017059215
-0.013852457
-0.010526974
-0.007311598
-0.004665386
-0.003219808
-0.003383926
-0.004880839
-0.006624196
-0.007235864
-0.005891618
-0.002727739
0.00164143
0.006604548
0.011587953
0.015768493
0.018332486
0.018951753
0.017899447
0.015638638
0.012539205
0.008979056
0.00524264
0.001477801
-0.002132128
-0.005293438
-0.007744111
-0.009438272
-0.010575475
-0.011410405
-0.012097384
-0.012570572
-0.012847526
-0.013077749
-0.013185714
-0.012702516
-0.01113741
-0.00856753
-0.005631411
-0.003060622
-0.001083887
0.000614234
0.002496492
0.004833631
0.007656268
0.010771598
0.013684324
0.015667536
0.016218982
0.015281385
0.013135555
0.010120966
0.006714981
0.003621492
0.001575332
0.000856292
0.000881131
0.000682435
-0.000445882
-0.002642566
-0.005695806
-0.009156984
-0.01233077
-0.014395616
-0.014677871
-0.012721049
-0.008450583
-0.002419527
0.004182299
0.009968733
0.013817506
0.015335027
0.014717636
0.012363903
0.008668383
0.004175081
-0.000324912
-0.004044842
-0.006541443
-0.008032146
-0.009220094
-0.010671346
-0.012296992
-0.013255036
-0.012512655
-0.009749484
-0.005614016
-0.001389906
0.001784894
0.003483337
0.004118017
0.004501758
0.005192537
0.006121568
0.006944723
0.007397464
0.007457149
0.007295495
0.007225159
0.007559655
0.008252521
0.008821522
0.008645307
0.007414483
0.005304945
0.002781207
0.000253936
-0.00215402
-0.00460544
-0.007469614
-0.010927789
-0.014559609
-0.017464144
-0.018724408
-0.017787401
-0.014808248
-0.010695961
-0.006636345
-0.003418564
-0.001179381
0.000548074
0.002243679
0.003928686
0.005095595
0.005323944
0.004728712
0.003875422
0.003396026
0.003750224
0.005031313
0.006951152
0.008764683
0.009601861
0.00876934
0.006256626
0.00289196
9.92951E-05
-0.001015641
-0.000238898
0.001741477
0.003884685
0.005381381
0.005969761
0.005810998
0.005256877
0.004735356
0.004501173
0.004465954
0.004394068
0.004062088
0.003211688
0.001661034
-0.000584415
-0.003410161
-0.006464365
-0.009114163
-0.010580404
-0.010250029
-0.007835648
-0.00366801
0.001370047
0.006207053
0.010071563
0.012559011
0.01349602
0.012771572
0.010397016
0.006756843
0.002425784
-0.002100706
-0.006433157
-0.00994438
-0.011857791
-0.01188798
-0.010579433
-0.008897636
-0.007685442
-0.007467103
-0.008449665
-0.010381278
-0.012369738
-0.013195621
-0.01183981
-0.008154621
-0.0028349
0.003132349
0.008742941
0.013025182
0.015233588
0.015188678
0.013343515
0.010586556
0.00763711
0.004915854
0.00254906
0.000567133
-0.001111987
-0.002570091
-0.003895553
-0.005191521
-0.00646399
-0.007642946
-0.008668383
-0.009483508
-0.009790759
-0.009217688
-0.007757336
-0.005807203
-0.003860389
-0.002127579
-0.000487855
0.001339056
0.003344323
0.005055934
0.005868168
0.0056547
0.004820949
0.004004969
0.003635627
0.003785399
0.004388231
0.005302061
0.006337452
0.007218469
0.00764985
0.007457201
0.00665337
0.005298254
0.0033736
0.000832946
-0.002283883
-0.005883374
-0.009828173
-0.013772435
-0.017112473
-0.019120146
-0.019369156
-0.017906235
-0.015125403
-0.011457612
-0.00719791
-0.002600553
0.001838522
0.005196707
0.00664678
0.006008031
0.003978786
0.001951201
0.001185646
0.002122763
0.004328172
0.006853571
0.008602225
0.008743218
0.0072606
0.004775134
0.002036801
-0.000557168
-0.002918986
-0.005177389
-0.007563028
-0.010210258
-0.012684056
-0.014006359
-0.01335444
-0.010752869
-0.006872461
-0.002450137
0.001979627
0.005902962
0.008743692
0.01006717
0.009900643
0.008755251
0.007179334
0.005427149
0.003686152
0.002322367
0.001646738
0.001491776
0.001235055
0.00029339
-0.001601449
-0.004391383
-0.007753263
-0.011102404
-0.01372549
-0.015083871
-0.01499662
-0.013683096
-0.011392687
-0.008402667
-0.005094958
-0.001902281
0.000909438
0.003200117
0.004849583
0.005624349
0.005425868
0.004474569
0.003383453
0.00275862
0.002725111
0.002811558
0.002425193
0.001229966
-0.000645975
-0.002765791
-0.004620375
-0.005851037
-0.006301796
-0.005881976
-0.004645426
-0.003052326
-0.001705991
-0.000928604
-0.000683232
-0.000725734
-0.00062114
8.48945E-05
0.001563712
0.003453411
0.005107158
0.006038064
0.006130774
0.005646936
0.005025584
0.004580929
0.004228608
0.003437411
0.001628592
-0.001085815
-0.003908296
-0.006073614
-0.007434084
-0.008315906
-0.008909317
-0.008861942
-0.007471014
-0.004134129
0.000982295
0.006791476
0.011671625
0.01425269
0.014173949
0.01226728
0.009837323
0.007734904
0.006106852
0.004706293
0.003290049
0.001733829
-7.27818E-06
-0.001979092
-0.00391199
-0.005229315
-0.005440162
-0.00452419
-0.002999765
-0.001517092
-0.000583456
-0.000456006
-0.001275895
-0.003012397
-0.005255862
-0.007304646
-0.008758787
-0.009675666
-0.010127173
-0.009821848
-0.008292124
-0.005358254
-0.001245967
0.003409041
0.007829113
0.011367472
0.013369793
0.013168527
0.010600468
0.006593148
0.002966894
0.001343176
0.002145347
0.00440926
0.00662516
0.007720236
0.00739816
0.005833056
0.003291173
0.000253995
-0.002447188
-0.003859525
-0.003612923
-0.002195932
-0.000623388
0.000264211
0.000154317
-0.000543259
-0.000955799
-0.000287393
0.001608036
0.004151634
0.006445256
0.00784255
0.008212964
0.007745771
0.006742656
0.005534476
0.004509522
0.004028519
0.004170689
0.004752644
0.005429452
0.005829252
0.005701962
0.004894225
0.003208468
0.000448083
-0.003177047
-0.006979088
-0.010104053
-0.012014575
-0.012700645
-0.012636412
-0.012396447
-0.012305878
-0.012200857
-0.011608837
-0.010359172
-0.008787803
-0.007104989
-0.004804996
-0.001214337
0.003644186
0.008995274
0.013908983
0.017638652
0.019606073
0.019565552
0.017661989
0.014512777
0.011303561
0.009109396
0.008182934
0.007780457
0.006879473
0.004879184
0.001820112
-0.00207148
-0.006523564
-0.011061773
-0.015056513
-0.01805938
-0.020028194
-0.021130551
-0.02158522
-0.021504716
-0.020825286
-0.019124915
-0.015710577
-0.0101245
-0.00279962
0.005128521
0.012349021
0.017947621
0.021586347
0.023449066
0.023856412
0.023086624
0.0214469
0.019451055
0.017525707
0.015598378
0.013118481
0.00957359
0.004816236
-0.001164286
-0.008102477
-0.015168814
-0.021116416
-0.024874135
-0.025882977
-0.024037814
-0.01981724
-0.014422852
-0.009472103
-0.006193033
-0.004930254
-0.005097795
-0.005557705
-0.005019051
-0.002481234
0.002338213
0.008942496
0.016291299
0.02333114
0.029366956
0.033900939
0.036472533
0.036551488
0.033998257
0.029234426
0.023166545
0.016705715
0.010610909
0.005340971
0.000937062
-0.003028398
-0.007126555
-0.011514352
-0.015798091
-0.019489597
-0.022293878
-0.02419589
-0.02531163
-0.025854672
-0.025921904
-0.025265009
-0.023448108
-0.020132743
-0.015191947
-0.008815209
-0.001601347
0.005510384
0.011408368
0.015226896
0.01667697
0.016383423
0.015660849
0.015781127
0.017179546
0.019297435
0.021070281
0.02144974
0.019651519
0.015360927
0.00895202
0.001571633
-0.005358369
-0.01090253
-0.01478561
-0.017146301
-0.018232759
-0.018612112
-0.018877986
-0.019227738
-0.019445865
-0.019291597
-0.018726984
-0.017651071
-0.015860935
-0.013170405
-0.009696814
-0.005687086
-0.001360633
0.003348814
0.0086096
0.014196533
0.019255305
0.022737999
0.024109121
0.023672119
0.022205025
0.020387321
0.018307544
0.015632053
0.012039198
0.007514904
0.002388313
-0.002661785
-0.006740778
-0.009159921
-0.009853429
-0.009575352
-0.009461714
-0.010357615
-0.012291263
-0.014566901
-0.016161287
-0.016265987
-0.014698954
-0.011893282
-0.008758627
-0.006222308
-0.004749378
-0.004083169
-0.003584449
-0.002593271
-0.000472545
0.003152639
0.008169713
0.013957536
0.019555923
0.023835807
0.02575409
0.024807661
0.021259986
0.015860456
0.009637023
0.003715113
-0.000948408
-0.003793476
-0.004771594
-0.004071448
-0.002159749
0.000154534
0.001685062
0.001265832
-0.001495568
-0.005656352
-0.009434519
-0.011250082
-0.01056712
-0.00783061
-0.004042274
-0.000389632
0.002281201
0.003770029
0.004749859
0.00622113
0.008669608
0.011581424
0.013967006
0.015127653
0.014802578
0.013026145
0.010284763
0.007464695
0.005356549
0.004108275
0.003230415
0.002180837
0.000758437
-0.000916776
-0.002703219
-0.004357769
-0.005463978
-0.005523072
-0.004363549
-0.002354268
-0.000229154
0.001227396
0.00163667
0.001292592
0.000868062
0.000813678
0.001191694
0.001826109
0.002323385
0.002245234
0.001463832
0.000412487
-0.000204584
3.0297E-05
0.000794035
0.001331457
0.001162095
0.000482129
-0.000252222
-0.000812608
-0.001375991
-0.002310752
-0.003937737
-0.006324926
-0.009485968
-0.013200543
-0.01691485
-0.019880995
-0.021472969
-0.021276734
-0.019192085
-0.01556931
-0.011239217
-0.00713619
-0.003757664
-0.001016442
0.001648235
0.004656991
0.008135829
0.011980638
0.016111126
0.020276032
0.023943716
0.026302748
0.026584358
0.024502974
0.020486661
0.015378377
0.009920128
0.004507056
-0.000556103
-0.005054757
-0.00896578
-0.012431288
-0.015500797
-0.01800355
-0.019596221
-0.019833992
-0.01850682
-0.01599395
-0.013200647
-0.010966177
-0.009530397
-0.008600242
-0.007682987
-0.006313525
-0.004325439
-0.001766209
0.001048885
0.003688941
0.005824922
0.007305613
0.008032468
0.007910798
0.007036899
0.005966231
0.005585753
0.006279582
0.007652896
0.009009402
0.009780097
0.009679249
0.00859504
0.006723755
0.004456097
0.002319155
0.000750198
-0.000103893
-0.00049561
-0.000763732
-0.001145068
-0.001874389
-0.003187915
-0.005146345
-0.007314175
-0.008869056
-0.00891177
-0.006829048
-0.00267897
0.00270145
0.007959343
0.011845957
0.013747165
0.013870442
0.012885743
0.011383911
0.00973964
0.008243372
0.00703594
0.006016818
0.004820358
0.003133046
0.000788411
-0.002352238
-0.006068848
-0.009736372
-0.01241502
-0.013365249
-0.012375998
-0.009945881
-0.006991938
-0.004277693
-0.002148508
-0.000594696
0.000703252
0.002253906
0.004499994
0.007388097
0.010251844
0.01213255
0.012285693
0.010395566
0.006687307
0.00194082
-0.002658572
-0.00597736
-0.007187145
-0.006024303
-0.002829164
0.001404095
0.005365217
0.007775259
0.007926688
0.005845786
0.002358171
-0.001323857
-0.004041095
-0.005042334
-0.004238075
-0.002180191
0.000294407
0.002347311
0.003359684
0.003201883
0.002213221
0.00101473
0.000336424
0.000862659
0.002815093
0.005502411
0.007720129
0.008576361
0.007886759
0.005950117
0.003198779
0.000130396
-0.002557082
-0.003979909
-0.003595954
-0.001739177
0.00059159
0.002354104
0.003031767
0.002696093
0.001908966
0.001354043
0.001477856
0.002417434
0.004025414
0.005816459
0.007053329
0.007109532
0.005806768
0.003427075
0.000603155
-0.001884235
-0.003631387
-0.004782613
-0.005766674
-0.006898794
-0.008448486
-0.010479608
-0.012661678
-0.014141566
-0.013917443
-0.011467303
-0.007123504
-0.001838203
0.003178761
0.00692406
0.008820715
0.008794218
0.007302179
0.005132262
0.002958974
0.001297466
0.000512907
0.000756834
0.001631052
0.002233776
0.001652675
-0.000384707
-0.003386021
-0.006601768
-0.009329554
-0.010858956
-0.010617064
-0.008570209
-0.00545697
-0.002361662
-3.65136E-05
0.001447016
0.002146361
0.001976306
0.000919506
-0.00067932
-0.00206152
-0.0025839
-0.002061576
-0.000772356
0.000708601
0.00164716
0.001490751
0.000277005
-0.00125609
-0.002334142
-0.002635504
-0.002316852
-0.001664613
-0.000943003
-0.00029617
0.000256346
0.000687193
0.000886585
0.000673704
-0.000173163
-0.001674303
-0.003498164
-0.005039182
-0.005766093
-0.005630399
-0.005181299
-0.005144309
-0.005799704
-0.006679114
-0.00694884
-0.006052514
-0.003807229
-0.000357137
0.003811889
0.007623831
0.009713081
0.009293743
0.006829904
0.003675714
0.001214283
0.000174502
0.000379246
0.000920039
0.000861854
5.08513E-05
-0.000962111
-0.001608834
-0.001765936
-0.001604547
-0.00131041
-0.000942888
-0.000715343
-0.001132596
-0.002743685
-0.005574087
-0.008921194
-0.011648179
-0.012746145
-0.011637098
-0.008322055
-0.00353906
0.001446163
0.005342039
0.00723222
0.006973573
0.005320897
0.003727477
0.003470383
0.005045123
0.008102643
0.01182423
0.01541173
0.018086951
0.019098951
0.017967101
0.014621119
0.009555496
0.003875159
-0.00086437
-0.003535363
-0.004184174
-0.004022305
-0.004433185
-0.006271068
-0.009659551
-0.014255412
-0.019294272
-0.023700002
-0.026455144
-0.026870737
-0.024538202
-0.019233418
-0.011185483
-0.001520573
0.008054839
0.01593989
0.021032438
0.022881564
0.021710425
0.018330077
0.013936497
0.009589808
0.005799169
0.002486266
-0.000738047
-0.004135737
-0.007564955
-0.010503855
-0.012414321
-0.01321831
-0.013344099
-0.013391362
-0.013544238
-0.013565062
-0.013036047
-0.011733499
-0.009740814
-0.007426157
-0.005135962
-0.002940297
-0.000671566
0.001672265
0.003547673
0.004131076
0.003052701
0.000815285
-0.001328939
-0.002006443
-0.000527303
0.002754606
0.006661347
0.009715441
0.01077037
0.009415361
0.006014191
0.001493
-0.002950896
-0.006135492
-0.007425677
-0.006959287
-0.005367684
-0.003269064
-0.001245597
0.000144794
0.000570825
0.00012483
-0.000817851
-0.001761602
-0.002315831
-0.002367539
-0.002128858
-0.001949647
-0.001874173
-0.001488077
-0.000181888
0.002463679
0.00649637
0.011601227
0.017015049
0.021514185
0.023840674
0.023248603
0.019849791
0.014539654
0.008549069
0.003025461
-0.001271126
-0.004281061
-0.006729273
-0.009564599
-0.013113185
-0.016699186
-0.019199478
-0.019875375
-0.018649208
-0.015934963
-0.012214821
-0.007839068
-0.003121324
0.00159717
0.006103854
0.010365113
0.014455509
0.018271949
0.02149262
0.023691175
0.024534185
0.023884408
0.021627077
0.017811227
0.012862136
0.007537813
0.002571967
-0.001759466
-0.005552943
-0.008837689
-0.011430639
-0.013104406
-0.013872585
-0.013848656
-0.012994882
-0.011305538
-0.009008116
-0.006693352
-0.004949144
-0.003957754
-0.003460641
-0.003005976
-0.002304331
-0.001289172
-2.91213E-05
0.00136673
0.002797963
0.004459473
0.006855975
0.010290652
0.014206225
0.017248435
0.01804884
0.015964406
0.011260686
0.005046353
-0.001054822
-0.005642333
-0.008150602
-0.008811888
-0.008126196
-0.006642294
-0.004796275
-0.002886931
-0.001197534
-9.72126E-05
0.000243868
4.70435E-06
-0.000388352
-0.000512375
7.04395E-05
0.001665363
0.00418707
0.00687418
0.00880847
0.009310885
0.0080154
0.004873785
0.000480739
-0.003963158
-0.007130518
-0.00807395
-0.00679918
-0.004246751
-0.001824396
-0.000530732
-0.000575537
-0.001623831
-0.003286626
-0.005052033
-0.006141647
-0.00579414
-0.003815635
-0.000737879
0.002508169
0.005071144
0.006366468
0.006181902
0.004722031
0.002731323
0.001237141
0.001121893
0.002629882
0.005398992
0.008586958
0.011341937
0.013222163
0.014225975
0.014520273
0.014042216
0.012564148
0.009921631
0.006181951
0.001565534
-0.003437676
-0.008139844
-0.011844892
-0.014098207
-0.014864889
-0.014651419
-0.014193649
-0.013921942
-0.013633427
-0.01275803
-0.010842262
-0.007777462
-0.003796744
0.000668724
0.005048654
0.008799201
0.011495514
0.012950566
0.013227038
0.012636195
0.011521741
0.010169356
0.008784319
0.007509015
0.00650119
0.005779955
0.005253293
0.004750719
0.003993725
0.002639252
0.00054165
-0.001938625
-0.003932811
-0.004664646
-0.003915789
-0.002228533
-0.000430955
0.000692812
0.000795586
0.000146291
-0.000626601
-0.001199458
-0.001595083
-0.00182991
-0.001825038
-0.001464258
-0.000750621
0.000152719
0.000968594
0.001424599
0.001332745
0.000591167
-0.000656625
-0.002071853
-0.00335144
-0.004355037
-0.004899578
-0.004748629
-0.003845398
-0.002557033
-0.001417476
-0.000776104
-0.000531
-0.000398625
-0.000196771
0.00013398
0.000674613
0.001477695
0.002383657
0.003078611
0.003415676
0.003705422
0.004246804
0.00462894
0.004082527
0.002417486
0.00047228
-0.000436358
0.000545452
0.003213286
0.006395096
0.008557946
0.008768043
0.006997925
0.003920066
0.000387862
-0.002854059
-0.005380258
-0.007114027
-0.008158304
-0.008591612
-0.008321724
-0.007256785
-0.005444703
-0.003065063
-0.000323574
0.002361979
0.004365906
0.005221604
0.004916119
0.003839991
0.002227298
-3.1853E-05
-0.002946936
-0.006044067
-0.008675771
-0.010477256
-0.011390657
-0.011240295
-0.009716136
-0.006757856
-0.003059284
0.000118298
0.00175331
0.001712039
0.000635804
-0.000454722
-0.000697953
0.000388827
0.002692619
0.005672416
0.008614314
0.010943263
0.012267492
0.012287458
0.011041327
0.009037293
0.007091392
0.005671081
0.004708112
0.0037498
0.002475457
0.000832574
-0.00100317
-0.002757122
-0.003998167
-0.004256973
-0.003468451
-0.002089783
-0.000870416
-0.000634841
-0.001744104
-0.003829878
-0.006048882
-0.007563884
-0.007785114
-0.006367369
-0.003322856
0.00085249
0.005185582
0.008733845
0.011111398
0.012662907
0.014041361
0.015609838
0.017188004
0.018230782
0.018270713
0.01709529
0.014876018
0.011989574
0.008798127
0.005452092
0.001979999
-0.001555578
-0.00504844
-0.008205467
-0.010785838
-0.012893503
-0.014936668
-0.017122431
-0.019113245
-0.020371636
-0.020578897
-0.019713081
-0.017798009
-0.01464842
-0.009966218
-0.003673787
0.003636318
0.010799274
0.016509213
0.019797063
0.020423341
0.018950947
0.016600962
0.014814091
0.014485162
0.015467454
0.01674827
0.017080515
0.015368473
0.010891763
0.003695833
-0.005238685
-0.01420018
-0.021420302
-0.025753177
-0.026946743
-0.02560517
-0.022929841
-0.020356323
-0.018907535
-0.018733677
-0.019104145
-0.01894522
-0.017269633
-0.013554309
-0.008048473
-0.00161307
0.004621496
0.009743109
0.013421607
0.015942884
0.017824716
0.019420335
0.020870732
0.022245547
0.023522726
0.024259699
0.023568812
0.020536235
0.014601424
0.006014997
-0.003985479
-0.013434669
-0.020410225
-0.023770124
-0.023599747
-0.021108984
-0.017976795
-0.015249171
-0.012916208
-0.010566276
-0.008085358
-0.005718937
-0.003520539
-0.001288365
0.00093519
0.002934194
0.004662185
0.006330385
0.008026688
0.009702436
0.01130089
0.012799139
0.013992492
0.014402301
0.013468235
0.010784874
0.0063656
0.000799276
-0.004910288
-0.00957006
-0.012178905
-0.012305336
-0.010487898
-0.007820759
-0.005375976
-0.003795884
-0.003184221
-0.003272221
-0.003612444
-0.003769226
-0.003274465
-0.001680774
0.001132979
0.004646288
0.007991465
0.010345625
0.011170116
0.010456159
0.00905137
0.008362038
0.009322867
0.011715355
0.014435916
0.016157162
0.016003589
0.013833027
0.010130226
0.005530832
0.000687297
-0.003674002
-0.006949165
-0.008953734
-0.010020547
-0.010678728
-0.011409868
-0.012409398
-0.01341214
-0.013852836
-0.013364339
-0.012161029
-0.010723211
-0.009166188
-0.007187524
-0.004530823
-0.001254481
0.002405442
0.006113274
0.009378964
0.011853457
0.013625769
0.014959794
0.015910398
0.016184728
0.015412799
0.013425998
0.010293484
0.006204961
0.001254103
-0.00433165
-0.00982544
-0.014146753
-0.016580027
-0.017292324
-0.017177293
-0.017227932
-0.018016509
-0.01940219
-0.020657316
-0.020938765
-0.019694934
-0.016841141
-0.012922034
-0.008904918
-0.005604168
-0.003291438
-0.001762465
-0.000500114
0.001197848
0.003990727
0.0080284
0.012778156
0.017247746
0.020332511
0.02114817
0.019351126
0.015328709
0.009945449
0.004131182
-0.001328461
-0.005802385
-0.008924941
-0.010746337
-0.011648979
-0.012125913
-0.012614195
-0.013472303
-0.014771428
-0.016096514
-0.01666814
-0.01589375
-0.013760016
-0.010717591
-0.007166061
-0.003276502
0.000757528
0.00464789
0.008176187
0.011345741
0.014279183
0.016952212
0.019182457
0.020576381
0.020632907
0.018813491
0.015026545
0.00979718
0.004088203
-0.001226058
-0.005642119
-0.008969795
-0.011191904
-0.012418018
-0.012789931
-0.01230834
-0.010934918
-0.008990726
-0.007324237
-0.006663807
-0.007103539
-0.008261938
-0.009498114
-0.010023653
-0.00922887
-0.007029191
-0.003977935
-0.000793822
0.002240895
0.005413661
0.008982855
0.012702785
0.01597656
0.018413423
0.020064228
0.021168565
0.021664876
0.021162622
0.019383885
0.0165143
0.013104938
0.009674808
0.006555515
0.003724364
0.00079665
-0.002575291
-0.006351476
-0.010183329
-0.013842929
-0.01740377
-0.021017392
-0.024369208
-0.026569425
-0.026688526
-0.024405559
-0.020017228
-0.014108326
-0.007364655
-0.000535874
0.005600683
0.010514448
0.014007954
0.016241946
0.017473467
0.017879479
0.017604187
0.016871764
0.015924104
0.014729143
0.012736883
0.009441858
0.004789951
-0.000805172
-0.006621418
-0.011687844
-0.01495348
-0.015895144
-0.014891279
-0.012895648
-0.010684405
-0.008444952
-0.006097426
-0.003615599
-0.001298905
0.000479884
0.00163823
0.002448909
0.003205793
0.004161372
0.005530081
0.007482782
0.009860067
0.01213838
0.013632991
0.013656063
0.011671353
0.007522132
0.001891844
-0.004047408
-0.009295399
-0.013321026
-0.015816448
-0.016546411
-0.015661916
-0.013975841
-0.012654238
-0.01246973
-0.01336124
-0.014562195
-0.015098705
-0.014184605
-0.011436903
-0.007081487
-0.002008101
0.002518067
0.005442035
0.006587641
0.006619383
0.006473198
0.006876959
0.008148838
0.010088317
0.01191876
0.012678268
0.011820856
0.009705911
0.007239556
0.005121882
0.003551372
0.002138822
0.000190777
-0.002908923
-0.007343237
-0.012698019
-0.01787193
-0.02160037
-0.023038668
-0.021849973
-0.018059977
-0.012313639
-0.005930264
-0.000374752
0.003660618
0.006484758
0.008783574
0.010964627
0.013028347
0.014691462
0.015553475
0.015278179
0.013982533
0.012160921
0.010426185
0.008959573
-0.002143849
