# Supplementary material for: Spectral analysis of layered sites using shaking table tests
Source: PLoS One. 2019 Mar 12;14(3):e0212766. doi: 10.1371/journal.pone.0212766 (PMC6413934; doi:10.1371/journal.pone.0212766)
Supplement: S2 Data — (ZIP) [file pone.0212766.s002.zip › S2 Data Recorded acceleration time history/88.txt]

0
-0.00003
-0.00013
-0.00032
-0.00042
-0.00026
0.00004
-0.00007
-0.00129
-0.00408
-0.0083
-0.01303
-0.01687
-0.01872
-0.01833
-0.0162
-0.01305
-0.00963
-0.00672
-0.00495
-0.00443
-0.00456
-0.00431
-0.00294
-0.00048
0.00244
0.00514
0.00713
0.00797
0.00741
0.00579
0.00412
0.00363
0.00497
0.00774
0.0108
0.01296
0.01353
0.01225
0.00927
0.00506
0.00024
-0.00457
-0.00872
-0.01164
-0.01312
-0.01351
-0.01354
-0.01389
-0.01486
-0.01624
-0.01743
-0.01746
-0.01528
-0.01022
-0.00273
0.00562
0.01307
0.0186
0.02205
0.02373
0.024
0.02326
0.02216
0.02138
0.02105
0.0205
0.01876
0.01518
0.00993
0.00394
-0.00154
-0.00548
-0.00746
-0.00782
-0.00732
-0.00665
-0.00628
-0.00656
-0.00756
-0.00893
-0.00989
-0.00955
-0.00741
-0.00372
0.00069
0.00483
0.00792
0.00955
0.00997
0.01007
0.01056
0.01126
0.0112
0.00965
0.00679
0.00355
0.00097
-0.00037
-0.0005
0.00015
0.00106
0.00175
0.00174
0.00063
-0.00169
-0.00472
-0.00734
-0.0083
-0.00703
-0.00414
-0.00109
0.00078
0.00099
-0.00009
-0.00166
-0.00262
-0.00182
0.00106
0.00501
0.00818
0.00903
0.00714
0.00336
-0.00082
-0.00395
-0.00528
-0.00482
-0.00328
-0.00167
-0.00095
-0.0017
-0.00403
-0.00759
-0.01155
-0.01464
-0.01563
-0.01413
-0.01084
-0.00701
-0.00372
-0.00166
-0.0011
-0.0018
-0.00295
-0.00338
-0.00211
0.0011
0.00563
0.01038
0.0142
0.01622
0.01601
0.01376
0.0101
0.00569
0.00088
-0.00408
-0.00869
-0.01229
-0.01462
-0.01597
-0.01673
-0.01697
-0.01659
-0.01578
-0.01496
-0.01431
-0.01347
-0.01185
-0.00914
-0.00545
-0.00109
0.00373
0.00884
0.01374
0.01757
0.01955
0.01945
0.01757
0.0145
0.01094
0.00753
0.00455
0.00195
-0.00044
-0.00268
-0.0048
-0.00696
-0.0092
-0.0112
-0.01225
-0.01178
-0.00989
-0.00737
-0.00516
-0.00378
-0.00319
-0.00295
-0.00234
-0.00071
0.00201
0.00518
0.00788
0.00949
0.0097
0.00846
0.00598
0.00283
-0.00006
-0.00193
-0.00257
-0.00235
-0.00182
-0.00138
-0.00122
-0.00156
-0.00252
-0.00384
-0.00488
-0.0049
-0.00323
0.00045
0.00585
0.01191
0.01711
0.02013
0.02056
0.01892
0.01624
0.01341
0.01073
0.00792
0.00451
0.00032
-0.00441
-0.00912
-0.01302
-0.0155
-0.01638
-0.01591
-0.01459
-0.0128
-0.01056
-0.00752
-0.00344
0.00134
0.00599
0.00959
0.01175
0.01274
0.01303
0.01293
0.01262
0.01232
0.01218
0.01202
0.01131
0.00964
0.00722
0.00476
0.00279
0.00153
0.00096
0.00086
0.00066
-0.00022
-0.00212
-0.00498
-0.0083
-0.01129
-0.01315
-0.01345
-0.01228
-0.01003
-0.00721
-0.00428
-0.00159
0.00082
0.00325
0.00615
0.00976
0.01385
0.01771
0.02025
0.02026
0.01718
0.01159
0.00504
-0.00076
-0.00472
-0.00656
-0.00657
-0.00545
-0.00422
-0.0038
-0.0046
-0.00647
-0.00874
-0.01043
-0.01052
-0.00859
-0.00518
-0.0015
0.0015
0.00365
0.00545
0.00726
0.00879
0.00938
0.00852
0.00626
0.00315
0.00004
-0.00224
-0.00326
-0.00338
-0.00361
-0.0047
-0.00633
-0.00717
-0.00601
-0.00263
0.00204
0.00663
0.01006
0.01181
0.01188
0.0107
0.0091
0.00789
0.00748
0.00772
0.00797
0.00756
0.00622
0.00419
0.00197
0.00012
-0.0012
-0.00238
-0.00414
-0.00694
-0.01051
-0.01393
-0.01617
-0.01669
-0.01558
-0.01327
-0.01018
-0.00664
-0.0029
0.00055
0.00308
0.0043
0.00433
0.00382
0.00373
0.00483
0.00729
0.01042
0.01303
0.01394
0.01262
0.00933
0.00485
0.00015
-0.00385
-0.00648
-0.0075
-0.00703
-0.00561
-0.00413
-0.00352
-0.00409
-0.00519
-0.00565
-0.00459
-0.00177
0.00233
0.00677
0.01043
0.01234
0.01209
0.0101
0.00733
0.00472
0.00293
0.00203
0.00149
0.00058
-0.00106
-0.00317
-0.00527
-0.00706
-0.00838
-0.00885
-0.00801
-0.00564
-0.0019
0.00272
0.00743
0.01128
0.01344
0.01362
0.01219
0.00987
0.00721
0.00449
0.00191
-0.00029
-0.00203
-0.00358
-0.00544
-0.00787
-0.01057
-0.013
-0.01466
-0.01507
-0.01376
-0.01043
-0.00538
0.00031
0.00515
0.00814
0.00915
0.0088
0.00792
0.00738
0.00766
0.0087
0.01007
0.01139
0.01238
0.0127
0.01207
0.01049
0.00842
0.00627
0.00407
0.00156
-0.00129
-0.00421
-0.00681
-0.00889
-0.01029
-0.01053
-0.00894
-0.00543
-0.00099
0.00282
0.00465
0.00384
0.00059
-0.00394
-0.00801
-0.01009
-0.00941
-0.00619
-0.00154
0.00297
0.00608
0.00727
0.00664
0.00466
0.00187
-0.00125
-0.00423
-0.00666
-0.00834
-0.00914
-0.00898
-0.00776
-0.00551
-0.00258
0.00045
0.00299
0.00484
0.00604
0.00656
0.00627
0.00522
0.00399
0.00331
0.00356
0.00458
0.00594
0.00715
0.00766
0.00706
0.00524
0.00255
-0.00011
-0.00179
-0.0021
-0.0015
-0.00087
-0.00102
-0.00257
-0.00568
-0.00977
-0.01349
-0.01542
-0.01486
-0.01233
-0.0091
-0.00626
-0.00413
-0.00241
-0.00061
0.00162
0.00449
0.00793
0.01153
0.01463
0.01648
0.01667
0.01525
0.01249
0.00868
0.0041
-0.00074
-0.00498
-0.00766
-0.00846
-0.00772
-0.00624
-0.00491
-0.00439
-0.00487
-0.00627
-0.00829
-0.01048
-0.01229
-0.01329
-0.01336
-0.0125
-0.01074
-0.00819
-0.00532
-0.00278
-0.00085
0.00085
0.00303
0.00604
0.00961
0.01304
0.01558
0.0167
0.01621
0.01418
0.01085
0.00659
0.00185
-0.00293
-0.00748
-0.01177
-0.01585
-0.01967
-0.0229
-0.02495
-0.02532
-0.02387
-0.02093
-0.01698
-0.01239
-0.00731
-0.00187
0.00353
0.00826
0.01162
0.01335
0.01381
0.01375
0.01374
0.01389
0.01392
0.01344
0.01219
0.01006
0.00715
0.00364
-0.00027
-0.00417
-0.00747
-0.00969
-0.0109
-0.01163
-0.01235
-0.01309
-0.01344
-0.01296
-0.01163
-0.01004
-0.00896
-0.00866
-0.00868
-0.00832
-0.00728
-0.00595
-0.00488
-0.00405
-0.00294
-0.00119
0.00101
0.00319
0.00484
0.0055
0.00479
0.00258
-0.00076
-0.00458
-0.00827
-0.01146
-0.01384
-0.01497
-0.01439
-0.01195
-0.00822
-0.00453
-0.00225
-0.0019
-0.00279
-0.00354
-0.00282
-0.00003
0.00445
0.0093
0.01271
0.01326
0.01064
0.00565
-0.00034
-0.00578
-0.00938
-0.01045
-0.00912
-0.0061
-0.00241
0.00101
0.00358
0.00517
0.00608
0.00679
0.00782
0.0096
0.01208
0.01447
0.01548
0.01407
0.00994
0.00345
-0.00439
-0.0119
-0.01705
-0.01828
-0.01543
-0.00992
-0.00397
0.00059
0.00315
0.00421
0.00462
0.00515
0.00636
0.00842
0.01091
0.01278
0.01287
0.01063
0.00658
0.00214
-0.00101
-0.00183
-0.00023
0.00307
0.00676
0.00925
0.00923
0.00639
0.00138
-0.00466
-0.01039
-0.01416
-0.01444
-0.01062
-0.00363
0.00437
0.01092
0.01441
0.01463
0.01237
0.00871
0.00462
0.00096
-0.00148
-0.00226
-0.00172
-0.00099
-0.00136
-0.00333
-0.0064
-0.0096
-0.01224
-0.01407
-0.01513
-0.0156
-0.0158
-0.01605
-0.01632
-0.01596
-0.01402
-0.01003
-0.00432
0.00223
0.00859
0.01381
0.01714
0.01811
0.01682
0.01403
0.01093
0.00866
0.00786
0.00838
0.00929
0.00921
0.00709
0.00284
-0.00283
-0.00879
-0.01385
-0.01705
-0.01788
-0.01639
-0.01292
-0.00802
-0.00255
0.00235
0.00559
0.00662
0.00567
0.00353
0.00099
-0.00153
-0.00391
-0.00606
-0.00771
-0.00854
-0.00827
-0.00689
-0.00481
-0.00291
-0.0021
-0.00263
-0.00388
-0.00458
-0.00368
-0.00113
0.00213
0.00503
0.00689
0.00754
0.00711
0.00585
0.00405
0.00198
-0.00007
-0.00179
-0.00278
-0.00274
-0.00185
-0.00057
0.00077
0.00205
0.00297
0.00286
0.00113
-0.00211
-0.0059
-0.00905
-0.01081
-0.01105
-0.01003
-0.00822
-0.00615
-0.00434
-0.00306
-0.00235
-0.00211
-0.00214
-0.00208
-0.00157
-0.00047
0.00107
0.0026
0.00363
0.00389
0.00335
0.0022
0.00074
-0.00079
-0.00234
-0.00399
-0.00578
-0.00744
-0.00837
-0.00802
-0.00634
-0.00384
-0.00111
0.00164
0.00436
0.00668
0.00802
0.00794
0.00638
0.00361
0.00026
-0.00296
-0.0056
-0.00762
-0.00903
-0.00977
-0.00967
-0.00853
-0.0063
-0.00331
-0.00024
0.00229
0.00409
0.00521
0.00559
0.00508
0.00361
0.00128
-0.00167
-0.00476
-0.00702
-0.0074
-0.00553
-0.00208
0.00167
0.00474
0.00682
0.00811
0.00865
0.0081
0.00613
0.00294
-0.00068
-0.00357
-0.00469
-0.00346
-0.00013
0.00405
0.00726
0.00809
0.00634
0.00293
-0.0006
-0.00285
-0.00323
-0.0021
-0.00042
0.00072
0.00057
-0.00106
-0.00389
-0.00725
-0.00987
-0.01038
-0.00812
-0.00371
0.00123
0.00488
0.006
0.00437
0.00106
-0.00184
-0.00234
0.00044
0.00587
0.01214
0.01717
0.0195
0.01897
0.01643
0.01301
0.00957
0.00656
0.00403
0.00174
-0.00073
-0.00365
-0.00695
-0.01024
-0.01323
-0.01577
-0.01783
-0.01927
-0.01976
-0.01892
-0.01674
-0.01368
-0.01032
-0.00712
-0.00442
-0.00244
-0.00118
-0.00033
0.00068
0.00254
0.00569
0.00995
0.01431
0.01741
0.01844
0.01766
0.01604
0.01433
0.01256
0.01044
0.00781
0.00465
0.00115
-0.00249
-0.00616
-0.00973
-0.01284
-0.01492
-0.01562
-0.01495
-0.01322
-0.01093
-0.0087
-0.00709
-0.00633
-0.00618
-0.00598
-0.00506
-0.0031
-0.00012
0.00368
0.00777
0.01116
0.01278
0.01224
0.01023
0.0082
0.00728
0.00759
0.00818
0.00782
0.00574
0.0019
-0.00315
-0.0084
-0.01252
-0.01436
-0.01351
-0.01046
-0.00621
-0.00182
0.00193
0.00456
0.00568
0.00502
0.00275
-0.00045
-0.00358
-0.00583
-0.00683
-0.0067
-0.00574
-0.00444
-0.00337
-0.00307
-0.00375
-0.00505
-0.0061
-0.0061
-0.0049
-0.00283
-0.00047
0.00151
0.00258
0.0028
0.00273
0.00281
0.00307
0.00337
0.00361
0.00382
0.00403
0.00417
0.00411
0.0037
0.00297
0.00219
0.00154
0.00088
-0.00005
-0.00129
-0.0026
-0.00346
-0.00331
-0.00176
0.00114
0.00476
0.008
0.00967
0.00923
0.00715
0.00444
0.00196
0.00005
-0.00125
-0.00196
-0.00212
-0.00175
-0.00083
0.00066
0.00243
0.00391
0.00476
0.00523
0.00596
0.00724
0.0088
0.01015
0.01093
0.01105
0.01066
0.00999
0.00912
0.00804
0.0069
0.00608
0.00591
0.00639
0.00711
0.00735
0.00652
0.00433
0.001
-0.00287
-0.00645
-0.00902
-0.01015
-0.0098
-0.00838
-0.00661
-0.00504
-0.00381
-0.00246
-0.00027
0.00323
0.00785
0.01259
0.01606
0.01719
0.01562
0.01181
0.00671
0.00134
-0.00344
-0.00696
-0.0089
-0.00954
-0.0097
-0.01036
-0.01214
-0.01499
-0.01823
-0.02084
-0.02175
-0.02025
-0.01643
-0.01114
-0.00537
0.00011
0.00465
0.00766
0.00875
0.00804
0.00608
0.00363
0.00137
-0.00024
-0.00097
-0.00079
0.00038
0.00247
0.00512
0.0075
0.0086
0.00769
0.00491
0.00148
-0.00103
-0.00181
-0.00111
0.0001
0.00091
0.00071
-0.00068
-0.00293
-0.00521
-0.00651
-0.00624
-0.00445
-0.00162
0.00157
0.00437
0.00612
0.00653
0.00587
0.00466
0.0035
0.003
0.00361
0.00544
0.0081
0.01071
0.01222
0.01179
0.00915
0.00473
-0.0003
-0.00444
-0.00632
-0.00528
-0.0016
0.00324
0.00722
0.00885
0.00793
0.00544
0.00275
0.00071
-0.00049
-0.00101
-0.00115
-0.00141
-0.00239
-0.00435
-0.00685
-0.00897
-0.00983
-0.00897
-0.00636
-0.00226
0.0028
0.00805
0.01248
0.0151
0.01548
0.01402
0.01163
0.00911
0.00689
0.00503
0.0034
0.00163
-0.00072
-0.00378
-0.00723
-0.01042
-0.01246
-0.01256
-0.01055
-0.00709
-0.00341
-0.00084
-0.00027
-0.00184
-0.00482
-0.00792
-0.00967
-0.00897
-0.0056
-0.0004
0.00531
0.01039
0.01406
0.01585
0.01563
0.01378
0.01113
0.00863
0.00692
0.00617
0.00605
0.00582
0.00464
0.00215
-0.00134
-0.00505
-0.00813
-0.00989
-0.00986
-0.00808
-0.00529
-0.00269
-0.00124
-0.0012
-0.00225
-0.00354
-0.00375
-0.00175
0.00263
0.00844
0.01417
0.01837
0.02003
0.01886
0.01526
0.01025
0.00513
0.00099
-0.00157
-0.00254
-0.00248
-0.00248
-0.00363
-0.00635
-0.01004
-0.01331
-0.01467
-0.01319
-0.00901
-0.00335
0.00207
0.0059
0.00776
0.00824
0.00835
0.00886
0.01009
0.01185
0.01342
0.01389
0.01259
0.00945
0.00496
-0.00023
-0.00544
-0.00996
-0.0129
-0.01345
-0.01144
-0.00769
-0.00372
-0.00096
-0.00015
-0.00132
-0.00395
-0.00703
-0.00923
-0.00925
-0.00645
-0.00123
0.00509
0.01075
0.01425
0.01488
0.01291
0.00935
0.00542
0.00208
-0.0002
-0.00141
-0.00185
-0.00208
-0.00291
-0.00489
-0.00766
-0.01003
-0.01075
-0.0091
-0.00508
0.00056
0.0065
0.0112
0.01339
0.01251
0.009
0.0041
-0.00087
-0.00498
-0.00785
-0.00944
-0.00986
-0.00935
-0.00833
-0.00713
-0.00578
-0.00414
-0.00207
0.00028
0.00253
0.00413
0.00462
0.00387
0.00208
-0.0002
-0.00214
-0.00276
-0.00151
0.00113
0.00388
0.00559
0.00573
0.00435
0.00187
-0.00095
-0.00314
-0.00382
-0.0027
-0.0003
0.00232
0.00431
0.00531
0.00529
0.00437
0.00294
0.00183
0.00193
0.00368
0.00679
0.01028
0.01299
0.01418
0.01369
0.01172
0.00871
0.00555
0.00346
0.00327
0.00479
0.00696
0.00851
0.00848
0.0064
0.00243
-0.00259
-0.00735
-0.01058
-0.01155
-0.01042
-0.00819
-0.00624
-0.00575
-0.00714
-0.00966
-0.01169
-0.01169
-0.0091
-0.00456
0.00064
0.00525
0.00831
0.00913
0.00769
0.00481
0.00178
-0.00033
-0.00099
-0.00029
0.00122
0.00275
0.00359
0.0032
0.00112
-0.00268
-0.00741
-0.01155
-0.01373
-0.01356
-0.01162
-0.00888
-0.00609
-0.00367
-0.00189
-0.00086
-0.00031
0.00051
0.00238
0.00555
0.00945
0.01295
0.01495
0.01491
0.01303
0.01012
0.00702
0.00409
0.0013
-0.00135
-0.00361
-0.00519
-0.00593
-0.00591
-0.00538
-0.00478
-0.00445
-0.00455
-0.00513
-0.00607
-0.00686
-0.00672
-0.00522
-0.0027
-0.00002
0.00186
0.00242
0.00182
0.0008
0.0002
0.00038
0.00105
0.00139
0.00054
-0.0018
-0.00505
-0.00811
-0.01006
-0.01069
-0.01031
-0.00939
-0.00821
-0.00684
-0.00535
-0.00375
-0.00178
0.00092
0.00448
0.00847
0.01192
0.01386
0.01395
0.01262
0.01055
0.00809
0.00537
0.00251
-0.0002
-0.00262
-0.00482
-0.00698
-0.00911
-0.01098
-0.01228
-0.01277
-0.01233
-0.01095
-0.00863
-0.00559
-0.00234
0.00043
0.00224
0.003
0.00315
0.00344
0.0044
0.00583
0.00691
0.00684
0.00546
0.0033
0.00099
-0.00107
-0.00262
-0.00337
-0.00312
-0.00204
-0.00075
-0.00006
-0.00054
-0.00215
-0.00436
-0.00644
-0.0077
-0.0077
-0.00626
-0.00362
-0.00056
0.00179
0.00263
0.00219
0.00155
0.00188
0.00376
0.00721
0.01187
0.01706
0.02164
0.02427
0.02388
0.02003
0.01319
0.00467
-0.00394
-0.01153
-0.01756
-0.02169
-0.02363
-0.02326
-0.02078
-0.01665
-0.01144
-0.00579
-0.00033
0.00436
0.00809
0.01113
0.01372
0.01567
0.01656
0.0164
0.01567
0.01488
0.01417
0.0132
0.01147
0.00862
0.00473
0.00025
-0.00414
-0.00775
-0.00998
-0.01056
-0.00995
-0.00917
-0.0091
-0.00991
-0.01112
-0.01193
-0.01165
-0.0099
-0.00668
-0.00232
0.00247
0.00664
0.00935
0.01061
0.0112
0.01194
0.01291
0.01366
0.01387
0.01357
0.01285
0.01149
0.00913
0.00559
0.00114
-0.00356
-0.00758
-0.01004
-0.01065
-0.00991
-0.00873
-0.00767
-0.00665
-0.00528
-0.00333
-0.00103
0.00131
0.00351
0.00549
0.00714
0.00828
0.00859
0.00771
0.00554
0.00228
-0.00186
-0.00666
-0.01154
-0.01545
-0.01718
-0.01607
-0.0125
-0.00761
-0.00275
0.00101
0.00314
0.00368
0.00314
0.00234
0.00208
0.00288
0.00468
0.00671
0.00795
0.00775
0.00621
0.00404
0.00219
0.00134
0.00158
0.00248
0.00341
0.00365
0.0024
-0.0009
-0.00614
-0.01235
-0.01795
-0.02131
-0.02134
-0.01799
-0.01244
-0.00663
-0.00219
0.00015
0.00064
0.00018
0.00003
0.00127
0.00418
0.00795
0.01105
0.01208
0.01048
0.00665
0.00167
-0.0032
-0.00703
-0.00939
-0.01015
-0.00926
-0.00706
-0.00441
-0.0023
-0.00112
-0.00049
0.00013
0.00106
0.00241
0.00407
0.00564
0.00666
0.00685
0.00616
0.00469
0.00264
0.0003
-0.00189
-0.00349
-0.00423
-0.00415
-0.00357
-0.003
-0.0028
-0.00302
-0.00343
-0.00365
-0.00342
-0.00264
-0.00126
0.00085
0.00368
0.00693
0.00993
0.01183
0.01195
0.01016
0.00707
0.00386
0.00163
0.00086
0.00126
0.00203
0.00241
0.00195
0.00061
-0.00143
-0.00393
-0.00666
-0.00932
-0.01136
-0.0121
-0.01128
-0.00932
-0.00703
-0.00492
-0.00316
-0.00188
-0.00129
-0.00137
-0.00167
-0.00155
-0.00061
0.00115
0.00351
0.00608
0.00827
0.00933
0.00898
0.00768
0.00618
0.00503
0.0043
0.0038
0.00334
0.00275
0.00197
0.00107
0.0002
-0.00054
-0.00103
-0.00103
-0.00032
0.00119
0.00336
0.00581
0.00822
0.01056
0.01298
0.01533
0.017
0.01717
0.01529
0.01136
0.00604
0.00055
-0.00376
-0.00603
-0.00626
-0.00506
-0.00298
-0.00031
0.00261
0.00513
0.00649
0.00612
0.00403
0.00063
-0.00352
-0.00792
-0.01189
-0.01459
-0.01537
-0.01408
-0.0112
-0.00754
-0.00384
-0.00028
0.00348
0.00779
0.01241
0.01647
0.01892
0.01896
0.01647
0.01197
0.00644
0.00104
-0.00309
-0.00511
-0.00484
-0.00297
-0.0007
0.0008
0.00079
-0.00089
-0.00391
-0.00756
-0.0109
-0.01312
-0.0139
-0.01346
-0.01214
-0.01023
-0.00796
-0.0056
-0.00325
-0.00088
0.0015
0.00379
0.00584
0.00759
0.0089
0.00952
0.00927
0.00824
0.00691
0.00587
0.00539
0.00522
0.00478
0.00356
0.00145
-0.00139
-0.00472
-0.0083
-0.01162
-0.01393
-0.01456
-0.01329
-0.01042
-0.00673
-0.00316
-0.00048
0.00099
0.00149
0.00169
0.00247
0.00436
0.00716
0.00976
0.01068
0.00894
0.00443
-0.00203
-0.00891
-0.01435
-0.0169
-0.0163
-0.01358
-0.01029
-0.00758
-0.00574
-0.00449
-0.00334
-0.00194
-0.00022
0.00155
0.00301
0.00414
0.00516
0.00617
0.00678
0.00639
0.00462
0.00175
-0.00108
-0.00237
-0.00124
0.00195
0.00585
0.00878
0.00953
0.0081
0.0057
0.00382
0.00329
0.00385
0.00458
0.00462
0.00351
0.0011
-0.00271
-0.00761
-0.01259
-0.0162
-0.01729
-0.01552
-0.01132
-0.00563
0.00044
0.00574
0.0092
0.01004
0.00838
0.00548
0.00333
0.00358
0.00658
0.01103
0.01466
0.01533
0.01193
0.00481
-0.00428
-0.01272
-0.01788
-0.01829
-0.01438
-0.00822
-0.00242
0.00085
0.00068
-0.00232
-0.00636
-0.00956
-0.01087
-0.01014
-0.00776
-0.00449
-0.00126
0.00116
0.00243
0.00278
0.0028
0.00317
0.00404
0.00489
0.00481
0.00301
-0.00085
-0.00648
-0.01288
-0.01852
-0.02182
-0.02187
-0.01887
-0.01379
-0.00773
-0.00155
0.00398
0.00798
0.00982
0.00955
0.00779
0.00543
0.00321
0.00174
0.00119
0.00119
0.00091
-0.00045
-0.00325
-0.00737
-0.01229
-0.01707
-0.02056
-0.02199
-0.02135
-0.01934
-0.01675
-0.01389
-0.01041
-0.00573
0.00024
0.00695
0.01336
0.01825
0.02072
0.02058
0.01853
0.01573
0.0133
0.01198
0.01192
0.01256
0.01282
0.01157
0.00823
0.00296
-0.00351
-0.01014
-0.01585
-0.0199
-0.0221
-0.02281
-0.02258
-0.02162
-0.01961
-0.01604
-0.01071
-0.00395
0.00342
0.01034
0.01597
0.02
0.02256
0.02373
0.02336
0.02127
0.01765
0.01315
0.00844
0.00386
-0.0004
-0.00393
-0.00627
-0.00738
-0.00794
-0.00899
-0.01114
-0.01402
-0.01653
-0.01738
-0.01572
-0.01156
-0.00574
0.00042
0.00555
0.00875
0.00997
0.00983
0.00908
0.00821
0.00743
0.00664
0.00557
0.00397
0.00173
-0.00106
-0.004
-0.00656
-0.0083
-0.00892
-0.00823
-0.00646
-0.00444
-0.00324
-0.00361
-0.00553
-0.00833
-0.01099
-0.01249
-0.0121
-0.00961
-0.00555
-0.00091
0.00335
0.00682
0.00963
0.01214
0.01466
0.01726
0.01964
0.02115
0.02113
0.01938
0.0163
0.01269
0.00931
0.00644
0.00407
0.00207
0.00026
-0.00156
-0.0036
-0.00595
-0.0084
-0.01038
-0.01117
-0.01021
-0.00732
-0.00301
0.00158
0.00524
0.00718
0.0073
0.00595
0.00373
0.00137
-0.00049
-0.00149
-0.00161
-0.00094
0.00053
0.00271
0.00504
0.00665
0.00702
0.00642
0.00546
0.00452
0.00353
0.0022
0.00036
-0.00195
-0.00437
-0.00642
-0.0075
-0.0071
-0.00502
-0.00157
0.0024
0.00572
0.00742
0.00711
0.0051
0.0021
-0.00088
-0.00297
-0.00391
-0.00407
-0.00406
-0.00427
-0.00471
-0.00512
-0.00525
-0.00489
-0.00385
-0.002
0.00077
0.00431
0.00804
0.01092
0.0121
0.01153
0.01005
0.00873
0.00822
0.00826
0.00789
0.00613
0.00279
-0.0013
-0.00495
-0.00747
-0.00888
-0.00944
-0.00906
-0.00745
-0.00468
-0.00154
0.00085
0.00184
0.00166
0.00106
0.00061
0.00043
0.00041
0.00046
0.00048
0.0005
0.00066
0.00097
0.0011
0.0007
-0.00026
-0.00153
-0.00281
-0.00399
-0.0051
-0.0062
-0.00714
-0.00767
-0.00748
-0.00627
-0.00387
-0.00058
0.00266
0.00472
0.00508
0.0041
0.00257
0.00108
-0.00001
-0.00057
-0.00071
-0.00068
-0.00076
-0.00122
-0.00211
-0.003
-0.00286
-0.00075
0.0034
0.0085
0.01297
0.01552
0.01569
0.01382
0.01063
0.00683
0.0031
0.00018
-0.00144
-0.00184
-0.00155
-0.00133
-0.00217
-0.00505
-0.01025
-0.01678
-0.02272
-0.0262
-0.02623
-0.02277
-0.01652
-0.00858
-0.00037
0.0066
0.01117
0.01284
0.0121
0.01027
0.00891
0.00899
0.01056
0.01287
0.0148
0.01515
0.01307
0.00855
0.00243
-0.004
-0.00954
-0.01351
-0.01579
-0.01668
-0.01664
-0.01617
-0.01555
-0.01468
-0.01304
-0.01017
-0.00619
-0.00181
0.00218
0.0054
0.00786
0.0098
0.01142
0.01292
0.01428
0.01535
0.01615
0.017
0.01807
0.01885
0.01825
0.0154
0.01025
0.00342
-0.00411
-0.01129
-0.01719
-0.02122
-0.0229
-0.02188
-0.01822
-0.01266
-0.00643
-0.00088
0.00316
0.00555
0.00668
0.00709
0.00738
0.00804
0.00908
0.00982
0.00944
0.0077
0.00498
0.00178
-0.00173
-0.0056
-0.00971
-0.01351
-0.01622
-0.01727
-0.01661
-0.01456
-0.01167
-0.00845
-0.00546
-0.00308
-0.00119
0.00073
0.00313
0.00617
0.00983
0.01384
0.01748
0.01987
0.0203
0.01844
0.01432
0.00833
0.00113
-0.00636
-0.0132
-0.01859
-0.02186
-0.0225
-0.02058
-0.01687
-0.01253
-0.00851
-0.00544
-0.0037
-0.00342
-0.00414
-0.00478
-0.00426
-0.00202
0.00176
0.00645
0.01123
0.01509
0.01699
0.0163
0.01325
0.00896
0.00487
0.00195
0.00023
-0.00118
-0.0033
-0.00655
-0.01049
-0.01411
-0.01622
-0.01582
-0.01252
-0.00679
0.00011
0.00651
0.01098
0.01263
0.01141
0.00821
0.00468
0.00259
0.00311
0.00624
0.01061
0.01398
0.01443
0.01125
0.00525
-0.00187
-0.00843
-0.01339
-0.01633
-0.01738
-0.01713
-0.01633
-0.01537
-0.01402
-0.0117
-0.00806
-0.00329
0.00199
0.00715
0.01178
0.01559
0.01831
0.01981
0.02018
0.01969
0.01857
0.01683
0.01428
0.0107
0.00599
0.00054
-0.00473
-0.00889
-0.0113
-0.01171
-0.01034
-0.00788
-0.00532
-0.00334
-0.00197
-0.00073
0.00084
0.00272
0.00468
0.00657
0.00826
0.0094
0.00959
0.00877
0.00745
0.00635
0.00591
0.00623
0.00713
0.00823
0.0089
0.00846
0.00647
0.00306
-0.00099
-0.00451
-0.00658
-0.00699
-0.00615
-0.00475
-0.00348
-0.00276
-0.00255
-0.00238
-0.00168
-0.00019
0.00177
0.00347
0.00437
0.00453
0.00437
0.00421
0.00409
0.004
0.00386
0.00341
0.00232
0.00058
-0.00131
-0.00268
-0.00312
-0.0027
-0.00206
-0.00217
-0.00373
-0.00662
-0.00994
-0.0126
-0.01396
-0.01393
-0.01273
-0.01071
-0.00841
-0.00637
-0.00494
-0.00401
-0.00312
-0.00174
0.00052
0.00376
0.00774
0.01179
0.01502
0.01666
0.01648
0.01468
0.01164
0.00791
0.00414
0.00088
-0.00145
-0.00276
-0.00352
-0.00465
-0.00685
-0.00998
-0.01296
-0.01441
-0.01338
-0.00998
-0.00546
-0.00168
-0.00005
-0.0007
-0.0024
-0.00334
-0.00237
0.00046
0.00433
0.00828
0.01149
0.01329
0.0133
0.01147
0.00818
0.00415
0.00019
-0.00302
-0.00515
-0.00616
-0.00621
-0.00567
-0.00515
-0.00532
-0.00651
-0.00846
-0.01061
-0.0124
-0.01321
-0.01218
-0.00864
-0.00277
0.00421
0.01045
0.0143
0.01487
0.01238
0.00812
0.00385
0.00105
0.0005
0.00194
0.0042
0.00569
0.00531
0.00306
-0.00004
-0.00269
-0.004
-0.0039
-0.00312
-0.0027
-0.00344
-0.00542
-0.00802
-0.01026
-0.01145
-0.01141
-0.01039
-0.00878
-0.00696
-0.0052
-0.00358
-0.00211
-0.00073
0.00067
0.00222
0.00396
0.00573
0.00726
0.00829
0.00863
0.00822
0.00728
0.00616
0.00495
0.0036
0.00217
0.00083
-0.00029
-0.00099
-0.00121
-0.00132
-0.00188
-0.00315
-0.00489
-0.00675
-0.0086
-0.01043
-0.012
-0.01286
-0.01274
-0.01169
-0.00992
-0.00756
-0.00464
-0.00144
0.00138
0.00323
0.00409
0.00438
0.0045
0.00449
0.00414
0.00336
0.0026
0.0025
0.00332
0.00467
0.00578
0.00576
0.00408
0.00095
-0.00277
-0.00588
-0.0073
-0.0066
-0.00423
-0.00116
0.00172
0.0038
0.00456
0.0036
0.00098
-0.00253
-0.00555
-0.00677
-0.0056
-0.00238
0.0019
0.00594
0.00852
0.00879
0.00648
0.00209
-0.00326
-0.00818
-0.01145
-0.0122
-0.01026
-0.00642
-0.00227
0.00042
0.00046
-0.00221
-0.00647
-0.01055
-0.01286
-0.01249
-0.00943
-0.00447
0.00106
0.00592
0.0094
0.01168
0.0136
0.01588
0.01846
0.02055
0.02117
0.01959
0.01575
0.01015
0.00343
-0.00373
-0.01041
-0.01555
-0.01847
-0.01915
-0.01815
-0.01649
-0.01518
-0.0146
-0.01428
-0.01345
-0.01158
-0.00851
-0.00431
0.00067
0.00563
0.00964
0.01214
0.01322
0.01342
0.01338
0.01355
0.01392
0.01411
0.01354
0.01195
0.00971
0.00762
0.00617
0.00524
0.00419
0.00235
-0.00036
-0.00346
-0.00638
-0.00877
-0.01044
-0.0111
-0.0106
-0.00911
-0.0071
-0.00501
-0.00317
-0.00178
-0.001
-0.00102
-0.00199
-0.0037
-0.00539
-0.00601
-0.00454
-0.00064
0.00509
0.01123
0.01622
0.01884
0.01859
0.01579
0.01154
0.0072
0.00383
0.00182
0.00091
0.00051
0.00003
-0.00085
-0.00216
-0.00354
-0.0045
-0.00468
-0.00382
-0.00188
0.00073
0.003
0.00376
0.00263
0.00023
-0.00225
-0.0038
-0.00402
-0.00299
-0.00111
0.00107
0.00292
0.00387
0.00345
0.0016
-0.00125
-0.00443
-0.00741
-0.00989
-0.01163
-0.01246
-0.01238
-0.01169
-0.01091
-0.01036
-0.00992
-0.00916
-0.00767
-0.00526
-0.00195
0.00184
0.00524
0.00724
0.00726
0.00562
0.00336
0.00164
0.0012
0.00225
0.00438
0.0067
0.00809
0.00764
0.00509
0.0011
-0.003
-0.00575
-0.0062
-0.00425
-0.00066
0.00346
0.00714
0.00977
0.01099
0.01058
0.00888
0.00691
0.00591
0.00627
0.0072
0.00727
0.00547
0.00167
-0.0035
-0.0089
-0.01322
-0.01545
-0.0153
-0.01336
-0.01072
-0.00842
-0.00708
-0.00683
-0.00723
-0.00732
-0.00609
-0.00301
0.00176
0.00734
0.01242
0.01572
0.01654
0.0149
0.01149
0.00734
0.00345
0.00047
-0.00129
-0.00171
-0.00103
0.00009
0.00076
0.0003
-0.00146
-0.00417
-0.00722
-0.01004
-0.01209
-0.01301
-0.01276
-0.01155
-0.00957
-0.00701
-0.00425
-0.0018
0.00005
0.00118
0.00157
0.00134
0.00079
0.00017
-0.00045
-0.00113
-0.00185
-0.00228
-0.00184
-0.00005
0.00314
0.00703
0.01046
0.01232
0.01192
0.00902
0.00387
-0.00269
-0.00939
-0.01488
-0.01818
-0.0191
-0.01807
-0.01579
-0.01293
-0.0101
-0.00773
-0.006
-0.00473
-0.00364
-0.00255
-0.00135
0.00001
0.00136
0.00248
0.00327
0.00374
0.00385
0.00363
0.00328
0.00294
0.00247
0.00157
0.0002
-0.00129
-0.00231
-0.00233
-0.0011
0.00109
0.00351
0.00547
0.00646
0.0062
0.00475
0.00257
0.00025
-0.00179
-0.00323
-0.0039
-0.0039
-0.00341
-0.00235
-0.00052
0.00173
0.00361
0.00437
0.00385
0.00253
0.00128
0.00077
0.00098
0.00129
0.00098
-0.00014
-0.00161
-0.00259
-0.00239
-0.00077
0.00199
0.00517
0.00779
0.00875
0.00727
0.00346
-0.00154
-0.00611
-0.00872
-0.0085
-0.00553
-0.00079
0.00414
0.00761
0.00841
0.00614
0.00151
-0.00381
-0.00795
-0.00974
-0.009
-0.00627
-0.00247
0.00137
0.00431
0.00561
0.00503
0.00307
0.00078
-0.00075
-0.00081
0.00077
0.00358
0.00654
0.00833
0.00803
0.00563
0.00207
-0.00131
-0.00338
-0.00364
-0.00235
-0.00053
0.00053
-0.00017
-0.003
-0.00759
-0.01293
-0.01747
-0.01981
-0.01921
-0.01582
-0.01029
-0.0036
0.00301
0.00817
0.0109
0.01106
0.00926
0.00643
0.00353
0.0014
0.00054
0.00099
0.00246
0.00442
0.00623
0.00736
0.00758
0.00691
0.00555
0.00372
0.00158
-0.00088
-0.0037
-0.00685
-0.01
-0.01245
-0.01347
-0.01271
-0.0104
-0.00711
-0.00359
-0.00072
0.00087
0.00107
0.00019
-0.00143
-0.00347
-0.00539
-0.00643
-0.0061
-0.00459
-0.00238
0.00015
0.0028
0.00534
0.00747
0.009
0.00995
0.01027
0.00971
0.0082
0.00625
0.00461
0.00369
0.00334
0.00314
0.00265
0.00147
-0.0006
-0.00338
-0.00636
-0.00892
-0.01061
-0.01119
-0.01062
-0.009
-0.00674
-0.00441
-0.0024
-0.00075
0.00057
0.00157
0.00228
0.00288
0.00368
0.00489
0.00618
0.00678
0.00604
0.00389
0.00095
-0.00184
-0.0037
-0.00431
-0.00374
-0.00239
-0.00086
0.00051
0.00192
0.00381
0.00626
0.00873
0.0107
0.01196
0.01241
0.01169
0.00935
0.00536
0.00032
-0.00475
-0.00894
-0.01162
-0.01258
-0.01197
-0.01033
-0.00838
-0.00698
-0.00691
-0.00859
-0.0116
-0.01464
-0.01588
-0.01383
-0.00814
0.00023
0.00925
0.01654
0.0202
0.01961
0.01556
0.00987
0.00461
0.00126
0.00007
0.00021
0.00045
-0.00008
-0.00152
-0.00335
-0.0047
-0.00499
-0.0043
-0.00326
-0.0025
-0.00244
-0.00333
-0.00526
-0.00793
-0.01065
-0.01247
-0.01252
-0.01049
-0.0068
-0.00231
0.00215
0.00585
0.00816
0.00863
0.00722
0.00431
0.00078
-0.00222
-0.00384
-0.00403
-0.00338
-0.00264
-0.00232
-0.00261
-0.00351
-0.00487
-0.00635
-0.00748
-0.00791
-0.00759
-0.00675
-0.00579
-0.00507
-0.00476
-0.00469
-0.00427
-0.0028
0.00005
0.00385
0.00776
0.01111
0.01375
0.01596
0.01799
0.01977
0.02106
0.0217
0.02162
0.02075
0.01892
0.01584
0.01139
0.00582
-0.00022
-0.0058
-0.01023
-0.01317
-0.01459
-0.01482
-0.01477
-0.01539
-0.01692
-0.01851
-0.01861
-0.01594
-0.01033
-0.00277
0.00538
0.01315
0.01992
0.02524
0.02881
0.03065
0.03107
0.03052
0.02945
0.02796
0.0257
0.0221
0.01682
0.01017
0.003
-0.00381
-0.00978
-0.01484
-0.01921
-0.02309
-0.02663
-0.02985
-0.03251
-0.03401
-0.0338
-0.03176
-0.028
-0.0225
-0.01524
-0.00663
0.00266
0.01211
0.02144
0.03
0.03632
0.03883
0.03695
0.03163
0.02459
0.01727
0.01045
0.00437
-0.00108
-0.00614
-0.0109
-0.01525
-0.01902
-0.02204
-0.02434
-0.02589
-0.02658
-0.02608
-0.02401
-0.02011
-0.01443
-0.00751
-0.00043
0.0057
0.01026
0.01342
0.01571
0.01747
0.01853
0.01846
0.0171
0.01479
0.01217
0.00994
0.00857
0.00808
0.00787
0.00689
0.0041
-0.00081
-0.00699
-0.01293
-0.01729
-0.01936
-0.01913
-0.01722
-0.01463
-0.01201
-0.00919
-0.00558
-0.00102
0.00397
0.00844
0.0115
0.01267
0.01208
0.01039
0.00856
0.00735
0.00696
0.00713
0.00746
0.00753
0.0069
0.00515
0.00226
-0.00127
-0.0045
-0.00644
-0.00662
-0.00521
-0.00288
-0.00056
0.00084
0.0008
-0.00048
-0.00211
-0.00312
-0.00297
-0.00155
0.00095
0.00375
0.00576
0.00616
0.00485
0.0024
-0.00018
-0.00205
-0.00297
-0.0033
-0.0036
-0.00433
-0.00558
-0.00688
-0.00745
-0.00696
-0.00585
-0.00483
-0.004
-0.00277
-0.00048
0.00307
0.00752
0.01209
0.01604
0.01886
0.02034
0.02053
0.01968
0.01815
0.01606
0.01348
0.01055
0.00756
0.00467
0.00169
-0.00188
-0.00641
-0.0117
-0.01698
-0.02124
-0.02356
-0.02345
-0.02102
-0.01684
-0.01176
-0.00672
-0.00267
-0.00028
0.00047
0.00048
0.00105
0.00318
0.00721
0.01286
0.01937
0.02561
0.03027
0.03218
0.03065
0.02582
0.01872
0.0109
0.00367
-0.00251
-0.00803
-0.01359
-0.01947
-0.02517
-0.02953
-0.03149
-0.03076
-0.02789
-0.02375
-0.0191
-0.01426
-0.00926
-0.00415
0.00097
0.006
0.01085
0.01542
0.0198
0.02392
0.02722
0.0288
0.02806
0.02504
0.02038
0.01519
0.01045
0.00639
0.00251
-0.00161
-0.00588
-0.00994
-0.01354
-0.0166
-0.01884
-0.01971
-0.0186
-0.01516
-0.00965
-0.00306
0.00317
0.00773
0.01008
0.01054
0.00998
0.00937
0.00946
0.01049
0.01219
0.01386
0.01474
0.0144
0.01308
0.01149
0.01028
0.00947
0.00861
0.00705
0.00442
0.00082
-0.00322
-0.00708
-0.01036
-0.01261
-0.01325
-0.01192
-0.00905
-0.00563
-0.00275
-0.00119
-0.0011
-0.00175
-0.00185
-0.00039
0.00262
0.00624
0.0092
0.01053
0.01001
0.00809
0.00542
0.00253
-0.00011
-0.0022
-0.00381
-0.00549
-0.00788
-0.01105
-0.01423
-0.01634
-0.01668
-0.0152
-0.01236
-0.00897
-0.00586
-0.00347
-0.00159
0.00028
0.00229
0.00423
0.00598
0.00761
0.00915
0.01043
0.01138
0.01214
0.01274
0.01272
0.01129
0.00791
0.00288
-0.00274
-0.00762
-0.0108
-0.01206
-0.01186
-0.01081
-0.00933
-0.00771
-0.00624
-0.00524
-0.00479
-0.0045
-0.0038
-0.00235
-0.00028
0.00195
0.00372
0.00447
0.00392
0.00217
-0.00033
-0.00285
-0.00474
-0.00566
-0.00583
-0.00592
-0.0066
-0.00801
-0.00973
-0.01131
-0.01259
-0.01361
-0.01424
-0.01419
-0.01335
-0.01197
-0.01041
-0.00872
-0.00644
-0.00299
0.00161
0.00651
0.01053
0.01278
0.01285
0.01084
0.00746
0.0038
0.00078
-0.00119
-0.00196
-0.00147
0.0001
0.00227
0.00439
0.00584
0.00619
0.00548
0.00421
0.00298
0.00219
0.00191
0.00185
0.00156
0.00077
-0.00033
-0.00133
-0.00189
-0.00202
-0.00192
-0.0017
-0.00147
-0.00123
-0.00086
-0.00011
0.00093
0.00178
0.002
0.00157
0.00075
-0.00019
-0.00109
-0.00183
-0.00241
-0.00309
-0.00417
-0.00551
-0.00635
-0.00572
-0.00318
0.00066
0.00445
0.00682
0.00701
0.00513
0.00203
-0.00129
-0.0041
-0.00603
-0.0069
-0.00678
-0.006
-0.00508
-0.00452
-0.00463
-0.00524
-0.00578
-0.00561
-0.00435
-0.00199
0.0012
0.00472
0.00802
0.01068
0.01236
0.0127
0.01142
0.00886
0.00592
0.00348
0.00209
0.00195
0.00281
0.00383
0.00392
0.00254
-0.00002
-0.00275
-0.00452
-0.00469
-0.00307
0.00019
0.00456
0.00903
0.01252
0.0144
0.01462
0.01349
0.01147
0.00896
0.00596
0.00214
-0.0026
-0.00758
-0.01145
-0.01311
-0.01224
-0.00941
-0.00585
-0.00287
-0.00117
-0.00057
-0.0005
-0.00058
-0.00073
-0.00101
-0.00144
-0.00185
-0.0018
-0.00082
0.00131
0.00437
0.00762
0.00995
0.01037
0.00851
0.00474
0.00008
-0.00407
-0.0064
-0.00627
-0.00401
-0.00102
0.00075
-0.00027
-0.00426
-0.00972
-0.01403
-0.0147
-0.01075
-0.00338
0.00469
0.01069
0.01289
0.01112
0.00668
0.0017
-0.00184
-0.00276
-0.00098
0.00254
0.00597
0.00735
0.00563
0.0012
-0.00459
-0.01016
-0.0141
-0.01531
-0.01338
-0.00905
-0.00403
-0.00033
0.00065
-0.00103
-0.00386
-0.00575
-0.00515
-0.00186
0.00289
0.00717
0.00936
0.00874
0.00559
0.00112
-0.00299
-0.00538
-0.00564
-0.0042
-0.00189
0.00031
0.00147
0.00112
-0.00043
-0.0023
-0.00373
-0.00438
-0.00419
-0.00311
-0.00124
0.00096
0.0026
0.00297
0.00194
0.00007
-0.00181
-0.00296
-0.00298
-0.00194
-0.00055
0.00015
-0.00061
-0.0028
-0.0056
-0.00793
-0.00911
-0.00912
-0.00839
-0.00726
-0.00586
-0.00438
-0.00318
-0.00256
-0.00257
-0.00286
-0.00282
-0.002
-0.00019
0.00263
0.00615
0.00949
0.01151
0.01143
0.0093
0.0059
0.00243
-0.00009
-0.00135
-0.0018
-0.00227
-0.00351
-0.00587
-0.00912
-0.01249
-0.015
-0.01586
-0.01481
-0.01229
-0.00918
-0.00635
-0.00409
-0.00195
0.00081
0.00432
0.00787
0.01054
0.01197
0.01244
0.01238
0.01188
0.01079
0.00904
0.00677
0.00418
0.00145
-0.0013
-0.00394
-0.00618
-0.00761
-0.00799
-0.00737
-0.00598
-0.00425
-0.00282
-0.00231
-0.00274
-0.0035
-0.00377
-0.00276
-0.00002
0.00421
0.00906
0.01345
0.01641
0.0173
0.01589
0.01252
0.00814
0.00404
0.00124
0.00004
-0.00002
0.00031
0.00048
0.00038
0.00026
0.00034
0.00054
0.00069
0.00088
0.00148
0.00272
0.00437
0.00582
0.00654
0.00641
0.00563
0.00441
0.00284
0.00108
-0.00054
-0.00173
-0.00255
-0.00326
-0.00389
-0.00412
-0.00361
-0.00235
-0.00076
0.00052
0.00103
0.00081
0.00025
-0.00027
-0.0007
-0.00149
-0.00329
-0.00636
-0.01024
-0.01396
-0.01653
-0.0172
-0.01578
-0.01267
-0.00878
-0.00503
-0.00193
0.00057
0.00266
0.0043
0.00546
0.00639
0.00744
0.00861
0.00937
0.00886
0.00666
0.00318
-0.00059
-0.00364
-0.00547
-0.00618
-0.00646
-0.00726
-0.00918
-0.01192
-0.01435
-0.01521
-0.0138
-0.01035
-0.0059
-0.00186
0.0005
0.00067
-0.00088
-0.00289
-0.00398
-0.00328
-0.00077
0.00283
0.00651
0.00953
0.01149
0.01229
0.01204
0.01091
0.00909
0.00673
0.004
0.00119
-0.00132
-0.00344
-0.00538
-0.00736
-0.00934
-0.01118
-0.01267
-0.01347
-0.01292
-0.01039
-0.00579
0.00013
0.00613
0.0111
0.01454
0.0165
0.0173
0.01728
0.01673
0.01602
0.01546
0.01502
0.01422
0.01235
0.00868
0.00295
-0.00413
-0.01092
-0.01555
-0.01684
-0.01471
-0.01017
-0.00493
-0.00082
0.00108
0.00091
-0.00012
-0.00063
0.00012
0.00212
0.00492
0.00798
0.01065
0.01232
0.01275
0.01228
0.01157
0.0111
0.01097
0.01086
0.01021
0.00868
0.00649
0.00424
0.00242
0.00122
0.00046
-0.00008
-0.00044
-0.00064
-0.00082
-0.00121
-0.00184
-0.00259
-0.00328
-0.00379
-0.00407
-0.00407
-0.00355
-0.00233
-0.00048
0.00148
0.00284
0.00322
0.00269
0.00137
-0.00071
-0.00336
-0.0059
-0.00743
-0.00729
-0.0053
-0.00184
0.00215
0.00534
0.00663
0.0058
0.00358
0.00117
-0.00025
0.00015
0.00251
0.00601
0.00908
0.01019
0.00871
0.00526
0.00121
-0.00209
-0.00372
-0.00329
-0.0011
0.00168
0.00351
0.00337
0.00124
-0.00209
-0.00556
-0.00827
-0.00978
-0.00993
-0.00862
-0.00607
-0.00317
-0.00138
-0.00185
-0.00437
-0.00711
-0.00768
-0.00478
0.0011
0.00813
0.01415
0.01754
0.01762
0.01472
0.01004
0.00513
0.00124
-0.00097
-0.00146
-0.0006
0.00085
0.00185
0.0015
-0.00052
-0.00381
-0.00761
-0.01094
-0.01279
-0.01271
-0.01117
-0.00915
-0.00734
-0.00582
-0.00416
-0.0017
0.00202
0.00679
0.01154
0.01478
0.01546
0.01352
0.00996
0.00631
0.00402
0.00387
0.00566
0.0084
0.01088
0.01229
0.0124
0.01125
0.00887
0.00526
0.00076
-0.00381
-0.00756
-0.01006
-0.01143
-0.01208
-0.0123
-0.01203
-0.01099
-0.00892
-0.0059
-0.00248
0.00044
0.00202
0.00186
0.00008
-0.00288
-0.00632
-0.00946
-0.01153
-0.01202
-0.01082
-0.00821
-0.0048
-0.00127
0.00179
0.00376
0.004
0.00222
-0.00102
-0.0042
-0.00537
-0.0032
0.00231
0.00959
0.01627
0.02037
0.02109
0.01884
0.01478
0.01035
0.00678
0.00482
0.00446
0.00502
0.0054
0.00451
0.00175
-0.0027
-0.00802
-0.01309
-0.01712
-0.01993
-0.02155
-0.02183
-0.02065
-0.0184
-0.01594
-0.01401
-0.01265
-0.01125
-0.00903
-0.00558
-0.00117
0.00335
0.00709
0.00945
0.01018
0.00931
0.00709
0.00392
0.00027
-0.00317
-0.00562
-0.00648
-0.00568
-0.00374
-0.00158
-0.00021
-0.00029
-0.00188
-0.00454
-0.00744
-0.00956
-0.01009
-0.00877
-0.00597
-0.00246
0.00085
0.00316
0.00412
0.00382
0.00274
0.00166
0.00129
0.00195
0.00357
0.00569
0.00769
0.00891
0.00895
0.00779
0.00578
0.00354
0.00181
0.00104
0.00113
0.00155
0.00185
0.00194
0.00214
0.00284
0.00404
0.00521
0.0056
0.00485
0.00314
0.00091
-0.00149
-0.00373
-0.00524
-0.00561
-0.00494
-0.00376
-0.00263
-0.00191
-0.00181
-0.00249
-0.00397
-0.00608
-0.00844
-0.01045
-0.0113
-0.0103
-0.00722
-0.00236
0.00332
0.00831
0.0113
0.01196
0.01091
0.00911
0.00755
0.00693
0.00725
0.00777
0.00749
0.0058
0.00288
-0.00048
-0.00336
-0.00501
-0.00504
-0.00366
-0.00175
-0.00053
-0.00086
-0.0029
-0.00603
-0.00911
-0.01078
-0.01001
-0.00667
-0.00172
0.00317
0.00642
0.00729
0.00598
0.00346
0.00109
0.00024
0.00178
0.00568
0.01095
0.01599
0.01918
0.01942
0.01659
0.0115
0.00542
-0.00035
-0.00504
-0.00856
-0.01127
-0.01366
-0.01606
-0.01844
-0.02016
-0.02021
-0.01769
-0.01233
-0.00482
0.0033
0.01016
0.01432
0.01548
0.0145
0.0128
0.01149
0.011
0.01098
0.01061
0.00897
0.00574
0.00152
-0.00251
-0.00534
-0.00663
-0.00653
-0.00539
-0.00365
-0.00183
-0.00045
0.00005
-0.00068
-0.00271
-0.00568
-0.00897
-0.01176
-0.01308
-0.01199
-0.00829
-0.00287
0.00263
0.00659
0.00806
0.00711
0.00484
0.00272
0.00184
0.00258
0.00468
0.00736
0.00936
0.0096
0.00782
0.00466
0.00131
-0.00113
-0.00193
-0.00093
0.00153
0.00473
0.00768
0.00941
0.00925
0.00694
0.0027
-0.00244
-0.00673
-0.00857
-0.00761
-0.00485
-0.0019
0.00006
0.00067
0.00027
-0.00054
-0.00118
-0.00125
-0.00066
0.00048
0.00193
0.00344
0.00486
0.006
0.00651
0.00598
0.00418
0.0014
-0.00146
-0.00321
-0.00318
-0.00168
0.00029
0.00173
0.002
0.00101
-0.00086
-0.00293
-0.00442
-0.00471
-0.00362
-0.00143
0.00132
0.00405
0.00636
0.00807
0.00933
0.01047
0.01164
0.01264
0.01307
0.01267
0.01158
0.01016
0.00862
0.00693
0.00485
0.00224
-0.00074
-0.00368
-0.00616
-0.00795
-0.00908
-0.00975
-0.01018
-0.01037
-0.01011
-0.00922
-0.00776
-0.00607
-0.00436
-0.00268
-0.00104
0.00041
0.00143
0.00174
0.00114
-0.0001
-0.00115
-0.00124
-0.00025
0.00128
0.00271
0.00361
0.00363
0.0025
0.00037
-0.00224
-0.00485
-0.00724
-0.00944
-0.01138
-0.01263
-0.01239
-0.01015
-0.00635
-0.00214
0.00131
0.00337
0.00387
0.00305
0.0016
0.00053
0.00061
0.00182
0.00362
0.00547
0.00704
0.00801
0.00806
0.00701
0.00497
0.00235
-0.00022
-0.0022
-0.00339
-0.00404
-0.00451
-0.00486
-0.00478
-0.00391
-0.00217
0.00023
0.00291
0.00553
0.00801
0.01027
0.0119
0.01228
0.01109
0.00868
0.00596
0.0039
0.00297
0.00305
0.0036
0.00406
0.00413
0.00387
0.00337
0.00248
0.00105
-0.00066
-0.00216
-0.00329
-0.00448
-0.00626
-0.00856
-0.01057
-0.01116
-0.00968
-0.0063
-0.00198
0.00208
0.00519
0.00739
0.00894
0.00972
0.00947
0.00831
0.0068
0.00551
0.00474
0.00445
0.00418
0.00313
0.00081
-0.00248
-0.00576
-0.00788
-0.00821
-0.0071
-0.00571
-0.00521
-0.00596
-0.00744
-0.00887
-0.00961
-0.00907
-0.00679
-0.00285
0.00201
0.00678
0.01042
0.01191
0.01055
0.00658
0.0015
-0.00265
-0.00448
-0.004
-0.00229
-0.00059
0.00017
-0.0004
-0.00201
-0.00378
-0.00483
-0.00476
-0.00361
-0.00183
-0.00023
0.00039
-0.00029
-0.00208
-0.0045
-0.00692
-0.00865
-0.00915
-0.00818
-0.00594
-0.00316
-0.00081
0.00058
0.00128
0.00199
0.00339
0.00565
0.00845
0.01122
0.01348
0.01477
0.01467
0.01307
0.01016
0.00628
0.00199
-0.00188
-0.00446
-0.0053
-0.00446
-0.00248
-0.00014
0.00182
0.00302
0.00345
0.00337
0.00308
0.00283
0.00265
0.00246
0.00223
0.00181
0.00094
-0.0007
-0.0032
-0.00628
-0.00918
-0.01091
-0.01058
-0.00792
-0.00345
0.0017
0.00639
0.00977
0.01126
0.01066
0.00847
0.00588
0.004
0.00311
0.00274
0.00208
0.00047
-0.0023
-0.00586
-0.00922
-0.01105
-0.01036
-0.00712
-0.00212
0.0035
0.00863
0.01248
0.01476
0.01552
0.01477
0.01255
0.00925
0.00568
0.00262
0.00031
-0.00142
-0.00262
-0.0031
-0.00276
-0.00203
-0.00172
-0.00252
-0.00462
-0.00748
-0.00989
-0.0106
-0.00891
-0.00506
-0.00006
0.00481
0.00851
0.01061
0.01137
0.01134
0.01098
0.01039
0.00933
0.00767
0.00568
0.00383
0.00226
0.00059
-0.00164
-0.00464
-0.00834
-0.01256
-0.01685
-0.0205
-0.02285
-0.02351
-0.02246
-0.01991
-0.01616
-0.01179
-0.00764
-0.00427
-0.00167
0.0007
0.00356
0.00741
0.01228
0.01772
0.02273
0.02603
0.02658
0.0241
0.01916
0.01281
0.00632
0.00083
-0.00297
-0.00505
-0.00607
-0.00698
-0.00853
-0.011
-0.01412
-0.01718
-0.01925
-0.01959
-0.01797
-0.01482
-0.01094
-0.00708
-0.00368
-0.0009
0.00116
0.00241
0.003
0.00347
0.00464
0.00696
0.01024
0.01364
0.01607
0.01652
0.01474
0.01153
0.00816
0.00549
0.00361
0.00228
0.0014
0.00097
0.00073
0.0003
-0.0006
-0.00192
-0.00341
-0.00465
-0.0052
-0.00483
-0.00377
-0.00264
-0.00203
-0.00208
-0.0026
-0.00311
-0.00304
-0.00216
-0.00089
0.00006
0.00034
0.00017
-0.0001
-0.00037
-0.00081
-0.00159
-0.00269
-0.00391
-0.00476
-0.00447
-0.00233
0.00169
0.00673
0.0116
0.01532
0.01724
0.01707
0.01495
0.01126
0.00646
0.00111
-0.0041
-0.0085
-0.01177
-0.01411
-0.01607
-0.01813
-0.0204
-0.02259
-0.02414
-0.02436
-0.02273
-0.01928
-0.01465
-0.00974
-0.00521
-0.00117
0.00276
0.00715
0.01225
0.01763
0.02217
0.02454
0.02391
0.02044
0.01503
0.00885
0.00299
-0.00169
-0.00465
-0.00573
-0.00536
-0.00443
-0.00373
-0.00374
-0.00475
-0.00677
-0.0093
-0.0115
-0.01247
-0.01161
-0.0088
-0.00466
-0.00019
0.00395
0.00751
0.01042
0.01258
0.01391
0.01446
0.0144
0.01389
0.01308
0.01208
0.01108
0.01019
0.00917
0.00757
0.00502
0.00159
-0.00222
-0.00567
-0.00823
-0.00985
-0.01068
-0.0106
-0.00928
-0.00667
-0.00318
0.00054
0.00399
0.00692
0.00916
0.01044
0.01048
0.00924
0.00691
0.00387
0.00072
-0.00175
-0.00277
-0.002
0.00009
0.00242
0.00396
0.00426
0.0035
0.00219
0.00098
0.00033
0.00024
0.00034
0.00018
-0.00071
-0.0029
-0.00676
-0.0118
-0.01656
-0.01941
-0.01951
-0.01707
-0.01296
-0.00826
-0.0039
-0.00055
0.00149
0.00241
0.00267
0.00263
0.00243
0.00216
0.00191
0.00168
0.00132
0.00068
-0.0001
-0.00057
-0.00032
0.00072
0.00232
0.00418
0.00595
0.00704
0.00678
0.0047
0.00085
-0.004
-0.0086
-0.01178
-0.01309
-0.0128
-0.0116
-0.01013
-0.00884
-0.00783
-0.00685
-0.00552
-0.00377
-0.00178
0.00023
0.00216
0.00396
0.00546
0.00637
0.00655
0.00586
0.00416
0.00147
-0.0019
-0.00532
-0.00805
-0.00952
-0.0095
-0.00825
-0.00638
-0.00446
-0.00266
-0.00088
0.00102
0.00309
0.00534
0.00777
0.01021
0.01216
0.01297
0.01228
0.01
0.0062
0.00114
-0.00439
-0.00913
-0.01173
-0.01147
-0.00865
-0.00457
-0.00093
0.00086
0.00018
-0.00261
-0.00629
-0.00912
-0.00965
-0.00749
-0.00366
0.00019
0.00282
0.00395
0.004
0.00353
0.00303
0.00282
0.00303
0.00357
0.0041
0.00417
0.00346
0.0019
-0.00027
-0.00259
-0.00455
-0.00589
-0.0066
-0.00677
-0.0066
-0.0065
-0.00686
-0.00769
-0.00851
-0.00879
-0.00818
-0.00653
-0.0037
0.0002
0.00461
0.00842
0.01053
0.01037
0.0083
0.00525
0.00219
-0.00028
-0.00187
-0.00245
-0.00198
-0.0007
0.00086
0.00207
0.00258
0.00248
0.00213
0.00175
0.0013
0.00062
-0.00038
-0.00158
-0.00293
-0.00453
-0.00649
-0.00879
-0.0112
-0.01314
-0.01369
-0.01205
-0.0081
-0.00265
0.00292
0.00732
0.00994
0.01096
0.01106
0.01093
0.01094
0.01089
0.01008
0.00792
0.00434
-0.00028
-0.00544
-0.01058
-0.01498
-0.01782
-0.0184
-0.01647
-0.01235
-0.00702
-0.00174
0.00235
0.00463
0.00514
0.00451
0.00363
0.00314
0.0033
0.00411
0.00515
0.00559
0.00468
0.00234
-0.00072
-0.00341
-0.00482
-0.00452
-0.00295
-0.00128
-0.00079
-0.00198
-0.00444
-0.00728
-0.00988
-0.0119
-0.01308
-0.01313
-0.01186
-0.00919
-0.00512
0.0002
0.00624
0.01219
0.01712
0.0201
0.0203
0.01735
0.01182
0.00516
-0.00068
-0.00414
-0.0048
-0.0036
-0.00225
-0.0021
-0.00355
-0.00604
-0.00852
-0.01015
-0.0105
-0.00938
-0.00691
-0.00362
-0.00052
0.00135
0.00153
0.00039
-0.00107
-0.00192
-0.00172
-0.00044
0.00163
0.00395
0.0059
0.00699
0.00702
0.00602
0.00412
0.00158
-0.00113
-0.00347
-0.00515
-0.00614
-0.00656
-0.00653
-0.00622
-0.00564
-0.00448
-0.00228
0.00119
0.0056
0.01017
0.0141
0.01691
0.01844
0.01859
0.0171
0.01375
0.00871
0.00277
-0.00275
-0.00656
-0.00793
-0.00707
-0.00493
-0.00279
-0.00172
-0.00214
-0.00353
-0.00466
-0.00437
-0.00234
0.00076
0.00364
0.00516
0.00491
0.00328
0.00129
0.00011
0.00062
0.00285
0.00595
0.00852
0.00914
0.00715
0.00304
-0.00202
-0.00713
-0.01184
-0.0158
-0.01855
-0.01976
-0.01952
-0.01832
-0.01673
-0.01498
-0.01316
-0.01141
-0.00971
-0.00741
-0.00352
0.00235
0.00927
0.01535
0.01878
0.01855
0.01488
0.00929
0.00406
0.00116
0.00123
0.00352
0.00652
0.00886
0.00968
0.00849
0.00512
-0.0001
-0.00611
-0.01147
-0.01501
-0.01639
-0.01613
-0.01515
-0.01403
-0.01272
-0.01086
-0.0083
-0.00521
-0.00175
0.00203
0.00605
0.01
0.01322
0.0151
0.01554
0.01481
0.01303
0.01041
0.00767
0.00568
0.00469
0.00418
0.00333
0.00166
-0.00069
-0.00314
-0.00513
-0.00641
-0.0071
-0.00756
-0.00812
-0.00878
-0.0093
-0.0095
-0.00931
-0.00863
-0.00719
-0.00454
-0.00047
0.00445
0.00892
0.01176
0.01258
0.01179
0.01017
0.00858
0.00766
0.00753
0.00782
0.00795
0.00743
0.00596
0.0035
0.00025
-0.00332
-0.00658
-0.0086
-0.00854
-0.00634
-0.00306
-0.00024
0.00108
0.00076
-0.00061
-0.00217
-0.00315
-0.00301
-0.00141
0.0017
0.00575
0.00953
0.01143
0.01021
0.00586
-0.00021
-0.00582
-0.00923
-0.00989
-0.00852
-0.00636
-0.0045
-0.00339
-0.00285
-0.00259
-0.00251
-0.00255
-0.00225
-0.00086
0.00209
0.00613
0.00991
0.01196
0.0114
0.00841
0.00418
-0.00003
-0.00354
-0.00633
-0.00862
-0.01074
-0.01297
-0.01529
-0.01725
-0.01821
-0.01799
-0.01694
-0.01522
-0.01255
-0.00867
-0.00394
0.00095
0.00539
0.0091
0.012
0.01421
0.01601
0.01758
0.01866
0.0186
0.01704
0.01433
0.01113
0.00792
0.00483
0.00173
-0.00158
-0.00521
-0.00901
-0.01271
-0.0159
-0.01802
-0.01844
-0.01669
-0.01277
-0.00727
-0.00132
0.00385
0.00728
0.00873
0.00868
0.00782
0.0065
0.00497
0.00365
0.00303
0.00315
0.00344
0.00296
0.00115
-0.00174
-0.00472
-0.00668
-0.00715
-0.00659
-0.00607
-0.00639
-0.00766
-0.00926
-0.01028
-0.01004
-0.00858
-0.00652
-0.00455
-0.00304
-0.00214
-0.00185
-0.00209
-0.00255
-0.00282
-0.00242
-0.00109
0.00103
0.00347
0.00572
0.00753
0.00885
0.00971
0.01002
0.00972
0.00898
0.00845
0.00868
0.00948
0.00975
0.00819
0.00424
-0.00147
-0.00745
-0.01208
-0.01424
-0.01378
-0.01161
-0.00902
-0.00716
-0.00674
-0.0079
-0.01007
-0.01213
-0.01289
-0.01144
-0.00756
-0.00198
0.00378
0.00806
0.00982
0.00905
0.00672
0.00411
0.00235
0.00233
0.00458
0.00883
0.01383
0.01775
0.0192
0.0179
0.01465
0.01071
0.00715
0.00451
0.00268
0.00109
-0.0009
-0.00379
-0.00781
-0.01252
-0.01676
-0.01919
-0.01905
-0.01644
-0.01212
-0.00723
-0.00288
0.00021
0.00201
0.00305
0.00409
0.00591
0.00908
0.01371
0.01906
0.02359
0.02557
0.02389
0.0186
0.01094
0.00282
-0.00388
-0.00803
-0.00946
-0.00884
-0.00746
-0.00678
-0.00759
-0.00957
-0.01144
-0.01167
-0.00937
-0.00473
0.00103
0.00627
0.00962
0.01055
0.00941
0.00703
0.0043
0.0021
0.0012
0.00187
0.0036
0.00529
0.00568
0.0039
-0.00004
-0.00519
-0.0101
-0.01337
-0.0143
-0.01318
-0.0111
-0.00909
-0.00748
-0.0061
-0.0049
-0.00405
-0.00353
-0.00294
-0.00164
0.00079
0.00436
0.00862
0.01269
0.0157
0.01735
0.0179
0.01775
0.01709
0.01614
0.01515
0.01418
0.01275
0.01006
0.00556
-0.00062
-0.00755
-0.01381
-0.01807
-0.01977
-0.01931
-0.0176
-0.01549
-0.0134
-0.01138
-0.00934
-0.00718
-0.0048
-0.00214
0.00082
0.0039
0.00666
0.00859
0.00948
0.0095
0.00893
0.00806
0.00728
0.00705
0.00733
0.00745
0.00651
0.00423
0.00115
-0.00174
-0.00365
-0.00421
-0.00349
-0.00217
-0.00124
-0.00133
-0.00245
-0.00424
-0.00622
-0.00786
-0.00862
-0.00818
-0.00659
-0.00414
-0.00129
0.00139
0.00352
0.00548
0.00814
0.01206
0.01689
0.02134
0.02371
0.02285
0.01892
0.01329
0.00764
0.00306
-0.00037
-0.00334
-0.00674
-0.0111
-0.01618
-0.02097
-0.02425
-0.02529
-0.02401
-0.0208
-0.01637
-0.01143
-0.00655
-0.00209
0.00172
0.00479
0.00717
0.00892
0.01013
0.01098
0.01177
0.01264
0.01332
0.0131
0.01118
0.00733
0.00237
-0.00216
-0.00488
-0.00524
-0.00377
-0.00176
-0.00064
-0.00123
-0.00338
-0.00617
-0.00862
-0.01013
-0.0104
-0.00921
-0.00637
-0.00208
0.00297
0.0077
0.01123
0.01315
0.01364
0.01334
0.01283
0.01217
0.01095
0.00862
0.00477
-0.00048
-0.00642
-0.01193
-0.01589
-0.01769
-0.01731
-0.01529
-0.01253
-0.01001
-0.00838
-0.00781
-0.00812
-0.00894
-0.00963
-0.00926
-0.00698
-0.00268
0.00277
0.00791
0.01141
0.01263
0.01184
0.00981
0.00726
0.00458
0.00202
-0.00022
-0.00203
-0.00351
-0.00493
-0.00669
-0.00904
-0.01174
-0.01401
-0.01486
-0.01377
-0.01111
-0.00801
-0.0056
-0.00458
-0.00499
-0.00639
-0.00783
-0.00817
-0.00669
-0.00346
0.00091
0.00567
0.01012
0.01371
0.01622
0.01783
0.01906
0.02042
0.02216
0.02394
0.02492
0.02415
0.02131
0.01674
0.01115
0.00515
-0.00095
-0.00705
-0.01304
-0.01858
-0.02318
-0.02646
-0.02828
-0.0287
-0.0279
-0.02606
-0.0234
-0.02001
-0.01576
-0.01055
-0.00456
0.00179
0.00803
0.01356
0.01776
0.02037
0.02171
0.02231
0.02248
0.02216
0.02119
0.0195
0.01717
0.0144
0.01145
0.00857
0.00584
0.0031
0.00025
-0.00244
-0.00443
-0.00537
-0.00523
-0.00433
-0.00322
-0.00249
-0.00255
-0.00345
-0.0047
-0.00537
-0.00473
-0.00304
-0.00151
-0.00155
-0.00361
-0.00689
-0.00998
-0.01172
-0.01164
-0.00995
-0.00728
-0.00439
-0.00201
-0.00066
-0.00055
-0.00142
-0.00247
-0.00275
-0.00167
0.00073
0.00393
0.00718
0.00977
0.01126
0.01164
0.01124
0.01058
0.01015
0.0101
0.01018
0.0098
0.00835
0.00542
0.00098
-0.00446
-0.00984
-0.01392
-0.01597
-0.01623
-0.01548
-0.01451
-0.01376
-0.01342
-0.01348
-0.01381
-0.01401
-0.01344
-0.01144
-0.00787
-0.00341
0.00073
0.00341
0.00398
0.00235
-0.00093
-0.00453
-0.00685
-0.00688
-0.00457
-0.00069
0.00359
0.00693
0.00814
0.00665
0.00271
-0.00265
-0.00808
-0.01235
-0.01472
-0.01495
-0.01342
-0.01111
-0.00925
-0.00868
-0.00955
-0.01112
-0.01199
-0.01075
-0.00685
-0.00101
0.00509
0.00982
0.01244
0.01321
0.01297
0.0126
0.01245
0.01207
0.01072
0.00789
0.00349
-0.00219
-0.00865
-0.01527
-0.02127
-0.02554
-0.02707
-0.02561
-0.02203
-0.01769
-0.01349
-0.00958
-0.00576
-0.00198
0.00184
0.00593
0.01061
0.01588
0.02112
0.02539
0.02784
0.02818
0.02666
0.02375
0.01983
0.01521
0.01026
0.00542
0.00101
-0.00294
-0.00684
-0.01128
-0.01669
-0.02287
-0.02898
-0.0337
-0.0357
-0.03438
-0.03019
-0.02434
-0.01804
-0.01192
-0.00598
0.00004
0.00622
0.01236
0.01818
0.02327
0.02699
0.02852
0.02725
0.02326
0.01741
0.01093
0.00476
-0.00054
-0.00458
-0.0073
-0.0092
-0.01118
-0.01371
-0.0163
-0.01785
-0.01755
-0.01545
-0.01212
-0.00817
-0.00392
0.0004
0.00445
0.00768
0.00967
0.01029
0.00972
0.00825
0.0062
0.00403
0.00225
0.00124
0.00108
0.00136
0.00129
0.00022
-0.00188
-0.00447
-0.00695
-0.00898
-0.0105
-0.01168
-0.01272
-0.01346
-0.01332
-0.01174
-0.00877
-0.00503
-0.00098
0.00359
0.00904
0.0151
0.02081
0.02516
0.02751
0.02763
0.02567
0.02204
0.01725
0.01176
0.00593
-0.00005
-0.00594
-0.0114
-0.01618
-0.0203
-0.02371
-0.0261
-0.02704
-0.02627
-0.02369
-0.01934
-0.01355
-0.00712
-0.00108
0.00381
0.00735
0.00986
0.01195
0.01415
0.01665
0.01912
0.02097
0.02152
0.02021
0.01676
0.01146
0.0053
-0.00032
-0.0042
-0.00593
-0.00603
-0.00566
-0.00606
-0.00806
-0.01167
-0.01597
-0.01944
-0.02062
-0.01886
-0.01468
-0.00938
-0.0045
-0.00131
-0.00018
-0.00044
-0.0007
0.00029
0.00295
0.00692
0.01133
0.01523
0.01778
0.01845
0.01714
0.01424
0.01033
0.00601
0.00204
-0.00082
-0.00212
-0.0018
-0.00025
0.00163
0.00263
0.00179
-0.00099
-0.00486
-0.0085
-0.01067
-0.01073
-0.00885
-0.00587
-0.00286
-0.00059
0.0006
0.00078
0.0001
-0.00124
-0.00298
-0.00485
-0.00674
-0.00886
-0.01148
-0.01435
-0.01667
-0.01771
-0.01736
-0.01593
-0.01369
-0.01077
-0.00735
-0.00361
0.00025
0.00392
0.00687
0.00871
0.00958
0.01007
0.01082
0.01208
0.01346
0.01429
0.01418
0.01324
0.01184
0.01035
0.00911
0.00834
0.00796
0.00756
0.00642
0.00389
-0.00032
-0.00597
-0.01229
-0.0181
-0.0222
-0.02395
-0.02348
-0.02126
-0.01779
-0.01358
-0.00908
-0.00463
-0.00005
0.00543
0.01241
0.02051
0.02851
0.03509
0.03933
0.04061
0.03888
0.0351
0.03086
0.02735
0.02477
0.02236
0.01915
0.01448
0.00815
0.00051
-0.00762
-0.01505
-0.02069
-0.02405
-0.02541
-0.02552
-0.02492
-0.02375
-0.022
-0.01965
-0.01662
-0.01266
-0.00751
-0.00117
0.00598
0.01328
0.01985
0.02475
0.02739
0.0279
0.027
0.02566
0.02471
0.02469
0.02559
0.02674
0.02717
0.02598
0.02265
0.01708
0.0097
0.00152
-0.00617
-0.01238
-0.01672
-0.01952
-0.02139
-0.02288
-0.02421
-0.02549
-0.02651
-0.02652
-0.02451
-0.02007
-0.01374
-0.00656
0.00061
0.00729
0.01329
0.01871
0.02394
0.02939
0.03507
0.04033
0.04417
0.04579
0.04487
0.04157
0.03638
0.02987
0.02232
0.01383
0.00465
-0.00457
-0.01299
-0.01996
-0.02535
-0.02953
-0.03294
-0.03566
-0.03759
-0.03861
-0.03864
-0.03755
-0.03527
-0.03189
-0.02758
-0.02233
-0.01588
-0.00806
0.00078
0.00969
0.01749
0.02332
0.02703
0.02912
0.03035
0.03132
0.03201
0.03193
0.03067
0.02827
0.0251
0.02145
0.01745
0.01317
0.00886
0.00485
0.0014
-0.00143
-0.00389
-0.00649
-0.00974
-0.01382
-0.0184
-0.02278
-0.02628
-0.02852
-0.02944
-0.029
-0.02722
-0.02446
-0.02122
-0.0179
-0.01457
-0.01102
-0.00705
-0.00268
0.00185
0.00621
0.00999
0.01285
0.01468
0.01563
0.01602
0.01613
0.01595
0.01514
0.01325
0.01012
0.00585
0.00067
-0.00505
-0.01087
-0.01634
-0.02102
-0.02454
-0.02679
-0.02786
-0.02797
-0.02731
-0.02571
-0.02263
-0.0176
-0.01085
-0.00309
0.00503
0.01345
0.02243
0.03208
0.04203
0.05165
0.06027
0.06727
0.07202
0.07415
0.07364
0.07057
0.06495
0.05697
0.04735
0.03725
0.02771
0.01925
0.01179
0.00489
-0.00203
-0.00935
-0.01702
-0.02447
-0.03082
-0.0352
-0.0371
-0.03651
-0.03361
-0.02865
-0.02202
-0.01439
-0.00648
0.00118
0.00837
0.015
0.02094
0.026
0.03017
0.03387
0.0378
0.04241
0.04765
0.05313
0.05838
0.06292
0.06618
0.06765
0.06703
0.06408
0.05863
0.05066
0.0405
0.02916
0.01793
0.00777
-0.00109
-0.00868
-0.01469
-0.01847
-0.01966
-0.01852
-0.01579
-0.01224
-0.00823
-0.00362
0.00177
0.00766
0.01318
0.01737
0.01971
0.0205
0.02048
0.02007
0.01907
0.01703
0.01391
0.0101
0.00612
0.0024
-0.00077
-0.00318
-0.00476
-0.00563
-0.00612
-0.00664
-0.00739
-0.00832
-0.00935
-0.01047
-0.01155
-0.01225
-0.01218
-0.01126
-0.00989
-0.00886
-0.00899
-0.0108
-0.01429
-0.01896
-0.02399
-0.02838
-0.03129
-0.0322
-0.03107
-0.02824
-0.02449
-0.02099
-0.01905
-0.01955
-0.02243
-0.02679
-0.03145
-0.03537
-0.03794
-0.03907
-0.03895
-0.0378
-0.03569
-0.03278
-0.02937
-0.02576
-0.0221
-0.01842
-0.01495
-0.01211
-0.01025
-0.00968
-0.01081
-0.01386
-0.01848
-0.02387
-0.02942
-0.03473
-0.03945
-0.04345
-0.04709
-0.05105
-0.0557
-0.06077
-0.06546
-0.06878
-0.06983
-0.06812
-0.06382
-0.05762
-0.05049
-0.04329
-0.03662
-0.03059
-0.02468
-0.01802
-0.00977
0.00046
0.01242
0.02512
0.03701
0.04631
0.05143
0.0516
0.0472
0.03965
0.03054
0.02095
0.01118
0.00107
-0.00967
-0.02088
-0.03183
-0.0414
-0.04855
-0.05253
-0.05288
-0.04963
-0.04342
-0.03569
-0.02822
-0.02225
-0.01783
-0.0138
-0.00852
-0.00051
0.01107
0.0261
0.04332
0.0608
0.07653
0.08913
0.09818
0.10407
0.10772
0.11015
0.11235
0.11505
0.11845
0.12199
0.12435
0.12388
0.11936
0.11061
0.09846
0.08438
0.07007
0.05705
0.0463
0.03785
0.03072
0.0234
0.01453
0.00359
-0.00891
-0.02155
-0.03268
-0.04103
-0.04601
-0.04754
-0.04587
-0.04123
-0.03384
-0.02382
-0.01144
0.0027
0.01791
0.03371
0.04974
0.06526
0.07917
0.0905
0.09898
0.10501
0.10912
0.11145
0.11176
0.10957
0.10441
0.09579
0.08333
0.06703
0.04751
0.02587
0.00337
-0.01881
-0.03945
-0.05713
-0.07045
-0.07851
-0.08118
-0.07906
-0.07301
-0.06388
-0.05254
-0.03991
-0.0267
-0.0132
0.00047
0.01395
0.0264
0.03673
0.04398
0.04756
0.04747
0.04454
0.04012
0.03521
0.02993
0.02385
0.01652
0.00782
-0.00187
-0.01168
-0.02069
-0.02854
-0.03561
-0.04239
-0.04896
-0.05521
-0.06112
-0.06674
-0.07176
-0.07554
-0.07742
-0.07712
-0.0747
-0.07036
-0.06445
-0.05749
-0.05011
-0.04286
-0.0361
-0.0302
-0.02546
-0.0219
-0.01907
-0.01631
-0.01326
-0.01022
-0.00783
-0.00639
-0.00551
-0.00446
-0.00258
0.00052
0.00521
0.01181
0.02045
0.03074
0.04156
0.05114
0.0577
0.06014
0.05853
0.05388
0.04776
0.04143
0.03532
0.0292
0.02285
0.01636
0.00985
0.00329
-0.00342
-0.01
-0.01561
-0.01922
-0.02007
-0.01797
-0.01338
-0.00728
-0.00083
0.00495
0.0095
0.01266
0.01446
0.01496
0.01441
0.01326
0.01169
0.00916
0.00465
-0.00253
-0.01211
-0.02294
-0.03358
-0.04291
-0.05033
-0.05588
-0.06011
-0.06377
-0.0674
-0.07097
-0.07398
-0.07581
-0.07593
-0.074
-0.06988
-0.06379
-0.05636
-0.04842
-0.04075
-0.03378
-0.02748
-0.02168
-0.01657
-0.01277
-0.01078
-0.01039
-0.01092
-0.01222
-0.01501
-0.02013
-0.0273
-0.0349
-0.04083
-0.04363
-0.04295
-0.03961
-0.03527
-0.03163
-0.02954
-0.02858
-0.02757
-0.02528
-0.02083
-0.01378
-0.0042
0.00745
0.02035
0.03317
0.04403
0.05114
0.05387
0.05326
0.05138
0.05007
0.04995
0.05025
0.04953
0.04662
0.04118
0.03354
0.0245
0.01488
0.00532
-0.00364
-0.01141
-0.0175
-0.02164
-0.02378
-0.02391
-0.02179
-0.01695
-0.00919
0.00086
0.01185
0.02221
0.03076
0.03689
0.0403
0.0406
0.0376
0.03157
0.02317
0.01297
0.00132
-0.01147
-0.02479
-0.03777
-0.04945
-0.05899
-0.06567
-0.06913
-0.06949
-0.06738
-0.06363
-0.05906
-0.05422
-0.04946
-0.04496
-0.0406
-0.03598
-0.03062
-0.02444
-0.01784
-0.01151
-0.00624
-0.0028
-0.00162
-0.00243
-0.00434
-0.00643
-0.0084
-0.01057
-0.01328
-0.0164
-0.01956
-0.0224
-0.02448
-0.0253
-0.02442
-0.02175
-0.01746
-0.01186
-0.00539
0.00142
0.00808
0.01416
0.01937
0.02359
0.02687
0.02918
0.03034
0.03015
0.0286
0.02612
0.02323
0.02012
0.01646
0.01187
0.0062
-0.0004
-0.00754
-0.01493
-0.0226
-0.03071
-0.03923
-0.0478
-0.05598
-0.06374
-0.07162
-0.08011
-0.08915
-0.09798
-0.10532
-0.10982
-0.11058
-0.10723
-0.09997
-0.08958
-0.07727
-0.06423
-0.05124
-0.03873
-0.02696
-0.01629
-0.00751
-0.00151
0.0015
0.00235
0.00252
0.00335
0.00536
0.008
0.00991
0.0097
0.00673
0.00163
-0.00399
-0.00844
-0.01072
-0.01094
-0.00993
-0.00877
-0.00842
-0.00927
-0.01112
-0.01342
-0.01592
-0.01874
-0.0219
-0.02474
-0.02607
-0.02508
-0.02169
-0.01632
-0.00954
-0.00191
0.00601
0.01367
0.02059
0.02634
0.03047
0.0325
0.03206
0.02921
0.02442
0.01826
0.01114
0.0035
-0.00414
-0.01152
-0.01893
-0.02697
-0.03604
-0.04587
-0.05541
-0.06305
-0.06718
-0.06705
-0.06301
-0.05623
-0.04801
-0.0392
-0.0301
-0.02097
-0.01214
-0.00377
0.00438
0.01245
0.01998
0.02616
0.03042
0.03277
0.03366
0.03377
0.0338
0.03417
0.03483
0.0353
0.03498
0.03344
0.03056
0.02636
0.02097
0.01451
0.00721
-0.00047
-0.00799
-0.01505
-0.02183
-0.02878
-0.03641
-0.04484
-0.05355
-0.06142
-0.06721
-0.06998
-0.06927
-0.06508
-0.05782
-0.04808
-0.03658
-0.02423
-0.01208
-0.00085
0.00945
0.01943
0.02961
0.03981
0.049
0.0558
0.05924
0.05924
0.05651
0.05219
0.04731
0.04261
0.03853
0.0353
0.03281
0.03055
0.02773
0.02379
0.01885
0.01368
0.00938
0.00687
0.0065
0.00788
0.01013
0.01253
0.01499
0.01763
0.02007
0.02147
0.02116
0.01908
0.01576
0.01201
0.00845
0.0052
0.00185
-0.00214
-0.00722
-0.01369
-0.02159
-0.03049
-0.03959
-0.04777
-0.05383
-0.0568
-0.05617
-0.05221
-0.04587
-0.03833
-0.03041
-0.02217
-0.0133
-0.00375
0.00596
0.01485
0.02199
0.02701
0.03032
0.03283
0.03531
0.03816
0.04142
0.04501
0.04886
0.05285
0.05636
0.05826
0.05744
0.05333
0.04613
0.03696
0.0274
0.0186
0.01065
0.00276
-0.00603
-0.01624
-0.02775
-0.03995
-0.05178
-0.06193
-0.06917
-0.07282
-0.0727
-0.06908
-0.06251
-0.05373
-0.04342
-0.03209
-0.02024
-0.0085
0.00234
0.01187
0.02028
0.028
0.0352
0.04171
0.04728
0.05168
0.0549
0.0572
0.05903
0.06056
0.06132
0.06031
0.05671
0.05047
0.04238
0.03361
0.02506
0.01694
0.00874
-0.00015
-0.00984
-0.01968
-0.02842
-0.03451
-0.03648
-0.03339
-0.02508
-0.01212
0.0043
0.02245
0.04043
0.05682
0.07115
0.08357
0.09414
0.1024
0.1077
0.10975
0.1088
0.10527
0.09939
0.09109
0.08052
0.0686
0.05691
0.04678
0.03866
0.03204
0.02604
0.02003
0.01399
0.00839
0.00392
0.00114
0.00042
0.00179
0.00496
0.00912
0.01302
0.01568
0.01713
0.01824
0.01993
0.02285
0.02721
0.03241
0.03716
0.04019
0.04097
0.03995
0.03828
0.03728
0.03783
0.03986
0.04238
0.04402
0.04389
0.04223
0.04005
0.03839
0.03767
0.03775
0.03817
0.03833
0.03743
0.03463
0.02935
0.02172
0.01264
0.00341
-0.00483
-0.01148
-0.01642
-0.01969
-0.02114
-0.02052
-0.01785
-0.01364
-0.00873
-0.00388
0.00048
0.0042
0.00726
0.00958
0.01088
0.01068
0.00867
0.0051
0.00074
-0.00344
-0.00657
-0.00784
-0.00645
-0.00186
0.00587
0.01604
0.02769
0.03989
0.05185
0.06292
0.07258
0.08055
0.0866
0.09036
0.09118
0.0883
0.0812
0.07008
0.05586
0.03977
0.02294
0.00617
-0.00993
-0.02475
-0.03784
-0.04913
-0.05883
-0.06712
-0.07404
-0.07939
-0.0826
-0.08291
-0.07982
-0.07334
-0.06389
-0.05219
-0.0392
-0.02607
-0.01371
-0.0025
0.00783
0.01784
0.02793
0.03813
0.048
0.05688
0.06396
0.06836
0.06947
0.06732
0.0627
0.05674
0.05042
0.04411
0.03746
0.02973
0.02055
0.01033
0.00017
-0.00873
-0.01551
-0.01984
-0.02205
-0.02291
-0.02324
-0.02348
-0.02361
-0.02357
-0.02362
-0.02424
-0.02568
-0.02787
-0.03052
-0.0333
-0.03597
-0.03862
-0.04159
-0.04529
-0.04973
-0.05407
-0.05715
-0.05828
-0.05745
-0.05495
-0.05095
-0.04549
-0.03867
-0.03094
-0.02284
-0.01477
-0.0067
0.00164
0.01045
0.01959
0.02872
0.0373
0.04456
0.04949
0.05115
0.04913
0.0439
0.03654
0.0283
0.02028
0.01305
0.00651
0.00026
-0.00575
-0.01094
-0.01449
-0.01601
-0.01571
-0.01397
-0.01073
-0.00554
0.00179
0.01072
0.02025
0.02964
0.03879
0.04806
0.05757
0.06695
0.07562
0.08312
0.08909
0.093
0.09396
0.09096
0.0835
0.07179
0.05639
0.03807
0.01766
-0.00402
-0.02619
-0.04814
-0.06913
-0.0884
-0.10519
-0.11856
-0.12717
-0.12966
-0.12527
-0.11443
-0.09886
-0.08084
-0.06238
-0.04492
-0.02954
-0.01713
-0.00801
-0.00186
0.00204
0.00424
0.00473
0.00291
-0.00208
-0.01061
-0.02196
-0.03451
-0.04655
-0.05682
-0.0645
-0.06907
-0.07043
-0.06894
-0.0651
-0.05936
-0.05204
-0.04341
-0.03394
-0.02445
-0.01578
-0.00842
-0.0023
0.00297
0.00783
0.01224
0.01544
0.01623
0.01369
0.00784
-0.00039
-0.00964
-0.01871
-0.02686
-0.03385
-0.03982
-0.04491
-0.04915
-0.05247
-0.05479
-0.05593
-0.05567
-0.05388
-0.0505
-0.04537
-0.03834
-0.0297
-0.02046
-0.01198
-0.00539
-0.00104
0.00162
0.00342
0.00483
0.00588
0.00645
0.0063
0.00488
0.00152
-0.00423
-0.01237
-0.02251
-0.03391
-0.04547
-0.05565
-0.06281
-0.06587
-0.06471
-0.06
-0.05273
-0.04373
-0.03361
-0.02269
-0.01094
0.00182
0.01569
0.03053
0.04593
0.06118
0.07539
0.08806
0.09917
0.10879
0.11655
0.12165
0.12322
0.12065
0.11373
0.10274
0.08856
0.07246
0.05591
0.0403
0.0266
0.01513
0.00569
-0.00215
-0.00866
-0.01374
-0.01694
-0.01792
-0.01666
-0.01342
-0.00861
-0.00262
0.00423
0.01169
0.01948
0.02726
0.03463
0.04127
0.04719
0.05277
0.05829
0.06346
0.06755
0.06989
0.07015
0.06837
0.06492
0.06033
0.05507
0.04957
0.0443
0.03974
0.03607
0.03295
0.02983
0.02638
0.02263
0.01896
0.01587
0.01379
0.01288
0.01298
0.0136
0.01401
0.01362
0.01231
0.01071
0.00982
0.01036
0.01205
0.01369
0.01377
0.01111
0.00544
-0.00242
-0.01103
-0.01904
-0.02575
-0.03102
-0.03492
-0.03735
-0.03817
-0.03752
-0.0358
-0.03331
-0.03002
-0.0258
-0.02099
-0.01658
-0.01374
-0.01312
-0.01447
-0.01699
-0.01983
-0.02257
-0.02529
-0.02848
-0.03274
-0.03848
-0.0456
-0.05344
-0.06091
-0.06685
-0.07044
-0.07148
-0.07046
-0.06857
-0.06701
-0.06619
-0.06542
-0.06349
-0.05931
-0.05233
-0.04266
-0.03087
-0.01796
-0.00533
0.00574
0.01437
0.02024
0.0236
0.02533
0.0264
0.02717
0.02737
0.02648
0.02404
0.01955
0.01228
0.00153
-0.01256
-0.02852
-0.04395
-0.0565
-0.06452
-0.06744
-0.06572
-0.06075
-0.05447
-0.0487
-0.04458
-0.04197
-0.03953
-0.03563
-0.02927
-0.02054
-0.01061
-0.00138
0.00524
0.00815
0.00747
0.00426
0.00009
-0.00361
-0.00609
-0.00738
-0.00795
-0.0082
-0.00829
-0.00821
-0.00784
-0.00691
-0.00527
-0.00335
-0.00212
-0.00234
-0.00385
-0.0058
-0.00726
-0.00762
-0.00666
-0.00467
-0.00226
0.00006
0.00194
0.00298
0.00281
0.00124
-0.00147
-0.0046
-0.0072
-0.00865
-0.009
-0.00898
-0.00938
-0.01021
-0.01049
-0.009
-0.00517
0.00046
0.00672
0.0125
0.0172
0.0207
0.02295
0.0238
0.02331
0.02186
0.01989
0.01762
0.01489
0.01102
0.00511
-0.00329
-0.0139
-0.02576
-0.03747
-0.04752
-0.05458
-0.05805
-0.05829
-0.05628
-0.05277
-0.04795
-0.04181
-0.0345
-0.02631
-0.01747
-0.00809
0.0018
0.01186
0.02131
0.02921
0.03489
0.03817
0.03924
0.03848
0.03642
0.03356
0.03032
0.02706
0.02402
0.02117
0.01815
0.01456
0.01004
0.00439
-0.00232
-0.00986
-0.018
-0.02655
-0.03534
-0.04419
-0.05275
-0.06068
-0.06792
-0.07471
-0.0814
-0.08818
-0.09481
-0.10059
-0.10483
-0.10712
-0.10722
-0.1048
-0.09963
-0.09187
-0.08194
-0.07035
-0.05747
-0.04341
-0.02796
-0.01096
0.00745
0.02677
0.04614
0.06421
0.07937
0.09057
0.09789
0.10201
0.10351
0.10261
0.0993
0.09332
0.08439
0.07249
0.05803
0.04151
0.02355
0.00504
-0.01278
-0.0288
-0.04253
-0.05403
-0.06344
-0.0705
-0.07434
-0.07375
-0.06792
-0.05719
-0.04308
-0.02749
-0.01207
0.00195
0.01375
0.02312
0.03054
0.03692
0.04304
0.04922
0.0552
0.06005
0.06251
0.0617
0.05783
0.05228
0.04711
0.04427
0.04491
0.04886
0.05486
0.06135
0.06707
0.07106
0.07274
0.07193
0.06913
0.06544
0.06225
0.06076
0.0613
0.06286
0.06333
0.06046
0.05287
0.04067
0.02549
0.00973
-0.0046
-0.01664
-0.0266
-0.03517
-0.04294
-0.05012
-0.05621
-0.05999
-0.0602
-0.05612
-0.04768
-0.03541
-0.02034
-0.0041
0.01132
0.02422
0.03382
0.04054
0.04543
0.04948
0.05317
0.05634
0.05821
0.05767
0.05363
0.04557
0.03394
0.0203
0.00676
-0.00495
-0.01435
-0.02213
-0.02949
-0.0374
-0.04618
-0.05529
-0.06339
-0.06886
-0.07043
-0.06768
-0.06111
-0.05193
-0.0418
-0.0324
-0.02477
-0.01883
-0.01354
-0.00733
0.00111
0.0121
0.02448
0.03615
0.04498
0.04954
0.04954
0.04598
0.04069
0.03553
0.03187
0.03051
0.03144
0.03368
0.03542
0.03493
0.03157
0.02613
0.02036
0.01622
0.015
0.01683
0.02044
0.0236
0.0241
0.02097
0.01496
0.00794
0.00179
-0.00252
-0.00511
-0.00686
-0.00895
-0.01255
-0.01836
-0.02617
-0.03456
-0.04127
-0.04412
-0.04207
-0.03552
-0.02569
-0.01406
-0.00201
0.00927
0.01895
0.02678
0.03325
0.03939
0.04616
0.05387
0.06173
0.06812
0.0713
0.07034
0.06534
0.05731
0.04775
0.03825
0.02997
0.02334
0.01796
0.01285
0.00709
0.00032
-0.00724
-0.01507
-0.02264
-0.02963
-0.03585
-0.04107
-0.04497
-0.0473
-0.04814
-0.04769
-0.04593
-0.04267
-0.03798
-0.0325
-0.0271
-0.02256
-0.01928
-0.01716
-0.01581
-0.01479
-0.0136
-0.01165
-0.00855
-0.00428
0.0008
0.00625
0.01171
0.01667
0.02049
0.02294
0.02466
0.02667
0.02938
0.03229
0.03451
0.0354
0.0348
0.03295
0.0303
0.02758
0.02543
0.02387
0.02232
0.02017
0.01727
0.0138
0.00993
0.00571
0.0012
-0.00344
-0.00785
-0.01186
-0.01557
-0.01924
-0.02297
-0.0267
-0.03029
-0.03352
-0.03607
-0.03771
-0.03845
-0.03862
-0.03869
-0.03886
-0.03881
-0.03781
-0.03542
-0.03185
-0.02788
-0.02439
-0.02196
-0.02062
-0.01993
-0.01923
-0.01805
-0.01628
-0.01406
-0.01146
-0.00842
-0.00483
-0.00036
0.00537
0.01248
0.02066
0.02925
0.03736
0.04402
0.04842
0.05011
0.04913
0.04564
0.03962
0.031
0.02001
0.00751
-0.00514
-0.01664
-0.02625
-0.03401
-0.04039
-0.04575
-0.04976
-0.05136
-0.04928
-0.04296
-0.03312
-0.02143
-0.00976
0.00054
0.00879
0.01477
0.01874
0.02135
0.0234
0.02533
0.0268
0.0268
0.02433
0.01891
0.01079
0.00094
-0.00912
-0.01795
-0.02506
-0.03108
-0.03706
-0.04373
-0.05104
-0.05826
-0.06436
-0.06827
-0.06898
-0.06573
-0.05842
-0.04778
-0.03511
-0.02199
-0.01
-0.00033
0.00677
0.01212
0.01709
0.02299
0.03053
0.03947
0.04854
0.05613
0.06108
0.06314
0.06296
0.06177
0.06094
0.06119
0.06223
0.06298
0.0623
0.05957
0.05498
0.04939
0.04392
0.03938
0.03592
0.03306
0.03007
0.02615
0.02061
0.01297
0.00323
-0.00817
-0.02043
-0.03258
-0.04369
-0.05304
-0.06034
-0.06566
-0.06931
-0.07174
-0.07319
-0.07336
-0.07134
-0.06602
-0.05681
-0.04395
-0.02836
-0.01137
0.00571
0.02215
0.03784
0.05283
0.0669
0.07929
0.08869
0.09359
0.09295
0.08664
0.07547
0.06075
0.04391
0.02625
0.00888
-0.00742
-0.02228
-0.03564
-0.0477
-0.05878
-0.06906
-0.07816
-0.08518
-0.08906
-0.08909
-0.08527
-0.07825
-0.06895
-0.05804
-0.04594
-0.03313
-0.02019
-0.00745
0.00504
0.01704
0.02771
0.03597
0.04107
0.04284
0.04157
0.03787
0.03247
0.026
0.019
0.01173
0.00406
-0.00428
-0.01336
-0.02286
-0.03191
-0.03919
-0.04349
-0.04428
-0.04191
-0.0373
-0.03143
-0.02467
-0.01674
-0.00722
0.00389
0.01584
0.02749
0.03772
0.04569
0.0509
0.05328
0.05307
0.0506
0.04619
0.04027
0.03352
0.02647
0.01903
0.0106
0.00084
-0.0098
-0.02022
-0.02937
-0.0366
-0.04159
-0.04426
-0.04467
-0.04294
-0.03929
-0.03388
-0.02673
-0.01792
-0.00788
0.00259
0.0124
0.02039
0.02548
0.02725
0.02612
0.02293
0.01836
0.01293
0.00741
0.00256
-0.00167
-0.0062
-0.01198
-0.01929
-0.02757
-0.03554
-0.04164
-0.04456
-0.04369
-0.03963
-0.03409
-0.0292
-0.02628
-0.02513
-0.02424
-0.02166
-0.01592
-0.00651
0.0059
0.01971
0.03305
0.0444
0.05297
0.0586
0.06163
0.06276
0.06278
0.0621
0.06044
0.05687
0.05044
0.04084
0.02859
0.01475
0.00063
-0.01259
-0.02406
-0.03321
-0.03975
-0.04376
-0.04576
-0.04635
-0.04581
-0.04399
-0.04061
-0.03527
-0.02757
-0.01742
-0.00534
0.00764
0.0204
0.03202
0.04205
0.05065
0.05839
0.06577
0.07284
0.07911
0.08376
0.08588
0.08463
0.07951
0.07049
0.05801
0.04272
0.02552
0.0074
-0.0108
-0.02858
-0.04564
-0.06152
-0.07562
-0.08739
-0.09645
-0.10274
-0.10654
-0.10826
-0.10829
-0.10677
-0.1037
-0.09909
-0.09298
-0.08525
-0.07568
-0.06412
-0.05069
-0.03581
-0.02015
-0.00442
0.01075
0.02481
0.03731
0.04781
0.05597
0.06159
0.06475
0.06565
0.06448
0.06138
0.05652
0.05013
0.04254
0.03424
0.02579
0.01758
0.00976
0.00248
-0.00392
-0.00887
-0.01188
-0.01272
-0.01158
-0.00877
-0.00463
0.00042
0.00579
0.01099
0.01591
0.0207
0.02568
0.03115
0.03721
0.04352
0.04924
0.05329
0.05509
0.05508
0.05435
0.05365
0.05276
0.05077
0.04674
0.04015
0.03096
0.01963
0.00702
-0.00588
-0.01814
-0.02869
-0.03626
-0.03975
-0.03905
-0.03544
-0.03079
-0.02637
-0.02224
-0.01762
-0.01168
-0.00404
0.005
0.01445
0.02315
0.03036
0.03599
0.04021
0.043
0.04431
0.04435
0.04346
0.04174
0.03886
0.03416
0.02718
0.01806
0.00765
-0.00283
-0.0124
-0.02069
-0.02811
-0.03534
-0.04287
-0.05075
-0.05858
-0.06577
-0.07184
-0.07642
-0.07897
-0.07882
-0.0758
-0.07067
-0.06467
-0.05855
-0.05221
-0.04511
-0.03695
-0.02802
-0.01913
-0.01104
-0.0041
0.00161
0.006
0.0089
0.01006
0.00916
0.00584
0.00014
-0.00729
-0.01533
-0.02298
-0.02969
-0.03528
-0.0394
-0.04148
-0.04105
-0.03819
-0.03379
-0.02927
-0.02568
-0.02304
-0.02049
-0.0171
-0.01239
-0.00642
0.0003
0.00696
0.01275
0.01744
0.02147
0.02534
0.02906
0.03227
0.03454
0.03537
0.03409
0.02999
0.0231
0.01456
0.00628
-0.0001
-0.00392
-0.00548
-0.00557
-0.0049
-0.00384
-0.00241
-0.00016
0.00367
0.0097
0.01778
0.02687
0.03539
0.04193
0.04562
0.04642
0.04514
0.04301
0.04108
0.03977
0.0389
0.03788
0.03578
0.03177
0.02573
0.01828
0.01042
0.00303
-0.00324
-0.008
-0.01112
-0.01306
-0.01482
-0.01737
-0.02098
-0.02501
-0.0282
-0.02931
-0.02759
-0.02293
-0.01572
-0.007
0.00157
0.00845
0.01288
0.01503
0.01573
0.01626
0.01786
0.02118
0.02581
0.03041
0.03343
0.03396
0.03209
0.02874
0.02515
0.02221
0.02005
0.01813
0.01569
0.01225
0.00805
0.0039
0.00067
-0.00117
-0.00158
-0.00108
-0.00062
-0.00131
-0.00405
-0.00909
-0.01571
-0.02265
-0.02884
-0.03375
-0.03732
-0.03973
-0.04119
-0.04174
-0.04137
-0.04046
-0.03986
-0.04022
-0.04126
-0.04193
-0.04114
-0.03836
-0.03377
-0.02813
-0.02245
-0.01772
-0.01447
-0.01256
-0.01122
-0.00947
-0.00661
-0.00243
0.00279
0.00853
0.01393
0.01806
0.02029
0.02053
0.01913
0.01659
0.01325
0.00912
0.00419
-0.00139
-0.00735
-0.01332
-0.0188
-0.02328
-0.02646
-0.02828
-0.02865
-0.0274
-0.02451
-0.02032
-0.01537
-0.00995
-0.00395
0.00297
0.0109
0.01941
0.02775
0.03513
0.0409
0.04487
0.04747
0.04948
0.05146
0.05351
0.05539
0.05659
0.05643
0.05426
0.04979
0.04307
0.03444
0.02451
0.01408
0.00393
-0.00544
-0.01398
-0.02193
-0.02943
-0.03608
-0.04083
-0.04257
-0.0409
-0.03638
-0.03018
-0.02325
-0.0158
-0.00773
0.00078
0.00928
0.01737
0.02489
0.03199
0.03895
0.04585
0.05236
0.05789
0.06204
0.06461
0.06558
0.06495
0.06279
0.0595
0.0556
0.05109
0.04531
0.03771
0.0285
0.01857
0.00901
0.00092
-0.00468
-0.00717
-0.00697
-0.00555
-0.00462
-0.00517
-0.00691
-0.00882
-0.00992
-0.0097
-0.00812
-0.00558
-0.00263
0.0003
0.00313
0.00589
0.0086
0.01131
0.01437
0.01829
0.0232
0.02832
0.03219
0.03355
0.03208
0.02845
0.02389
0.01962
0.01643
0.01456
0.01363
0.01285
0.01122
0.00816
0.00395
-0.00022
-0.00276
-0.00241
0.00135
0.00812
0.01661
0.02504
0.03168
0.03547
0.03626
0.0347
0.03169
0.02791
0.02382
0.01961
0.015
0.00921
0.00123
-0.00931
-0.0215
-0.03338
-0.04295
-0.04901
-0.05132
-0.05032
-0.04693
-0.04227
-0.03724
-0.03233
-0.02754
-0.0227
-0.01762
-0.01203
-0.0056
0.00191
0.01038
0.01926
0.02776
0.03503
0.0404
0.04362
0.04489
0.04461
0.04279
0.0389
0.03228
0.02276
0.01103
-0.00149
-0.01335
-0.02344
-0.03099
-0.03552
-0.03689
-0.03539
-0.03159
-0.02614
-0.01967
-0.0129
-0.00648
-0.00085
0.00382
0.00738
0.00967
0.01048
0.00944
0.00616
0.00068
-0.00644
-0.01439
-0.02242
-0.02994
-0.03658
-0.0421
-0.04617
-0.04834
-0.0484
-0.04664
-0.0436
-0.03949
-0.03408
-0.02692
-0.01753
-0.00578
0.00786
0.02266
0.03792
0.05299
0.06703
0.0788
0.08711
0.09135
0.09177
0.08937
0.08528
0.08017
0.07417
0.06706
0.05858
0.0485
0.03681
0.0238
0.01009
-0.0035
-0.01627
-0.02775
-0.03755
-0.04502
-0.04929
-0.04959
-0.04573
-0.03825
-0.02834
-0.01744
-0.00676
0.00299
0.01152
0.01865
0.02418
0.02807
0.03058
0.03199
0.03206
0.02997
0.02492
0.01691
0.00671
-0.00482
-0.01715
-0.02982
-0.04211
-0.05318
-0.06257
-0.07054
-0.07763
-0.08412
-0.08975
-0.09387
-0.09565
-0.09462
-0.09109
-0.08598
-0.08002
-0.07331
-0.06568
-0.05719
-0.04814
-0.0389
-0.02995
-0.0218
-0.01496
-0.00981
-0.00622
-0.00368
-0.00185
-0.0009
-0.00121
-0.00278
-0.005
-0.00679
-0.00708
-0.00544
-0.00248
0.00037
0.00156
0.00026
-0.0034
-0.00848
-0.01395
-0.0191
-0.0235
-0.02682
-0.02897
-0.03031
-0.03165
-0.03374
-0.03662
-0.0395
-0.04125
-0.04113
-0.0389
-0.03484
-0.02955
-0.02395
-0.0188
-0.01435
-0.01038
-0.00679
-0.0038
-0.00166
-0.00018
0.00114
0.00261
0.00412
0.00552
0.00694
0.00882
0.01154
0.01497
0.01859
0.02177
0.02412
0.02561
0.02645
0.02684
0.0268
0.02631
0.0253
0.02381
0.02201
0.02018
0.01844
0.01676
0.0149
0.01251
0.00936
0.00544
0.00093
-0.00385
-0.00838
-0.01216
-0.01508
-0.0173
-0.01896
-0.01986
-0.0195
-0.01756
-0.01418
-0.00995
-0.00574
-0.00228
0.00014
0.00163
0.0025
0.00308
0.00343
0.00325
0.00195
-0.00101
-0.00595
-0.01287
-0.02158
-0.03158
-0.04189
-0.05119
-0.05826
-0.06246
-0.06386
-0.06289
-0.05994
-0.05526
-0.04911
-0.0417
-0.03305
-0.02295
-0.01132
0.00149
0.01463
0.02699
0.03748
0.04538
0.05045
0.05264
0.05188
0.04813
0.04162
0.03292
0.02281
0.0122
0.00185
-0.00785
-0.01707
-0.0264
-0.03637
-0.04697
-0.05748
-0.06688
-0.07406
-0.07822
-0.07916
-0.07725
-0.07318
-0.06787
-0.06236
-0.0574
-0.05309
-0.04882
-0.04382
-0.03792
-0.03183
-0.02676
-0.02362
-0.02274
-0.02392
-0.02637
-0.02874
-0.02954
-0.02774
-0.02321
-0.01661
-0.00904
-0.00166
0.0047
0.00985
0.01405
0.01765
0.02078
0.02325
0.02463
0.02422
0.02133
0.01576
0.00802
-0.00088
-0.00983
-0.01782
-0.02406
-0.02828
-0.03093
-0.03308
-0.03584
-0.03975
-0.04446
-0.04882
-0.05149
-0.05164
-0.04935
-0.04538
-0.04064
-0.03587
-0.03162
-0.02827
-0.02581
-0.02373
-0.02105
-0.01673
-0.01013
-0.0014
0.00844
0.01789
0.02547
0.03017
0.03185
0.03133
0.02973
0.02761
0.02469
0.02027
0.01365
0.00445
-0.00713
-0.02002
-0.03239
-0.04232
-0.04838
-0.04982
-0.04663
-0.03955
-0.02963
-0.01794
-0.00557
0.00619
0.01628
0.0244
0.03097
0.0367
0.04228
0.04805
0.05359
0.05784
0.05959
0.05818
0.05382
0.04748
0.04035
0.03325
0.02636
0.01935
0.01181
0.00361
-0.00515
-0.01426
-0.0234
-0.03206
-0.0396
-0.04527
-0.04829
-0.04797
-0.04405
-0.03686
-0.02748
-0.01734
-0.00744
0.00204
0.01128
0.02011
0.02798
0.03447
0.0396
0.04366
0.04665
0.04815
0.04778
0.04572
0.04244
0.03816
0.03288
0.02676
0.02051
0.01521
0.01181
0.01053
0.01078
0.01161
0.01242
0.01328
0.01459
0.01657
0.019
0.02141
0.0235
0.02526
0.02702
0.02929
0.03248
0.03662
0.04116
0.04527
0.04821
0.04967
0.04987
0.04918
0.04787
0.04595
0.04327
0.03972
0.03552
0.03105
0.0265
0.02197
0.01741
0.01257
0.00735
0.00218
-0.00195
-0.004
-0.00359
-0.00106
0.00285
0.00725
0.01116
0.01376
0.0149
0.0154
0.0166
0.01953
0.02431
0.03035
0.03678
0.04278
0.04783
0.05186
0.05508
0.05776
0.06034
0.06319
0.06624
0.06898
0.07074
0.0709
0.0689
0.0643
0.05735
0.04915
0.04112
0.03396
0.02729
0.02011
0.01173
0.00235
-0.00719
-0.016
-0.0238
-0.03085
-0.03744
-0.04355
-0.04887
-0.05292
-0.05519
-0.05555
-0.05448
-0.05279
-0.05113
-0.0496
-0.04773
-0.04466
-0.03957
-0.03219
-0.02294
-0.01261
-0.00209
0.00788
0.01688
0.02515
0.03357
0.04287
0.05292
0.0628
0.07142
0.07802
0.08221
0.08391
0.08338
0.08132
0.07865
0.07603
0.0736
0.07107
0.06782
0.06305
0.05613
0.04702
0.03645
0.02572
0.01627
0.00916
0.00457
0.00173
-0.00056
-0.00334
-0.00698
-0.01124
-0.01544
-0.01885
-0.02101
-0.02188
-0.02147
-0.01964
-0.01629
-0.01196
-0.00777
-0.00493
-0.0041
-0.00524
-0.00792
-0.01153
-0.01545
-0.01936
-0.02321
-0.02681
-0.02957
-0.03104
-0.0313
-0.03053
-0.02846
-0.02494
-0.0205
-0.01624
-0.01291
-0.01045
-0.0082
-0.00529
-0.00102
0.00488
0.01181
0.01821
0.02225
0.02276
0.01986
0.01464
0.00843
0.00215
-0.00408
-0.01072
-0.01819
-0.02653
-0.03558
-0.04509
-0.05447
-0.06257
-0.06808
-0.07018
-0.06873
-0.06409
-0.05698
-0.04819
-0.03841
-0.028
-0.01704
-0.00564
0.00585
0.01697
0.02755
0.03766
0.04711
0.0549
0.05965
0.06073
0.05872
0.05481
0.0501
0.04532
0.04076
0.03629
0.03162
0.02672
0.02196
0.01787
0.01492
0.01345
0.0137
0.01554
0.01817
0.02044
0.02168
0.022
0.02187
0.02172
0.022
0.02293
0.02429
0.02551
0.02612
0.02595
0.02502
0.02321
0.02036
0.0167
0.01299
0.01004
0.00814
0.00688
0.00567
0.00429
0.00292
0.00204
0.00227
0.00405
0.0072
0.01076
0.01352
0.01469
0.01421
0.01256
0.01055
0.00921
0.0094
0.01121
0.01377
0.01565
0.01552
0.01263
0.00695
-0.0009
-0.00965
-0.0177
-0.02397
-0.02853
-0.03238
-0.03675
-0.04257
-0.05005
-0.05848
-0.06639
-0.07212
-0.07464
-0.07391
-0.0707
-0.06615
-0.06143
-0.05727
-0.05378
-0.05064
-0.04713
-0.04235
-0.03547
-0.02618
-0.01488
-0.00277
0.00854
0.01785
0.02512
0.03137
0.03778
0.04484
0.05213
0.0585
0.06278
0.06441
0.06376
0.06145
0.05775
0.05252
0.04567
0.03755
0.02898
0.02076
0.01325
0.00619
-0.00106
-0.00905
-0.01797
-0.02755
-0.03731
-0.04674
-0.05563
-0.06409
-0.07224
-0.07989
-0.08646
-0.0911
-0.09292
-0.09122
-0.08565
-0.07648
-0.06477
-0.05225
-0.04062
-0.03079
-0.02259
-0.01512
-0.00759
0.00027
0.00847
0.017
0.02566
0.03383
0.04068
0.04559
0.04835
0.04934
0.04927
0.04858
0.04713
0.04445
0.0402
0.03436
0.0273
0.01981
0.01296
0.00783
0.00517
0.00502
0.00652
0.00807
0.00785
0.00477
-0.00091
-0.00785
-0.01435
-0.01907
-0.02135
-0.02148
-0.02032
-0.01884
-0.01772
-0.01718
-0.01689
-0.01627
-0.01469
-0.01161
-0.00665
0.00015
0.00836
0.01729
0.02625
0.03477
0.04273
0.05031
0.05764
0.0646
0.07064
0.07492
0.07668
0.0756
0.07181
0.06554
0.05701
0.04654
0.03449
0.0212
0.00697
-0.00784
-0.02275
-0.03721
-0.05088
-0.06378
-0.07576
-0.086
-0.09298
-0.09521
-0.09201
-0.08363
-0.07107
-0.05582
-0.03964
-0.02408
-0.00992
0.0029
0.01473
0.02566
0.03546
0.04373
0.05019
0.05487
0.05806
0.06013
0.06141
0.06202
0.06183
0.06046
0.05753
0.05296
0.04703
0.04016
0.03256
0.02415
0.01504
0.00593
-0.00188
-0.00715
-0.00946
-0.00952
-0.00867
-0.00813
-0.00854
-0.01005
-0.01266
-0.01634
-0.02094
-0.02589
-0.03027
-0.03327
-0.03484
-0.03566
-0.03651
-0.03764
-0.03865
-0.03896
-0.03816
-0.03607
-0.0327
-0.02801
-0.02206
-0.01529
-0.00854
-0.00274
0.00154
0.00442
0.00673
0.00961
0.0138
0.01924
0.02495
0.02938
0.03106
0.02924
0.02429
0.01738
0.00961
0.00148
-0.00702
-0.01604
-0.02554
-0.03494
-0.04312
-0.04861
-0.05025
-0.04769
-0.04148
-0.03273
-0.02283
-0.0133
-0.00535
0.00055
0.00469
0.00773
0.01028
0.01261
0.01464
0.01591
0.01558
0.01272
0.00696
-0.00099
-0.00955
-0.01716
-0.02301
-0.0271
-0.02987
-0.03191
-0.0339
-0.03634
-0.039
-0.04062
-0.03957
-0.03489
-0.02685
-0.01667
-0.00578
0.00488
0.01481
0.02354
0.03062
0.03605
0.04027
0.04392
0.04752
0.05121
0.0546
0.05686
0.05709
0.05478
0.04978
0.04201
0.0315
0.01877
0.00483
-0.00916
-0.02227
-0.03375
-0.04315
-0.05053
-0.05637
-0.06121
-0.06543
-0.06894
-0.07133
-0.07213
-0.07113
-0.06831
-0.06389
-0.05849
-0.05308
-0.04847
-0.0451
-0.043
-0.04185
-0.04091
-0.03925
-0.03622
-0.03178
-0.02626
-0.02001
-0.0134
-0.00692
-0.00098
0.00449
0.01005
0.01625
0.02328
0.03085
0.03819
0.04401
0.04706
0.04695
0.04463
0.04185
0.04005
0.03954
0.03952
0.03873
0.03609
0.03103
0.02355
0.01434
0.00482
-0.00341
-0.00905
-0.01152
-0.01105
-0.00849
-0.00469
-0.00019
0.00489
0.01061
0.0169
0.0234
0.02969
0.03557
0.04109
0.04638
0.05126
0.05531
0.0582
0.06013
0.06174
0.06345
0.06515
0.06644
0.0671
0.06695
0.06564
0.06262
0.05744
0.05002
0.04079
0.03065
0.02085
0.01246
0.00592
0.00099
-0.00286
-0.00621
-0.00959
-0.01323
-0.01677
-0.01935
-0.0203
-0.01958
-0.01755
-0.01459
-0.01122
-0.00816
-0.00608
-0.00509
-0.00465
-0.00403
-0.00267
-0.00041
0.0026
0.00614
0.01015
0.01465
0.0197
0.02517
0.0305
0.03471
0.03671
0.03596
0.0328
0.02822
0.02301
0.01734
0.01101
0.00382
-0.00438
-0.01368
-0.02393
-0.03449
-0.04443
-0.05311
-0.06065
-0.06772
-0.07505
-0.08297
-0.09105
-0.09826
-0.10337
-0.10556
-0.10482
-0.10174
-0.097
-0.09095
-0.08379
-0.07596
-0.06808
-0.06051
-0.05314
-0.04559
-0.03765
-0.02956
-0.02193
-0.01571
-0.012
-0.01157
-0.01437
-0.0195
-0.02557
-0.03137
-0.03634
-0.04076
-0.04541
-0.05113
-0.05839
-0.06695
-0.07595
-0.08435
-0.09123
-0.09582
-0.09766
-0.09676
-0.0936
-0.08903
-0.0841
-0.07957
-0.07567
-0.0722
-0.06889
-0.0655
-0.0619
-0.05822
-0.05499
-0.05284
-0.05197
-0.052
-0.05227
-0.052
-0.05012
-0.04548
-0.03767
-0.02773
-0.01768
-0.00927
-0.00322
0.00065
0.00298
0.00452
0.0059
0.00735
0.00856
0.00875
0.00701
0.00269
-0.00432
-0.01338
-0.02318
-0.03214
-0.03898
-0.04302
-0.04415
-0.04286
-0.04003
-0.03674
-0.03403
-0.03255
-0.0323
-0.03263
-0.0326
-0.03137
-0.02848
-0.02374
-0.01731
-0.00979
-0.00197
0.00572
0.01321
0.02053
0.02765
0.03475
0.04223
0.05013
0.0578
0.06427
0.06894
0.07184
0.07319
0.07315
0.07181
0.06926
0.06567
0.06134
0.05672
0.0523
0.04821
0.04403
0.03901
0.033
0.02692
0.02222
0.02006
0.02094
0.02476
0.03079
0.03767
0.04398
0.04891
0.05267
0.05602
0.05981
0.06457
0.07023
0.07598
0.08039
0.08188
0.07932
0.07234
0.06153
0.04844
0.03503
0.02305
0.01338
0.00564
-0.00144
-0.00925
-0.01842
-0.02866
-0.03888
-0.04773
-0.05393
-0.05671
-0.05587
-0.05176
-0.04511
-0.03699
-0.02868
-0.02137
-0.01564
-0.01122
-0.00727
-0.00272
0.00305
0.00976
0.01634
0.02163
0.02488
0.0259
0.025
0.02293
0.02083
0.01989
0.02088
0.02371
0.02749
0.03106
0.03369
0.03537
0.03664
0.0385
0.04221
0.04868
0.05773
0.06801
0.07755
0.08452
0.08793
0.08796
0.08571
0.08241
0.07904
0.07618
0.07412
0.07274
0.07143
0.06936
0.06613
0.06185
0.05688
0.05166
0.04673
0.04275
0.04018
0.03879
0.03779
0.03637
0.03429
0.03183
0.02943
0.02748
0.0265
0.02692
0.0286
0.03074
0.03246
0.03309
0.03231
0.03026
0.02781
0.02621
0.02628
0.02794
0.0303
0.03242
0.03376
0.0342
0.03366
0.03207
0.02939
0.02581
0.02159
0.01692
0.01173
0.00579
-0.00122
-0.00927
-0.01763
-0.02483
-0.02917
-0.02969
-0.02665
-0.0212
-0.01467
-0.0081
-0.00237
0.00205
0.0055
0.00906
0.01384
0.02046
0.02888
0.0386
0.04871
0.05791
0.0648
0.06841
0.06866
0.06631
0.06239
0.0576
0.05218
0.0461
0.03931
0.03206
0.02485
0.01813
0.01205
0.00649
0.0014
-0.0028
-0.00534
-0.00595
-0.00539
-0.00517
-0.00651
-0.00965
-0.01394
-0.01832
-0.02176
-0.02346
-0.02307
-0.02091
-0.01809
-0.01605
-0.01564
-0.01661
-0.01805
-0.01911
-0.01921
-0.01798
-0.01531
-0.0115
-0.00721
-0.0033
-0.00052
0.00085
0.00127
0.00167
0.00276
0.00451
0.00623
0.00705
0.00627
0.00361
-0.00069
-0.00595
-0.01166
-0.01772
-0.02418
-0.03089
-0.03749
-0.04385
-0.05017
-0.0566
-0.06274
-0.0677
-0.07079
-0.07197
-0.07173
-0.07073
-0.06932
-0.0675
-0.06497
-0.06124
-0.05578
-0.04838
-0.03951
-0.03023
-0.0216
-0.01448
-0.00939
-0.00634
-0.0047
-0.00354
-0.00204
0.0002
0.00298
0.00547
0.0066
0.00567
0.00299
-0.00027
-0.00275
-0.00378
-0.00375
-0.00368
-0.00448
-0.0064
-0.0091
-0.01217
-0.01558
-0.01945
-0.0235
-0.02691
-0.02875
-0.02865
-0.02712
-0.02531
-0.02425
-0.02412
-0.02398
-0.02237
-0.01837
-0.01222
-0.00492
0.00247
0.0092
0.01474
0.01858
0.02037
0.02019
0.01852
0.01634
0.01506
0.01592
0.01902
0.023
0.02572
0.02564
0.02259
0.01764
0.01227
0.00768
0.00454
0.00295
0.0026
0.00298
0.00352
0.00361
0.0027
0.00044
-0.00299
-0.00684
-0.01017
-0.01237
-0.0133
-0.01318
-0.0126
-0.01215
-0.01196
-0.01163
-0.0107
-0.00919
-0.00747
-0.00586
-0.00445
-0.00306
-0.00168
-0.00052
0.00016
0.00044
0.0007
0.00129
0.00225
0.00355
0.0052
0.00694
0.00804
0.00767
0.00546
0.0017
-0.00295
-0.00788
-0.01279
-0.01762
-0.02237
-0.02709
-0.03178
-0.03636
-0.04044
-0.04331
-0.04435
-0.04338
-0.04063
-0.03633
-0.03052
-0.02324
-0.01483
-0.00598
0.00261
0.01034
0.01682
0.02187
0.02525
0.02665
0.02603
0.02389
0.02113
0.01855
0.01647
0.01457
0.01216
0.00851
0.00299
-0.00459
-0.01384
-0.02368
-0.03288
-0.0405
-0.04626
-0.05039
-0.05337
-0.05557
-0.05717
-0.05823
-0.05866
-0.05817
-0.05632
-0.05293
-0.04835
-0.04316
-0.03783
-0.03278
-0.02853
-0.02535
-0.02302
-0.02095
-0.01844
-0.01503
-0.01072
-0.00602
-0.00158
0.00235
0.00629
0.01108
0.01722
0.02433
0.03142
0.0374
0.04137
0.04272
0.04133
0.0376
0.03215
0.02552
0.01801
0.0098
0.00131
-0.0068
-0.01393
-0.01979
-0.02436
-0.02774
-0.03026
-0.03256
-0.03522
-0.03822
-0.04087
-0.04223
-0.04144
-0.03788
-0.03141
-0.0226
-0.0127
-0.00331
0.0042
0.00926
0.01219
0.01393
0.01552
0.01768
0.02054
0.02373
0.02669
0.02903
0.03057
0.03105
0.03009
0.0276
0.02409
0.02031
0.01679
0.01359
0.01044
0.00699
0.00321
-0.00059
-0.00391
-0.00637
-0.00806
-0.00953
-0.0114
-0.0138
-0.01646
-0.01903
-0.0213
-0.02306
-0.02375
-0.02252
-0.01879
-0.01271
-0.0051
0.00292
0.0104
0.0168
0.02202
0.0263
0.03015
0.03404
0.03803
0.04152
0.04342
0.04279
0.03942
0.03379
0.02668
0.01891
0.01094
0.00279
-0.00563
-0.01418
-0.02258
-0.03049
-0.03747
-0.04295
-0.04646
-0.04779
-0.04709
-0.04476
-0.04136
-0.03766
-0.03443
-0.03199
-0.03003
-0.02787
-0.02478
-0.02011
-0.01363
-0.00584
0.00208
0.00879
0.01333
0.01541
0.01556
0.01484
0.01415
0.01408
0.01498
0.01686
0.01907
0.02057
0.02086
0.02053
0.02066
0.022
0.02474
0.02868
0.03331
0.03779
0.04124
0.043
0.04277
0.04057
0.03659
0.03116
0.0248
0.01802
0.01097
0.00333
-0.00516
-0.01428
-0.02323
-0.03084
-0.03603
-0.03812
-0.037
-0.03312
-0.02746
-0.02136
-0.01607
-0.01238
-0.0104
-0.00957
-0.00884
-0.00707
-0.00342
0.00228
0.00942
0.0168
0.02323
0.02799
0.03082
0.03185
0.03152
0.0304
0.02884
0.02666
0.02323
0.01802
0.01084
0.00207
-0.00739
-0.01634
-0.02362
-0.02849
-0.03073
-0.03053
-0.02843
-0.02508
-0.02101
-0.0164
-0.01117
-0.00544
0.00024
0.00532
0.00992
0.0147
0.02013
0.02589
0.03099
0.03443
0.03588
0.03556
0.03392
0.03164
0.02962
0.02859
0.0287
0.02941
0.0299
0.02937
0.0273
0.02371
0.01901
0.01378
0.00847
0.00333
-0.0015
-0.00573
-0.00899
-0.01117
-0.01276
-0.01446
-0.01654
-0.01852
-0.01976
-0.02021
-0.02033
-0.02074
-0.02174
-0.02322
-0.02462
-0.02504
-0.02341
-0.01886
-0.01139
-0.0022
0.00676
0.01374
0.018
0.02004
0.02117
0.02283
0.02581
0.02999
0.03458
0.03872
0.04182
0.04359
0.04397
0.04309
0.04113
0.0381
0.03383
0.0283
0.02184
0.01487
0.00747
-0.00039
-0.00836
-0.01553
-0.02102
-0.02433
-0.02549
-0.02486
-0.02289
-0.01982
-0.01571
-0.01083
-0.00585
-0.00167
0.00085
0.00122
-0.00038
-0.00321
-0.00635
-0.00915
-0.01144
-0.01335
-0.015
-0.01621
-0.01662
-0.01609
-0.01487
-0.01338
-0.01164
-0.00926
-0.00572
-0.00098
0.0042
0.00852
0.0107
0.01011
0.00697
0.00219
-0.00324
-0.00854
-0.01321
-0.01706
-0.02032
-0.02363
-0.02755
-0.03222
-0.03733
-0.04237
-0.04659
-0.04904
-0.0489
-0.046
-0.04109
-0.03554
-0.03079
-0.0275
-0.02514
-0.02239
-0.01806
-0.01193
-0.00443
0.00388
0.01265
0.02147
0.02989
0.03753
0.04402
0.04898
0.05198
0.05281
0.05161
0.04894
0.04547
0.04148
0.03662
0.03018
0.02174
0.01172
0.00129
-0.00834
-0.01649
-0.02301
-0.02803
-0.03184
-0.03474
-0.03686
-0.03816
-0.03877
-0.03913
-0.03966
-0.04036
-0.0408
-0.0406
-0.0396
-0.03773
-0.03489
-0.03106
-0.0264
-0.02099
-0.0147
-0.00764
-0.0004
0.00614
0.01134
0.01492
0.017
0.01798
0.01858
0.01967
0.02205
0.02612
0.0316
0.03764
0.04333
0.04809
0.05162
0.05371
0.05427
0.0535
0.05173
0.04909
0.04531
0.03998
0.03316
0.02538
0.01745
0.01007
0.0035
-0.00239
-0.00786
-0.01311
-0.01841
-0.02418
-0.03049
-0.03665
-0.04132
-0.04327
-0.04202
-0.03812
-0.03278
-0.02716
-0.02194
-0.01726
-0.01296
-0.00874
-0.00433
0.00035
0.00509
0.0096
0.01372
0.01736
0.0201
0.02126
0.02035
0.0175
0.01314
0.00742
0.00014
-0.00877
-0.01881
-0.02911
-0.03898
-0.04829
-0.05722
-0.06564
-0.07289
-0.07807
-0.08055
-0.08033
-0.07779
-0.07328
-0.06705
-0.05941
-0.05091
-0.0423
-0.03433
-0.02723
-0.02059
-0.01376
-0.00651
0.00094
0.00831
0.01524
0.02123
0.02583
0.02906
0.03157
0.03425
0.03769
0.04186
0.04629
0.05029
0.05313
0.05418
0.05321
0.05043
0.04629
0.04123
0.0357
0.03007
0.02455
0.01923
0.01399
0.00844
0.0023
-0.0042
-0.01029
-0.0151
-0.01813
-0.01932
-0.0191
-0.01831
-0.01801
-0.01897
-0.02123
-0.02403
-0.02638
-0.02761
-0.02755
-0.02624
-0.02401
-0.02162
-0.02009
-0.02001
-0.02103
-0.02208
-0.02205
-0.02023
-0.01642
-0.01094
-0.00445
0.00232
0.00873
0.01434
0.01897
0.02275
0.02603
0.02919
0.03258
0.03663
0.04184
0.0483
0.05541
0.06201
0.06672
0.06834
0.06632
0.06092
0.05317
0.04434
0.03555
0.02762
0.02111
0.01614
0.0123
0.0088
0.00494
0.00054
-0.00401
-0.00799
-0.01087
-0.01254
-0.01329
-0.01349
-0.0134
-0.01303
-0.0123
-0.01104
-0.00904
-0.00638
-0.00338
-0.00057
0.00152
0.00236
0.00139
-0.00207
-0.00822
-0.01629
-0.02456
-0.03119
-0.03504
-0.03595
-0.03466
-0.03238
-0.03026
-0.02874
-0.02742
-0.02563
-0.02315
-0.02029
-0.01744
-0.01467
-0.0118
-0.00852
-0.00465
-0.00015
0.00479
0.00997
0.01527
0.02057
0.02546
0.02919
0.03124
0.03201
0.03275
0.03466
0.03822
0.04319
0.0491
0.05549
0.06193
0.06775
0.07212
0.07434
0.07422
0.0723
0.06963
0.06707
0.06472
0.06194
0.05782
0.05163
0.04302
0.03206
0.01922
0.00536
-0.00851
-0.02136
-0.03232
-0.04098
-0.04761
-0.0529
-0.05752
-0.06185
-0.0658
-0.06892
-0.07043
-0.06959
-0.06613
-0.06023
-0.05221
-0.04243
-0.03131
-0.01934
-0.00714
0.00468
0.01562
0.02514
0.03256
0.03737
0.03947
0.03913
0.03654
0.03167
0.02465
0.01611
0.00721
-0.00091
-0.00753
-0.01257
-0.01631
-0.0191
-0.0213
-0.02328
-0.02524
-0.027
-0.02799
-0.02763
-0.02571
-0.02233
-0.01742
-0.01075
-0.0024
0.00692
0.01622
0.02464
0.03161
0.03685
0.04041
0.04265
0.04404
0.04491
0.04531
0.04473
0.04233
0.03734
0.02986
0.021
0.01255
0.006
0.00188
-0.00007
-0.00042
0.00029
0.00174
0.00388
0.00667
0.00965
0.01195
0.01291
0.0127
0.01223
0.0123
0.01294
0.01356
0.01369
0.01336
0.01313
0.01353
0.01451
0.01532
0.01511
0.01356
0.01102
0.00811
0.00531
0.00274
0.00042
-0.00151
-0.00274
-0.00306
-0.00252
-0.00142
-0.00009
0.0013
0.00273
0.00427
0.00603
0.00797
0.0099
0.01169
0.01356
0.01582
0.01839
0.02045
0.02071
0.01834
0.01369
0.00791
0.00199
-0.00361
-0.00877
-0.01339
-0.01741
-0.02094
-0.02414
-0.02709
-0.02976
-0.03221
-0.03466
-0.0373
-0.04
-0.04238
-0.04407
-0.04496
-0.0452
-0.04488
-0.04381
-0.0417
-0.03864
-0.03512
-0.03169
-0.0285
-0.02532
-0.02171
-0.01749
-0.0131
-0.00929
-0.00644
-0.00407
-0.00122
0.00289
0.00845
0.01494
0.02135
0.02649
0.02925
0.02887
0.02547
0.02027
0.01516
0.01175
0.01077
0.01195
0.01418
0.01583
0.01548
0.01279
0.00857
0.00427
0.0013
0.00065
0.00251
0.00601
0.00955
0.01159
0.01134
0.00906
0.00568
0.00224
-0.00051
-0.00201
-0.00191
-0.00024
0.00242
0.00507
0.00669
0.00661
0.00479
0.00178
-0.00155
-0.00426
-0.00575
-0.0059
-0.005
-0.00364
-0.00252
-0.00194
-0.00159
-0.00088
0.00058
0.0025
0.00413
0.00477
0.0042
0.00259
0.00031
-0.00216
-0.00419
-0.00531
-0.00544
-0.00473
-0.00325
-0.00093
0.0021
0.00557
0.00925
0.01312
0.01723
0.02141
0.02504
0.02711
0.02695
0.02462
0.02092
0.0169
0.01337
0.01042
0.00729
0.00293
-0.00311
-0.0104
-0.01809
-0.02544
-0.03205
-0.03772
-0.04232
-0.04556
-0.04712
-0.04709
-0.04621
-0.0453
-0.0445
-0.0431
-0.04015
-0.03496
-0.02749
-0.01841
-0.00887
-0.00001
0.0076
0.0143
0.02078
0.02731
0.03334
0.03782
0.03981
0.03877
0.03487
0.02895
0.02191
0.01419
0.00601
-0.00201
-0.00895
-0.01419
-0.01772
-0.02004
-0.02185
-0.02368
-0.0257
-0.02766
-0.02912
-0.02982
-0.02985
-0.02949
-0.02894
-0.02825
-0.0274
-0.02655
-0.02581
-0.02484
-0.02295
-0.01975
-0.01568
-0.01183
-0.00941
-0.00901
-0.0103
-0.01219
-0.01349
-0.01358
-0.01269
-0.01149
-0.01038
-0.0094
-0.00849
-0.00764
-0.00679
-0.00589
-0.005
-0.00425
-0.00368
-0.00316
-0.00233
-0.0008
0.00147
0.00416
0.00686
0.00917
0.01082
0.01168
0.0116
0.01046
0.00829
0.00538
0.00219
-0.00076
-0.00304
-0.00461
-0.00586
-0.00751
-0.01017
-0.01414
-0.01903
-0.02378
-0.02707
-0.02798
-0.02642
-0.02297
-0.01868
-0.01461
-0.01154
-0.00982
-0.00923
-0.00889
-0.00756
-0.0043
0.001
0.00742
0.01343
0.01752
0.01879
0.01717
0.01331
0.0084
0.00367
0.00007
-0.00185
-0.00175
0.00054
0.00472
0.00967
0.0138
0.01592
0.01585
0.01426
0.01223
0.01068
0.01026
0.01123
0.01327
0.01552
0.01704
0.01732
0.01635
0.01432
0.01147
0.00809
0.00449
0.0009
-0.00252
-0.00575
-0.00874
-0.01133
-0.01321
-0.01411
-0.014
-0.01336
-0.01294
-0.01328
-0.01422
-0.01506
-0.01509
-0.01409
-0.01249
-0.0111
-0.01053
-0.01095
-0.0123
-0.01448
-0.01727
-0.02023
-0.02255
-0.02327
-0.02168
-0.01794
-0.01334
-0.00979
-0.00875
-0.01046
-0.01391
-0.01743
-0.01949
-0.01933
-0.01709
-0.01371
-0.01038
-0.00812
-0.00747
-0.00838
-0.01021
-0.01192
-0.01232
-0.01058
-0.00665
-0.00131
0.00436
0.00935
0.01284
0.01424
0.01336
0.01065
0.00718
0.00423
0.0027
0.00279
0.00425
0.00665
0.00942
0.01164
0.0122
0.01051
0.00705
0.00318
0.00018
-0.00149
-0.00205
-0.00174
-0.00073
0.00067
0.00203
0.00307
0.00382
0.00461
0.00589
0.00775
0.00977
0.0112
0.01127
0.00957
0.00642
0.00305
0.00104
0.00149
0.00435
0.00862
0.01293
0.01617
0.01791
0.01853
0.01896
0.02025
0.02302
0.02744
0.03332
0.04009
0.04657
0.05137
0.05363
0.05348
0.05191
0.05023
0.04942
0.04955
0.04957
0.04802
0.04402
0.03755
0.02885
0.01812
0.00585
-0.0069
-0.0186
-0.02782
-0.03366
-0.0361
-0.03599
-0.03452
-0.0326
-0.03065
-0.02869
-0.02624
-0.02256
-0.01714
-0.0101
-0.00217
0.00572
0.01252
0.01717
0.01906
0.01861
0.01705
0.01574
0.01539
0.01566
0.01558
0.01425
0.01138
0.00744
0.00335
-0.00013
-0.00276
-0.00469
-0.00628
-0.00786
-0.0095
-0.01081
-0.01135
-0.01125
-0.01122
-0.01185
-0.01317
-0.01478
-0.01642
-0.01844
-0.02157
-0.02623
-0.032
-0.03769
-0.04213
-0.04483
-0.04592
-0.04577
-0.04468
-0.04282
-0.04013
-0.03646
-0.03191
-0.02679
-0.02139
-0.01559
-0.00895
-0.00118
0.0075
0.01648
0.02517
0.03298
0.03928
0.04356
0.04561
0.04554
0.04371
0.04053
0.03638
0.03157
0.02637
0.02075
0.01438
0.00715
-0.00044
-0.00751
-0.01341
-0.01792
-0.02108
-0.0229
-0.02324
-0.0221
-0.01992
-0.01741
-0.015
-0.01244
-0.00896
-0.00407
0.00205
0.0085
0.01411
0.01782
0.01903
0.01789
0.01535
0.01265
0.01074
0.00995
0.01024
0.01127
0.01238
0.01269
0.01153
0.00892
0.00565
0.00297
0.00215
0.00404
0.00859
0.01477
0.02108
0.02622
0.02958
0.03123
0.03172
0.03168
0.03155
0.03143
0.03116
0.03051
0.02923
0.02719
0.02443
0.02128
0.01834
0.01605
0.01444
0.01298
0.01088
0.0077
0.0037
-0.00056
-0.00465
-0.0083
-0.01133
-0.01374
-0.01576
-0.01745
-0.01844
-0.01834
-0.01722
-0.01574
-0.01478
-0.01494
-0.01638
-0.0189
-0.02203
-0.02508
-0.02729
-0.02812
-0.02731
-0.0251
-0.02228
-0.01981
-0.01819
-0.01724
-0.01644
-0.01544
-0.0141
-0.01205
-0.00881
-0.00411
0.0017
0.00769
0.01261
0.01534
0.01532
0.01263
0.00795
0.00247
-0.00244
-0.00581
-0.00749
-0.00788
-0.00746
-0.00659
-0.00565
-0.00497
-0.00472
-0.00469
-0.00453
-0.00403
-0.0033
-0.00251
-0.0019
-0.00183
-0.0027
-0.00457
-0.00664
-0.00752
-0.00604
-0.002
0.00392
0.01068
0.01712
0.02218
0.02528
0.02657
0.02673
0.02655
0.02666
0.02738
0.02851
0.02931
0.02883
0.02639
0.02197
0.01616
0.01007
0.00495
0.00186
0.00113
0.00224
0.00406
0.00534
0.0053
0.00398
0.00211
0.00058
0.00012
0.00122
0.00388
0.00749
0.01101
0.01348
0.01462
0.01478
0.01468
0.01497
0.01593
0.01747
0.01918
0.02048
0.02101
0.02066
0.01942
0.01707
0.01351
0.0092
0.00525
0.0029
0.00274
0.00434
0.00652
0.00811
0.00852
0.00787
0.00679
0.00612
0.00651
0.00816
0.01094
0.01443
0.01787
0.02019
0.02043
0.01826
0.01407
0.00871
0.00305
-0.00227
-0.00691
-0.01074
-0.01384
-0.01648
-0.01889
-0.02085
-0.02182
-0.02131
-0.0191
-0.01517
-0.00971
-0.00332
0.00294
0.00787
0.01091
0.01227
0.0127
0.01308
0.01415
0.0162
0.01872
0.02063
0.02101
0.01941
0.01585
0.01055
0.00407
-0.00267
-0.0085
-0.01272
-0.01552
-0.01764
-0.01964
-0.02169
-0.02351
-0.02447
-0.02373
-0.02069
-0.01546
-0.00891
-0.00217
0.00384
0.00872
0.01262
0.01589
0.01874
0.02104
0.02242
0.02239
0.02052
0.01663
0.01099
0.00421
-0.00305
-0.01026
-0.01695
-0.02282
-0.028
-0.03289
-0.0377
-0.04192
-0.04464
-0.0452
-0.04347
-0.03974
-0.03465
-0.02919
-0.02442
-0.02086
-0.01817
-0.01542
-0.01184
-0.00727
-0.00202
0.00335
0.00824
0.01197
0.01388
0.01368
0.01186
0.0095
0.00764
0.00683
0.00715
0.00837
0.00994
0.01111
0.01133
0.01066
0.00977
0.00954
0.01059
0.01281
0.01544
0.01769
0.01939
0.02091
0.02251
0.02402
0.0249
0.02447
0.02198
0.0171
0.0103
0.00271
-0.00458
-0.01092
-0.01616
-0.02061
-0.02489
-0.02941
-0.03395
-0.03766
-0.03946
-0.0385
-0.03441
-0.02752
-0.01894
-0.01018
-0.00232
0.00417
0.00903
0.01206
0.01336
0.01344
0.01295
0.01241
0.01201
0.01157
0.01077
0.0094
0.00746
0.00503
0.00238
0.00007
-0.00129
-0.0012
0.00065
0.00426
0.00901
0.01364
0.01677
0.01766
0.01658
0.01446
0.01224
0.01053
0.00946
0.00863
0.00733
0.00502
0.00157
-0.00285
-0.0079
-0.01302
-0.01723
-0.01944
-0.01915
-0.01711
-0.01488
-0.01377
-0.01441
-0.01677
-0.02011
-0.02293
-0.02348
-0.02087
-0.01536
-0.008
-0.00003
0.00744
0.01361
0.01809
0.02081
0.02211
0.02257
0.02264
0.02241
0.02168
0.02007
0.01718
0.01285
0.00754
0.00216
-0.00248
-0.00616
-0.00917
-0.01193
-0.01449
-0.0165
-0.01774
-0.01857
-0.0198
-0.02196
-0.02483
-0.02723
-0.02761
-0.02506
-0.01971
-0.01256
-0.00492
0.00197
0.00716
0.01014
0.01101
0.01064
0.01025
0.01077
0.01255
0.01522
0.01786
0.01924
0.01814
0.01384
0.00654
-0.00249
-0.0113
-0.01821
-0.02275
-0.02573
-0.02855
-0.03226
-0.03714
-0.04292
-0.04908
-0.05498
-0.06001
-0.06347
-0.06462
-0.06304
-0.0592
-0.05443
-0.0502
-0.04726
-0.04531
-0.04336
-0.04008
-0.03427
-0.02546
-0.01447
-0.00312
0.00661
0.01351
0.01757
0.0198
0.02152
0.02382
0.02731
0.03188
0.03662
0.04009
0.04119
0.03968
0.03604
0.03121
0.02649
0.02318
0.02188
0.02205
0.02224
0.02088
0.01719
0.0117
0.0059
0.00147
-0.00043
0.00047
0.00353
0.00753
0.01137
0.01434
0.01604
0.01639
0.01569
0.01467
0.01432
0.01525
0.01721
0.01926
0.02036
0.02
0.01839
0.01643
0.01531
0.01605
0.01904
0.02392
0.02974
0.03525
0.0392
0.04057
0.03899
0.03502
0.03005
0.02576
0.02336
0.02306
0.02408
0.02489
0.02387
0.01999
0.01337
0.0053
-0.00238
-0.00821
-0.01154
-0.01254
-0.01196
-0.01092
-0.01034
-0.01063
-0.01159
-0.0126
-0.01287
-0.01169
-0.00866
-0.00397
0.00138
0.00591
0.0085
0.0088
0.00713
0.00408
0.00041
-0.00303
-0.00549
-0.00667
-0.00689
-0.00689
-0.00739
-0.00873
-0.01068
-0.01244
-0.01294
-0.01144
-0.00795
-0.00336
0.00082
0.00321
0.0033
0.00161
-0.00088
-0.0033
-0.00511
-0.00606
-0.00621
-0.00591
-0.0057
-0.00616
-0.00758
-0.00979
-0.01209
-0.01368
-0.01407
-0.01325
-0.01177
-0.01051
-0.01035
-0.0118
-0.01473
-0.01841
-0.02177
-0.02374
-0.02361
-0.02127
-0.01727
-0.01285
-0.00941
-0.0077
-0.00744
-0.00762
-0.00699
-0.00454
0.00007
0.00623
0.01274
0.0183
0.02181
0.02282
0.0216
0.01883
0.0153
0.01189
0.00924
0.00735
0.00556
0.00334
0.00079
-0.0017
-0.00424
-0.00759
-0.01239
-0.01844
-0.0247
-0.03002
-0.03371
-0.03568
-0.03612
-0.03535
-0.03393
-0.03263
-0.03192
-0.03145
-0.03012
-0.02689
-0.02143
-0.01428
-0.00662
0.00025
0.00529
0.00819
0.00924
0.00909
0.00834
0.00737
0.00611
0.00408
0.00087
-0.00339
-0.00785
-0.01137
-0.0133
-0.01395
-0.01449
-0.01595
-0.0185
-0.02162
-0.0247
-0.0273
-0.02929
-0.03073
-0.03172
-0.03215
-0.03185
-0.03074
-0.02909
-0.02745
-0.02614
-0.02491
-0.02321
-0.02061
-0.01708
-0.01306
-0.00918
-0.00593
-0.00364
-0.00244
-0.00223
-0.0027
-0.0034
-0.00389
-0.00393
-0.00352
-0.00274
-0.00175
-0.00083
-0.00038
-0.00079
-0.00214
-0.00405
-0.00579
-0.00639
-0.0052
-0.00226
0.0016
0.00527
0.00783
0.00886
0.00841
0.00669
0.00395
0.00052
-0.00291
-0.0054
-0.00622
-0.00527
-0.00319
-0.00107
0.00017
0.0004
0.00034
0.0011
0.00368
0.0084
0.01453
0.02072
0.0255
0.0278
0.02708
0.0236
0.01842
0.01301
0.00862
0.00571
0.00374
0.00176
-0.00108
-0.00507
-0.00995
-0.0151
-0.01987
-0.02376
-0.02654
-0.02831
-0.02948
-0.03062
-0.03207
-0.03386
-0.03556
-0.03618
-0.03448
-0.02964
-0.02184
-0.01231
-0.00284
0.00505
0.01076
0.01457
0.01703
0.01861
0.01981
0.02117
0.02305
0.02539
0.02791
0.03031
0.0322
0.03305
0.0324
0.03016
0.02672
0.02291
0.01948
0.01673
0.01438
0.01179
0.00835
0.0039
-0.00125
-0.00651
-0.01116
-0.01442
-0.01562
-0.01471
-0.01242
-0.00999
-0.00839
-0.00784
-0.00793
-0.0081
-0.00783
-0.00694
-0.00576
-0.00489
-0.00467
-0.00496
-0.00541
-0.00579
-0.00598
-0.00578
-0.00484
-0.00288
0.00002
0.00306
0.00503
0.00504
0.00321
0.00049
-0.00225
-0.0048
-0.00742
-0.01017
-0.0128
-0.01504
-0.01692
-0.01872
-0.02062
-0.02252
-0.02409
-0.025
-0.02517
-0.0249
-0.02453
-0.02438
-0.02461
-0.02514
-0.02563
-0.02552
-0.02415
-0.02124
-0.01725
-0.01333
-0.01068
-0.00996
-0.01107
-0.01313
-0.0149
-0.01528
-0.01379
-0.01063
-0.00656
-0.00272
-0.00026
0.00026
-0.00097
-0.00322
-0.00584
-0.00849
-0.01115
-0.0138
-0.01619
-0.01773
-0.01803
-0.01709
-0.01513
-0.01211
-0.00777
-0.00189
0.00525
0.01273
0.01948
0.02479
0.0284
0.03026
0.03046
0.02939
0.02787
0.02688
0.02708
0.02841
0.03002
0.03072
0.02976
0.02731
0.02436
0.022
0.02078
0.0206
0.02103
0.02168
0.02241
0.02335
0.02494
0.02762
0.0315
0.03638
0.04177
0.047
0.05152
0.05515
0.0579
0.05955
0.05957
0.05728
0.05214
0.04419
0.03428
0.02399
0.01509
0.0088
0.00519
0.00323
0.00166
-0.00016
-0.00219
-0.00445
-0.00726
-0.01098
-0.01543
-0.01975
-0.02275
-0.02358
-0.02206
-0.01873
-0.0145
-0.01033
-0.00693
-0.00452
-0.00258
-0.00019
0.00328
0.00767
0.01222
0.01604
0.01849
0.01926
0.01839
0.01634
0.01378
0.01118
0.00876
0.00651
0.00415
0.00107
-0.00311
-0.00801
-0.01245
-0.01532
-0.0163
-0.01587
-0.01468
-0.01303
-0.01098
-0.00884
-0.00713
-0.00628
-0.00608
-0.0058
-0.00463
-0.00251
-0.0002
0.00134
0.00164
0.00098
0.00009
-0.00026
0.00039
0.00212
0.00473
0.00765
0.01011
0.01138
0.01114
0.00968
0.00782
0.00662
0.00697
0.00916
0.01244
0.01533
0.01648
0.01563
0.01361
0.01163
0.01055
0.01055
0.01127
0.01214
0.01251
0.01181
0.00975
0.00657
0.00304
0.00013
-0.00126
-0.00065
0.00177
0.00554
0.01013
0.01507
0.01976
0.02351
0.02594
0.02715
0.02766
0.02808
0.02879
0.02971
0.03036
0.03005
0.02805
0.02382
0.0174
0.00957
0.00158
-0.00546
-0.011
-0.01523
-0.01876
-0.02207
-0.02516
-0.02771
-0.02983
-0.0319
-0.03393
-0.03526
-0.0349
-0.03215
-0.02696
-0.02015
-0.01297
-0.00645
-0.00076
0.00468
0.01041
0.01642
0.02219
0.02712
0.03072
0.03268
0.03294
0.03188
0.0301
0.02813
0.02626
0.02461
0.02301
0.02069
0.0166
0.01
0.00105
-0.00912
-0.01888
-0.02667
-0.03151
-0.03317
-0.03214
-0.02955
-0.02702
-0.02619
-0.028
-0.03227
-0.03765
-0.04211
-0.0439
-0.0422
-0.03726
-0.03004
-0.02183
-0.01402
-0.00746
-0.00223
0.00213
0.00594
0.0091
0.01127
0.0122
0.01179
0.01002
0.00689
0.00258
-0.00243
-0.00751
-0.01224
-0.01643
-0.01991
-0.02253
-0.02452
-0.02649
-0.02906
-0.03227
-0.03549
-0.03781
-0.0384
-0.03676
-0.03282
-0.02707
-0.0205
-0.01413
-0.00871
-0.00475
-0.00235
-0.001
0.00008
0.00127
0.00231
0.00269
0.00214
0.00081
-0.0008
-0.00203
-0.00215
-0.00071
0.00222
0.00599
0.00965
0.01226
0.01321
0.0123
0.0096
0.00562
0.00153
-0.00125
-0.00192
-0.00071
0.00122
0.00259
0.00276
0.00214
0.00172
0.00238
0.00427
0.00692
0.00978
0.01267
0.01561
0.01844
0.0207
0.02189
0.02184
0.02083
0.01945
0.01843
0.01845
0.01977
0.02194
0.02395
0.02477
0.02376
0.02087
0.01676
0.01284
0.01087
0.01209
0.01665
0.02343
0.03047
0.03564
0.03761
0.03645
0.03345
0.0302
0.02781
0.02662
0.02631
0.02594
0.02437
0.02102
0.01613
0.01038
0.00453
-0.00076
-0.00482
-0.00714
-0.00762
-0.00674
-0.00543
-0.00465
-0.00506
-0.00691
-0.00992
-0.01314
-0.01534
-0.01563
-0.01407
-0.01149
-0.00916
-0.00816
-0.00878
-0.01044
-0.01224
-0.01352
-0.0139
-0.01332
-0.01198
-0.01012
-0.00797
-0.00596
-0.00477
-0.00496
-0.00652
-0.00893
-0.01161
-0.01419
-0.0164
-0.018
-0.0188
-0.01887
-0.01864
-0.01888
-0.02029
-0.02302
-0.02648
-0.02975
-0.03224
-0.03394
-0.03515
-0.03612
-0.03667
-0.03646
-0.03531
-0.0335
-0.03148
-0.02954
-0.02764
-0.02555
-0.02285
-0.01895
-0.01338
-0.0062
0.00198
0.01021
0.01758
0.02335
0.02702
0.02851
0.02831
0.02724
0.02605
0.02509
0.02429
0.0234
0.02203
0.01969
0.01607
0.01142
0.00647
0.00205
-0.00127
-0.00323
-0.00375
-0.0027
-0.00005
0.00407
0.00929
0.01499
0.02041
0.02512
0.02925
0.03325
0.03741
0.04135
0.04412
0.04476
0.04283
0.03853
0.03248
0.02556
0.01868
0.01275
0.0085
0.00619
0.00519
0.00428
0.0023
-0.00128
-0.00621
-0.01156
-0.01615
-0.01908
-0.02
-0.01909
-0.01694
-0.01446
-0.01248
-0.01148
-0.01158
-0.01288
-0.01535
-0.01847
-0.02131
-0.02309
-0.02366
-0.0234
-0.02289
-0.02267
-0.02279
-0.02271
-0.02172
-0.01963
-0.01683
-0.01405
-0.01196
-0.01094
-0.011
-0.01185
-0.01296
-0.01364
-0.01332
-0.01178
-0.00949
-0.0075
-0.00689
-0.00815
-0.01098
-0.01446
-0.01746
-0.01905
-0.01871
-0.01648
-0.01282
-0.00843
-0.00419
-0.0009
0.00119
0.00244
0.0033
0.00394
0.00464
0.00613
0.00925
0.01425
0.02055
0.02727
0.03359
0.03886
0.04251
0.04407
0.04322
0.0399
0.03441
0.02748
0.02004
0.01287
0.00649
0.00108
-0.0034
-0.00708
-0.00993
-0.01175
-0.01245
-0.0123
-0.01174
-0.0111
-0.01041
-0.00941
-0.00766
-0.00494
-0.00162
0.00164
0.00448
0.00698
0.00931
0.01126
0.01226
0.01179
0.00954
0.00569
0.00084
-0.0043
-0.00924
-0.01378
-0.01771
-0.02075
-0.02271
-0.02378
-0.02473
-0.02656
-0.02993
-0.03464
-0.0396
-0.04343
-0.04525
-0.04515
-0.04378
-0.04164
-0.03874
-0.03513
-0.03122
-0.02767
-0.025
-0.02334
-0.02255
-0.0223
-0.02207
-0.02143
-0.02058
-0.02025
-0.02121
-0.02361
-0.02671
-0.02927
-0.03016
-0.02891
-0.02596
-0.02242
-0.01957
-0.0183
-0.01885
-0.02065
-0.02259
-0.02371
-0.02356
-0.02208
-0.01929
-0.01527
-0.01039
-0.00549
-0.00179
-0.00033
-0.00141
-0.00422
-0.00719
-0.00875
-0.00813
-0.00581
-0.00319
-0.00151
-0.00119
-0.00179
-0.00266
-0.00347
-0.00417
-0.00451
-0.00395
-0.00191
0.00178
0.00671
0.01202
0.01681
0.02072
0.02409
0.02744
0.03103
0.03468
0.03808
0.04091
0.04273
0.04295
0.04112
0.03728
0.03205
0.02637
0.02117
0.01717
0.01471
0.01351
0.01271
0.01152
0.00959
0.0071
0.00457
0.00272
0.00235
0.00398
0.00754
0.01229
0.01726
0.02173
0.02526
0.02762
0.02887
0.02966
0.03099
0.03339
0.03635
0.03854
0.03857
0.03567
0.03029
0.0238
0.01757
0.01248
0.00906
0.00749
0.00761
0.00898
0.01101
0.01317
0.01518
0.01728
0.02001
0.02391
0.02909
0.03509
0.041
0.04611
0.05044
0.05428
0.05749
0.05945
0.05974
0.05846
0.05602
0.05291
0.04965
0.04661
0.04374
0.04063
0.0368
0.03201
0.02639
0.02049
0.01481
0.00959
0.00477
0.00025
-0.00404
-0.00819
-0.01223
-0.01605
-0.01928
-0.02155
-0.02273
-0.02313
-0.02334
-0.02407
-0.02603
-0.02959
-0.03458
-0.04028
-0.04574
-0.05013
-0.05279
-0.05336
-0.052
-0.04944
-0.04677
-0.0451
-0.04513
-0.04671
-0.04874
-0.04974
-0.04858
-0.04501
-0.03967
-0.03381
-0.02865
-0.02479
-0.02196
-0.01927
-0.01578
-0.01102
-0.00529
0.00068
0.00625
0.01125
0.01582
0.0201
0.02406
0.02741
0.02972
0.03061
0.02983
0.02746
0.02392
0.01996
0.01631
0.01333
0.01093
0.00881
0.00686
0.00514
0.00372
0.0026
0.00172
0.00085
-0.00045
-0.00246
-0.00487
-0.00687
-0.0076
-0.00661
-0.00391
0.00002
0.00438
0.00839
0.01138
0.01291
0.01311
0.01264
0.01233
0.01274
0.01402
0.01576
0.01705
0.01688
0.01473
0.01083
0.00597
0.00127
-0.00223
-0.00393
-0.00403
-0.00343
-0.00318
-0.00379
-0.00518
-0.00702
-0.00887
-0.01019
-0.01049
-0.00962
-0.00784
-0.00553
-0.00299
-0.00047
0.00183
0.00376
0.00526
0.0064
0.0075
0.00904
0.01134
0.0142
0.01676
0.01786
0.01661
0.01281
0.00694
-0.00006
-0.00707
-0.01303
-0.01722
-0.01947
-0.0202
-0.02039
-0.02122
-0.0234
-0.0266
-0.02954
-0.03086
-0.02979
-0.02644
-0.02171
-0.01696
-0.01358
-0.01247
-0.01351
-0.01569
-0.0177
-0.01865
-0.01833
-0.01708
-0.01567
-0.015
-0.01551
-0.01673
-0.01746
-0.01647
-0.01302
-0.00699
0.00101
0.00956
0.01679
0.02137
0.02325
0.02359
0.024
0.02565
0.02885
0.03302
0.03688
0.03886
0.03788
0.03408
0.02856
0.02263
0.01727
0.01311
0.01044
0.00914
0.00855
0.00787
0.0066
0.00478
0.00283
0.00131
0.0007
0.00123
0.00285
0.00544
0.00887
0.01287
0.0171
0.02125
0.02519
0.02885
0.0322
0.03521
0.03779
0.03993
0.04173
0.04324
0.0442
0.04403
0.04206
0.03786
0.03162
0.02421
0.01676
0.01023
0.00523
0.00207
0.00047
-0.00061
-0.00263
-0.00654
-0.01219
-0.01844
-0.02379
-0.02704
-0.02763
-0.02561
-0.02156
-0.01649
-0.01174
-0.00849
-0.00717
-0.00711
-0.00682
-0.00484
-0.00067
0.00509
0.01144
0.01767
0.02339
0.02825
0.03204
0.03498
0.03757
0.04013
0.04256
0.0445
0.04538
0.04435
0.04059
0.03391
0.02525
0.01628
0.00855
0.00283
-0.00087
-0.003
-0.00428
-0.00555
-0.00752
-0.01034
-0.01332
-0.01535
-0.01566
-0.01418
-0.01144
-0.00835
-0.00589
-0.0048
-0.00533
-0.00713
-0.00954
-0.01192
-0.01383
-0.01505
-0.01559
-0.01558
-0.01525
-0.01481
-0.01428
-0.01342
-0.01192
-0.00977
-0.00732
-0.00502
-0.00321
-0.00212
-0.00183
-0.00217
-0.00281
-0.00357
-0.00453
-0.00578
-0.00725
-0.00869
-0.00965
-0.00961
-0.00822
-0.00559
-0.0022
0.00139
0.00474
0.00761
0.00999
0.01212
0.01423
0.0163
0.01799
0.01881
0.01851
0.01742
0.01647
0.0167
0.01862
0.02199
0.02595
0.02928
0.03076
0.02987
0.02701
0.02323
0.01965
0.01677
0.01434
0.01175
0.00854
0.00444
-0.0007
-0.00667
-0.01285
-0.01834
-0.02241
-0.02486
-0.02622
-0.02746
-0.0293
-0.0316
-0.03347
-0.03392
-0.03242
-0.02896
-0.02403
-0.01854
-0.01357
-0.00972
-0.00696
-0.00486
-0.00299
-0.00103
0.00117
0.00333
0.00489
0.00533
0.00442
0.00229
-0.00064
-0.00398
-0.00763
-0.0118
-0.01648
-0.02122
-0.02531
-0.02813
-0.02961
-0.03047
-0.03162
-0.03329
-0.03479
-0.03505
-0.03324
-0.02918
-0.02347
-0.01713
-0.01106
-0.00579
-0.00155
0.00164
0.00394
0.00571
0.00728
0.00872
0.00968
0.00952
0.00773
0.00443
0.00038
-0.00355
-0.00644
-0.00755
-0.00671
-0.00475
-0.0033
-0.00399
-0.00751
-0.01328
-0.01982
-0.02516
-0.02746
-0.02566
-0.02005
-0.01205
-0.00355
0.00375
0.00881
0.01152
0.01266
0.01331
0.01443
0.0165
0.01908
0.02112
0.02167
0.02033
0.01713
0.01252
0.0073
0.00249
-0.00092
-0.00229
-0.00167
0.00007
0.00167
0.00235
0.00226
0.00224
0.00315
0.00546
0.009
0.01295
0.01607
0.01719
0.01577
0.01212
0.00742
0.00338
0.00142
0.0019
0.00398
0.00605
0.00656
0.00464
0.00044
-0.00502
-0.01031
-0.01424
-0.01616
-0.01594
-0.01388
-0.01067
-0.00718
-0.00416
-0.0022
-0.00157
-0.0021
-0.00325
-0.00432
-0.00475
-0.00436
-0.00339
-0.00226
-0.00141
-0.00128
-0.00228
-0.00439
-0.00697
-0.00908
-0.01025
-0.01075
-0.01142
-0.01316
-0.01644
-0.02111
-0.02652
-0.03169
-0.0356
-0.03748
-0.03696
-0.0342
-0.02972
-0.02438
-0.01926
-0.01535
-0.01309
-0.01211
-0.01146
-0.01019
-0.00786
-0.00483
-0.00191
0.00003
0.00031
-0.00153
-0.00549
-0.01103
-0.01685
-0.02114
-0.02243
-0.02041
-0.01601
-0.01077
-0.00599
-0.00193
0.00206
0.00679
0.01257
0.01921
0.02623
0.03305
0.03874
0.04201
0.04188
0.03836
0.0324
0.02538
0.01862
0.01315
0.00946
0.00719
0.00522
0.00215
-0.00302
-0.01042
-0.01934
-0.02855
-0.03676
-0.04305
-0.04708
-0.04884
-0.04833
-0.04568
-0.04138
-0.03632
-0.03124
-0.02642
-0.02162
-0.0163
-0.01023
-0.00403
0.00109
0.0041
0.00497
0.00471
0.00489
0.00668
0.01005
0.01379
0.01627
0.01634
0.01379
0.00951
0.00529
0.00298
0.00379
0.00782
0.01411
0.02107
0.02705
0.03097
0.03256
0.03246
0.03229
0.03397
0.03855
0.04539
0.05256
0.05761
0.05842
0.05393
0.04481
0.03319
0.02167
0.01242
0.00646
0.00325
0.00103
-0.002
-0.00674
-0.01299
-0.01977
-0.02561
-0.02872
-0.02765
-0.02225
-0.01391
-0.0048
0.00311
0.00858
0.01116
0.01105
0.00896
0.00588
0.00275
0.00001
-0.00257
-0.00554
-0.00945
-0.01449
-0.02018
-0.02558
-0.0298
-0.03245
-0.0338
-0.03452
-0.03546
-0.03727
-0.04003
-0.04292
-0.04465
-0.04433
-0.04177
-0.03715
-0.03072
-0.02299
-0.01483
-0.00731
-0.0013
0.00295
0.00578
0.00775
0.00932
0.01087
0.01277
0.01504
0.01722
0.01873
0.01911
0.01826
0.0164
0.01398
0.01153
0.00968
0.00917
0.01059
0.01412
0.01936
0.02545
0.03122
0.03564
0.03837
0.03984
0.04085
0.04182
0.04251
0.04217
0.04012
0.03605
0.03017
0.02317
0.01574
0.00815
0.00044
-0.00716
-0.01402
-0.01939
-0.02298
-0.02512
-0.02654
-0.02773
-0.02845
-0.02785
-0.02528
-0.02078
-0.015
-0.00868
-0.00259
0.00262
0.00653
0.00895
0.01013
0.01081
0.01187
0.01361
0.01539
0.01604
0.01464
0.01115
0.0062
0.00071
-0.00447
-0.00882
-0.01223
-0.01489
-0.01706
-0.01902
-0.02099
-0.02302
-0.02486
-0.02598
-0.02559
-0.02292
-0.0177
-0.01068
-0.00341
0.00247
0.00607
0.00759
0.00788
0.0077
0.00742
0.00708
0.00658
0.00572
0.00435
0.00264
0.0011
0.00016
-0.00011
-0.00005
-0.00002
-0.00021
-0.00034
0.00032
0.00244
0.00603
0.01027
0.01409
0.01685
0.01866
0.02011
0.02186
0.02412
0.02654
0.02839
0.02896
0.02792
0.02536
0.02171
0.01755
0.01353
0.01031
0.00827
0.00728
0.00674
0.00597
0.00462
0.00278
0.00096
-0.00017
-0.00014
0.00101
0.00276
0.00447
0.00563
0.00601
0.00555
0.0044
0.00299
0.00204
0.00205
0.00286
0.00367
0.0036
0.00198
-0.00137
-0.00596
-0.01067
-0.01429
-0.0162
-0.01665
-0.01633
-0.01575
-0.01481
-0.01304
-0.01026
-0.00703
-0.00444
-0.00345
-0.00425
-0.00623
-0.00864
-0.011
-0.01325
-0.0155
-0.01792
-0.02063
-0.02361
-0.02654
-0.02893
-0.03042
-0.03095
-0.0306
-0.02943
-0.02733
-0.02418
-0.01999
-0.01506
-0.00995
-0.00524
-0.00125
0.00219
0.00566
0.00961
0.01397
0.01818
0.02144
0.02304
0.02244
0.01948
0.0146
0.00885
0.00349
-0.00042
-0.00227
-0.00206
-0.00036
0.00199
0.00434
0.00643
0.00839
0.01028
0.01179
0.01264
0.01315
0.01403
0.0157
0.01807
0.02084
0.02353
0.02535
0.02543
0.02358
0.02065
0.01818
0.01741
0.0184
0.01975
0.0195
0.01627
0.01004
0.00197
-0.00625
-0.01327
-0.01843
-0.02161
-0.02297
-0.02271
-0.02117
-0.01884
-0.01619
-0.01355
-0.01096
-0.00845
-0.0062
-0.0043
-0.00271
-0.00161
-0.00151
-0.00264
-0.00448
-0.00605
-0.00668
-0.00637
-0.00559
-0.00493
-0.00502
-0.00617
-0.00813
-0.01007
-0.01114
-0.01087
-0.00917
-0.00614
-0.00218
0.00187
0.00485
0.0057
0.00415
0.00103
-0.00201
-0.00338
-0.0024
0.00046
0.00394
0.00648
0.00686
0.00458
0.00006
-0.00558
-0.01074
-0.01393
-0.01457
-0.01353
-0.0125
-0.01278
-0.01462
-0.01724
-0.01944
-0.0204
-0.01983
-0.01788
-0.015
-0.01172
-0.00832
-0.00487
-0.00161
0.00109
0.00292
0.00407
0.00511
0.00661
0.00854
0.01
0.0097
0.0068
0.00158
-0.0047
-0.01031
-0.01379
-0.01467
-0.01377
-0.01267
-0.01266
-0.01415
-0.01684
-0.02005
-0.02297
-0.02463
-0.02404
-0.02058
-0.01451
-0.00698
0.00046
0.00659
0.01097
0.01399
0.01665
0.01993
0.02419
0.02893
0.03286
0.03455
0.03305
0.02831
0.02097
0.01225
0.00382
-0.00263
-0.00641
-0.00812
-0.00894
-0.00974
-0.01081
-0.01188
-0.01224
-0.01109
-0.00813
-0.0037
0.00139
0.00631
0.01047
0.01367
0.01611
0.01814
0.02005
0.02192
0.02364
0.02508
0.02619
0.02722
0.02856
0.03031
0.03197
0.03281
0.0324
0.03078
0.02828
0.02535
0.02257
0.02064
0.01992
0.02021
0.021
0.02199
0.0232
0.02467
0.02618
0.0273
0.02767
0.0272
0.02607
0.02456
0.0228
0.02064
0.0177
0.01355
0.00806
0.00178
-0.00428
-0.00923
-0.01261
-0.01448
-0.01523
-0.01548
-0.0159
-0.01684
-0.01813
-0.01909
-0.019
-0.01736
-0.01419
-0.01019
-0.00654
-0.00435
-0.00418
-0.00594
-0.00891
-0.01204
-0.01451
-0.01601
-0.01665
-0.01682
-0.01712
-0.01816
-0.02027
-0.02343
-0.0271
-0.03049
-0.03289
-0.03406
-0.0341
-0.03343
-0.03274
-0.03286
-0.03428
-0.03673
-0.03921
-0.04074
-0.04106
-0.04063
-0.03989
-0.03877
-0.03712
-0.03522
-0.03373
-0.03331
-0.03437
-0.03655
-0.03865
-0.0393
-0.03783
-0.03457
-0.03057
-0.02703
-0.02467
-0.02327
-0.02198
-0.02004
-0.0173
-0.01389
-0.00997
-0.00573
-0.00153
0.00218
0.00498
0.00684
0.0082
0.00966
0.01158
0.01395
0.01643
0.01848
0.01948
0.01907
0.01744
0.01528
0.01344
0.01252
0.01267
0.01366
0.01507
0.01639
0.01699
0.01629
0.01409
0.01068
0.00675
0.00308
0.00029
-0.00144
-0.00252
-0.0037
-0.00571
-0.00894
-0.01339
-0.01863
-0.02392
-0.02832
-0.03101
-0.03184
-0.0314
-0.03059
-0.03
-0.02982
-0.02997
-0.03016
-0.02995
-0.02892
-0.02703
-0.02461
-0.02205
-0.01962
-0.01755
-0.01596
-0.01464
-0.01309
-0.01086
-0.00772
-0.0037
0.00091
0.00548
0.00928
0.01206
0.01433
0.01708
0.02122
0.0271
0.03423
0.04134
0.04719
0.05111
0.05298
0.05285
0.05085
0.0474
0.0432
0.03894
0.03512
0.03203
0.02967
0.02761
0.02511
0.02179
0.01813
0.01529
0.01415
0.01454
0.01558
0.01648
0.01706
0.01762
0.01858
0.02019
0.02228
0.0242
0.02509
0.02443
0.02225
0.01897
0.01519
0.01147
0.00813
0.0052
0.00251
-0.00005
-0.00252
-0.00484
-0.00711
-0.00949
-0.01198
-0.01432
-0.01597
-0.01619
-0.01454
-0.01135
-0.00769
-0.00479
-0.00357
-0.00421
-0.00604
-0.008
-0.00934
-0.01
-0.01059
-0.01199
-0.01477
-0.01892
-0.02406
-0.02946
-0.03398
-0.03642
-0.03639
-0.03469
-0.03273
-0.03155
-0.03132
-0.03163
-0.03215
-0.03284
-0.0336
-0.03393
-0.03299
-0.03005
-0.02496
-0.01825
-0.01053
-0.00211
0.00693
0.0165
0.02659
0.03704
0.04721
0.05613
0.06304
0.06786
0.07125
0.07399
0.07642
0.07834
0.07929
0.0788
0.07637
0.07171
0.06498
0.05672
0.0474
0.03738
0.02709
0.01705
0.00754
-0.00144
-0.01016
-0.01901
-0.02832
-0.0381
-0.0479
-0.0568
-0.06371
-0.06777
-0.06851
-0.06586
-0.06037
-0.05324
-0.04576
-0.03879
-0.03261
-0.02704
-0.0217
-0.01618
-0.01012
-0.00351
0.00304
0.00865
0.01274
0.01535
0.01686
0.01758
0.01755
0.01652
0.01415
0.0103
0.00512
-0.00093
-0.0073
-0.01358
-0.01958
-0.02524
-0.03056
-0.03551
-0.04001
-0.04384
-0.04678
-0.04859
-0.04893
-0.04765
-0.0451
-0.04215
-0.03972
-0.03821
-0.03729
-0.03607
-0.03344
-0.02859
-0.02139
-0.01256
-0.00341
0.00481
0.01141
0.01642
0.02063
0.02503
0.03022
0.03618
0.04236
0.04794
0.05211
0.05433
0.05439
0.05237
0.04873
0.04438
0.04045
0.0377
0.03608
0.03492
0.0334
0.03094
0.02734
0.02275
0.01772
0.01336
0.01085
0.01062
0.01213
0.01432
0.01614
0.01685
0.01624
0.01493
0.01431
0.01596
0.02083
0.02868
0.03825
0.04779
0.05564
0.06074
0.06319
0.06406
0.06474
0.06607
0.06802
0.07005
0.07141
0.07126
0.06885
0.06384
0.05642
0.04726
0.03713
0.02682
0.01707
0.00847
0.00122
-0.00504
-0.01102
-0.01734
-0.02401
-0.03031
-0.03506
-0.03722
-0.03627
-0.03244
-0.02658
-0.01999
-0.0138
-0.00861
-0.00432
-0.00023
0.00449
0.01022
0.01651
0.02217
0.02581
0.02637
0.02354
0.01769
0.00974
0.00112
-0.00634
-0.01099
-0.01226
-0.01113
-0.00966
-0.0099
-0.01291
-0.01846
-0.02529
-0.03153
-0.03541
-0.03604
-0.03372
-0.02978
-0.02602
-0.02411
-0.02488
-0.02814
-0.03274
-0.03683
-0.03845
-0.03653
-0.03182
-0.02675
-0.0241
-0.0256
-0.03126
-0.03957
-0.04832
-0.05529
-0.0588
-0.05807
-0.0535
-0.04665
-0.03965
-0.03435
-0.03174
-0.03169
-0.03314
-0.03471
-0.03527
-0.03425
-0.03176
-0.02856
-0.02596
-0.02523
-0.02693
-0.03055
-0.03493
-0.03872
-0.04089
-0.0411
-0.04008
-0.0394
-0.04059
-0.04423
-0.04981
-0.05612
-0.06161
-0.06455
-0.0635
-0.05806
-0.04923
-0.03903
-0.02952
-0.02212
-0.01746
-0.01545
-0.01516
-0.01492
-0.01311
-0.00906
-0.00339
0.0024
0.00679
0.00884
0.0086
0.00716
0.00606
0.00654
0.00902
0.01316
0.01796
0.0222
0.02488
0.02573
0.02531
0.02455
0.02423
0.02461
0.02549
0.02649
0.02734
0.02795
0.02836
0.02854
0.02831
0.02741
0.02595
0.02459
0.02415
0.02507
0.02717
0.02978
0.03195
0.03302
0.03293
0.03206
0.03084
0.02956
0.02822
0.02641
0.02349
0.01916
0.01382
0.00832
0.00349
-0.00021
-0.00286
-0.00506
-0.00765
-0.01116
-0.01553
-0.02031
-0.02516
-0.02988
-0.03404
-0.03708
-0.03875
-0.03918
-0.03885
-0.03835
-0.03811
-0.03822
-0.0383
-0.03763
-0.03543
-0.03122
-0.0252
-0.01818
-0.01134
-0.00564
-0.00142
0.00155
0.00377
0.00582
0.00835
0.01185
0.01639
0.02171
0.02727
0.03238
0.0363
0.03869
0.03981
0.0401
0.03967
0.0384
0.03634
0.034
0.03219
0.03153
0.03198
0.03298
0.03391
0.03448
0.03455
0.0338
0.03171
0.02776
0.02174
0.01383
0.00476
-0.00418
-0.01153
-0.01638
-0.01883
-0.01993
-0.02091
-0.02251
-0.02452
-0.026
-0.02598
-0.02424
-0.02146
-0.01868
-0.01673
-0.01604
-0.01669
-0.01834
-0.02014
-0.02088
-0.01949
-0.01575
-0.0105
-0.00534
-0.00191
-0.00125
-0.00341
-0.00741
-0.01162
-0.01465
-0.01601
-0.01597
-0.01524
-0.01471
-0.01536
-0.01788
-0.02207
-0.02679
-0.03065
-0.03274
-0.03292
-0.03176
-0.03011
-0.02859
-0.02732
-0.02606
-0.02442
-0.02221
-0.01941
-0.01603
-0.01198
-0.00713
-0.00136
0.00501
0.01104
0.01554
0.0179
0.0186
0.01865
0.01886
0.01951
0.02049
0.02133
0.02137
0.02013
0.01773
0.01493
0.01284
0.01229
0.0132
0.01468
0.01567
0.01565
0.0148
0.01372
0.01297
0.01286
0.01341
0.01439
0.01533
0.01586
0.01603
0.01625
0.01681
0.01759
0.01832
0.01895
0.01952
0.01996
0.02015
0.0201
0.01999
0.0201
0.0207
0.02206
0.02427
0.02703
0.02967
0.03158
0.03255
0.03296
0.03348
0.03459
0.03611
0.0373
0.03733
0.03573
0.03259
0.02844
0.02403
0.02017
0.01755
0.01637
0.01602
0.01536
0.01339
0.00968
0.00449
-0.0015
-0.00751
-0.01288
-0.01712
-0.02018
-0.0225
-0.02497
-0.02841
-0.0332
-0.03905
-0.04499
-0.04988
-0.05319
-0.05528
-0.05692
-0.05856
-0.06023
-0.06173
-0.06262
-0.0621
-0.05924
-0.05384
-0.04672
-0.03925
-0.03266
-0.0276
-0.02391
-0.02086
-0.01752
-0.01305
-0.00682
0.00125
0.01053
0.01987
0.02806
0.03405
0.03714
0.03718
0.03476
0.03088
0.02654
0.02245
0.01892
0.01605
0.01364
0.01127
0.00866
0.00601
0.00405
0.00372
0.00561
0.00946
0.01413
0.01818
0.02055
0.02094
0.01974
0.01792
0.01661
0.01676
0.01877
0.0225
0.02717
0.03163
0.03491
0.03666
0.03712
0.0369
0.03669
0.03675
0.03665
0.03551
0.03266
0.02802
0.02208
0.01557
0.00921
0.00355
-0.00109
-0.00466
-0.00711
-0.00834
-0.00838
-0.00767
-0.00691
-0.00634
-0.00546
-0.00343
0.0001
0.00452
0.0087
0.0116
0.01256
0.01142
0.0086
0.00513
0.00231
0.0011
0.00168
0.00346
0.00543
0.00663
0.00654
0.00534
0.00383
0.00311
0.00387
0.00593
0.0084
0.01043
0.01175
0.01268
0.01379
0.01558
0.01824
0.02151
0.02489
0.02785
0.03004
0.03146
0.03238
0.03331
0.03487
0.03742
0.04065
0.04361
0.04529
0.04512
0.04323
0.04053
0.03825
0.03729
0.03783
0.03937
0.04111
0.04226
0.04229
0.04111
0.03903
0.03675
0.03497
0.03402
0.03366
0.03326
0.03203
0.02916
0.02419
0.01734
0.0096
0.00234
-0.00331
-0.00683
-0.00837
-0.0088
-0.00951
-0.01164
-0.01523
-0.01923
-0.02228
-0.02345
-0.02245
-0.01928
-0.01413
-0.00768
-0.00124
0.00361
0.00586
0.00547
0.00311
-0.00035
-0.0041
-0.00742
-0.00985
-0.01126
-0.01191
-0.01234
-0.01321
-0.01502
-0.01793
-0.02169
-0.02573
-0.02922
-0.03128
-0.03139
-0.02964
-0.02682
-0.02394
-0.02168
-0.02008
-0.01867
-0.01704
-0.01509
-0.01299
-0.01096
-0.0092
-0.00784
-0.00699
-0.00693
-0.00813
-0.01103
-0.01548
-0.02064
-0.02539
-0.02876
-0.03023
-0.02998
-0.02883
-0.0278
-0.02768
-0.02874
-0.03066
-0.03254
-0.03329
-0.032
-0.02829
-0.02236
-0.015
-0.00737
-0.00071
0.00406
0.00669
0.00753
0.00725
0.00665
0.00653
0.0074
0.00934
0.01197
0.01463
0.01656
0.01726
0.01685
0.0161
0.01598
0.0172
0.01988
0.0234
0.0265
0.02792
0.0271
0.02439
0.02076
0.01715
0.01408
0.01163
0.00941
0.00662
0.00241
-0.00376
-0.01152
-0.01963
-0.02648
-0.03099
-0.03294
-0.0329
-0.03184
-0.03084
-0.03059
-0.03119
-0.03228
-0.03345
-0.03426
-0.0343
-0.03348
-0.03217
-0.03075
-0.02916
-0.02728
-0.02542
-0.02419
-0.02382
-0.02384
-0.02356
-0.02257
-0.02104
-0.01955
-0.01876
-0.01908
-0.02031
-0.02151
-0.02137
-0.01897
-0.01444
-0.00881
-0.00348
0.00032
0.00206
0.00218
0.00183
0.00217
0.00373
0.00616
0.00855
0.00991
0.00957
0.00745
0.00403
0.0002
-0.0032
-0.00568
-0.00715
-0.00786
-0.00845
-0.00958
-0.01152
-0.01386
-0.01568
-0.01586
-0.0135
-0.00841
-0.00136
0.00607
0.01205
0.01533
0.01572
0.01409
0.01191
0.01063
0.01102
0.01283
0.01503
0.0165
0.01663
0.01555
0.01389
0.01231
0.01112
0.01022
0.00937
0.00852
0.00776
0.00708
0.00622
0.00488
0.0028
-0.00004
-0.00317
-0.00569
-0.00685
-0.00656
-0.00538
-0.00424
-0.00378
-0.00405
-0.00465
-0.00515
-0.00508
-0.00411
-0.00236
-0.00041
0.0012
0.00225
0.00263
0.00211
0.00048
-0.00206
-0.00468
-0.00641
-0.00683
-0.00621
-0.00508
-0.00411
-0.00387
-0.00469
-0.00647
-0.00893
-0.01169
-0.01424
-0.01597
-0.01642
-0.01535
-0.01297
-0.01003
-0.00754
-0.00607
-0.00537
-0.00473
-0.00375
-0.00258
-0.0017
-0.00149
-0.00186
-0.00222
-0.00179
-0.00024
0.00192
0.00383
0.00495
0.00537
0.00532
0.00494
0.00426
0.00328
0.00212
0.00104
0.0002
-0.00057
-0.00172
-0.00375
-0.00689
-0.01079
-0.01466
-0.01785
-0.02011
-0.02156
-0.02252
-0.02325
-0.02384
-0.02416
-0.02402
-0.02327
-0.02201
-0.02067
-0.01977
-0.01926
-0.01848
-0.01689
-0.0147
-0.01251
-0.01062
-0.00877
-0.00648
-0.00355
-0.00019
0.00336
0.0071
0.01115
0.01537
0.01898
0.02083
0.02008
0.01665
0.01138
0.00594
0.00209
0.00075
0.00169
0.00385
0.00611
0.0081
0.01033
0.01342
0.0173
0.02121
0.02439
0.02645
0.02734
0.02714
0.02595
0.02386
0.02103
0.01794
0.01525
0.01347
0.01258
0.01207
0.0113
0.00986
0.00748
0.00411
0.0002
-0.00329
-0.00557
-0.0065
-0.00647
-0.0061
-0.00606
-0.00672
-0.00785
-0.0088
-0.0091
-0.00868
-0.00767
-0.00616
-0.00419
-0.00196
0.00004
0.00113
0.00076
-0.00096
-0.00319
-0.00483
-0.00512
-0.00391
-0.00155
0.00125
0.00349
0.00423
0.00318
0.00101
-0.00102
-0.00172
-0.00042
0.00298
0.00794
0.01347
0.01848
0.02212
0.02404
0.02442
0.02388
0.0233
0.02352
0.02482
0.02674
0.02851
0.02949
0.02937
0.02801
0.02545
0.02192
0.01793
0.01422
0.01147
0.01
0.00966
0.00986
0.0097
0.00839
0.00563
0.00169
-0.00268
-0.00643
-0.00869
-0.00912
-0.00805
-0.00617
-0.00414
-0.00223
-0.00021
0.00237
0.00578
0.0098
0.01401
0.01798
0.0212
0.02298
0.02291
0.02116
0.01845
0.01544
0.01235
0.00903
0.00516
0.00055
-0.00456
-0.00956
-0.0139
-0.01715
-0.01899
-0.01923
-0.01801
-0.01567
-0.01243
-0.0086
-0.00466
-0.00089
0.0027
0.00612
0.00916
0.01168
0.01371
0.01521
0.01585
0.01513
0.01277
0.00911
0.00524
0.00249
0.00171
0.0029
0.00539
0.0081
0.00995
0.01026
0.00902
0.00683
0.0043
0.00176
-0.00045
-0.00182
-0.00203
-0.00134
-0.00042
0.00002
-0.00043
-0.00176
-0.00363
-0.00554
-0.00695
-0.00757
-0.00744
-0.00681
-0.00594
-0.00508
-0.00458
-0.0049
-0.00611
-0.00753
-0.00791
-0.00637
-0.00299
0.00148
0.00635
0.01123
0.01593
0.02017
0.02359
0.02599
0.02756
0.02878
0.03031
0.03251
0.03494
0.03635
0.03566
0.03276
0.02814
0.02232
0.01556
0.00809
0.00013
-0.00801
-0.01592
-0.02318
-0.02933
-0.03395
-0.03673
-0.03766
-0.03682
-0.03414
-0.02976
-0.02432
-0.01878
-0.01377
-0.00925
-0.00467
0.00049
0.00627
0.01219
0.01776
0.02266
0.02666
0.0293
0.03004
0.02865
0.02547
0.02122
0.01659
0.01198
0.00755
0.00325
-0.00124
-0.00621
-0.01153
-0.01646
-0.02017
-0.02242
-0.02367
-0.0245
-0.02515
-0.02544
-0.02493
-0.02317
-0.02006
-0.01591
-0.01136
-0.00704
-0.00331
-0.00021
0.00247
0.00493
0.00721
0.00917
0.01067
0.01164
0.01207
0.01189
0.01099
0.00938
0.00729
0.00492
0.00232
-0.00051
-0.00346
-0.00625
-0.00865
-0.01062
-0.01226
-0.01365
-0.01462
-0.0148
-0.01396
-0.01235
-0.01049
-0.00879
-0.00728
-0.00579
-0.00419
-0.00255
-0.00119
-0.00041
-0.00011
0.00014
0.00056
0.00102
0.00123
0.00091
-0.00014
-0.00183
-0.00368
-0.005
-0.00539
-0.00492
-0.00388
-0.00255
-0.00117
0.00013
0.00131
0.00235
0.00343
0.00487
0.00697
0.00979
0.0131
0.01641
0.01907
0.02049
0.02053
0.01939
0.01731
0.01422
0.00991
0.00452
-0.00117
-0.00615
-0.00976
-0.01201
-0.01334
-0.01431
-0.01521
-0.01614
-0.01716
-0.01829
-0.01928
-0.01968
-0.01928
-0.01839
-0.01753
-0.01694
-0.01654
-0.01614
-0.01555
-0.01467
-0.01342
-0.01171
-0.0094
-0.00643
-0.00289
0.00086
0.00441
0.0075
0.01012
0.01213
0.01321
0.01299
0.0114
0.00867
0.00541
0.00241
0.00046
-0.00007
0.00049
0.00117
0.00097
-0.00033
-0.00208
-0.00337
-0.00391
-0.00412
-0.00432
-0.00425
-0.00345
-0.00198
-0.00045
0.00049
0.0005
-0.00036
-0.00171
-0.00298
-0.0037
-0.00387
-0.00386
-0.00398
-0.00411
-0.00372
-0.00248
-0.00064
0.00119
0.00246
0.00277
0.00172
-0.00106
-0.00561
-0.01141
-0.0173
-0.02209
-0.02503
-0.02604
-0.02554
-0.02436
-0.02331
-0.02278
-0.02263
-0.02244
-0.02177
-0.02011
-0.01685
-0.01162
-0.00491
0.00181
0.0068
0.00895
0.0084
0.0063
0.00411
0.00292
0.00326
0.00514
0.00799
0.01081
0.01266
0.01331
0.01331
0.0134
0.01409
0.01545
0.01718
0.01867
0.01927
0.01864
0.01691
0.0145
0.0117
0.00877
0.00603
0.00377
0.002
0.00045
-0.00111
-0.0028
-0.00471
-0.00682
-0.00892
-0.01064
-0.0117
-0.01198
-0.01134
-0.00949
-0.00645
-0.00287
0.00018
0.00177
0.00151
-0.00021
-0.0023
-0.00352
-0.00317
-0.00155
0.00024
0.0011
0.00074
-0.00053
-0.00246
-0.00499
-0.00795
-0.01083
-0.01318
-0.0149
-0.01632
-0.01798
-0.02031
-0.02332
-0.02647
-0.02874
-0.02891
-0.02612
-0.02068
-0.01411
-0.0083
-0.00435
-0.00238
-0.0017
-0.00134
-0.00037
0.00175
0.00493
0.00855
0.01175
0.01368
0.01377
0.01194
0.0086
0.00451
0.00073
-0.00167
-0.00197
-0.00026
0.00257
0.00514
0.00625
0.00541
0.00312
0.00038
-0.00196
-0.00353
-0.00423
-0.0041
-0.00342
-0.00283
-0.00292
-0.00356
-0.00368
-0.00206
0.00146
0.00585
0.00987
0.01258
0.01351
0.01264
0.01036
0.00733
0.00418
0.00134
-0.00116
-0.00328
-0.00447
-0.00409
-0.00236
-0.00071
-0.00083
-0.0033
-0.00701
-0.00982
-0.00999
-0.00705
-0.00174
0.00473
0.0111
0.01613
0.01882
0.019
0.0175
0.01572
0.01503
0.01609
0.0186
0.02133
0.02251
0.02056
0.01476
0.00573
-0.00488
-0.01494
-0.02262
-0.02703
-0.02841
-0.02793
-0.02697
-0.02641
-0.02634
-0.02638
-0.02602
-0.02484
-0.02258
-0.01922
-0.01496
-0.01027
-0.006
-0.00319
-0.00257
-0.00392
-0.00619
-0.00804
-0.00843
-0.00712
-0.00476
-0.00266
-0.00218
-0.00408
-0.00803
-0.01269
-0.01652
-0.01835
-0.01766
-0.01471
-0.01068
-0.00719
-0.00529
-0.00489
-0.00504
-0.00453
-0.00257
0.00088
0.00513
0.00929
0.01283
0.01569
0.0179
0.01933
0.01975
0.01904
0.01723
0.01461
0.01172
0.00928
0.00778
0.00705
0.00644
0.0053
0.00335
0.0009
-0.00127
-0.00225
-0.00152
0.0008
0.00395
0.00691
0.00898
0.01011
0.0109
0.01218
0.01432
0.01689
0.01899
0.01971
0.01859
0.01576
0.01179
0.00759
0.00413
0.00181
0.00024
-0.00133
-0.00341
-0.00605
-0.0089
-0.01132
-0.01263
-0.01259
-0.01159
-0.01033
-0.00946
-0.00925
-0.00976
-0.01089
-0.01227
-0.01321
-0.013
-0.01119
-0.00796
-0.00422
-0.00137
-0.00035
-0.00104
-0.00242
-0.00338
-0.00334
-0.00252
-0.00179
-0.00193
-0.00288
-0.00372
-0.00354
-0.00232
-0.00097
-0.00057
-0.0018
-0.00471
-0.00876
-0.01284
-0.0157
-0.01641
-0.01469
-0.01095
-0.00616
-0.0015
0.00198
0.00369
0.00367
0.00249
0.001
0.0002
0.00086
0.00313
0.00641
0.00979
0.01254
0.01436
0.01532
0.01571
0.01588
0.01603
0.01606
0.01553
0.01386
0.0107
0.00623
0.00106
-0.00402
-0.00835
-0.01137
-0.01257
-0.01179
-0.00941
-0.0063
-0.00343
-0.00139
-0.0001
0.00089
0.00211
0.00397
0.00675
0.01022
0.01352
0.01551
0.01544
0.01316
0.00897
0.00334
-0.00303
-0.00914
-0.0139
-0.01646
-0.0167
-0.01529
-0.01349
-0.01244
-0.01267
-0.01397
-0.0156
-0.01665
-0.01626
-0.0139
-0.00941
-0.0032
0.0036
0.00959
0.01376
0.01588
0.01632
0.01573
0.01492
0.01479
0.01587
0.01787
0.01976
0.02033
0.01893
0.01568
0.01144
0.00733
0.00418
0.0024
0.00203
0.00292
0.00453
0.00582
0.0057
0.00378
0.0006
-0.00294
-0.00628
-0.0093
-0.01205
-0.01449
-0.01633
-0.01715
-0.0167
-0.01498
-0.01228
-0.00903
-0.00573
-0.00297
-0.00136
-0.0013
-0.00275
-0.0053
-0.00823
-0.01058
-0.01143
-0.01062
-0.00886
-0.00722
-0.00619
-0.00563
-0.00528
-0.00505
-0.00466
-0.00367
-0.00197
0.00004
0.0019
0.00357
0.00533
0.00741
0.00971
0.0117
0.01258
0.01184
0.00974
0.00724
0.00553
0.00546
0.00722
0.01049
0.01456
0.01847
0.02112
0.02174
0.02018
0.01669
0.01161
0.00554
-0.00037
-0.00471
-0.0067
-0.00666
-0.00589
-0.00593
-0.00771
-0.01118
-0.01538
-0.01899
-0.02119
-0.02202
-0.0221
-0.02212
-0.02242
-0.02296
-0.02359
-0.02419
-0.02442
-0.02366
-0.02135
-0.01751
-0.01274
-0.0077
-0.00281
0.00164
0.00539
0.00835
0.0106
0.01221
0.01311
0.01315
0.01228
0.01046
0.00762
0.00363
-0.00153
-0.00759
-0.01397
-0.0197
-0.02367
-0.02504
-0.0239
-0.02129
-0.0186
-0.01684
-0.0162
-0.01627
-0.01639
-0.0159
-0.01427
-0.01135
-0.00754
-0.0036
-0.00018
0.00251
0.00457
0.00615
0.00727
0.00793
0.00818
0.0081
0.00769
0.007
0.00618
0.00535
0.00443
0.00314
0.00127
-0.00104
-0.00329
-0.00466
-0.00431
-0.00204
0.00116
0.00357
0.00398
0.00258
0.00061
-0.00043
0.00065
0.00423
0.00961
0.01501
0.0183
0.01794
0.01367
0.00669
-0.00069
-0.00613
-0.00809
-0.00626
-0.00158
0.00401
0.00823
0.00945
0.00755
0.00402
0.00106
0.00029
0.00199
0.00504
0.0077
0.00863
0.00763
0.00568
0.00422
0.00432
0.00627
0.00993
0.0149
0.02024
0.02439
0.02589
0.02427
0.02052
0.01648
0.01381
0.01327
0.01466
0.01709
0.01938
0.02053
0.01999
0.01774
0.01428
0.0105
0.00734
0.00539
0.00474
0.00531
0.00699
0.00951
0.01235
0.0148
0.01612
0.01575
0.01368
0.01063
0.00764
0.0056
0.00501
0.00596
0.00814
0.0109
0.01318
0.01381
0.01212
0.00854
0.0044
0.00118
-0.00026
0.00001
0.00099
0.00121
-0.00052
-0.00443
-0.00975
-0.01522
-0.0196
-0.02197
-0.02183
-0.01943
-0.01569
-0.01178
-0.00869
-0.00681
-0.00587
-0.00519
-0.0042
-0.00272
-0.00097
0.00056
0.00131
0.00089
-0.00061
-0.00282
-0.00529
-0.00774
-0.00996
-0.01187
-0.01336
-0.01441
-0.01495
-0.01478
-0.01351
-0.01095
-0.00728
-0.003
0.00124
0.00459
0.00631
0.00618
0.00455
0.0021
-0.0004
-0.00229
-0.00339
-0.00401
-0.00468
-0.00563
-0.00679
-0.00816
-0.01003
-0.01265
-0.01602
-0.01974
-0.02311
-0.02531
-0.02577
-0.0244
-0.02132
-0.01671
-0.01091
-0.00447
0.00206
0.00826
0.01371
0.01786
0.02019
0.0204
0.01858
0.01533
0.01168
0.00869
0.00694
0.00625
0.00584
0.00489
0.00306
0.00065
-0.0016
-0.00306
-0.00363
-0.00371
-0.00351
-0.00271
-0.00082
0.00225
0.00612
0.0102
0.01383
0.0164
0.01763
0.01779
0.01744
0.01716
0.01727
0.0176
0.01754
0.01659
0.01491
0.01321
0.01222
0.01231
0.01335
0.01489
0.0163
0.0169
0.01625
0.01431
0.01158
0.00888
0.00711
0.00712
0.00941
0.01374
0.01894
0.02329
0.02511
0.02357
0.01897
0.01263
0.00629
0.00147
-0.00122
-0.00207
-0.00195
-0.00186
-0.00268
-0.00464
-0.00729
-0.00979
-0.01147
-0.01198
-0.01151
-0.0106
-0.00993
-0.01
-0.01082
-0.01184
-0.01224
-0.01125
-0.00842
-0.00373
0.00229
0.00865
0.01418
0.01793
0.01957
0.01951
0.01864
0.01789
0.01768
0.01765
0.01696
0.01501
0.01182
0.00787
0.00362
-0.00067
-0.00465
-0.00766
-0.00911
-0.00894
-0.00781
-0.00681
-0.00712
-0.00943
-0.01332
-0.01723
-0.01955
-0.01953
-0.01726
-0.01317
-0.00796
-0.00281
0.00091
0.0025
0.0023
0.00119
0.00004
-0.00051
-0.00027
0.00047
0.00115
0.00129
0.00071
-0.00036
-0.0015
-0.00239
-0.00295
-0.0033
-0.0037
-0.00432
-0.00514
-0.00599
-0.00664
-0.00681
-0.00617
-0.00442
-0.00156
0.00204
0.00575
0.00882
0.01052
0.01056
0.00936
0.0078
0.00653
0.00559
0.00477
0.00413
0.00403
0.00477
0.00625
0.00802
0.00963
0.01075
0.01142
0.01193
0.01256
0.01326
0.01367
0.01339
0.01219
0.01018
0.00778
0.00561
0.00423
0.00391
0.0044
0.00506
0.00542
0.00552
0.00584
0.00674
0.00813
0.00954
0.01059
0.01128
0.01199
0.01313
0.01493
0.01734
0.01999
0.02231
0.0235
0.02275
0.01979
0.01528
0.01043
0.00629
0.00339
0.00156
0.00005
-0.00198
-0.00506
-0.00924
-0.01408
-0.01865
-0.02173
-0.02237
-0.02037
-0.01624
-0.01084
-0.00506
0.00035
0.00481
0.00794
0.00972
0.01042
0.01041
0.00988
0.0088
0.00708
0.00456
0.00101
-0.00376
-0.00956
-0.01571
-0.02134
-0.02589
-0.02912
-0.03097
-0.03173
-0.03219
-0.03325
-0.03517
-0.03739
-0.03885
-0.03854
-0.03598
-0.03136
-0.02542
-0.01913
-0.01332
-0.00843
-0.0045
-0.00133
0.00138
0.00398
0.00665
0.00927
0.0115
0.01305
0.01374
0.01332
0.01156
0.00863
0.00506
0.00136
-0.00225
-0.00557
-0.0081
-0.00926
-0.00874
-0.00687
-0.00451
-0.00254
-0.00164
-0.00219
-0.00396
-0.00602
-0.00715
-0.00663
-0.00461
-0.00189
0.00052
0.00182
0.0017
0.00051
-0.00096
-0.00211
-0.00292
-0.0037
-0.00481
-0.00644
-0.00848
-0.01035
-0.01116
-0.01032
-0.00808
-0.00537
-0.00311
-0.00193
-0.00202
-0.00305
-0.00424
-0.00486
-0.00443
-0.00278
-0.00013
0.003
0.00598
0.00819
0.00919
0.00883
0.00736
0.00535
0.0036
0.00284
0.00335
0.00479
0.00636
0.00723
0.00684
0.00511
0.00256
0.00014
-0.00129
-0.00143
-0.00073
-0.00003
0.00013
-0.0001
-0.00012
0.00053
0.00196
0.00394
0.00608
0.00778
0.00849
0.00807
0.00684
0.0052
0.00341
0.00157
-0.00017
-0.00149
-0.00184
-0.00084
0.00114
0.00295
0.00343
0.00212
-0.00072
-0.00431
-0.00747
-0.00903
-0.00846
-0.00589
-0.00163
0.00407
0.01055
0.01629
0.01946
0.01905
0.01563
0.01114
0.00779
0.00683
0.00801
0.01007
0.01165
0.01189
0.01066
0.00843
0.00582
0.00323
0.00084
-0.00128
-0.00298
-0.00408
-0.00454
-0.00466
-0.00477
-0.00473
-0.00376
-0.00109
0.00337
0.00878
0.0137
0.01677
0.01733
0.01554
0.01191
0.00704
0.00165
-0.00337
-0.00711
-0.00906
-0.00953
-0.00933
-0.00912
-0.00914
-0.00945
-0.01007
-0.01072
-0.01066
-0.00895
-0.00519
0.00017
0.0062
0.01181
0.01599
0.0182
0.01857
0.01756
0.01542
0.01217
0.00772
0.00206
-0.00458
-0.01171
-0.01872
-0.02501
-0.03001
-0.03311
-0.03392
-0.03256
-0.0296
-0.02584
-0.02208
-0.01876
-0.0158
-0.01298
-0.01042
-0.00849
-0.00739
-0.00682
-0.00596
-0.00374
0.00035
0.00573
0.01115
0.01551
0.01812
0.01861
0.01685
0.01302
0.00763
0.00149
-0.00447
-0.0095
-0.01326
-0.01603
-0.01848
-0.02122
-0.02422
-0.02668
-0.02734
-0.02525
-0.02047
-0.01418
-0.00797
-0.00295
0.00063
0.00309
0.00495
0.00662
0.00831
0.0099
0.01105
0.01152
0.01144
0.01131
0.01167
0.01278
0.01435
0.01554
0.01543
0.01365
0.01044
0.00634
0.00218
-0.00105
-0.00259
-0.00227
-0.00059
0.00143
0.00247
0.00142
-0.00199
-0.00704
-0.01229
-0.01623
-0.01797
-0.01764
-0.01601
-0.01388
-0.01175
-0.00973
-0.00771
-0.0056
-0.0035
-0.0017
-0.00055
-0.00012
-0.00011
-0.00035
-0.00106
-0.00252
-0.00443
-0.00594
-0.00625
-0.0052
-0.00321
-0.00085
0.00139
0.00307
0.00408
0.00471
0.00548
0.00653
0.0076
0.00846
0.00919
0.00997
0.01077
0.01122
0.01084
0.00932
0.00672
0.00338
-0.0003
-0.00408
-0.00781
-0.0112
-0.01366
-0.01465
-0.01402
-0.01212
-0.00969
-0.00755
-0.00618
-0.00546
-0.00479
-0.00348
-0.00104
0.00265
0.00728
0.01222
0.01657
0.01928
0.01951
0.01707
0.0128
0.00838
0.00534
0.00425
0.00466
0.00589
0.00733
0.00833
0.00832
0.00724
0.00563
0.00442
0.00441
0.00594
0.00872
0.01191
0.01454
0.01578
0.01513
0.01265
0.00906
0.00547
0.00276
0.00099
-0.00054
-0.00267
-0.00573
-0.00956
-0.01368
-0.01731
-0.01962
-0.02011
-0.01877
-0.016
-0.01256
-0.00931
-0.00684
-0.00515
-0.00389
-0.00278
-0.00181
-0.00096
-0.00001
0.0015
0.00383
0.00663
0.00898
0.01001
0.00955
0.00803
0.00612
0.00431
0.00286
0.00174
0.00068
-0.00078
-0.00292
-0.00559
-0.00829
-0.0104
-0.01147
-0.01121
-0.00957
-0.0068
-0.00353
-0.00052
0.00153
0.00225
0.00162
-0.00002
-0.002
-0.00345
-0.00348
-0.00163
0.00174
0.00565
0.00906
0.01133
0.01239
0.01253
0.01211
0.01144
0.01079
0.01041
0.01014
0.00944
0.00772
0.00488
0.00148
-0.0014
-0.00271
-0.0021
0.00005
0.00283
0.00518
0.00611
0.00527
0.00327
0.00122
-0.00008
-0.00049
-0.0003
0.0001
0.00036
0.00024
-0.00043
-0.00158
-0.00287
-0.00378
-0.00383
-0.00279
-0.00082
0.00163
0.00416
0.00642
0.00799
0.00843
0.00743
0.0051
0.00208
-0.00059
-0.00186
-0.00112
0.00121
0.00389
0.00565
0.00591
0.00469
0.00227
-0.00101
-0.00471
-0.00831
-0.01142
-0.01391
-0.01577
-0.01689
-0.01722
-0.01708
-0.01712
-0.01772
-0.01858
-0.01893
-0.01801
-0.01559
-0.01211
-0.00855
-0.00595
-0.00476
-0.00477
-0.00542
-0.00616
-0.00656
-0.00614
-0.00448
-0.0014
0.0028
0.00745
0.01176
0.01514
0.01709
0.01714
0.01513
0.01177
0.00843
0.00647
0.00646
0.00815
0.01066
0.01295
0.01408
0.01364
0.01197
0.0099
0.0084
0.00814
0.00919
0.01079
0.0118
0.01113
0.00828
0.0037
-0.0013
-0.00519
-0.00696
-0.0064
-0.00411
-0.00111
0.00144
0.00264
0.00228
0.00098
-0.00022
-0.00052
0.00038
0.00227
0.00448
0.00607
0.00622
0.00482
0.00272
0.00108
0.0007
0.00168
0.00344
0.005
0.00549
0.00467
0.00296
0.00114
-0.00039
-0.00182
-0.00369
-0.00629
-0.00932
-0.01195
-0.0135
-0.01382
-0.01333
-0.01268
-0.01227
-0.01188
-0.01085
-0.00869
-0.00555
-0.00224
0.00016
0.00089
0.00006
-0.0015
-0.00288
-0.00376
-0.0043
-0.00459
-0.00443
-0.0033
-0.00072
0.00319
0.00751
0.01091
0.01241
0.01169
0.0091
0.00524
0.00083
-0.00319
-0.00571
-0.00595
-0.0039
-0.00026
0.004
0.00798
0.01102
0.0129
0.01393
0.01464
0.01522
0.01535
0.01456
0.01269
0.01001
0.00692
0.00357
-0.00004
-0.00372
-0.007
-0.00939
-0.01057
-0.01054
-0.00968
-0.0087
-0.00832
-0.00874
-0.00937
-0.00922
-0.00774
-0.00528
-0.00266
-0.00045
0.00137
0.00306
0.00466
0.00605
0.00703
0.00743
0.00719
0.00648
0.0056
0.00474
0.00372
0.00217
-0.00007
-0.00288
-0.00595
-0.00869
-0.01032
-0.01035
-0.00884
-0.00628
-0.00349
-0.00136
-0.00035
-0.0003
-0.00045
0.0001
0.00177
0.00414
0.0063
0.00742
0.00736
0.0066
0.00592
0.00596
0.007
0.00885
0.01078
0.0117
0.01073
0.00764
0.00314
-0.00131
-0.00414
-0.00442
-0.00232
0.00095
0.00382
0.00504
0.00423
0.00183
-0.00128
-0.0041
-0.00554
-0.00473
-0.00162
0.00273
0.00646
0.00776
0.00571
0.00058
-0.00638
-0.01339
-0.01872
-0.02135
-0.02136
-0.01963
-0.01714
-0.01448
-0.01194
-0.00972
-0.00783
-0.00611
-0.00413
-0.00151
0.00181
0.00544
0.00872
0.01116
0.01279
0.014
0.01484
0.01482
0.01354
0.01121
0.0085
0.00611
0.00416
0.00204
-0.00092
-0.00474
-0.00881
-0.01242
-0.01511
-0.0167
-0.01709
-0.01644
-0.01529
-0.01425
-0.01352
-0.01272
-0.01132
-0.00922
-0.00682
-0.00456
-0.0027
-0.00138
-0.00066
-0.00061
-0.00137
-0.00299
-0.00509
-0.00692
-0.0078
-0.00752
-0.00622
-0.00435
-0.00264
-0.00185
-0.00227
-0.00358
-0.00534
-0.00717
-0.00863
-0.00922
-0.0087
-0.00728
-0.00551
-0.004
-0.00327
-0.00335
-0.00373
-0.00373
-0.00297
-0.00157
0.00009
0.0014
0.00173
0.00066
-0.00167
-0.00459
-0.00742
-0.00977
-0.01141
-0.01207
-0.0116
-0.01026
-0.00847
-0.0063
-0.00355
-0.00016
0.00345
0.00671
0.00924
0.01106
0.01248
0.01388
0.01544
0.01695
0.01792
0.01797
0.01717
0.01605
0.01519
0.01476
0.01433
0.01316
0.01075
0.00706
0.00253
-0.00205
-0.00582
-0.00805
-0.00837
-0.00683
-0.00407
-0.00124
0.0005
0.00067
-0.00028
-0.00128
-0.00139
-0.0003
0.0016
0.00336
0.00396
0.00285
0.00026
-0.00287
-0.00525
-0.0059
-0.00452
-0.00148
0.0024
0.00607
0.00859
0.00946
0.0088
0.00732
0.00582
0.00487
0.00464
0.00506
0.0059
0.00683
0.0075
0.00754
0.00667
0.00484
0.00226
-0.0007
-0.00365
-0.00638
-0.00879
-0.01085
-0.01252
-0.01388
-0.01514
-0.01638
-0.01742
-0.01803
-0.01812
-0.01781
-0.01714
-0.01596
-0.01402
-0.0113
-0.00807
-0.00484
-0.00209
-0.0002
0.00078
0.00104
0.00084
0.00041
-0.00007
-0.00058
-0.00138
-0.00275
-0.0047
-0.00714
-0.00997
-0.01292
-0.01552
-0.01742
-0.01874
-0.01996
-0.02148
-0.02331
-0.02508
-0.02601
-0.02514
-0.02195
-0.01665
-0.00998
-0.00286
0.00389
0.00965
0.01413
0.01728
0.01906
0.01943
0.01848
0.01652
0.01372
0.01001
0.00521
-0.00054
-0.00648
-0.01154
-0.01458
-0.01493
-0.01274
-0.00896
-0.00484
-0.0014
0.00079
0.0018
0.00209
0.00222
0.00254
0.00305
0.00347
0.00337
0.00251
0.00115
-0.00005
-0.00036
0.00056
0.00241
0.00456
0.00646
0.00762
0.0075
0.00573
0.00247
-0.00159
-0.00573
-0.00953
-0.01288
-0.01588
-0.01856
-0.02075
-0.02195
-0.02158
-0.01931
-0.01533
-0.01031
-0.00508
-0.00022
0.00409
0.00786
0.0108
0.01241
0.01242
0.01109
0.00908
0.00723
0.00636
0.00663
0.00738
0.00765
0.00685
0.00509
0.00293
0.00108
0.00018
0.00059
0.00232
0.00508
0.00836
0.01159
0.01437
0.01645
0.01765
0.01799
0.01752
0.01622
0.01405
0.01115
0.00787
0.00495
0.0033
0.00344
0.00495
0.00674
0.00763
0.00669
0.00358
-0.0011
-0.00592
-0.00926
-0.01005
-0.00839
-0.00549
-0.00293
-0.00171
-0.00179
-0.00227
-0.00209
-0.00067
0.00192
0.00512
0.00818
0.01032
0.01092
0.00972
0.00708
0.00381
0.00064
-0.00205
-0.0042
-0.00581
-0.00698
-0.00801
-0.00927
-0.01097
-0.01311
-0.01543
-0.01725
-0.01748
-0.01523
-0.01043
-0.00402
0.00262
0.00844
0.01293
0.01587
0.01702
0.01624
0.01393
0.0111
0.00881
0.00752
0.00685
0.00624
0.00532
0.00378
0.0012
-0.00263
-0.00716
-0.01099
-0.01253
-0.01113
-0.00752
-0.0034
-0.00039
0.00072
0.0001
-0.00156
-0.00331
-0.00404
-0.00278
0.00071
0.00549
0.00989
0.01242
0.01248
0.01045
0.00728
0.00407
0.00177
0.00085
0.00098
0.00123
0.00074
-0.00074
-0.00297
-0.00525
-0.00653
-0.00584
-0.00295
0.00138
0.00593
0.00957
0.01174
0.01266
0.01311
0.0141
0.01622
0.01924
0.02217
0.02367
0.02267
0.01897
0.01349
0.00781
0.00325
0.00033
-0.00114
-0.00157
-0.00143
-0.00113
-0.00075
-0.0002
0.00045
0.00098
0.00142
0.00213
0.00353
0.00587
0.00906
0.01262
0.01565
0.0172
0.01675
0.01456
0.01152
0.00859
0.00636
0.00496
0.00412
0.00325
0.00176
-0.00043
-0.00299
-0.00551
-0.00774
-0.00943
-0.01023
-0.0099
-0.00843
-0.00608
-0.00333
-0.00072
0.0013
0.00248
0.00288
0.00269
0.00225
0.00219
0.00328
0.00577
0.00905
0.01182
0.01278
0.01134
0.00795
0.00389
0.00053
-0.00128
-0.0015
-0.00066
0.0004
0.00095
0.00075
0.00005
-0.00063
-0.00083
-0.00019
0.00144
0.00381
0.00599
0.00665
0.00488
0.00078
-0.00473
-0.01024
-0.01421
-0.01563
-0.01449
-0.01182
-0.00921
-0.00794
-0.00838
-0.01006
-0.01205
-0.01318
-0.01225
-0.00876
-0.00336
0.00225
0.00594
0.0062
0.00303
-0.002
-0.00659
-0.00891
-0.0083
-0.0054
-0.00169
0.00119
0.00212
0.00074
-0.00261
-0.00697
-0.01116
-0.01412
-0.01521
-0.01442
-0.01226
-0.00945
-0.00674
-0.00474
-0.00371
-0.00348
-0.00355
-0.00336
-0.00259
-0.00139
-0.0002
0.00049
0.00064
0.00058
0.0007
0.00108
0.00154
0.00195
0.00242
0.00324
0.00468
0.0069
0.00981
0.01286
0.01539
0.01692
0.01716
0.01614
0.01424
0.01185
0.009
0.00551
0.00165
-0.00176
-0.00406
-0.00517
-0.00532
-0.00468
-0.00343
-0.00188
-0.0004
0.00071
0.00133
0.00166
0.00215
0.00309
0.00436
0.00584
0.00774
0.01032
0.01338
0.01606
0.0174
0.017
0.01534
0.01335
0.01186
0.01107
0.01043
0.00905
0.00636
0.0024
-0.00229
-0.0069
-0.01064
-0.01319
-0.01471
-0.01562
-0.01627
-0.01658
-0.01607
-0.01424
-0.01109
-0.00713
-0.003
0.00086
0.00414
0.00643
0.00727
0.00665
0.00524
0.00411
0.00403
0.00489
0.00581
0.00571
0.00397
0.00056
-0.00407
-0.00908
-0.01339
-0.01597
-0.01635
-0.01478
-0.01199
-0.00886
-0.00617
-0.00455
-0.00428
-0.00501
-0.00589
-0.00607
-0.00508
-0.00287
0.00024
0.00366
0.00663
0.00832
0.00814
0.00608
0.00271
-0.00112
-0.00445
-0.00654
-0.0071
-0.00643
-0.0052
-0.00418
-0.00379
-0.00408
-0.00486
-0.00579
-0.00637
-0.00619
-0.00529
-0.00404
-0.00275
-0.0015
-0.00016
0.00141
0.00317
0.00503
0.00694
0.0089
0.01071
0.01188
0.01188
0.01059
0.00831
0.00532
0.00177
-0.00201
-0.00524
-0.00699
-0.00681
-0.00489
-0.00168
0.00214
0.00566
0.00782
0.00784
0.00584
0.00285
0.00028
-0.00075
0.0001
0.00223
0.00429
0.00493
0.0036
0.00081
-0.00215
-0.00392
-0.00361
-0.00122
0.00239
0.00599
0.00856
0.0097
0.00977
0.0095
0.00942
0.00958
0.00971
0.00943
0.00854
0.00709
0.00541
0.00397
0.00324
0.00338
0.00413
0.0049
0.00492
0.00374
0.00159
-0.00083
-0.00297
-0.00457
-0.0056
-0.00621
-0.00647
-0.00628
-0.00556
-0.00458
-0.00383
-0.00358
-0.00385
-0.00444
-0.00509
-0.0058
-0.00679
-0.00817
-0.00958
-0.0104
-0.01018
-0.009
-0.0074
-0.00603
-0.00525
-0.00505
-0.00518
-0.00534
-0.0053
-0.00503
-0.00462
-0.0041
-0.00346
-0.00278
-0.00235
-0.00232
-0.00232
-0.00169
-0.00021
0.00163
0.00297
0.00313
0.00199
-0.00007
-0.00242
-0.00452
-0.006
-0.00675
-0.00702
-0.00724
-0.00763
-0.00792
-0.0076
-0.00635
-0.00433
-0.00191
0.00067
0.0034
0.00621
0.0088
0.0107
0.01146
0.01091
0.00929
0.00711
0.00491
0.00294
0.00099
-0.00108
-0.00288
-0.00372
-0.00329
-0.00201
-0.00079
-0.00061
-0.00206
-0.00495
-0.00824
-0.01056
-0.01102
-0.00939
-0.00607
-0.00175
0.00266
0.00616
0.00799
0.0081
0.0072
0.00592
0.00446
0.00276
0.00082
-0.00139
-0.00399
-0.00682
-0.00925
-0.01068
-0.01118
-0.01132
-0.01157
-0.01197
-0.01225
-0.01221
-0.0118
-0.01114
-0.01026
-0.00884
-0.00627
-0.00222
0.00305
0.00872
0.01369
0.01683
0.01751
0.01581
0.01247
0.00839
0.00439
0.00104
-0.00142
-0.00302
-0.00414
-0.00541
-0.00728
-0.0095
-0.01115
-0.0112
-0.00916
-0.00534
-0.00059
0.0042
0.00847
0.012
0.0147
0.0165
0.01743
0.0176
0.01698
0.01554
0.01353
0.01152
0.00994
0.0088
0.00767
0.00591
0.00295
-0.00148
-0.007
-0.01262
-0.01725
-0.02012
-0.021
-0.02017
-0.01808
-0.01507
-0.01136
-0.00728
-0.00322
0.00051
0.00386
0.00686
0.00939
0.01109
0.01178
0.01149
0.01031
0.00829
0.0057
0.00304
0.00087
-0.00063
-0.00165
-0.00263
-0.00395
-0.00575
-0.00787
-0.00989
-0.01111
-0.01072
-0.00837
-0.00464
-0.00089
0.00136
0.00148
0.00011
-0.00134
-0.00174
-0.00095
0.00047
0.00187
0.00277
0.00306
0.00301
0.00304
0.00326
0.00335
0.00303
0.00217
0.00078
-0.00097
-0.00288
-0.00485
-0.00696
-0.0091
-0.01063
-0.01069
-0.00873
-0.00501
-0.00049
0.00364
0.00659
0.00818
0.0088
0.00927
0.01046
0.01277
0.01579
0.01853
0.01985
0.01902
0.01618
0.01218
0.00796
0.00429
0.0019
0.0013
0.00233
0.00395
0.00478
0.00407
0.00208
-0.00025
-0.00196
-0.00254
-0.00197
-0.00048
0.00154
0.00356
0.00504
0.00566
0.00538
0.00444
0.00344
0.00306
0.00377
0.0055
0.00761
0.00913
0.00916
0.00723
0.00364
-0.00056
-0.00395
-0.00557
-0.00558
-0.00491
-0.00437
-0.00414
-0.00404
-0.00413
-0.00463
-0.00542
-0.00586
-0.00505
-0.00235
0.00217
0.00757
0.01227
0.01456
0.0133
0.00837
0.00092
-0.0069
-0.01275
-0.01512
-0.01394
-0.01045
-0.00652
-0.00382
-0.00325
-0.00475
-0.00752
-0.01037
-0.01221
-0.01238
-0.01085
-0.00807
-0.00486
-0.00206
-0.00012
0.00125
0.00282
0.00516
0.00833
0.01196
0.01541
0.01781
0.01836
0.01668
0.01306
0.00833
0.00359
-0.00014
-0.00217
-0.00237
-0.00113
0.00068
0.00208
0.00229
0.00101
-0.00153
-0.00455
-0.0069
-0.00757
-0.00617
-0.00299
0.0012
0.00537
0.00836
0.00947
0.00887
0.0075
0.00652
0.00657
0.00744
0.00835
0.00849
0.00751
0.00556
0.00315
0.00092
-0.00063
-0.00121
-0.00081
0.00032
0.00175
0.00303
0.00387
0.00412
0.00369
0.00255
0.0008
-0.00142
-0.00384
-0.00614
-0.00787
-0.00855
-0.00794
-0.00632
-0.00449
-0.00329
-0.00318
-0.004
-0.00508
-0.00566
-0.00527
-0.00378
-0.00141
0.00145
0.00428
0.00658
0.00793
0.00819
0.00744
0.00596
0.00401
0.00171
-0.00096
-0.0041
-0.00779
-0.01192
-0.01598
-0.01918
-0.02089
-0.02112
-0.02051
-0.01979
-0.01922
-0.01835
-0.01633
-0.01254
-0.00712
-0.00086
0.00528
0.01036
0.01342
0.01387
0.01196
0.00877
0.00547
0.00269
0.00052
-0.00104
-0.00203
-0.00261
-0.00305
-0.0034
-0.00354
-0.00354
-0.00376
-0.00462
-0.00626
-0.00841
-0.01063
-0.01265
-0.01439
-0.01558
-0.0157
-0.01451
-0.0124
-0.01002
-0.00765
-0.005
-0.00161
0.0025
0.00665
0.0099
0.01152
0.01134
0.00992
0.00834
0.00764
0.00827
0.00985
0.01138
0.0117
0.01009
0.0068
0.00297
-0.00022
-0.00223
-0.00313
-0.00314
-0.00247
-0.00146
-0.00057
-0.00007
0.00015
0.00045
0.0009
0.00121
0.00109
0.00055
-0.00032
-0.00164
-0.0035
-0.00552
-0.00693
-0.00711
-0.00587
-0.00336
0.00008
0.00382
0.00691
0.00836
0.00752
0.00453
0.00027
-0.00398
-0.00712
-0.00873
-0.00889
-0.00784
-0.00581
-0.00321
-0.00054
0.00179
0.00377
0.00572
0.0079
0.01014
0.01202
0.01318
0.01358
0.01352
0.01344
0.01349
0.01334
0.01252
0.01088
0.0085
0.00542
0.00174
-0.00207
-0.00526
-0.00728
-0.00816
-0.00836
-0.0083
-0.00814
-0.00808
-0.0083
-0.00877
-0.00902
-0.00836
-0.00641
-0.00344
-0.00034
0.00183
0.00234
0.00119
-0.00083
-0.00259
-0.00322
-0.00248
-0.00075
0.00133
0.00324
0.00472
0.00557
0.00558
0.00477
0.00346
0.00216
0.00127
0.0009
0.00075
0.00019
-0.00123
-0.00348
-0.00619
-0.00878
-0.01058
-0.01095
-0.00966
-0.00712
-0.00419
-0.00177
-0.00044
-0.00033
-0.00113
-0.00227
-0.00318
-0.00336
-0.00236
0.00014
0.00402
0.00862
0.01279
0.01536
0.01568
0.01405
0.01156
0.00947
0.00886
0.01009
0.01268
0.01545
0.01708
0.01653
0.01344
0.00836
0.00259
-0.00243
-0.0057
-0.00696
-0.0066
-0.00544
-0.00442
-0.00438
-0.00566
-0.00778
-0.00946
-0.00943
-0.00706
-0.00256
0.00323
0.00914
0.01386
0.01627
0.0159
0.01321
0.0094
0.00583
0.00358
0.0031
0.00416
0.006
0.00747
0.00727
0.00452
-0.00062
-0.00685
-0.01226
-0.0152
-0.01507
-0.01235
-0.00824
-0.00417
-0.00135
-0.00032
-0.00074
-0.00167
-0.00208
-0.00094
0.00247
0.00789
0.01373
0.0179
0.01894
0.01657
0.01162
0.00559
0.00017
-0.00329
-0.00425
-0.00312
-0.00105
0.0006
0.00085
-0.00045
-0.00272
-0.00505
-0.00661
-0.00682
-0.00553
-0.00302
-0.00006
0.00233
0.00351
0.00368
0.0036
0.00401
0.00498
0.0059
0.00599
0.00502
0.00347
0.00215
0.00176
0.00253
0.00411
0.00576
0.00685
0.00706
0.00643
0.0053
0.00408
0.00311
0.00245
0.00184
0.00102
0.00001
-0.00096
-0.00168
-0.00195
-0.00151
-0.00005
0.00243
0.00529
0.0076
0.00875
0.00855
0.00699
0.00422
0.00087
-0.002
-0.00344
-0.0032
-0.00179
-0.00008
0.0011
0.00126
0.00029
-0.00165
-0.00405
-0.00608
-0.00678
-0.00571
-0.00337
-0.00106
-0.00008
-0.00095
-0.00323
-0.00583
-0.00754
-0.00746
-0.00525
-0.00109
0.00437
0.01002
0.01452
0.01674
0.01611
0.01285
0.00805
0.00321
-0.00061
-0.00314
-0.0047
-0.00561
-0.006
-0.00595
-0.00581
-0.00589
-0.00612
-0.00614
-0.00568
-0.00471
-0.0033
-0.00159
0.00015
0.00169
0.00294
0.00391
0.0046
0.00503
0.00531
0.00557
0.00584
0.006
0.00593
0.00548
0.00444
0.00264
0.0002
-0.00248
-0.00511
-0.00768
-0.01007
-0.01177
-0.01213
-0.01086
-0.00823
-0.00489
-0.00148
0.00155
0.00383
0.0049
0.00447
0.00288
0.00106
-0.0001
-0.00024
0.00028
0.00066
0.00022
-0.00132
-0.00387
-0.00717
-0.01084
-0.01438
-0.01718
-0.01849
-0.01777
-0.015
-0.01077
-0.00601
-0.00177
0.00094
0.00156
0.00022
-0.00223
-0.00459
-0.00566
-0.00469
-0.00179
0.00215
0.0058
0.00783
0.0075
0.00506
0.00156
-0.00182
-0.00426
-0.00543
-0.00551
-0.00514
-0.00519
-0.00631
-0.00875
-0.01227
-0.01595
-0.01838
-0.01828
-0.01519
-0.00958
-0.00281
0.0033
0.00731
0.00878
0.00814
0.00613
0.00362
0.00152
0.00044
0.00036
0.00086
0.00145
0.00155
0.00049
-0.00202
-0.00549
-0.00889
-0.01137
-0.01272
-0.0132
-0.01303
-0.01237
-0.01137
-0.01026
-0.00917
-0.00805
-0.00668
-0.00484
-0.00245
0.0003
0.00299
0.00505
0.00596
0.00557
0.00415
0.00216
-0.00009
-0.00242
-0.00459
-0.00632
-0.00762
-0.00887
-0.01043
-0.01218
-0.01375
-0.01472
-0.01467
-0.01333
-0.01083
-0.00773
-0.00482
-0.00272
-0.00171
-0.00161
-0.002
-0.00256
-0.00323
-0.00403
-0.00489
-0.00567
-0.0061
-0.00592
-0.00482
-0.00252
0.00087
0.00459
0.00764
0.00929
0.00936
0.00807
0.00576
0.0027
-0.00066
-0.0036
-0.00529
-0.0052
-0.00345
-0.00075
0.00185
0.00335
0.00318
0.00151
-0.0006
-0.00186
-0.00162
-0.00027
0.00122
0.00213
0.00238
0.00224
0.0019
0.00126
0.00018
-0.00106
-0.00183
-0.00182
-0.00153
-0.00175
-0.00265
-0.00359
-0.00367
-0.00234
0.0002
0.00308
0.0053
0.00612
0.00516
0.00235
-0.00191
-0.00663
-0.01048
-0.01246
-0.01242
-0.01104
-0.00933
-0.00812
-0.00776
-0.00799
-0.00814
-0.00751
-0.00575
-0.00285
0.00092
0.00503
0.00882
0.01172
0.0134
0.0138
0.013
0.01129
0.00907
0.00688
0.00513
0.00387
0.00276
0.00123
-0.00128
-0.00516
-0.01017
-0.01543
-0.01966
-0.0218
-0.02137
-0.01857
-0.01421
-0.00949
-0.00561
-0.00324
-0.00225
-0.00196
-0.00173
-0.00132
-0.00078
-0.0001
0.00073
0.00136
0.00117
-0.00004
-0.00175
-0.00301
-0.00312
-0.00219
-0.00098
-0.00034
-0.00056
-0.00128
-0.00162
-0.00075
0.00158
0.00488
0.0083
0.01104
0.01252
0.01232
0.01044
0.00737
0.00386
0.00051
-0.00246
-0.00507
-0.00718
-0.00851
-0.00895
-0.00882
-0.00854
-0.00825
-0.00795
-0.00765
-0.00746
-0.00735
-0.007
-0.0059
-0.00375
-0.00074
0.00264
0.0058
0.00823
0.00963
0.01024
0.0108
0.01195
0.01363
0.01514
0.01581
0.01544
0.01431
0.01281
0.01086
0.008
0.00392
-0.00108
-0.00615
-0.01028
-0.01289
-0.01414
-0.01452
-0.01436
-0.01364
-0.01216
-0.00995
-0.00738
-0.00495
-0.00297
-0.00133
0.00024
0.00184
0.00317
0.00366
0.00299
0.00141
-0.00039
-0.00164
-0.00188
-0.00114
0.00006
0.00099
0.00113
0.00059
-0.00014
-0.0006
-0.00067
-0.00055
-0.00053
-0.00065
-0.00052
0.00034
0.00198
0.00394
0.00563
0.00667
0.00713
0.00741
0.00799
0.00907
0.01034
0.01102
0.01043
0.00855
0.00594
0.00334
0.00112
-0.00074
-0.00241
-0.00379
-0.0044
-0.00382
-0.00214
0.00011
0.00231
0.00391
0.00465
0.00452
0.00369
0.00242
0.00082
-0.0012
-0.00371
-0.00617
-0.00762
-0.00738
-0.0058
-0.00401
-0.00318
-0.0038
-0.00537
-0.00672
-0.00665
-0.00471
-0.00117
0.00334
0.0082
0.01272
0.01615
0.01793
0.01793
0.01657
0.01453
0.01235
0.01022
0.00807
0.00579
0.00343
0.00129
-0.00033
-0.0013
-0.00169
-0.00174
-0.00194
-0.00295
-0.00516
-0.00828
-0.01136
-0.01327
-0.01324
-0.0112
-0.0076
-0.00319
0.00118
0.00473
0.00697
0.00778
0.00752
0.00687
0.00649
0.00683
0.00795
0.00937
0.01009
0.00904
0.00585
0.00107
-0.00425
-0.00905
-0.01259
-0.01443
-0.01457
-0.01334
-0.01122
-0.00872
-0.00663
-0.00566
-0.00582
-0.00634
-0.00609
-0.0042
-0.0004
0.00462
0.00942
0.01254
0.01335
0.01227
0.01016
0.00775
0.00542
0.00345
0.00222
0.00195
0.00229
0.0023
0.00114
-0.00131
-0.00428
-0.0065
-0.00675
-0.00456
-0.00069
0.00322
0.00562
0.00582
0.00422
0.00199
0.00048
0.0006
0.00264
0.00613
0.00991
0.01246
0.01255
0.00975
0.0046
-0.00178
-0.00798
-0.0127
-0.01506
-0.01492
-0.01283
-0.00974
-0.00648
-0.00337
-0.00044
0.00223
0.00433
0.00565
0.00631
0.00658
0.00665
0.00648
0.00599
0.00533
0.00467
0.00394
0.0029
0.0015
0.00006
-0.00095
-0.00114
-0.00052
0.00042
0.00096
0.00058
-0.00084
-0.00316
-0.00608
-0.00889
-0.01051
-0.01012
-0.0077
-0.00405
-0.00036
0.00216
0.00271
0.00131
-0.00103
-0.00267
-0.00214
0.00092
0.00544
0.00951
0.01143
0.01053
0.00733
0.0032
-0.00051
-0.00299
-0.00404
-0.00371
-0.00226
-0.00021
0.0018
0.00334
0.00434
0.00517
0.00633
0.00815
0.01047
0.01272
0.01417
0.01427
0.01284
0.01023
0.00724
0.00464
0.00283
0.00178
0.00127
0.00108
0.00094
0.00047
-0.0008
-0.00313
-0.0061
-0.00881
-0.01044
-0.01067
-0.00956
-0.00733
-0.0044
-0.00141
0.0009
0.00204
0.00204
0.00152
0.00139
0.00234
0.00449
0.00731
0.00967
0.01047
0.00918
0.00597
0.00129
-0.00406
-0.00901
-0.01253
-0.01407
-0.0137
-0.01211
-0.01009
-0.00801
-0.0058
-0.00329
-0.00069
0.00141
0.00266
0.00337
0.00425
0.00562
0.00703
0.00768
0.00703
0.00524
0.00306
0.00135
0.00058
0.00047
0.00035
-0.00026
-0.00146
-0.00299
-0.00441
-0.00541
-0.006
-0.00651
-0.00717
-0.0079
-0.00836
-0.00838
-0.00803
-0.00744
-0.00645
-0.00466
-0.00191
0.00139
0.00433
0.006
0.00616
0.00551
0.00502
0.00519
0.00597
0.00698
0.00776
0.00795
0.00752
0.00658
0.00515
0.00314
0.0007
-0.00168
-0.0034
-0.00406
-0.00366
-0.00262
-0.00148
-0.00046
0.00052
0.00157
0.00263
0.00352
0.00423
0.00492
0.00578
0.00674
0.00737
0.00708
0.00541
0.00236
-0.00124
-0.00399
-0.00482
-0.00368
-0.00146
0.00054
0.00131
0.00053
-0.00134
-0.00336
-0.00467
-0.00488
-0.00425
-0.0037
-0.0042
-0.00597
-0.00826
-0.00998
-0.01041
-0.00945
-0.00734
-0.00442
-0.00126
0.00121
0.00195
0.00059
-0.0021
-0.00454
-0.00505
-0.0028
0.00154
0.00614
0.00915
0.00991
0.00917
0.00825
0.00786
0.0077
0.00694
0.00507
0.0024
-0.00029
-0.00231
-0.00333
-0.00352
-0.00348
-0.00384
-0.00468
-0.0056
-0.00622
-0.00648
-0.00648
-0.00621
-0.00547
-0.00406
-0.00212
-0.00015
0.00119
0.00167
0.00172
0.00207
0.00307
0.00439
0.00539
0.0057
0.0055
0.0053
0.00547
0.00605
0.00695
0.00804
0.00909
0.00955
0.00868
0.00578
0.00062
-0.00622
-0.0132
-0.01831
-0.02009
-0.01837
-0.01409
-0.00881
-0.00397
-0.00042
0.00161
0.00211
0.00144
0.00041
-0.00008
0.00055
0.00225
0.00439
0.00629
0.0076
0.00835
0.00873
0.00895
0.0093
0.00989
0.0105
0.01091
0.01124
0.01191
0.01295
0.01376
0.01361
0.01231
0.01017
0.00755
0.00485
0.00253
0.00066
-0.00131
-0.00378
-0.00634
-0.00818
-0.00893
-0.00866
-0.00751
-0.00566
-0.00347
-0.00144
-0.00012
0.0001
-0.0008
-0.00231
-0.00362
-0.004
-0.00309
-0.0011
0.00124
0.00313
0.00411
0.00421
0.00385
0.00332
0.0025
0.00121
-0.00043
-0.00193
-0.00293
-0.00363
-0.00453
-0.00593
-0.00765
-0.00926
-0.01033
-0.01057
-0.00995
-0.00878
-0.00755
-0.00655
-0.00558
-0.00404
-0.00123
0.00323
0.00891
0.01459
0.01887
0.02093
0.02088
0.01931
0.01685
0.01405
0.01119
0.0081
0.00441
0.00021
-0.00367
-0.00637
-0.00795
-0.00941
-0.01165
-0.01464
-0.01757
-0.01962
-0.02023
-0.01901
-0.0157
-0.01035
-0.00351
0.00382
0.01052
0.01581
0.01936
0.02115
0.02136
0.0204
0.01879
0.01681
0.01439
0.01142
0.00784
0.0037
-0.00081
-0.0052
-0.00862
-0.01046
-0.01078
-0.01028
-0.00986
-0.01018
-0.01147
-0.01355
-0.01579
-0.01701
-0.01593
-0.01201
-0.00594
0.00073
0.00654
0.01056
0.01249
0.01239
0.01073
0.00824
0.00577
0.00399
0.00327
0.00363
0.00463
0.0053
0.00457
0.00198
-0.00178
-0.00524
-0.00694
-0.00612
-0.00295
0.00172
0.00663
0.01057
0.01283
0.01333
0.01246
0.01091
0.00953
0.00903
0.00944
0.01006
0.01
0.0086
0.00556
0.0011
-0.00398
-0.00852
-0.01145
-0.01224
-0.01104
-0.00858
-0.00587
-0.00396
-0.00349
-0.00449
-0.00618
-0.00728
-0.00675
-0.00432
-0.00051
0.00381
0.00775
0.01053
0.01151
0.01038
0.00753
0.00407
0.00131
-0.00003
-0.00004
0.00054
0.00099
0.00094
0.00045
-0.00028
-0.00123
-0.00249
-0.00384
-0.00462
-0.00407
-0.00191
0.00132
0.00442
0.00623
0.00624
0.00482
0.00303
0.00207
0.0026
0.00436
0.00635
0.00744
0.00696
0.00495
0.00207
-0.00081
-0.00293
-0.00387
-0.00372
-0.00296
-0.00225
-0.0021
-0.00271
-0.00388
-0.00511
-0.00576
-0.00531
-0.00386
-0.00202
-0.00047
0.00032
-0.00002
-0.00171
-0.00471
-0.00851
-0.01227
-0.01507
-0.01616
-0.01537
-0.01299
-0.00954
-0.00555
-0.00153
0.00207
0.00509
0.00777
0.01047
0.01342
0.01641
0.01874
0.01953
0.01829
0.01529
0.01135
0.00728
0.00357
0.00049
-0.0018
-0.00332
-0.00446
-0.00576
-0.00752
-0.00943
-0.01079
-0.01107
-0.01019
-0.00847
-0.00619
-0.00356
-0.00089
0.00129
0.00266
0.00337
0.00394
0.00497
0.00685
0.00946
0.01213
0.01421
0.01547
0.01586
0.01507
0.01276
0.00916
0.00519
0.0019
-0.00026
-0.00171
-0.00348
-0.00643
-0.01049
-0.0146
-0.0173
-0.01759
-0.01518
-0.01051
-0.00458
0.00117
0.00537
0.00735
0.00741
0.00636
0.00502
0.00413
0.0042
0.00523
0.00671
0.0079
0.00829
0.00791
0.00721
0.00681
0.00717
0.00832
0.00967
0.01022
0.00903
0.00596
0.0018
-0.00218
-0.00496
-0.00597
-0.00526
-0.00364
-0.00236
-0.00247
-0.00436
-0.00772
-0.01174
-0.01538
-0.01776
-0.01837
-0.01722
-0.01462
-0.0111
-0.00712
-0.00314
0.0004
0.0033
0.00563
0.00752
0.00909
0.01041
0.01142
0.01195
0.01188
0.0113
0.01053
0.00991
0.00967
0.00992
0.01056
0.011
0.01031
0.00785
0.00385
-0.00065
-0.00449
-0.0069
-0.00766
-0.00718
-0.00623
-0.00561
-0.00582
-0.00705
-0.00913
-0.01157
-0.01352
-0.01417
-0.01311
-0.01042
-0.0064
-0.0014
0.00413
0.00935
0.01334
0.01556
0.01611
0.01536
0.01355
0.01086
0.00762
0.00439
0.00172
-0.00019
-0.00135
-0.00178
-0.00164
-0.00142
-0.00182
-0.00328
-0.00564
-0.00813
-0.00991
-0.01069
-0.01087
-0.01117
-0.01204
-0.01334
-0.01419
-0.01328
-0.00992
-0.00477
0.00051
0.00436
0.00618
0.00632
0.00556
0.00464
0.00413
0.00441
0.00562
0.00748
0.00926
0.01001
0.00911
0.00663
0.00323
-0.0002
-0.00306
-0.00526
-0.007
-0.00841
-0.00948
-0.01021
-0.01062
-0.01044
-0.00921
-0.00679
-0.00353
-0.0001
0.0029
0.00513
0.0065
0.00684
0.00595
0.00392
0.00134
-0.00093
-0.00228
-0.00257
-0.00198
-0.00078
0.00068
0.00209
0.0033
0.00406
0.00407
0.00333
0.00239
0.00188
0.00211
0.00294
0.00394
0.00452
0.00407
0.00235
-0.00023
-0.00276
-0.00437
-0.00489
-0.00473
-0.00449
-0.00465
-0.00543
-0.0067
-0.00793
-0.00837
-0.00737
-0.00482
-0.00128
0.00236
0.00524
0.00676
0.00677
0.0055
0.00352
0.00154
0.00015
-0.00048
-0.00049
-0.0001
0.00043
0.00105
0.00181
0.00276
0.00396
0.00542
0.00693
0.00801
0.00808
0.00689
0.00467
0.00202
-0.00041
-0.00233
-0.00401
-0.00604
-0.00873
-0.01172
-0.01426
-0.01567
-0.01543
-0.01323
-0.00926
-0.00438
0.0001
0.00301
0.00393
0.0032
0.00168
0.0003
-0.00026
0.00021
0.00137
0.00278
0.00424
0.00571
0.00701
0.00762
0.00714
0.00577
0.00415
0.00283
0.00181
0.00063
-0.00139
-0.00451
-0.00835
-0.01216
-0.01511
-0.01659
-0.01648
-0.01509
-0.0129
-0.01055
-0.00868
-0.00764
-0.00715
-0.00659
-0.00542
-0.00337
-0.00049
0.00279
0.00574
0.00755
0.00792
0.00729
0.00657
0.00662
0.00783
0.00986
0.01187
0.01284
0.01203
0.00921
0.00495
0.00049
-0.0029
-0.00452
-0.00443
-0.00322
-0.00173
-0.00077
-0.00078
-0.00178
-0.00342
-0.00494
-0.00533
-0.00383
-0.00059
0.00336
0.00653
0.00749
0.00562
0.00159
-0.00303
-0.0067
-0.00834
-0.00754
-0.00462
-0.00047
0.00365
0.00651
0.0073
0.00605
0.0037
0.00156
0.00065
0.00139
0.00363
0.00669
0.0095
0.01108
0.01084
0.00874
0.00517
0.00085
-0.00324
-0.0062
-0.00763
-0.00783
-0.00746
-0.00733
-0.00802
-0.00973
-0.01219
-0.01468
-0.01626
-0.01595
-0.01317
-0.00827
-0.0026
0.00228
0.00545
0.00684
0.00707
0.00721
0.00822
0.01055
0.01389
0.01753
0.02075
0.02269
0.02226
0.01851
0.01141
0.0022
-0.0071
-0.01444
-0.0185
-0.01901
-0.01695
-0.01404
-0.01186
-0.01115
-0.01193
-0.0137
-0.01556
-0.01638
-0.01504
-0.01096
-0.00455
0.00278
0.00906
0.01276
0.01362
0.01249
0.01049
0.00864
0.00776
0.00825
0.00973
0.01104
0.01076
0.008
0.00294
-0.00339
-0.00969
-0.01478
-0.01792
-0.0189
-0.01807
-0.01625
-0.01435
-0.01294
-0.012
-0.011
-0.00929
-0.0065
-0.00266
0.00173
0.00588
0.00907
0.01074
0.01048
0.00835
0.00512
0.002
0
-0.00024
0.00145
0.00454
0.00767
0.00917
0.00797
0.00426
-0.00047
-0.00415
-0.00525
-0.00346
0.00027
0.00424
0.00661
0.00601
0.00229
-0.00316
-0.00803
-0.01021
-0.00889
-0.00484
0.00008
0.00389
0.0055
0.00501
0.00338
0.00172
0.00069
0.00034
0.0004
0.00069
0.00106
0.0013
0.00105
0.00003
-0.00165
-0.0033
-0.00405
-0.00322
-0.00059
0.00352
0.00823
0.01228
0.01453
0.01449
0.01243
0.00933
0.00649
0.00466
0.00334
0.00118
-0.00276
-0.00829
-0.01424
-0.01914
-0.02186
-0.02188
-0.01932
-0.01485
-0.00946
-0.00422
0.00001
0.00255
0.0029
0.00115
-0.00173
-0.00405
-0.00416
-0.00151
0.003
0.00747
0.01015
0.01025
0.00807
0.00474
0.00152
-0.00072
-0.0017
-0.00163
-0.00101
-0.00047
-0.0007
-0.0021
-0.00444
-0.0068
-0.00808
-0.00757
-0.00525
-0.00181
0.00156
0.00363
0.00359
0.00123
-0.00279
-0.00708
-0.01005
-0.01068
-0.0089
-0.00535
-0.00079
0.00402
0.00823
0.01112
0.01237
0.01182
0.00946
0.00598
0.00284
0.00147
0.00251
0.00558
0.00956
0.01295
0.01446
0.0136
0.01085
0.00724
0.00382
0.00119
-0.0006
-0.00179
-0.00259
-0.00312
-0.00354
-0.00395
-0.00422
-0.00417
-0.00367
-0.00277
-0.00152
-0.00003
0.00144
0.00259
0.00331
0.00384
0.00443
0.00496
0.00512
0.00508
0.0055
0.00674
0.00829
0.00907
0.00836
0.0063
0.00382
0.00195
0.00141
0.0024
0.00456
0.00696
0.00854
0.00879
0.00784
0.00624
0.00466
0.00352
0.00284
0.00238
0.00181
0.00094
-0.00017
-0.00123
-0.00197
-0.0023
-0.00219
-0.00168
-0.0009
-0.00009
0.00029
-0.00019
-0.00161
-0.00335
-0.0043
-0.00354
-0.00109
0.00217
0.00504
0.00671
0.00687
0.00557
0.00312
0.00011
-0.00264
-0.00445
-0.00495
-0.00422
-0.00278
-0.00145
-0.0008
-0.00084
-0.0011
-0.00083
0.0005
0.00287
0.00567
0.0081
0.00957
0.00983
0.00877
0.00621
0.00219
-0.00269
-0.00723
-0.0102
-0.01113
-0.01057
-0.00957
-0.00901
-0.00935
-0.01054
-0.01192
-0.01241
-0.01093
-0.00695
-0.00083
0.00639
0.01346
0.01919
0.02261
0.02325
0.02144
0.01829
0.01505
0.01248
0.01056
0.00876
0.00652
0.00368
0.00044
-0.00283
-0.00578
-0.0081
-0.00946
-0.00972
-0.00914
-0.00835
-0.00793
-0.00825
-0.00929
-0.01059
-0.01131
-0.01053
-0.00762
-0.00244
0.00443
0.01178
0.01822
0.02276
0.025
0.02493
0.023
0.02011
0.01721
0.01469
0.01222
0.00924
0.00554
0.00138
-0.00299
-0.00753
-0.01198
-0.0156
-0.01768
-0.01802
-0.01673
-0.01394
-0.00997
-0.00558
-0.00163
0.00147
0.0038
0.00566
0.00704
0.00755
0.00688
0.00538
0.00377
0.00248
0.00146
0.00042
-0.00088
-0.00242
-0.00374
-0.00407
-0.00307
-0.00119
0.00055
0.00132
0.0009
-0.00023
-0.00122
-0.00142
-0.00081
0.00021
0.0012
0.0019
0.00226
0.00228
0.00204
0.00162
0.00095
-0.00019
-0.00185
-0.00356
-0.00472
-0.00511
-0.00516
-0.00544
-0.00609
-0.00674
-0.00684
-0.00627
-0.00552
-0.00513
-0.00507
-0.00467
-0.00337
-0.00118
0.00138
0.00363
0.00517
0.00603
0.00648
0.00662
0.00621
0.00493
0.00264
-0.00046
-0.00382
-0.00674
-0.00863
-0.00938
-0.00926
-0.00873
-0.0083
-0.00842
-0.00932
-0.01087
-0.01245
-0.013
-0.01171
-0.00849
-0.00388
0.00139
0.00646
0.01042
0.01261
0.01302
0.01237
0.01158
0.01125
0.01124
0.01075
0.0088
0.00487
-0.00066
-0.00656
-0.01125
-0.01345
-0.0126
-0.00907
-0.00404
0.00087
0.00425
0.00541
0.0046
0.00285
0.00129
0.00058
0.00099
0.00233
0.00392
0.00478
0.00418
0.00213
-0.00066
-0.00319
-0.00483
-0.00566
-0.00608
-0.00634
-0.00633
-0.0058
-0.00463
-0.00308
-0.00187
-0.0016
-0.00229
-0.00326
-0.00365
-0.00284
-0.00081
0.00197
0.00483
0.00725
0.00887
0.00934
0.00829
0.0056
0.00165
-0.00263
-0.00607
-0.00779
-0.00757
-0.00582
-0.00331
-0.00077
0.00133
0.0029
0.00411
0.00505
0.0057
0.00605
0.00613
0.00604
0.00602
0.00626
0.00673
0.00714
0.00706
0.0061
0.00405
0.00095
-0.00302
-0.00769
-0.01282
-0.01793
-0.02232
-0.02509
-0.02546
-0.02312
-0.0186
-0.01325
-0.00854
-0.0052
-0.00289
-0.00063
0.00246
0.00669
0.01174
0.01684
0.02108
0.0236
0.02366
0.02095
0.01576
0.00899
0.00197
-0.00382
-0.00733
-0.0085
-0.00815
-0.00754
-0.00782
-0.00946
-0.01193
-0.01394
-0.0143
-0.01257
-0.00934
-0.00587
-0.00345
-0.00264
-0.00305
-0.00366
-0.00345
-0.00173
0.00163
0.00594
0.00977
0.01161
0.01071
0.00743
0.00305
-0.00086
-0.00306
-0.003
-0.00094
0.00221
0.00532
0.00757
0.00864
0.00842
0.00698
0.00461
0.00191
-0.00038
-0.00187
-0.00271
-0.00334
-0.00413
-0.00519
-0.00654
-0.00803
-0.0094
-0.01042
-0.01111
-0.01163
-0.01196
-0.01169
-0.01044
-0.00816
-0.00505
-0.00139
0.00254
0.00647
0.01003
0.01259
0.01342
0.01228
0.0097
0.00666
0.00405
0.0023
0.00152
0.00145
0.00159
0.00155
0.00143
0.00159
0.00223
0.00317
0.00379
0.00339
0.00153
-0.00166
-0.00551
-0.00909
-0.01137
-0.01156
-0.00945
-0.00566
-0.00139
0.00201
0.00344
0.00242
-0.00063
-0.00453
-0.00795
-0.00996
-0.01014
-0.00856
-0.00567
-0.00235
0.00049
0.00234
0.00309
0.00287
0.00202
0.00117
0.00101
0.0019
0.00373
0.00616
0.00876
0.01109
0.01262
0.01303
0.01247
0.01139
0.0101
0.00863
0.00701
0.00537
0.00386
0.00244
0.00098
-0.00042
-0.00154
-0.00229
-0.00286
-0.00356
-0.0046
-0.00601
-0.00768
-0.00934
-0.01061
-0.01118
-0.01103
-0.01036
-0.00915
-0.00711
-0.00408
-0.00042
0.00308
0.00566
0.00686
0.00661
0.00509
0.00269
0.00022
-0.00116
-0.00063
0.00155
0.00413
0.0056
0.00506
0.0026
-0.00085
-0.00421
-0.00666
-0.00787
-0.00797
-0.00738
-0.00646
-0.00533
-0.00385
-0.00201
-0.00018
0.00121
0.00202
0.00248
0.00286
0.00326
0.00364
0.0038
0.00343
0.00244
0.00122
0.00031
-0.00022
-0.00092
-0.00244
-0.00501
-0.0083
-0.01157
-0.01407
-0.01521
-0.01458
-0.01219
-0.00841
-0.00363
0.00177
0.00722
0.0119
0.01509
0.01671
0.01733
0.01762
0.01784
0.01778
0.01698
0.01487
0.01105
0.0055
-0.00111
-0.0077
-0.01331
-0.01754
-0.02044
-0.02224
-0.02316
-0.02326
-0.02231
-0.02003
-0.0163
-0.01147
-0.0062
-0.00123
0.00297
0.00628
0.00872
0.0103
0.01089
0.01034
0.0087
0.00654
0.00476
0.00398
0.00422
0.00504
0.00595
0.00649
0.00617
0.00444
0.00106
-0.00352
-0.00831
-0.01232
-0.01503
-0.01635
-0.01653
-0.01613
-0.01575
-0.01571
-0.01579
-0.01527
-0.01337
-0.00971
-0.00462
0.00103
0.00606
0.00942
0.01078
0.01058
0.00982
0.00945
0.01005
0.01158
0.01338
0.01459
0.01466
0.01352
0.01151
0.0092
0.00713
0.00575
0.00527
0.00567
0.00663
0.00741
0.00692
0.00432
-0.00017
-0.00533
-0.0099
-0.01327
-0.01518
-0.01527
-0.01337
-0.00993
-0.006
-0.0026
-0.00041
0.00033
-0.00018
-0.00122
-0.00182
-0.00132
0.00024
0.00216
0.00355
0.00378
0.00287
0.00122
-0.00092
-0.00367
-0.00714
-0.01086
-0.01384
-0.01533
-0.01532
-0.01426
-0.01238
-0.00953
-0.00561
-0.00102
0.00344
0.00688
0.00888
0.00962
0.00958
0.00893
0.00742
0.00494
0.00182
-0.00131
-0.004
-0.00596
-0.00703
-0.00724
-0.0071
-0.0074
-0.00858
-0.0102
-0.01115
-0.01049
-0.00799
-0.00419
0.00017
0.00446
0.00805
0.0104
0.0111
0.01006
0.00769
0.00495
0.00295
0.00234
0.00282
0.00333
0.0028
0.00096
-0.00167
-0.00433
-0.00652
-0.00825
-0.00993
-0.01204
-0.01454
-0.01671
-0.01754
-0.01625
-0.01265
-0.00731
-0.00136
0.00404
0.00815
0.01054
0.01115
0.01036
0.00896
0.00773
0.00699
0.00642
0.00538
0.00333
0.00009
-0.00415
-0.00869
-0.0124
-0.01408
-0.01306
-0.00962
-0.005
-0.00078
0.00194
0.00284
0.00234
0.00133
0.00078
0.00123
0.00279
0.00532
0.00847
0.01152
0.01361
0.01416
0.01306
0.01072
0.00807
0.00612
0.00532
0.0053
0.00515
0.00409
0.00179
-0.00172
-0.00626
-0.01139
-0.0162
-0.0194
-0.01984
-0.01709
-0.01172
-0.00515
0.00096
0.00526
0.00717
0.00692
0.00537
0.00353
0.00208
0.00105
0.00016
-0.00066
-0.00117
-0.0011
-0.00055
-0.00001
-0.00001
-0.00064
-0.00146
-0.00195
-0.00199
-0.00175
-0.00135
-0.00069
0.00018
0.00092
0.00117
0.00069
-0.00056
-0.00238
-0.00429
-0.00544
-0.00508
-0.00319
-0.00072
0.00093
0.00093
-0.00037
-0.00181
-0.00248
-0.00247
-0.0025
-0.00314
-0.00446
-0.00606
-0.0074
-0.00801
-0.00773
-0.00681
-0.00574
-0.00507
-0.00504
-0.00541
-0.00563
-0.00521
-0.00396
-0.00214
-0.00028
0.00096
0.00113
0.00015
-0.00154
-0.00322
-0.00421
-0.00414
-0.00299
-0.00105
0.00117
0.0031
0.00433
0.00483
0.00498
0.00534
0.00633
0.00793
0.0096
0.01055
0.00995
0.00715
0.00195
-0.00508
-0.01261
-0.01888
-0.0222
-0.02154
-0.01719
-0.0107
-0.00417
0.00075
0.00351
0.00466
0.00507
0.00534
0.0057
0.00633
0.00732
0.00832
0.00841
0.00678
0.00344
-0.00067
-0.00425
-0.00623
-0.00602
-0.00371
-0.00006
0.00361
0.00589
0.00597
0.00401
0.00101
-0.00161
-0.00263
-0.00147
0.00161
0.00555
0.00894
0.01064
0.01017
0.00781
0.00447
0.0014
-0.00045
-0.0008
-0.00004
0.00102
0.0014
0.00034
-0.00219
-0.00533
-0.00781
-0.00879
-0.00821
-0.00647
-0.00394
-0.00098
0.00171
0.00329
0.00342
0.00255
0.00154
0.00094
0.00071
0.00049
-0.00006
-0.00116
-0.00277
-0.0045
-0.00586
-0.00656
-0.00638
-0.00518
-0.00323
-0.00122
0.00005
0.00008
-0.00115
-0.00309
-0.00495
-0.00618
-0.0066
-0.00614
-0.00466
-0.00219
0.00088
0.00384
0.00604
0.00713
0.00709
0.00615
0.00466
0.00287
0.00082
-0.00166
-0.00455
-0.00732
-0.00908
-0.00898
-0.0068
-0.00306
0.00122
0.00506
0.00776
0.00897
0.00863
0.00689
0.00408
0.00071
-0.00264
-0.00544
-0.00721
-0.00764
-0.0068
-0.00526
-0.00363
-0.0022
-0.00088
0.00043
0.00159
0.00226
0.00192
0.00025
-0.00262
-0.00604
-0.00914
-0.01116
-0.0117
-0.01075
-0.00855
-0.0055
-0.00228
0.00033
0.00171
0.00181
0.0011
0.00021
-0.00039
-0.00046
0.00005
0.00105
0.00231
0.00354
0.00455
0.00541
0.00634
0.00738
0.00799
0.00753
0.00586
0.0036
0.00155
0.00005
-0.0009
-0.00129
-0.00095
0.00019
0.00203
0.00427
0.00638
0.00776
0.00819
0.00808
0.00815
0.0089
0.01026
0.01152
0.01173
0.01023
0.00717
0.00336
-0.0004
-0.00349
-0.00537
-0.00564
-0.00454
-0.00285
-0.00162
-0.00159
-0.00278
-0.00458
-0.00608
-0.00649
-0.00538
-0.003
-0.00012
0.00236
0.00381
0.00395
0.00291
0.00135
0.00021
0.00011
0.00105
0.00252
0.00376
0.00402
0.00304
0.00109
-0.0015
-0.0044
-0.00726
-0.00956
-0.0107
-0.01028
-0.00854
-0.00629
-0.00428
-0.00285
-0.00206
-0.00188
-0.00229
-0.00318
-0.00414
-0.00463
-0.0042
-0.0028
-0.00081
0.00107
0.00235
0.00299
0.00327
0.00346
0.00366
0.00388
0.00413
0.00432
0.00441
0.00452
0.00478
0.00521
0.00559
0.00561
0.00523
0.00477
0.00459
0.00485
0.00551
0.00644
0.00739
0.00791
0.00743
0.00568
0.00285
-0.0005
-0.00364
-0.00578
-0.00631
-0.00506
-0.00263
-0.00019
0.00109
0.0007
-0.00089
-0.00233
-0.00195
0.00162
0.0087
0.0178
0.02582
0.02968
0.02823
0.02268
0.0154
0.00863
0.004
0.00238
0.00361
0.00649
0.00935
0.01076
0.00993
0.00689
0.0025
-0.00196
-0.00535
-0.00717
-0.00767
-0.00751
-0.00746
-0.00807
-0.00961
-0.01174
-0.01362
-0.01435
-0.01359
-0.01141
-0.00774
-0.00253
0.00358
0.00912
0.01252
0.01289
0.0104
0.00642
0.00293
0.00138
0.00185
0.00348
0.00531
0.00676
0.00749
0.00711
0.00544
0.00285
0.00013
-0.0018
-0.00241
-0.00176
-0.00049
0.0005
0.00052
-0.00075
-0.00318
-0.00594
-0.00749
-0.0065
-0.00276
0.00262
0.00795
0.01171
0.0131
0.01225
0.00995
0.00716
0.00459
0.00257
0.00092
-0.00084
-0.0031
-0.00577
-0.00848
-0.01092
-0.013
-0.01461
-0.01546
-0.01513
-0.01327
-0.00975
-0.00496
-0.00001
0.00366
0.00512
0.00452
0.0032
0.003
0.00526
0.01001
0.01591
0.02088
0.02308
0.02164
0.01694
0.01053
0.00428
-0.00063
-0.00411
-0.00669
-0.00897
-0.01133
-0.01376
-0.01586
-0.01721
-0.01759
-0.01689
-0.015
-0.0119
-0.00792
-0.00375
-0.00015
0.0024
0.00388
0.00466
0.0053
0.00618
0.00741
0.00882
0.00984
0.0096
0.00745
0.00337
-0.0018
-0.00661
-0.00979
-0.01087
-0.01032
-0.00894
-0.00731
-0.00579
-0.00471
-0.00448
-0.00532
-0.0069
-0.00822
-0.00803
-0.00558
-0.0013
0.00352
0.00744
0.00952
0.00952
0.0078
0.00501
0.00187
-0.00096
-0.00287
-0.00333
-0.00207
0.00064
0.00372
0.0057
0.00554
0.00335
0.00006
-0.00317
-0.00531
-0.00566
-0.00402
-0.00089
0.00269
0.00554
0.00696
0.00675
0.00504
0.00226
-0.0007
-0.00253
-0.00212
0.00072
0.00505
0.00929
0.01191
0.01214
0.01014
0.00687
0.00355
0.00111
-0.0002
-0.00068
-0.00093
-0.00153
-0.00278
-0.00453
-0.00637
-0.00793
-0.009
-0.00942
-0.00881
-0.0067
-0.00309
0.00101
0.00409
0.00539
0.00539
0.00517
0.0054
0.00611
0.00706
0.00802
0.00859
0.00831
0.00698
0.00477
0.00212
-0.00051
-0.00269
-0.00429
-0.00562
-0.00718
-0.00911
-0.01117
-0.01286
-0.0136
-0.01287
-0.01054
-0.00699
-0.00272
0.00185
0.00624
0.00975
0.01167
0.0117
0.01013
0.00785
0.0061
0.0058
0.00694
0.00841
0.00882
0.00739
0.00431
0.00051
-0.00301
-0.00545
-0.00636
-0.00568
-0.00364
-0.00075
0.00216
0.00404
0.00407
0.00214
-0.00082
-0.00334
-0.00433
-0.00369
-0.00194
0.00024
0.00233
0.00394
0.00478
0.00482
0.00443
0.0042
0.00455
0.00547
0.00645
0.00658
0.00508
0.00184
-0.00225
-0.00582
-0.00807
-0.00936
-0.01054
-0.01183
-0.01255
-0.01206
-0.0105
-0.00868
-0.00735
-0.00697
-0.00772
-0.00936
-0.01117
-0.01217
-0.01168
-0.00973
-0.00698
-0.00428
-0.00221
-0.00093
-0.00034
-0.00006
0.00034
0.00097
0.0016
0.00203
0.00238
0.00286
0.00346
0.00406
0.00469
0.00561
0.00695
0.00849
0.0097
0.01002
0.00914
0.00728
0.0049
0.00245
0.00013
-0.00208
-0.00422
-0.0061
-0.00737
-0.00791
-0.00811
-0.00847
-0.00907
-0.00939
-0.00867
-0.00649
-0.00307
0.00095
0.00482
0.0079
0.00973
0.01024
0.00988
0.00938
0.00918
0.00919
0.00918
0.0092
0.00955
0.0103
0.01103
0.01111
0.01008
0.00789
0.00495
0.00193
-0.00056
-0.00211
-0.00271
-0.0028
-0.00302
-0.00386
-0.00553
-0.00789
-0.01043
-0.01229
-0.01271
-0.01148
-0.00909
-0.00645
-0.00421
-0.00227
-0.00002
0.0031
0.00702
0.01099
0.01384
0.01448
0.01226
0.00723
0.00018
-0.00757
-0.01464
-0.01979
-0.02205
-0.02112
-0.01771
-0.01336
-0.00958
-0.00698
-0.00534
-0.00405
-0.00255
-0.00036
0.00288
0.00709
0.01152
0.01502
0.01656
0.01585
0.01349
0.01048
0.00749
0.00461
0.00174
-0.00094
-0.00315
-0.00482
-0.00614
-0.00752
-0.00924
-0.01115
-0.0126
-0.01286
-0.01167
-0.00922
-0.00583
-0.00199
0.0017
0.00483
0.00738
0.00946
0.01099
0.01179
0.01187
0.01152
0.01112
0.01087
0.0108
0.01095
0.01125
0.01129
0.01025
0.00738
0.00255
-0.00341
-0.00904
-0.01293
-0.01433
-0.01327
-0.01057
-0.00754
-0.00535
-0.00454
-0.00486
-0.0055
-0.00545
-0.00402
-0.00105
0.0031
0.00775
0.01189
0.01447
0.01483
0.01312
0.0102
0.00703
0.00417
0.00155
-0.00116
-0.00413
-0.00722
-0.00999
-0.01183
-0.0123
-0.01139
-0.00953
-0.00717
-0.00465
-0.00206
0.00057
0.00321
0.0058
0.00831
0.0107
0.01275
0.01401
0.01405
0.01278
0.01048
0.00753
0.00434
0.00153
-0.00018
-0.00041
0.00065
0.00225
0.0034
0.0033
0.0018
-0.0006
-0.00304
-0.0047
-0.00492
-0.00336
-0.00032
0.00327
0.00628
0.00789
0.00781
0.00607
0.00318
0.00018
-0.00174
-0.00202
-0.00107
0.00004
0.00028
-0.00089
-0.00331
-0.00621
-0.00851
-0.00925
-0.00796
-0.00487
-0.00068
0.00357
0.00671
0.00784
0.00674
0.00382
-0.00009
-0.00395
-0.00679
-0.0078
-0.00648
-0.00286
0.00203
0.00639
0.00877
0.00885
0.00737
0.00554
0.0043
0.00391
0.00403
0.00425
0.00446
0.0047
0.00481
0.00434
0.00306
0.00135
0.00005
-0.00019
0.0006
0.00184
0.00278
0.0027
0.00124
-0.0015
-0.00481
-0.0077
-0.00925
-0.00906
-0.00739
-0.00496
-0.00243
-0.00019
0.0016
0.00289
0.00376
0.00439
0.00491
0.00532
0.00554
0.00558
0.00542
0.00503
0.00441
0.00381
0.00351
0.00345
0.00312
0.00178
-0.0009
-0.00442
-0.00776
-0.00997
-0.01042
-0.00876
-0.00498
0.00023
0.00552
0.00944
0.01102
0.00994
0.00662
0.0022
-0.0019
-0.00468
-0.006
-0.00635
-0.00634
-0.00633
-0.00641
-0.00645
-0.00611
-0.00513
-0.00355
-0.0018
-0.00041
0.0003
0.00029
-0.00025
-0.00112
-0.00212
-0.00295
-0.00328
-0.00294
-0.00209
-0.00118
-0.00055
-0.00032
-0.0004
-0.00053
-0.00036
0.00034
0.00153
0.00286
0.00386
0.00419
0.00385
0.00336
0.00344
0.00453
0.00643
0.00837
0.00922
0.00815
0.00514
0.00115
-0.00252
-0.00482
-0.00529
-0.0042
-0.00243
-0.00108
-0.00123
-0.00337
-0.00706
-0.01098
-0.01357
-0.01361
-0.01073
-0.00554
0.00044
0.00543
0.00824
0.00884
0.00822
0.00773
0.00832
0.00993
0.01156
0.01199
0.01045
0.00694
0.00212
-0.00298
-0.00725
-0.00981
-0.01051
-0.01003
-0.00934
-0.00917
-0.00966
-0.01027
-0.01009
-0.00821
-0.00423
0.0016
0.0083
0.01438
0.01842
0.01974
0.01871
0.01628
0.0134
0.01054
0.00772
0.00474
0.0014
-0.0022
-0.00565
-0.00839
-0.01
-0.01025
-0.00912
-0.00701
-0.00452
-0.00204
0.00037
0.00253
0.0039
0.00397
0.00284
0.00133
0.00026
-0.00012
0.00005
0.00077
0.00222
0.00438
0.00663
0.00785
0.00694
0.00364
-0.00119
-0.0061
-0.00987
-0.01185
-0.01191
-0.01027
-0.00729
-0.0035
0.00032
0.00353
0.006
0.00803
0.01
0.01212
0.01436
0.01616
0.01655
0.01477
0.01082
0.00549
-0.00015
-0.00516
-0.00898
-0.01163
-0.01358
-0.01536
-0.01718
-0.01875
-0.01954
-0.01908
-0.01718
-0.01385
-0.00921
-0.0036
0.00235
0.00788
0.0124
0.01531
0.01611
0.01477
0.01208
0.00935
0.00769
0.00719
0.00708
0.00653
0.00526
0.00342
0.00105
-0.00193
-0.00537
-0.0087
-0.0112
-0.01239
-0.01213
-0.01027
-0.0067
-0.00166
0.00414
0.0097
0.01403
0.01639
0.01655
0.01475
0.01161
0.00773
0.00353
-0.00046
-0.00349
-0.00488
-0.00444
-0.00257
-0.0001
0.00206
0.00329
0.0035
0.00305
0.00259
0.00264
0.00324
0.00376
0.00353
0.00258
0.00153
0.00101
0.00129
0.00241
0.00402
0.0054
0.00588
0.00523
0.00373
0.00175
-0.00044
-0.00256
-0.00439
-0.00579
-0.00682
-0.00771
-0.00847
-0.00873
-0.00791
-0.00573
-0.00252
0.00105
0.00434
0.00688
0.00833
0.0084
0.00702
0.00453
0.00155
-0.00117
-0.00304
-0.00379
-0.00354
-0.00292
-0.00266
-0.00305
-0.00379
-0.00442
-0.00463
-0.00416
-0.00277
-0.00033
0.00289
0.00629
0.00931
0.01172
0.01337
0.01387
0.01283
0.01038
0.00736
0.00486
0.00346
0.0029
0.00247
0.00146
-0.00048
-0.0032
-0.00595
-0.00783
-0.00835
-0.00771
-0.00636
-0.00447
-0.00203
0.00072
0.00307
0.00437
0.00458
0.00422
0.00383
0.00364
0.0036
0.00364
0.00364
0.00356
0.00337
0.00299
0.00238
0.00163
0.00093
0.00024
-0.00086
-0.003
-0.00647
-0.01094
-0.01552
-0.0191
-0.02083
-0.0204
-0.01814
-0.01468
-0.01084
-0.00735
-0.00455
-0.00218
0.00033
0.00346
0.00729
0.01144
0.01515
0.0178
0.01932
0.01997
0.01971
0.01785
0.0134
0.00604
-0.00318
-0.01203
-0.01828
-0.02075
-0.01972
-0.01634
-0.01207
-0.0083
-0.00601
-0.00542
-0.00594
-0.00658
-0.00645
-0.00496
-0.00175
0.00299
0.00813
0.01201
0.01332
0.01184
0.00835
0.00409
0.00031
-0.00198
-0.00226
-0.00071
0.00185
0.00423
0.00553
0.00547
0.00427
0.00229
-0.00006
-0.00223
-0.00365
-0.0041
-0.00359
-0.0023
-0.00055
0.00112
0.00236
0.00318
0.00369
0.00379
0.0033
0.00233
0.00144
0.00117
0.00162
0.0025
0.00344
0.00396
0.00355
0.00201
-0.00022
-0.00239
-0.00384
-0.00422
-0.00362
-0.00242
-0.00106
0.00008
0.0008
0.00111
0.0013
0.00169
0.00233
0.00305
0.00383
0.00491
0.00635
0.00794
0.00932
0.01023
0.01044
0.00981
0.00843
0.00658
0.00435
0.00148
-0.00245
-0.00742
-0.01262
-0.01696
-0.01979
-0.021
-0.02057
-0.01832
-0.0144
-0.00953
-0.00478
-0.00092
0.00175
0.00343
0.00473
0.00652
0.00917
0.01221
0.01469
0.01584
0.01544
0.01369
0.01088
0.00742
0.00372
0.00022
-0.00274
-0.00491
-0.00639
-0.00767
-0.00927
-0.0113
-0.01322
-0.01411
-0.0132
-0.01045
-0.00677
-0.0036
-0.0022
-0.00296
-0.00522
-0.0078
-0.00957
-0.00988
-0.00869
-0.00657
-0.00423
-0.00219
-0.00061
0.00066
0.00215
0.00428
0.00689
0.0093
0.01091
0.01149
0.01104
0.00967
0.00758
0.00512
0.00271
0.00073
-0.00064
-0.00145
-0.00204
-0.00292
-0.00449
-0.00679
-0.00939
-0.01154
-0.01249
-0.01192
-0.01024
-0.00827
-0.00665
-0.00558
-0.00517
-0.00547
-0.0061
-0.00624
-0.00517
-0.00278
0.00046
0.00363
0.00573
0.0062
0.00535
0.00406
0.00307
0.00247
0.00191
0.00097
-0.00057
-0.00275
-0.00535
-0.00794
-0.01011
-0.01157
-0.01192
-0.01057
-0.00729
-0.00275
0.00174
0.00503
0.00643
0.00572
0.00335
0.00056
-0.00118
-0.00109
0.00079
0.00388
0.00733
0.01016
0.01151
0.01091
0.00845
0.00477
0.001
-0.00157
-0.00187
0.0003
0.00408
0.00794
0.01043
0.01091
0.00966
0.00716
0.00366
-0.00071
-0.00551
-0.00997
-0.0134
-0.01543
-0.01596
-0.01516
-0.01354
-0.01195
-0.01111
-0.01128
-0.01196
-0.01214
-0.01091
-0.00817
-0.00447
-0.00054
0.00314
0.00624
0.00863
0.01047
0.01203
0.01346
0.01464
0.01528
0.01503
0.01352
0.01035
0.00526
-0.00148
-0.00905
-0.01638
-0.02232
-0.02594
-0.02683
-0.02524
-0.02197
-0.01802
-0.01435
-0.01156
-0.0097
-0.0084
-0.00719
-0.00566
-0.00351
-0.00062
0.00277
0.00602
0.00841
0.0095
0.00919
0.00785
0.00632
0.00549
0.00572
0.00664
0.00747
0.00753
0.00654
0.00476
0.00263
0.00026
-0.00252
-0.00573
-0.00882
-0.01097
-0.0116
-0.01064
-0.00844
-0.00554
-0.00247
0.00027
0.00223
0.00328
0.00381
0.0046
0.00621
0.00862
0.01111
0.01261
0.01223
0.00981
0.00608
0.0023
-0.00019
-0.00051
0.00139
0.0048
0.00864
0.01186
0.01363
0.01366
0.01233
0.01047
0.00872
0.00722
0.00586
0.00446
0.00287
0.00111
-0.00057
-0.00173
-0.00194
-0.00112
0.00022
0.00127
0.0015
0.00101
0.00032
0
0.00037
0.00142
0.00282
0.00403
0.00449
0.00406
0.00313
0.00237
0.00212
0.00212
0.0019
0.00109
-0.00046
-0.00264
-0.00496
-0.0067
-0.00728
-0.00638
-0.00389
-0.00003
0.00442
0.0082
0.01015
0.00987
0.00796
0.0056
0.00399
0.00387
0.00524
0.00725
0.00852
0.00792
0.00513
0.00076
-0.00395
-0.00767
-0.00954
-0.00951
-0.00811
-0.0061
-0.00417
-0.0029
-0.00258
-0.00308
-0.00376
-0.00369
-0.00208
0.00126
0.00562
0.00944
0.01112
0.01006
0.00698
0.00328
0.00012
-0.0021
-0.00351
-0.00437
-0.0048
-0.00492
-0.00504
-0.00567
-0.00716
-0.00927
-0.01115
-0.01168
-0.01017
-0.00684
-0.00271
0.00102
0.00373
0.00545
0.00643
0.00661
0.00585
0.00433
0.00268
0.00149
0.00077
0
-0.00141
-0.00379
-0.00693
-0.01009
-0.01213
-0.01199
-0.00924
-0.00453
0.00072
0.00507
0.00772
0.00879
0.00905
0.00939
0.01044
0.01235
0.01482
0.01728
0.01917
0.01999
0.01921
0.01638
0.01174
0.00626
0.00122
-0.00267
-0.00539
-0.00726
-0.00863
-0.00992
-0.01156
-0.01374
-0.01622
-0.01848
-0.01986
-0.01986
-0.01836
-0.01555
-0.01172
-0.00709
-0.00193
0.00331
0.00803
0.01175
0.01427
0.01558
0.01569
0.01481
0.01325
0.01109
0.00809
0.00404
-0.00088
-0.00592
-0.01007
-0.01253
-0.01308
-0.01193
-0.00963
-0.00693
-0.0046
-0.0032
-0.00291
-0.00353
-0.00465
-0.00578
-0.00639
-0.00611
-0.005
-0.00364
-0.00303
-0.00398
-0.00658
-0.01003
-0.013
-0.0143
-0.01339
-0.01043
-0.00623
-0.00186
0.00171
0.00393
0.00478
0.00487
0.00509
0.00613
0.00796
0.00988
0.01094
0.01044
0.00824
0.00476
0.00081
-0.00269
-0.00509
-0.0061
-0.00571
-0.00416
-0.00185
0.00082
0.00351
0.00563
0.00654
0.00605
0.00474
0.00337
0.0022
0.00093
-0.00083
-0.00333
-0.0067
-0.01073
-0.01461
-0.01702
-0.01695
-0.01449
-0.01091
-0.0077
-0.0058
-0.00537
-0.00598
-0.00684
-0.00715
-0.00636
-0.00428
-0.00105
0.00279
0.00644
0.00907
0.01029
0.01019
0.00923
0.00805
0.00726
0.00717
0.00753
0.0079
0.00792
0.0074
0.00608
0.00373
0.00056
-0.00276
-0.00547
-0.00709
-0.00753
-0.00707
-0.00614
-0.00504
-0.00393
-0.00299
-0.00239
-0.00204
-0.00165
-0.00127
-0.00141
-0.00246
-0.00407
-0.00527
-0.00517
-0.00347
-0.00046
0.00313
0.00635
0.00847
0.00923
0.00869
0.00701
0.00452
0.00178
-0.00069
-0.00253
-0.00365
-0.00403
-0.00379
-0.00325
-0.00277
-0.00261
-0.00288
-0.00366
-0.00491
-0.0063
-0.00738
-0.00766
-0.00679
-0.00476
-0.00174
0.00186
0.0054
0.00824
0.01006
0.01104
0.01179
0.01308
0.01512
0.01692
0.01664
0.01298
0.00615
-0.00212
-0.00952
-0.01421
-0.01544
-0.01346
-0.00914
-0.00384
0.00086
0.00356
0.00365
0.00164
-0.00095
-0.00246
-0.00192
0.00063
0.0043
0.00785
0.01
0.00983
0.00728
0.00334
-0.00035
-0.00249
-0.00285
-0.00198
-0.00057
0.00078
0.0015
0.00109
-0.00059
-0.00315
-0.00577
-0.00739
-0.00714
-0.00487
-0.00126
0.00252
0.00543
0.00692
0.00686
0.00532
0.00259
-0.00067
-0.00345
-0.00473
-0.00401
-0.0016
0.00157
0.00421
0.00512
0.00358
-0.00033
-0.00567
-0.01079
-0.01392
-0.01398
-0.01116
-0.00679
-0.00269
-0.00031
-0.0001
-0.00138
-0.00281
-0.00311
-0.00174
0.00095
0.00412
0.00691
0.0086
0.00871
0.00725
0.00502
0.00341
0.00359
0.00593
0.00964
0.01317
0.01496
0.01408
0.01035
0.00423
-0.00317
-0.01022
-0.01533
-0.01748
-0.01656
-0.01327
-0.00881
-0.00446
-0.00125
0.00036
0.00061
0.00019
-0.00001
0.00064
0.00223
0.00429
0.00596
0.00616
0.00418
0.00023
-0.00433
-0.00782
-0.00913
-0.00819
-0.00561
-0.00221
0.00115
0.00373
0.00513
0.00531
0.00458
0.00363
0.0033
0.00402
0.00544
0.00669
0.00696
0.00595
0.00393
0.00155
-0.00038
-0.00108
-0.00026
0.00148
0.00274
0.00219
-0.00056
-0.00475
-0.00871
-0.01078
-0.01015
-0.00712
-0.00288
0.001
0.00321
0.00352
0.00281
0.00244
0.00337
0.00568
0.00866
0.0114
0.01302
0.01274
0.01009
0.00526
-0.00093
-0.00717
-0.01209
-0.01472
-0.01486
-0.01307
-0.01036
-0.00784
-0.00634
-0.00599
-0.0063
-0.00645
-0.00567
-0.0036
-0.00048
0.00307
0.00636
0.0087
0.00961
0.00897
0.00711
0.00444
0.00134
-0.00165
-0.00375
-0.00429
-0.00319
-0.00109
0.00111
0.00263
0.00315
0.00259
0.00099
-0.00139
-0.00372
-0.00479
-0.00399
-0.00188
0.00018
0.00105
0.00053
-0.00066
-0.0013
-0.00033
0.00264
0.0069
0.01091
0.01304
0.01236
0.00907
0.00446
0.00039
-0.00162
-0.00126
0.0004
0.0016
0.00095
-0.00201
-0.00701
-0.01305
-0.01852
-0.02171
-0.0217
-0.01876
-0.01406
-0.00891
-0.00443
-0.00147
-0.00045
-0.001
-0.00219
-0.00301
-0.00277
-0.00097
0.0025
0.00701
0.01126
0.014
0.01466
0.01336
0.01066
0.00734
0.00407
0.00125
-0.0009
-0.00228
-0.0029
-0.00301
-0.00306
-0.00344
-0.00425
-0.00528
-0.00618
-0.00669
-0.00687
-0.00694
-0.00697
-0.00682
-0.00655
-0.00646
-0.0067
-0.00705
-0.00722
-0.00703
-0.00633
-0.00497
-0.00296
-0.00068
0.00138
0.00306
0.00454
0.00595
0.00721
0.00806
0.00836
0.00833
0.00833
0.0084
0.00824
0.00745
0.00576
0.00328
0.00078
-0.00057
-0.00004
0.00208
0.00482
0.00712
0.00813
0.00743
0.00505
0.0013
-0.00326
-0.00788
-0.01188
-0.01485
-0.01669
-0.01747
-0.0172
-0.01575
-0.01302
-0.00898
-0.00381
0.00199
0.00734
0.01104
0.01259
0.01252
0.01175
0.01093
0.01026
0.00972
0.00924
0.00869
0.00787
0.00667
0.00529
0.00398
0.00279
0.00145
-0.00024
-0.00219
-0.00427
-0.00642
-0.00859
-0.01058
-0.01212
-0.01318
-0.01384
-0.01406
-0.01355
-0.01199
-0.00936
-0.00608
-0.00295
-0.00068
0.0005
0.00093
0.00134
0.00261
0.00505
0.008
0.01019
0.01066
0.00928
0.00648
0.00298
-0.00035
-0.00271
-0.0038
-0.00394
-0.0037
-0.00336
-0.0028
-0.00187
-0.00079
-0.00018
-0.00061
-0.00197
-0.00349
-0.00435
-0.00422
-0.00332
-0.002
-0.00044
0.00135
0.0031
0.00413
0.0038
0.00207
-0.00053
-0.0033
-0.00554
-0.00664
-0.0063
-0.0046
-0.00183
0.00171
0.00571
0.00969
0.01294
0.01453
0.01383
0.01091
0.00663
0.00227
-0.00093
-0.00233
-0.00207
-0.0011
-0.00074
-0.00195
-0.00463
-0.00776
-0.01
-0.01037
-0.00838
-0.00393
0.00259
0.01009
0.01699
0.02178
0.02375
0.0232
0.0212
0.01897
0.01712
0.01533
0.01264
0.00821
0.00206
-0.00467
-0.01037
-0.01394
-0.01509
-0.01432
-0.01252
-0.01065
-0.00941
-0.00908
-0.00966
-0.01078
-0.01188
-0.01235
-0.01177
-0.00977
-0.00619
-0.00133
0.00408
0.00912
0.0129
0.01453
0.01356
0.0106
0.00728
0.00514
0.00464
0.00505
0.00521
0.0043
0.00221
-0.00059
-0.0034
-0.00576
-0.00751
-0.00857
-0.00879
-0.00795
-0.00597
-0.00304
0.00031
0.00343
0.00589
0.00759
0.00854
0.00875
0.00821
0.00701
0.00551
0.00422
0.00344
0.00303
0.0025
0.00127
-0.00113
-0.00478
-0.00924
-0.01365
-0.01702
-0.01855
-0.01782
-0.01501
-0.01081
-0.00623
-0.00216
0.00088
0.00274
0.00346
0.00326
0.00264
0.00235
0.00297
0.00447
0.00598
0.00636
0.005
0.00228
-0.00075
-0.0029
-0.00339
-0.00228
-0.00045
0.00098
0.00129
0.00046
-0.00117
-0.00333
-0.00574
-0.00783
-0.00892
-0.00861
-0.00704
-0.00471
-0.00221
0.00001
0.0018
0.00331
0.00483
0.00636
0.0074
0.00717
0.00532
0.00245
-0.00045
-0.00269
-0.00417
-0.00516
-0.0061
-0.00743
-0.00933
-0.01157
-0.01367
-0.01528
-0.01614
-0.01585
-0.01409
-0.01113
-0.00787
-0.00535
-0.0039
-0.00294
-0.00146
0.00123
0.00503
0.00918
0.01284
0.01547
0.01687
0.01706
0.01619
0.01445
0.01208
0.0095
0.00719
0.00531
0.00346
0.00089
-0.0028
-0.00725
-0.01153
-0.01478
-0.01643
-0.01624
-0.01432
-0.01122
-0.0077
-0.00447
-0.00188
-0.00003
0.00104
0.00138
0.00131
0.00162
0.00295
0.0053
0.00793
0.00992
0.01058
0.00982
0.00818
0.00651
0.00545
0.00507
0.00493
0.00443
0.00316
0.00092
-0.00227
-0.00602
-0.00941
-0.01142
-0.01142
-0.0095
-0.00636
-0.00298
-0.00025
0.00124
0.00128
0.00003
-0.0021
-0.00445
-0.0061
-0.0059
-0.0031
0.00209
0.00822
0.01311
0.015
0.01357
0.00989
0.00536
0.0009
-0.00284
-0.00517
-0.00563
-0.00455
-0.00304
-0.00225
-0.00255
-0.00366
-0.00505
-0.0063
-0.00709
-0.00717
-0.00635
-0.00465
-0.00233
0.00004
0.00174
0.0022
0.00146
0.00031
-0.00003
0.00136
0.00442
0.00809
0.01091
0.0119
0.01082
0.00786
0.00337
-0.0021
-0.00768
-0.0124
-0.01541
-0.01624
-0.01496
-0.01224
-0.00915
-0.00662
-0.00505
-0.0043
-0.00386
-0.00315
-0.00179
0.00032
0.00291
0.00532
0.00688
0.00727
0.00651
0.00481
0.0026
0.00057
-0.0006
-0.00067
-0.00007
0.00044
0.00038
-0.00011
-0.00062
-0.00077
-0.00036
0.00062
0.00205
0.00367
0.0051
0.00584
0.00557
0.00428
0.0025
0.00108
0.00087
0.00213
0.00422
0.00595
0.00635
0.005
0.00188
-0.00258
-0.00715
-0.01013
-0.01042
-0.00819
-0.0047
-0.00161
-0.00037
-0.00171
-0.00523
-0.00943
-0.01258
-0.01371
-0.01297
-0.01105
-0.00865
-0.00631
-0.00456
-0.00377
-0.00387
-0.00424
-0.00407
-0.00266
0.00011
0.00364
0.00689
0.009
0.00974
0.00931
0.00811
0.00668
0.00566
0.00547
0.00603
0.00682
0.00729
0.00708
0.00609
0.00428
0.00177
-0.00106
-0.00373
-0.00578
-0.00699
-0.00754
-0.00792
-0.00873
-0.01014
-0.01172
-0.01273
-0.01254
-0.01095
-0.00822
-0.00487
-0.00146
0.00142
0.00326
0.00389
0.00362
0.00304
0.00271
0.00303
0.00419
0.00602
0.00823
0.01059
0.01297
0.0152
0.01692
0.01771
0.01752
0.01667
0.01545
0.01376
0.01125
0.00776
0.00353
-0.00097
-0.00506
-0.00801
-0.00923
-0.00872
-0.00722
-0.00592
-0.00578
-0.00717
-0.00966
-0.01202
-0.01269
-0.01073
-0.0064
-0.00089
0.00451
0.00899
0.01227
0.01432
0.01516
0.01486
0.01377
0.01239
0.01101
0.00953
0.00785
0.00605
0.00414
0.00205
-0.00014
-0.00214
-0.00372
-0.00498
-0.00611
-0.00708
-0.00774
-0.00805
-0.0082
-0.00843
-0.0088
-0.00913
-0.00904
-0.00794
-0.00516
-0.00052
0.00525
0.0108
0.01489
0.01691
0.01688
0.01534
0.01303
0.01066
0.00858
0.0068
0.00517
0.00354
0.00164
-0.00093
-0.00424
-0.00782
-0.01095
-0.01313
-0.0144
-0.01522
-0.01605
-0.01699
-0.01775
-0.01781
-0.0167
-0.01421
-0.01048
-0.00593
-0.00114
0.00335
0.00718
0.01007
0.01193
0.0129
0.01342
0.01397
0.01472
0.01537
0.01538
0.01454
0.01308
0.0113
0.00904
0.00586
0.00169
-0.0029
-0.00694
-0.00968
-0.01107
-0.01163
-0.01198
-0.01237
-0.01263
-0.01241
-0.01153
-0.01002
-0.00825
-0.0068
-0.0062
-0.00655
-0.00727
-0.0074
-0.00613
-0.00329
0.00047
0.00398
0.00617
0.00673
0.0061
0.00504
0.00412
0.00365
0.00363
0.00365
0.00304
0.00139
-0.00106
-0.00371
-0.00581
-0.00659
-0.00557
-0.0029
0.00046
0.0034
0.00542
0.00679
0.00789
0.00873
0.00884
0.00794
0.00629
0.00451
0.00293
0.00156
0.00038
-0.00083
-0.00247
-0.00476
-0.00731
-0.00914
-0.00933
-0.00758
-0.00426
-0.00021
0.00365
0.00656
0.00806
0.00787
0.00583
0.00219
-0.00216
-0.00595
-0.0082
-0.00867
-0.00778
-0.00618
-0.00438
-0.00252
-0.00065
0.00093
0.00159
0.00092
-0.00075
-0.00228
-0.0026
-0.00136
0.00085
0.00302
0.00445
0.00515
0.0055
0.00585
0.00637
0.00706
0.0076
0.00743
0.00612
0.00369
0.00053
-0.00278
-0.0056
-0.0073
-0.0084
