# Supplementary material for: Spectral analysis of layered sites using shaking table tests
Source: PLoS One. 2019 Mar 12;14(3):e0212766. doi: 10.1371/journal.pone.0212766 (PMC6413934; doi:10.1371/journal.pone.0212766)
Supplement: S2 Data — (ZIP) [file pone.0212766.s002.zip › S2 Data Recorded acceleration time history/89.txt]

-3.23309E-05
-0.000274438
-0.001080784
-0.002722489
-0.004920028
-0.006657172
-0.006651016
-0.004080655
0.000721877
0.006234619
0.010294076
0.011204374
0.00863487
0.003581774
-0.002308983
-0.00736952
-0.010387214
-0.010968315
-0.009786095
-0.008563034
-0.008938801
-0.011378822
-0.014841923
-0.017474591
-0.01756302
-0.014160566
-0.007427547
0.001324067
0.00994245
0.016236326
0.018971553
0.018304059
0.015492073
0.012135654
0.009420982
0.007732442
0.006721781
0.005602243
0.003485425
-0.000269832
-0.005766891
-0.012343878
-0.018699151
-0.023243412
-0.024637656
-0.022401255
-0.017290616
-0.010988978
-0.005312065
-0.001499587
0.000148861
0.000230812
3.00281E-05
0.000896807
0.00355094
0.00751774
0.011256297
0.013088294
0.012125593
0.008763981
0.004625625
0.001891896
0.002222593
0.005982721
0.011843931
0.017318508
0.019794981
0.017640371
0.010710153
0.000489515
-0.010369391
-0.019043552
-0.023587224
-0.023475993
-0.01962337
-0.013944157
-0.008661265
-0.005652243
-0.005943114
-0.009203344
-0.013786571
-0.01730609
-0.01772955
-0.014220199
-0.00729469
0.001478819
0.009867194
0.015575423
0.017136729
0.014676154
0.009931753
0.005311377
0.002705473
0.002834314
0.005312981
0.008971298
0.012350626
0.014087287
0.013180413
0.009391645
0.003405286
-0.003420338
-0.009528954
-0.013625881
-0.015070923
-0.014226251
-0.012182391
-0.009935981
-0.00758455
-0.004671234
-0.00095623
0.003217296
0.007242229
0.010539448
0.012677572
0.013391691
0.012547823
0.010324592
0.007366368
0.004759233
0.003581028
0.004317252
0.006578702
0.009305418
0.011377112
0.012026299
0.0110037
0.008780468
0.006360682
0.004632102
0.00364633
0.002595093
0.000443374
-0.003209967
-0.007795926
-0.011836434
-0.013672016
-0.012284035
-0.007842923
-0.00179549
0.003625719
0.006450391
0.005943372
0.002929584
-0.00069164
-0.002825962
-0.0020118
0.00214904
0.008832708
0.016011082
0.020977839
0.021447494
0.016910193
0.009118496
0.00111788
-0.00443003
-0.006330541
-0.00492602
-0.001755663
0.001093258
0.001893501
5.1334E-05
-0.003679943
-0.007536208
-0.009590826
-0.008756003
-0.005432341
-0.001224558
0.001882207
0.002523953
0.000791572
-0.001863953
-0.003496022
-0.002740261
0.000549249
0.005213466
0.009339351
0.011119372
0.009700827
0.005624991
0.000610488
-0.003244706
-0.004412688
-0.002764775
0.000528803
0.003683423
0.005317526
0.004863555
0.002615004
-0.000511995
-0.00313385
-0.003795455
-0.001626875
0.002982957
0.008336988
0.012064892
0.012441675
0.00916014
0.003319004
-0.003183953
-0.008418135
-0.010904618
-0.009934423
-0.005704052
0.00075817
0.007741861
0.013338106
0.015984262
0.014979381
0.010573812
0.003896622
-0.003477503
-0.010054328
-0.014710033
-0.016897027
-0.016958209
-0.015897176
-0.014638144
-0.013413208
-0.011788954
-0.00890829
-0.003904384
0.003583435
0.012877717
0.022199191
0.029184382
0.031827596
0.029385113
0.022532672
0.012983275
0.002759211
-0.006454244
-0.013502385
-0.017697322
-0.019090764
-0.018386123
-0.016562371
-0.014237811
-0.011418492
-0.007806583
-0.003239788
0.00196624
0.007037377
0.011012582
0.012918127
0.012106645
0.008690704
0.003689799
-0.001213097
-0.004370981
-0.005016582
-0.003620519
-0.001460772
0.000298906
0.001233931
0.001611516
0.00185314
0.002066019
0.00199172
0.001353825
0.000223419
-0.000961049
-0.001733993
-0.001818085
-0.001283821
-0.000565313
-0.000478704
-0.001957735
-0.005344344
-0.009849903
-0.01364386
-0.014631237
-0.0114172
-0.004104363
0.005491871
0.014612188
0.020778455
0.022746144
0.020761111
0.016250465
0.01141833
0.008259052
0.007496865
0.008331045
0.009005765
0.007774514
0.003482156
-0.003779668
-0.012510247
-0.020351244
-0.024986289
-0.024850864
-0.019612399
-0.010307143
0.00077808
0.010749974
0.017122324
0.018636633
0.015727386
0.010095812
0.003930992
-0.000825721
-0.003091723
-0.002955709
-0.001584375
-0.000621139
-0.001155616
-0.003199529
-0.005934595
-0.008334898
-0.009456899
-0.008561055
-0.005264961
0.000200623
0.006988403
0.013876227
0.019412201
0.022196728
0.021379944
0.017182973
0.011021096
0.0050668
0.001289862
0.000782897
0.003262688
0.007068368
0.009717683
0.008870281
0.003429159
-0.005738475
-0.015863672
-0.023438633
-0.025722511
-0.021825885
-0.013037548
-0.00223597
0.007327131
0.01341546
0.015439944
0.014265646
0.011415227
0.008282125
0.005640411
0.003648367
0.001984342
0.00010947
-0.002574371
-0.006330485
-0.010778235
-0.014841227
-0.017280178
-0.017263372
-0.014645586
-0.010086285
-0.00479927
-0.000290284
0.00196014
0.001112953
-0.002567687
-0.007528288
-0.01158705
-0.012916847
-0.010820691
-0.005983472
-7.13576E-05
0.004963434
0.00768785
0.007441569
0.004375808
-0.000635804
-0.006056477
-0.010165446
-0.011719149
-0.010444058
-0.007025063
-0.002710544
0.001322685
0.004302482
0.005975339
0.0066249
0.007003556
0.007849403
0.00937693
0.011089557
0.012050437
0.011203463
0.007873752
0.002090692
-0.005308378
-0.012939332
-0.019323349
-0.023121161
-0.023270556
-0.019155642
-0.010953919
0.000258915
0.012418552
0.022829321
0.028981937
0.029386127
0.024279341
0.015557916
0.006081854
-0.001438617
-0.005573013
-0.006381499
-0.004994964
-0.002944574
-0.001642506
-0.00181567
-0.00320681
-0.004802856
-0.005497864
-0.004837864
-0.003213985
-0.001560612
-0.000666212
-0.000695063
-0.001381613
-0.002476154
-0.00397087
-0.005875878
-0.008012608
-0.010143021
-0.01227108
-0.014521771
-0.016696721
-0.018173933
-0.018162318
-0.016079971
-0.011826315
-0.005592711
0.002061365
0.00999384
0.016415701
0.019654627
0.019139847
0.015679208
0.010851677
0.006142604
0.002360904
-0.000488285
-0.002875901
-0.005314049
-0.007896775
-0.009934641
-0.010465639
-0.009040082
-0.00609588
-0.002574486
0.000473453
0.002183084
0.002006067
6.16618E-05
-0.002592632
-0.004041367
-0.002576894
0.002149523
0.008540234
0.013750223
0.015260464
0.012079188
0.004933307
-0.004290907
-0.013173077
-0.019269329
-0.020738299
-0.017191319
-0.009914616
-0.001463026
0.005227492
0.007989804
0.0061926
0.000974957
-0.005233168
-0.009495389
-0.009552236
-0.004987635
0.002430224
0.009368257
0.012555743
0.010435714
0.003912095
-0.004165067
-0.010370783
-0.012272473
-0.009289786
-0.002809096
0.004656669
0.010459695
0.012583472
0.01006225
0.003307016
-0.00572696
-0.014148039
-0.01944121
-0.020479332
-0.017703048
-0.012644062
-0.007184045
-0.003054467
-0.001368764
-0.002411438
-0.005646191
-0.009630281
-0.01240967
-0.012234045
-0.008447473
-0.001912827
0.00536559
0.0111297
0.013776661
0.012832963
0.008980606
0.003841598
-0.000546573
-0.002429848
-0.001171457
0.002401485
0.006703049
0.010295955
0.012444729
0.013035731
0.012282431
0.010663369
0.008694555
0.006711449
0.004755375
0.002766007
0.00081641
-0.000795211
-0.001833013
-0.002457739
-0.003194713
-0.004543781
-0.006456765
-0.008344217
-0.009566796
-0.009732679
-0.008765052
-0.006905703
-0.004659775
-0.002458917
-0.000587204
0.000970621
0.002570466
0.004814574
0.008224202
0.012536098
0.016423624
0.017945212
0.015710792
0.009708536
0.001438138
-0.006895424
-0.013120089
-0.015616314
-0.01373748
-0.008221473
-0.000844082
0.006324923
0.011627033
0.014204138
0.014016629
0.011838734
0.008875263
0.006298531
0.004614326
0.003436924
0.001998145
-9.34076E-05
-0.002560246
-0.004868534
-0.006700959
-0.008026955
-0.008813657
-0.008896036
-0.007895329
-0.005535439
-0.002165796
0.001306352
0.00382811
0.004612831
0.003365415
0.000514888
-0.002827348
-0.005341612
-0.006339374
-0.006061885
-0.005388342
-0.005201476
-0.006033354
-0.007953083
-0.010589123
-0.012995796
-0.014021821
-0.013079889
-0.010396691
-0.006601984
-0.002241057
0.002161247
0.00582995
0.007829971
0.007454901
0.004907288
0.001387286
-0.001432302
-0.002344687
-0.001175957
0.001272468
0.003639531
0.004632368
0.003471774
0.000337977
-0.003580595
-0.006434976
-0.006605034
-0.003407806
0.002461379
0.009276566
0.014876398
0.017492526
0.016329201
0.011689072
0.00487972
-0.002227943
-0.007743523
-0.010448882
-0.010388395
-0.008685937
-0.006663917
-0.005132802
-0.004259279
-0.003631502
-0.002290787
0.000813945
0.006214172
0.013489163
0.021377105
0.028048515
0.031596888
0.030674601
0.0251344
0.01619169
0.006077787
-0.002866475
-0.008926916
-0.01140264
-0.010496465
-0.007019554
-0.002095621
0.003049275
0.007169484
0.009408131
0.00959612
0.008171258
0.006017667
0.004082684
0.003018174
0.002859251
0.003127105
0.003094025
0.002278097
0.000743609
-0.000947662
-0.002071
-0.002244109
-0.001667237
-0.000840763
-5.59877E-05
0.000723221
0.001722858
0.003031511
0.004496037
0.005691049
0.006104606
0.005403013
0.003788769
0.001834996
0.0001297
-0.000968267
-0.001320856
-0.000979884
-3.84878E-05
0.001309292
0.002688975
0.003538035
0.003514268
0.002649791
0.00103544
-0.001372944
-0.004648107
-0.008545159
-0.012432631
-0.015453537
-0.016594968
-0.015222456
-0.011328293
-0.005598226
0.000823423
0.006654176
0.010687512
0.012268783
0.011476891
0.008927191
0.005402319
0.001584005
-0.001962868
-0.004926553
-0.007229543
-0.008919797
-0.00985172
-0.009483609
-0.007100596
-0.002466678
0.003601202
0.009440143
0.013245768
0.013868673
0.011140778
0.005854299
-0.000493426
-0.006284513
-0.010317151
-0.012022553
-0.011553753
-0.009695527
-0.007444888
-0.0053642
-0.003354544
-0.000990105
0.001851161
0.004782675
0.007190097
0.008425683
0.008090223
0.006205396
0.003171215
-0.000566646
-0.004517334
-0.00816789
-0.011208389
-0.013742673
-0.015909435
-0.017531281
-0.017982416
-0.016705398
-0.01369418
-0.009509574
-0.004958997
-0.000895847
0.001966723
0.003252626
0.003108743
0.002114942
0.000926675
-0.000185368
-0.001666112
-0.004435222
-0.008732985
-0.013422145
-0.016552195
-0.016679377
-0.013471658
-0.007521967
1.32233E-05
0.007660073
0.013919103
0.017738059
0.018829227
0.017657766
0.015227541
0.012603329
0.010415103
0.008635243
0.006606425
0.003468078
-0.00131893
-0.00751667
-0.01421372
-0.020183699
-0.024257395
-0.025633119
-0.023931732
-0.019074815
-0.011219527
-0.001130461
0.009677647
0.019249365
0.025720686
0.027860415
0.025487465
0.019609073
0.011991611
0.004525418
-0.001376953
-0.004922808
-0.005918107
-0.00476886
-0.002302235
0.00066236
0.003701788
0.006911059
0.010665352
0.015403116
0.021166422
0.027186609
0.031853447
0.03332643
0.030330092
0.022609265
0.01109448
-0.00222029
-0.014678238
-0.023598092
-0.027221028
-0.025326832
-0.019343793
-0.011830977
-0.005293602
-0.001092349
0.001007181
0.002503343
0.005152445
0.00982255
0.016015367
0.022187093
0.02645456
0.027092828
0.023136198
0.014848778
0.003703122
-0.007996869
-0.017783021
-0.023646104
-0.024593282
-0.021064127
-0.014738134
-0.007929318
-0.002790202
-0.000871331
-0.002547829
-0.006573296
-0.010325342
-0.011002043
-0.007135768
0.000416071
0.008780733
0.014317831
0.014422371
0.008712003
-0.000657325
-0.009868531
-0.015184558
-0.014713457
-0.009158587
-0.001163804
0.006112258
0.010317633
0.010637944
0.007619445
0.002837787
-0.001668254
-0.004063311
-0.003568284
-0.000854467
0.002094124
0.002720026
-0.00070507
-0.007944627
-0.016811006
-0.024136367
-0.027057498
-0.024176566
-0.016257098
-0.005827594
0.00403537
0.010979772
0.01395716
0.013415134
0.011007391
0.008841433
0.008539857
0.010490846
0.013720084
0.016390383
0.016672477
0.013459673
0.006781573
-0.002207386
-0.011390544
-0.018290145
-0.021237987
-0.020029432
-0.015947066
-0.010951619
-0.006875835
-0.004704846
-0.004378592
-0.005244246
-0.006409603
-0.0070377
-0.006672853
-0.005502463
-0.004094729
-0.002930869
-0.002262893
-0.002132338
-0.00230427
-0.002241643
-0.001493805
-9.3781E-05
0.001674301
0.003675017
0.005961251
0.008558376
0.011210207
0.013423537
0.014526107
0.013763922
0.010624344
0.005464458
-0.00048427
-0.005805917
-0.009785295
-0.012733992
-0.015374422
-0.017974438
-0.020229573
-0.021608668
-0.021588595
-0.019730852
-0.015748261
-0.00988127
-0.003178921
0.002699204
0.006313683
0.007193042
0.006011572
0.003980666
0.002139678
0.001102894
0.001066334
0.001883599
0.003218908
0.004672567
0.005962164
0.006830067
0.006974592
0.006224344
0.004764849
0.003097398
0.001638331
0.000565416
-8.74646E-05
-0.000294457
-4.60247E-06
0.000788522
0.001925135
0.002904965
0.003223937
0.002785061
0.001998306
0.001467149
0.00148551
0.001753473
0.001539254
8.64511E-05
-0.003121697
-0.008051788
-0.013743047
-0.018302029
-0.019595748
-0.016358107
-0.008967549
0.000472008
0.009012616
0.014196642
0.014959416
0.011787667
0.006161445
-0.000143512
-0.005701271
-0.0097057
-0.01198626
-0.01294441
-0.013304973
-0.013565172
-0.013485147
-0.012264816
-0.009188454
-0.004072141
0.002554144
0.009694245
0.016103849
0.020324371
0.021018844
0.017455109
0.010155066
0.001020297
-0.007216593
-0.011971861
-0.011737248
-0.00680764
0.000562792
0.006892265
0.009187438
0.006261062
-0.000893117
-0.009735783
-0.017490546
-0.022188323
-0.023019505
-0.020050841
-0.013956731
-0.00599171
0.002104722
0.008408609
0.011661185
0.011790188
0.00964682
0.006276002
0.002566512
-0.00064672
-0.00243295
-0.001946059
0.000947664
0.005230224
0.009012136
0.010561717
0.009166669
0.005375655
0.000706139
-0.002991897
-0.004148851
-0.002249142
0.001662364
0.005227918
0.00606547
0.003139094
-0.002724684
-0.009198468
-0.013596168
-0.014155695
-0.010954667
-0.005921267
-0.001894302
-0.001177402
-0.004330415
-0.009893206
-0.01521298
-0.017759628
-0.016026551
-0.00989936
-0.000492027
0.010268226
0.020178722
0.02725689
0.0302498
0.028972139
0.024085781
0.016634844
0.007599263
-0.002066396
-0.011138803
-0.018151561
-0.021859393
-0.021759135
-0.018300638
-0.012639945
-0.006030092
0.00054577
0.00640516
0.010990477
0.013837578
0.014626368
0.013231535
0.009774857
0.004551702
-0.001995576
-0.009172558
-0.015895997
-0.020747829
-0.022369728
-0.019964715
-0.013397257
-0.003492649
0.007897521
0.018282008
0.025352254
0.027846873
0.0259682
0.021138315
0.015242901
0.009930622
0.006121677
0.00395936
0.002971608
0.00232028
0.001291311
-0.000496096
-0.002868993
-0.005098488
-0.006079067
-0.005054112
-0.002235434
0.001106373
0.003131178
0.002254924
-0.002107394
-0.009123204
-0.016814804
-0.022748492
-0.024969905
-0.022799667
-0.017176551
-0.010452899
-0.005431437
-0.004101802
-0.006723337
-0.011660761
-0.016284349
-0.018064155
-0.015495131
-0.008641618
0.000683176
0.00935921
0.014267033
0.013615813
0.007801334
-0.000810304
-0.008997037
-0.01388971
-0.014011861
-0.00964676
-0.002566665
0.004848034
0.010539826
0.013368299
0.013208571
0.010771013
0.007392646
0.004603463
0.003539701
0.004477297
0.006636883
0.008498051
0.008499389
0.005782895
0.000631841
-0.005604118
-0.010960398
-0.013371031
-0.011427643
-0.005109625
0.003996935
0.01311345
0.019259857
0.020588047
0.017080946
0.010358203
0.002908765
-0.002858234
-0.005499305
-0.00501889
-0.002563613
0.000277065
0.0020922
0.001977061
-9.68824E-05
-0.003112972
-0.005573173
-0.006318444
-0.005080341
-0.002276758
0.001300626
0.004778287
0.007301222
0.008437407
0.008275163
0.007263965
0.00579387
0.00417074
0.002592252
0.001057122
-0.000546363
-0.002348436
-0.004303868
-0.006155615
-0.007727572
-0.008957377
-0.00969312
-0.009547256
-0.007939435
-0.004473549
0.000478167
0.005636179
0.009257081
0.010076006
0.007716009
0.002986541
-0.002385744
-0.006287347
-0.006909984
-0.003497145
0.003027867
0.010043783
0.014364082
0.013896086
0.008683206
0.000883479
-0.00639874
-0.010406276
-0.00970993
-0.004529061
0.003263439
0.010644576
0.014584665
0.013565492
0.008170296
0.000819081
-0.005164493
-0.006962659
-0.003530014
0.003803163
0.012000389
0.017741376
0.018809635
0.014853434
0.007337995
-0.001157541
-0.007898161
-0.010838775
-0.009249207
-0.004070533
0.002428302
0.007700811
0.009945079
0.008736416
0.005028262
0.000761169
-0.001820328
-0.00124303
0.002246514
0.00687856
0.010253555
0.010277856
0.005826039
-0.002553129
-0.012730249
-0.021745329
-0.026953497
-0.027035073
-0.022433323
-0.015015625
-0.007284038
-0.001413031
0.00140174
0.001342593
-0.000446581
-0.002578869
-0.004107896
-0.004724271
-0.00458938
-0.003977661
-0.003266273
-0.002835479
-0.003012496
-0.003862307
-0.004993301
-0.005483458
-0.004122671
-0.000118938
0.006201968
0.013261615
0.018694974
0.020409369
0.01765562
0.011369666
0.003727419
-0.002891264
-0.006627946
-0.006647536
-0.003312044
0.001931293
0.007051462
0.010203244
0.010358154
0.007789504
0.003929652
0.000913456
0.000697898
0.004120853
0.010337381
0.016907141
0.020730807
0.019480821
0.012777937
0.002653703
-0.007196093
-0.01310537
-0.013192352
-0.007941468
0.000351198
0.008564108
0.014023001
0.015249756
0.012215253
0.006034748
-0.001428556
-0.008017801
-0.012143366
-0.013281533
-0.011996325
-0.009347813
-0.006370798
-0.003791175
-0.001769743
-5.35034E-07
0.002068804
0.004789579
0.007893561
0.010553529
0.011698333
0.01046933
0.006340394
-0.000679162
-0.009431848
-0.01748942
-0.022029078
-0.02110069
-0.014499456
-0.00381805
0.008135503
0.018243786
0.024232233
0.025207996
0.021593679
0.014723948
0.006475604
-0.001117503
-0.006473301
-0.008871515
-0.00837183
-0.005726636
-0.002429311
-0.000120862
0.000468694
-0.000182261
-0.000977688
-0.00090928
0.000577138
0.003409572
0.006711179
0.008906577
0.008371832
0.004404711
-0.002314446
-0.010070709
-0.016839861
-0.020951508
-0.021605246
-0.019029745
-0.014297869
-0.008903477
-0.004167586
-0.000698542
0.001678958
0.003659119
0.005695058
0.007666334
0.008900799
0.008669881
0.006675054
0.003249103
-0.000843059
-0.004799903
-0.008090591
-0.010392296
-0.011486945
-0.011214596
-0.009519097
-0.006655296
-0.003334955
-0.000516599
0.000938292
0.000536189
-0.0016234
-0.004889733
-0.008207185
-0.010634145
-0.011561786
-0.010873897
-0.008764143
-0.005631469
-0.002081384
0.001170068
0.003633747
0.005322555
0.00679404
0.00870483
0.011289216
0.013967972
0.015652178
0.015369069
0.012876002
0.008712166
0.003823079
-0.000774066
-0.004198519
-0.005772992
-0.005045493
-0.001899813
0.003190111
0.009120907
0.01473519
0.019186739
0.021804953
0.021886903
0.018904481
0.013066823
0.00549748
-0.002279229
-0.008935436
-0.013720197
-0.01656628
-0.018038513
-0.018696799
-0.018565281
-0.017033309
-0.013266489
-0.006963405
0.001121841
0.009305524
0.015798686
0.019457272
0.020084781
0.018171529
0.014510161
0.00991794
0.005098278
0.000497439
-0.003472519
-0.006459864
-0.00843173
-0.00991601
-0.011440222
-0.012794375
-0.013191983
-0.012036689
-0.009383787
-0.005695118
-0.00155344
0.002373591
0.005377156
0.007040646
0.007418662
0.006891143
0.005855537
0.004581356
0.003283356
0.001998041
0.000484805
-0.001567352
-0.00423037
-0.006976785
-0.008805355
-0.008868465
-0.007020946
-0.003980556
-0.000969339
0.000876038
0.000977152
-0.000391399
-0.002446554
-0.004329401
-0.005480414
-0.005915972
-0.006179169
-0.007048142
-0.008981199
-0.011672908
-0.014031994
-0.014728607
-0.013063082
-0.009186101
-0.00376125
0.00249125
0.008832607
0.014332022
0.01802342
0.019554053
0.019516208
0.018979161
0.018826498
0.019265961
0.019643012
0.01877211
0.015520819
0.009537618
0.001692393
-0.006271076
-0.012618266
-0.016347134
-0.017244318
-0.015601222
-0.011976627
-0.007091125
-0.001809944
0.003095632
0.007276117
0.010645706
0.013175387
0.014726576
0.015054488
0.013819596
0.010862923
0.006594599
0.002126027
-0.001240885
-0.002711567
-0.00253696
-0.001810211
-0.001636728
-0.002178272
-0.002591669
-0.001813693
0.000753992
0.005046458
0.010365323
0.015548013
0.019168755
0.020162878
0.018257871
0.013955024
0.008137548
0.001908869
-0.00352888
-0.00723928
-0.008983758
-0.009122985
-0.008258509
-0.006955372
-0.005643295
-0.004408888
-0.003104519
-0.001495094
0.000775404
0.003936501
0.007684746
0.010844344
0.011709035
0.009046873
0.002897093
-0.005455847
-0.013933131
-0.02016149
-0.022162312
-0.019268855
-0.012615643
-0.004651102
0.001874766
0.004931055
0.004018564
0.000311107
-0.003841702
-0.006094374
-0.005106782
-0.001061135
0.004521194
0.009374739
0.011450929
0.009804032
0.005012792
-0.001072969
-0.005935132
-0.007617035
-0.005874163
-0.002300258
0.000616162
0.000827651
-0.002468391
-0.008576259
-0.015576063
-0.021003696
-0.022862242
-0.020238726
-0.013483652
-0.004143603
0.005152445
0.011430744
0.012660443
0.008873979
0.002274458
-0.003801773
-0.00646099
-0.004552715
0.000909873
0.007273497
0.01154273
0.011652407
0.007390719
0.000320845
-0.007076298
-0.012614146
-0.015196872
-0.014814949
-0.012347147
-0.00912733
-0.006500229
-0.005231294
-0.005257737
-0.005904837
-0.006434122
-0.006457084
-0.005920947
-0.004728181
-0.002476578
0.001271186
0.006475982
0.012250101
0.016999481
0.019023
0.017235861
0.011862612
0.004576059
-0.002290032
-0.006907573
-0.008556182
-0.007553389
-0.004681505
-0.000750676
0.003441958
0.007029939
0.009224159
0.009697346
0.008578342
0.006408959
0.003887308
0.001670072
-5.88821E-05
-0.001495841
-0.002856308
-0.004150829
-0.005039822
-0.005045817
-0.003810283
-0.001347887
0.00173083
0.004441327
0.005853824
0.005605615
0.003888865
0.001331029
-0.001359021
-0.003485582
-0.004437953
-0.003806645
-0.00168228
0.001502904
0.005201154
0.00881665
0.011636613
0.013027165
0.012788752
0.011283331
0.009193598
0.007006658
0.004698691
0.001881939
-0.00174148
-0.005973565
-0.01000749
-0.012750801
-0.013291113
-0.011389048
-0.007567683
-0.003063515
0.00060551
0.002313321
0.002144065
0.001334401
0.001389749
0.003180743
0.006513397
0.010323414
0.013072559
0.013486223
0.010977204
0.005716578
-0.001646789
-0.009862268
-0.016920579
-0.020625681
-0.019572036
-0.013726832
-0.004340856
0.006394506
0.015840218
0.021552941
0.021680231
0.015627124
0.004578516
-0.008479479
-0.019885011
-0.026725567
-0.027710054
-0.023285321
-0.015436241
-0.00685415
9.28752E-05
0.004187607
0.005589076
0.005412647
0.00493614
0.004668874
0.004124708
0.002284201
-0.001563231
-0.007156212
-0.013168746
-0.017871664
-0.019941325
-0.018745831
-0.014279882
-0.006970794
0.002159317
0.01155648
0.019432751
0.024394316
0.026032112
0.024889932
0.021964734
0.018232976
0.014423174
0.01080618
0.007210117
0.003270403
-0.001234888
-0.006074087
-0.010741408
-0.014557474
-0.016913616
-0.017329905
-0.01555679
-0.011621519
-0.005957026
0.000433736
0.005984429
0.008964547
0.008321461
0.004368044
-0.0012828
-0.006327921
-0.008832121
-0.008103604
-0.004901932
-0.000786591
0.002693961
0.004504653
0.00413258
0.001503284
-0.002992748
-0.008233462
-0.012515007
-0.014114639
-0.012173929
-0.00719438
-0.001040961
0.004017221
0.006305221
0.005326034
0.001844145
-0.002414756
-0.005387004
-0.00558495
-0.002993016
0.000885677
0.003728816
0.003567428
-0.000302594
-0.006784944
-0.013216976
-0.016688589
-0.015366232
-0.009231762
-0.00011
0.008963479
0.014903269
0.01612435
0.013305994
0.008698411
0.004735144
0.002927557
0.003326394
0.004609514
0.004750935
0.002124369
-0.003531294
-0.010752009
-0.017084641
-0.02027229
-0.019101205
-0.013725389
-0.005552091
0.003030964
0.009452559
0.011886478
0.009947319
0.00487447
-0.00102908
-0.005446425
-0.007044289
-0.005882624
-0.003139314
-0.000238202
0.00181674
0.002610027
0.002213546
0.001045405
-0.000136867
-0.000431538
0.000903932
0.003927889
0.007735335
0.01055246
0.010524196
0.006558893
-0.001135224
-0.011067078
-0.020888397
-0.0278548
-0.02973572
-0.025657047
-0.01659984
-0.005180818
0.005430253
0.012713434
0.015754093
0.015353383
0.0135633
0.012821295
0.014880786
0.020000955
0.026819407
0.032852602
0.035492176
0.032892589
0.024726625
0.012321991
-0.001967792
-0.015374845
-0.025224106
-0.029480599
-0.027513017
-0.02059843
-0.011378767
-0.002706268
0.003552867
0.007224512
0.009695257
0.012754596
0.017344622
0.022816898
0.027086239
0.027676011
0.023113123
0.013822482
0.00188777
-0.009864678
-0.018671052
-0.022589409
-0.020978215
-0.014737276
-0.006099836
0.002076193
0.007358015
0.008706867
0.006804696
0.003613088
0.001348212
0.001231521
0.002997411
0.00532133
0.006756629
0.006353135
0.004083278
0.000725144
-0.002865677
-0.006296074
-0.009724062
-0.013291222
-0.016794524
-0.019716833
-0.021687413
-0.022632022
-0.022489906
-0.020849861
-0.017130627
-0.011021367
-0.002984991
0.005690616
0.013135347
0.017511425
0.017603227
0.013280842
0.005786922
-0.002491398
-0.008596536
-0.010217687
-0.006669317
0.00077525
0.00949207
0.016350345
0.018636472
0.01496445
0.005892737
-0.006084583
-0.017316686
-0.024294651
-0.024974565
-0.019514334
-0.010261269
-0.000693994
0.006064988
0.008515876
0.006977214
0.003216176
-0.000362974
-0.001693306
4.33522E-06
0.003982912
0.008662223
0.012374658
0.01393409
0.012784255
0.009177485
0.004296962
3.67222E-05
-0.001806033
-0.000396801
0.003569571
0.008143806
0.010887169
0.010097737
0.00575137
-0.000344025
-0.005575799
-0.007918721
-0.006710006
-0.002595577
0.002821082
0.007315936
0.00899238
0.007182491
0.002698771
-0.002830565
-0.007865998
-0.011333007
-0.012699094
-0.011800144
-0.008546871
-0.002834146
0.005202444
0.014777
0.024281059
0.03157152
0.034817778
0.033446818
0.02835459
0.021189329
0.013456458
0.00609914
-0.000350825
-0.005890118
-0.010926515
-0.015816941
-0.020449737
-0.023982532
-0.02498297
-0.02199525
-0.014543186
-0.003783359
0.007542312
0.016053426
0.019152858
0.016096568
0.008456623
-0.000508195
-0.007158728
-0.009225123
-0.006916673
-0.002717133
4.24507E-05
-0.001066328
-0.006354789
-0.013958496
-0.020718121
-0.023549057
-0.020853763
-0.013329278
-0.003571926
0.005210466
0.010501067
0.011253403
0.008109864
0.0030163
-0.00164754
-0.00412899
-0.004044254
-0.002507464
-0.001391083
-0.002274403
-0.005610964
-0.010318057
-0.014238395
-0.015006094
-0.011354413
-0.003993509
0.004643449
0.011666056
0.015097522
0.014777531
0.01201768
0.008651303
0.006214975
0.005667544
0.007226867
0.010143126
0.012773706
0.013301921
0.010640616
0.004954712
-0.002290945
-0.008836455
-0.012580042
-0.01251158
-0.009001963
-0.003401114
0.002701506
0.008200759
0.012555851
0.015370408
0.016236009
0.015021191
0.011993969
0.007819373
0.003355832
-0.000622424
-0.003655589
-0.005590842
-0.006530794
-0.006559004
-0.005791198
-0.004287703
-0.002090432
0.00065518
0.003656067
0.006324706
0.007994352
0.008205628
0.006881079
0.004297603
0.001077733
-0.001794313
-0.003497307
-0.00386269
-0.003481143
-0.003071279
-0.002671477
-0.001652089
0.000644584
0.004146066
0.007973532
0.010833748
0.011553538
0.009511498
0.004780477
-0.001765196
-0.008454966
-0.013141397
-0.014221378
-0.011423683
-0.00574056
0.001282154
0.008176455
0.013763656
0.01724212
0.01848852
0.018151133
0.0170605
0.01546633
0.012937721
0.009143764
0.004429713
-0.000242318
-0.003866164
-0.005805002
-0.005961679
-0.004662822
-0.002289979
0.000853613
0.004245789
0.006878027
0.007330017
0.004479596
-0.001692452
-0.009850976
-0.017615321
-0.022532885
-0.022920856
-0.018560143
-0.010734348
-0.001535345
0.006970041
0.01324149
0.016507501
0.016920471
0.015406003
0.013146265
0.010950654
0.00875183
0.005641318
0.000755068
-0.005864526
-0.013220504
-0.019714147
-0.023689029
-0.023922465
-0.020127598
-0.013053498
-0.00439695
0.003726727
0.009401979
0.011487055
0.009742416
0.004868958
-0.001578009
-0.007584547
-0.011306135
-0.011578753
-0.008344697
-0.002882323
0.002383977
0.004928485
0.003350802
-0.001643361
-0.007548837
-0.011390863
-0.011058186
-0.006055351
0.002347368
0.011670823
0.019025196
0.022166753
0.020451447
0.015056519
0.00827436
0.00230224
-0.00172783
-0.00377094
-0.004292945
-0.003723192
-0.002415824
-0.000737346
0.000928712
0.002277082
0.002957582
0.002492048
0.000355263
-0.003652433
-0.008943409
-0.014080546
-0.017278576
-0.017394677
-0.014378855
-0.009186959
-0.00317587
0.002475136
0.007034812
0.010215767
0.011894137
0.011813952
0.009743436
0.005614233
-0.000305322
-0.00730732
-0.014066194
-0.018922041
-0.020644197
-0.019302785
-0.016062895
-0.01233483
-0.008972949
-0.006189814
-0.004086593
-0.002904963
-0.002771358
-0.003486387
-0.004655708
-0.006024527
-0.007402874
-0.008497897
-0.008871308
-0.008238285
-0.006567407
-0.004100299
-0.001270699
0.001321825
0.002967973
0.003008172
0.001271081
-0.001735267
-0.004860715
-0.00681754
-0.006655297
-0.004115126
3.94496E-05
0.004173631
0.006535286
0.006236867
0.003451162
-0.00096158
-0.006010663
-0.01080886
-0.014604905
-0.016860896
-0.017375033
-0.016202877
-0.013700817
-0.010604972
-0.007932586
-0.006540268
-0.006588603
-0.007289176
-0.007063982
-0.004428048
0.000815128
0.007382373
0.013431038
0.017339439
0.018058213
0.015255753
0.009472801
0.001969887
-0.00581528
-0.012677517
-0.017981179
-0.021633877
-0.023807811
-0.024400848
-0.022890021
-0.018720672
-0.011942046
-0.003454218
0.004928161
0.011081152
0.013667465
0.012887509
0.010310725
0.007964378
0.007400407
0.009220091
0.012768141
0.01632224
0.0179026
0.016275991
0.011319512
0.003860171
-0.004583014
-0.011887231
-0.016078527
-0.016284984
-0.01325273
-0.008785015
-0.004635739
-0.001789494
-0.000331284
0.000435613
0.001843133
0.005305272
0.011367855
0.019099494
0.026361424
0.030664379
0.030244878
0.024709974
0.015280051
0.00421747
-0.006052574
-0.013598738
-0.01731931
-0.01718019
-0.014209975
-0.01008591
-0.006264332
-0.003396248
-0.001384237
0.000141793
0.001432997
0.002565865
0.003403205
0.003797761
0.003733635
0.003413859
0.003191985
0.00312925
0.002767133
0.001400188
-0.001338894
-0.005117704
-0.00916319
-0.012649738
-0.015008129
-0.01594471
-0.015328122
-0.013164414
-0.009731985
-0.005796178
-0.002404858
-0.000190404
0.000940055
0.001627303
0.002680467
0.004565618
0.007300097
0.010743127
0.014554964
0.017989374
0.020037516
0.019828543
0.017153695
0.012739079
0.007961437
0.004055659
0.001602791
0.000475545
0.000181461
8.06132E-05
-0.000404299
-0.001408111
-0.002386605
-0.002412299
-0.000789598
0.002390234
0.006281078
0.009563363
0.010988654
0.009984469
0.006877115
0.002787576
-0.000985238
-0.003664636
-0.005104592
-0.005616586
-0.005654108
-0.005732204
-0.006246928
-0.007197156
-0.008169277
-0.008551948
-0.007897514
-0.006247567
-0.00422148
-0.002673076
-0.002110231
-0.002469244
-0.003010093
-0.00261024
-0.000474527
0.003166072
0.007060929
0.009717844
0.010317624
0.008968022
0.006451723
0.003752146
0.001588653
0.000182741
-0.000637252
-0.001237353
-0.001979892
-0.00299248
-0.003913803
-0.003936338
-0.002260644
0.001339275
0.006181793
0.011023669
0.01473605
0.016767866
0.017147647
0.016077941
0.013813063
0.010799756
0.007793621
0.00563141
0.004794981
0.005043136
0.0054492
0.004831326
0.002477593
-0.001200101
-0.00463633
-0.005983736
-0.004374255
-0.000408846
0.004282885
0.007954371
0.009316606
0.007670406
0.003093601
-0.003231429
-0.009069408
-0.012095453
-0.011146936
-0.00678344
-0.000721875
0.004870731
0.008042211
0.00751014
0.003221046
-0.003505981
-0.010514297
-0.01579885
-0.018171639
-0.017563292
-0.014937368
-0.012132553
-0.011040474
-0.012421604
-0.015089868
-0.016509698
-0.014312587
-0.007688977
0.002203856
0.012782811
0.021077136
0.024706175
0.022505425
0.014979601
0.004098535
-0.00718822
-0.015843056
-0.019789194
-0.018615486
-0.013605693
-0.006924168
-0.000754156
0.003456677
0.005252327
0.005046672
0.003697659
0.00208213
0.000933366
0.000645332
0.001207216
0.002132876
0.002729606
0.002464215
0.001049041
-0.001542089
-0.004820572
-0.007917166
-0.009963701
-0.010419705
-0.009222925
-0.006939098
-0.004561009
-0.003074698
-0.003025453
-0.004440735
-0.006750631
-0.00886365
-0.009438381
-0.007469568
-0.003007901
0.00259161
0.007389539
0.009843745
0.009632523
0.0076924
0.005819722
0.005770904
0.008405553
0.013137857
0.017951471
0.020109828
0.01766483
0.010656087
0.001141859
-0.007716116
-0.01286128
-0.012464903
-0.006797035
0.001785219
0.009637564
0.013499502
0.012012493
0.00616916
-0.001265186
-0.007214666
-0.009511126
-0.007642411
-0.002780089
0.002816692
0.006700308
0.007150799
0.003697921
-0.002532418
-0.009090776
-0.013297755
-0.013500518
-0.009556466
-0.002558963
0.00568419
0.013152526
0.018197059
0.01991183
0.018192083
0.013566086
0.007240147
0.000940597
-0.003607356
-0.005435445
-0.004767094
-0.002716811
-0.000577833
0.000787826
0.001205612
0.001152993
0.001601022
0.003557899
0.007357852
0.012264872
0.016694582
0.018731322
0.016860143
0.010671128
0.001409016
-0.008367927
-0.015861259
-0.019270993
-0.018209533
-0.0133721
-0.006060603
0.002075708
0.009216933
0.013880507
0.015410123
0.013987295
0.010226257
0.004854935
-0.001356187
-0.007480325
-0.01240019
-0.014996886
-0.014644724
-0.011687997
-0.007328731
-0.003293416
-0.001013392
-0.000773641
-0.001451574
-0.001428022
0.000489833
0.00437495
0.009200501
0.013226182
0.014736261
0.012820012
0.007771839
0.001210429
-0.004475905
-0.007281147
-0.006628159
-0.003631553
-0.000519488
0.000421856
-0.00197074
-0.007096047
-0.01279571
-0.016490213
-0.01642903
-0.012341363
-0.005478215
0.002032139
0.007955227
0.010721017
0.010164003
0.007543057
0.004833147
0.003785871
0.005157848
0.008457422
0.012194535
0.014519846
0.014075671
0.010597849
0.005134567
-0.000416073
-0.004322707
-0.005838726
-0.005355635
-0.00384502
-0.002333925
-0.001535662
-0.001767493
-0.002849723
-0.004114644
-0.004637024
-0.003724103
-0.001630462
0.000363778
0.000747895
-0.001325406
-0.00542137
-0.009989666
-0.013068544
-0.013130906
-0.009907128
-0.004518571
0.001040955
0.00483941
0.005913504
0.004597627
0.002263004
0.000525219
0.000550699
0.002775055
0.00700639
0.012662051
0.018694122
0.02351844
0.025410709
0.02324609
0.017332263
0.009496191
0.00204445
-0.003460852
-0.006593205
-0.007752194
-0.007698988
-0.007190847
-0.006904043
-0.007340885
-0.008653232
-0.01041789
-0.011702081
-0.011627999
-0.009749808
-0.006132652
-0.001383914
0.003511063
0.007358817
0.009143762
0.008553615
0.006282528
0.003681013
0.002062969
0.002017149
0.003192839
0.00450979
0.004718764
0.002941688
-0.000849593
-0.005661867
-0.009791874
-0.011403442
-0.009294011
-0.003641669
0.003946085
0.011109737
0.015850123
0.017263583
0.015754414
0.01255815
0.009033813
0.006171082
0.004269072
0.002990181
0.001504136
-0.001198225
-0.005690188
-0.011582604
-0.017570461
-0.022127621
-0.024442975
-0.024580168
-0.023177254
-0.020684883
-0.017069333
-0.012041821
-0.005615248
0.001471806
0.007823118
0.011848531
0.012519664
0.00995048
0.005282944
2.74575E-05
-0.004506685
-0.007553231
-0.009049284
-0.009570325
-0.009962471
-0.010829304
-0.012183135
-0.013387087
-0.013407695
-0.011217757
-0.00639697
0.000307468
0.007165691
0.012314711
0.01460876
0.013940675
0.011012639
0.007008368
0.003307067
0.000872881
-0.000236701
-0.000884658
-0.002213277
-0.004846856
-0.008606558
-0.012507788
-0.015123007
-0.015094585
-0.011716218
-0.005208818
0.003182286
0.011370199
0.017096091
0.018989698
0.017163645
0.0130558
0.008643273
0.005645866
0.004883789
0.006079606
0.008103502
0.00954999
0.009517874
0.008055489
0.005839751
0.003707676
0.002237742
0.001718948
0.001996061
0.002460362
0.002428137
0.00156291
-2.16579E-07
-0.001847844
-0.003467121
-0.004080607
-0.002876174
0.000496786
0.00560582
0.011150305
0.015211797
0.015774699
0.011646567
0.003319002
-0.006980214
-0.016042184
-0.020987903
-0.020418204
-0.014840157
-0.006318605
0.002638184
0.010055453
0.014884804
0.016695978
0.015414892
0.011345746
0.005364418
-0.001045936
-0.006300835
-0.009737494
-0.012046799
-0.014613842
-0.018303473
-0.022661187
-0.026034629
-0.02661878
-0.023627207
-0.017617724
-0.009996781
-0.002269959
0.004385499
0.00898896
0.010930153
0.010366983
0.00835647
0.006293875
0.005076273
0.004622891
0.003944424
0.001785319
-0.002603067
-0.008933182
-0.0158892
-0.021762026
-0.024994529
-0.024500574
-0.019854397
-0.011741639
-0.001975722
0.007200906
0.01401015
0.017486688
0.017435569
0.014455131
0.009713889
0.004486344
-0.000219462
-0.003829497
-0.006167332
-0.007372461
-0.00775706
-0.00745618
-0.006468001
-0.005027189
-0.003697394
-0.002966738
-0.002710232
-0.002219165
-0.000654326
0.002233349
0.005821278
0.00875852
0.009596501
0.007594981
0.003274093
-0.001911808
-0.006294039
-0.008606608
-0.008501157
-0.006654815
-0.004472104
-0.003301607
-0.003661423
-0.005161761
-0.007057402
-0.00863803
-0.00933111
-0.008599649
-0.006185481
-0.002424336
0.001643847
0.004643021
0.005516813
0.004021348
0.000813308
-0.002636732
-0.004429598
-0.003224843
0.000959013
0.006720178
0.012340725
0.016785635
0.019645099
0.020640504
0.019448541
0.016144524
0.011500381
0.006450068
0.00159631
-0.002966417
-0.007531391
-0.012607934
-0.018314555
-0.023824567
-0.027264278
-0.026673222
-0.021356125
-0.012673507
-0.003491473
0.003276073
0.005924692
0.004422643
0.000104378
-0.004761425
-0.007820496
-0.00746737
-0.003608802
0.002268253
0.007787099
0.010872668
0.010749714
0.008247548
0.005162889
0.003121973
0.002874941
0.004284225
0.00647186
0.008184808
0.00851122
0.007467637
0.005915431
0.004720149
0.003946294
0.002893076
0.000655177
-0.003228012
-0.008515401
-0.014089379
-0.018336612
-0.020032914
-0.019009939
-0.015990531
-0.011956071
-0.007606063
-0.003129944
0.00168094
0.006951095
0.012443658
0.017561793
0.021499957
0.023165374
0.021564351
0.016443968
0.008705906
0.000148865
-0.007116653
-0.011393595
-0.011871815
-0.008946456
-0.004000577
0.001228251
0.005412266
0.007831731
0.008401428
0.007442474
0.005632853
0.003656226
0.001884558
0.000258432
-0.001532454
-0.003791228
-0.006463668
-0.009112608
-0.011121674
-0.011925504
-0.011388992
-0.009920878
-0.008264882
-0.006964365
-0.006068199
-0.00520597
-0.003944637
-0.002078169
0.00019843
0.002361871
0.003612553
0.00322592
0.000993267
-0.002470209
-0.005811267
-0.007385312
-0.006329741
-0.003364825
-0.000501131
0.000383687
-0.001429253
-0.005359547
-0.009815004
-0.012748231
-0.012511691
-0.008693377
-0.002412615
0.004069734
0.008289829
0.008824199
0.006088115
0.002098727
-0.000686442
-0.000455201
0.003344859
0.009826244
0.017027795
0.022670985
0.024992815
0.023310429
0.018012173
0.010200028
0.001400559
-0.006739926
-0.012735438
-0.015579488
-0.014874899
-0.010898785
-0.004829083
0.001580843
0.006510023
0.00877854
0.008368784
0.006496909
0.00499486
0.00549374
0.008814832
0.014686587
0.021636021
0.027436797
0.029889182
0.027703044
0.021070656
0.011457829
0.00117815
-0.007303094
-0.012117349
-0.012613446
-0.009751249
-0.005681569
-0.002679023
-0.00184934
-0.002515872
-0.002677848
-0.000424801
0.004618342
0.010725407
0.014982277
0.01500583
0.010131891
0.001420475
-0.008966957
-0.018473479
-0.024848665
-0.026699879
-0.023897795
-0.017404206
-0.008916912
-0.000281612
0.00683317
0.011228516
0.012399762
0.010774277
0.007536903
0.004114589
0.001572866
0.000409007
0.000587309
0.001770386
0.00330814
0.004590832
0.005241572
0.005100525
0.004022364
0.002016616
-0.00053924
-0.002980813
-0.004615184
-0.005027296
-0.004410494
-0.003320236
-0.002153006
-0.000664768
0.00162093
0.004850114
0.00852615
0.011696615
0.013136144
0.011854845
0.007778152
0.001879741
-0.004287756
-0.009341281
-0.012555637
-0.014032741
-0.014457807
-0.014616196
-0.015156239
-0.016332517
-0.017805126
-0.0185937
-0.017513451
-0.013918189
-0.008036425
-0.000876841
0.006034748
0.010971528
0.012526677
0.010278233
0.005282517
-0.000157962
-0.003509992
-0.00317148
0.000924323
0.007263002
0.013337842
0.016672261
0.015791671
0.010804948
0.003264563
-0.004429713
-0.010137565
-0.012909566
-0.013116398
-0.011977268
-0.010893968
-0.010954669
-0.012319686
-0.014051906
-0.014566684
-0.012592785
-0.00772227
-0.000572105
0.007330288
0.013911717
0.017362454
0.017245495
0.014793056
0.012130948
0.011149351
0.012613396
0.016129276
0.020346212
0.023543975
0.024465459
0.022907847
0.019502395
0.014988323
0.009866602
0.004559032
-0.000615307
-0.005518848
-0.010113371
-0.013983126
-0.016205021
-0.015944501
-0.013202101
-0.008898824
-0.00440124
-0.001012274
0.000562575
0.000570445
1.16683E-05
0.000207636
0.002364174
0.007025502
0.013544893
0.02012568
0.024723308
0.026035119
0.02392831
0.019348507
0.013718377
0.008430934
0.004198742
0.000826905
-0.00240062
-0.006117285
-0.010487741
-0.015066582
-0.018949505
-0.021189332
-0.021231834
-0.019019094
-0.015102343
-0.010768716
-0.007525562
-0.006137742
-0.006068745
-0.005776803
-0.003696597
0.000494005
0.00552473
0.009419163
0.0107245
0.009104906
0.005218508
0.000336006
-0.003970321
-0.006242424
-0.005522421
-0.001912226
0.003258631
0.00797011
0.010429345
0.0098438
0.00668586
0.002552319
-0.000342531
-0.000260366
0.003060885
0.007896016
0.011400709
0.011156461
0.0063239
-0.001898162
-0.010890545
-0.017677574
-0.020099554
-0.017738646
-0.011818018
-0.004515834
0.002091182
0.006594333
0.00860174
0.008611857
0.007885858
0.007868622
0.009615295
0.013113726
0.017322044
0.020573548
0.021143781
0.017823651
0.010664171
0.001409231
-0.007263807
-0.013121325
-0.015397123
-0.014798466
-0.012861663
-0.01117596
-0.010728412
-0.011479891
-0.01240405
-0.012327664
-0.010653092
-0.007559921
-0.003628984
0.000572163
0.004695052
0.008677483
0.012449388
0.01571449
0.017834841
0.018119717
0.016067935
0.011751597
0.005845637
-0.000661389
-0.006727718
-0.011474529
-0.014215003
-0.014583223
-0.012790249
-0.009647942
-0.006461099
-0.004463487
-0.004207624
-0.005138208
-0.005904194
-0.005100204
-0.002085185
0.002729926
0.008170459
0.012824398
0.015605124
0.016072584
0.014599278
0.012091491
0.009528892
0.00751913
0.006048075
0.004598431
0.002537442
-0.00040997
-0.003963481
-0.007573571
-0.010632857
-0.012416036
-0.012129072
-0.009266929
-0.004106989
0.002097068
0.00756549
0.010982664
0.01209883
0.011622858
0.010632483
0.010075364
0.010468474
0.011650213
0.012879698
0.013080267
0.011401093
0.007721576
0.002772697
-0.001840348
-0.004315805
-0.003527391
8.39829E-05
0.004597143
0.007558954
0.007055468
0.002586093
-0.004704316
-0.012494675
-0.018313437
-0.020703194
-0.019777425
-0.017021106
-0.014567542
-0.014296956
-0.016847939
-0.021132802
-0.02470162
-0.024976485
-0.020495815
-0.011463337
0.000418222
0.012560301
0.022465766
0.028338537
0.029498274
0.026459274
0.020746336
0.014343475
0.008995812
0.00573087
0.004664859
0.004987044
0.005324109
0.004341869
0.00127102
-0.00363766
-0.009231981
-0.013879336
-0.016207965
-0.015664388
-0.012813592
-0.009056247
-0.005719417
-0.00354891
-0.002564261
-0.002325151
-0.002171203
-0.00143289
0.000337603
0.003047942
0.005962275
0.008012398
0.008216447
0.006174942
0.002372311
-0.001833332
-0.004841125
-0.005491919
-0.003499018
0.00026898
0.004117269
0.006492307
0.006628375
0.004645054
0.001198814
-0.002773661
-0.006276855
-0.008417976
-0.008633962
-0.006949276
-0.004136968
-0.001250471
0.001004932
0.002637751
0.004026643
0.005431594
0.006672213
0.007368346
0.007110128
0.005619695
0.002843251
-0.000888346
-0.004984952
-0.00867421
-0.011117122
-0.011578052
-0.009891171
-0.00670877
-0.00309761
0.000129754
0.002709857
0.004556518
0.005425705
0.004843104
0.002388844
-0.002057086
-0.008139473
-0.014996302
-0.021382567
-0.025942777
-0.027603375
-0.025852634
-0.020676903
-0.01270776
-0.003414335
0.005250243
0.011575272
0.014589005
0.014150877
0.010970403
0.006219151
0.001051558
-0.003641402
-0.007143739
-0.009264465
-0.010516003
-0.011661448
-0.012850573
-0.013258243
-0.011528165
-0.00682996
0.0005136
0.009073156
0.016897291
0.022120285
0.023649419
0.021432664
0.016402691
0.010126587
0.004373398
0.000542399
-0.000886691
-0.000539722
0.000321169
0.000640999
0.000232205
-0.00031089
-0.000144204
0.001084745
0.002899505
0.004277101
0.004377948
0.003029685
0.000873685
-0.000920894
-0.001489093
-0.000940752
-0.000296435
-0.000755866
-0.002976903
-0.006735801
-0.010838724
-0.013521549
-0.013188017
-0.009301242
-0.002652957
0.004949786
0.011408422
0.015396794
0.016808007
0.016459968
0.015150459
0.013223129
0.010746978
0.007539098
0.003175228
-0.002739617
-0.009973606
-0.017379259
-0.023216703
-0.025988544
-0.024924889
-0.020293699
-0.013383341
-0.006116754
-0.000338942
0.002631166
0.00248937
1.47169E-05
-0.00316308
-0.005265767
-0.005139387
-0.002721098
0.000926302
0.004074071
0.005140938
0.003297756
-0.001244577
-0.007414428
-0.013647658
-0.018197378
-0.019393461
-0.016154696
-0.008666022
0.001325194
0.011102245
0.018038028
0.020407499
0.017752188
0.011027357
0.002460735
-0.005137083
-0.009610739
-0.010625201
-0.00960592
-0.008677744
-0.009530605
-0.012589837
-0.016772783
-0.019809267
-0.01923807
-0.01378089
-0.004145795
0.007083417
0.016405908
0.020596883
0.017948959
0.009103349
-0.003169875
-0.01505518
-0.023137803
-0.025515571
-0.022013019
-0.01425119
-0.005112621
0.002368507
0.006402324
0.007151931
0.006235156
0.005629701
0.006605999
0.009265859
0.012681428
0.01536195
0.015815385
0.01311131
0.007334942
-0.00034258
-0.00801962
-0.013477229
-0.01486505
-0.01135918
-0.003649541
0.006224877
0.015579699
0.021914364
0.023559066
0.020299692
0.013617309
0.006154488
0.000666101
-0.000958366
0.001694804
0.007368292
0.013736735
0.018467702
0.020040195
0.017972195
0.012666177
0.005121938
-0.003359202
-0.011328935
-0.01735983
-0.020631892
-0.021392686
-0.020654697
-0.019381962
-0.018025938
-0.016485296
-0.014466274
-0.011811446
-0.008422642
-0.003987685
0.001968271
0.009494044
0.01739173
0.023370275
0.025070327
0.021452584
0.013507102
0.003850115
-0.004334424
-0.008389706
-0.007136562
-0.001553163
0.005580086
0.010799654
0.011416831
0.006561036
-0.002356731
-0.012125486
-0.018847962
-0.019710245
-0.014343098
-0.00487196
0.005236697
0.012597761
0.015074287
0.012347677
0.005940428
-0.001457411
-0.007128596
-0.009436348
-0.008371247
-0.005356548
-0.002533533
-0.001887074
-0.004292569
-0.009067856
-0.014211149
-0.017274129
-0.01652934
-0.011765776
-0.004277261
0.003652486
0.009488805
0.011093896
0.007692887
0.000585599
-0.007188542
-0.012276915
-0.012563022
-0.007907799
-4.40532E-05
0.008095844
0.01351625
0.014236202
0.009890691
0.001779271
-0.007545522
-0.015173584
-0.018838485
-0.017674679
-0.012292224
-0.00442805
0.003545107
0.009460433
0.012201548
0.012259679
0.011403017
0.011448034
0.013228857
0.01608158
0.01833907
0.018158735
0.014384314
0.00702416
-0.002704502
-0.012641067
-0.020216619
-0.023167405
-0.020390907
-0.012354105
-0.000910727
0.011379196
0.021855805
0.028362348
0.029651355
0.02571346
0.017779593
0.008040494
-0.000978813
-0.007105841
-0.00910479
-0.006984224
-0.002078971
0.003391162
0.007110876
0.007536369
0.004430407
-0.001144802
-0.007090961
-0.011013599
-0.011186655
-0.007399174
-0.001019868
0.005651808
0.010457016
0.012173016
0.01080393
0.00711735
0.002145348
-0.002997034
-0.007150807
-0.009524185
-0.009873777
-0.008519572
-0.006094754
-0.003308355
-0.000741313
0.001117983
0.001904845
0.001631265
0.000872293
0.000461948
0.000934976
0.002096427
0.003037611
0.002766599
0.000830063
-0.002326698
-0.005450754
-0.007110016
-0.006438347
-0.003706492
-7.28512E-05
0.003018069
0.004379821
0.003318734
-0.000160909
-0.005420304
-0.011179918
-0.015740879
-0.017458752
-0.015730224
-0.011373257
-0.006025219
-0.001290398
0.001829054
0.00300849
0.002474067
0.000895686
-0.000596567
-0.000749389
0.001283337
0.005345417
0.010165185
0.013770616
0.01442992
0.011663966
0.006454138
0.000504607
-0.004450855
-0.007355392
-0.007995587
-0.006890394
-0.004859757
-0.002858238
-0.001748335
-0.001963464
-0.003165541
-0.004152008
-0.003223457
0.000888619
0.008061265
0.016564832
0.023690533
0.026933474
0.024796902
0.017408967
0.006555735
-0.005018571
-0.014759329
-0.02104828
-0.02334083
-0.02185152
-0.017299659
-0.010772562
-0.003569566
0.003048047
0.00831199
0.012306892
0.015841401
0.019727588
0.024035147
0.027853086
0.029703602
0.028199518
0.022762999
0.014024498
0.003582201
-0.006586728
-0.014734118
-0.019713561
-0.021182477
-0.019689849
-0.016294193
-0.012146094
-0.008026794
-0.004151688
-0.000229744
0.00426634
0.009453686
0.014743699
0.019070475
0.021418107
0.021060648
0.017736024
0.011763476
0.004252105
-0.003261514
-0.009353162
-0.013020848
-0.013701672
-0.011289486
-0.006343338
7.38487E-06
0.006305276
0.011146938
0.013382428
0.012399816
0.008550993
0.003151516
-0.001896656
-0.004850973
-0.004835075
-0.00231578
0.001192767
0.003942928
0.004654314
0.002846298
-0.001100537
-0.006068472
-0.010606952
-0.01354671
-0.01448345
-0.013856744
-0.012524378
-0.01103207
-0.009383567
-0.007189452
-0.004120904
-2.55819E-05
0.004898568
0.00992549
0.013769283
0.014902149
0.012299723
0.005865976
-0.003236409
-0.012879534
-0.020538429
-0.02417191
-0.022939748
-0.017477964
-0.009690281
-0.00207801
0.003156922
0.00507499
0.004426284
0.003130639
0.003172123
0.00571754
0.010561878
0.016160801
0.020151475
0.020522906
0.016766953
0.01038786
0.004132685
0.00061793
0.001003652
0.004385819
0.00821853
0.009665873
0.007205083
0.001446485
-0.005266141
-0.010300717
-0.012024051
-0.010168877
-0.005322825
0.001372512
0.008205041
0.013122286
0.014547898
0.012039898
0.006527371
-0.000132262
-0.005732577
-0.008449071
-0.007486532
-0.003458712
0.001939586
0.006750576
0.009637287
0.010279944
0.008990508
0.006224502
0.00227467
-0.002520583
-0.007544347
-0.011906184
-0.014768916
-0.015675519
-0.014651689
-0.012116869
-0.008812799
-0.00561027
-0.003411178
-0.002863639
-0.004031512
-0.006250675
-0.008293196
-0.008905931
-0.007386272
-0.003997575
2.12536E-05
0.003052222
0.00394737
0.002677685
0.000176855
-0.002414061
-0.004310129
-0.005165452
-0.004912264
-0.003717197
-0.002195986
-0.00136368
-0.001994831
-0.003976975
-0.006273595
-0.007570365
-0.007049054
-0.004763086
-0.001595511
0.001091382
0.001956449
0.000265982
-0.003608053
-0.007967695
-0.010469166
-0.00920007
-0.003680155
0.005080506
0.014909532
0.022980539
0.026763791
0.024870666
0.017586949
0.007046266
-0.003381044
-0.010205009
-0.011273374
-0.006667021
0.001180559
0.008399239
0.011505843
0.008950148
0.001743993
-0.007171205
-0.014347116
-0.017251812
-0.015109781
-0.009131076
-0.001941621
0.003486227
0.00526036
0.003410324
-0.000225459
-0.002929748
-0.002585028
0.00127857
0.00742139
0.013593598
0.01743921
0.017147322
0.012199567
0.003741178
-0.005639765
-0.012905817
-0.015789585
-0.013723189
-0.007845707
-0.000330267
0.006600165
0.011401574
0.013669984
0.014024928
0.013542212
0.013037069
0.012699949
0.011843715
0.009245251
0.003900212
-0.004156609
-0.013518283
-0.021752763
-0.026325393
-0.025653564
-0.019731387
-0.010060376
0.001032285
0.011137836
0.018323488
0.021382989
0.019987461
0.014993566
0.00829245
0.002027425
-0.002480918
-0.004993415
-0.005874807
-0.005602135
-0.004515623
-0.002868994
-0.001082015
0.000340118
0.001236017
0.002039847
0.003621011
0.006570245
0.01081871
0.015645277
0.019703878
0.021312501
0.018997682
0.012358495
0.002461112
-0.008217352
-0.016669211
-0.020449199
-0.018630371
-0.012162581
-0.003409681
0.004784226
0.009997265
0.01088781
0.007617195
0.001696247
-0.00465089
-0.00955079
-0.011974645
-0.011903078
-0.01036206
-0.008809426
-0.008067421
-0.007664622
-0.006387818
-0.003281534
0.001660922
0.007433222
0.012410417
0.014980403
0.014139639
0.009905627
0.00343666
-0.003514381
-0.009216613
-0.012646742
-0.013848928
-0.013789779
-0.01372426
-0.014402566
-0.015799699
-0.017229699
-0.017648609
-0.016166312
-0.012451575
-0.006967364
-0.000819833
0.004569206
0.0078782
0.00822442
0.005472331
0.000348095
-0.005721659
-0.011145652
-0.014561916
-0.015359431
-0.013862415
-0.01094439
-0.007559762
-0.00438887
-0.001983162
-0.000906767
-0.0015847
-0.003796745
-0.006409822
-0.007934247
-0.007539799
-0.005500061
-0.002629514
0.000369393
0.003089741
0.005100468
0.005927958
0.005447974
0.004298622
0.00360308
0.004160522
0.00605777
0.008818317
0.011643204
0.01349083
0.013413321
0.010970142
0.006532133
0.001032237
-0.004451013
-0.009044359
-0.012026565
-0.012763914
-0.010936951
-0.006899389
-0.001715258
0.003342656
0.007325781
0.009943996
0.011497807
0.012551079
0.013365027
0.01370916
0.013051142
0.011050641
0.00789629
0.004212064
0.000588968
-0.002631865
-0.005107266
-0.006033889
-0.004455347
-2.99716E-05
0.006457356
0.013120416
0.017577853
0.01789993
0.013659868
0.006170282
-0.002283772
-0.009628405
-0.014927999
-0.018399451
-0.020673053
-0.022223759
-0.023126883
-0.023157448
-0.021822514
-0.018514965
-0.012805775
-0.004798467
0.004573805
0.013598681
0.020127171
0.022389532
0.019670149
0.012644063
0.00313765
-0.006365711
-0.013509344
-0.016906552
-0.016604333
-0.013805193
-0.00990632
-0.005793549
-0.001735806
0.002155358
0.005793281
0.009365739
0.013153006
0.016855913
0.019229827
0.018641984
0.014143545
0.006005522
-0.0043962
-0.01499801
-0.02329908
-0.026895466
-0.024371621
-0.015960123
-0.003752419
0.008797222
0.018077961
0.021741845
0.019513795
0.013067952
0.005166307
-0.001385843
-0.004573062
-0.003706497
0.00018804
0.004639589
0.006771021
0.004777745
-0.00120567
-0.009020223
-0.015249276
-0.016708074
-0.011983584
-0.002220074
0.009395612
0.01930461
0.02503125
0.026042448
0.023503722
0.019412417
0.01555717
0.012862357
0.011142074
0.009359913
0.006303356
0.001498627
-0.004269285
-0.009225339
-0.011529775
-0.010263089
-0.005870903
0.000110798
0.005818168
0.00975146
0.011298795
0.010714323
0.008817238
0.006482079
0.004326024
0.00247449
0.00081646
-0.000717118
-0.001979093
-0.002819964
-0.003280839
-0.00344988
-0.003311295
-0.002740846
-0.001858597
-0.001184412
-0.001356825
-0.002576514
-0.004338924
-0.005768925
-0.006304849
-0.006058246
-0.005557386
-0.005156034
-0.004815114
-0.004053786
-0.002341799
0.000407078
0.003656336
0.006481705
0.008084655
0.007945268
0.005902746
0.002119226
-0.002791969
-0.007794964
-0.011737676
-0.013587442
-0.012882371
-0.009926928
-0.005758702
-0.0016576
0.001340932
0.002908875
0.003579741
0.004249269
0.005319776
0.006435085
0.00678703
0.005750299
0.003291543
0.0001305
-0.002820231
-0.004824533
-0.005569001
-0.005152767
-0.004069574
-0.002790309
-0.001584431
-0.000578104
0.00023686
0.00116857
0.002730625
0.005222622
0.008247865
0.010576601
0.010518897
0.006853139
-0.0003194
-0.009424567
-0.017967208
-0.023648617
-0.025346311
-0.023624369
-0.0202945
-0.017047492
-0.014293959
-0.011154381
-0.006373956
0.000569109
0.008930077
0.016878184
0.022359933
0.02401352
0.021831878
0.017137525
0.011957031
0.00811324
0.006568744
0.007101884
0.008538362
0.009404018
0.00863268
0.005866619
0.001617779
-0.002771358
-0.005572105
-0.005429721
-0.00202625
0.003750814
0.010202919
0.015364785
0.017425078
0.015341714
0.009291175
0.000843224
-0.007646961
-0.013991849
-0.017077791
-0.016849601
-0.014104363
-0.010105714
-0.006235854
-0.00343559
-0.001976256
-0.001496485
-0.001286708
-0.000681091
0.000637626
0.002555161
0.004734234
0.006897569
0.009040991
0.011203362
0.013130799
0.014039918
0.013054788
0.00991189
0.005214967
9.1212E-05
-0.004274962
-0.006992687
-0.007755676
-0.006777666
-0.004543889
-0.00174052
0.000673808
0.001665094
0.000860301
-0.00107511
-0.002976531
-0.004006569
-0.004118763
-0.003963049
-0.004288231
-0.005627449
-0.008201826
-0.011828564
-0.015775292
-0.018885645
-0.020175563
-0.019333087
-0.016833811
-0.013432321
-0.009730966
-0.006048508
-0.002396131
0.001339374
0.005014715
0.008248825
0.010650306
0.012049797
0.012745502
0.013354169
0.014278063
0.015117329
0.014790113
0.012364384
0.007898382
0.002548257
-0.002041717
-0.004628352
-0.00489685
-0.003424885
-0.001249025
0.000393053
0.000272989
-0.002334092
-0.007085612
-0.012585453
-0.017046476
-0.019055649
-0.01792578
-0.014061325
-0.008825484
-0.003894323
-0.000391183
0.00151222
0.002457578
0.003376975
0.004904611
0.007010135
0.008954272
0.009565776
0.007903785
0.003875159
-0.001549209
-0.006739928
-0.010203458
-0.011006539
-0.009072786
-0.005292049
-0.001234143
0.001636511
0.002646746
0.002088718
0.000766416
-0.000494971
-0.001239011
-0.001340286
-0.000803989
0.000186333
0.00119159
0.00155906
0.000674242
-0.001850406
-0.00583926
-0.010355312
-0.014040556
-0.015713682
-0.014925859
-0.01212474
-0.008575245
-0.005801478
-0.004742695
-0.005393381
-0.006960413
-0.008432271
-0.008769389
-0.007084165
-0.002880824
0.003563199
0.011000006
0.017525339
0.021302864
0.021236329
0.017167291
0.010042982
0.001890186
-0.005033715
-0.009201459
-0.010301835
-0.009354069
-0.008139788
-0.008080106
-0.0092953
-0.010647204
-0.010656465
-0.008482586
-0.004372331
0.000464031
0.004623264
0.007229757
0.008061957
0.007207169
0.004988487
0.002012437
-0.001176548
-0.004414831
-0.00768218
-0.01056343
-0.012298646
-0.012219156
-0.009976118
-0.005732096
-0.000112191
0.005770268
0.010553422
0.013276926
0.013875261
0.013103334
0.011795484
0.01030473
0.00840834
0.005630718
0.001824234
-0.002462343
-0.006135275
-0.008214999
-0.00840786
-0.007155947
-0.005042287
-0.00237429
0.000774603
0.00427785
0.007618801
0.009997479
0.01089584
0.01034948
0.008692628
0.006234141
0.003341221
0.000382621
-0.002451634
-0.005043032
-0.007164776
-0.008552008
-0.0090867
-0.008892341
-0.00825054
-0.007274565
-0.00581325
-0.003653395
-0.000930372
0.002036364
0.004931694
0.007542415
0.00958424
0.010712182
0.010506045
0.008634814
0.005119578
0.000405315
-0.004606832
-0.008712216
-0.010740178
-0.010036928
-0.006769204
-0.001908915
0.003147822
0.00701142
0.008823931
0.008622345
0.007326218
0.006218402
0.006195224
0.007417108
0.009526914
0.011890872
0.013627375
0.013570154
0.010926459
0.005755118
-0.000751265
-0.006625269
-0.009841446
-0.009360979
-0.005861211
-0.0014148
0.00152817
0.001434656
-0.001721784
-0.006584483
-0.011226647
-0.014048484
-0.014390956
-0.012449388
-0.009021239
-0.005317207
-0.002701452
-0.002220768
-0.004150023
-0.007803737
-0.011669154
-0.014093812
-0.014059768
-0.011269942
-0.005880155
0.00157469
0.009884002
0.017377975
0.022336808
0.023562544
0.020827637
0.015214154
0.008900151
0.004307449
0.002718525
0.003569835
0.005072367
0.005324377
0.003438585
-0.000170433
-0.004059136
-0.006546581
-0.006511894
-0.003811245
0.000817751
0.006164127
0.010807627
0.013396455
0.012961271
0.009317083
0.00319107
-0.0040745
-0.011000542
-0.016395736
-0.019606292
-0.020444648
-0.019098793
-0.015887327
-0.011089398
-0.005046034
0.00161194
0.008019563
0.013459292
0.017644647
0.020561817
0.021999795
0.021393163
0.018236404
0.012640372
0.005571464
-0.001515216
-0.007428668
-0.011540261
-0.013724149
-0.013905983
-0.011917204
-0.007724997
-0.001866304
0.004376132
0.009424197
0.01214358
0.012183084
0.009758586
0.005393056
-0.000133711
-0.005821865
-0.010581148
-0.013537607
-0.014543614
-0.014384744
-0.014290376
-0.015089176
-0.016738374
-0.018342127
-0.018784803
-0.017247049
-0.013559558
-0.008084873
-0.001569282
0.005195483
0.011608996
0.017138173
0.0211046
0.022960844
0.022757599
0.021174829
0.019091199
0.017092677
0.0152109
0.012803531
0.008899411
0.00278014
-0.005318703
-0.014130647
-0.021813953
-0.026742707
-0.028129886
-0.026230337
-0.021988295
-0.016527742
-0.010834341
-0.005711388
-0.001793886
0.000662515
0.001891573
0.002519619
0.003307499
0.004854406
0.007221844
0.00976694
0.011553865
0.012053227
0.011428501
0.010222246
0.00895663
0.00789517
0.006866041
0.005405315
0.002835648
-0.001393815
-0.007270923
-0.013803161
-0.019041306
-0.021007497
-0.018542373
-0.011747421
-0.001933008
0.008488681
0.016645439
0.020298351
0.018694652
0.012724621
0.004430029
-0.00392976
-0.010630394
-0.014642103
-0.015622468
-0.01399254
-0.010700996
-0.006728039
-0.00292648
-0.00013007
0.001074363
0.000713422
-0.000657806
-0.002298601
-0.003558116
-0.003980239
-0.003473489
-0.002383016
-0.001426417
-0.001215623
-0.001832319
-0.002653867
-0.002571487
-0.000454293
0.004229033
0.010986463
0.01825851
0.023643963
0.024732777
0.020427467
0.011797682
0.001515595
-0.007551835
-0.01355591
-0.015849532
-0.014709172
-0.01086051
-0.005259019
0.001055036
0.007201388
0.012524426
0.016617336
0.019326441
0.020706928
0.020821103
0.019540232
0.016379618
0.010733914
0.002615108
-0.007005694
-0.016455903
-0.023800266
-0.027260905
-0.025778125
-0.01941284
-0.009701414
0.000602996
0.00846048
0.011620667
0.009337751
0.002739836
-0.00543828
-0.011942522
-0.014335599
-0.011864426
-0.005740983
0.001602684
0.00760269
0.010484102
0.009678559
0.005803559
0.000357834
-0.0050099
-0.009035742
-0.010979451
-0.010538595
-0.007738171
-0.003020909
0.00288505
0.008996771
0.013955017
0.01633257
0.015304833
0.011307629
0.005893968
0.000963022
-0.002061523
-0.002750749
-0.001654548
0.000131789
0.00171488
0.002928842
0.004286258
0.006435568
0.009518942
0.013032253
0.016195063
0.018211517
0.018335916
0.016030946
0.011289327
0.00466106
-0.002765257
-0.009684235
-0.014805635
-0.017236397
-0.016715195
-0.013642314
-0.009010642
-0.003893204
0.000906384
0.004867189
0.007607502
0.008856044
0.008556127
0.007163543
0.005825613
0.005996208
0.008551155
0.013096273
0.017841265
0.020260089
0.018641937
0.013076684
0.005336372
-0.002060236
-0.006882949
-0.007986376
-0.005741734
-0.00181417
0.001730615
0.003297593
0.002307002
-0.000620606
-0.003834696
-0.005386366
-0.003955455
0.000371749
0.005996151
0.010394441
0.011219094
0.007359511
-0.000478701
-0.0098256
-0.017211127
-0.019641352
-0.01597752
-0.007452649
0.002965026
0.011925721
0.017006278
0.017334618
0.013505759
0.007355177
0.001373796
-0.002263218
-0.002909836
-0.001595563
-0.000309553
-0.000903607
-0.004150027
-0.009297815
-0.014456684
-0.017346232
-0.016317477
-0.01112542
-0.003049917
0.005820851
0.013378844
0.018021006
0.018644821
0.014802474
0.006918709
-0.003574118
-0.014529588
-0.023850633
-0.030075351
-0.032321172
-0.030090072
-0.023469835
-0.013613831
-0.002784633
0.006451624
0.01229533
0.01420264
0.012745287
0.009187226
0.004959959
0.001226702
-0.001559324
-0.003833783
-0.006396436
-0.009665231
-0.013308187
-0.016212563
-0.016799551
-0.01369423
-0.006653155
0.002986597
0.012767395
0.019995603
0.022706315
0.020243759
0.013813386
0.006194851
0.000550002
-0.001209197
0.000672955
0.004109667
0.006414422
0.005738684
0.00203385
-0.003147876
-0.007725109
-0.010006527
-0.009232565
-0.005820048
-0.001102089
0.003329173
0.006261919
0.007177515
0.006277281
0.004317513
0.00229956
0.001108401
0.001250732
0.002687263
0.004753017
0.006336162
0.00661697
0.005741199
0.004728503
0.004591419
0.005825079
0.008215051
0.011166586
0.013836884
0.015352797
0.014910495
0.012149306
0.007620836
0.002552537
-0.001928882
-0.005434913
-0.008302569
-0.011045559
-0.013815365
-0.016313517
-0.018007731
-0.018489965
-0.017749672
-0.016134518
-0.014245782
-0.012694808
-0.011948414
-0.01221145
-0.0132902
-0.014471082
-0.014457967
-0.012130783
-0.007427919
-0.001591172
0.003453146
0.005987108
0.005309764
0.001974969
-0.002402927
-0.005828291
-0.006903615
-0.005598815
-0.003335758
-0.002059168
-0.003027757
-0.006156309
-0.010007756
-0.012543431
-0.012157708
-0.008480602
-0.002457792
0.004148528
0.009483771
0.012209202
0.011896813
0.009089216
0.005093404
0.001400829
-0.000915274
-0.001740676
-0.001872836
-0.002377231
-0.003728278
-0.005483782
-0.006788581
-0.006837773
-0.00511749
-0.001414048
0.003840849
0.009456098
0.013817881
0.015704315
0.014778709
0.011602732
0.007171148
0.002667034
-0.000677021
-0.001928614
-0.000822565
0.002037168
0.005524891
0.008601895
0.01062884
0.011297994
0.010487473
0.008214513
0.004690978
0.000469545
-0.00350309
-0.006081588
-0.006466079
-0.004595434
-0.001286385
0.00227628
0.005091747
0.006685222
0.006872409
0.005651381
0.00320681
7.32256E-05
-0.002903039
-0.004855367
-0.005167329
-0.003709119
-0.000960242
0.002160548
0.004709766
0.006047646
0.006012799
0.004831222
0.003008487
0.001020191
-0.000858052
-0.002613287
-0.004216771
-0.005442829
-0.005958786
-0.005412534
-0.003745672
-0.00146067
0.00065224
0.002087379
0.002817179
0.003012771
0.002915724
0.002752785
0.002790308
0.003239675
0.003992224
0.004520705
0.004028194
0.001958426
-0.001588767
-0.005741148
-0.009295675
-0.011227233
-0.011132703
-0.009269982
-0.006179704
-0.002184695
0.002416785
0.007016875
0.010605607
0.012039249
0.010542394
0.006084529
-0.000498558
-0.007719592
-0.013796305
-0.01722745
-0.017407786
-0.014902996
-0.011030084
-0.00722906
-0.004518777
-0.003154348
-0.002697113
-0.002204978
-0.000724127
0.00224871
0.006181251
0.0095844
0.010792366
0.00894581
0.004510318
-0.000938833
-0.005367151
-0.007232334
-0.006117559
-0.00277543
0.001621683
0.006185964
0.010348036
0.01333276
0.01416282
0.012448105
0.008772605
0.004233912
-6.90446E-05
-0.00336455
-0.005366659
-0.006369614
-0.006949003
-0.007520951
-0.008197707
-0.00889218
-0.009107684
-0.007854273
-0.004094198
0.002261985
0.009891385
0.016581423
0.020068612
0.018863429
0.012910365
0.003746156
-0.006006808
-0.013586588
-0.017016127
-0.015565409
-0.009809649
-0.001318767
0.007720562
0.015035914
0.018943244
0.018999823
0.016242381
0.012608953
0.009992611
0.009449088
0.010905104
0.013326551
0.015086712
0.014524773
0.010736916
0.004172828
-0.003426116
-0.009951931
-0.01386847
-0.014885449
-0.013883888
-0.0122811
-0.011178156
-0.010771772
-0.010401786
-0.009012679
-0.005826476
-0.000786812
0.005415535
0.011616489
0.016568421
0.019134449
0.01843682
0.01432496
0.007674588
0.000332366
-0.005640397
-0.008808559
-0.008887889
-0.006616483
-0.00337226
-0.000713686
0.000216254
-0.000692118
-0.002622446
-0.004674551
-0.006511955
-0.008342507
-0.010451083
-0.012693478
-0.014297445
-0.014076695
-0.011301534
-0.006527102
-0.001438942
0.002163548
0.003297005
0.002306363
0.000603798
-0.000132747
0.001138115
0.004404127
0.008546017
0.011780769
0.012349343
0.00942104
0.003711314
-0.002798281
-0.00792846
-0.010305586
-0.00982801
-0.007476526
-0.004795148
-0.003182029
-0.003421085
-0.00534697
-0.008047725
-0.010138956
-0.010201583
-0.007285055
-0.001421222
0.006182271
0.013447414
0.018079406
0.01840004
0.01392269
0.005660536
-0.003968777
-0.011994605
-0.016281074
-0.016367255
-0.013293248
-0.00874128
-0.004316495
-0.001088007
0.000541331
0.001038337
0.001491772
0.002795124
0.004842997
0.006594218
0.006922505
0.005418581
0.002448847
-0.001258075
-0.004976826
-0.008075829
-0.010112569
-0.011022972
-0.011012801
-0.010300502
-0.009047892
-0.007378567
-0.005288939
-0.002729015
0.000196612
0.003102969
0.005490103
0.007141817
0.008417657
0.010107965
0.012874239
0.01644702
0.019326612
0.019324737
0.014880466
0.006259993
-0.004482919
-0.014357445
-0.020561502
-0.021471853
-0.017407686
-0.010664495
-0.00443362
-0.001339326
-0.002350952
-0.006606696
-0.011989794
-0.016019864
-0.01662034
-0.01269406
-0.004665287
0.005406437
0.014544847
0.02005561
0.020599937
0.016497818
0.009442238
0.001838209
-0.004036116
-0.006724614
-0.005939948
-0.002589256
0.001468434
0.004065986
0.003558593
-0.000278456
-0.005831826
-0.010145755
-0.010465317
-0.005702448
0.002984452
0.012624203
0.019417336
0.02007648
0.013170671
7.83631E-05
-0.01537742
-0.028397947
-0.03499977
-0.033359297
-0.024379224
-0.011312983
0.001570245
0.010603953
0.013964548
0.012093583
0.007336174
0.002753052
0.00085602
0.002872849
0.008472628
0.015889684
0.022553761
0.026108877
0.025315538
0.020699817
0.014205209
0.008064047
0.003785445
0.001764494
0.001426036
0.001656367
0.001282421
-0.00031539
-0.003070315
-0.006285475
-0.008680265
-0.008789195
-0.00580185
1.22562E-05
0.007499701
0.015114382
0.021309874
0.024917394
0.025399841
0.022931825
0.018250854
0.012359347
0.006051019
-0.000244624
-0.00638134
-0.012101288
-0.016934598
-0.020314998
-0.021867524
-0.021490099
-0.019219495
-0.015028575
-0.008921405
-0.001429626
0.00609138
0.011501294
0.012742554
0.008938907
0.001200631
-0.007813164
-0.015083445
-0.018501261
-0.01756634
-0.01345132
-0.008208626
-0.003584929
-0.0004332
0.001211769
0.001558362
0.000853612
-0.000550696
-0.001983855
-0.002582191
-0.00164695
0.000937169
0.004510753
0.007926054
0.010021087
0.009926932
0.007377179
0.0030056
-0.001874817
-0.005824221
-0.0079412
-0.008166661
-0.007063503
-0.005433522
-0.004111005
-0.003651575
-0.004123156
-0.005152714
-0.006252714
-0.006786763
-0.006037049
-0.003358775
0.001323908
0.007278042
0.013037227
0.016922771
0.017829268
0.015510703
0.010433465
0.003661049
-0.003083158
-0.007898484
-0.009486178
-0.00760954
-0.003081659
0.002808938
0.00877806
0.013783624
0.017001513
0.017959449
0.016802227
0.014198571
0.010942729
0.007630469
0.004573002
0.001618362
-0.001959237
-0.006907098
-0.013211199
-0.019729464
-0.024454861
-0.025253177
-0.020809173
-0.011282472
0.001673715
0.015340218
0.02650873
0.032469448
0.031897394
0.025476282
0.015730492
0.005958687
-0.0011835
-0.004765648
-0.005469434
-0.004926126
-0.004933996
-0.006839862
-0.011023023
-0.016703684
-0.022148446
-0.025411621
-0.025192264
-0.021275459
-0.014363977
-0.005799442
0.002674845
0.009224425
0.012486584
0.012247636
0.009617806
0.00661312
0.005172361
0.006272148
0.009499941
0.013338488
0.015936523
0.016053481
0.013640599
0.009608975
0.00521288
0.001563662
-0.000516276
-0.000629808
0.000895151
0.002970485
0.004250232
0.003851286
0.001801055
-0.000978869
-0.003273294
-0.004175615
-0.003482587
-0.001787355
-0.000178678
0.000308802
-0.000771501
-0.003047084
-0.005543845
-0.007048571
-0.006564945
-0.003840583
0.000333103
0.004430993
0.006884182
0.006820162
0.004372273
0.000714222
-0.002260329
-0.002944256
-0.000785952
0.003525623
0.008379223
0.011937551
0.012755192
0.010320738
0.005254259
-0.001010766
-0.006900935
-0.011220484
-0.013201127
-0.012530101
-0.009700665
-0.005949744
-0.002781798
-0.001261229
-0.001534758
-0.002855563
-0.004084727
-0.004348513
-0.003306804
-0.001082394
0.001636561
0.003422577
0.002699895
-0.000964151
-0.00598861
-0.009457385
-0.00879444
-0.003099862
0.006346815
0.016576446
0.023910426
0.02559506
0.020943477
0.01148358
6.20427E-05
-0.010366122
-0.01773634
-0.021169251
-0.021078897
-0.01896786
-0.016801529
-0.016027408
-0.016963935
-0.018812259
-0.020140397
-0.019451385
-0.015691847
-0.008710618
0.000608607
0.01068306
0.019726831
0.026344125
0.029790903
0.029921192
0.027022438
0.021770432
0.015086605
0.007970913
0.001362935
-0.003955554
-0.007532296
-0.009152481
-0.008714836
-0.00635468
-0.002721254
0.000981115
0.003589373
0.004557693
0.004265751
0.003570797
0.00323464
0.003387141
0.003659706
0.003548153
0.002615321
0.000501608
-0.002865837
-0.006918334
-0.010537414
-0.012523677
-0.01214427
-0.009343042
-0.004885659
-6.68004E-05
0.003713347
0.005434165
0.005042393
0.003681605
0.003082145
0.004400541
0.007307486
0.010122096
0.010840655
0.007992428
0.001205985
-0.008394211
-0.018049434
-0.024230367
-0.024460431
-0.01865018
-0.008985752
0.001156253
0.008529682
0.011181888
0.009048316
0.00360393
-0.002838431
-0.007830184
-0.009417822
-0.006917206
-0.001386263
0.004755755
0.008914079
0.009453801
0.006344519
0.000960296
-0.004719347
-0.00895609
-0.010689113
-0.009781117
-0.006996537
-0.003558595
-0.00066332
0.000947497
0.001297622
0.001138322
0.001335518
0.002077791
0.002873432
0.003166231
0.002868188
0.002263912
0.001850944
0.002149417
0.003350906
0.005206079
0.007141384
0.008595044
0.009195522
0.008734914
0.007141976
0.004357985
0.000371541
-0.004686427
-0.010164644
-0.014686958
-0.016687569
-0.015105924
-0.01003329
-0.003020425
0.0032757
0.006115576
0.004040564
-0.002278952
-0.010241671
-0.016336264
-0.017590639
-0.012966623
-0.003864347
0.006462758
0.014309909
0.01704535
0.013868355
0.0058391
-0.004561552
-0.014226248
-0.020480995
-0.02202667
-0.019269228
-0.014099546
-0.009236313
-0.00695618
-0.008021977
-0.01117938
-0.013794384
-0.013311561
-0.008591033
-0.000454507
0.008609124
0.015667488
0.018694284
0.017240357
0.012206263
0.005267267
-0.001558517
-0.006368277
-0.007993869
-0.006582336
-0.003433712
-0.000391073
0.00107356
0.000348897
-0.002213222
-0.005646885
-0.008751938
-0.010479234
-0.010143507
-0.007788703
-0.004302799
-0.001079395
0.000668509
0.000447867
-0.001282372
-0.00333501
-0.004355307
-0.003506246
-0.001051825
0.001749403
0.003440889
0.003186418
0.000869566
-0.002987716
-0.007401048
-0.011077727
-0.012809414
-0.011881828
-0.008248348
-0.002554575
0.004054047
0.010372119
0.015433942
0.018728056
0.019973011
0.018996232
0.015739161
0.010459695
0.003878749
-0.003141127
-0.010059514
-0.016689278
-0.022823856
-0.027992308
-0.031323143
-0.031735845
-0.028385689
-0.021309073
-0.011502261
-0.000633613
0.009147292
0.015586551
0.01722895
0.014254613
0.008448805
0.002103488
-0.003195571
-0.006952648
-0.009575306
-0.01184848
-0.014338923
-0.016682379
-0.017654768
-0.016042398
-0.011612099
-0.005482714
0.000381012
0.003963427
0.004087344
0.000960399
-0.00387152
-0.008370174
-0.011051873
-0.011411902
-0.009607473
-0.00613495
-0.001606105
0.003347645
0.008107249
0.012148024
0.015283535
0.017636037
0.019189473
0.019599443
0.018437027
0.015477355
0.010891503
0.005093187
-0.001393231
-0.007889766
-0.013620046
-0.017886603
-0.020471256
-0.021811972
-0.022629719
-0.02316184
-0.022895752
-0.021050266
-0.017044228
-0.010671665
-0.002129932
0.007828472
0.017967801
0.026621619
0.032192117
0.033714453
0.031405468
0.026648862
0.021409541
0.01729008
0.014708318
0.012811606
0.009882019
0.004465252
-0.003568553
-0.012632879
-0.020070809
-0.023412937
-0.02159566
-0.015392084
-0.006998142
0.000840018
0.005793179
0.006741694
0.004237064
0.000177821
-0.003095417
-0.003671003
-0.000862173
0.004473874
0.010125896
0.013434622
0.012306518
0.006283171
-0.00309938
-0.012756689
-0.019227208
-0.019966269
-0.014484251
-0.004799322
0.00533353
0.012195445
0.013821303
0.010681029
0.005214106
0.000501608
-0.001298592
0.00025886
0.004279832
0.009195899
0.013311454
0.015125841
0.013815315
0.009517123
0.003237431
-0.003796203
-0.010685953
-0.017021528
-0.022568689
-0.027008355
-0.029734376
-0.029909573
-0.026872288
-0.020717425
-0.012472347
-0.00366014
0.004248194
0.010233213
0.013920382
0.015506684
0.015701525
0.015195739
0.014310813
0.012910681
0.010773255
0.007986267
0.005046457
0.00260965
0.001134848
0.000634469
0.000775837
0.00126321
0.002127956
0.00364039
0.005884873
0.008769659
0.012124206
0.015737453
0.019196326
0.022003602
0.023843359
0.024467388
0.023564797
0.02078712
0.015961997
0.009266123
0.001275032
-0.006942054
-0.01397055
-0.018572513
-0.020291779
-0.019616148
-0.017606063
-0.015281127
-0.013132404
-0.011028057
-0.008418673
-0.004891016
-0.000532979
0.003893896
0.007015971
0.007457739
0.004765388
-0.00026437
-0.005974363
-0.010341338
-0.011600799
-0.009080809
-0.003790851
0.001880065
0.005411896
0.005229364
0.001222898
-0.005147096
-0.011192603
-0.013915947
-0.011449377
-0.004160307
0.005312277
0.013428997
0.017373797
0.016173432
0.01079526
0.003636639
-0.002519188
-0.005496469
-0.004316283
0.000447015
0.006492523
0.010483143
0.009818862
0.004015356
-0.005046239
-0.014065601
-0.019542907
-0.019314985
-0.013652847
-0.005080873
0.002750219
0.006546798
0.004535321
-0.002997195
-0.013770992
-0.024340151
-0.031346807
-0.03293129
-0.029402242
-0.022945908
-0.016517248
-0.012583101
-0.012240843
-0.014939243
-0.019002338
-0.022342859
-0.023287252
-0.020956319
-0.015455993
-0.007498089
0.001862998
0.011560293
0.020731033
0.028905456
0.035985606
0.041847671
0.046124291
0.048393343
0.048306092
0.045516318
0.039727316
0.030816721
0.019162333
0.005741467
-0.008113778
-0.021241149
-0.032849073
-0.042472286
-0.049805356
-0.054600877
-0.056839043
-0.05700787
-0.05598543
-0.054400358
-0.0521047
-0.048148872
-0.041257888
-0.030398285
-0.01513322
0.004252644
0.026674992
0.050131339
0.071950318
0.089362604
0.10018495
0.1034159
0.099293547
0.088914146
0.073736493
0.055120523
0.034255038
0.01244473
-0.008612118
-0.027097962
-0.041833528
-0.052478001
-0.058961475
-0.061172396
-0.059134264
-0.053297623
-0.044458223
-0.033778208
-0.02262629
-0.012278202
-0.003592694
0.003418619
0.0095631
0.016124992
0.024189255
0.034044939
0.04504516
0.055799419
0.064693633
0.070438633
0.072273466
0.070074321
0.064359188
0.056182517
0.046838293
0.037344939
0.028123615
0.019093975
0.010016909
0.000670812
-0.008932861
-0.018570793
-0.027672748
-0.035455452
-0.041016369
-0.043491826
-0.042483572
-0.038533795
-0.033344361
-0.029124321
-0.027434067
-0.02860435
-0.031783057
-0.035191026
-0.036458998
-0.0332607
-0.024307552
-0.010089068
0.007195339
0.024435961
0.038811014
0.048789919
0.054423582
0.056921681
0.057878869
0.058375181
0.058439414
0.057326406
0.054170769
0.048355914
0.039511105
0.027448782
0.01234018
-0.005139659
-0.023710078
-0.04161509
-0.05705353
-0.068690894
-0.075985155
-0.079397511
-0.080065165
-0.079080785
-0.076611644
-0.071728337
-0.06299642
-0.049552217
-0.031751584
-0.011177184
0.010116259
0.030339194
0.048113759
0.062211057
0.071598853
0.075787903
0.074990391
0.069861821
0.061102553
0.04922137
0.034870618
0.0191617
0.003788081
-0.009335061
-0.018442479
-0.022447714
-0.02137432
-0.016386636
-0.009539924
-0.00316549
0.001014671
0.002396013
0.001437914
-0.001235007
-0.005386051
-0.010847512
-0.017132288
-0.023420275
-0.028842499
-0.032540854
-0.033760433
-0.031999573
-0.027329519
-0.020448919
-0.012423463
-0.004499926
0.002121597
0.006561263
0.008596345
0.008755484
0.008018564
0.00729235
0.007018982
0.007357867
0.008461078
0.010434708
0.013242197
0.016783876
0.020826096
0.024924466
0.028384408
0.03050995
0.030952786
0.029913111
0.027987547
0.025886466
0.024219657
0.023263914
0.022830124
0.022259409
0.020767745
0.01788232
0.013681819
0.00859773
0.003290216
-0.001327002
-0.004193267
-0.004219496
-0.000823841
0.005679061
0.013985429
0.021955213
0.027118363
0.027339379
0.021769468
0.011437866
-0.000912009
-0.011945845
-0.019012881
-0.021073334
-0.019070531
-0.015675624
-0.01433994
-0.01768057
-0.026085484
-0.037328988
-0.047373785
-0.052102983
-0.049156908
-0.038602041
-0.022493001
-0.003905936
0.014279187
0.030090771
0.042740402
0.052420676
0.059692349
0.064866957
0.067632322
0.067145218
0.062305699
0.052264916
0.036974106
0.017422896
-0.004670735
-0.027263836
-0.04814265
-0.065308708
-0.077268634
-0.083173203
-0.082805255
-0.076766121
-0.066373339
-0.053137043
-0.038427603
-0.02341316
-0.009096187
0.004014211
0.016037403
0.027358575
0.038105017
0.047652112
0.054645172
0.057409894
0.054499094
0.045286013
0.030518544
0.012347122
-0.006020104
-0.021297587
-0.03133077
-0.035816792
-0.036055098
-0.034303555
-0.033006732
-0.034234825
-0.038951873
-0.046747262
-0.055975756
-0.064233305
-0.068966088
-0.06831283
-0.06208297
-0.051985231
-0.040701152
-0.030807891
-0.024035046
-0.020970032
-0.021037799
-0.022767235
-0.024461289
-0.024829347
-0.023210071
-0.019567062
-0.014204787
-0.007694015
-0.000715088
0.006133016
0.012602998
0.01901865
0.026003786
0.034011736
0.042733535
0.050925246
0.05669139
0.058159501
0.054217697
0.045095666
0.032304666
0.018217164
0.005491309
-0.003819352
-0.009000058
-0.010850948
-0.011152362
-0.011708356
-0.013420984
-0.015937817
-0.017819647
-0.017279281
-0.013106022
-0.005404625
0.004382598
0.013803315
0.019909577
0.020191242
0.013389225
2.71902E-05
-0.017659104
-0.036356168
-0.052818383
-0.06479067
-0.071386818
-0.07268257
-0.068905956
-0.059977004
-0.045625505
-0.025850067
-0.001285049
0.026831232
0.056986073
0.087408716
0.115825342
0.139456297
0.155555648
0.161962949
0.157307618
0.141186534
0.114571445
0.08013083
0.041738671
0.003498319
-0.03127497
-0.060248392
-0.081986861
-0.095844296
-0.101977587
-0.100957449
-0.09333265
-0.079810189
-0.06164503
-0.040428935
-0.017624932
0.005342598
0.026899772
0.04539873
0.059545326
0.068837627
0.073439803
0.073899714
0.070792252
0.064793635
0.056550428
0.046342101
0.033945764
0.0190729
0.00213803
-0.01548521
-0.031508766
-0.043173429
-0.048151961
-0.045632344
-0.03661812
-0.023340283
-0.008470952
0.005534384
0.016908926
0.024951456
0.030016116
0.033316547
0.036420101
0.04056226
0.046088547
0.0524177
0.058462512
0.063137756
0.0658406
0.066606426
0.065757794
0.063496611
0.059781287
0.054371426
0.046922791
0.0368652
0.023489034
0.006458189
-0.013648803
-0.035188686
-0.055690234
-0.07238578
-0.082804793
-0.085519039
-0.080645423
-0.069696164
-0.05496574
-0.038664268
-0.022257614
-0.006288391
0.009332526
0.024905749
0.040638593
0.05613388
0.070357769
0.081987263
0.089734638
0.092580292
0.090025237
0.082338184
0.070782555
0.057130822
0.04311526
0.029965782
0.018302562
0.007874072
-0.002415244
-0.013941166
-0.027539638
-0.042955976
-0.05881178
-0.073126512
-0.084317884
-0.091840981
-0.096153308
-0.098258247
-0.099120211
-0.099421736
-0.099343587
-0.098255738
-0.094658871
-0.086766005
-0.073326621
-0.054319842
-0.031346958
-0.007254642
0.014788301
0.032339496
0.044235993
0.050505626
0.051974654
0.049676382
0.044635121
0.03772477
0.029643012
0.020807527
0.011423914
0.00198142
-0.006409946
-0.012181439
-0.013952197
-0.010940658
-0.002899416
0.009502002
0.024209244
0.037799836
0.046797563
0.049176713
0.045135874
0.03645464
0.025373586
0.013750723
0.002888068
-0.006559359
-0.014908336
-0.023517137
-0.033910881
-0.046527911
-0.059997319
-0.071607752
-0.078527312
-0.078778833
-0.071703923
-0.057924095
-0.038981491
-0.016937206
0.006074811
0.027922808
0.046757873
0.061137534
0.07031106
0.074365059
0.074074189
0.070581541
0.06511478
0.058669418
0.051825699
0.044763959
0.037675238
0.031272531
0.026680515
0.025018461
0.026909168
0.031955834
0.038331065
0.042891056
0.04224925
0.034160093
0.018298083
-0.003720612
-0.029000392
-0.05412842
-0.076209579
-0.093378794
-0.105023972
-0.111534528
-0.114049165
-0.113952599
-0.112149346
-0.108312832
-0.101019639
-0.088609437
-0.070309226
-0.046728316
-0.019620177
0.008781037
0.03623732
0.06096785
0.082202091
0.100328173
0.116200512
0.130211201
0.141522474
0.148071521
0.147301845
0.137180986
0.117143102
0.088528265
0.054399347
0.018962419
-0.013514999
-0.039833487
-0.058881855
-0.071737891
-0.08067873
-0.087802562
-0.093865523
-0.098083428
-0.09867497
-0.093710734
-0.082278334
-0.065127484
-0.044544952
-0.023369222
-0.003962003
0.012267686
0.024722527
0.033413545
0.038695044
0.040998779
0.040445779
0.036718891
0.029501014
0.018868908
0.005821565
-0.007633178
-0.018810412
-0.025291527
-0.026202731
-0.022505014
-0.016293996
-0.009547431
-0.00371764
0.000388442
0.002795759
0.004393305
0.006380587
0.009421996
0.013231532
0.016988289
0.019900161
0.02150975
0.021542297
0.019816395
0.016190891
0.010624407
0.002931629
-0.00716718
-0.019760395
-0.034552862
-0.050677428
-0.066751678
-0.081099167
-0.092291609
-0.099810852
-0.104039943
-0.105658578
-0.104972296
-0.101841871
-0.09611935
-0.087942516
-0.077766464
-0.066061599
-0.053015375
-0.038389968
-0.021784185
-0.002835964
0.018726887
0.042899281
0.069097442
0.095995053
0.121606975
0.143452773
0.159025088
0.166264377
0.164094887
0.152676667
0.133185191
0.107269979
0.076276779
0.041256238
0.00324723
-0.03632576
-0.075361703
-0.111126977
-0.140900326
-0.162844026
-0.17619343
-0.180954747
-0.177844985
-0.168244309
-0.153779062
-0.135610319
-0.114151048
-0.089261381
-0.06055945
-0.028112699
0.007081538
0.042870899
0.076428248
0.104774325
0.125328865
0.136213892
0.136447006
0.125984422
0.105781613
0.077607468
0.04380876
0.007206629
-0.029078562
-0.061996093
-0.08921273
-0.109364152
-0.121765253
-0.125907892
-0.121416518
-0.108202005
-0.086700875
-0.05815594
-0.024740812
0.010653781
0.044826438
0.074627729
0.097481782
0.11175947
0.11717747
0.114486673
0.104664982
0.088276261
0.065802369
0.038238712
0.007251618
-0.024884671
-0.055321767
-0.080759241
-0.09806458
-0.105138523
-0.101546797
-0.088764151
-0.069705079
-0.04771235
-0.025636063
-0.005246926
0.012712363
0.028345913
0.042231454
0.05474079
0.065418452
0.072888555
0.075562496
0.072363021
0.063153101
0.048811877
0.03091254
0.011542252
-0.006873416
-0.021777487
-0.031214207
-0.034549161
-0.032567715
-0.02708666
-0.020341489
-0.014496016
-0.011233912
-0.011250935
-0.013956509
-0.017651976
-0.02052156
-0.021998078
-0.023175748
-0.025962148
-0.031586658
-0.039868779
-0.049209364
-0.057349103
-0.062202811
-0.062486351
-0.057845475
-0.048781847
-0.036338032
-0.021765301
-0.006301756
0.008902232
0.022848205
0.035062494
0.045647605
0.054806463
0.062333254
0.067329669
0.068709626
0.065821688
0.058991359
0.049631403
0.039924798
0.031937352
0.026738981
0.024168567
0.023237073
0.02264789
0.021123892
0.017505826
0.011143003
0.002389994
-0.007090728
-0.014616393
-0.017640032
-0.014836665
-0.00675474
0.004450596
0.015900662
0.024928693
0.029757399
0.029900691
0.026233807
0.020708913
0.015618131
0.01269304
0.012370963
0.013558376
0.014305949
0.013012927
0.00953837
0.005431541
0.003226508
0.005422226
0.013365728
0.026540523
0.042704428
0.05880758
0.071920818
0.079868069
0.081565497
0.07721335
0.068049303
0.055782774
0.041990107
0.027615913
0.012726137
-0.003054827
-0.019898644
-0.037374198
-0.054524999
-0.070222568
-0.083393829
-0.093158139
-0.098641599
-0.099083685
-0.09435095
-0.085416214
-0.074086261
-0.062261817
-0.051231408
-0.041561201
-0.033159501
-0.02561698
-0.018651973
-0.012353229
-0.0072116
-0.003571056
-0.001364742
-0.000187396
0.000708499
0.002395699
0.006240934
0.01376381
0.026178825
0.043667383
0.064633067
0.08566566
0.102426771
0.110743197
0.107718271
0.092332874
0.065652747
0.030324798
-0.010236958
-0.052660737
-0.094051424
-0.132116522
-0.165023178
-0.191203986
-0.209453549
-0.219103572
-0.219884165
-0.211495412
-0.193427029
-0.165395853
-0.127955255
-0.082646736
-0.031791966
0.021656448
0.074171494
0.121798842
0.16077146
0.188133049
0.201950981
0.201299328
0.186101386
0.157203592
0.11649088
0.067141799
0.013808466
-0.037845426
-0.082204629
-0.114884877
-0.133431322
-0.137518622
-0.128903297
-0.111092608
-0.088535805
-0.065570582
-0.045267733
-0.02886793
-0.015911529
-0.005042985
0.005185044
0.015617178
0.026127356
0.035833864
0.043939724
0.050407252
0.055863046
0.060894041
0.065438735
0.068831934
0.070186144
0.068743088
0.064011859
0.055935236
0.044951882
0.032118279
0.019253414
0.008629499
0.002168777
0.000481414
0.002652562
0.006769184
0.010938477
0.013968692
0.015271826
0.014556631
0.011938783
0.008080744
0.003974228
0.000172448
-0.003437488
-0.007166844
-0.01087757
-0.013861117
-0.01536183
-0.015166131
-0.013863418
-0.012461623
-0.012001386
-0.013180069
-0.016179666
-0.020191745
-0.02329208
-0.023048414
-0.017720229
-0.007288203
0.00652069
0.021017471
0.033524079
0.042177687
0.046154339
0.045518107
0.041253907
0.035176337
0.029269734
0.024933963
0.022765752
0.022735717
0.024216563
0.026034208
0.026956757
0.026315433
0.024069234
0.020686688
0.017048654
0.014217128
0.012989355
0.013489092
0.015201615
0.017370571
0.019135017
0.019710552
0.018469774
0.015289517
0.010675404
0.005374099
7.77726E-05
-0.004890266
-0.009568396
-0.014058053
-0.018245866
-0.02173455
-0.024000762
-0.024373581
-0.022079048
-0.016583807
-0.008095816
0.002199707
0.01257927
0.021483867
0.028064705
0.032287313
0.034991384
0.037517099
0.041169953
0.046686223
0.053788154
0.061373924
0.067791018
0.071135925
0.069540572
0.062011427
0.049235306
0.033233695
0.016354226
0.000409785
-0.013573817
-0.025419402
-0.035617394
-0.044800388
-0.053096743
-0.059985633
-0.064603061
-0.066246848
-0.064553164
-0.059543901
-0.051428784
-0.040635715
-0.027949147
-0.014705193
-0.002340705
0.008192858
0.016747704
0.023716194
0.029413929
0.033528305
0.035231031
0.033752963
0.028830796
0.020597814
0.009337876
-0.004537494
-0.019988783
-0.034898423
-0.046342179
-0.051443348
-0.048247514
-0.036429765
-0.017446809
0.00568173
0.02906244
0.049063499
0.063395621
0.071361659
0.073378381
0.070089141
0.061870454
0.048913683
0.031608886
0.010928505
-0.011406802
-0.032955409
-0.050949114
-0.062822588
-0.066659261
-0.061704226
-0.048607315
-0.029354095
-0.006969273
0.015096307
0.033896035
0.047605945
0.055712703
0.058980209
0.058997066
0.057190225
0.053899588
0.048393963
0.0394186
0.025989974
0.008097916
-0.013056728
-0.03538037
-0.056504662
-0.074379698
-0.087469382
-0.094821827
-0.096236303
-0.0922877
-0.084071577
-0.072776844
-0.05929121
-0.043927117
-0.026376993
-0.00605535
0.01733013
0.04337183
0.070697773
0.096842994
0.118403434
0.13186958
0.134780592
0.126461909
0.108067059
0.082005822
0.051378538
0.019354121
-0.011421006
-0.039076038
-0.062378869
-0.080776018
-0.0941471
-0.102472633
-0.105379739
-0.102253222
-0.09264018
-0.077062352
-0.057139119
-0.03519665
-0.013556452
0.005855267
0.021862553
0.034069136
0.042971275
0.049808732
0.056200515
0.063221893
0.070588205
0.076374798
0.077956551
0.073263804
0.061638003
0.043865901
0.022117685
-0.000228492
-0.019135174
-0.031082466
-0.034266849
-0.029172751
-0.018249186
-0.004855304
0.007842338
0.017980272
0.025353699
0.031203774
0.03736415
0.045146801
0.054331619
0.062877044
0.067597894
0.065382585
0.054242498
0.034182344
0.007407531
-0.022104864
-0.049896332
-0.072316425
-0.087235157
-0.094139302
-0.093819255
-0.088216155
-0.080020374
-0.07153474
-0.06351919
-0.054836574
-0.043184333
-0.026175062
-0.002272776
0.028272657
0.06301051
0.097814041
0.128153765
0.150256492
0.161834542
0.16221555
0.151885123
0.131854191
0.103643859
0.069339417
0.031533067
-0.007060466
-0.043668163
-0.075471078
-0.099999484
-0.115833442
-0.122803001
-0.121413413
-0.112342021
-0.096366801
-0.074787948
-0.049613191
-0.023355402
0.001432614
0.022517831
0.038288732
0.04798094
0.051797432
0.050896607
0.047109607
0.042222873
0.037232242
0.032096604
0.025872313
0.017070274
0.004511907
-0.011751615
-0.029905692
-0.046715627
-0.058586639
-0.062930436
-0.059094832
-0.048773024
-0.03535976
-0.02273127
-0.013836304
-0.009680225
-0.009339569
-0.010590837
-0.010952416
-0.008735498
-0.003823768
0.002457474
0.007843513
0.010028682
0.007693142
0.001040622
-0.0082815
-0.017985811
-0.026060087
-0.031309796
-0.03353437
-0.033522116
-0.032897822
-0.033423255
-0.036023916
-0.040187593
-0.044246568
-0.046358407
-0.045547562
-0.042068826
-0.037177431
-0.032415146
-0.028637828
-0.025689445
-0.022802191
-0.019152538
-0.01407599
-0.007084906
0.001851117
0.012217193
0.023045964
0.033376656
0.042727035
0.051201909
0.059246365
0.067105935
0.074396449
0.080017209
0.08226501
0.079567839
0.071142154
0.057449473
0.03979936
0.019677003
-0.001638334
-0.022863957
-0.042454139
-0.058538236
-0.069136997
-0.073009536
-0.070423866
-0.063128589
-0.053502969
-0.043584336
-0.034532106
-0.026480635
-0.01874546
-0.010406434
-0.000894716
0.009596138
0.020168139
0.029688529
0.03707968
0.04161372
0.043329884
0.043374047
0.043709402
0.045964966
0.050721947
0.057189414
0.063477562
0.067255619
0.066717337
0.061244414
0.051436952
0.038610618
0.024103985
0.008811455
-0.006822638
-0.022574598
-0.0380685
-0.052761621
-0.066018693
-0.077449655
-0.086840985
-0.093733467
-0.097395264
-0.097033735
-0.092094649
-0.082362451
-0.067961486
-0.049231924
-0.026846131
-0.001921023
0.023813108
0.048091812
0.068544495
0.083345531
0.091619951
0.09346341
0.089720792
0.081580527
0.069997715
0.055274306
0.037309293
0.01638707
-0.006175145
-0.028151391
-0.046956746
-0.060293843
-0.066677867
-0.065886784
-0.05905164
-0.048256869
-0.036325377
-0.026376508
-0.020922921
-0.020889311
-0.025305912
-0.031684313
-0.036712469
-0.037338534
-0.031640425
-0.019437485
-0.002475583
0.01606288
0.032772505
0.045347842
0.053289901
0.057599337
0.05946265
0.059358648
0.056973335
0.051666837
0.042558941
0.02880963
0.010049722
-0.012928301
-0.037862719
-0.061319015
-0.079623882
-0.090098672
-0.091995814
-0.086895293
-0.078156046
-0.069500999
-0.063173618
-0.058931367
-0.054665081
-0.047941912
-0.037416274
-0.023399698
-0.007681037
0.007387206
0.019869405
0.02866845
0.033686814
0.035735229
0.035879386
0.034711304
0.032289329
0.028426593
0.022926542
0.015769049
0.007381909
-0.001199968
-0.008678367
-0.013902597
-0.016037673
-0.014708953
-0.010551066
-0.005263309
-0.001013194
0.000448594
-0.001637454
-0.007168082
-0.015625032
-0.026202224
-0.037665893
-0.048415711
-0.057124291
-0.063306133
-0.067191516
-0.068991177
-0.068440316
-0.065061034
-0.058634776
-0.049245528
-0.037328527
-0.02363493
-0.00917144
0.005146881
0.018682836
0.030814162
0.040772303
0.047825961
0.051690847
0.052851873
0.052246742
0.050573833
0.047813126
0.043615779
0.037827418
0.030605094
0.02232939
0.013501061
0.004680226
-0.003757938
-0.011527375
-0.018508291
-0.02451687
-0.029374328
-0.032837702
-0.034741804
-0.034989749
-0.033427214
-0.029968181
-0.024496386
-0.017012204
-0.008029559
0.001177583
0.008922715
0.014118416
0.016918953
0.018252877
0.018718416
0.018067308
0.015556957
0.01054658
0.002692901
-0.008034698
-0.020986065
-0.034385729
-0.045202133
-0.049899752
-0.045736024
-0.031975957
-0.010236257
0.016174081
0.043542303
0.068773257
0.089982974
0.106337005
0.117485385
0.122932445
0.121874837
0.113594053
0.098009535
0.075815433
0.048436342
0.017912802
-0.013133973
-0.041699029
-0.065052008
-0.081422419
-0.090492627
-0.093097883
-0.090654807
-0.084622464
-0.07641089
-0.067080421
-0.056971442
-0.045849392
-0.033478052
-0.020036207
-0.006064059
0.007577499
0.01999637
0.030460291
0.038438744
0.043336661
0.044460049
0.041294827
0.034001685
0.023464853
0.010929392
-0.002418303
-0.015485456
-0.027321786
-0.037244811
-0.044987317
-0.050668139
-0.054475265
-0.056367051
-0.055993478
-0.053060249
-0.047483057
-0.039384
-0.028723466
-0.015362176
0.000674552
0.018984025
0.03874143
0.058879152
0.078343332
0.096286673
0.111881848
0.123962696
0.130835161
0.130700328
0.122308264
0.105334749
0.080292903
0.048285938
0.011049874
-0.028743973
-0.067432521
-0.101033661
-0.126109449
-0.140547616
-0.144037486
-0.137947127
-0.124602385
-0.10642294
-0.085240092
-0.061977037
-0.036858165
-0.010032605
0.017821068
0.045388634
0.070984176
0.092750645
0.108778432
0.11757603
0.118495965
0.112030909
0.099761383
0.084039515
0.06719827
0.050965692
0.035991128
0.021890837
0.007850442
-0.006589861
-0.02114402
-0.034786919
-0.046038722
-0.05342607
-0.056094443
-0.054386045
-0.04993514
-0.045171311
-0.042006364
-0.040709171
-0.039813223
-0.036879357
-0.02971683
-0.017488895
-0.00127248
0.016219562
0.03149212
0.041346413
0.044025705
0.039887885
0.031312648
0.021593196
0.013451322
0.008180852
0.005540748
0.004474154
0.003737507
0.002517233
0.000758948
-0.00081306
-0.001071332
0.000996777
0.005883081
0.013053853
0.020597233
0.025475775
0.024802927
0.017170849
0.00337652
-0.013830915
-0.03062201
-0.043423983
-0.050025754
-0.050105244
-0.045111511
-0.037545491
-0.030152206
-0.024794057
-0.021631947
-0.019095526
-0.014709551
-0.006287618
0.006899327
0.023375782
0.039744862
0.05195305
0.057021298
0.054324293
0.045728447
0.034474133
0.023845776
0.016278149
0.012880622
0.013263296
0.015579561
0.017397801
0.016868623
0.013491059
0.008223473
0.003080499
0.00037305
0.00164075
0.006986321
0.014890798
0.022506866
0.026633337
0.024979426
0.017112305
0.004499338
-0.010068417
-0.023289888
-0.032392806
-0.036162193
-0.035478531
-0.032613762
-0.029653233
-0.02718484
-0.024027809
-0.017923259
-0.006521686
0.011491721
0.035520284
0.062908104
0.089424809
0.110414855
0.121978404
0.122009237
0.110631805
0.089843774
0.062741151
0.032475933
0.001488247
-0.028519929
-0.055961223
-0.079059148
-0.09603272
-0.105726376
-0.107843626
-0.102858406
-0.091857441
-0.076456687
-0.058670833
-0.040555352
-0.02354442
-0.007973766
0.006759604
0.021651203
0.037435383
0.05416203
0.070801374
0.085123383
0.094036601
0.094701421
0.085716266
0.067849959
0.04385052
0.017827936
-0.005843698
-0.023837243
-0.034653111
-0.038586562
-0.037152547
-0.032371961
-0.02618664
-0.020020858
-0.014557577
-0.009980613
-0.006504132
-0.004529701
-0.004654316
-0.007572291
-0.013745999
-0.02314873
-0.034964502
-0.047698493
-0.059489107
-0.068539086
-0.073411418
-0.073441232
-0.068687034
-0.059631593
-0.04700819
-0.031718288
-0.01473219
0.003144934
0.021565315
0.040548328
0.060085784
0.079732705
0.098388233
0.114611555
0.126945425
0.134068129
0.134872441
0.128711956
0.115695978
0.096716551
0.073135267
0.046493786
0.018503186
-0.008827308
-0.033456296
-0.053838426
-0.069494996
-0.081105865
-0.090019778
-0.097429555
-0.103779315
-0.108478057
-0.110044286
-0.106913217
-0.098274491
-0.084369411
-0.06641483
-0.046358848
-0.026443269
-0.00867229
0.005561023
0.015657798
0.022088495
0.026318067
0.030335614
0.035751045
0.04305125
0.05148293
0.059610676
0.066076537
0.070228704
0.072135317
0.072288514
0.071077442
0.068624253
0.064599321
0.058058893
0.047631955
0.032229322
0.011873903
-0.011996433
-0.036765503
-0.059470746
-0.077769671
-0.090660928
-0.098660903
-0.103175563
-0.105533741
-0.106239616
-0.104793343
-0.099826265
-0.089480158
-0.072054435
-0.047261117
-0.016902063
0.015443843
0.045636639
0.070015169
0.086142088
0.093387695
0.093082107
0.087832673
0.080487136
0.073028172
0.065890215
0.058100874
0.048334636
0.0361075
0.02229208
0.009003749
-0.00104207
-0.005633278
-0.004106771
0.00228982
0.010970024
0.018801809
0.022893272
0.021231491
0.013447231
0.001027554
-0.013230702
-0.026586582
-0.037517
-0.046092987
-0.053306739
-0.060124704
-0.067064767
-0.074043263
-0.080399764
-0.084888406
-0.085845912
-0.08167292
-0.071797269
-0.057111858
-0.039562486
-0.021272607
-0.003853577
0.011887672
0.026061139
0.039612985
0.05374684
0.068916997
0.084076609
0.096898171
0.104490955
0.104532168
0.096331299
0.081232919
0.062180425
0.042738998
0.025833943
0.012888194
0.003610613
-0.003472695
-0.010308488
-0.01847638
-0.028341698
-0.038789668
-0.047629388
-0.052622264
-0.05237416
-0.047051653
-0.038727725
-0.030951923
-0.027373467
-0.030069885
-0.038614934
-0.050130092
-0.060126553
-0.063851191
-0.058163894
-0.042978428
-0.021150458
0.002853425
0.024554854
0.040765755
0.050427452
0.054988518
0.057612084
0.06139025
0.067523862
0.074621299
0.079696929
0.07949866
0.071691438
0.055530475
0.032417671
0.005542063
-0.02124517
-0.044513952
-0.061800123
-0.071973867
-0.075515493
-0.074246557
-0.070529786
-0.066278163
-0.062371101
-0.058520243
-0.053766902
-0.047131624
-0.038325035
-0.028083147
-0.017976257
-0.009890638
-0.00536415
-0.004918584
-0.007756051
-0.012162959
-0.016268183
-0.01858525
-0.018431679
-0.01593995
-0.011841471
-0.007036422
-0.0023213
0.001641701
0.004332715
0.005556472
0.005494916
0.004656775
0.003584984
0.002546916
0.001390176
-0.000239537
-0.002705197
-0.006226056
-0.010717644
-0.015773043
-0.02069414
-0.024489918
-0.025918527
-0.023583368
-0.016488873
-0.004527613
0.011063221
0.028063232
0.043965117
0.056768319
0.065473257
0.070107926
0.071273445
0.069256725
0.06354015
0.052990316
0.036469592
0.013756374
-0.013935323
-0.043976525
-0.073074135
-0.098167366
-0.116959816
-0.128040807
-0.130899736
-0.126097898
-0.114991211
-0.098921087
-0.078603194
-0.054296555
-0.026309062
0.004665025
0.037557931
0.070875313
0.102641347
0.130426234
0.15141178
0.162607374
0.161435482
0.146676738
0.119334898
0.082689196
0.041343576
7.05392E-05
-0.037142184
-0.067577993
-0.089877921
-0.103774165
-0.109650469
-0.108306915
-0.100993383
-0.089186923
-0.074297143
-0.057366608
-0.039072982
-0.019871092
-0.000228775
0.019369221
0.038450779
0.056587568
0.073612954
0.089691323
0.104911263
0.118674972
0.129432869
0.134939347
0.132791855
0.121314752
0.100554395
0.0726655
0.041376398
0.010578363
-0.016936532
-0.040056884
-0.058897084
-0.073958366
-0.085481714
-0.093448446
-0.097790636
-0.098529265
-0.095666691
-0.089174758
-0.079156401
-0.066105629
-0.050868988
-0.034347836
-0.017193019
0.000307641
0.018325597
0.037394842
0.058038238
0.080065975
0.102006943
0.121338794
0.135364306
0.142229162
0.141109032
0.1323337
0.11725914
0.097849294
0.075836649
0.052315585
0.027865062
0.002760159
-0.022634116
-0.047547494
-0.070620793
-0.090003872
-0.103711804
-0.110238259
-0.109348356
-0.102423545
-0.091807068
-0.079718517
-0.067324857
-0.0545967
-0.040622892
-0.024568558
-0.006382952
0.013049375
0.032160587
0.049257648
0.062891662
0.071852948
0.075071108
0.072059572
0.063382257
0.050656778
0.036043527
0.021491833
0.00825457
-0.003101184
-0.012230602
-0.018671309
-0.02186779
-0.021676538
-0.018711839
-0.014355679
-0.010330109
-0.008049445
-0.008291984
-0.011193367
-0.016378682
-0.023061442
-0.030305013
-0.037165537
-0.042729237
-0.046369943
-0.04812127
-0.048627751
-0.048523156
-0.047740415
-0.045355312
-0.040181346
-0.031570078
-0.019842356
-0.00604449
0.008576689
0.022720184
0.034887211
0.043451588
0.047115261
0.045674557
0.040431652
0.033773893
0.028105225
0.024542079
0.022423493
0.019898146
0.015334238
0.008244288
-0.000589978
-0.009554853
-0.016665089
-0.020192267
-0.019294713
-0.014612728
-0.008092483
-0.002311406
0.000677758
0.000199004
-0.002851664
-0.006389917
-0.007965619
-0.005792219
0.000633232
0.010388017
0.021489192
0.031553155
0.038562488
0.041478428
0.040360069
0.036011135
0.029424141
0.02140993
0.012556345
0.003163572
-0.006966444
-0.018253039
-0.030885489
-0.044247098
-0.05691659
-0.066969954
-0.07260212
-0.072656131
-0.066897377
-0.056072732
-0.041770534
-0.026003863
-0.010557557
0.003594657
0.01633143
0.027874422
0.038087887
0.046276174
0.051413633
0.052522414
0.048868648
0.040049913
0.026399097
0.009330037
-0.008642416
-0.024353739
-0.034658627
-0.037495341
-0.03259774
-0.02128438
-0.00569788
0.01163588
0.028090281
0.041392524
0.049981037
0.05313453
0.050748141
0.043170554
0.031138099
0.0155668
-0.002527648
-0.021881236
-0.041073115
-0.058815563
-0.073936155
-0.085217879
-0.091480334
-0.092001053
-0.086632032
-0.075649368
-0.059503874
-0.039087381
-0.015890537
0.008195889
0.031550052
0.053032073
0.071787216
0.087000036
0.097794281
0.103131719
0.102054629
0.094078796
0.079527368
0.059713066
0.036762236
0.013357596
-0.007928887
-0.02513295
-0.037108182
-0.043552527
-0.045251507
-0.044109006
-0.04222343
-0.040812379
-0.039748458
-0.037928238
-0.033853847
-0.026344242
-0.015174712
-0.001212893
0.013894532
0.028242608
0.040238878
0.048872625
0.053864381
0.055855624
0.056244453
0.056523978
0.057378126
0.058327019
0.058050655
0.055378484
0.049911507
0.042139078
0.033158574
0.024250869
0.016468161
0.010220263
0.005101323
0.000119577
-0.005821659
-0.013567967
-0.023316007
-0.033974345
-0.043076195
-0.047772476
-0.046394077
-0.039098583
-0.027407744
-0.013379496
0.001002251
0.014184809
0.025348986
0.034173561
0.040565127
0.044284789
0.044877078
0.0419643
0.035452782
0.025655179
0.013318902
-0.000453263
-0.01424229
-0.026436398
-0.035706378
-0.041710346
-0.045217768
-0.04745556
-0.049399324
-0.051430874
-0.053148269
-0.053458627
-0.050936551
-0.044385903
-0.033187793
-0.017545841
0.0016235
0.02288295
0.044609699
0.065316794
0.083911246
0.099640504
0.111833114
0.119614909
0.121897077
0.117771353
0.106837616
0.089321005
0.066179886
0.039033265
0.009978105
-0.018530535
-0.04399434
-0.064430047
-0.078860607
-0.08734062
-0.090700412
-0.090485497
-0.088444367
-0.085744147
-0.082549274
-0.078283948
-0.072117843
-0.063330205
-0.05162984
-0.037405149
-0.021577883
-0.005236587
0.010556956
0.024816013
0.037001501
0.047288138
0.056285284
0.064208338
0.070272792
0.0728507
0.070190357
0.061263598
0.046148413
0.02595947
0.002715041
-0.020949422
-0.042374968
-0.059550016
-0.071571868
-0.07859597
-0.081399604
-0.080903021
-0.077955767
-0.072947684
-0.065796556
-0.055951203
-0.042800443
-0.0260412
-0.005976818
0.016162845
0.038293087
0.05811108
0.074065688
0.085688275
0.093011064
0.095880751
0.093741233
0.085796068
0.071563182
0.051479578
0.027235726
0.00159688
-0.022265637
-0.041667398
-0.055111972
-0.062462704
-0.064712003
-0.063629932
-0.061150406
-0.058472237
-0.055538793
-0.051605499
-0.045792356
-0.037547061
-0.026838461
-0.014455667
-0.001705403
0.0104325
0.021714544
0.032340228
0.04216128
0.050308779
0.055538039
0.056742902
0.053149408
0.044216868
0.029956578
0.011407302
-0.00926179
-0.02930423
-0.045952781
-0.056859328
-0.06072464
-0.057858484
-0.050001697
-0.039477663
-0.028289935
-0.017641181
-0.007616937
0.002566499
0.013713867
0.025848238
0.038090629
0.049182328
0.057829778
0.062946895
0.063921373
0.061145573
0.055915193
0.049797212
0.044121747
0.039650287
0.036116745
0.032138491
0.026032873
0.016805609
0.004763199
-0.008875737
-0.022444338
-0.034331143
-0.043381766
-0.049550121
-0.053967092
-0.058354303
-0.063820049
-0.069768939
-0.073805167
-0.072548707
-0.063137737
-0.044454699
-0.017868358
0.012744253
0.042014702
0.064869767
0.078116127
0.081167597
0.075683868
0.064720316
0.051586901
0.038527087
0.025926705
0.012747471
-0.002229502
-0.019313818
-0.037369347
-0.053885196
-0.065576031
-0.069630721
-0.064876522
-0.052395073
-0.035225643
-0.01732288
-0.001975063
0.009334227
0.016973475
0.022344313
0.026628532
0.030024187
0.031646244
0.030208319
0.024897483
0.015998556
0.004820622
-0.006745605
-0.016786604
-0.02386258
-0.027413523
-0.027784474
-0.02584537
-0.022495267
-0.018299154
-0.013414884
-0.0077202
-0.001050716
0.006180973
0.012536087
0.015952567
0.014833299
0.009010846
-7.25866E-05
-0.009691299
-0.016692812
-0.018554353
-0.014329653
-0.004959682
0.007398222
0.020344505
0.032070616
0.041316025
0.047311321
0.049834256
0.048951686
0.044510199
0.035972053
0.022973686
0.006124085
-0.012922787
-0.03199139
-0.048961857
-0.062144252
-0.070286023
-0.072527615
-0.068531214
-0.058588119
-0.043968604
-0.026758869
-0.009459688
0.005632693
0.016908742
0.023800902
0.026589231
0.025948502
0.022335952
0.01583455
0.006448684
-0.005433514
-0.01889816
-0.032492506
-0.044411372
-0.05292773
-0.056809366
-0.055481014
-0.049101224
-0.038739379
-0.026317724
-0.013976415
-0.003082665
0.006163974
0.014290219
0.021876045
0.029158475
0.035998603
0.041866074
0.045968245
0.047429666
0.045503138
0.039752784
0.030300541
0.017871176
0.003770454
-0.010472332
-0.023593278
-0.034891059
-0.044296358
-0.051929664
-0.057492936
-0.060145515
-0.058976194
-0.053687572
-0.045050827
-0.034662163
-0.024281475
-0.015285502
-0.008348003
-0.003246836
0.001020418
0.005658031
0.011505965
0.018687442
0.026635761
0.034276455
0.040393527
0.044227149
0.045704788
0.045271906
0.043542415
0.040926286
0.03715133
0.031522217
0.023635454
0.014158105
0.004487253
-0.004297497
-0.012042145
-0.019231172
-0.026319568
-0.033399024
-0.040196815
-0.046122849
-0.050452409
-0.052659744
-0.052745924
-0.051223212
-0.048739084
-0.045755807
-0.042439693
-0.038472786
-0.033124641
-0.025776851
-0.01666633
-0.007229395
0.000511559
0.00494293
0.00547061
0.002291154
-0.003806436
-0.011164236
-0.017182552
-0.019423878
-0.016938093
-0.010693197
-0.002767949
0.004555429
0.009681697
0.012347176
0.013526128
0.01469566
0.01706877
0.021162057
0.026809637
0.033159559
0.038845414
0.042298456
0.042269181
0.038248001
0.030482109
0.019595159
0.00615867
-0.00937114
-0.026139376
-0.042464025
-0.056058266
-0.064794626
-0.067690761
-0.065217555
-0.05885645
-0.050248078
-0.040480344
-0.03015731
-0.019753716
-0.009840866
-0.000798649
0.007218667
0.013898855
0.018591281
0.020722499
0.020428042
0.018668953
0.016679854
0.015312109
0.014611857
0.013989275
0.012661408
0.009943097
0.005432081
-0.00073354
-0.007696943
-0.01380513
-0.017378552
-0.017552036
-0.014541193
-0.009133473
-0.002291737
0.00508849
0.011964537
0.01724684
0.01998105
0.01974242
0.016870534
0.012472886
0.007965505
0.004595166
0.003090011
0.003446185
0.005040944
0.006684146
0.006893332
0.004241875
-0.002065705
-0.01151463
-0.022163385
-0.031133126
-0.035815488
-0.03492007
-0.028910747
-0.019563899
-0.009173147
0.000237399
0.007585887
0.013180368
0.018343147
0.024105974
0.030243925
0.035413233
0.03773924
0.035604277
0.028232079
0.016025552
0.000517417
-0.016081886
-0.031411988
-0.043635056
-0.052072357
-0.05706529
-0.05958143
-0.060769806
-0.061565126
-0.062244023
-0.062063634
-0.059523409
-0.053008944
-0.041507113
-0.024934681
-0.00407701
0.019526112
0.043698344
0.066003519
0.084384984
0.097599176
0.105288047
0.107707032
0.105535188
0.09957581
0.090508436
0.07874234
0.064530283
0.048113781
0.029989949
0.011307391
-0.006074545
-0.019918548
-0.028204097
-0.029814114
-0.025165317
-0.016079637
-0.005241932
0.004741681
0.012070732
0.015807841
0.015761912
0.01231856
0.006672638
0.000595656
-0.004404398
-0.007772061
-0.01005819
-0.012649162
-0.016971068
-0.023495171
-0.031332262
-0.038582044
-0.043097133
-0.04318053
-0.038133964
-0.028523867
-0.016173028
-0.003605455
0.006621071
0.01275035
0.014364542
0.012408202
0.008532403
0.004217567
0.000162772
-0.003554422
-0.007042409
-0.010004804
-0.011444756
-0.009894259
-0.003868769
0.00742955
0.023743121
0.043552551
0.064029902
0.081615187
0.092873406
0.095614784
0.089466337
0.075856406
0.057143384
0.03581236
0.013715138
-0.008311587
-0.030219531
-0.052309577
-0.074575462
-0.096106085
-0.114814123
-0.127792683
-0.132362957
-0.127066949
-0.111956045
-0.08831299
-0.058449178
-0.025300618
0.008009811
0.038469446
0.063368165
0.080421391
0.088156408
0.086037935
0.074342659
0.054104633
0.027076901
-0.004087637
-0.035953767
-0.064485102
-0.085541841
-0.09582168
-0.093760693
-0.079860168
-0.056216423
-0.026060462
0.006785335
0.03838939
0.065285603
0.084881185
0.09571145
0.097501692
0.090927702
0.077316547
0.058475921
0.036728189
0.014700721
-0.005213675
-0.021383788
-0.033041972
-0.040176611
-0.043155818
-0.042316926
-0.037845463
-0.030108577
-0.020020046
-0.009024377
0.001286134
0.009699023
0.015634207
0.019267151
0.021232698
0.022119869
0.022073137
0.02076475
0.0177288
0.013101302
0.008021867
0.004036276
0.002123825
0.002096951
0.002966404
0.003637536
0.003434556
0.002307576
0.000652062
-0.001054623
-0.002484087
-0.003664109
-0.004919392
-0.00664829
-0.009200129
-0.012504946
-0.015821593
-0.017856993
-0.017336004
-0.013694922
-0.007577099
-0.000689973
0.005082326
0.008574384
0.009717633
0.009285339
0.008149633
0.006715723
0.004831535
0.002100695
-0.001907698
-0.00746273
-0.01426566
-0.021278312
-0.026971873
-0.030128207
-0.030276319
-0.027691291
-0.023025897
-0.017032419
-0.010479252
-0.004186337
0.000952568
0.004051468
0.004782986
0.003661364
0.00202202
0.001337454
0.002507794
0.005615686
0.010158556
0.015569757
0.021431342
0.027432903
0.033283354
0.038555595
0.042423797
0.043688183
0.041320158
0.035279737
0.026752993
0.017635514
0.009708765
0.003815919
-0.00022673
-0.003259949
-0.00620292
-0.00959483
-0.013407364
-0.017222788
-0.020472529
-0.022637684
-0.023510031
-0.023051672
-0.021087301
-0.017378506
-0.011798746
-0.004514494
0.004118612
0.013560525
0.02316907
0.032194962
0.039606342
0.044267024
0.04535257
0.042698435
0.036889413
0.028932098
0.019809425
0.009898446
-0.001271512
-0.014377042
-0.029404655
-0.045386834
-0.060568821
-0.072672574
-0.079167662
-0.077936464
-0.068197899
-0.051285243
-0.030499141
-0.009873354
0.007124465
0.018502112
0.02400854
0.025036281
0.023706702
0.02168399
0.01942886
0.016459558
0.012137122
0.00606009
-0.001633916
-0.010075121
-0.017672136
-0.0225305
-0.023065835
-0.018513976
-0.00913598
0.003661492
0.01741947
0.029173949
0.036495826
0.038572601
0.03648099
0.032313617
0.02807259
0.024923748
0.023052782
0.021821797
0.020341639
0.018012634
0.014890022
0.011576263
0.008801745
0.006975798
0.005960961
0.005070686
0.003397671
0.000267678
-0.004252223
-0.009259281
-0.013365356
-0.015236584
-0.013908284
-0.008851544
-0.000190658
0.011049368
0.022980173
0.033337628
0.040165393
0.042274236
0.039648633
0.033410907
0.025425332
0.017383873
0.010039188
0.002954381
-0.004890952
-0.014118968
-0.024348118
-0.034360105
-0.042688155
-0.047916398
-0.048860581
-0.045006245
-0.036972924
-0.026341621
-0.014963656
-0.004091423
0.005901184
0.015208259
0.023879102
0.031382714
0.036700938
0.038773225
0.037070448
0.031786006
0.023933826
0.015055353
0.006844481
0.000640159
-0.003058571
-0.004779656
-0.005758201
-0.007181511
-0.009521381
-0.012413232
-0.014767556
-0.015047723
-0.011851782
-0.004669183
0.005967311
0.018730419
0.031923998
0.043993811
0.053743345
0.060160333
0.062298239
0.059626922
0.052695043
0.043222244
0.033278613
0.024248492
0.016231549
0.008336597
-0.000436643
-0.010704598
-0.022439917
-0.034724485
-0.045506469
-0.052019755
-0.052038969
-0.045061645
-0.032630085
-0.017740305
-0.0036831
0.007082722
0.01361132
0.016637527
0.018146536
0.020221176
0.023886399
0.028571759
0.032231468
0.032366197
0.027361594
0.017292118
0.003833356
-0.010330691
-0.022304263
-0.029806427
-0.031929134
-0.02931413
-0.023751447
-0.017415499
-0.011842325
-0.007304007
-0.002953787
0.00231567
0.009192253
0.017613922
0.026692595
0.034829389
0.040228439
0.041827429
0.040043074
0.036311263
0.032178634
0.028503883
0.025127605
0.02092646
0.014312647
0.004154691
-0.009251505
-0.023915021
-0.036924041
-0.045548261
-0.048208711
-0.044853578
-0.036861046
-0.02652918
-0.016327655
-0.008171273
-0.002831802
0.00040102
0.003344524
0.007883751
0.0148342
0.023374164
0.031503249
0.037098746
0.038945196
0.036943036
0.032043405
0.025879443
0.020257291
0.016429988
0.014504212
0.013425249
0.011649405
0.007930654
0.001773381
-0.006330439
-0.01506787
-0.022670292
-0.027732489
-0.02982613
-0.029694612
-0.028669176
-0.028056977
-0.028628121
-0.030388497
-0.032370586
-0.033078654
-0.031371325
-0.026903129
-0.019953962
-0.011160809
-0.001594979
0.007306408
0.014147503
0.018249623
0.020102658
0.020943906
0.021740083
0.022718577
0.02331231
0.022489316
0.019494264
0.014521887
0.008735564
0.003696813
0.000827605
0.000969402
0.003927628
0.008513265
0.013151359
0.016529939
0.017840785
0.016820915
0.013915254
0.010403389
0.008090872
0.008278702
0.011024315
0.015048123
0.01824321
0.018377192
0.013934689
0.004761273
-0.007716051
-0.020784324
-0.03113375
-0.036095046
-0.034712525
-0.028134522
-0.019052534
-0.010573218
-0.00498843
-0.003193906
-0.004615184
-0.007761991
-0.010982828
-0.013223726
-0.014276892
-0.01471138
-0.015548506
-0.017450625
-0.020061402
-0.022268684
-0.022971614
-0.021706481
-0.018770363
-0.015021101
-0.011362355
-0.008439511
-0.006408496
-0.00502972
-0.003926988
-0.002769015
-0.001429261
-0.000155935
0.00047072
-0.000191419
-0.00252406
-0.006457081
-0.011529018
-0.016969228
-0.021725778
-0.024619127
-0.0248645
-0.022543795
-0.018624905
-0.014343255
-0.010514346
-0.007173825
-0.003944161
-0.000355538
0.004026744
0.009491576
0.015795835
0.022028259
0.027060211
0.029854051
0.0296864
0.026142418
0.019134371
0.009220985
-0.002228707
-0.013410277
-0.022820712
-0.029571874
-0.033360154
-0.034179289
-0.032118778
-0.02723611
-0.019685499
-0.009833292
0.001678443
0.014060917
0.026450243
0.038083538
0.048341056
0.056382301
0.061020234
0.060904934
0.054897537
0.042487013
0.024245629
0.001945804
-0.021856498
-0.04444928
-0.063489034
-0.077509519
-0.086229394
-0.090357262
-0.090967215
-0.088814642
-0.083827333
-0.075047136
-0.061255967
-0.041887447
-0.017768155
0.008901587
0.035053499
0.057646227
0.074366504
0.084084194
0.08710917
0.084870309
0.079252814
0.071669985
0.062423077
0.050866703
0.036355636
0.018893143
-0.00069634
-0.020938971
-0.039927228
-0.055714779
-0.06664295
-0.071443932
-0.06961167
-0.061886777
-0.050275055
-0.037120013
-0.024077808
-0.011706791
0.000221603
0.01200151
0.023400191
0.033496214
0.041093068
0.045159054
0.045283398
0.041815799
0.035663877
0.027934217
0.019716221
0.011884055
0.004882805
-0.001292401
-0.007169079
-0.013791028
-0.022319429
-0.033143485
-0.045171332
-0.056005077
-0.062978276
-0.064133355
-0.058876849
-0.048175689
-0.034293038
-0.020101959
-0.008074161
0.000478438
0.005562475
0.008229454
0.010107698
0.012712585
0.016635171
0.021157698
0.02453146
0.02484417
0.021026605
0.013482366
0.004135573
-0.004222075
-0.008947848
-0.008632299
-0.003748028
0.003673525
0.010986629
0.01580233
0.016658884
0.013311296
0.006819686
-0.000990373
-0.008138236
-0.013436492
-0.016979619
-0.019876823
-0.023318141
-0.027900407
-0.033453939
-0.039245992
-0.044359683
-0.047855062
-0.049027326
-0.047609529
-0.04378795
-0.038127683
-0.03122198
-0.023489965
-0.015158865
-0.006206197
0.003677805
0.014762493
0.027119488
0.04029407
0.053084535
0.063709738
0.070319965
0.071523006
0.066641304
0.055765161
0.039790635
0.020553899
0.000773266
-0.016538281
-0.029020637
-0.035754781
-0.037208976
-0.034653174
-0.02963016
-0.023554464
-0.017395479
-0.011456066
-0.005583776
0.000412217
0.006353025
0.011581749
0.01502842
0.015578476
0.012568491
0.006133088
-0.002412871
-0.010848616
-0.016820628
-0.018678744
-0.015860815
-0.008944086
0.000453184
0.010083301
0.017771902
0.02189436
0.021922407
0.018907494
0.015409651
0.014320675
0.017221732
0.0234313
0.030447964
0.035213882
0.03539732
0.03027244
0.020945985
0.009975579
0.000546886
-0.00465545
-0.004532445
-0.000217982
0.005264408
0.008115576
0.005423866
-0.003227759
-0.015199243
-0.026229116
-0.032603604
-0.032952551
-0.028440833
-0.021837402
-0.016173815
-0.0136209
-0.014920879
-0.019445063
-0.025574498
-0.03128299
-0.034645242
-0.034408272
-0.030316161
-0.023013655
-0.013729436
-0.004022828
0.004726645
0.011842979
0.017659866
0.023275006
0.029964828
0.038458705
0.04836647
0.058311598
0.066391006
0.070854437
0.070498848
0.065156589
0.055849084
0.044516399
0.033249502
0.023540109
0.015744236
0.009163128
0.002723763
-0.004291296
-0.011789017
-0.018898873
-0.024361833
-0.027135493
-0.027132119
-0.025204253
-0.022430806
-0.019387041
-0.016154323
-0.012765572
-0.009549555
-0.006892478
-0.004969217
-0.003889503
-0.00365473
-0.003933611
-0.003921086
-0.00280203
-0.000278561
0.003147712
0.006302544
0.007883705
0.007015693
0.003649689
-0.001448962
-0.006893349
-0.011226709
-0.013523541
-0.013583063
-0.012026736
-0.010091591
-0.008880733
-0.008469905
-0.007768312
-0.005251691
-5.08545E-05
0.007385097
0.015367194
0.021679271
0.024227204
0.021831612
0.014760617
0.004990418
-0.004447373
-0.010743819
-0.012462121
-0.009894865
-0.004835185
0.000276846
0.003130316
0.001988027
-0.003980025
-0.014417504
-0.027677301
-0.041213783
-0.052119258
-0.057849966
-0.057217907
-0.051227909
-0.042574251
-0.034297162
-0.028264663
-0.024466263
-0.021415702
-0.017301005
-0.011115201
-0.003184866
0.00511797
0.01214261
0.016529978
0.017575271
0.015609827
0.012130987
0.009135879
0.008513668
0.011495337
0.018073929
0.026398177
0.032948881
0.034084906
0.027682957
0.013950508
-0.004922021
-0.025632059
-0.044609503
-0.059245663
-0.068557339
-0.073088589
-0.074035336
-0.07254126
-0.069429354
-0.06507394
-0.059368282
-0.051654789
-0.040838438
-0.026262869
-0.008559071
0.010159832
0.027040048
0.039384515
0.045221796
0.043599146
0.03477409
0.020047358
0.001482079
-0.018421292
-0.036970243
-0.052033451
-0.062613475
-0.068861959
-0.071404218
-0.070497453
-0.065637859
-0.05581456
-0.040213823
-0.018931141
0.006746243
0.034433765
0.061118707
0.083785463
0.099947924
0.108081452
0.107816275
0.099790179
0.08525968
0.065999448
0.044327243
0.022816479
0.003564223
-0.012290183
-0.024528023
-0.033427161
-0.039244799
-0.042029594
-0.041439341
-0.036757675
-0.027465641
-0.013934885
0.002245079
0.018918732
0.034166827
0.046782362
0.056056732
0.061637508
0.063547602
0.062343382
0.059122602
0.055017378
0.050759868
0.046232309
0.040639864
0.033032839
0.022982528
0.011062698
-0.001141152
-0.011338773
-0.017100206
-0.016556683
-0.009125817
0.004026228
0.020167331
0.035932988
0.048364332
0.055585688
0.056917572
0.052982568
0.045692804
0.037700806
0.031283602
0.027399343
0.025529932
0.024149498
0.021612055
0.016879483
0.010121731
0.002816655
-0.002761338
-0.004533062
-0.00154288
0.005578807
0.014975702
0.024249429
0.031235315
0.034393252
0.033232015
0.028606392
0.022610293
0.017775859
0.015961262
0.017450788
0.020869142
0.023871851
0.024299648
0.020906561
0.013792957
0.004371063
-0.004814611
-0.010992385
-0.01236329
-0.009172378
-0.003632602
0.001584345
0.004819739
0.005920435
0.005696847
0.00531289
0.006019565
0.008761858
0.013567602
0.01918451
0.023336677
0.023559406
0.01835402
0.008108651
-0.004854496
-0.016963442
-0.024684538
-0.025867829
-0.020773838
-0.011990161
-0.003142786
0.002460042
0.002908122
-0.001712149
-0.009170261
-0.015971959
-0.019177645
-0.017795767
-0.013216394
-0.008253439
-0.005518908
-0.006171737
-0.009613428
-0.013850277
-0.016370377
-0.015189604
-0.009473189
0.000361081
0.01290435
0.025879537
0.036414918
0.041812576
0.040529885
0.032713299
0.020381466
0.006879457
-0.004180603
-0.010240077
-0.010921164
-0.00828009
-0.005787021
-0.006363196
-0.010853767
-0.017889007
-0.02479701
-0.028773553
-0.02774528
-0.021116426
-0.010096884
0.002560935
0.013484126
0.019946506
0.02078368
0.016610902
0.009306789
0.001315377
-0.005051085
-0.008352051
-0.008669313
-0.007562301
-0.00719965
-0.009554936
-0.015980707
-0.02695004
-0.04157068
-0.057409722
-0.070951931
-0.079120088
-0.080600669
-0.0762551
-0.06840029
-0.059777727
-0.052457288
-0.047021999
-0.042612895
-0.037861533
-0.031618239
-0.023187843
-0.012542244
-0.00066395
0.0106485
0.019525156
0.024907984
0.026760371
0.025883044
0.023434617
0.020531843
0.018020628
0.016285675
0.015465677
0.015441693
0.015680692
0.015364873
0.013947609
0.011648471
0.009270542
0.007443363
0.005994308
0.004153107
0.001300067
-0.002565938
-0.006950041
-0.011326649
-0.015387282
-0.019206558
-0.022993395
-0.026798431
-0.030273092
-0.032733771
-0.033432898
-0.03160213
-0.026832569
-0.019322375
-0.010075304
-0.000848843
0.006622596
0.011498194
0.014274959
0.01636544
0.019298988
0.023658735
0.028614356
0.032508678
0.033928882
0.032159833
0.027365542
0.020393572
0.012479669
0.004650716
-0.002547409
-0.009004491
-0.014768279
-0.01968215
-0.023119771
-0.024327202
-0.022950781
-0.019368364
-0.014324151
-0.008598686
-0.002890993
0.002056548
0.005670333
0.007679562
0.008230313
0.007575454
0.005967527
0.003805105
0.00202348
0.002088518
0.00521145
0.011256958
0.018261312
0.023165119
0.023328861
0.017927617
0.008229465
-0.003010079
-0.012755389
-0.018786391
-0.020427829
-0.018505962
-0.014867345
-0.011521151
-0.009748091
-0.00941622
-0.009139535
-0.007250587
-0.002758517
0.004149326
0.012327549
0.01989673
0.024653872
0.02474776
0.019446294
0.009376233
-0.003759912
-0.017732111
-0.030392498
-0.040250535
-0.046639957
-0.049596361
-0.049388028
-0.046426804
-0.041239512
-0.034320215
-0.0261808
-0.017327429
-0.008308014
0.000348427
0.00822352
0.014951347
0.020053047
0.02305966
0.023784909
0.022511636
0.019944752
0.01662976
0.012342219
0.006345689
-0.002007571
-0.012679771
-0.024732993
-0.036271704
-0.044825479
-0.048263155
-0.045491207
-0.036741465
-0.023595682
-0.008760448
0.00469371
0.014487194
0.020011124
0.02221225
0.023026679
0.024541255
0.028359141
0.03484347
0.042858326
0.049931411
0.053334241
0.051314417
0.043861179
0.032527589
0.019548868
0.006997141
-0.003770767
-0.012161924
-0.018131314
-0.022153196
-0.025058162
-0.027517454
-0.029519991
-0.030348499
-0.029120086
-0.025465677
-0.019520323
-0.011613917
-0.002045412
0.008718693
0.019808998
0.02995052
0.037707315
0.041880946
0.042014926
0.038772574
0.033723332
0.028403237
0.023501037
0.018738544
0.013532251
0.007588128
0.000891936
-0.00655627
-0.014817994
-0.023739559
-0.032598711
-0.039878518
-0.043487054
-0.041624332
-0.033771667
-0.021013374
-0.005708593
0.009347656
0.021924327
0.03106177
0.037041114
0.041043562
0.044216272
0.046789467
0.047561499
0.044502425
0.035940779
0.021612509
0.002875619
-0.017746258
-0.037281196
-0.052992734
-0.062882942
-0.066174859
-0.063388029
-0.056058921
-0.045893952
-0.034042369
-0.020937909
-0.006464202
0.009655759
0.02761992
0.047081901
0.066735245
0.084260796
0.096833882
0.101996336
0.098448391
0.086548151
0.067839843
0.044455865
0.01875723
-0.006603484
-0.029229934
-0.047605457
-0.061214526
-0.070247646
-0.075381947
-0.077611283
-0.077828769
-0.07650727
-0.073672963
-0.068894357
-0.061297287
-0.049907115
-0.034322702
-0.015346969
0.00504351
0.02426044
0.040040712
0.051226728
0.057955522
0.061170149
0.061739155
0.059863643
0.05504195
0.04658731
0.034225553
0.018552018
0.001134166
-0.015589589
-0.02880667
-0.036181009
-0.036601899
-0.030587706
-0.020062495
-0.007751269
0.003508076
0.011566875
0.015429614
0.015362915
0.012531977
0.008288383
0.00373636
-0.000696349
-0.005151326
-0.009886415
-0.014785941
-0.019320138
-0.022942646
-0.025574832
-0.027654715
-0.029584292
-0.031309284
-0.032391832
-0.032719903
-0.032687837
-0.03260872
-0.032025263
-0.029669601
-0.02422639
-0.015132569
-0.002981658
0.010576344
0.023418568
0.033800913
0.040734983
0.04390962
0.04339441
0.039516839
0.032966936
0.024680638
0.01557488
0.006235472
-0.003081989
-0.012062063
-0.020000963
-0.025969925
-0.029190384
-0.029192096
-0.025923299
-0.019736049
-0.011409927
-0.002035887
0.007257592
0.015557057
0.022128692
0.026250029
0.027200689
0.024457007
0.017941099
0.008234815
-0.003391038
-0.01491385
-0.023954676
-0.028392201
-0.027051592
-0.020230251
-0.009639308
0.002367986
0.013871902
0.023914021
0.032267332
0.038969732
0.04417779
0.048191478
0.051164689
0.052812226
0.052385982
0.048911478
0.041474885
0.029756374
0.014340041
-0.003272652
-0.02086479
-0.035978206
-0.046543347
-0.051428417
-0.050613504
-0.045189991
-0.037041208
-0.028137788
-0.019724256
-0.011895678
-0.003956298
0.004999633
0.015337282
0.026355486
0.036484
0.043853948
0.046952896
0.045137276
0.038957624
0.030072614
0.020851021
0.013372675
0.008475289
0.005526966
0.003122006
-3.85007E-05
-0.004627402
-0.010432941
-0.016384773
-0.021049578
-0.023244601
-0.022373755
-0.018539598
-0.012753542
-0.00666564
-0.001984348
0.000296
0.00015367
-0.001573624
-0.00355962
-0.00471775
-0.004747885
-0.004050414
-0.003066514
-0.002168955
-0.001868877
-0.002823549
-0.005171663
-0.007958654
-0.009464237
-0.008254826
-0.003942878
0.002695987
0.010041851
0.015963441
0.018503238
0.016782902
0.011531644
0.005092439
0.00055685
0.000570874
0.006309076
0.016848043
0.029310112
0.039887995
0.045233355
0.043509433
0.034765312
0.020659559
0.00375836
-0.01335556
-0.028522828
-0.040193699
-0.047610165
-0.050952774
-0.05105967
-0.048955913
-0.045439123
-0.040938382
-0.035340477
-0.028320708
-0.020044689
-0.011574631
-0.004556466
-0.000325237
0.000553158
-0.001579451
-0.005794728
-0.010780488
-0.015054807
-0.017180298
-0.016237563
-0.012201498
-0.005976138
0.001263684
0.008459453
0.014891484
0.020314031
0.025089906
0.029751499
0.034576032
0.039307052
0.043098924
0.044693098
0.043063173
0.038168576
0.031200999
0.024008016
0.018208151
0.014628573
0.013264734
0.013277955
0.013405351
0.012540337
0.010213473
0.006525926
0.001901157
-0.002951749
-0.007345063
-0.010774713
-0.013105486
-0.014731028
-0.016883928
-0.021170614
-0.028525685
-0.038506787
-0.049411888
-0.059159874
-0.066242005
-0.070113847
-0.070870786
-0.068673192
-0.063550505
-0.055477033
-0.044588575
-0.031114981
-0.015404291
0.002106813
0.020797514
0.039713674
0.057404309
0.07224993
0.083023247
0.089317767
0.091609248
0.090829131
0.08776235
0.082748701
0.07569799
0.066451773
0.055224323
0.042653534
0.029133586
0.014389935
-0.002221898
-0.02091763
-0.040990958
-0.060885984
-0.078844901
-0.093613548
-0.104566558
-0.111308144
-0.113426087
-0.110558592
-0.102547804
-0.089761353
-0.073067733
-0.053584982
-0.032196847
-0.009559476
0.013712416
0.036819014
0.058827111
0.078513698
0.094366771
0.104740075
0.108254621
0.104066166
0.092053789
0.073029082
0.048850966
0.022138832
-0.004341097
-0.028082696
-0.047165004
-0.060370473
-0.067353794
-0.068626105
-0.065315135
-0.058867959
-0.050639906
-0.041306286
-0.030812231
-0.019121878
-0.007049709
0.003454893
0.010257177
0.012285032
0.010016836
0.005141239
-0.00010429
-0.003632639
-0.004417302
-0.00294774
-0.000677184
0.00109615
0.001715954
0.001270872
0.000545946
0.000763647
0.003038644
0.007793379
0.014693516
0.02268616
0.030227026
0.035680727
0.038042382
0.037663241
0.0361917
0.03556574
0.036797148
0.039838981
0.043915135
0.047728253
0.049561798
0.047891989
0.04180264
0.031213406
0.017103528
0.00150659
-0.012932163
-0.023676573
-0.029093662
-0.029075463
-0.02506204
-0.019304192
-0.013988325
-0.010504775
-0.009413338
-0.010621196
-0.013479429
-0.016789171
-0.019402889
-0.020871804
-0.021663322
-0.022884992
-0.025602288
-0.030085688
-0.035365371
-0.039693701
-0.041432453
-0.039637982
-0.0340753
-0.025179696
-0.013876188
-0.001424933
0.010700285
0.020973273
0.028099618
0.031633378
0.032274806
0.031290642
0.029701827
0.027991664
0.026534367
0.025740014
0.025748045
0.026366777
0.027279645
0.028146853
0.028655048
0.028450946
0.027202459
0.02466309
0.020662192
0.015278559
0.008773728
0.001454093
-0.006441129
-0.01450566
-0.021759832
-0.026775569
-0.028206482
-0.025540468
-0.019556306
-0.012098356
-0.005366835
-0.000954361
0.000665558
0.000218868
-0.0008033
-0.000830543
0.001043636
0.004655012
0.009156345
0.013747979
0.018031881
0.021985086
0.025558832
0.028688778
0.03150992
0.034368959
0.037514962
0.040754583
0.043495697
0.04492334
0.044228864
0.041047048
0.035658326
0.028833447
0.021495877
0.014359305
0.007679488
0.001249594
-0.005584544
-0.013529601
-0.022953904
-0.03361861
-0.044496036
-0.053968619
-0.060376669
-0.062860902
-0.061725464
-0.058223499
-0.053696686
-0.04888109
-0.043818462
-0.038177785
-0.031549463
-0.023453081
-0.01340266
-0.001365065
0.011937182
0.025140991
0.036715996
0.045347656
0.050181717
0.051232685
0.049326445
0.045894336
0.042379954
0.039707192
0.038016562
0.036579602
0.033992431
0.02893612
0.021001876
0.01086276
-0.000139174
-0.010528853
-0.019035899
-0.024663886
-0.0266221
-0.024518822
-0.018611737
-0.009992548
-0.000456854
0.007984354
0.013813501
0.016342647
0.015552254
0.012111636
0.007314618
0.002881323
0.000414755
0.00052936
0.002640613
0.005495423
0.007911411
0.009263047
0.009523407
0.009270218
0.009389103
0.010641282
0.01321844
0.016667997
0.020184463
0.022849406
0.023792032
0.022308928
0.018152315
0.011718513
0.003727529
-0.004930093
-0.01324599
-0.020240495
-0.025213943
-0.027987819
-0.028892122
-0.028362304
-0.026571901
-0.023427239
-0.018820995
-0.012764944
-0.005603807
0.001651754
0.007293874
0.009535628
0.007509487
0.001678254
-0.006544342
-0.015247138
-0.022302181
-0.025777377
-0.024679034
-0.019630805
-0.01258004
-0.005849159
-0.001182854
0.000776593
0.000666005
-0.000143926
-0.000340962
0.000781414
0.003156559
0.005915392
0.007825967
0.008051801
0.006648724
0.004493096
0.002701405
0.002126942
0.00319643
0.005728411
0.008771209
0.010628254
0.009509303
0.004511766
-0.003922964
-0.014199218
-0.024209491
-0.031903821
-0.035828065
-0.035651047
-0.032155292
-0.026765129
-0.020843004
-0.015182792
-0.00983374
-0.004446415
0.001243826
0.00701211
0.012097324
0.015418255
0.015984849
0.013234419
0.007149837
-0.001895219
-0.013074383
-0.025006472
-0.03585387
-0.043688121
-0.047011192
-0.045367238
-0.039523477
-0.030945237
-0.021146612
-0.011231083
-0.001867053
0.0065794
0.013923978
0.019989344
0.024415896
0.026628958
0.026298155
0.023838757
0.020549568
0.018205844
0.018241225
0.020938607
0.02528358
0.029387302
0.031139806
0.028782537
0.021529275
0.009991472
-0.004119903
-0.018641731
-0.031370798
-0.040619635
-0.045803877
-0.047462013
-0.04670791
-0.04471929
-0.042513133
-0.040518518
-0.038204019
-0.034462302
-0.028618434
-0.021118248
-0.013223882
-0.006465327
-0.002151076
-0.000992463
-0.002838109
-0.006661026
-0.010953758
-0.014116888
-0.014894757
-0.012822313
-0.008348336
-0.002684325
0.002855394
0.007437978
0.011071083
0.014282281
0.017324384
0.019714195
0.020577549
0.019234317
0.015625727
0.010300707
0.004086802
-0.002435691
-0.009101692
-0.016121084
-0.023618589
-0.03133042
-0.038489521
-0.044062
-0.047230161
-0.047667913
-0.045612224
-0.041490353
-0.035736948
-0.028840613
-0.021618721
-0.014917871
-0.009078394
-0.00387574
0.000866465
0.005050051
0.008621063
0.01190356
0.015282782
0.018789562
0.022186769
0.025223466
0.027799983
0.029821575
0.030868422
0.030183585
0.027298266
0.022505584
0.016766633
0.011220275
0.00675513
0.003714043
0.001672698
-0.000357191
-0.003085086
-0.006132703
-0.008147872
-0.007680893
-0.004216294
0.001294093
0.006861861
0.010233213
0.009825542
0.005149548
-0.002996881
-0.012886716
-0.022245179
-0.028881153
-0.031556002
-0.030467135
-0.026861381
-0.022257437
-0.017897313
-0.014596079
-0.01259322
-0.011523729
-0.010661016
-0.009334965
-0.007241054
-0.004414666
-0.001146298
0.00209809
0.004997756
0.007466736
0.009733434
0.012050288
0.014548976
0.016994994
0.019076646
0.020734143
0.022112543
0.023361351
0.024380738
0.02466283
0.023319917
0.019667646
0.013846206
0.006911275
0.000436686
-0.004169134
-0.006262242
-0.006349227
-0.005772786
-0.006086944
-0.008378319
-0.012941852
-0.019062781
-0.025218985
-0.029750452
-0.031442901
-0.029929449
-0.025590681
-0.019332774
-0.012369956
-0.006090691
-0.001641174
0.000559738
0.000989034
0.000762559
0.001072916
0.002599965
0.005272995
0.008482858
0.011413251
0.013346311
0.013957817
0.013491696
0.012467706
0.01121135
0.009715884
0.008088151
0.00672704
0.006007836
0.005846127
0.005814704
0.005468803
0.004757093
0.004345086
0.005277115
0.008331316
0.013452233
0.019765915
0.025904775
0.030535216
0.03281674
0.03245366
0.029372963
0.023472571
0.014852635
0.004143821
-0.007627149
-0.019511384
-0.030462626
-0.039019132
-0.043402274
-0.042316192
-0.035844283
-0.025474732
-0.013418782
-0.001729712
0.007943654
0.014374133
0.017150897
0.016905525
0.015111481
0.013481768
0.013167132
0.014197012
0.01556171
0.015959853
0.014471133
0.010966335
0.006068684
0.000814858
-0.003673196
-0.006352433
-0.006547113
-0.004257827
-0.000466332
0.003110623
0.005007388
0.005048283
0.004513967
0.00496569
0.007121637
0.010508729
0.013976433
0.016336106
0.016879039
0.015637188
0.013163497
0.010163197
0.007346928
0.00532951
0.004225389
0.003255998
0.00101976
-0.003481516
-0.010014448
-0.017099092
-0.022842271
-0.025754461
-0.025144455
-0.021253985
-0.015038848
-0.007846343
-0.001150098
0.003855946
0.006560499
0.007198926
0.006463074
0.005141092
0.003728595
0.002491027
0.001488714
0.000485973
-0.001132234
-0.003945187
-0.007905886
-0.012025134
-0.014725033
-0.014407023
-0.010353078
-0.003264202
0.004997633
0.012221668
0.016815122
0.018195933
0.016706571
0.013207233
0.008931578
0.005094638
0.002629674
0.002059174
0.003550572
0.006955222
0.011725585
0.016866469
0.021039619
0.022857109
0.021532451
0.017316156
0.011320109
0.00479574
-0.001255121
-0.006287718
-0.010218977
-0.013225432
-0.015209449
-0.015748959
-0.014498332
-0.011709309
-0.008151946
-0.004727813
-0.002100391
-0.000625749
-0.00057859
-0.002234372
-0.005616752
-0.010097793
-0.014601156
-0.018083794
-0.019837048
-0.019549441
-0.017549258
-0.014530706
-0.01107863
-0.00720529
-0.002622971
0.002739893
0.008588524
0.014571725
0.020370362
0.025417571
0.028875213
0.030147413
0.029652065
0.028585037
0.027735119
0.02685212
0.025219354
0.022379907
0.018504104
0.014334913
0.01075041
0.00821543
0.006541715
0.005248852
0.003920285
0.002129076
-0.000573982
-0.004562408
-0.009966168
-0.016385141
-0.022565752
-0.026689068
-0.027315827
-0.024236628
-0.018615544
-0.012300578
-0.007142137
-0.004240598
-0.003531405
-0.003815476
-0.003293148
-0.000467187
0.005180073
0.012757179
0.020108985
0.024773791
0.025301311
0.021982843
0.016405386
0.010636084
0.006619557
0.005420958
0.00673566
0.009080025
0.010745441
0.010625162
0.008487252
0.004927423
0.001084323
-0.001916889
-0.003735722
-0.005140943
-0.007508009
-0.011947465
-0.018713408
-0.026984558
-0.034958199
-0.040329682
-0.041109372
-0.036627579
-0.028020275
-0.017754566
-0.008644472
-0.002918205
-0.00155174
-0.003948401
-0.008030338
-0.011056435
-0.010737406
-0.006162097
0.00186245
0.011143032
0.018977555
0.023500674
0.024301455
0.022092892
0.017985476
0.013143226
0.008562729
0.004653686
0.000964001
-0.003444406
-0.009370064
-0.016823358
-0.02481113
-0.031572469
-0.035333616
-0.034904109
-0.030070104
-0.021708122
-0.011392368
-0.000881022
0.008285272
0.015106932
0.019180679
0.020439924
0.019062273
0.015617746
0.010894863
0.005360336
-0.001142031
-0.009074025
-0.018579046
-0.029001377
-0.03887162
-0.046238251
-0.049227254
-0.046720751
-0.038943559
-0.027639406
-0.015532654
-0.005472707
0.000686975
0.002614947
0.001439901
-0.000738421
-0.001610606
0.000556583
0.0060932
0.013800645
0.021491335
0.026750837
0.02757233
0.023025821
0.013754395
0.00197395
-0.009179413
-0.016816949
-0.019250063
-0.016317744
-0.00924225
-0.000147627
0.008660407
0.015537257
0.020026597
0.022744642
0.024836302
0.027216746
0.029958397
0.0321531
0.032322569
0.029111637
0.022023457
0.011734087
9.31056E-06
-0.01075255
-0.018340842
-0.021651175
-0.021254318
-0.019063683
-0.017314012
-0.017443389
-0.019687122
-0.023326384
-0.027034163
-0.029171536
-0.028467053
-0.024621814
-0.018553128
-0.012030632
-0.007124147
-0.005287439
-0.006687625
-0.009787218
-0.011981117
-0.010829302
-0.005144254
0.004745847
0.017367376
0.030390899
0.041235084
0.047696288
0.048677027
0.044509657
0.036850816
0.028012539
0.020051586
0.014161097
0.010527296
0.008346137
0.006165674
0.002512548
-0.003379386
-0.011163642
-0.01917218
-0.024886024
-0.026138416
-0.021995721
-0.013074099
-0.001259664
0.010614615
0.019579754
0.023733796
0.022992862
0.019115455
0.014723964
0.012138455
0.012523909
0.015524581
0.019451233
0.022158357
0.022160871
0.019095802
0.013456089
0.00635169
-0.000729585
-0.00628226
-0.009217844
-0.00921838
-0.006915765
-0.003817938
-0.001814063
-0.002162477
-0.004966488
-0.009269711
-0.013535733
-0.016210689
-0.016073069
-0.012667991
-0.006557823
0.000654273
0.006601661
0.008881096
0.005914572
-0.002000776
-0.012458384
-0.021856993
-0.027018806
-0.026636188
-0.021697481
-0.014923512
-0.009412376
-0.007211466
-0.008718815
-0.01302873
-0.018571715
-0.023541949
-0.026169584
-0.025229202
-0.020549729
-0.013102537
-0.00472353
0.002812358
0.008619934
0.013024326
0.016946805
0.02113746
0.025596236
0.029567105
0.031889151
0.031540738
0.028133521
0.02215273
0.014777857
0.007495533
0.001599905
-0.0022403
-0.004014271
-0.004031774
-0.002688114
-0.000662507
0.001047553
0.001607937
0.000797683
-0.00092046
-0.002608895
-0.003376273
-0.002799563
-0.00092405
0.001919678
0.005141367
0.008034821
0.010032592
0.010842629
0.010586015
0.009755045
0.008850101
0.007995473
0.006984222
0.005431
0.002856464
-0.001100594
-0.006360577
-0.012034919
-0.016590097
-0.018469356
-0.01679473
-0.011631791
-0.00386509
0.005025593
0.013144883
0.018610094
0.020279205
0.018442017
0.014623811
0.010798111
0.008418415
0.007924619
0.008804725
0.010100958
0.01117521
0.011951364
0.012691708
0.013723511
0.015408838
0.017911965
0.020893793
0.023426789
0.024383387
0.022802543
0.018123071
0.010314834
9.00752E-05
-0.011249457
-0.022191436
-0.031565794
-0.038759796
-0.043569981
-0.045925799
-0.045708848
-0.042894129
-0.037568197
-0.030053292
-0.021126747
-0.012100213
-0.004553674
0.000358376
0.002343461
0.002098463
0.00102924
0.00064084
0.001756737
0.004122888
0.006587048
0.007974064
0.007669487
0.005608443
0.002072489
-0.002237642
-0.006287143
-0.008989398
-0.009754314
-0.008900488
-0.007582788
-0.007044563
-0.007912732
-0.010040897
-0.012895383
-0.015778667
-0.017811873
-0.017885419
-0.015080817
-0.009267781
-0.001201859
0.007693747
0.015689494
0.021421327
0.024505397
0.025577028
0.025567981
0.025088958
0.024432383
0.023890518
0.023628444
0.02333345
0.022284674
0.019567698
0.014302895
0.005950543
-0.005025537
-0.016928508
-0.027243195
-0.033768206
-0.035657959
-0.033753003
-0.0299265
-0.026094215
-0.023273503
-0.021256942
-0.018894803
-0.014831063
-0.008282285
0.000411842
0.009808577
0.017705724
0.022032232
0.021700143
0.017134417
0.010376452
0.004241607
0.001026019
0.001512643
0.004903911
0.009495544
0.013762422
0.017055787
0.019656927
0.022170496
0.025035583
0.028129021
0.030868745
0.032523082
0.032502528
0.030315642
0.025504706
0.018052698
0.008776937
-0.000759612
-0.008927022
-0.014607094
-0.01758277
-0.018550343
-0.018737745
-0.019094885
-0.019843368
-0.020411622
-0.01978026
-0.017161832
-0.0124033
-0.006313313
-0.000400397
0.003505541
0.003878043
0.000193658
-0.006735701
-0.015095917
-0.022835208
-0.028395375
-0.030939881
-0.030463909
-0.027704808
-0.023848383
-0.019884848
-0.016229527
-0.01265166
-0.008859788
-0.00477089
-0.000407822
0.004147732
0.008720308
0.012909301
0.016108615
0.017830181
0.017834247
0.016057919
0.012521109
0.007560026
0.001935945
-0.003286889
-0.007144812
-0.009317673
-0.010179419
-0.010440527
-0.010683222
-0.011151216
-0.01156991
-0.011179315
-0.009198669
-0.005238183
0.000608898
0.007848455
0.015664242
0.022995492
0.028749645
0.032191067
0.033505554
0.033715864
0.033839512
0.03405041
0.033322213
0.029855683
0.022062163
0.009405304
-0.007118633
-0.024973168
-0.040685834
-0.050903315
-0.053700476
-0.049332807
-0.03990203
-0.028313378
-0.017023519
-0.007259315
0.001022271
0.008713925
0.016936256
0.026299858
0.036404769
0.045677106
0.051751893
0.052434376
0.046513376
0.034381253
0.017974062
0.000242428
-0.0158285
-0.028202356
-0.036060321
-0.039583267
-0.039282869
-0.035861574
-0.030156614
-0.023152261
-0.015688156
-0.008381583
-0.001797317
0.003358502
0.006396004
0.007178317
0.006297943
0.004754143
0.003448061
0.002662378
0.0022758
0.002247216
0.002890623
0.004367245
0.006284778
0.007742291
0.007993926
0.006984441
0.005381384
0.004144886
0.004157519
0.006002575
0.009734815
0.014582311
0.018920274
0.020967614
0.019655268
0.015034249
0.008108583
0.00025169
-0.007354531
-0.013954318
-0.01928833
-0.02339821
-0.02626094
-0.027448245
-0.02625639
-0.022350024
-0.016183545
-0.009013202
-0.00234795
0.002676454
0.005516862
0.006258652
0.005487633
0.004094458
0.002966835
0.002516181
0.002467201
0.00232551
0.00184199
0.000894864
-0.000802456
-0.003448239
-0.006666397
-0.009576232
-0.011468285
-0.012530333
-0.013733373
-0.016314545
-0.021059534
-0.027727302
-0.035047898
-0.041260089
-0.044846142
-0.044963527
-0.041419543
-0.03462459
-0.02561695
-0.01571641
-0.006086563
0.002714082
0.010738945
0.018396714
0.026236745
0.034494029
0.042771547
0.049974811
0.054695875
0.055763974
0.052635905
0.045349138
0.034580268
0.021662194
0.008560038
-0.002585401
-0.010293486
-0.014522197
-0.016823204
-0.019328742
-0.023437391
-0.028736557
-0.033356292
-0.03511715
-0.032930745
-0.027219575
-0.019738984
-0.012733615
-0.008013517
-0.006269897
-0.00689532
-0.008293954
-0.008515508
-0.006105892
-0.000962386
0.005384912
0.010556628
0.01248535
0.010419491
0.004954657
-0.002340514
-0.009565992
-0.015172676
-0.018331096
-0.019042965
-0.017726819
-0.014823781
-0.010770801
-0.006230556
-0.002060511
0.000840225
0.001822998
0.000979342
-0.000742012
-0.001930441
-0.00160574
0.00026105
0.002707709
0.004402835
0.004376767
0.002399283
-0.0011561
-0.005508943
-0.009589168
-0.012107607
-0.012107284
-0.009434684
-0.00506744
-0.000692596
0.002388476
0.004024398
0.004971361
0.00608319
0.007879857
0.010507119
0.013690697
0.016616485
0.018115269
0.017092724
0.013048842
0.006416614
-0.001432147
-0.008668494
-0.013504699
-0.014727388
-0.012246152
-0.007129732
-0.001185768
0.003707602
0.006365269
0.006676802
0.005640019
0.004940142
0.006102076
0.009741876
0.015272501
0.021071889
0.025103248
0.025605826
0.021822361
0.014378436
0.005334932
-0.002389053
-0.00623199
-0.00504913
0.000496211
0.008271153
0.015671238
0.02039883
0.020832727
0.016437379
0.008142142
-0.001837407
-0.010873632
-0.017103649
-0.020134244
-0.020898463
-0.020872608
-0.021606852
-0.024243106
-0.028931678
-0.034378205
-0.038174143
-0.038004189
-0.032830223
-0.02336588
-0.011617551
-6.25116E-05
0.009062356
0.014417245
0.016094172
0.015509272
0.014828184
0.016277242
0.021208352
0.029409968
0.039039444
0.047325419
0.051505581
0.049925219
0.042571218
0.030890923
0.017284208
0.004228672
-0.006522161
-0.014574166
-0.021091148
-0.027996476
-0.036765917
-0.047282031
-0.057697084
-0.065120349
-0.066735986
-0.060816003
-0.047350927
-0.028117298
-0.006106315
0.015423719
0.033853839
0.047780649
0.05707279
0.062473285
0.065007088
0.065146958
0.062350334
0.055519465
0.043969513
0.028211189
0.010146825
-0.007451792
-0.021657804
-0.030204889
-0.032197042
-0.028341742
-0.020764692
-0.01236845
-0.005881927
-0.003002602
-0.003945658
-0.007543329
-0.011806728
-0.014494477
-0.013904599
-0.009731396
-0.003168488
0.003719549
0.00906946
0.011817802
0.011903181
0.010227541
0.008180685
0.007050604
0.007384138
0.008600777
0.009333201
0.008076204
0.003858518
-0.003274088
-0.011946856
-0.019634601
-0.023639459
-0.022183123
-0.015029159
-0.003678278
0.00910544
0.02035103
0.027866897
0.030512518
0.028160389
0.021534639
0.012083519
0.001665631
-0.007853147
-0.014970071
-0.018799144
-0.019013899
-0.016041275
-0.011050913
-0.005558083
-0.000631311
0.003495805
0.007095457
0.010246544
0.012509762
0.013105904
0.01134403
0.006969079
0.000492137
-0.00685105
-0.013597613
-0.018604945
-0.021215934
-0.021349968
-0.019402512
-0.016060811
-0.011905646
-0.007242394
-0.002050927
0.003950471
0.011031583
0.019019513
0.026959536
0.033056911
0.035357705
0.032677345
0.025228336
0.014237592
0.001421116
-0.011181892
-0.021461088
-0.027871548
-0.029816542
-0.027572005
-0.021816459
-0.013463895
-0.003453782
0.007441256
0.018446293
0.028558911
0.036514349
0.041289153
0.04250413
0.04057589
0.036258106
0.030016258
0.021818711
0.011702666
0.000487263
-0.010362759
-0.019392133
-0.025707689
-0.029154412
-0.030235625
-0.029999299
-0.029794661
-0.030810943
-0.033470535
-0.037110866
-0.040210939
-0.040983936
-0.037924969
-0.030240594
-0.018221842
-0.003477069
0.011734146
0.025344391
0.036048548
0.043394142
0.047506431
0.048765677
0.047468158
0.043598244
0.03690189
0.027337828
0.015377583
0.001824559
-0.012328675
-0.025561067
-0.035591413
-0.04026366
-0.038590963
-0.031183972
-0.019932118
-0.00761313
0.002942752
0.009743377
0.01207195
0.010185515
0.005082421
-0.00139784
-0.006937292
-0.009782786
-0.009448342
-0.006651609
-0.002665914
0.001290127
0.004295991
0.005780482
0.005533824
0.003840144
0.001457398
-0.000598611
-0.001514099
-0.001020837
0.000536027
0.00249055
0.004176469
0.005456861
0.006808445
0.008865741
0.012052693
0.016352921
0.021294092
0.025880587
0.028734433
0.028554525
0.024586065
0.016778255
0.00578494
-0.007162736
-0.020250602
-0.031351294
-0.038844787
-0.042276308
-0.042425974
-0.040576797
-0.038114243
-0.036156726
-0.034895073
-0.033316801
-0.029691617
-0.022802403
-0.01273234
-0.00075031
0.011157744
0.021006469
0.027489139
0.030494149
0.030945338
0.030143491
0.028950194
0.027343607
0.024598961
0.020048815
0.013554049
0.005531754
-0.003057724
-0.010730267
-0.015693971
-0.016584088
-0.013155298
-0.006491116
0.001412453
0.008358834
0.012562708
0.01327329
0.011069862
0.007482039
0.004332931
0.003081124
0.004210458
0.007007992
0.009889832
0.011183551
0.009754192
0.005364521
-0.00116279
-0.00799762
-0.012984288
-0.014538045
-0.012334992
-0.007267709
-0.001098231
0.004277212
0.00771173
0.009464934
0.010970088
0.013816601
0.018673411
0.024738295
0.030152813
0.033052585
0.032483314
0.028611741
0.02254386
0.016048558
0.011107335
0.009188463
0.010481378
0.013782932
0.017293458
0.019631186
0.020285779
0.019609987
0.018488521
0.017919679
0.018430336
0.019666993
0.020330901
0.018909571
0.014540026
0.007151662
-0.002724951
-0.01394244
-0.02489063
-0.033792606
-0.03907855
-0.03969423
-0.035386724
-0.026906175
-0.015702977
-0.003527978
0.007753478
0.016426729
0.021219145
0.021938401
0.019543344
0.015590997
0.011205929
0.006607712
0.001243349
-0.005550801
-0.013690753
-0.021970144
-0.028243734
-0.030075356
-0.025657903
-0.014768487
0.000631788
0.016880374
0.029897367
0.036837861
0.03696681
0.031576754
0.023303948
0.014975313
0.008381735
0.003606075
-0.000599619
-0.00572546
-0.012568266
-0.020829298
-0.029142251
-0.035676951
-0.039056978
-0.038895323
-0.035904286
-0.031260358
-0.026034687
-0.020904833
-0.016017674
-0.01096233
-0.005103103
0.001875288
0.0094237
0.016168015
0.020587447
0.021784762
0.019979852
0.016382717
0.012770755
0.010712015
0.010618234
0.01163821
0.012282152
0.011168127
0.007592725
0.00157468
-0.00620904
-0.01464714
-0.02257046
-0.029169445
-0.03399692
-0.036840433
-0.037655878
-0.036490144
-0.033436103
-0.028717661
-0.022671619
-0.01552488
-0.007304317
0.001955546
0.011883919
0.021594327
0.02972175
0.034920657
0.03659544
0.035342027
0.032614347
0.029694341
0.026907942
0.023581873
0.018740051
0.011864646
0.00336595
-0.005694254
-0.014049013
-0.020753288
-0.02531746
-0.027504828
-0.027346385
-0.025446463
-0.0229982
-0.021308964
-0.021091053
-0.022101449
-0.023271143
-0.023285222
-0.021169635
-0.016716266
-0.010457237
-0.003295243
0.003906628
0.010582373
0.016500376
0.021631892
0.025881481
0.02889666
0.030143113
0.029081278
0.025387311
0.019072506
0.010531097
0.000385078
-0.010354404
-0.020132631
-0.027201591
-0.030238287
-0.028782324
-0.023498199
-0.016039768
-0.008638826
-0.003262475
-0.001146461
-0.00253059
-0.006599416
-0.0115552
-0.015092438
-0.015442778
-0.012354212
-0.007343189
-0.002870229
-0.000941134
-0.001964751
-0.004695108
-0.007064471
-0.007240578
-0.00439112
0.00089429
0.006959817
0.011960994
0.014686159
0.014866068
0.013058
0.010407028
0.008221642
0.007454695
0.008111112
0.009298258
0.00999348
0.009676755
0.008448768
0.006889068
0.005958
0.006537492
0.008791714
0.011792598
0.014026212
0.01422908
0.012108512
0.008380393
0.004351874
0.001348097
4.59218E-05
-0.000147635
-0.000840448
-0.003450741
-0.00823122
-0.01422186
-0.019702164
-0.022834193
-0.022286867
-0.017592245
-0.009211897
0.001481288
0.012375095
0.02112034
0.025835033
0.025876944
0.022178961
0.016752451
0.011583466
0.007685342
0.005114177
0.003507854
0.002384621
0.000950122
-0.001520412
-0.004857297
-0.00777174
-0.00873514
-0.007040499
-0.003123268
0.001751206
0.005878643
0.007679004
0.006095218
0.000935119
-0.006752251
-0.014662083
-0.019920618
-0.020330855
-0.01538556
-0.006640795
0.003097505
0.010855374
0.014631134
0.014104474
0.010796766
0.00727259
0.005880596
0.007751293
0.012341963
0.017683576
0.021338253
0.021388728
0.017045035
0.008776508
-0.001808389
-0.012260322
-0.02001059
-0.023401376
-0.022484978
-0.018586214
-0.013407434
-0.008382975
-0.004514239
-0.002285066
-0.001522025
-0.001570949
-0.001635021
-0.00106302
0.000621455
0.003592208
0.007553496
0.011521048
0.014010316
0.013779772
0.01042924
0.00468028
-0.001916832
-0.007527689
-0.010481523
-0.009793098
-0.005561011
0.00093199
0.007646811
0.012688185
0.015084365
0.015043522
0.013760989
0.01264086
0.01255409
0.013624489
0.015386844
0.016933427
0.017085713
0.014793695
0.009803705
0.002877072
-0.004536611
-0.010963238
-0.015541864
-0.018291973
-0.020161439
-0.022602691
-0.026852922
-0.03295035
-0.039349409
-0.043569342
-0.043557832
-0.038665318
-0.029830038
-0.01893484
-0.007955121
0.001591225
0.008732022
0.013022881
0.014690012
0.015046134
0.016095605
0.019369004
0.024954224
0.031333852
0.036017553
0.036510974
0.031343594
0.020736056
0.006546637
-0.008407696
-0.021178944
-0.029553455
-0.032810207
-0.031804363
-0.028454849
-0.024707408
-0.021665626
-0.019294282
-0.016794523
-0.013309582
-0.008783841
-0.004068718
-0.000491441
0.00108587
0.000808382
-0.000170538
-0.000465156
0.000675205
0.003122184
0.006258016
0.009296641
0.01132862
0.011556919
0.009867469
0.006955975
0.003910767
0.001569185
0.000113009
-0.00057611
-0.000417079
0.000977378
0.00406043
0.008806061
0.014425163
0.019525042
0.022709154
0.02319631
0.020925704
0.016397821
0.010643826
0.00504458
0.000688738
-0.002253751
-0.004513116
-0.007304228
-0.011663925
-0.018005389
-0.02562114
-0.032779708
-0.037450026
-0.038034818
-0.033797058
-0.02510384
-0.0133379
-0.000455259
0.011496904
0.021019431
0.027678905
0.032007877
0.034589053
0.035448928
0.034238661
0.030661866
0.024426924
0.015472223
0.004376508
-0.007341363
-0.017611194
-0.024566196
-0.02740484
-0.026503537
-0.023173882
-0.019300758
-0.016665094
-0.016028808
-0.016808767
-0.01754328
-0.01693638
-0.014535382
-0.010898262
-0.007235608
-0.004727981
-0.003778125
-0.00383224
-0.003813986
-0.002636796
0.000410501
0.005292631
0.011064182
0.016180925
0.019288173
0.019679892
0.017439372
0.013352242
0.008602542
0.004191995
0.000571307
-0.002267605
-0.004533821
-0.00630212
-0.007530749
-0.008228059
-0.008435641
-0.008134279
-0.007296728
-0.006037804
-0.004547853
-0.002986442
-0.001301007
0.000716677
0.003171792
0.005892889
0.008426477
0.010278708
0.010958836
0.010033659
0.00719234
0.002577211
-0.003020479
-0.008654728
-0.013791542
-0.018382905
-0.02261911
-0.02666604
-0.030440941
-0.033243345
-0.03385426
-0.031215757
-0.025132996
-0.016374798
-0.006432775
0.003001962
0.010436037
0.014963006
0.016393808
0.015259977
0.012481391
0.009204405
0.006773698
0.006210101
0.007585236
0.009771641
0.010913288
0.009424139
0.004774911
-0.002319262
-0.010241835
-0.017141381
-0.021492458
-0.022447611
-0.019999239
-0.01506021
-0.009439875
-0.005169946
-0.003625342
-0.004681075
-0.006831348
-0.0080831
-0.007034005
-0.003550189
0.001292221
0.005874432
0.00857144
0.008353633
0.005263515
0.000529873
-0.003942338
-0.006299013
-0.005351619
-0.001132218
0.00513495
0.011698127
0.017111843
0.020609042
0.021997612
0.021541126
0.019859545
0.017717891
0.016076028
0.015899814
0.017727368
0.020919619
0.023672297
0.02382951
0.020093951
0.012926122
0.00454508
-0.002155076
-0.005001269
-0.003323703
0.002012877
0.008915044
0.014632047
0.016708771
0.014291819
0.008592798
0.002136678
-0.002779441
-0.005138313
-0.005170858
-0.003689792
-0.001791047
-0.000607757
-0.000777655
-0.001837241
-0.002421819
-0.001114503
0.002488147
0.007498852
0.012293517
0.015562098
0.016906294
0.016659476
0.015370576
0.013642103
0.012077533
0.011082607
0.010471531
0.009459529
0.007231477
0.003556028
-0.000993105
-0.00550798
-0.009065668
-0.01097646
-0.011087265
-0.009692113
-0.007295718
-0.004604705
-0.002542325
-0.001849083
-0.00277576
-0.005110972
-0.008188617
-0.0109649
-0.01223121
-0.011086674
-0.00751052
-0.002526581
0.002328838
0.00585719
0.007633731
0.00791561
0.00737851
0.006793877
0.006697046
0.007030151
0.007143685
0.006299334
0.004294604
0.00172815
-0.000389365
-0.001308013
-0.000915332
0.000167432
0.000907135
0.000287495
-0.002155362
-0.005929675
-0.009767098
-0.012289766
-0.012515494
-0.010118456
-0.005551072
-1.58478E-05
0.004810451
0.007469187
0.007488082
0.005560271
0.003116344
0.001497016
0.001350939
0.002206424
0.002574912
0.000706303
-0.004468302
-0.012487119
-0.021447064
-0.028676342
-0.031662025
-0.029031176
-0.021146713
-0.010108059
0.00106147
0.009635747
0.014166946
0.014752328
0.012725437
0.009802165
0.007460315
0.006508373
0.006956777
0.008155269
0.009343215
0.010075423
0.010261967
0.009808155
0.008487778
0.006115736
0.002753694
-0.001086407
-0.004614225
-0.007044022
-0.008009828
-0.007633688
-0.006415819
-0.005020184
-0.004206237
-0.004543571
-0.005894778
-0.007369206
-0.007725595
-0.0060628
-0.00212999
0.003470379
0.009532104
0.014682301
0.018048088
0.019736896
0.020635685
0.021941715
0.024424506
0.028028922
0.031650306
0.033620458
0.032575484
0.028113067
0.020749752
0.011566807
0.001853936
-0.006863904
-0.013074383
-0.01581491
-0.01515523
-0.012195719
-0.008489332
-0.005237505
-0.002981031
-0.001719803
-0.00109149
-0.00018815
0.002148403
0.006530796
0.012322366
0.01797075
0.02159663
0.021705025
0.017910317
0.011376154
0.004325606
-0.001142922
-0.003768042
-0.003325472
-0.00043405
0.003515567
0.006913738
0.008757615
0.008843633
0.007662644
0.006280657
0.006065581
0.007885106
0.011317163
0.014913604
0.016988351
0.016370693
0.012745027
0.006800795
-1.82989E-05
-0.006125899
-0.010426447
-0.012498677
-0.012590318
-0.011353179
-0.009743538
-0.008883559
-0.00970575
-0.012302825
-0.015841349
-0.019232458
-0.021761712
-0.0231604
-0.023170892
-0.021364215
-0.017404855
-0.011539738
-0.00456263
0.002749724
0.009846949
0.016332617
0.021499302
0.024419416
0.02434116
0.020999194
0.014588039
0.005751263
-0.004328167
-0.014026477
-0.021866778
-0.027087365
-0.029693377
-0.030012567
-0.028380607
-0.024874952
-0.019515783
-0.012520958
-0.00465384
0.002884829
0.008943503
0.012905002
0.014886874
0.015791228
0.016823567
0.018710536
0.021165223
0.02323997
0.023697689
0.021362425
0.015635143
0.007093734
-0.002325321
-0.009934486
-0.01356743
-0.01282751
-0.009336786
-0.005907352
-0.005019161
-0.007393288
-0.011729645
-0.015640561
-0.017056911
-0.015118554
-0.01020436
-0.003498531
0.003280149
0.0083386
0.010572216
0.010215344
0.008796583
0.008293848
0.010149129
0.014634616
0.020446206
0.025089012
0.026052784
0.022181264
0.014264954
0.004572745
-0.004238287
-0.01015736
-0.012432675
-0.011724124
-0.009596118
-0.007562
-0.006296651
-0.005523225
-0.004438214
-0.002370749
0.000728147
0.004226201
0.007029783
0.007920274
0.006061086
0.001319788
-0.00550878
-0.012726336
-0.018071697
-0.019545163
-0.016188048
-0.008618974
0.001169906
0.010437424
0.016493209
0.017368874
0.012585718
0.003591515
-0.006698388
-0.015225345
-0.019829824
-0.019909473
-0.01631314
-0.01068467
-0.004707036
0.000186549
0.002820984
0.002554201
-0.000218442
-0.003900152
-0.006294139
-0.005659618
-0.001663807
0.00460095
0.0112305
0.016460399
0.019388593
0.020124868
0.019407162
0.018024478
0.016457337
0.014955769
0.01364915
0.012400288
0.010649602
0.007634637
0.002921389
-0.003141246
-0.009628786
-0.015580083
-0.020440318
-0.02398735
-0.026254634
-0.027425503
-0.02778751
-0.027679703
-0.027358693
-0.026930468
-0.026021562
-0.023749779
-0.019244058
-0.012264915
-0.003384992
0.006025179
0.013987792
0.018351288
0.017687594
0.012054895
0.00321394
-0.005898456
-0.012165999
-0.013533534
-0.009755903
-0.002387828
0.005960667
0.012551623
0.015440315
0.014047408
0.00939668
0.003595475
-0.001083141
-0.002988095
-0.001564838
0.002310002
0.006562857
0.008831428
0.00760933
0.002927503
-0.00382527
-0.010476072
-0.014833573
-0.015620381
-0.013132774
-0.009306163
-0.006872352
-0.007882693
-0.012543912
-0.019044782
-0.024457106
-0.025982066
-0.022168839
-0.013487345
-0.002043058
0.009182835
0.017424648
0.021255486
0.020983669
0.018087695
0.014322533
0.011102288
0.00915815
0.008366686
0.008020736
0.007334079
0.005902955
0.00380059
0.001321279
-0.001143097
-0.003144991
-0.004233912
-0.00416015
-0.003158855
-0.001849345
-0.000772201
-0.000167549
3.0505E-05
-2.19524E-05
-0.000243558
-0.000755928
-0.001833072
-0.00374916
-0.006307691
-0.008897965
-0.011013551
-0.012543809
-0.013761357
-0.014978423
-0.016525007
-0.018531183
-0.020702012
-0.022237571
-0.022110229
-0.019526005
-0.014270037
-0.006867489
0.001463021
0.00908359
0.014629573
0.017524957
0.018156694
0.017522869
0.016711011
0.016427313
0.01660037
0.016290283
0.014207241
0.009387686
0.001839435
-0.007219376
-0.015757466
-0.021629648
-0.023407258
-0.020952676
-0.015716406
-0.010311897
-0.00748942
-0.008924561
-0.014575942
-0.022806196
-0.031030079
-0.036525051
-0.037220969
-0.032286382
-0.022503658
-0.010140134
0.001747686
0.010463007
0.014619563
0.014451859
0.011663104
0.008792825
0.008296247
0.011388935
0.017404681
0.024117469
0.028864174
0.029784214
0.026633717
0.020637136
0.013756219
0.007979692
0.004696607
0.004053415
0.004875178
0.005263256
0.003757459
0.000228838
-0.004159121
-0.007627094
-0.008611261
-0.006228891
-0.000550533
0.007390239
0.015664919
0.0219475
0.024278055
0.022004559
0.016045928
0.008462347
0.001401895
-0.003736687
-0.006528977
-0.007514053
-0.007803052
-0.008709656
-0.011092776
-0.014982549
-0.019334964
-0.022478932
-0.022847686
-0.019805636
-0.013791924
-0.006050436
0.00188825
0.008719174
0.013676939
0.016563224
0.017569444
0.016907732
0.01468996
0.011027093
0.006295003
0.001047492
-0.004393149
-0.010052345
-0.015909434
-0.021615573
-0.026269673
-0.028673991
-0.027949489
-0.024267404
-0.018846623
-0.013329223
-0.009161586
-0.007104987
-0.00700473
-0.008044672
-0.009277155
-0.010237073
-0.010990908
-0.011830869
-0.01289324
-0.014023645
-0.014844177
-0.014734926
-0.012938365
-0.008679087
-0.001555151
0.007939486
0.018232814
0.026990584
0.031944279
0.032002088
0.02775812
0.021083926
0.014031665
0.008076085
0.003716229
0.00044631
-0.00281724
-0.006878249
-0.011803736
-0.017058367
-0.021598987
-0.02424873
-0.024220146
-0.021495249
-0.016853729
-0.01164085
-0.007196152
-0.004132529
-0.00216912
-0.000609741
0.001180237
0.003536487
0.006317589
0.008961979
0.010896803
0.011731358
0.01134312
0.010012467
0.008501425
0.007697327
0.008206218
0.010065834
0.012736186
0.015212339
0.016354734
0.015012948
0.010342737
0.002105795
-0.008799036
-0.020050621
-0.028522176
-0.031821909
-0.029470798
-0.022812823
-0.014044667
-0.005450102
0.000949225
0.003779358
0.002861889
-0.000563689
-0.004211141
-0.005643015
-0.003506927
0.001785761
0.00828331
0.013427082
0.015265125
0.013265317
0.00870232
0.004001168
0.001463832
0.002103543
0.005437963
0.009870296
0.013478405
0.014786416
0.013437297
0.010347554
0.007166438
0.005391825
0.005857465
0.008523696
0.012448209
0.01604631
0.017721096
0.016539466
0.012562765
0.006734583
0.000561359
-0.004388162
-0.006861049
-0.006357405
-0.003147384
0.001786184
0.00718459
0.011885364
0.015411788
0.018104995
0.020452786
0.02235501
0.023007998
0.021427531
0.017042838
0.010082646
0.001390127
-0.00788285
-0.016382669
-0.022769845
-0.026069473
-0.025821747
-0.022139984
-0.01575024
-0.008020957
-0.000804633
0.004200395
0.006103743
0.005142432
0.002407363
-0.000675263
-0.00277003
-0.003179145
-0.001997033
-0.00018147
0.000916978
5.19128E-05
-0.003148259
-0.007810548
-0.01210981
-0.014260994
-0.013343042
-0.00977267
-0.004998613
-0.000866464
0.001084098
5.4381E-05
-0.003765429
-0.009167795
-0.014182993
-0.016875985
-0.016224334
-0.012539358
-0.007223812
-0.002053327
0.001511639
0.002720033
0.001795123
-0.000152601
-0.001362174
-0.000290545
0.003630648
0.009632155
0.015964625
0.0205751
0.021948789
0.019604422
0.014237328
0.007308019
0.00057109
-0.004499672
-0.00714706
-0.007485463
-0.006470624
-0.005374905
-0.00509415
-0.005758379
-0.006784672
-0.0072251
-0.00625469
-0.003534717
0.00067494
0.005573022
0.010082061
0.013048904
0.013581882
0.011333491
0.006682174
0.000747629
-0.004779514
-0.00835251
-0.009214473
-0.007680575
-0.004897441
-0.002336287
-0.001297256
-0.002303691
-0.004969654
-0.008273724
-0.010967575
-0.011811175
-0.009970346
-0.005512693
0.000369768
0.005763091
0.008896783
0.009016901
0.006783072
0.003756332
0.001316205
-4.73135E-05
-0.000413284
-4.20666E-05
0.000833384
0.001787306
0.002381037
0.002469678
0.002673725
0.00410881
0.007572018
0.012738274
0.018063027
0.021493637
0.021516976
0.017655893
0.010490098
0.001508258
-0.00719288
-0.013396294
-0.015475481
-0.012970369
-0.007105519
-0.000444814
0.004217744
0.005162674
0.002591241
-0.00162409
-0.005029221
-0.005882084
-0.004067111
-0.001131315
0.00042485
-0.001436105
-0.007248764
-0.015675464
-0.024231969
-0.030274371
-0.031984591
-0.02887697
-0.021857522
-0.012911655
-0.004392833
0.001942796
0.005463387
0.006732055
0.007172645
0.008455926
0.01163838
0.016589561
0.022137846
0.026658554
0.028802887
0.027961374
0.024429597
0.019337907
0.014115876
0.009875387
0.007167726
0.00591335
0.005500756
0.004952039
0.003306641
0.000107967
-0.004126421
-0.008121753
-0.010497434
-0.010456486
-0.008047191
-0.004119788
9.50074E-05
0.003443559
0.005377098
0.006229425
0.007047761
0.008799304
0.011652829
0.014895127
0.017395688
0.018146901
0.016775301
0.013821145
0.01051804
0.008098949
0.007157605
0.007419035
0.008231909
0.009174482
0.010062509
0.010475049
0.009807554
0.007584429
0.003834685
-0.001022285
-0.006402332
-0.011709741
-0.016507296
-0.020592071
-0.023899299
-0.026402214
-0.028252248
-0.029714686
-0.030979927
-0.031925071
-0.032002686
-0.030357022
-0.026325614
-0.020033879
-0.012582298
-0.005515851
-0.000160855
0.002738652
0.003166664
0.001880977
0.000369508
0.0002753
0.00256828
0.007150439
0.013111479
0.019363819
0.02500155
0.029400697
0.032071907
0.032688443
0.031153635
0.027781263
0.023301289
0.018733316
0.015031372
0.012599165
0.01117928
0.010231297
0.009462954
0.008829661
0.008248559
0.007624687
0.006947127
0.006409865
0.006191899
0.00613184
0.005521996
0.003642951
0.000425919
-0.003426597
-0.006856403
-0.008829765
-0.008578021
-0.005658227
-0.000251736
0.006480751
0.012594133
0.016048457
0.015514354
0.010853135
0.003401982
-0.004305731
-0.009577224
-0.010770096
-0.008058527
-0.002942963
0.002628232
0.007012068
0.0090487
0.008313973
0.005312388
0.001374063
-0.001784841
-0.00283913
-0.001473631
0.00158801
0.004965788
0.007306622
0.007777349
0.006378823
0.00384545
0.001295751
-0.000409758
-0.000853237
-0.000242802
0.000696562
0.001001618
-0.000143452
-0.003000777
-0.007091548
-0.01130613
-0.014368199
-0.015350599
-0.013862574
-0.010019798
-0.004463432
0.001414906
0.005627397
0.006599946
0.004154089
-0.000479672
-0.005510396
-0.009475163
-0.011563398
-0.011750531
-0.010689338
-0.009259657
-0.007957427
-0.006612214
-0.004796812
-0.002231215
0.000994918
0.004660409
0.008390294
0.011495241
0.013131861
0.012891736
0.011042452
0.008402559
0.005988179
0.004706345
0.005029922
0.006627037
0.008466741
0.009371524
0.008610087
0.006093413
0.002433435
-0.001137901
-0.003079041
-0.002349776
0.000953918
0.005755434
0.010641845
0.014480017
0.016788359
0.017855599
0.018273973
0.018150911
0.016880102
0.013597819
0.007902868
0.000232252
-0.008059021
-0.015128089
-0.019454863
-0.020560109
-0.01913696
-0.016436526
-0.013621168
-0.011392048
-0.009983353
-0.009133328
-0.008395123
-0.007472086
-0.006229701
-0.004676907
-0.003245728
-0.002762477
-0.003806968
-0.006015426
-0.008240798
-0.009250763
-0.008453409
-0.006067772
-0.003161469
-0.001301479
-0.001946652
-0.005717059
-0.012059592
-0.019447099
-0.026089817
-0.030674383
-0.032612953
-0.032023395
-0.029443667
-0.025552395
-0.020823838
-0.015619471
-0.010410019
-0.005633875
-0.001307634
0.002944685
0.007303364
0.011509275
0.015221283
0.018132137
0.020008402
0.020541755
0.019448767
0.016661509
0.012607618
0.008111586
0.003989232
0.000950393
-0.000458465
2.32327E-05
0.002150756
0.005170163
0.008182504
0.010178777
0.010313345
0.008188818
0.004311891
-3.92395E-05
-0.003523537
-0.005638428
-0.006810476
-0.007822583
-0.009082577
-0.010427949
-0.011117656
-0.010101694
-0.00677525
-0.001507238
0.004474089
0.00978594
0.013406681
0.014821854
0.013976806
0.011380216
0.008030326
0.005083716
0.003430878
0.003340791
0.004611599
0.006859454
0.009604369
0.011975017
0.012766481
0.010975327
0.006570293
0.000648703
-0.005104593
-0.009199218
-0.01105953
-0.01115572
-0.010681516
-0.010833001
-0.012287464
-0.014953802
-0.017941414
-0.01998431
-0.020138631
-0.018279336
-0.01498292
-0.011157916
-0.007489267
-0.004270629
-0.001409022
0.001240024
0.003631441
0.005494268
0.006549358
0.006551606
0.005189532
0.002131103
-0.002714787
-0.008828541
-0.015020767
-0.019928482
-0.022678857
-0.023125494
-0.021514086
-0.018336984
-0.014451385
-0.011026716
-0.008851926
-0.00772848
-0.006594916
-0.004262755
8.67312E-06
0.006371279
0.014287054
0.022432143
0.029062924
0.032866999
0.033401369
0.031035645
0.026757258
0.021999582
0.0182409
0.016363513
0.015980039
0.015405845
0.012552749
0.006235374
-0.00302829
-0.013073945
-0.020970129
-0.024223722
-0.022024898
-0.015580394
-0.007538667
-0.000704425
0.003078346
0.003339776
0.000791147
-0.002935528
-0.005615033
-0.005164649
-0.000812448
0.006213692
0.013226503
0.017355654
0.016992146
0.012650328
0.006666004
0.001941087
0.000446905
0.002359942
0.006133666
0.009395342
0.009979279
0.006835686
0.000280539
-0.008329976
-0.017110068
-0.024131872
-0.028038453
-0.028607616
-0.026774496
-0.023923861
-0.021011295
-0.01807764
-0.01450304
-0.009563048
-0.003075722
0.004232135
0.010765227
0.014768747
0.015165604
0.011972177
0.00610492
-0.001214552
-0.008750812
-0.015399631
-0.020127064
-0.022042188
-0.020637399
-0.015988278
-0.008919744
-0.000718397
0.007288805
0.014104046
0.019024769
0.02163592
0.021814383
0.019769347
0.015858805
0.010457937
0.004071618
-0.002522926
-0.008200481
-0.011805967
-0.012509379
-0.010276193
-0.00591211
-0.000789803
0.003668381
0.006627943
0.008003611
0.008230355
0.007854105
0.007205398
0.006216466
0.004467812
0.00156745
-0.002325482
-0.006364063
-0.009269937
-0.009821167
-0.007590172
-0.003286465
0.001422824
0.004703128
0.005321592
0.003160132
-0.000865173
-0.005113369
-0.007767072
-0.007337775
-0.00324347
0.003747397
0.011626988
0.01803868
0.021379792
0.0215104
0.019752594
0.01816158
0.018379332
0.020921591
0.025045549
0.028988421
0.03065025
0.028306257
0.021282846
0.010382508
-0.00231744
-0.01419857
-0.023255134
-0.028690849
-0.031097468
-0.03197174
-0.032893225
-0.034752682
-0.037199716
-0.038714398
-0.037242967
-0.031156619
-0.020318857
-0.006258066
0.008443349
0.021021361
0.029451916
0.033089306
0.032708026
0.030034676
0.026954994
0.024811304
0.023952767
0.023630955
0.022314379
0.018304756
0.010686274
-0.00010872
-0.012405121
-0.02396016
-0.032799241
-0.037667722
-0.038160717
-0.034802638
-0.02897633
-0.022619772
-0.017548368
-0.014751261
-0.014043995
-0.014037731
-0.012949397
-0.009540411
-0.003687442
0.003662919
0.010741251
0.015506584
0.016517517
0.013777955
0.008824529
0.003881004
0.000816955
0.000608517
0.003406158
0.008547095
0.014733755
0.020344668
0.0239721
0.02474285
0.022743684
0.018935058
0.014788831
0.011662419
0.010506319
0.011413671
0.013484721
0.015025041
0.01426082
0.010160467
0.002887508
-0.006114458
-0.01455347
-0.020049672
-0.021048504
-0.01749949
-0.010756299
-0.002996076
0.003660025
0.007758344
0.008975357
0.008131274
0.006684519
0.006013814
0.006774394
0.008768527
0.01110813
0.012781524
0.012966892
0.011292643
0.008140485
0.004493941
0.00155172
0.000118292
0.000304088
0.001424322
0.00241657
0.002296239
0.000484851
-0.003185779
-0.008449083
-0.014693929
-0.021147052
-0.027144278
-0.032283663
-0.036339748
-0.038882328
-0.039343044
-0.037651345
-0.034458828
-0.030640836
-0.026700906
-0.022933068
-0.019776466
-0.017620998
-0.0164915
-0.01575008
-0.014319755
-0.011095279
-0.005585853
0.001742187
0.009701803
0.017016353
0.022685184
0.026133726
0.027217401
0.026272097
0.024059411
0.021568111
0.019557653
0.018184338
0.017137009
0.016006229
0.01456065
0.012737592
0.010695176
0.008854078
0.007681064
0.007343515
0.007429694
0.007163338
0.005735692
0.002826016
-0.001016064
-0.004744718
-0.007373265
-0.008213226
-0.006918223
-0.003650713
0.000596789
0.004195371
0.005406549
0.00324814
-0.001918704
-0.008480328
-0.014018657
-0.016266941
-0.014047243
-0.008051358
-0.000621404
0.005443745
0.007987341
0.006059046
0.000279625
-0.007159378
-0.013263714
-0.015681415
-0.013844496
-0.009047692
-0.003476178
0.000634718
0.001855905
0.000339884
-0.002263077
-0.003645705
-0.00218241
0.00218553
0.007978706
0.013075536
0.015541731
0.014313157
0.009468658
0.002194043
-0.005609536
-0.012010253
-0.015627889
-0.016319148
-0.015220216
-0.014226842
-0.014917405
-0.017732549
-0.021951517
-0.026098652
-0.028575605
-0.028152144
-0.024517752
-0.018426906
-0.011298634
-0.004606722
0.000477691
0.003189153
0.00355443
0.002385273
0.001027912
0.000915985
0.003062672
0.00763953
0.01391526
0.020583617
0.026289487
0.03008082
0.031798211
0.032169908
0.032553916
0.034408392
0.038575707
0.044497937
0.050241759
0.053242698
0.051300059
0.043480526
0.030532958
0.014739519
-0.000660166
-0.012529144
-0.019060577
-0.020515841
-0.018845981
-0.016685376
-0.016070285
-0.017753366
-0.021192807
-0.025157305
-0.028291904
-0.029491679
-0.028210111
-0.02480241
-0.020395876
-0.01613162
-0.012644217
-0.009994205
-0.007714019
-0.005030927
-0.001277382
0.003832134
0.009981217
0.016420047
0.022226283
0.026712303
0.029399515
0.029962039
0.027972509
0.023104135
0.015389089
0.005572961
-0.004776306
-0.013639901
-0.019091835
-0.020014497
-0.016874756
-0.011756353
-0.007539898
-0.006382728
-0.008771522
-0.013369524
-0.017678849
-0.019420329
-0.01751623
-0.012413994
-0.005743066
0.000239652
0.003462145
0.002787907
-0.001470192
-0.007537698
-0.012674513
-0.014405447
-0.011654214
-0.005074391
0.003364193
0.011184527
0.016205294
0.01737033
0.015117497
0.01118945
0.008057473
0.00799174
0.012281794
0.02056932
0.030745368
0.039645575
0.044337838
0.04333242
0.037189545
0.02827895
0.019649325
0.013621537
0.010861848
0.010454662
0.010582381
0.009248999
0.005002623
-0.002334087
-0.011448516
-0.020014764
-0.025682149
-0.027124675
-0.02425006
-0.018046432
-0.010193874
-0.002682451
0.002630149
0.004787165
0.004195892
0.00259444
0.002292969
0.005110737
0.011348089
0.019322424
0.026177864
0.029295551
0.027368062
0.020812703
0.01159668
0.002504949
-0.003879443
-0.006002524
-0.003671165
0.001842754
0.008039851
0.012050168
0.01186207
0.007060286
-0.001103271
-0.010295475
-0.018088993
-0.022751818
-0.02362866
-0.021309452
-0.017359995
-0.013470972
-0.010786436
-0.009510811
-0.009038694
-0.008296475
-0.006236504
-0.002405719
0.002789121
0.008310267
0.012448142
0.013150911
0.009014428
0.000243864
-0.011145932
-0.021965602
-0.029011867
-0.030274699
-0.025724068
-0.017107075
-0.007240417
0.000863296
0.004882713
0.003886663
-0.00112661
-0.007435529
-0.011628433
-0.011219212
-0.005823536
0.002426307
0.009856797
0.013036093
0.010503737
0.003330288
-0.005453924
-0.012403143
-0.015097153
-0.013115116
-0.007836878
-0.001790138
0.002352449
0.002777838
-0.000660854
-0.006418913
-0.012034214
-0.014997362
-0.013614947
-0.007863843
0.000363037
0.008131128
0.012648517
0.012298282
0.007230464
-0.000719945
-0.008706484
-0.013714779
-0.013614361
-0.008140105
0.000725096
0.009579163
0.015106891
0.015485815
0.011054818
0.004038634
-0.002536157
-0.006082815
-0.005505194
-0.001702617
0.002956462
0.005737456
0.004599664
-0.001091648
-0.010358363
-0.020867411
-0.029907542
-0.035312586
-0.036059783
-0.032291144
-0.025097301
-0.016375019
-0.008306101
-0.00269005
-0.000147844
2.8638E-05
-0.00083541
-0.001774504
-0.00252898
-0.003594346
-0.006006531
-0.010817092
-0.018260696
-0.027245319
-0.035698035
-0.041394326
-0.042837816
-0.039574481
-0.032174339
-0.021921529
-0.010605599
-6.89843E-05
0.008400057
0.01435965
0.01796674
0.019656242
0.019889676
0.019250229
0.018366374
0.017767824
0.017663445
0.017731853
0.017271619
0.015658925
0.012820547
0.009209705
0.00563992
0.002966034
0.001716048
0.001714871
0.002072065
0.001775735
0.000550105
-0.001005258
-0.002011424
-0.002058315
-0.001200474
0.00044123
0.002847958
0.005938559
0.009406158
0.012832593
0.01595622
0.018734431
0.021320957
0.023816807
0.026028263
0.027565266
0.027951577
0.02650161
0.02234441
0.015065617
0.005393695
-0.004715284
-0.013035251
-0.018228914
-0.020260249
-0.019973769
-0.018575565
-0.017007464
-0.01566343
-0.014472808
-0.013271319
-0.012166662
-0.011564364
-0.011864228
-0.013016257
-0.01446558
-0.015288304
-0.014652283
-0.01224957
-0.008450365
-0.004094309
-0.000154006
0.002506336
0.003318623
0.002423741
0.00069741
-0.000548133
-0.000207641
0.001939743
0.005048972
0.007606861
0.00824438
0.006368704
0.002373213
-0.002566244
-0.007037812
-0.009974624
-0.010928224
-0.00986992
-0.006881664
-0.002109641
0.003900431
0.010175306
0.015652774
0.019420878
0.020949371
0.020390164
0.018668489
0.017149953
0.016944887
0.018243477
0.020025317
0.02066578
0.019065346
0.015235577
0.010113001
0.004926619
0.000670607
-0.00213972
-0.003654723
-0.00458215
-0.005841611
-0.008146474
-0.011277381
-0.013851382
-0.014046223
-0.010750449
-0.004119185
0.004456644
0.012766813
0.018510849
0.020272027
0.017960204
0.012628813
0.006060391
0.000118621
-0.003848446
-0.005408092
-0.00525527
-0.00494529
-0.006308649
-0.010666043
-0.017866363
-0.026034469
-0.032293177
-0.034191119
-0.030773783
-0.022974163
-0.013210439
-0.004556351
0.000638757
0.001798495
0.000129813
-0.002317701
-0.003743846
-0.003238969
-0.000981691
0.002027334
0.00442646
0.005023244
0.003180006
-0.000847281
-0.005990628
-0.010602066
-0.013042409
-0.012441771
-0.009292184
-0.005110576
-0.001597052
6.46171E-05
-0.000756075
-0.004039538
-0.008930821
-0.013856683
-0.017033249
-0.017242009
-0.014209541
-0.00831477
-0.000300717
0.008665491
0.016862984
0.022644704
0.025384321
0.025709397
0.024954599
0.024335012
0.024236092
0.024324735
0.02401545
0.022795761
0.020209662
0.016029232
0.010472811
0.004410015
-0.000873468
-0.004170098
-0.004971735
-0.003618335
-0.000893494
0.002277288
0.005111486
0.006830322
0.006749119
0.004525938
0.000414719
-0.004675635
-0.009347454
-0.012165811
-0.012008654
-0.008493203
-0.002272714
0.00501598
0.011419482
0.015382802
0.016354014
0.015018971
0.012992347
0.012104211
0.013462539
0.016861837
0.020537126
0.021843694
0.018775579
0.011029277
2.24234E-05
-0.011715676
-0.021159672
-0.02579771
-0.024800373
-0.019561959
-0.013058893
-0.008440335
-0.007769468
-0.011188247
-0.016769291
-0.021304666
-0.02183288
-0.017034844
-0.00785249
0.002983879
0.011729818
0.014948456
0.010989576
0.000811224
-0.012295109
-0.024040707
-0.030762058
-0.030799314
-0.024906364
-0.015638955
-0.006097857
0.001177774
0.004935331
0.005264473
0.003238169
0.000255588
-0.00242595
-0.004065566
-0.004410981
-0.003552015
-0.001871717
-0.000144153
0.000771177
0.000550107
-0.000589826
-0.002215685
-0.003913862
-0.005292262
-0.005928818
-0.005494493
-0.003869598
-0.001129982
0.002498628
0.00664571
0.010712661
0.014048686
0.015903645
0.015689426
0.013283663
0.008930979
0.003094285
-0.003570273
-0.010215293
-0.015995514
-0.020296809
-0.022925728
-0.024120044
-0.024249526
-0.023378999
-0.021185848
-0.017212998
-0.011246765
-0.003550507
0.005231459
0.014189319
0.022462181
0.029373772
0.034542116
0.037810644
0.039213988
0.038937463
0.037158354
0.034066202
0.029864201
0.024821007
0.018992075
0.012234806
0.004733497
-0.002684898
-0.008729442
-0.012052088
-0.011696342
-0.007548618
-0.000701423
0.006619655
0.011746032
0.012669176
0.009022527
0.002170942
-0.005503688
-0.011454236
-0.013784951
-0.011890166
-0.006808164
-0.000963602
0.002771955
0.002227627
-0.002905711
-0.010620009
-0.017569391
-0.020726633
-0.018670194
-0.01204241
-0.003181597
0.004727219
0.009049659
0.008717465
0.004746222
-0.000147415
-0.003021333
-0.002279648
0.001615692
0.006647111
0.010568627
0.012045571
0.011081799
0.008746585
0.006490754
0.005444709
0.005781292
0.006518961
0.006165407
0.003573473
-0.001378511
-0.007888642
-0.01431543
-0.018579472
-0.01901246
-0.015380265
-0.009036127
-0.002250383
0.002764334
0.004504207
0.002694585
-0.001448697
-0.005620991
-0.007406525
-0.005438675
9.85291E-05
0.007809344
0.015662009
0.021594516
0.024069222
0.022603303
0.017854941
0.011193489
0.004115696
-0.002197609
-0.007270243
-0.011471816
-0.015703793
-0.020455313
-0.025107967
-0.027983758
-0.027453884
-0.022976479
-0.015492407
-0.006838694
0.001038381
0.006535225
0.00858326
0.007010393
0.002453767
-0.0038468
-0.010257101
-0.01503121
-0.01701378
-0.016319147
-0.014420776
-0.013325164
-0.014419276
-0.017852722
-0.022734101
-0.027551995
-0.030495125
-0.0299144
-0.024898826
-0.01589547
-0.004836905
0.005522103
0.012614938
0.015019791
0.01292508
0.00785887
0.001934284
-0.002929537
-0.0055705
-0.005703195
-0.003755846
-0.000463874
0.003350584
0.006637899
0.00831038
0.007834784
0.005793976
0.003686846
0.003116132
0.004827851
0.008193264
0.011515961
0.012967319
0.011595663
0.007848542
0.003390194
0.000416874
0.000498665
0.003633426
0.008167248
0.011853454
0.012978292
0.011113376
0.006968649
0.001771239
-0.003408827
-0.007931837
-0.011397401
-0.013395333
-0.013754773
-0.012931191
-0.011855866
-0.011292537
-0.011381392
-0.011637684
-0.011234724
-0.009525146
-0.006274817
-0.001583461
0.004297715
0.010885675
0.017335585
0.022697699
0.026235792
0.0276515
0.027213694
0.025753556
0.024206596
0.023058527
0.022151816
0.021087197
0.019550194
0.017391785
0.014563581
0.011040904
0.006917162
0.002510577
-0.001805279
-0.005684454
-0.008853474
-0.011131092
-0.012455161
-0.012819045
-0.012299182
-0.011179323
-0.009803707
-0.008286028
-0.006399755
-0.003957058
-0.001320644
0.000525858
0.000371697
-0.002593862
-0.008365038
-0.01598095
-0.023765957
-0.029621601
-0.031513923
-0.028167833
-0.019791394
-0.008394906
0.002831685
0.010664814
0.013155688
0.010294243
0.003840961
-0.00356544
-0.009404916
-0.012062099
-0.011403275
-0.008785219
-0.006215018
-0.005377305
-0.006899321
-0.010145475
-0.013312032
-0.014238924
-0.01138417
-0.004597195
0.004939782
0.015182364
0.023821355
0.02878704
0.028886869
0.024240103
0.01608843
0.006347726
-0.00305436
-0.010473501
-0.01485846
-0.01597805
-0.014596437
-0.012203145
-0.010302097
-0.009736092
-0.010360174
-0.011305747
-0.011586769
-0.010701469
-0.008714509
-0.00599443
-0.003115105
-0.000778661
0.000361217
0.000105888
-0.001086825
-0.002211557
-0.002167023
-0.000329086
0.003187916
0.00758765
0.011916726
0.015557324
0.018466837
0.020804083
0.02246254
0.022872029
0.021302267
0.017270538
0.010846643
0.002698557
-0.005920253
-0.013481993
-0.018423269
-0.019661264
-0.017196245
-0.012399974
-0.007208507
-0.003179937
-0.000943752
-0.000256668
-3.81678E-05
0.000960343
0.003406198
0.006994769
0.010662508
0.013128008
0.013387727
0.010946207
0.00608533
5.68455E-05
-0.005320203
-0.008791976
-0.010448186
-0.011395472
-0.012803474
-0.015290547
-0.01861817
-0.021824926
-0.023743584
-0.023554844
-0.021057333
-0.016712357
-0.011805016
-0.008027865
-0.006615047
-0.007623247
-0.010065516
-0.01237466
-0.013117896
-0.011564994
-0.007685069
-0.001827285
0.00552575
0.013479957
0.020745153
0.026011826
0.028584757
0.028384402
0.025819395
0.021544703
0.016408425
0.011204219
0.006480963
0.002577701
-0.000240655
-0.001641001
-0.001371808
0.0005681
0.003756925
0.007467647
0.011127999
0.01446183
0.017427977
0.019946415
0.021797413
0.022884565
0.023126939
0.022023029
0.018761567
0.013002755
0.005581525
-0.001714986
-0.006916464
-0.008655001
-0.006512115
-0.001057077
0.00620571
0.013134376
0.017505955
0.017990705
0.014922052
0.010004007
0.005116366
0.001167875
-0.002133999
-0.00571925
-0.010191728
-0.01502627
-0.018445372
-0.018322633
-0.013643537
-0.005338347
0.004077496
0.011711017
0.01548094
0.014590233
0.00949442
0.001484435
-0.007824621
-0.016710752
-0.023609978
-0.027517844
-0.028155738
-0.02583455
-0.021198436
-0.015082326
-0.008379923
-0.001930439
0.003939229
0.009554051
0.015478211
0.021601601
0.026762718
0.029156491
0.027163483
0.020340803
0.009883679
-0.001695606
-0.011617236
-0.017644167
-0.018712317
-0.015270786
-0.009272116
-0.003419899
8.41509E-05
0.000444393
-0.001643951
-0.004680651
-0.007143154
-0.007940509
-0.006495521
-0.002848337
0.001984707
0.005993579
0.006871758
0.003237955
-0.004617013
-0.014806016
-0.024552074
-0.031242645
-0.033154824
-0.029874037
-0.022478016
-0.013305187
-0.005083284
0.00025287
0.002374453
0.002490448
0.00248306
0.00372234
0.006312667
0.009197986
0.010852697
0.010114225
0.006841362
0.002126828
-0.002169705
-0.004119303
-0.002670515
0.001756198
0.007214662
0.011203302
0.011805439
0.008610941
0.002766485
-0.003591197
-0.007972143
-0.008328425
-0.003969799
0.003952614
0.013019724
0.020703027
0.025280261
0.026203351
0.023960903
0.019558813
0.014248245
0.009392665
0.006247948
0.005373674
0.006378501
0.007958219
0.008377718
0.006179805
0.000969977
-0.006191053
-0.013154565
-0.01774743
-0.018707884
-0.016184039
-0.01150596
-0.006606221
-0.003375163
-0.003070589
-0.005855275
-0.010649992
-0.015536562
-0.018401058
-0.017788535
-0.013316483
-0.00583712
0.002869158
0.010720112
0.016151973
0.01863974
0.018695943
0.017282588
0.015355365
0.013652745
0.012516933
0.01180105
0.010905366
0.008921994
0.005080771
-0.000583883
-0.00699825
-0.012696092
-0.016483842
-0.017780237
-0.016538174
-0.013052966
-0.008009182
-0.002340138
0.002916153
0.006831246
0.008912255
0.009329881
0.008739681
0.007643053
0.00610878
0.004141948
0.001921929
-0.00014302
-0.001713799
-0.002559809
-0.002515649
-0.001299923
0.001522073
0.006207271
0.012400246
0.019111693
0.024984678
0.02860499
0.028884405
0.025299741
0.018196146
0.008895923
-0.000646675
-0.008549175
-0.013719927
-0.016091592
-0.016395257
-0.015365592
-0.013371514
-0.010604009
-0.007538139
-0.004848838
-0.002986651
-0.001966406
-0.001602254
-0.001784622
-0.002542096
-0.00360045
-0.004248834
-0.003727524
-0.001770541
0.001276755
0.004579272
0.007300528
0.008840635
0.008979111
0.008024491
0.006754591
0.006054443
0.006368704
0.00734393
0.008197914
0.008403622
0.007743353
0.00621545
0.004036753
0.001587793
-0.000794739
-0.002741393
-0.003656508
-0.002747121
0.000383786
0.005413867
0.011341987
0.016632483
0.019499551
0.018766862
0.014692526
0.008856476
0.003182616
-0.001066917
-0.003511165
-0.004359476
-0.004142741
-0.003726988
-0.003860647
-0.004572676
-0.005121499
-0.004747872
-0.003387083
-0.00162023
-0.000254944
1.25347E-05
-0.001006532
-0.002638764
-0.003708095
-0.00333217
-0.001384824
0.001673979
0.005124821
0.008312413
0.010608764
0.011388079
0.010137022
0.006737245
0.001842002
-0.003124754
-0.006541178
-0.007409295
-0.005707156
-0.002323061
0.001296772
0.003833787
0.004667863
0.004083874
0.002966585
0.002177263
0.001957959
0.001974499
0.001685929
0.000575383
-0.001648118
-0.004728869
-0.007930701
-0.010397486
-0.011388824
-0.010465413
-0.007818613
-0.004529318
-0.002076558
-0.001473191
-0.002642619
-0.004646548
-0.006436098
-0.007442266
-0.007629562
-0.007331304
-0.007099689
-0.007407208
-0.008245189
-0.009048751
-0.009046288
-0.007713868
-0.005117652
-0.00192583
0.000866298
0.002391365
0.002220288
0.000451561
-0.002553448
-0.006351957
-0.010402743
-0.01392071
-0.016150313
-0.01669405
-0.01575292
-0.014048428
-0.012317385
-0.010935933
-0.009930676
-0.009274957
-0.008820931
-0.007903354
-0.005485066
-0.001111828
0.004301833
0.008774526
0.010383685
0.008422205
0.003687011
-0.001970791
-0.006429834
-0.008345227
-0.007610234
-0.005222404
-0.002430704
6.85357E-06
0.002007944
0.003926548
0.006307259
0.009428103
0.013206163
0.017033255
0.019836089
0.020331544
0.017604559
0.011740352
0.004199968
-0.002463466
-0.005652557
-0.003981734
0.002236776
0.011302708
0.020769243
0.028180571
0.031888991
0.031613483
0.028167564
0.022763056
0.016498568
0.010220054
0.004463385
-0.000406112
-0.004103613
-0.006393381
-0.007398638
-0.007664351
-0.007808181
-0.00820734
-0.008806586
-0.0092468
-0.009123525
-0.008150974
-0.006209995
-0.00335101
0.000345688
0.004771009
0.009586228
0.01410913
0.017625814
0.019905465
0.021186872
0.021619699
0.020889897
0.018357861
0.013867448
0.008104781
0.002224781
-0.002702687
-0.006006276
-0.007501849
-0.007363158
-0.006059644
-0.004167161
-0.00234678
-0.001191806
-0.001059806
-0.001996011
-0.003703876
-0.005705181
-0.007520904
-0.008777205
-0.009485968
-0.009874634
-0.010206881
-0.010420831
-0.010095112
-0.008700599
-0.005968583
-0.002067836
0.002538033
0.007036312
0.010304356
0.01144236
0.01047923
0.008304494
0.00612751
0.004727806
0.004072302
0.003488901
0.002335051
0.000472437
-0.001763963
-0.003937682
-0.005776904
-0.007128807
-0.007673294
-0.006818076
-0.003995757
0.000546739
0.005564509
0.009307028
0.010357999
0.008328806
0.003973768
-0.001209991
-0.005851941
-0.00904296
-0.01028101
-0.009505604
-0.007356991
-0.005133171
-0.00398719
-0.004162602
-0.004994054
-0.005330478
-0.004223681
-0.00130496
0.00311324
0.008173669
0.012702673
0.015507754
0.015920187
0.014176244
0.011332088
0.008652905
0.006975606
0.006456172
0.006796344
0.007395699
0.007530323
0.006437925
0.003600995
-0.000778988
-0.005639706
-0.009364507
-0.010505832
-0.008444469
-0.003639154
0.002341047
0.007216216
0.008824464
0.006109255
-0.000503649
-0.009446252
-0.018425467
-0.02504019
-0.02753315
-0.02547109
-0.019740113
-0.012095725
-0.004633225
0.000818656
0.003563786
0.004300759
0.004678344
0.00630613
0.010002078
0.015594524
0.022038119
0.027720653
0.03103923
0.03106
0.027845215
0.02225748
0.015425326
0.008413532
0.002167617
-0.002652955
-0.005691204
-0.006896066
-0.006513715
-0.00499625
-0.002785223
-0.00035639
0.001747902
0.002946714
0.002933117
0.001851423
6.57293E-05
-0.002165799
-0.004835936
-0.007993339
-0.011561409
-0.015082535
-0.017584221
-0.017822099
-0.015128087
-0.009900541
-0.003250434
0.003619191
0.009887107
0.015153031
0.019214521
0.021775033
0.022501514
0.021390968
0.019022193
0.016246339
0.013561214
0.010719681
0.006983373
0.001821828
-0.004493569
-0.010983199
-0.016411422
-0.019605226
-0.019612292
-0.016071575
-0.009681081
-0.002222864
0.003954159
0.00690853
0.006164811
0.002923315
-0.000774185
-0.003176467
-0.003469318
-0.001954848
5.57188E-05
0.000818976
-0.000932299
-0.005172145
-0.010604113
-0.015283745
-0.01753615
-0.016550164
-0.012449169
-0.006160751
0.000732159
0.00616734
0.008360436
0.006869252
0.003027599
-0.000814375
-0.00230588
3.34544E-05
0.006170227
0.014399249
0.02216884
0.027261067
0.028533643
0.025902421
0.019970822
0.011930968
0.003234755
-0.004871687
-0.011614557
-0.016803348
-0.020908089
-0.024786889
-0.029056498
-0.033442904
-0.036769884
-0.037250673
-0.033199245
-0.024038195
-0.011053317
0.002906574
0.014555125
0.021340497
0.022330979
0.018513736
0.012412614
0.006977701
0.00423771
0.004579594
0.006774404
0.008777369
0.008799959
0.005990006
0.000777501
-0.005283209
-0.01014639
-0.012188111
-0.010857942
-0.006785853
-0.001355919
0.003874089
0.00754033
0.008620472
0.006641274
0.001919622
-0.00446097
-0.011023985
-0.016249871
-0.018680792
-0.017335151
-0.01232311
-0.004940206
0.002695511
0.008372103
0.01076004
0.009965149
0.00735871
0.004617594
0.002971715
0.002875846
0.00408649
0.005688155
0.006352223
0.005016057
0.001526031
-0.003225865
-0.007808613
-0.010938664
-0.011910198
-0.010847614
-0.008701837
-0.006705081
-0.005766521
-0.006158667
-0.007461645
-0.008623951
-0.008451804
-0.006336216
-0.002834841
0.000459914
0.001853407
0.000642121
-0.002366368
-0.005313835
-0.006323909
-0.004363607
0.000223797
0.0058323
0.010341392
0.012202988
0.010835561
0.00648384
5.23433E-05
-0.007193261
-0.013806271
-0.01835947
-0.019719455
-0.017474168
-0.012114247
-0.004881542
0.002788541
0.009478258
0.013893035
0.015095543
0.012931514
0.008098311
0.001984022
-0.003748934
-0.007577257
-0.008546114
-0.006646031
-0.002922624
0.000984597
0.003539112
0.004064059
0.002931833
0.001203091
-1.1837E-06
-0.000103905
0.000786586
0.002016124
0.002589249
0.001407136
-0.002326121
-0.008505341
-0.015768341
-0.022018592
-0.025389464
-0.025047579
-0.021501936
-0.016430156
-0.011928718
-0.009501544
-0.009287004
-0.010299112
-0.011151599
-0.010780917
-0.008655427
-0.004938174
-0.000441713
0.003706387
0.006650373
0.008078768
0.008293093
0.008250913
0.009255151
0.01219175
0.016825509
0.021957131
0.026045065
0.027813416
0.026514827
0.021902801
0.014213772
0.004394542
-0.005831661
-0.014253595
-0.019030272
-0.019595955
-0.016701642
-0.011666048
-0.00575008
-6.87784E-05
0.004271325
0.006624041
0.007329755
0.007420057
0.007754982
0.008359366
0.008478037
0.007331627
0.004795362
0.001416887
-0.001995417
-0.004944757
-0.007380227
-0.009368632
-0.010760894
-0.011190242
-0.010298305
-0.007924659
-0.004369061
-0.000475112
0.00264889
0.004201952
0.003901713
0.002082082
-0.000689705
-0.003900101
-0.007106429
-0.009861837
-0.01180287
-0.012816584
-0.013127529
-0.013079568
-0.012809359
-0.012255451
-0.011376789
-0.010169304
-0.008669182
-0.006904899
-0.005025638
-0.003108801
-0.000957457
0.001822146
0.0055212
0.009909801
0.014155858
0.017277184
0.018606927
0.017833502
0.015062625
0.011016604
0.006919838
0.00398586
0.002887517
0.00342665
0.004784334
0.005937915
0.005963984
0.004361891
0.00114502
-0.003141288
-0.007331567
-0.009980026
-0.009989501
-0.007015432
-0.001540749
0.005355905
0.012239231
0.017658459
0.020561443
0.020386567
0.017002204
0.01080168
0.002687797
-0.005957618
-0.013480712
-0.018405985
-0.019985596
-0.018459192
-0.014759015
-0.010114871
-0.005736762
-0.002395865
4.3675E-05
0.002470154
0.005711062
0.009849045
0.014182299
0.017646954
0.019314352
0.0186968
0.015853554
0.011208554
0.005368167
-0.001029982
-0.007147269
-0.011935564
-0.014397959
-0.014076631
-0.01129173
-0.006983368
-0.002075065
0.002943666
0.007888529
0.012633035
0.016990642
0.020633865
0.022968061
0.02315573
0.02044791
0.014549285
0.005930581
-0.003901121
-0.012610342
-0.017715254
-0.017788213
-0.013379914
-0.006778948
-0.000949909
0.001677191
-0.000224606
-0.006586463
-0.015949154
-0.025792472
-0.033298972
-0.036226954
-0.033607667
-0.0261889
-0.016276208
-0.0067987
-0.000199821
0.002618642
0.002476846
0.001344728
0.001519337
0.00474986
0.011517246
0.020848195
0.030399893
0.036949366
0.037475974
0.030666195
0.017641332
0.001392423
-0.014301185
-0.025898456
-0.031112244
-0.029855406
-0.024280731
-0.017485458
-0.011712302
-0.007388632
-0.003682086
0.000294133
0.004767254
0.00942965
0.013594182
0.016070709
0.015424305
0.010694892
0.002109322
-0.008741447
-0.019263661
-0.026620228
-0.028665426
-0.024758578
-0.015880369
-0.004174543
0.007846295
0.017830285
0.023972999
0.025333574
0.022030575
0.015383682
0.007508909
0.000680394
-0.003363218
-0.004110095
-0.002483325
-0.00039964
2.89586E-05
-0.002601836
-0.008222116
-0.015061068
-0.02020056
-0.020844501
-0.015610211
-0.00541532
0.006734948
0.016938992
0.021780386
0.019703284
0.011669426
0.000797781
-0.008929435
-0.014253972
-0.013936764
-0.008991845
-0.001894459
0.004582002
0.00843666
0.008976008
0.007023091
0.004441006
0.003293579
0.004879131
0.009046715
0.01413771
0.017758505
0.017938948
0.014043233
0.006980802
-0.001196083
-0.008075983
-0.011879468
-0.012146304
-0.009477718
-0.00499175
7.45683E-05
0.004529061
0.007321402
0.007885533
0.006311434
0.003436284
0.000519382
-0.001300784
-0.001416564
-6.09134E-05
0.001757434
0.002811561
0.002348275
0.000480789
-0.001991349
-0.00400229
-0.004954982
-0.004896957
-0.004200986
-0.003006775
-0.001142821
0.001431502
0.004296643
0.006646202
0.007801872
0.007671423
0.006878673
0.006377757
0.006844627
0.008154725
0.009348773
0.009010422
0.00601387
0.000212718
-0.006940497
-0.012758992
-0.01448634
-0.010835515
-0.002499169
0.008227577
0.018373437
0.025304993
0.027491183
0.024922963
0.018971772
0.01187262
0.005865814
0.002289929
0.001062211
0.000711227
-0.000859392
-0.0049492
-0.011192012
-0.017656751
-0.0219376
-0.022513562
-0.019526913
-0.014554109
-0.009670964
-0.006439961
-0.00548256
-0.006540434
-0.008650455
-0.010483681
-0.010738206
-0.008734705
-0.004887913
-0.000660859
0.002092996
0.002244106
-0.000139978
-0.003986875
-0.007744487
-0.009960172
-0.010062946
-0.008735345
-0.007439004
-0.007229228
-0.007936601
-0.00831847
-0.00707571
-0.003601475
0.001719263
0.007626881
0.012202187
0.013641234
0.011193398
0.005650037
-0.001195285
-0.007514426
-0.012153484
-0.014671549
-0.015113317
-0.013666991
-0.010561512
-0.006062324
-0.000567139
0.005305097
0.010758156
0.014806159
0.016541859
0.015407067
0.011531158
0.00577069
-0.000612257
-0.006478283
-0.011019705
-0.013426965
-0.01263582
-0.007829593
0.000457774
0.010220265
0.01879952
0.023975945
0.0245101
0.020304726
0.012444245
0.003053988
-0.005372872
-0.010928917
-0.012959716
-0.012065423
-0.009360278
-0.005785411
-0.001875297
0.002135503
0.006006435
0.00920575
0.01088139
0.010433307
0.007864711
0.003882655
-0.000319508
-0.003564964
-0.005033344
-0.004584564
-0.002772319
-0.00066369
0.000555999
0.000230067
-0.001240187
-0.002529891
-0.002078008
0.000902752
0.005858053
0.010925602
0.013869053
0.01328988
0.009429868
0.004030178
-0.000516276
-0.002401746
-0.001278353
0.001733241
0.004716892
0.005805331
0.004021724
-0.000265708
-0.005648323
-0.01028251
-0.012502905
-0.011344934
-0.006858109
-0.000167912
0.006730616
0.011651178
0.012981026
0.010205652
0.00423851
-0.002759528
-0.008205468
-0.010119254
-0.007811072
-0.001989366
0.005422979
0.011631961
0.013910541
0.01095649
0.003445868
-0.006246502
-0.014990195
-0.020073107
-0.020080493
-0.015363819
-0.008178969
-0.001958106
0.000328449
-0.002277884
-0.008305086
-0.014739421
-0.018504153
-0.017991356
-0.01375076
-0.007999444
-0.003192308
-0.000716477
-0.000508628
-0.001218571
-0.001110284
0.001054281
0.00565041
0.012097699
0.019072345
0.02479722
0.027554128
0.026256128
0.020935713
0.012996868
0.004931644
-0.000658178
-0.002205941
0.000140299
0.004681614
0.009005926
0.010839474
0.009072192
0.004331001
-0.001407148
-0.005676971
-0.006679283
-0.004075682
0.000769619
0.005704526
0.008811344
0.008895543
0.005658276
-7.64465E-05
-0.006480858
-0.011418922
-0.013435052
-0.012310695
-0.008841222
-0.004536713
-0.001192604
-5.04763E-05
-0.001156846
-0.003382754
-0.005365699
-0.006163961
-0.005405789
-0.00328806
-0.000394068
0.002558215
0.004879885
0.006132708
0.00632332
0.005605242
0.003831537
0.000861748
-0.002917331
-0.006622594
-0.009406373
-0.010906496
-0.01143257
-0.011858921
-0.013292883
-0.01636416
-0.020730493
-0.02503575
-0.027596102
-0.027346125
-0.024173626
-0.018563783
-0.011308274
-0.003350264
0.004096446
0.009613793
0.012014846
0.011004344
0.007512767
0.003072191
-0.001058671
-0.004040983
-0.005245684
-0.004419265
-0.00202437
0.000846872
0.003165276
0.004373135
0.00439401
0.003529532
0.002395273
0.001678693
0.001888789
0.003175441
0.0052284
0.007181048
0.008062011
0.007306677
0.005040355
0.001948953
-0.001044708
-0.003016572
-0.003471506
-0.002610025
-0.00133943
-0.000877108
-0.002011259
-0.004602817
-0.007466886
-0.00903108
-0.008060296
-0.004403637
0.000840769
0.005681199
0.008254825
0.007753322
0.005057705
0.002227894
0.001401208
0.003688834
0.008764359
0.015255486
0.021304149
0.025081512
0.02517995
0.02120769
0.014212596
0.006155133
-0.001154652
-0.006775093
-0.010587732
-0.012840511
-0.013796949
-0.013628442
-0.012219798
-0.009199907
-0.004311569
0.002207554
0.009526224
0.016372991
0.021242005
0.022688706
0.019925537
0.013388858
0.004751311
-0.003746153
-0.010176847
-0.01347717
-0.013564047
-0.011068947
-0.007125593
-0.003136312
-0.000289587
0.000951941
0.001000919
0.000712992
0.001039299
0.002725217
0.006048985
0.010559254
0.014966482
0.01764877
0.017454303
0.014277255
0.00884518
0.002408437
-0.003490509
-0.007193309
-0.007571216
-0.004465306
0.000975121
0.006742176
0.01086758
0.012220287
0.010848419
0.007863055
0.005083775
0.00431672
0.006374872
0.010404354
0.01416507
0.015191309
0.012112002
0.005319938
-0.003337362
-0.011544009
-0.017351103
-0.019713616
-0.018621752
-0.014839945
-0.009689963
-0.004722619
-0.001378939
-0.000520244
-0.00203771
-0.004944226
-0.007994679
-0.010359492
-0.011873155
-0.01264203
-0.012745446
-0.012197479
-0.011230549
-0.010111119
-0.008963158
-0.007596856
-0.00562542
-0.002867979
0.000272401
0.002807005
0.003708898
0.002646955
0.000308638
-0.002046862
-0.003554586
-0.004238032
-0.004779254
-0.005894243
-0.00770531
-0.009669841
-0.011030254
-0.011276536
-0.010268335
-0.008108211
-0.004998661
-0.001204702
0.002702736
0.005784933
0.007009868
0.005815872
0.002398483
-0.002424283
-0.007550286
-0.01195425
-0.014766131
-0.015538059
-0.01438603
-0.011972185
-0.009089648
-0.006258552
-0.003651042
-0.001194052
0.001430533
0.0046587
0.008683043
0.012922087
0.016338566
0.018104403
0.017937503
0.015992404
0.012769966
0.009114004
0.00602758
0.004256392
0.003892936
0.004457013
0.005263894
0.005696024
0.005315653
0.004128187
0.00247931
0.000603313
-0.001717341
-0.004942833
-0.00915613
-0.013552225
-0.016562533
-0.016619059
-0.013106711
-0.006910898
-5.73858E-05
0.005326942
0.007940607
0.007842169
0.00621556
0.004787218
0.004912689
0.006934496
0.010061658
0.012838853
0.013890199
0.012638984
0.009648964
0.006366413
0.004390106
0.004521463
0.006463191
0.008944641
0.010424582
0.009733588
0.006518695
0.001273592
-0.004786529
-0.010004707
-0.012742076
-0.01210445
-0.008493772
-0.003421833
0.001436797
0.004961455
0.006920044
0.007881299
0.008796574
0.010242472
0.012162629
0.014155049
0.015910447
0.017136882
0.017264066
0.015490257
0.011475123
0.005939579
0.000451781
-0.003344478
-0.004655164
-0.003782925
-0.001755123
0.000279423
0.001632343
0.002188658
0.002312254
0.002307114
0.002203804
0.001996222
0.001703371
0.001220067
0.000151061
-0.001972073
-0.005271485
-0.009400368
-0.01354531
-0.016753245
-0.018320867
-0.017821345
-0.015012411
-0.010167966
-0.004097891
0.002315086
0.008552812
0.014195253
0.018682345
0.021360406
0.021845744
0.020060853
0.01631068
0.011298424
0.005832947
0.000432988
-0.004687983
-0.00916667
-0.01232268
-0.01361993
-0.013066825
-0.01131967
-0.009174268
-0.007035932
-0.004717367
-0.001712037
0.002295551
0.007192347
0.012200159
0.016049357
0.017472398
0.015827856
0.011337069
0.004897114
-0.001983109
-0.007540173
-0.010483036
-0.010495882
-0.008336991
-0.00526641
-0.002464059
-0.000515586
0.000617173
0.001231674
0.001653368
0.002009223
0.00238451
0.002790469
0.003241016
0.003702697
0.004227701
0.004750402
0.004870786
0.003788878
0.000737674
-0.004356641
-0.010408358
-0.015561232
-0.018043969
-0.017182598
-0.013675872
-0.009008873
-0.004692536
-0.001771139
-0.000735318
-0.001635338
-0.004208751
-0.007947414
-0.012112964
-0.015910723
-0.018865683
-0.020879139
-0.021903451
-0.021482506
-0.018885862
-0.013768637
-0.006612477
0.001358915
0.008753489
0.014426602
0.017630949
0.017975242
0.015603363
0.011303458
0.006276162
0.00156013
-0.00220899
-0.004715492
-0.0057936
-0.005537201
-0.004450263
-0.003288224
-0.002681218
-0.002858932
-0.003597351
-0.004221541
-0.004163302
-0.00343682
-0.002648727
-0.002595841
-0.003808732
-0.006210212
-0.008911236
-0.010492667
-0.009624818
-0.005765074
0.000278774
0.006493643
0.01049818
0.010481907
0.006044328
-0.001466347
-0.009205373
-0.01396155
-0.013552381
-0.007908601
0.000825189
0.009043237
0.013134329
0.011209354
0.004093287
-0.004806494
-0.011049038
-0.011321977
-0.004890373
0.006139341
0.017785002
0.025849051
0.027603806
0.022975775
0.014531893
0.006266152
0.001641975
0.002234476
0.007395646
0.014938116
0.022026241
0.025863983
0.024376278
0.017020244
0.005118825
-0.008413162
-0.020080447
-0.027070026
-0.028076994
-0.023414757
-0.014800762
-0.004912104
0.003331959
0.007648405
0.007171365
0.002697067
-0.003597451
-0.008931087
-0.011079754
-0.009298395
-0.004482694
0.001312729
0.005557285
0.006281251
0.003026425
-0.002829379
-0.008806049
-0.012365128
-0.011807099
-0.006794844
0.001507135
0.010581738
0.01737653
0.019524074
0.016243824
0.008662385
-0.000737026
-0.008855566
-0.013094342
-0.01226589
-0.006992096
0.000678307
0.008137918
0.013264724
0.015025047
0.01348435
0.009497798
0.004389835
-0.000317044
-0.003646058
-0.005500964
-0.006363408
-0.006826587
-0.007239717
-0.007493762
-0.00700532
-0.004980998
-0.00102378
0.004665819
0.011152343
0.016851899
0.019910917
0.018881039
0.013525829
0.004904501
-0.005026925
-0.014000146
-0.019958348
-0.021699614
-0.019268533
-0.014008764
-0.007997033
-0.003000462
0.000188898
0.001631692
0.001656422
0.000543467
-0.001395263
-0.003784753
-0.006219635
-0.008390731
-0.010114332
-0.011163427
-0.011109739
-0.009526862
-0.006320749
-0.001998148
0.002459343
0.005956114
0.007751658
0.007546753
0.005470455
0.002052103
-0.001654444
-0.004540568
-0.00608362
-0.006457247
-0.006152298
-0.00564678
-0.005141261
-0.004551435
-0.003822649
-0.003033859
-0.002280986
-0.001510986
-0.000601599
0.000382084
0.001227129
0.001900404
0.00272072
0.004078192
0.006131848
0.008574386
0.010660105
0.011426787
0.010179851
0.006930379
0.002473262
-0.001835101
-0.004650781
-0.005341239
-0.004199807
-0.002209903
-0.000380154
0.00076481
0.001323268
0.001615799
0.001702408
0.001383809
0.000577409
-0.000355638
-0.000751103
-0.000198374
0.001093792
0.002436059
0.003320288
0.003690006
0.003909631
0.004317139
0.004852526
0.005010433
0.004078456
0.001661077
-0.001884619
-0.005553376
-0.008200978
-0.009089062
-0.008026691
-0.005303508
-0.001636036
0.002178263
0.005499729
0.007864169
0.008813435
0.008009766
0.005319021
0.001121837
-0.003587503
-0.007494618
-0.009619197
-0.009679629
-0.008058318
-0.00557815
-0.003197759
-0.001863628
-0.002169808
-0.004122083
-0.007040484
-0.00991997
-0.011948574
-0.012813265
-0.012746676
-0.01227108
-0.012004564
-0.012242818
-0.012704444
-0.012487603
-0.010551335
-0.006274876
0.000109088
0.007519665
0.014326982
0.018839714
0.019870288
0.017038175
0.010944761
0.003012768
-0.00483342
-0.01086838
-0.014146381
-0.014756225
-0.013209586
-0.009829506
-0.004692691
0.001986907
0.009479275
0.016527788
0.021666583
0.023769751
0.022269576
0.017185005
0.009164476
-0.000439893
-0.009831221
-0.017281089
-0.021693938
-0.022798275
-0.020907131
-0.016807742
-0.011424109
-0.005541596
0.000256022
0.005426559
0.00936638
0.011450332
0.011210634
0.008495801
0.003593493
-0.002703273
-0.009196701
-0.014658216
-0.018084864
-0.018991414
-0.017522819
-0.014334477
-0.010132101
-0.00541334
-0.000574355
0.004012084
0.008111098
0.011696832
0.014803918
0.017303462
0.018812685
0.018742724
0.016867104
0.013529526
0.00945492
0.005314636
0.001636245
-0.001304103
-0.003483977
-0.004867623
-0.005256826
-0.004557054
-0.003166772
-0.00203899
-0.002211938
-0.004127009
-0.007135229
-0.009793751
-0.010609463
-0.008781963
-0.004560958
0.001052952
0.00658475
0.010377905
0.011051609
0.008352405
0.003492277
-0.001526135
-0.005060857
-0.006603159
-0.006666911
-0.006140088
-0.005584468
-0.004881484
-0.003531669
-0.001067776
0.002521277
0.006539624
0.009824477
0.011304687
0.010559738
0.00795619
0.004611332
0.002009015
0.001398529
0.003134977
0.006373689
0.009499457
0.010827166
0.009324956
0.00492565
-0.001464096
-0.008247807
-0.013454209
-0.015346263
-0.013175061
-0.007648349
-0.000650313
0.005410181
0.008518391
0.007830448
0.004198947
-0.000195809
-0.003284644
-0.004188411
-0.003479165
-0.002592795
-0.002928202
-0.005039935
-0.008292243
-0.011296181
-0.012515333
-0.010875715
-0.006150582
0.000914528
0.008907973
0.016291199
0.021738798
0.024459733
0.024228492
0.021439897
0.016975126
0.012021751
0.007534337
0.003727371
0.000337976
-0.002877881
-0.00597967
-0.008987571
-0.011793029
-0.014121605
-0.015494919
-0.015333371
-0.013251024
-0.009331488
-0.004154901
0.001226164
0.005539665
0.007751978
0.007643049
0.005977526
0.004056353
0.003015073
0.003234325
0.004248093
0.005279846
0.005911585
0.006273648
0.0066181
0.006819257
0.006433747
0.005072047
0.002730089
-0.00028022
-0.003506461
-0.006311917
-0.00779111
-0.00703963
-0.003872699
0.000709405
0.004861091
0.006889588
0.006114021
0.003029631
-0.001041869
-0.004505451
-0.006125047
-0.005439353
-0.002876968
0.000496902
0.003226187
0.004121442
0.002954906
0.000598335
-0.001382736
-0.001594707
0.000438501
0.004034566
0.00796486
0.011009426
0.012244103
0.011306024
0.0087772
0.005854677
0.003493236
0.001746885
7.84709E-05
-0.001891627
-0.003922908
-0.005419658
-0.005861854
-0.005169523
-0.003671971
-0.002167192
-0.00149092
-0.00203803
-0.003358244
-0.004487738
-0.004353918
-0.002282918
0.001734894
0.006792381
0.011367634
0.014125611
0.014596497
0.013284687
0.011343388
0.009921792
0.009576484
0.010012898
0.010339687
0.009638257
0.007672012
0.004976877
0.002455172
0.000642393
-0.000503535
-0.001369725
-0.002245657
-0.003079623
-0.003449181
-0.002837838
-0.001268826
0.000487427
0.001502371
0.001393655
0.000449688
-0.000693136
-0.001221404
-0.000410509
0.002008475
0.005604914
0.009282823
0.011625477
0.011429083
0.008329438
0.003194926
-0.002173665
-0.005840172
-0.006663164
-0.004612506
-0.000568786
0.004169995
0.008400099
0.011364319
0.012851273
0.012866153
0.011388298
0.008395226
0.004129098
-0.000846972
-0.005695217
-0.009335121
-0.010822985
-0.010031199
-0.007808823
-0.005297021
-0.00315847
-0.001559428
-0.000496094
0.000194042
0.00107463
0.002803797
0.005551174
0.008751774
0.011391025
0.012528228
0.011568525
0.008530543
0.004093874
-0.000497491
-0.003799687
-0.004706772
-0.002996713
0.000424477
0.003980985
0.006184358
0.006257638
0.004486182
0.002116872
0.000793553
0.001730616
0.004922277
0.009103243
0.012626135
0.014129147
0.012995156
0.009508823
0.004535536
-0.00094327
-0.006102139
-0.01014982
-0.012397621
-0.012550122
-0.01064051
-0.007048567
-0.002419627
0.002401157
0.006839966
0.010611976
0.013502488
0.01525478
0.015759657
0.015001112
0.012808285
0.008883879
0.003227307
-0.003629846
-0.010811324
-0.01728832
-0.021965276
-0.023776876
-0.022099039
-0.017058412
-0.009560689
-0.001059744
0.006635121
0.011806301
0.013476642
0.01204557
0.009198307
0.007137959
0.007257647
0.009242037
0.011259989
0.011088752
0.007188807
-0.000668409
-0.011104337
-0.021272678
-0.027857373
-0.028628818
-0.023389389
-0.013900585
-0.003083912
0.006060332
0.011482934
0.012835588
0.011253033
0.008543554
0.006305656
0.005396591
0.005687089
0.006219746
0.005668086
0.003183851
-0.000951885
-0.005640778
-0.009813716
-0.01282563
-0.014159977
-0.013447038
-0.010771281
-0.006893714
-0.002958015
0.000249115
0.002751013
0.004915953
0.00681577
0.008028233
0.00788692
0.005801684
0.001629873
-0.004274318
-0.011040203
-0.017390765
-0.021894396
-0.023449224
-0.021620921
-0.016913508
-0.010659457
-0.004617323
-0.000191413
0.002246842
0.003233042
0.003765699
0.004613956
0.005748214
0.00631122
0.005048226
0.001267383
-0.004504649
-0.010469756
-0.014387416
-0.014647133
-0.011050158
-0.00474777
0.002441361
0.008809159
0.013069452
0.014736473
0.014177961
0.012489206
0.01086158
0.010052612
0.010172034
0.010848737
0.011440383
0.011257585
0.009977945
0.007835111
0.005607168
0.004154952
0.003819116
0.004247767
0.004707464
0.004536281
0.003573632
0.002165042
0.000957717
0.000546997
0.001144798
0.002651291
0.004613308
0.006181947
0.006310898
0.004378538
0.000660911
-0.003854711
-0.007989375
-0.010643026
-0.010880208
-0.008316269
-0.003516091
0.00216002
0.007193794
0.010609255
0.012211134
0.01255655
0.012544398
0.012917487
0.013678762
0.014062343
0.013111578
0.010306763
0.005925013
0.000716255
-0.004561714
-0.009589118
-0.014223145
-0.018110509
-0.020636121
-0.021194044
-0.019395771
-0.015284659
-0.009464184
-0.003011115
0.002811823
0.007030794
0.009261468
0.00968054
0.008784537
0.007104669
0.005025642
0.002380557
-0.001472067
-0.006911154
-0.013375196
-0.019222382
-0.022244627
-0.020610472
-0.013868138
-0.003518017
0.007472084
0.0158998
0.019581776
0.017886382
0.011695974
0.003079516
-0.005395467
-0.011408536
-0.01364606
-0.012186779
-0.008492811
-0.004863023
-0.003455985
-0.005457719
-0.010436144
-0.016301421
-0.020191568
-0.019804185
-0.014504964
-0.005668132
0.003883031
0.011041599
0.013631766
0.011304582
0.005586399
-0.001047006
-0.006314644
-0.008842986
-0.008458708
-0.006141803
-0.003539914
-0.002180037
-0.002719815
-0.004825609
-0.007233728
-0.008216877
-0.006451684
-0.001751817
0.004779725
0.011204747
0.015662133
0.017239551
0.016131843
0.013233302
0.009624764
0.006206038
0.003554047
0.00194173
0.001486261
0.002247591
0.004130172
0.006679925
0.009074018
0.010489886
0.010476128
0.009152273
0.00733505
0.006235156
0.006534324
0.007808505
0.008689684
0.007764506
0.004392295
-0.000882623
-0.006561624
-0.010780328
-0.012144062
-0.010328178
-0.006243028
-0.001557937
0.002164614
0.004103397
0.004206813
0.003031232
0.00138637
9.85414E-05
-3.02457E-05
0.001424914
0.004123637
0.006913999
0.008283247
0.00703749
0.002887518
-0.003281798
-0.009720949
-0.014573048
-0.016592392
-0.015465038
-0.011870685
-0.007266206
-0.003251285
-0.000949688
-0.000721178
-0.002045623
-0.003943673
-0.005504658
-0.006354469
-0.006679865
-0.006848907
-0.007182707
-0.007750158
-0.008315254
-0.008248934
-0.006687631
-0.002994146
0.00283484
0.01009206
0.01729297
0.022385197
0.023349612
0.019184385
0.010452737
-0.000939093
-0.012331833
-0.021159992
-0.025571662
-0.024750007
-0.019148621
-0.010515249
-0.00128108
0.00640506
0.011340769
0.013299143
0.012926212
0.011407568
0.010026812
0.009506412
0.009804349
0.010218655
0.009817248
0.007882318
0.004336462
-0.000179321
-0.004538159
-0.007455167
-0.008018174
-0.006169423
-0.002902554
0.000296601
0.002139196
0.002087113
0.000458148
-0.00175347
-0.003323607
-0.003440941
-0.002037276
0.000141154
0.002027107
0.002864981
0.002526095
0.001491345
0.000508035
0.000183441
0.000574944
0.001139128
0.001234943
0.000427579
-0.001385415
-0.004081032
-0.00723715
-0.010012631
-0.011232909
-0.010025638
-0.006476732
-0.00166237
0.00295121
0.006225358
0.007670882
0.007666333
0.007147701
0.007022446
0.007531444
0.007917595
0.006903614
0.003687223
-0.001471645
-0.007349234
-0.012236983
-0.014481412
-0.013131704
-0.008310919
-0.001215033
0.006317266
0.012345537
0.015344497
0.01475435
0.010978164
0.004945558
-0.002270552
-0.009529646
-0.015605502
-0.019485426
-0.020717909
-0.019524984
-0.016645499
-0.012961274
-0.009260509
-0.006235
-0.00412969
-0.00270895
-0.001569874
-0.000645605
-0.000377108
-0.001272845
-0.003369215
-0.006010018
-0.007912349
-0.007494026
-0.003672661
0.003221426
0.011229055
0.017571748
0.019962737
0.017555743
0.011094324
0.002268091
-0.006965757
-0.014995653
-0.020649923
-0.023152411
-0.022234353
-0.018291428
-0.012421495
-0.006047809
-0.00033953
0.004044521
0.006897349
0.008357753
0.009040449
0.009732352
0.010869769
0.012342219
0.013659544
0.014134499
0.013143751
0.010435288
0.00626535
0.001185382
-0.004153073
-0.009055489
-0.0127486
-0.014380187
-0.01346946
-0.010348082
-0.006056848
-0.001762083
0.001637533
0.003588949
0.003831377
0.002569453
0.000462751
-0.001549045
-0.00278415
-0.003102642
-0.002807916
-0.002376855
-0.002101775
-0.001950665
-0.001695122
-0.00117681
-0.000516703
3.29759E-05
0.000246285
-1.76087E-05
-0.000935882
-0.002642836
-0.005114171
-0.007824722
-0.009793642
-0.010038694
-0.008402504
-0.005747087
-0.003338487
-0.00220819
-0.002685017
-0.004445713
-0.006529504
-0.007822419
-0.007458696
-0.004951712
-0.000442942
0.005040145
0.009869763
0.012621638
0.012725482
0.010622473
0.007513941
0.005042606
0.004600357
0.006729648
0.011040258
0.016350396
0.020810778
0.022331348
0.019406899
0.012087372
0.002010671
-0.008316647
-0.01647153
-0.020744777
-0.020371633
-0.015680384
-0.008219705
-0.000490475
0.004808369
0.005909653
0.002911281
-0.002322474
-0.007197163
-0.009867355
-0.010032863
-0.008751992
-0.007856361
-0.009018401
-0.012835377
-0.018373545
-0.023597505
-0.026280435
-0.024958454
-0.019613897
-0.011649036
-0.003036648
0.004610685
0.01050369
0.014426384
0.016233811
0.015512253
0.011819196
0.005255806
-0.00313123
-0.011453817
-0.017594228
-0.020144569
-0.018880719
-0.014927782
-0.010154529
-0.00641351
-0.004878809
-0.005593462
-0.00763379
-0.009612399
-0.01041623
-0.009760137
-0.0081513
-0.006233177
-0.004371955
-0.002823068
-0.001974757
-0.002252728
-0.003741663
-0.00612671
-0.00897183
-0.011887821
-0.014630757
-0.017126179
-0.019471295
-0.021689228
-0.023394149
-0.023616557
-0.021236059
-0.015755487
-0.007953886
0.000324382
0.006902921
0.010382403
0.010554604
0.008143543
0.004329994
0.000329204
-0.002755187
-0.004244444
-0.004016683
-0.002510566
-0.000455145
0.001511367
0.003094081
0.004289896
0.005128464
0.005636015
0.005833533
0.005593352
0.004712496
0.003169337
0.001469395
0.000344237
0.000262714
0.001027897
0.001878243
0.002114516
0.001481815
0.00025688
-0.00100654
-0.001683615
-0.001126869
0.0008094
0.003511921
0.005932725
0.007321293
0.007700859
0.007488781
0.006875189
0.00562076
0.003618653
0.001216905
-0.001128799
-0.003085194
-0.004218757
-0.003841117
-0.001316521
0.003468883
0.010057111
0.017353835
0.023802729
0.027722264
0.027992526
0.024558865
0.018524116
0.011799714
0.00636828
0.003464064
0.003143111
0.004603194
0.006751809
0.008560788
0.009117854
0.007952175
0.005056953
0.000811272
-0.003937732
-0.008001899
-0.010240868
-0.010192907
-0.008428945
-0.006251641
-0.004839412
-0.004758104
-0.005856874
-0.00745126
-0.008599971
-0.008667577
-0.007707873
-0.006213104
-0.004642432
-0.003231059
-0.001994991
-0.000706518
0.000759989
0.0023965
0.004043825
0.005348731
0.005683014
0.004476332
0.001644059
-0.002178001
-0.005865866
-0.008280407
-0.008786461
-0.007559653
-0.005617497
-0.004336787
-0.004709342
-0.006923315
-0.010422762
-0.014139908
-0.016582874
-0.01631502
-0.012776552
-0.006885635
-0.000686235
0.003764832
0.005311417
0.004128342
0.001603052
-0.000168617
0.00060192
0.004410653
0.010158276
0.015665879
0.018654401
0.01781476
0.013314768
0.006621199
-9.18542E-05
-0.004805261
-0.006525062
-0.00560438
-0.003404325
-0.001390871
-0.000197304
0.000565683
0.001705081
0.003761841
0.006766851
0.010277379
0.013501586
0.015537416
0.015723855
0.014003464
0.011058567
0.007924128
0.005379835
0.003470437
0.001552902
-0.000948676
-0.003987141
-0.006922724
-0.008828322
-0.008773403
-0.006135008
-0.000895312
0.0062389
0.013934941
0.020586545
0.024648089
0.02498569
0.021211431
0.013960956
0.004903055
-0.003883619
-0.010553154
-0.013964118
-0.014079042
-0.011807848
-0.008387729
-0.00480526
-0.001427803
0.002131756
0.006333759
0.01084435
0.014533446
0.016111719
0.014806437
0.010560755
0.004004644
-0.003733687
-0.011083457
-0.016574092
-0.019281646
-0.019019466
-0.016320584
-0.012437877
-0.008892236
-0.006896926
-0.006629714
-0.007205032
-0.007168846
-0.005347823
-0.001324979
0.004408406
0.010415372
0.014972425
0.016990913
0.016381389
0.013553397
0.00903392
0.003538092
-0.002009443
-0.006857636
-0.010805326
-0.013886398
-0.015915966
-0.016193295
-0.013902081
-0.0088409
-0.001959285
0.005073814
0.010585433
0.013450734
0.013554846
0.011750685
0.009218918
0.006730723
0.004302265
0.001488619
-0.002044551
-0.006063166
-0.009672025
-0.011692922
-0.01130008
-0.00825225
-0.00307347
0.002895545
0.007790466
0.009930621
0.008677262
0.00480815
0.000256236
-0.003024763
-0.003978631
-0.002713121
-0.000123542
0.002770825
0.005275882
0.007145401
0.008331313
0.00897092
0.009530395
0.010554012
0.011904524
0.012638018
0.011691
0.008634282
0.004050625
-0.000739704
-0.004444698
-0.006378558
-0.006676012
-0.006162036
-0.006197579
-0.007885211
-0.011253568
-0.015059143
-0.017526624
-0.017098401
-0.013150497
-0.006454893
0.001158128
0.007522876
0.011006265
0.010826197
0.007173767
0.001139448
-0.005437109
-0.010426882
-0.012178424
-0.010400918
-0.006473835
-0.00268448
-0.000939896
-0.001839541
-0.004473655
-0.006944669
-0.007411326
-0.005145647
-0.000835573
0.003820132
0.007145934
0.008312202
0.00753278
0.005557008
0.003191605
0.001026665
-0.000518688
-0.000942844
0.000106681
0.00240373
0.004931055
0.006333169
0.005500701
0.00198739
-0.003742944
-0.010281551
-0.015823092
-0.019094028
-0.020083869
-0.019846954
-0.019631932
-0.020080871
-0.020807353
-0.020605713
-0.018271571
-0.013242669
-0.00598304
0.002002428
0.008652426
0.012105838
0.011384442
0.006848907
0.000368379
-0.005189058
-0.007240946
-0.004841553
0.000959919
0.007832166
0.013376543
0.016039829
0.015405148
0.012202354
0.007797589
0.003381262
-0.000469542
-0.0037317
-0.006426729
-0.008446717
-0.009572841
-0.009730322
-0.008975095
-0.007458807
-0.005405901
-0.003089208
-0.000643888
0.002075817
0.005430846
0.009694727
0.014704092
0.019462089
0.022425025
0.022159151
0.017955757
0.010146877
0.000106361
-0.010051274
-0.018171312
-0.02274967
-0.023195612
-0.02010453
-0.015164323
-0.010374797
-0.00707137
-0.005512902
-0.005083929
-0.00465715
-0.003216497
-0.00056563
0.002318674
0.003844918
0.002840305
-0.000773584
-0.005863509
-0.010638635
-0.013460847
-0.01330492
-0.009985222
-0.004097356
0.003222919
0.0105448
0.016474632
0.019729082
0.019452022
0.015463223
0.008493236
0.000218932
-0.007122273
-0.011489033
-0.011823315
-0.008511324
-0.003177847
0.0022045
0.006137308
0.007912777
0.007453612
0.005244992
0.002334246
-8.9425E-06
-0.000949804
-0.000384173
0.000964948
0.001998254
0.001755077
8.22738E-05
-0.00225053
-0.003957109
-0.003882759
-0.001475551
0.003141079
0.009185622
0.015256232
0.019820779
0.021858964
0.021306072
0.018795501
0.015349956
0.01194777
0.008988153
0.006202985
0.003137544
-0.000337332
-0.003847002
-0.006804531
-0.008881845
-0.010116201
-0.010571672
-0.009844334
-0.007268942
-0.002599213
0.00360784
0.01019596
0.015679154
0.01850736
0.017610926
0.012907045
0.005436088
-0.00314172
-0.011055675
-0.016880109
-0.019656766
-0.019199903
-0.016234183
-0.01214823
-0.008421236
-0.006041809
-0.005349961
-0.006067076
-0.007460839
-0.008419365
-0.007857375
-0.005215823
-0.000858162
0.004083596
0.008133471
0.010173209
0.009682892
0.006627246
0.001338359
-0.005149984
-0.0110386
-0.014326878
-0.013705203
-0.009053298
-0.001632282
0.006079444
0.011135217
0.011509109
0.007226547
0.000443424
-0.00570068
-0.008543444
-0.006909608
-0.001368656
0.006128316
0.012954956
0.01680287
0.016600534
0.012740896
0.006628211
4.24465E-05
-0.005233167
-0.007877717
-0.007522933
-0.005036932
-0.00229619
-0.001346817
-0.003359684
-0.007940611
-0.013244808
-0.016905213
-0.01710803
-0.01327869
-0.006300833
0.001656372
0.007955547
0.010810034
0.010058768
0.006973145
0.003627109
0.002028655
0.003418777
0.007683246
0.013280403
0.017749725
0.018822855
0.01551809
0.008584126
0.00011637
-0.007127522
-0.010417085
-0.007946018
0.000209884
0.011728041
0.022894572
0.030294818
0.031756239
0.026661443
0.01603624
0.0025156
-0.01025918
-0.0187059
-0.020521891
-0.015760146
-0.006915392
0.002303148
0.008644503
0.010581788
0.008392063
0.003772006
-0.000728843
-0.002555219
-0.000261382
0.005682154
0.012975132
0.018548952
0.020040403
0.016848261
0.010398779
0.003238069
-0.002189885
-0.004449409
-0.003364396
0.000122472
0.004183321
0.006737409
0.006427749
0.003084067
-0.002281795
-0.007842552
-0.011559216
-0.011972559
-0.008958504
-0.003652271
0.002304701
0.007571483
0.01135843
0.013357379
0.013524547
0.012034379
0.009211365
0.005509528
0.001494071
-0.002328845
-0.005601119
-0.008334152
-0.010692221
-0.012722324
-0.014009941
-0.013815849
-0.01144017
-0.006705511
-0.000256617
0.006429407
0.011454777
0.013094822
0.010467614
0.004261041
-0.003428258
-0.010020447
-0.013586911
-0.013498214
-0.010203779
-0.004775182
0.001354364
0.006599681
0.009760402
0.010712612
0.010255161
0.009386616
0.008557467
0.007627632
0.006363783
0.004741992
0.002901754
0.000976834
-0.000880321
-0.002549806
-0.004100995
-0.005620603
-0.007000556
-0.007719651
-0.006955539
-0.00408012
0.000928228
0.007099793
0.012534116
0.015102121
0.013605638
0.008557892
0.001924113
-0.003972799
-0.007412346
-0.007797907
-0.00568992
-0.002412935
0.000784989
0.003259321
0.00509121
0.00659813
0.008015123
0.009424355
0.010875018
0.012331515
0.013621808
0.014335765
0.013986067
0.012070674
0.008244223
0.002698025
-0.00358429
-0.009035743
-0.012163545
-0.012377816
-0.010174656
-0.006731734
-0.003301338
-0.000804096
0.000302862
-5.79171E-05
-0.001802021
-0.004631618
-0.007717508
-0.00965581
-0.009307236
-0.006553862
-0.002463306
0.001282691
0.003143485
0.002471976
-8.38789E-05
-0.00298349
-0.004623106
-0.004342457
-0.002572231
-0.000420672
0.000932462
0.000551075
-0.002157603
-0.007006063
-0.012593157
-0.016486196
-0.016360459
-0.011359819
-0.002798443
0.006312452
0.012516293
0.013365889
0.008449447
-0.000136232
-0.008629628
-0.013480551
-0.013124696
-0.008392767
-0.001736237
0.004049284
0.006902221
0.006026825
0.00193386
-0.003805733
-0.009027014
-0.011397287
-0.009183849
-0.002322575
0.00712667
0.015982021
0.021530252
0.022809036
0.02056102
0.01644643
0.012331946
0.009568563
0.008492865
0.008145575
0.006873909
0.003282821
-0.002849027
-0.010264102
-0.016760529
-0.02049673
-0.020824803
-0.018028286
-0.012587699
-0.004877312
0.004355198
0.013437454
0.020012727
0.02207757
0.01900335
0.011783011
0.002656915
-0.00597742
-0.012507622
-0.016533945
-0.018444787
-0.018686357
-0.017510185
-0.015016314
-0.011135372
-0.005801253
0.000847568
0.008230364
0.015223155
0.020328923
0.022113171
0.019811359
0.01353702
0.004138198
-0.006800839
-0.01689772
-0.023617358
-0.025130381
-0.021034954
-0.012444352
-0.001925831
0.007189773
0.012099094
0.011749663
0.007253043
0.001139341
-0.003934632
-0.006318127
-0.005805542
-0.003386503
-0.000640569
0.000976352
0.000628153
-0.001616329
-0.004785293
-0.007247313
-0.007428024
-0.004610844
0.000708983
0.007012066
0.012389221
0.015120915
0.014261843
0.010174925
0.004426606
-0.001116433
-0.005220158
-0.007720506
-0.009269821
-0.010770694
-0.012701611
-0.014662181
-0.015720965
-0.015192055
-0.013094613
-0.010013165
-0.006901421
-0.004703185
-0.004090717
-0.005117062
-0.00719443
-0.009339885
-0.010611014
-0.010369067
-0.008494516
-0.005359113
-0.001715462
0.0017076
0.004684238
0.007537013
0.01062119
0.013701941
0.015830375
0.015858905
0.013067259
0.007619553
0.000692279
-0.005926084
-0.010366392
-0.011411794
-0.009060523
-0.004585796
0.000118512
0.003464546
0.004580336
0.003411926
0.000605827
-0.002759853
-0.005691098
-0.007774835
-0.009169987
-0.010107155
-0.010508026
-0.010134828
-0.008989169
-0.007425562
-0.005933416
-0.004859163
-0.004083061
-0.003010521
-0.000868705
0.002793253
0.00762801
0.012307589
0.015038908
0.014589112
0.010870414
0.00474333
-0.002458114
-0.009188779
-0.014179516
-0.016818929
-0.017277183
-0.016146137
-0.01403783
-0.011269255
-0.007880397
-0.00386767
0.000449204
0.004408243
0.007372624
0.009293262
0.010649448
0.011858592
0.012854588
0.01310328
0.011966882
0.009181339
0.00520057
0.001121362
-0.001627033
-0.001851369
0.000943917
0.006227452
0.012487497
0.017458482
0.018868677
0.015475483
0.00784924
-0.001635762
-0.009838234
-0.014102864
-0.013167356
-0.007535193
0.000549729
0.007995903
0.012126658
0.011695811
0.007196782
0.000513222
-0.00566043
-0.008809642
-0.00756624
-0.002437828
0.004257294
0.009434255
0.010799915
0.008058853
0.002946179
-0.001976255
-0.004658436
-0.004452031
-0.002227673
0.000346543
0.001688866
0.000970895
-0.001637792
-0.005075467
-0.007943551
-0.009128018
-0.00803412
-0.004687549
0.000360891
0.006028008
0.011105888
0.014672833
0.016279956
0.016046519
0.014608862
0.012844363
0.011303612
0.009733742
0.007108943
0.002302877
-0.004861097
-0.013147178
-0.020426826
-0.024569143
-0.02422501
-0.01939962
-0.011581105
-0.003088833
0.00373845
0.007274189
0.006893231
0.003080486
-0.002741433
-0.008638827
-0.012677996
-0.013528235
-0.010923402
-0.005752758
0.000250674
0.005335941
0.008297216
0.0086505
0.006439579
0.002362886
-0.002326756
-0.00641303
-0.009237542
-0.010700141
-0.011051445
-0.010657372
-0.009783902
-0.008616403
-0.007466193
-0.006717177
-0.006368924
-0.005600636
-0.003365146
0.000904141
0.007015059
0.014083861
0.020608391
0.024662227
0.024519575
0.019476218
0.010278768
-0.00078044
-0.010688154
-0.016855169
-0.018123461
-0.014858733
-0.008654141
-0.001761072
0.003875106
0.007538455
0.009841175
0.011876791
0.014221746
0.016540258
0.017869787
0.017068956
0.013441096
0.007347255
0.000294512
-0.00594118
-0.010191196
-0.012029616
-0.011374005
-0.008438208
-0.003990726
0.000616322
0.004028625
0.005546625
0.005363827
0.004395559
0.003802736
0.004544688
0.006927327
0.010545286
0.014480451
0.017596103
0.018922152
0.018125334
0.015502246
0.011624248
0.006804424
0.00126224
-0.004658707
-0.010294939
-0.014989291
-0.018339448
-0.020243278
-0.020789744
-0.02026383
-0.018836773
-0.016457613
-0.012805128
-0.007383919
8.96085E-05
0.009495389
0.020138256
0.030644091
0.03865718
0.041407448
0.037049304
0.025895405
0.010364682
-0.005959273
-0.019557314
-0.02786941
-0.029959411
-0.026545396
-0.019641621
-0.011746348
-0.004990044
-0.000606047
0.001233443
0.001199934
0.000367199
-0.000264485
-0.000183122
0.000404617
0.001076073
0.001631533
0.001997665
0.001945315
0.001314809
0.000337922
-0.000464249
-0.000583456
0.000177712
0.001616545
0.003343412
0.005047744
0.006516018
0.007509553
0.007946128
0.008094722
0.008446454
0.009394328
0.011033943
0.013075446
0.01480531
0.01515383
0.013018704
0.007906084
0.00049374
-0.007525719
-0.014090394
-0.017487496
-0.017020357
-0.013147177
-0.007232332
-0.001034377
0.003531884
0.004892941
0.002412721
-0.003126679
-0.009614381
-0.014297386
-0.01489583
-0.010670436
-0.002930018
0.005549515
0.011780282
0.013845393
0.011683396
0.006801749
0.001403718
-0.002499276
-0.003683636
-0.001974914
0.001920801
0.00664893
0.010552513
0.011925505
0.00983454
0.004672084
-0.00187557
-0.007612595
-0.010660319
-0.010131355
-0.006398525
-0.001037961
0.003722927
0.006048024
0.005369342
0.002624373
-0.000356656
-0.00187273
-0.001020297
0.002030104
0.006273216
0.010380313
0.013196475
0.013867074
0.011873904
0.007220713
0.000648811
-0.00641421
-0.012229974
-0.015308691
-0.014919649
-0.011451302
-0.006294467
-0.001361434
0.00174972
0.002342489
0.000772673
-0.001918448
-0.004485168
-0.00610107
-0.006493001
-0.005778293
-0.004290267
-0.002595624
-0.001383857
-0.001124354
-0.001521532
-0.001578379
-4.62472E-05
0.003714684
0.009181928
0.014540403
0.017388467
0.015892787
0.009831168
0.000582331
-0.009525148
-0.018041668
-0.02325733
-0.024664259
-0.022821397
-0.018832811
-0.013855242
-0.008905615
-0.00465303
-0.001324498
0.000991176
0.002089142
0.0017752
0.000260517
-0.001939377
-0.004224915
-0.006145821
-0.007307967
-0.007414862
-0.006457674
-0.004861147
-0.003439657
-0.00297043
-0.003651037
-0.004951178
-0.005892467
-0.005703406
-0.004431634
-0.002779759
-0.001457993
-0.000710207
-0.000476718
-0.000626222
-0.000859069
-0.000602616
0.000837769
0.003863226
0.008148892
0.012463945
0.014967288
0.014109286
0.009447798
0.001828299
-0.006842275
-0.014039865
-0.017379905
-0.015580239
-0.009030874
0.000468581
0.010506528
0.018763704
0.023607989
0.02434416
0.021424958
0.016271122
0.010768819
0.006487811
0.003948818
0.002560516
0.001320111
-0.000318007
-0.002144704
-0.003431732
-0.00349709
-0.002120297
0.0003846
0.003423063
0.006209142
0.007824991
0.007507889
0.005330476
0.002407953
0.000359971
0.000193499
0.001654813
0.003671375
0.004936831
0.00430852
0.001225576
-0.00382099
-0.009111912
-0.012597763
-0.012997403
-0.010373569
-0.005790716
-0.000722846
0.003607034
0.006512534
0.007890453
0.007994405
0.007399388
0.006800625
0.006655672
0.006840612
0.006760696
0.005848258
0.004078569
0.0019534
0.000140192
-0.00089322
-0.000959166
-0.000243282
0.000845691
0.001745176
0.00196357
0.001325997
-3.46311E-05
-0.001851532
-0.003952614
-0.006149244
-0.0077447
-0.007469032
-0.00423487
0.001848052
0.009137924
0.015180165
0.017831515
0.016092604
0.010631249
0.003502389
-0.002753803
-0.006383162
-0.007113498
-0.005948836
-0.004387585
-0.003618709
-0.004034621
-0.005475648
-0.007431347
-0.009276618
-0.010393158
-0.010453055
-0.009358461
-0.007195983
-0.004321047
-0.001344891
0.001122483
0.00276151
0.003427345
0.003004421
0.001581915
-0.0004279
-0.002450134
-0.003948918
-0.004532321
-0.003927295
-0.001992045
0.001204646
0.005162506
0.008847641
0.010903705
0.010188946
0.006337125
5.67921E-05
-0.006945955
-0.012631753
-0.015667754
-0.015979233
-0.014408722
-0.012102039
-0.009933138
-0.008088937
-0.006076122
-0.003249576
0.000629332
0.005164653
0.009454013
0.012490603
0.013480977
0.012349288
0.009771325
0.006846394
0.004603142
0.003527925
0.003500412
0.004053356
0.00475864
0.005187345
0.004782405
0.003040281
-0.000100796
-0.003987412
-0.007500241
-0.009521833
-0.009375595
-0.00711682
-0.00341798
0.000755921
0.00442243
0.006935785
0.00803129
0.007810595
0.006449432
0.004245631
0.001830341
0.000112306
-0.000148429
0.00113619
0.003474132
0.006050916
0.007965558
0.008421187
0.007067141
0.004279347
0.000999739
-0.001775261
-0.003540454
-0.004303228
-0.004343589
-0.004013053
-0.003614752
-0.003320776
-0.003022839
-0.002323923
-0.000879629
0.00123157
0.003463957
0.004943366
0.004804035
0.002536857
-0.001538283
-0.006368007
-0.010627445
-0.013312945
-0.013814771
-0.011970303
-0.008291806
-0.003979323
-0.000296543
0.002125973
0.003676571
0.00535355
0.007880874
0.011160909
0.014234969
0.015807354
0.014905728
0.011292106
0.005541647
-0.001335685
-0.008177848
-0.013818361
-0.017184523
-0.017612265
-0.015097412
-0.010199599
-0.003886934
0.002464003
0.007247319
0.008873339
0.00641196
0.000279041
-0.007577586
-0.014369434
-0.017600438
-0.01606124
-0.010094847
-0.001233018
0.00839849
0.016541438
0.021422924
0.022402004
0.020206767
0.01644712
0.012804487
0.010406861
0.009431796
0.009182035
0.008564483
0.006633566
0.002934299
-0.002132341
-0.00737466
-0.011166744
-0.01208566
-0.009650778
-0.00483208
0.000177284
0.003107085
0.002876807
0.000101005
-0.003340524
-0.005298739
-0.004497263
-0.00107147
0.003553618
0.00737525
0.008628662
0.00644322
0.001135758
-0.005981112
-0.013004629
-0.017896286
-0.019036217
-0.015863933
-0.009125131
-0.000650791
0.007257223
0.012402227
0.013308562
0.009811416
0.003108798
-0.004508613
-0.010345842
-0.012214612
-0.009381642
-0.00300469
0.004328808
0.009829614
0.0117578
0.009883089
0.005423938
0.000558457
-0.002439165
-0.002280989
0.00085131
0.005578797
0.010226421
0.013507367
0.014711962
0.013670039
0.010700626
0.006562589
0.0021203
-0.001994398
-0.005478535
-0.008168317
-0.009858143
-0.010646182
-0.011061614
-0.011584959
-0.01211082
-0.011924757
-0.010234129
-0.006659047
-0.001410036
0.004564171
0.00958467
0.011967577
0.011099085
0.007779278
0.003537451
-0.000206191
-0.002553179
-0.003346946
-0.003138453
-0.002862355
-0.00328651
-0.00472561
-0.006932248
-0.009264624
-0.010846056
-0.010836207
-0.008892338
-0.005576868
-0.001937928
0.001390977
0.004419055
0.007187255
0.009306268
0.010070701
0.009158102
0.006932997
0.00417304
0.001654067
-0.000149933
-0.000987163
-0.000773425
0.000265393
0.001462119
0.001949813
0.001250951
-0.000399799
-0.002268301
-0.003384413
-0.002947999
-0.000742859
0.002565385
0.005731781
0.007582083
0.007318672
0.004727862
0.000425762
-0.004122834
-0.007155891
-0.007544987
-0.005273097
-0.001366356
0.002435524
0.00436403
0.003399027
-0.000142975
-0.004609246
-0.00783024
-0.008231003
-0.005836587
-0.002024482
0.001470898
0.003391698
0.003199051
0.001069654
-0.002115049
-0.005038213
-0.006441932
-0.005698322
-0.003006827
0.000633933
0.003870236
0.005532333
0.004948235
0.002195611
-0.001869895
-0.005916078
-0.008646809
-0.009172775
-0.007220929
-0.003412946
0.00070352
0.003366218
0.003598263
0.00156104
-0.00172847
-0.004669673
-0.005623114
-0.003677585
0.000516495
0.004876083
0.007006925
0.005655823
0.001448896
-0.003643278
-0.007537601
-0.008999505
-0.007951159
-0.005110803
-0.00158427
0.00151377
0.003054574
0.002132073
-0.001603539
-0.007470957
-0.013855403
-0.018819055
-0.020901937
-0.019648739
-0.015702226
-0.010354672
-0.004726737
0.000709513
0.005834927
0.010299805
0.013344906
0.014292993
0.012868934
0.00920248
0.003903369
-0.002006872
-0.0072577
-0.010815599
-0.01227975
-0.011933585
-0.010370514
-0.008235069
-0.006161126
-0.004519476
-0.003188609
-0.001780501
-0.000182101
0.00126203
0.002278901
0.002991732
0.00375397
0.004669995
0.005560648
0.006015047
0.005637943
0.004183374
0.001626288
-0.001727296
-0.00504175
-0.007001624
-0.006419078
-0.002979528
0.002373541
0.007774785
0.011248217
0.011760427
0.009511768
0.005691902
0.001963783
-0.000105236
0.000407187
0.003539003
0.008317769
0.012922783
0.015286686
0.013937513
0.008757179
0.001138699
-0.006489148
-0.011542833
-0.01223163
-0.008248504
-0.000822724
0.007757601
0.015161006
0.019793747
0.021138851
0.019451916
0.015505456
0.010386358
0.005262604
0.000892365
-0.002613665
-0.005760575
-0.009123096
-0.012865506
-0.01664817
-0.019712167
-0.021133817
-0.020009248
-0.015664487
-0.008031127
0.002060293
0.012693791
0.021253346
0.025266179
0.023487443
0.016514992
0.006500652
-0.003778652
-0.011757215
-0.015873196
-0.015897551
-0.012872308
-0.008670413
-0.005290655
-0.003960698
-0.004537945
-0.005624777
-0.005336314
-0.002378088
0.0031619
0.009705325
0.014984685
0.01685763
0.013912412
0.005878394
-0.005814157
-0.01805355
-0.026894717
-0.029199151
-0.024158043
-0.013714248
-0.001636885
0.008180633
0.01325225
0.013357431
0.010346212
0.007007831
0.005570175
0.006711874
0.009382815
0.011570345
0.011669051
0.009369809
0.005546679
0.001375724
-0.002289606
-0.005026599
-0.006717334
-0.007507835
-0.007793086
-0.008028127
-0.0084935
-0.009093763
-0.009381316
-0.008824839
-0.006997286
-0.003500998
0.001662795
0.007552267
0.012263963
0.013754878
0.011000273
0.004646283
-0.003244602
-0.010173107
-0.014502238
-0.016085008
-0.015771174
-0.014522366
-0.012830452
-0.011014621
-0.009248465
-0.007386867
-0.004845625
-0.001134902
0.003608698
0.008285601
0.011051073
0.010294134
0.0055735
-0.001944241
-0.010005719
-0.016245211
-0.019245562
-0.018927016
-0.016203618
-0.012353509
-0.008655956
-0.006085917
-0.004923665
-0.004727218
-0.004628781
-0.003709171
-0.001259141
0.002905766
0.008162056
0.013049164
0.01585553
0.015536771
0.01230673
0.007512762
0.003044832
0.000534047
0.000652665
0.003043386
0.006770862
0.010841133
0.014519899
0.017361594
0.019174856
0.020051913
0.02014639
0.019318365
0.017076988
0.013086155
0.007695404
0.001793407
-0.00367603
-0.007998256
-0.010696335
-0.011449851
-0.010324052
-0.008016141
-0.005837874
-0.00510604
-0.006513024
-0.00968247
-0.013330243
-0.016005733
-0.016753466
-0.015405523
-0.012256631
-0.00779898
-0.002602321
0.002648455
0.007198068
0.010266508
0.011343492
0.010410821
0.00805484
0.005333477
0.003515024
0.003550674
0.005473775
0.008329495
0.010554227
0.010852539
0.008762645
0.004774433
-5.01007E-05
-0.004687233
-0.008565659
-0.011456279
-0.013299516
-0.014208903
-0.014372699
-0.013963851
-0.013063403
-0.011659256
-0.009667854
-0.006837026
-0.00280337
0.002683893
0.00922448
0.015454338
0.019337902
0.019080058
0.014155535
0.005837122
-0.003212216
-0.010116954
-0.013034658
-0.011796501
-0.007855125
-0.003689789
-0.001580357
-0.002427491
-0.00541687
-0.008636688
-0.010117595
-0.008739571
-0.00476774
0.000453702
0.005309977
0.008440724
0.008951971
0.006741051
0.002697118
-0.001533146
-0.004240593
-0.004403586
-0.002043857
0.001737949
0.00533744
0.007399071
0.007304754
0.005134675
0.001431928
-0.002950197
-0.006818345
-0.008765641
-0.007708248
-0.00338993
0.003361719
0.01067038
0.016247249
0.018230408
0.016060222
0.010643347
0.003914876
-0.001895055
-0.004974361
-0.004552827
-0.001218514
0.00325766
0.006557769
0.006884184
0.003896626
-0.001123765
-0.006055192
-0.008994949
-0.009025941
-0.006295745
-0.001675903
0.003590984
0.008272971
0.011441667
0.012598032
0.011768935
0.009526057
0.006703363
0.004020485
0.001865929
0.000307139
-0.000826851
-0.001874555
-0.003174482
-0.004973558
-0.007273014
-0.0096503
-0.011106529
-0.01052848
-0.007441304
-0.002451797
0.003127428
0.007868618
0.010719466
0.011221772
0.00952108
0.006319356
0.002884571
0.000680448
0.000693402
0.003111155
0.00712977
0.011197791
0.013508595
0.012887937
0.009137765
0.002945377
-0.004336306
-0.010922071
-0.014899201
-0.014840641
-0.010625525
-0.003616514
0.003879121
0.009700345
0.012384882
0.011484647
0.007565273
0.002169917
-0.002736782
-0.005532549
-0.005599833
-0.003430395
-0.00027631
0.002259205
0.002824567
0.000903821
-0.002758727
-0.006229965
-0.007253527
-0.004426177
0.002014795
0.010180707
0.017166272
0.020257408
0.018209159
0.011847141
0.00337264
-0.004885875
-0.011335036
-0.015353759
-0.017141915
-0.017416621
-0.017062748
-0.016768559
-0.016708341
-0.016559694
-0.015766088
-0.013808568
-0.010184561
-0.004736212
0.001960785
0.008469684
0.012949122
0.014025302
0.011307685
0.005593355
-0.001484493
-0.007959508
-0.012070727
-0.012722751
-0.009850652
-0.00467717
0.000649937
0.003975577
0.004139533
0.001350777
-0.002890034
-0.006281033
-0.006785213
-0.003779133
0.001444344
0.006416561
0.009102383
0.008935804
0.00678082
0.004102547
0.002213383
0.001673125
0.002090751
0.002363959
0.001176494
-0.002187044
-0.007337294
-0.012918178
-0.016973942
-0.017673125
-0.014080165
-0.006500707
0.003654733
0.014305093
0.023217078
0.028556283
0.029528993
0.026562738
0.020929985
0.014229348
0.008013622
0.003597453
0.001862557
0.002989161
0.006365066
0.010831016
0.014862425
0.017061837
0.016631311
0.01374765
0.009442178
0.005082589
0.00177745
8.14693E-05
-0.000262126
-6.23041E-05
-0.000305213
-0.001644537
-0.004039594
-0.006651172
-0.007977811
-0.006673227
-0.002474705
0.003476751
0.009015829
0.01196779
0.011088485
0.006553431
-0.000220646
-0.007064041
-0.011696944
-0.012523416
-0.009165925
-0.002621001
0.004994323
0.010956006
0.012852343
0.009922969
0.003487351
-0.003978735
-0.010238086
-0.013950789
-0.014801402
-0.013319264
-0.010706722
-0.008299621
-0.006909606
-0.006599786
-0.006956283
-0.007418391
-0.007538669
-0.006929414
-0.005258324
-0.002258829
0.002018326
0.006868231
0.010964462
0.012774351
0.011252282
0.006425768
-0.000298635
-0.006675748
-0.010595604
-0.011014889
-0.008216711
-0.003483818
0.001525226
0.005263354
0.006819787
0.006237723
0.004532963
0.003308243
0.004172562
0.007959349
0.01407134
0.020400225
0.023952773
0.022214076
0.0144007
0.002106868
-0.01101424
-0.020525418
-0.023135819
-0.018001575
-0.007244587
0.004890104
0.013825105
0.01658549
0.012878941
0.004913491
-0.003707998
-0.009496998
-0.010362866
-0.006293291
0.000706783
0.007476739
0.011036459
0.010018464
0.005273687
-0.000740292
-0.005172732
-0.005911043
-0.002304272
0.004638686
0.012654452
0.01904393
0.021520456
0.019030278
0.012276166
0.003578077
-0.00394309
-0.007866317
-0.007588238
-0.004258207
0.000115996
0.003477823
0.004360339
0.002484823
-0.000987914
-0.003967605
-0.004652335
-0.00253011
0.001367532
0.005139811
0.007017628
0.006136557
0.002929373
-0.001220546
-0.004428212
-0.005053687
-0.002420162
0.002591237
0.007789288
0.010884492
0.010654642
0.007396017
0.002728268
-0.001255019
-0.003119238
-0.002763223
-0.001088866
0.000705233
0.00169668
0.001438354
0.000142066
-0.001384393
-0.002222749
-0.001864111
-0.000537153
0.001061246
0.002421232
0.003470647
0.004382443
0.005143611
0.005561825
0.005391232
0.004446195
0.002490978
-0.000769734
-0.005355104
-0.010770051
-0.015853607
-0.019112124
-0.019206761
-0.015343859
-0.007723558
0.002112482
0.011453601
0.017517468
0.018745454
0.015558665
0.009964668
0.004552881
0.001280715
0.000902112
0.002745295
0.005122473
0.006116808
0.004516051
0.000216413
-0.005684086
-0.011114716
-0.013998161
-0.013218418
-0.009197501
-0.003731596
0.000775623
0.002431029
0.000735528
-0.003223886
-0.007499435
-0.010325232
-0.010626165
-0.008131973
-0.003487454
0.001811712
0.006091704
0.008419796
0.008986389
0.008684169
0.008354918
0.008119877
0.007180942
0.004316125
-0.001181735
-0.008562872
-0.01561647
-0.01979401
-0.019550565
-0.015118714
-0.008153758
-0.000731244
0.005650257
0.010244779
0.012827184
0.013411388
0.012271884
0.009818106
0.006400075
0.002388204
-0.001658352
-0.005170699
-0.007832433
-0.009597411
-0.010425649
-0.010189591
-0.008598631
-0.005395034
-0.000574088
0.005406756
0.011679168
0.01712377
0.020557752
0.021034205
0.018287736
0.012895271
0.006127243
-0.000446317
-0.005404831
-0.007776603
-0.007163226
-0.003912524
0.000945196
0.005996527
0.010019745
0.012432572
0.013272533
0.012918178
0.011863998
0.01052687
0.009074281
0.00729742
0.004698422
0.000965379
-0.003427022
-0.007316528
-0.009320723
-0.008504474
-0.004810185
0.000682699
0.005990482
0.008907062
0.007929694
0.002811559
-0.00511701
-0.013344052
-0.0191277
-0.020687078
-0.017835267
-0.011860952
-0.004919601
0.000640995
0.003109118
0.00212811
-0.001137153
-0.004657368
-0.006338843
-0.004674227
0.000806453
0.009356751
0.019282665
0.028234583
0.033664036
0.033625495
0.027764285
0.017804595
0.006897352
-0.002026357
-0.00753471
-0.009840751
-0.010187667
-0.009992718
-0.010255595
-0.011152885
-0.012156107
-0.012357533
-0.010962645
-0.007598034
-0.002395431
0.004034086
0.010556903
0.015692754
0.018109383
0.017463674
0.014821478
0.011952216
0.010163792
0.009631082
0.00946461
0.008169447
0.004285455
-0.002772213
-0.011925556
-0.020610744
-0.025783852
-0.025127118
-0.017998955
-0.00596495
0.007363844
0.017576613
0.021237501
0.01726021
0.007240945
-0.005188685
-0.015792582
-0.021472331
-0.021381225
-0.017006915
-0.011067768
-0.006101439
-0.003565764
-0.003401808
-0.004183799
-0.003870608
-0.000916665
0.004880578
0.012132604
0.018406782
0.021411896
0.019889398
0.014233681
0.006233813
-0.001691116
-0.007489324
-0.010164064
-0.009989937
-0.008038519
-0.005387115
-0.002790738
-0.000549199
0.001422613
0.003198297
0.004478526
0.004668765
0.003387734
0.000827918
-0.002311123
-0.00524178
-0.007223011
-0.007842864
-0.007194104
-0.00584932
-0.004437466
-0.003376971
-0.002819104
-0.002549539
-0.00206752
-0.000784668
0.001725313
0.005457714
0.009742524
0.013071859
0.013604944
0.010139486
0.002973691
-0.006051131
-0.014233957
-0.018884844
-0.018311933
-0.012734046
-0.004384104
0.003493292
0.008340146
0.009291445
0.007059167
0.003200922
-0.000712777
-0.003645202
-0.005428754
-0.006528861
-0.007423314
-0.008310273
-0.009164312
-0.009771427
-0.009787059
-0.009174111
-0.008417869
-0.008244385
-0.009034353
-0.010440266
-0.011413352
-0.010732154
-0.007714459
-0.002540976
0.003876818
0.010232894
0.014991106
0.0167601
0.014809219
0.009500688
0.002162427
-0.005355259
-0.011138639
-0.013686197
-0.012616226
-0.00895154
-0.004585796
-0.001241046
0.000181568
-0.000298257
-0.001925241
-0.003710186
-0.004903271
-0.005207257
-0.004846961
-0.004413759
-0.00446793
-0.0051085
-0.005900073
-0.006328511
-0.006242813
-0.005802332
-0.005091213
-0.003964181
-0.002374881
-0.000544331
0.001211977
0.002822636
0.004434579
0.006038706
0.007339277
0.00811356
0.008511595
0.008888326
0.009566099
0.010442407
0.010890384
0.010150681
0.007994144
0.004996629
0.00237595
0.00135319
0.002371613
0.004691729
0.006749666
0.007002479
0.004797874
0.000671721
-0.004025041
-0.007997195
-0.010560384
-0.011802181
-0.012043967
-0.011388839
-0.009751899
-0.007323173
-0.004777273
-0.002857062
-0.002023951
-0.002451049
-0.00401915
-0.006251159
-0.008386229
-0.009720627
-0.009739254
-0.008346027
-0.005910289
-0.003261081
-0.001362979
-0.000938717
-0.002062592
-0.004023539
-0.005725837
-0.006408267
-0.006077785
-0.005346593
-0.004993202
-0.005474633
-0.006911754
-0.009227591
-0.01220423
-0.015177657
-0.016947507
-0.016332843
-0.012916577
-0.00727542
-0.00065454
0.005626864
0.01035692
0.012912454
0.013531505
0.013230732
0.013186679
0.014019523
0.015515471
0.016735858
0.016711878
0.014894335
0.011344679
0.006719055
0.002051573
-0.001609102
-0.003585143
-0.003545747
-0.001531917
0.001843023
0.005232523
0.007001783
0.006018205
0.002274294
-0.003005227
-0.007968665
-0.011046953
-0.011507882
-0.009539656
-0.006152991
-0.002596911
0.000109893
0.001524102
0.001664987
0.00082101
-0.000545453
-0.002051195
-0.003476164
-0.004744134
-0.005877589
-0.007054562
-0.008442329
-0.0098825
-0.010755596
-0.010216515
-0.007788378
-0.003751831
0.000754959
0.004106722
0.004908893
0.002696687
-0.001794152
-0.006912715
-0.010928119
-0.012772158
-0.012367005
-0.010573227
-0.008570423
-0.007214344
-0.006602144
-0.006188105
-0.005194732
-0.003107568
4.54988E-05
0.003714523
0.007043537
0.009111645
0.009247553
0.007428725
0.004324529
0.001061032
-0.001123553
-0.001279106
0.000732691
0.004003466
0.007111784
0.008828052
0.008471609
0.006036995
0.00223019
-0.001875461
-0.005458465
-0.008225863
-0.010202063
-0.011507451
-0.012462819
-0.013472518
-0.01470971
-0.015917088
-0.016410455
-0.015416493
-0.012462335
-0.007771515
-0.002244962
0.002694175
0.00561113
0.005681358
0.003200976
-0.000763523
-0.005057915
-0.008793635
-0.011576449
-0.013578879
-0.015347872
-0.017353781
-0.019513475
-0.021008566
-0.020630016
-0.017366414
-0.010954134
-0.002067789
0.007686405
0.015936784
0.020431745
0.020058013
0.01540493
0.008412461
0.001410195
-0.004005339
-0.007320382
-0.008727526
-0.008558056
-0.007195448
-0.005082751
-0.002859037
-0.001251537
-0.000656947
-0.000879302
-0.001361643
-0.001691268
-0.001792705
-0.001844414
-0.002120459
-0.00276772
-0.003601527
-0.003983235
-0.003087229
-0.000344506
0.004197399
0.009537835
0.01401556
0.015831229
0.013922847
0.008756002
0.002038612
-0.004112077
-0.007992161
-0.008733201
-0.006539622
-0.002667727
0.00119844
0.00388105
0.005044909
0.004980407
0.004358411
0.004145476
0.005158868
0.007543273
0.010494432
0.012790302
0.013457154
0.011996589
0.008336665
0.002775267
-0.003720517
-0.009790753
-0.014279611
-0.016748109
-0.017406343
-0.016780709
-0.015215069
-0.012802027
-0.009526006
-0.005363348
-0.000465535
0.004771325
0.009790219
0.014002446
0.016718137
0.017323701
0.015400333
0.010946054
0.004375706
-0.003229929
-0.010103407
-0.014291493
-0.014458181
-0.010384594
-0.003035039
0.005591533
0.013249571
0.018237417
0.019921355
0.018652634
0.015340106
0.011098387
0.006873903
0.003374671
0.000960292
-0.00049235
-0.001645877
-0.003209644
-0.005370676
-0.007557723
-0.008817238
-0.00845191
-0.006522279
-0.003715057
-0.000976886
0.000870312
0.001255285
-8.24317E-06
-0.002633845
-0.00578627
-0.008258461
-0.008873552
-0.00694162
-0.002806957
0.001942743
0.004989771
0.004390097
-0.000289375
-0.007706054
-0.015211751
-0.019916434
-0.019924195
-0.014992231
-0.006627409
0.002610133
0.010053149
0.0139479
0.01385139
0.010672362
0.006124783
0.002102101
-0.000127823
-0.000456217
7.80452E-05
2.9923E-05
-0.001553115
-0.004674333
-0.008561644
-0.012268887
-0.014988377
-0.01591955
-0.014236469
-0.009488106
-0.002190794
0.006264169
0.013997789
0.018985476
0.019413218
0.014463912
0.005088053
-0.006251106
-0.016485661
-0.023086306
-0.024919801
-0.022619703
-0.018013137
-0.012943821
-0.008330565
-0.004069309
0.000482605
0.005961517
0.01247186
0.01933672
0.025078456
0.027811544
0.026099345
0.019528945
0.008959788
-0.003515341
-0.015087453
-0.023095082
-0.025837375
-0.023169272
-0.016433683
-0.007932794
9.91362E-05
0.006295698
0.010314312
0.012422352
0.013167568
0.013160983
0.01276525
0.011952159
0.010649876
0.008904649
0.006821714
0.00434203
0.001457781
-0.001616386
-0.004459633
-0.006428982
-0.006724082
-0.004830314
-0.000940273
0.00421501
0.009532054
0.013663024
0.015363555
0.014175447
0.01074853
0.006359609
0.002243252
-0.000846063
-0.002595732
-0.003032627
-0.002590432
-0.00188761
-0.001292593
-0.000815605
-0.000323897
0.000295314
0.00101275
0.001726546
0.002481826
0.003378367
0.004318749
0.00503929
0.005468479
0.005873578
0.006366892
0.006681743
0.006097162
0.003822864
-0.000644852
-0.007182655
-0.014833305
-0.021831556
-0.026293544
-0.027031589
-0.024196907
-0.019064214
-0.013047346
-0.006985459
-0.001000171
0.005042125
0.011191048
0.017026136
0.021562903
0.023617521
0.022197369
0.016979297
0.008413477
-0.002110075
-0.012525126
-0.020553738
-0.024574012
-0.024208362
-0.020511664
-0.015240815
-0.009949144
-0.005371055
-0.001650377
0.001266525
0.003570745
0.005754849
0.008266705
0.011130346
0.01387553
0.015935716
0.016918758
0.016527576
0.014760992
0.012001571
0.008770192
0.005394769
0.002187852
-0.000423727
-0.001963034
-0.002174845
-0.00106339
0.00119972
0.004305201
0.007687262
0.010643025
0.012674306
0.013805568
0.014362205
0.014553729
0.01439732
0.013628229
0.011774982
0.00847209
0.003933986
-0.001007988
-0.005180068
-0.007558263
-0.007606278
-0.005511459
-0.002161302
0.001077946
0.002706481
0.001705401
-0.001906294
-0.007027907
-0.011864911
-0.01480531
-0.015168551
-0.01333832
-0.010263725
-0.007017197
-0.004314193
-0.002405973
-0.001105457
-0.000234075
0.000220698
0.000193987
-8.59112E-05
2.30716E-05
0.001177778
0.003385862
0.005708495
0.006696033
0.005405526
0.002068109
-0.002244589
-0.006217385
-0.008834797
-0.009525094
-0.00826922
-0.005725676
-0.003082142
-0.001581538
-0.001983587
-0.004112396
-0.0070005
-0.009337532
-0.010045172
-0.008878904
-0.006601501
-0.004539602
-0.003617261
-0.003873179
-0.004816556
-0.005842688
-0.006373633
-0.00577701
-0.003704567
-0.000508678
0.002606223
0.003974346
0.002274029
-0.002587706
-0.009190439
-0.015211215
-0.018420541
-0.0175642
-0.012718524
-0.005111498
0.003588088
0.011953178
0.019126628
0.024714417
0.028556926
0.030411726
0.029919858
0.0268299
0.021280812
0.013904331
0.0056122
-0.002356461
-0.008578824
-0.011969127
-0.01248412
-0.011105934
-0.008906309
-0.006434493
-0.003722071
-0.000686339
0.00262169
0.005994916
0.008953354
0.01073498
0.010523758
0.007764978
0.002359452
-0.005008302
-0.012895599
-0.019494583
-0.023252676
-0.023353628
-0.01983871
-0.013519299
-0.005833746
0.001629665
0.007682024
0.011746995
0.013735775
0.013918198
0.012557141
0.009718229
0.005470031
0.000144422
-0.005605237
-0.010828823
-0.014478417
-0.015626006
-0.013948974
-0.009932019
-0.004762446
0.000196441
0.004106393
0.006859606
0.008879806
0.010588475
0.012150317
0.013340621
0.013702257
0.012835586
0.010662886
0.007446978
0.003736204
0.000201055
-0.00249258
-0.003905665
-0.003808887
-0.0022744
0.000362602
0.003694077
0.007463304
0.011589616
0.016009208
0.020295302
0.023658628
0.025160945
0.023870546
0.019351016
0.012150429
0.003928045
-0.003151569
-0.007307697
-0.007924017
-0.00570025
-0.002249941
0.000668298
0.001633085
1.83043E-05
-0.003779723
-0.008522787
-0.012312892
-0.013258945
-0.010455576
-0.004688575
0.001855331
0.006557713
0.007717986
0.005253075
0.000719199
-0.003492545
-0.005282415
-0.003792784
0.000196231
0.004779353
0.007796942
0.007888207
0.005042177
0.000464302
-0.003984089
-0.006427856
-0.005673699
-0.001682597
0.004315055
0.010416873
0.014638788
0.015636228
0.013051468
0.00760799
0.000847616
-0.005317418
-0.00915543
-0.009712977
-0.007141171
-0.002617251
0.002093695
0.005196498
0.005474468
0.002992695
-0.000867263
-0.00411636
-0.004967028
-0.002583319
0.002484177
0.008243148
0.012113224
0.012184204
0.008199473
0.001605787
-0.00516406
-0.009757458
-0.010769672
-0.008225164
-0.003349512
0.001945211
0.00580185
0.007149524
0.006203095
0.003969317
0.001467364
-0.000810093
-0.002691442
-0.004042864
-0.004776358
-0.004804996
-0.004115769
-0.002796838
-0.000999956
0.001030897
0.002928572
0.004070003
0.003756917
0.001553276
-0.002484182
-0.007748822
-0.013245934
-0.017632769
-0.019581241
-0.018530433
-0.015141522
-0.010926245
-0.007095835
-0.004152543
-0.001969349
-9.94013E-05
0.002003983
0.004448554
0.006628001
0.007659647
0.006989743
0.004690554
0.001297252
-0.00227858
-0.004817629
-0.00498544
-0.002017527
0.003703333
0.010550207
0.016095014
0.017843453
0.014249529
0.005550265
-0.006109259
-0.017254378
-0.024290634
-0.025018079
-0.019553939
-0.010205915
-0.000317633
0.007048838
0.010145807
0.008941213
0.005183439
0.001807
0.001479516
0.005111605
0.011378451
0.017237733
0.019214254
0.015118825
0.005050849
-0.00841487
-0.02120603
-0.029116184
-0.029458335
-0.0222153
-0.009878165
0.003792139
0.015271862
0.022234357
0.024103233
0.022106371
0.018634598
0.016041487
0.015442669
0.016355911
0.017214018
0.016158712
0.011887604
0.004098904
-0.006253092
-0.017061039
-0.025614279
-0.029387789
-0.027005363
-0.018936551
-0.007505645
0.003955773
0.012519505
0.016646353
0.016469229
0.013364069
0.009187065
0.005489939
0.002970376
0.001339539
-0.000234505
-0.002527377
-0.005857942
-0.010094524
-0.014797548
-0.01930573
-0.02274148
-0.024081607
-0.022533792
-0.01796887
-0.011181518
-0.0038333
0.002179983
0.005417249
0.005418801
0.002607777
-0.001833443
-0.006187572
-0.008731598
-0.008624756
-0.006305388
-0.003182724
-0.000738421
0.000162884
-0.000580941
-0.00242059
-0.004527934
-0.006064186
-0.006470463
-0.005519751
-0.003378042
-0.000636069
0.00181075
0.003051208
0.002682078
0.000934068
-0.001465754
-0.003536111
-0.004275173
-0.002999066
0.00023836
0.004597092
0.008725117
0.01113211
0.01051081
0.006287663
-0.001054453
-0.009892838
-0.017824029
-0.022307589
-0.021533038
-0.015283267
-0.005134142
0.006218561
0.016082007
0.022453447
0.024254452
0.021634953
0.016083885
0.009734929
0.004342839
0.000645821
-0.001707645
-0.003809583
-0.007084373
-0.012463457
-0.019589749
-0.02658463
-0.030811042
-0.03002477
-0.023269643
-0.011520245
0.002457309
0.014961131
0.022774828
0.024416585
0.020487147
0.013138822
0.00503313
-0.00147534
-0.005055613
-0.005631359
-0.004170792
-0.002057397
-0.000405575
0.000437706
0.000925827
0.001951369
0.0042444
0.008123573
0.01321826
0.01831011
0.0214036
0.020680543
0.015503313
0.006924807
-0.002842716
-0.011509168
-0.017383866
-0.01956738
-0.017981825
-0.013352615
-0.007154338
-0.001452535
0.001764069
0.001570726
-0.001262941
-0.004742154
-0.006721191
-0.005743233
-0.001625589
0.004555398
0.01079002
0.014780266
0.014776626
0.010276098
0.002474765
-0.005959537
-0.011972072
-0.013681008
-0.011258225
-0.006505421
-0.001618903
0.001752345
0.002783561
0.001388139
-0.001612963
-0.004630766
-0.005942632
-0.004815385
-0.001982469
0.00089204
0.002279327
0.001440331
-0.001415815
-0.005480249
-0.00958317
-0.012330655
-0.012512223
-0.009672187
-0.004449513
0.001652788
0.006774991
0.009369816
0.008784915
0.005584796
0.001202028
-0.002692779
-0.004799
-0.00444015
-0.001814334
0.001905328
0.00503099
0.006182432
0.004830904
0.001312562
-0.003309742
-0.007295063
-0.008701512
-0.006387443
-0.00086164
0.005841565
0.011130561
0.013105369
0.011387709
0.006970738
0.001604822
-0.002970645
-0.005534423
-0.005657751
-0.003687171
-0.000667175
0.001890125
0.002628811
0.001075803
-0.002108418
-0.005379675
-0.006861116
-0.005029601
0.000355799
0.007920217
0.015257515
0.019963698
0.020574721
0.016918223
0.009932819
0.001285423
-0.007133355
-0.013689948
-0.0172843
-0.017472398
-0.014400318
-0.008796632
-0.001939159
0.004659078
0.009678559
0.012436107
0.013028662
0.012203207
0.010910238
0.009720739
0.008556773
0.00690886
0.004128241
-0.000130769
-0.005565253
-0.010920409
-0.014437466
-0.014658108
-0.011192544
-0.004950375
0.002212636
0.008402187
0.012165848
0.012673935
0.00976533
0.004256976
-0.002194273
-0.007638981
-0.010681996
-0.010853767
-0.008686419
-0.005450223
-0.002542314
-0.000864426
-0.000544543
-0.000854257
-0.000635168
0.000999738
0.003996879
0.007269261
0.009379336
0.009275654
0.006626555
0.0017516
-0.004359852
-0.010154151
-0.01401732
-0.015074391
-0.013372897
-0.009377353
-0.003659332
0.002926753
0.008922264
0.012599476
0.01279512
0.009633434
0.004622088
-0.000140513
-0.002891263
-0.002908499
-0.000791734
0.001986691
0.003958877
0.004035047
0.001760267
-0.0023388
-0.006466719
-0.008377615
-0.006803142
-0.00219984
0.003641993
0.008548156
0.01062183
0.008613994
0.00232836
-0.006876798
-0.016072373
-0.021787183
-0.021482072
-0.014658107
-0.003066563
0.01005572
0.021167973
0.027607445
0.028319741
0.023750375
0.015541372
0.005905421
-0.002833025
-0.008877995
-0.011387975
-0.010706187
-0.008247056
-0.005967834
-0.005366126
-0.00682075
-0.009385171
-0.011350988
-0.011106634
-0.00783361
-0.001687846
0.006145657
0.013503402
0.017714076
0.016728946
0.010127871
-0.000443108
-0.011899279
-0.021047857
-0.025759284
-0.025314465
-0.020199167
-0.011794734
-0.001938675
0.007457042
0.014712656
0.018794058
0.019705372
0.018431566
0.016162032
0.01349805
0.010373567
0.006619488
0.002432046
-0.001490593
-0.004079422
-0.004580177
-0.003171749
-0.001041067
0.000325236
5.46514E-05
-0.001730722
-0.004286791
-0.006711663
-0.008162861
-0.008179294
-0.006848534
-0.004706878
-0.002292176
8.59667E-05
0.0022379
0.004158271
0.006004613
0.007971071
0.009832026
0.011148226
0.011739763
0.011726862
0.011157751
0.009730961
0.007166541
0.003644398
-0.000115837
-0.003296846
-0.005452472
-0.006513664
-0.006505207
-0.005415858
-0.003593175
-0.001742872
-0.000351999
0.00066027
0.00148139
0.001998631
0.002047074
0.001703102
0.00117146
0.000471206
-0.000525057
-0.001932094
-0.003707564
-0.005726212
-0.007761025
-0.009263985
-0.009427299
-0.007683303
-0.004064971
0.000915542
0.006470358
0.011647908
0.015525584
0.017412875
0.017182758
0.015256232
0.012438946
0.009774696
0.008229771
0.008193318
0.009007425
0.009134393
0.007026942
0.002007674
-0.005502252
-0.014147614
-0.022040158
-0.02738814
-0.029163342
-0.027360572
-0.022758823
-0.01634649
-0.008923869
-0.001033038
0.006867962
0.014041678
0.019490883
0.022290773
0.022004719
0.018838378
0.013353899
0.006256086
-0.001546959
-0.00869177
-0.013575825
-0.014922001
-0.012200048
-0.006019598
0.001902494
0.00917074
0.013616187
0.013911286
0.00979268
0.002112856
-0.007012064
-0.014744452
-0.018508755
-0.017088173
-0.011179804
-0.002878037
0.005337121
0.011352438
0.013951865
0.013185129
0.010230061
0.006856351
0.004633386
0.004385926
0.005816837
0.007896935
0.009460487
0.009770307
0.008725761
0.006825677
0.004831169
0.003409893
0.002870224
0.002881518
0.002665051
0.001548082
-0.000406118
-0.002456134
-0.003655214
-0.003402401
-0.001757859
0.00062751
0.002900578
0.00451054
0.005473188
0.006225631
0.007030906
0.007703324
0.007973319
0.007780832
0.007141332
0.00607773
0.004632581
0.003001903
0.001391138
-9.69944E-05
-0.001610552
-0.003385916
-0.005478432
-0.007573358
-0.009112289
-0.00952772
-0.008500358
-0.006197208
-0.003228545
-0.00019083
0.002570467
0.00501825
0.007222963
0.009064434
0.009942508
0.009107364
0.006243777
0.001742072
-0.003673945
-0.009110838
-0.013396183
-0.015238296
-0.013650495
-0.008392975
-0.000284714
0.008838919
0.016447978
0.020244878
0.019120629
0.013789239
0.006333001
-0.000906126
-0.006108994
-0.008332654
-0.007793519
-0.005709405
-0.003684494
-0.003015393
-0.00417497
-0.006619862
-0.008962515
-0.00952231
-0.00713662
-0.001801215
0.005393752
0.012681323
0.018142411
0.020137346
0.017782756
0.011522067
0.003159868
-0.004797071
-0.010274913
-0.012423742
-0.011621251
-0.00885273
-0.005162724
-0.001526033
0.001006375
0.001559586
-0.00015026
-0.003578889
-0.007609173
-0.010996584
-0.012784043
-0.012615428
-0.010527031
-0.006782479
-0.00173286
0.003855732
0.008682781
0.011312559
0.010955046
0.007980066
0.003718595
-0.000340755
-0.003170139
-0.00440562
-0.004139854
-0.002843996
-0.001110546
0.000375605
0.001068685
0.000924747
0.000610538
0.001186446
0.003265848
0.006308594
0.008916532
0.009538956
0.007231738
0.002041181
-0.004911411
-0.011666163
-0.016097478
-0.016640572
-0.012867382
-0.005724443
0.002754393
0.010129374
0.014484466
0.015116364
0.012875842
0.00968038
0.007465927
0.007163227
0.008491686
0.010204261
0.010682213
0.008623954
0.003713187
-0.00301234
-0.009692636
-0.014549875
-0.016513069
-0.01543159
-0.011929842
-0.007193363
-0.002604728
0.000752763
0.002352769
0.002243518
0.000944822
-0.000669154
-0.00166911
-0.001400344
0.000246767
0.002770666
0.005418644
0.007627637
0.00923915
0.010405525
0.011288576
0.01186186
0.011880755
0.011038545
0.009217897
0.006660489
0.003896464
0.001446863
-0.000348467
-0.001379631
-0.001830926
-0.001957092
-0.001922835
-0.00185432
-0.001895162
-0.002171152
-0.002625175
-0.003191287
-0.003921889
-0.004737388
-0.005158064
-0.00450711
-0.002367864
0.001083836
0.005030937
0.00833704
0.00999764
0.009474351
0.00704252
0.003645848
0.00045681
-0.001597969
-0.002206528
-0.001642825
-0.000519379
0.000541493
0.001012913
0.000663536
-0.000282465
-0.00123762
-0.001642131
-0.001399864
-0.000885032
-0.000668726
-0.00128066
-0.002997893
-0.005574142
-0.008146645
-0.009456368
-0.008502659
-0.005081844
-6.49841E-05
0.004930571
0.008132081
0.008440939
0.005958471
0.001826591
-0.002247692
-0.004474297
-0.003514968
0.00097828
0.008208896
0.016250621
0.022436638
0.024054201
0.019679357
0.01019457
-0.001308652
-0.011196023
-0.016994177
-0.018129185
-0.01562718
-0.01154096
-0.00819075
-0.007190313
-0.00874846
-0.011572169
-0.013447575
-0.01235678
-0.007601672
-0.000164652
0.007811503
0.01420296
0.017786337
0.018422249
0.016764005
0.013918349
0.011022752
0.008636956
0.006486844
0.003829125
0.000465907
-0.002679398
-0.004115073
-0.003010255
1.76631E-05
0.003024063
0.003926331
0.001690894
-0.003104359
-0.008655802
-0.012820334
-0.014000412
-0.011520941
-0.005868008
0.001408108
0.008013945
0.011678097
0.011185853
0.006905164
0.000630772
-0.005163687
-0.008296306
-0.00763684
-0.003494039
0.002487555
0.007919898
0.010677606
0.009869974
0.006235582
0.001519229
-0.002446073
-0.004643772
-0.005346915
-0.005702554
-0.006866092
-0.009291446
-0.012632985
-0.015906598
-0.017635071
-0.016239167
-0.010848521
-0.002031814
0.008180742
0.01705044
0.02218217
0.022220816
0.017433966
0.009741669
0.002002107
-0.00331269
-0.005212453
-0.004331971
-0.002313002
-0.000899917
-0.001030365
-0.002587548
-0.004514557
-0.005303132
-0.003781224
0.000187932
0.005434266
0.010052609
0.012416782
0.011931874
0.009190224
0.005680234
0.002907324
0.001630789
0.001600278
0.001912453
0.001490973
-0.000377048
-0.003774899
-0.008101943
-0.012184685
-0.014748088
-0.015053894
-0.013321997
-0.010564075
-0.007920702
-0.006017033
-0.004900278
-0.004290059
-0.003996029
-0.004049878
-0.004549508
-0.005201371
-0.005247137
-0.00381462
-0.000388453
0.004795681
0.010748906
0.015919659
0.018500031
0.016934604
0.010797404
0.001381881
-0.00864825
-0.016255865
-0.019184382
-0.01687224
-0.010622043
-0.003037072
0.003051577
0.005837388
0.005343056
0.003179454
0.001419667
0.001397345
0.003185555
0.005816777
0.007930276
0.008315356
0.006286323
0.00192315
-0.003735883
-0.00888763
-0.011576394
-0.01054464
-0.005783537
0.001475879
0.009149708
0.014777322
0.016350082
0.013321842
0.006893609
-0.000713846
-0.007296186
-0.01133252
-0.012264658
-0.010428059
-0.006732164
-0.002219914
0.002025819
0.005041265
0.006408637
0.006587258
0.006499846
0.006701646
0.00699241
0.00653678
0.004310819
-0.000408156
-0.007561477
-0.015990692
-0.023708305
-0.028597606
-0.029111421
-0.024782129
-0.016358481
-0.005606472
0.00528439
0.014329499
0.020055551
0.021588541
0.018751665
0.012393343
0.004346853
-0.003118965
-0.008171955
-0.010097143
-0.009243479
-0.006518316
-0.003029843
6.02205E-05
0.001843612
0.00209364
0.001235318
6.28397E-05
-0.000528699
1.83571E-05
0.001648017
0.003662008
0.005160739
0.005263191
0.003524227
0.000196819
-0.003744288
-0.007048625
-0.008808089
-0.00871859
-0.006963727
-0.003999773
-0.000418589
0.003289457
0.006778681
0.009831223
0.012238218
0.013859368
0.014693496
0.014649817
0.013417334
0.010722466
0.006592726
0.001367857
-0.004499777
-0.010634248
-0.016511516
-0.021143134
-0.023321991
-0.021975923
-0.016548826
-0.007182604
0.005014394
0.017968759
0.029140107
0.036250018
0.037918593
0.033974544
0.025622625
0.015149497
0.004945509
-0.003470752
-0.009669883
-0.013755569
-0.015833366
-0.015908414
-0.014187008
-0.011052784
-0.006930379
-0.002171526
0.002758992
0.007116064
0.010113257
0.011046089
0.009527981
0.005754578
0.000679749
-0.004171921
-0.007355016
-0.008029736
-0.006175311
-0.002571912
0.001379953
0.004153079
0.00472797
0.002894689
-0.000757847
-0.004990735
-0.008295394
-0.009375696
-0.007803846
-0.004111484
0.000462217
0.004446467
0.006737465
0.006945903
0.005359225
0.002216916
-0.002564741
-0.009049018
-0.016692015
-0.024347805
-0.03062434
-0.034243797
-0.034330031
-0.030865913
-0.024903267
-0.018165374
-0.012202353
-0.007650224
-0.004326241
-0.001528599
0.001567515
0.005601279
0.010662941
0.015936038
0.01974022
0.02013531
0.015786266
0.006727401
-0.005190288
-0.016695062
-0.024569299
-0.027077193
-0.024386875
-0.018004464
-0.010014982
-0.00235914
0.003634016
0.007519935
0.009595752
0.010512955
0.010713204
0.010119311
0.008087441
0.003838977
-0.002868886
-0.011333858
-0.01999303
-0.026738683
-0.029693643
-0.028025764
-0.022093845
-0.013230089
-0.003326981
0.005614979
0.012038714
0.015286257
0.015665931
0.013935104
0.010794564
0.006705935
0.00189227
-0.003330724
-0.008383713
-0.012392318
-0.014422903
-0.013837682
-0.010713896
-0.006051287
-0.001507028
0.001297303
0.001419828
-0.001060607
-0.005013276
-0.008575832
-0.00969264
-0.007108789
-0.001261497
0.005729796
0.011426406
0.014509672
0.015140874
0.014331692
0.012971332
0.011477153
0.009902307
0.008206649
0.006334401
0.004200989
0.001861976
-0.000457393
-0.002612057
-0.004834166
-0.00745843
-0.010305532
-0.012442157
-0.012637748
-0.010166628
-0.005334067
0.000653843
0.006402697
0.010983195
0.014040233
0.015672676
0.016134409
0.015649445
0.014168272
0.011645123
0.008283351
0.004719831
0.001890502
0.000531533
0.00049021
0.000670172
-0.000366879
-0.00344656
-0.008148353
-0.013120302
-0.016959063
-0.018886981
-0.018721472
-0.016745058
-0.013549863
-0.009831059
-0.006074463
-0.002476257
0.001015856
0.004622359
0.008401275
0.011820964
0.013735821
0.012977489
0.008999768
0.002144114
-0.006424115
-0.014916173
-0.021191904
-0.02340989
-0.020706564
-0.013536326
-0.003536169
0.006935569
0.01558757
0.020936999
0.022403078
0.020121982
0.014585687
0.006666432
-0.002256955
-0.010577508
-0.017144484
-0.021677128
-0.024491148
-0.025925484
-0.026154049
-0.025210779
-0.022899387
-0.01866923
-0.011851583
-0.002464538
0.008187106
0.01761039
0.023069229
0.02306516
0.01806725
0.01033406
0.002770501
-0.00218223
-0.003235982
-0.000614446
0.004177542
0.009059243
0.012327877
0.01300506
0.010925496
0.006579343
0.000932084
-0.004884323
-0.009705269
-0.012554565
-0.012883495
-0.010925494
-0.00771799
-0.004464612
-0.002099478
-0.000974641
-0.000848476
-0.001170662
-0.001360365
-0.000862715
0.000731564
0.003383503
0.00643353
0.008649429
0.008761839
0.00611488
0.001348051
-0.003733577
-0.007063608
-0.007480056
-0.005320897
-0.002096477
0.000584955
0.00190988
0.001784892
0.000445514
-0.001726707
-0.00417556
-0.006284189
-0.007658842
-0.008116025
-0.007582404
-0.006105941
-0.003933078
-0.001441456
0.000859124
0.002418449
0.003008274
0.00298258
0.003132298
0.00417829
0.006180773
0.008281373
0.009058493
0.007536584
0.003722125
-0.001485026
-0.006727934
-0.010544106
-0.011453065
-0.008354651
-0.001111938
0.008983497
0.019504533
0.027604016
0.031004382
0.028759953
0.021596835
0.011340602
0.000459109
-0.008354597
-0.012900355
-0.01241646
-0.008004306
-0.002198766
0.002027002
0.002503454
-0.001003273
-0.006735641
-0.011931124
-0.014069032
-0.011833864
-0.00569645
0.002226229
0.009225337
0.013281474
0.01384764
0.011785046
0.008626466
0.005764966
0.004007802
0.003460211
0.003617636
0.003686633
0.002836126
0.000528533
-0.003351605
-0.0085397
-0.014308681
-0.019355302
-0.022048616
-0.021080883
-0.016211171
-0.008377078
0.000625691
0.008716878
0.014229193
0.01652351
0.015970726
0.01373122
0.011151437
0.009196433
0.008087279
0.007355231
0.006030735
0.00312486
-0.001696889
-0.007733457
-0.013574059
-0.017686777
-0.018944954
-0.016871333
-0.01165626
-0.004206552
0.003860814
0.01047875
0.013775539
0.012990819
0.008812744
0.002978994
-0.002460147
-0.005828931
-0.006556804
-0.00529001
-0.003470754
-0.002445799
-0.002637269
-0.003453358
-0.00392055
-0.003372156
-0.001797041
0.000385189
0.002611044
0.004293055
0.004911357
0.00419194
0.002319102
-9.85985E-05
-0.002183408
-0.003081288
-0.002258189
0.000270527
0.003930665
0.007928511
0.011466338
0.013983439
0.01539176
0.015777912
0.014933615
0.012518806
0.008736197
0.004585903
0.001455158
0.000512157
0.002243736
0.006297039
0.01144622
0.015913507
0.017998155
0.016740996
0.012491353
0.006728634
0.001431716
-0.001748169
-0.00211778
-0.000305536
0.001927813
0.002497617
0.000153197
-0.004885449
-0.0111076
-0.016526294
-0.01923053
-0.018083372
-0.013401224
-0.006860851
-0.000679491
0.00332403
0.004158799
0.001851529
-0.002543814
-0.007240092
-0.010336845
-0.01055406
-0.007565804
-0.00198508
0.004951668
0.011825253
0.017230725
0.020060055
0.019890638
0.017135872
0.012886283
0.008185399
0.003445922
-0.00150435
-0.007020359
-0.013266758
-0.019894705
-0.02586051
-0.029660464
-0.029883034
-0.025695484
-0.017356943
-0.006520732
0.003879493
0.010510383
0.011081688
0.005807038
-0.002417005
-0.009339407
-0.011517408
-0.007871186
0.00017627
0.009752219
0.0177902
0.022122384
0.022123402
0.018627275
0.013538742
0.008928535
0.006108089
0.005093732
0.004791618
0.00375328
0.00101318
-0.003362308
-0.008342662
-0.012594392
-0.014857076
-0.01426752
-0.010706624
-0.005051873
0.0012245
0.006864103
0.011231025
0.0140087
0.014939177
0.014154404
0.012479514
0.011022964
0.010414513
0.010388233
0.01022642
0.009288129
0.007481988
0.005211706
0.002989223
0.001160866
-5.42194E-05
-0.000160633
0.001439695
0.0049203
0.009477461
0.013506406
0.01543807
0.014335391
0.010157582
0.003781056
-0.003259056
-0.009328544
-0.013225009
-0.014619788
-0.014147993
-0.012902878
-0.01185132
-0.011377062
-0.011325086
-0.011175047
-0.010064501
-0.007066183
-0.001780292
0.005190983
0.012227508
0.017369677
0.019283733
0.017993335
0.014597841
0.010289962
0.00569999
0.001045516
-0.003317766
-0.006674615
-0.008111575
-0.007252665
-0.004669886
-0.001882791
-0.000731244
-0.002623139
-0.00757416
-0.01397413
-0.019322863
-0.021429886
-0.019169185
-0.012720612
-0.003687387
0.005472646
0.012251914
0.01511791
0.013851009
0.009527017
0.003862363
-0.001412714
-0.004873406
-0.005797406
-0.004502081
-0.002230567
-0.000445247
-8.66084E-05
-0.001091863
-0.002588184
-0.00346117
-0.003058103
-0.001608349
-9.66642E-05
0.000386319
-0.000596992
-0.002486853
-0.00411887
-0.004375539
-0.002880021
-0.000240288
0.002480058
0.004396147
0.004876882
0.003283461
-0.000924482
-0.0074261
-0.014650723
-0.020325014
-0.022542412
-0.020545658
-0.014986506
-0.007512926
-0.000194468
0.005287229
0.008126569
0.008598365
0.007877718
0.007468497
0.008297325
0.010140509
0.011919834
0.012355606
0.010573017
0.006758664
0.002122014
-0.001667342
-0.003336988
-0.002502594
0.000151057
0.003164309
0.005165827
0.005445404
0.004073427
0.001619274
-0.001000172
-0.002735283
-0.002794484
-0.001068045
0.001846074
0.004918689
0.007036257
0.007472617
0.006110276
0.003335705
-0.000216253
-0.003580702
-0.005681944
-0.005844401
-0.004308201
-0.002072765
-0.000412487
-0.00035928
-0.002200911
-0.005306338
-0.008268738
-0.009394325
-0.00768994
-0.003487029
0.001886862
0.006885414
0.010342627
0.011592558
0.01022936
0.006122422
-0.000357572
-0.008065392
-0.015347824
-0.020480463
-0.022308123
-0.020637674
-0.016383641
-0.011232479
-0.006890019
-0.00419226
-0.002818035
-0.00188017
-0.00069447
0.00097689
0.003274099
0.006404203
0.010413666
0.01482491
0.018641243
0.020661228
0.020066478
0.016894674
0.01218924
0.007449762
0.003597617
0.000471099
-0.002956568
-0.007614202
-0.01350876
-0.019555927
-0.024031136
-0.025357132
-0.022585452
-0.015819886
-0.006379257
0.003588728
0.01183884
0.016645066
0.017016337
0.012876642
0.005269296
-0.00367154
-0.011415115
-0.01590135
-0.016297938
-0.013181537
-0.008222114
-0.003260763
0.000514353
0.002959137
0.00480414
0.007052584
0.010214484
0.014070802
0.017784201
0.020082533
0.0196777
0.015819722
0.008674589
-0.00069399
-0.010295791
-0.017726977
-0.020831708
-0.018708359
-0.012258663
-0.003979594
0.00299548
0.006224342
0.005051222
0.001025648
-0.002837897
-0.003645901
-0.000194736
0.006357843
0.013135561
0.017024318
0.015998936
0.00987651
0.000356821
-0.009578887
-0.016848472
-0.019351068
-0.016723539
-0.010262495
-0.002180355
0.005226904
0.010269669
0.012282161
0.011638646
0.009568075
0.007646579
0.007078807
0.008015601
0.009478041
0.009943682
0.008234801
0.004222074
-0.000941932
-0.005435019
-0.007630577
-0.006870586
-0.003637172
0.000703629
0.004350867
0.00577605
0.004207732
-0.00023156
-0.006624358
-0.013632674
-0.019693544
-0.023084918
-0.022305496
-0.016514461
-0.006326153
0.006085922
0.017391358
0.024289566
0.024653502
0.018356841
0.007407847
-0.004657741
-0.013987886
-0.017914165
-0.015958733
-0.009854934
-0.002618803
0.002895759
0.005024514
0.003724265
0.00032438
-0.003184167
-0.004988489
-0.004007213
-0.000135531
0.005568628
0.010828986
0.012933493
0.010187238
0.003034718
-0.006101229
-0.013779983
-0.016948841
-0.014148149
-0.006091327
0.004556679
0.014074601
0.019168487
0.018323547
0.012355924
0.004017545
-0.003114634
-0.005991871
-0.003493772
0.003018874
0.010241301
0.014439985
0.013075395
0.005793337
-0.005297613
-0.016411955
-0.023524328
-0.02417084
-0.018462239
-0.008826021
0.001266524
0.008605266
0.011126114
0.008363265
0.001810688
-0.005347986
-0.009382712
-0.007973425
-0.001421435
0.007496599
0.015054112
0.018332327
0.016446321
0.010617603
0.003303963
-0.002837037
-0.005805112
-0.004882182
-0.001043153
0.003434304
0.005988286
0.004964776
0.000453167
-0.005694204
-0.010571302
-0.011472928
-0.007086576
0.001845215
0.012673878
0.021833805
0.026270582
0.024408932
0.016630563
0.0052663
-0.006111506
-0.013920012
-0.016012743
-0.012511369
-0.005449955
0.002405923
0.00875381
0.012278736
0.012529408
0.009884749
0.005488601
0.00094434
-0.002228479
-0.003274309
-0.002526255
-0.001122161
-0.000263786
-0.000458788
-0.001296983
-0.001925349
-0.001632122
-0.000276793
0.001925723
0.004628191
0.007330017
0.00919702
0.009165599
0.006401199
0.000892739
-0.006227771
-0.012975833
-0.017164132
-0.017290618
-0.013147818
-0.005937487
0.002121155
0.00862497
0.011937979
0.01161649
0.008382113
0.003808626
-0.000233275
-0.002247587
-0.00176439
0.000351465
0.002130683
0.00121894
-0.003932168
-0.012838853
-0.022858225
-0.030257776
-0.03213511
-0.027852281
-0.019196374
-0.009257722
-0.000668351
0.005315972
0.008581929
0.009662926
0.009427831
0.008937407
0.008989277
0.009661483
0.010331816
0.010202761
0.008681013
0.005635377
0.001515272
-0.002667192
-0.005652021
-0.006581909
-0.005344341
-0.002508801
0.001065265
0.004591905
0.007450569
0.009109187
0.009133755
0.007311018
0.003826558
-0.000747572
-0.005525804
-0.009747183
-0.013198241
-0.016022914
-0.018250375
-0.019504163
-0.019352305
-0.01748541
-0.013944106
-0.009070114
-0.003382603
0.002438675
0.007445687
0.01039444
0.010460175
0.007857485
0.003845831
8.80061E-05
-0.002075702
-0.002149411
-0.00044326
0.002221202
0.004983139
0.007237523
0.008751187
0.009418948
0.009092908
0.00733858
0.003532524
-0.002633367
-0.01042105
-0.017860961
-0.022482516
-0.022544394
-0.018013195
-0.010496417
-0.002376112
0.004498116
0.009296956
0.012042408
0.013017475
0.01253856
0.010878604
0.008456034
0.005670116
0.002852615
0.000306448
-0.001681315
-0.002968129
-0.003648897
-0.003864239
-0.00356764
-0.002593108
-0.000758435
0.002272481
0.00664165
0.011651174
0.015823306
0.017789228
0.016981811
0.013735124
0.009020752
0.004004001
-0.000478005
-0.004119944
-0.007079453
-0.00979798
-0.012646902
-0.015344499
-0.017149196
-0.017499805
-0.016395843
-0.014078348
-0.01073531
-0.006369084
-0.001005095
0.005031847
0.010970888
0.015747836
0.018326388
0.017928676
0.014236529
0.007599538
-0.000694199
-0.008680954
-0.014269065
-0.015994596
-0.013589155
-0.008195567
-0.002056548
0.002382047
0.003488952
0.001197577
-0.003142635
-0.007458705
-0.009932127
-0.009772827
-0.007573681
-0.005009742
-0.003801399
-0.004753982
-0.007432844
-0.010449146
-0.012105997
-0.011095012
-0.007138275
-0.001154057
0.005134467
0.009829729
0.011592727
0.010218287
0.006776007
0.003129517
0.001027953
0.001166482
0.002794374
0.004251406
0.00394758
0.001127189
-0.00396932
-0.010247084
-0.016034586
-0.019432543
-0.019109661
-0.014886408
-0.007824939
0.000281931
0.007450883
0.012119596
0.013450195
0.011472229
0.007105093
0.00213095
-0.001586034
-0.002917757
-0.001934661
0.000355643
0.002673139
0.004019637
0.004000849
0.002809154
0.000926198
-0.00105798
-0.002410259
-0.002317818
-0.000206353
0.003780413
0.008673462
0.013204072
0.016523291
0.018457847
0.019442549
0.020092005
0.020826623
0.021378711
0.02079836
0.017872626
0.011713801
0.00223351
-0.009530018
-0.021320792
-0.030197983
-0.03377285
-0.031309171
-0.024116399
-0.014988966
-0.007080472
-0.002506772
-0.001326587
-0.001702835
-0.001182542
0.001844039
0.007297152
0.013723456
0.019170573
0.021804793
0.020354986
0.014455932
0.004941704
-0.006261975
-0.016664874
-0.02395405
-0.026885885
-0.025683913
-0.021640247
-0.016210581
-0.0103809
-0.004491535
0.001430055
0.007226335
0.012240518
0.015495878
0.016155719
0.013986283
0.009502349
0.003959364
-0.00104588
-0.004252796
-0.005209878
-0.004180321
-0.001870322
0.000748856
0.002663069
0.003374349
0.003168747
0.003091292
0.004302791
0.007224939
0.01103988
0.014160402
0.015404339
0.014562773
0.012155887
0.00890829
0.005516757
0.002446445
-2.56374E-05
-0.001535073
-0.00161333
-5.97335E-05
0.002563567
0.005032492
0.006104711
0.005253669
0.002903308
1.49362E-05
-0.00246962
-0.003967494
-0.004199699
-0.003124589
-0.001103426
0.001247524
0.003231646
0.004415631
0.004736906
0.00443822
0.003857388
0.003281963
0.003046065
0.00346444
0.004635472
0.006182966
0.007384937
0.0075414
0.006266309
0.003429378
-0.000862176
-0.006083672
-0.011217918
-0.015011287
-0.016603316
-0.01594974
-0.013690965
-0.010776258
-0.008107245
-0.00611595
-0.004651371
-0.003435322
-0.002353788
-0.001307904
-5.64192E-05
0.001679066
0.003869646
0.005933847
0.006931984
0.006142392
0.003573423
1.40245E-05
-0.003185344
-0.004673744
-0.003798507
-0.001095289
0.00194462
0.00369702
0.003205419
0.000482877
-0.003477393
-0.006881239
-0.007816802
-0.005174445
0.000704055
0.008098843
0.014552661
0.018015602
0.017605256
0.013638295
0.007012222
-0.001320055
-0.01021823
-0.018288059
-0.024150447
-0.026887387
-0.02636474
-0.023236081
-0.018669446
-0.013901866
-0.009840803
-0.006746937
-0.004263879
-0.001730131
0.001377598
0.005154587
0.009300492
0.013375739
0.016944771
0.019437998
0.020128455
0.018360531
0.01408177
0.008054035
0.001663969
-0.003433931
-0.005751746
-0.00457809
-0.000763416
0.003482158
0.005966553
0.005894076
0.004032104
0.001831943
0.000600585
0.00124153
0.003876608
0.007495958
0.010216733
0.010290227
0.007085612
0.001441779
-0.004759387
-0.009311356
-0.010507011
-0.007783881
-0.002237256
0.003560523
0.006634957
0.00524735
-7.71885E-05
-0.006929897
-0.012181262
-0.013512343
-0.010260998
-0.003674109
0.00357203
0.008641078
0.009843959
0.007187257
0.001935356
-0.003984948
-0.00847493
-0.010089547
-0.008874674
-0.006386638
-0.004406476
-0.003734003
-0.00391391
-0.003865146
-0.002663816
4.76987E-05
0.003931048
0.008198997
0.011774934
0.013631285
0.013202953
0.010713043
0.006892641
0.00251801
-0.001729438
-0.005061236
-0.00667607
-0.006265403
-0.004229948
-0.001467261
0.001201645
0.00318582
0.004085733
0.003601519
0.001830813
-0.000604549
-0.002592257
-0.0029601
-0.001084476
0.002628549
0.006692772
0.009093718
0.008373874
0.004551759
-0.000857942
-0.005532115
-0.007143576
-0.004289088
0.002979909
0.012902717
0.022497825
0.028412347
0.028239182
0.021611235
0.010576648
-0.001495686
-0.011334456
-0.016924974
-0.017776551
-0.014825498
-0.010000376
-0.005363619
-0.002289505
-0.001018697
-0.000784298
-0.000276156
0.001669856
0.005533723
0.01083091
0.016120067
0.019556299
0.019608758
0.015752119
0.008685245
0.000134093
-0.007599311
-0.012495625
-0.013679396
-0.011737935
-0.008330932
-0.0054348
-0.004521881
-0.006082064
-0.009436507
-0.012905338
-0.014430996
-0.01243922
-0.006538078
0.002324822
0.012156419
0.020699168
0.026086281
0.027113324
0.023543863
0.016262342
0.007230401
-0.001251485
-0.007300899
-0.010099931
-0.010180222
-0.009188402
-0.00889951
-0.010188839
-0.012508956
-0.014116081
-0.012978932
-0.008134754
-0.000338882
0.008119987
0.014416218
0.016299867
0.013023362
0.005582433
-0.003589913
-0.011312666
-0.014975373
-0.013762374
-0.008955344
-0.003169127
0.000885459
0.001367907
-0.002103223
-0.008244813
-0.014567487
-0.018362622
-0.017977273
-0.0134442
-0.006349597
0.000898578
0.005881821
0.007225534
0.005149825
0.001144913
-0.002961327
-0.005614174
-0.00578723
-0.003232819
0.001380706
0.006478231
0.010047638
0.010512045
0.007468335
0.001927435
-0.004228286
-0.008862367
-0.010325073
-0.008084873
-0.003098097
0.002648723
0.006981333
0.008464433
0.006856773
0.003037069
-0.001517147
-0.005266944
-0.007059008
-0.006705829
-0.00501338
-0.003176137
-0.002039041
-0.001923419
-0.002716757
-0.003830942
-0.00426955
-0.00291406
0.000810365
0.006518484
0.012823334
0.017795763
0.019654843
0.017302928
0.010630607
0.000860942
-0.009491215
-0.01732611
-0.020233538
-0.01753123
-0.010560438
-0.002219009
0.004119831
0.006296333
0.004418891
0.00038272
-0.003396892
-0.005128308
-0.004180005
-0.001080464
0.00286985
0.006073822
0.007079293
0.004985224
-8.54296E-05
-0.006899811
-0.013391954
-0.017459492
-0.017924703
-0.014962356
-0.00979214
-0.003732985
0.002165211
0.00696271
0.009739902
0.010030076
0.008177471
0.00511417
0.00183665
-0.000805439
-0.002217134
-0.002075178
-0.000591542
0.001292376
0.002413734
0.002148931
0.000762395
-0.000910461
-0.00196646
-0.00176316
-0.000216681
0.002208353
0.004622895
0.005997388
0.005531106
0.003109554
-0.000616316
-0.004570804
-0.007703424
-0.009271902
-0.009127538
-0.007701446
-0.005736863
-0.003706708
-0.00160081
0.000880212
0.003829658
0.006949377
0.009451972
0.010408303
0.009258254
0.005986998
0.001242758
-0.003743858
-0.007441037
-0.008755043
-0.007575607
-0.004842146
-0.001731259
0.00101157
0.003227791
0.004786099
0.005323682
0.004376023
0.001757273
-0.002365131
-0.007408593
-0.012317217
-0.015872065
-0.017191209
-0.015980352
-0.012334774
-0.006576285
0.000836487
0.009072144
0.016880755
0.0226932
0.025233906
0.023863106
0.018683414
0.010488115
0.000820742
-0.008347804
-0.015129375
-0.018373869
-0.017804813
-0.013933348
-0.007840629
-0.000804426
0.006053048
0.011791252
0.015829086
0.018111682
0.01885294
0.017947997
0.015005563
0.00981597
0.002849568
-0.004566094
-0.010582963
-0.013634595
-0.013070999
-0.009310711
-0.003541837
0.002730627
0.008095416
0.011621037
0.013055532
0.012747424
0.011409918
0.009631557
0.007662102
0.00524633
0.001871229
-0.002782388
-0.008420546
-0.014080222
-0.018349347
-0.019725177
-0.017189287
-0.010814423
-0.001973041
0.007179017
0.014541152
0.018753914
0.019370771
0.016883647
0.012428297
0.007018864
0.001165683
-0.005021995
-0.011377431
-0.017402652
-0.022310797
-0.025138575
-0.024842994
-0.020583129
-0.012218628
-0.000863464
0.011288732
0.021544216
0.027528379
0.028026082
0.023436751
0.015567385
0.006794414
-0.000843764
-0.006189712
-0.00900721
-0.009909049
-0.009869224
-0.00959211
-0.009198625
-0.00826333
-0.006176005
-0.002803259
0.001129766
0.004276088
0.005347184
0.003797761
7.83135E-05
-0.004541368
-0.008599434
-0.010979182
-0.011273159
-0.0099113
-0.007747378
-0.005500756
-0.003319598
-0.001076668
0.001397235
0.004220142
0.007287458
0.009943038
0.011011833
0.009348827
0.004634563
-0.002239289
-0.009399034
-0.014858622
-0.017184038
-0.015940475
-0.011870901
-0.006678685
-0.002417535
-0.000593301
-0.001614669
-0.004759387
-0.004936407
