# Supplementary material for: Spectral analysis of layered sites using shaking table tests
Source: PLoS One. 2019 Mar 12;14(3):e0212766. doi: 10.1371/journal.pone.0212766 (PMC6413934; doi:10.1371/journal.pone.0212766)
Supplement: S3 Data — (ZIP) [file pone.0212766.s003.zip]

Archive with 8 entries (7 files):
- S3 Data Analysis data/Acceleration amplification factor--Horizontal site.xls
- S3 Data Analysis data/Fourier spectrum after transfering-0.1g EL.xls
- S3 Data Analysis data/Fourier spectrum of horizontal site.xls
- S3 Data Analysis data/Fourier spectrum--0.1g el.xls
- S3 Data Analysis data/Horizontal site.xls
- S3 Data Analysis data/Response spectrum of horizontal site.xls
- S3 Data Analysis data/Response spectrum of inclined site.xls
- S3 Data Analysis data/
