# Supplementary material for: Spectral analysis of layered sites using shaking table tests
Source: PLoS One. 2019 Mar 12;14(3):e0212766. doi: 10.1371/journal.pone.0212766 (PMC6413934; doi:10.1371/journal.pone.0212766)
Supplement: S3 Data — (ZIP) [file pone.0212766.s003.zip › S3 Data Analysis data/Acceleration amplification factor--Horizontal site.xls]

## Sheet: 放大系数
			EI
	1.6	5.59389	5.4777	5.31857	5.12116
	1.4	5.22	4.78	4.61	4.12
	1.25	4.28394	4.12505	3.51315	3.05943
	1.15	3.756	3.76092	3.39258	2.93133
	0.9	3.01792	3.29698	2.85074	2.1902
	0.65	2.91803	3.11	2.48427	2.04808
	0.55	2.33	2.77	2.142	1.905
	0.3	2.008	2.112	1.9687	1.84325
	0.05	1.12251	1.12284	1.09699	1.07031
		0.08	0.2	0.32	0.5
														1	0.6	1	0.6
														4	0.6	6	0.6
														1	1.2	1	1.2
														3	1.2	6	1.2
			WC
	1.6	4.90542	4.76406	4.70548	4.551
	1.4	3.955	3.854	3.814	3.811
	1.25	3.37395	2.99356	2.93734	2.47047
	1.15	2.74559	3.05628	2.651	2.33613
	0.9	2.63644	2.71343	2.351	2.05177
	0.65	2.14218	2.53431	1.981	1.88609
	0.55	2.05	2.351	1.92	1.78
	0.3	1.685	1.921	1.621	1.575
	0.05	1.06233	1.03099	1.0872	1.05552
		0.08	0.2	0.32	0.5
