# Supplementary material for: Spectral analysis of layered sites using shaking table tests
Source: PLoS One. 2019 Mar 12;14(3):e0212766. doi: 10.1371/journal.pone.0212766 (PMC6413934; doi:10.1371/journal.pone.0212766)
Supplement: S3 Data — (ZIP) [file pone.0212766.s003.zip › S3 Data Analysis data/Fourier spectrum after transfering-0.1g EL.xls]

## Sheet: Sheet1
0.031	0	0	0		0	0	0		0	0	0		0	0	0
0.063	0	0	0		0	0	0		0	0	0		0	0	0
0.094	0	0	0		0	0	0		0	0	0		0	0	0
0.126	0	0	0		1.2987e-05	0	0		0	1.2987e-05	1.2987e-05		0	1.2987e-05	0
0.157	0	0	1.0101e-05		7.07071e-05	3.0303e-05	3.0303e-05		3.0303e-05	5.05051e-05	7.07071e-05		0	7.07071e-05	6.06061e-05
0.189	8.26446e-06	4.95868e-05	4.95868e-05		0.00014876	7.43802e-05	5.78512e-05		9.09091e-05	0.000123967	0.00014876		1.65289e-05	0.000165289	0.000173554
0.22	3.30579e-05	9.09091e-05	7.43802e-05		0.000206612	0.000107438	8.26446e-05		0.00014876	0.000190083	0.000206612		3.30579e-05	0.000231405	0.000256198
0.252	6.61157e-05	0.000140496	0.000107438		0.000280992	0.00014876	0.000115702		0.000214876	0.000264463	0.000272727		5.78512e-05	0.000297521	0.000347107
0.283	0.000107438	0.000214876	0.00014876		0.000363636	0.000206612	0.000157025		0.000289256	0.000355372	0.000338843		9.91736e-05	0.000371901	0.000446281
0.315	0.000165289	0.000322314	0.000198347		0.000454545	0.000289256	0.000214876		0.000371901	0.00046281	0.000413223		0.00014876	0.000471074	0.000553719
0.346	0.00022314	0.000454545	0.000256198		0.000553719	0.00038843	0.000289256		0.00046281	0.000586777	0.000512397		0.000214876	0.000595041	0.000677686
0.378	0.000289256	0.000586777	0.000330579		0.000661157	0.000504132	0.00038843		0.000570248	0.000719008	0.000636364		0.000280992	0.000727273	0.000818182
0.409	0.000371901	0.000735537	0.000429752		0.000752066	0.000644628	0.000495868		0.00068595	0.000859504	0.000752066		0.000355372	0.000876033	0.000975207
0.44	0.000471074	0.000909091	0.00053719		0.000834711	0.000785124	0.000595041		0.000793388	0.001	0.000876033		0.000438017	0.00104959	0.00110744
0.472	0.000578512	0.00108264	0.000636364		0.000884298	0.000917355	0.00068595		0.000892562	0.00114876	0.000975207		0.00053719	0.00119835	0.00121488
0.503	0.000694215	0.00123967	0.000727273		0.000933884	0.00104132	0.000785124		0.000983471	0.00128099	0.00106612		0.000636364	0.00133884	0.00129752
0.535	0.000801653	0.00138017	0.000801653		0.000983471	0.00117355	0.000909091		0.00104959	0.00141322	0.00115702		0.000752066	0.0014876	0.00133884
0.566	0.000884298	0.0015124	0.000884298		0.00103306	0.00128926	0.00103306		0.00110744	0.00152893	0.00124793		0.000876033	0.0016281	0.00138017
0.598	0.000966942	0.00165289	0.000958678		0.00107438	0.00140496	0.00114876		0.00117355	0.00165289	0.00133058		0.00100826	0.00177686	0.00142149
0.629	0.00103306	0.00177686	0.00103306		0.00110744	0.00153719	0.0012562		0.0012314	0.00179339	0.00144628		0.00110744	0.00194215	0.00147107
0.661	0.00110744	0.00187603	0.00110744		0.00116529	0.00168595	0.00134711		0.00129752	0.00195868	0.00158678		0.0012314	0.00212397	0.00152893
0.692	0.0012562	0.00196694	0.00118182		0.00128099	0.0018595	0.00142149		0.00141322	0.0021405	0.00170248		0.00138843	0.00231405	0.00157025
0.724	0.0014876	0.00209917	0.00124793		0.00144628	0.00205785	0.00146281		0.00157851	0.00233884	0.00179339		0.00161157	0.00252893	0.00158678
0.755	0.00175207	0.00226446	0.00129752		0.00166116	0.00228926	0.00149587		0.00177686	0.00257025	0.00190909		0.00187603	0.00275207	0.00160331
0.787	0.00204132	0.00244628	0.00136364		0.00193388	0.00256198	0.00154545		0.00203306	0.0028595	0.00200826		0.00219835	0.00297521	0.00165289
0.818	0.00241322	0.00267769	0.00144628		0.00231405	0.00290083	0.00159504		0.00238017	0.00319835	0.00212397		0.00258678	0.0032562	0.00172727
0.849	0.00286777	0.00295041	0.00153719		0.00275207	0.00331405	0.00164463		0.00281818	0.00357851	0.0022562		0.00304959	0.00356198	0.00184298
0.881	0.00340496	0.00326446	0.00168595		0.0032314	0.00377686	0.00166942		0.00334711	0.00397521	0.00240496		0.00356198	0.00389256	0.00199174
0.912	0.00400826	0.0036281	0.00184298		0.0037438	0.00429752	0.00168595		0.00390909	0.00441322	0.00256198		0.00410744	0.00427273	0.00212397
0.944	0.00461157	0.00401653	0.00200826		0.00424793	0.00486777	0.00172727		0.00445455	0.00486777	0.0027438		0.00463636	0.00468595	0.0022562
0.975	0.0052562	0.00439669	0.00217355		0.00478512	0.00541322	0.0017686		0.00502479	0.00528926	0.00289256		0.00522314	0.00508264	0.00238017
1.007	0.00589256	0.0047438	0.00233058		0.00532231	0.00587603	0.00180992		0.00561157	0.0056281	0.00299174		0.00579339	0.00538843	0.0024876
1.038	0.00644628	0.00505785	0.00249587		0.0057686	0.00624793	0.0018595		0.00612397	0.00590909	0.00309091		0.00630579	0.00564463	0.00261157
1.07	0.0068595	0.00535537	0.00264463		0.0061405	0.00660331	0.00193388		0.00653719	0.00621488	0.00317355		0.00676033	0.00591736	0.0027686
1.101	0.00720661	0.00566942	0.00276033		0.00647107	0.00696694	0.00201653		0.00690909	0.00653719	0.00321488		0.00716529	0.0062314	0.0028843
1.133	0.0075124	0.00604132	0.00283471		0.00671074	0.00738017	0.00206612		0.00719835	0.00687603	0.00326446		0.00747934	0.00658678	0.00296694
1.164	0.00770248	0.00645455	0.00291736		0.00683471	0.00779339	0.00212397		0.00735537	0.00722314	0.00333884		0.00767769	0.00697521	0.00304959
1.196	0.00778512	0.00686777	0.00302479		0.0068843	0.00817355	0.00219835		0.00738843	0.00759504	0.00342975		0.00776033	0.00738843	0.00308264
1.227	0.00778512	0.00729752	0.00308264		0.00689256	0.00857025	0.00228926		0.00732231	0.00800826	0.00352893		0.00777686	0.00782645	0.00310744
1.258	0.00776033	0.0077438	0.00314876		0.0068595	0.009	0.00240496		0.00723967	0.00845455	0.00363636		0.0077686	0.00828926	0.00317355
1.29	0.00780165	0.00818182	0.0032314		0.00686777	0.00939669	0.00249587		0.00721488	0.00891736	0.00373554		0.00781818	0.0087438	0.0032562
1.321	0.00783471	0.00867769	0.00332231		0.00683471	0.00983471	0.00261983		0.00716529	0.00942149	0.00386777		0.00783471	0.00923967	0.00335537
1.353	0.0078595	0.00928099	0.00344628		0.00675207	0.0103967	0.00277686		0.00708264	0.0100496	0.00405785		0.00783471	0.0098595	0.00347107
1.384	0.00791736	0.00996694	0.00357851		0.00672727	0.0110992	0.00293388		0.00704959	0.0107686	0.00428099		0.00787603	0.0105372	0.00357851
1.416	0.00808264	0.0106281	0.0037438		0.00675207	0.0117686	0.00309091		0.00709091	0.0114215	0.00457025		0.00793388	0.0111405	0.00367769
1.447	0.00834711	0.011124	0.00395868		0.00685124	0.0122645	0.00327273		0.00719835	0.0119091	0.00491736		0.00804959	0.011562	0.00383471
1.479	0.00866942	0.0113719	0.00419835		0.00706612	0.0125041	0.00349587		0.00739669	0.012157	0.0052562		0.0082562	0.0117769	0.004
1.51	0.00900826	0.011438	0.00438017		0.00731405	0.0125785	0.00372727		0.00764463	0.0122397	0.00554545		0.00850413	0.0118099	0.00412397
1.542	0.00933058	0.0114132	0.0045124		0.00752893	0.0125455	0.00390909		0.0078843	0.0121818	0.0057686		0.00876033	0.011719	0.0042562
1.573	0.00961157	0.0112397	0.00461983		0.00771901	0.0123388	0.00406612		0.00809917	0.0119421	0.00591736		0.00899174	0.0114628	0.00438017
1.605	0.00981818	0.010876	0.00468595		0.00790909	0.0119256	0.00418182		0.00823967	0.0115041	0.00600826		0.00916529	0.0110083	0.00447107
1.636	0.00990909	0.010438	0.00471901		0.00804132	0.0114545	0.00427273		0.00828099	0.0109587	0.00605785		0.00923967	0.0105124	0.0045124
1.667	0.00995868	0.00995868	0.00471901		0.00820661	0.0109174	0.00430579		0.00833058	0.0103802	0.00604132		0.00929752	0.00999174	0.00447934
1.699	0.00995868	0.00941322	0.00466116		0.00835537	0.010281	0.00427273		0.00833884	0.00972727	0.00595041		0.00932231	0.00941322	0.00441322
1.73	0.00987603	0.0087686	0.00454545		0.00842149	0.0095124	0.00422314		0.0082562	0.00897521	0.00580165		0.0092562	0.0087686	0.00432231
1.762	0.00970248	0.00807438	0.00438843		0.00844628	0.00869421	0.0041405		0.00809091	0.00818182	0.00557851		0.00914876	0.00809091	0.00419835
1.793	0.00938843	0.00750413	0.00419008		0.0083719	0.00799174	0.004		0.00780992	0.0074876	0.00530579		0.00895868	0.00754545	0.00403306
1.825	0.00893388	0.00712397	0.00398347		0.00817355	0.00747934	0.00381818		0.00739669	0.007	0.00503306		0.00864463	0.00717355	0.00387603
1.856	0.00845455	0.00682645	0.00380992		0.00793388	0.00704959	0.00361983		0.00693388	0.00661157	0.00476033		0.00828099	0.00690083	0.0037438
1.888	0.008	0.00657851	0.00364463		0.0077438	0.00666942	0.00345455		0.00653719	0.00630579	0.0045124		0.00793388	0.00669421	0.00361983
1.919	0.00758678	0.00649587	0.00349587		0.00757025	0.00643802	0.00328926		0.00620661	0.00617355	0.00428099		0.00761157	0.00663636	0.00347934
1.951	0.00723967	0.00667769	0.00333884		0.00742149	0.00644628	0.00314876		0.00597521	0.00628926	0.00406612		0.00734711	0.00682645	0.00331405
1.982	0.00697521	0.00699174	0.00316529		0.00735537	0.00655372	0.00304959		0.00584298	0.00656198	0.0038595		0.00719008	0.00709917	0.00315702
2.014	0.00676033	0.00730579	0.00299174		0.00731405	0.00668595	0.00296694		0.0057438	0.00684298	0.00366116		0.00709091	0.00734711	0.00304959
2.045	0.00660331	0.00755372	0.00283471		0.00733058	0.00680165	0.00291736		0.00571901	0.00706612	0.00347107		0.00703306	0.00754545	0.00294215
2.076	0.0065124	0.00781818	0.00273554		0.00742149	0.00695041	0.00287603		0.00577686	0.00730579	0.00328926		0.00705785	0.00775207	0.00284298
2.108	0.00645455	0.00817355	0.00265289		0.00752066	0.00719008	0.0028595		0.00590083	0.00764463	0.00312397		0.00709917	0.00805785	0.00273554
2.139	0.00642975	0.00853719	0.00258678		0.00760331	0.00744628	0.00287603		0.00605785	0.00803306	0.00295041		0.00712397	0.00835537	0.00261983
2.171	0.00650413	0.00891736	0.00252893		0.00770248	0.0077438	0.00291736		0.00628926	0.00842975	0.0027686		0.00719835	0.00866942	0.00249587
2.202	0.00667769	0.00939669	0.00247934		0.00790083	0.00815702	0.00295868		0.0066281	0.00891736	0.00261983		0.00738843	0.00907438	0.00238017
2.234	0.00694215	0.00995868	0.00243802		0.00817355	0.00869421	0.003		0.00701653	0.00947107	0.0025124		0.00768595	0.00956198	0.00228099
2.265	0.00728926	0.0104793	0.00241322		0.00849587	0.00922314	0.00304959		0.00742975	0.00999174	0.00247107		0.00804132	0.0100496	0.00222314
2.297	0.00763636	0.010843	0.00242975		0.00881818	0.00963636	0.00309091		0.00779339	0.0103802	0.00247934		0.00838017	0.0103967	0.00220661
2.328	0.00796694	0.0110992	0.0025124		0.00906612	0.00999174	0.00312397		0.00809917	0.0106612	0.00254545		0.00866116	0.0106612	0.0022314
2.36	0.00834711	0.0113554	0.00265289		0.00930579	0.0103802	0.00319008		0.00841322	0.0109587	0.00268595		0.00895868	0.0109587	0.00228099
2.391	0.00882645	0.0117107	0.00280165		0.00961983	0.0108678	0.00328099		0.00878512	0.0113636	0.00290083		0.00936364	0.0113306	0.0023719
2.423	0.00934711	0.0121322	0.0028843		0.00991736	0.0113967	0.00336364		0.00916529	0.0118264	0.00315702		0.00976033	0.0117603	0.00247934
2.454	0.00980992	0.0125124	0.00295041		0.0101736	0.0118926	0.00342149		0.00947107	0.0122397	0.00342149		0.0101074	0.0121405	0.00261983
2.485	0.0103471	0.0127851	0.00301653		0.0104959	0.012314	0.00344628		0.00983471	0.0125455	0.00367769		0.0105372	0.0124463	0.0027686
2.517	0.0109256	0.0129091	0.00304959		0.0109008	0.012595	0.00346281		0.0102645	0.012719	0.00394215		0.0110331	0.0126198	0.00289256
2.548	0.011438	0.0128512	0.00307438		0.0112397	0.0127107	0.00347934		0.0106529	0.0127273	0.00419008		0.0114628	0.0126198	0.003
2.58	0.0118182	0.0126198	0.00309091		0.011438	0.0126364	0.00347934		0.0109174	0.0125785	0.00438843		0.0117355	0.0124463	0.00309091
2.611	0.0120496	0.012281	0.0031157		0.0115537	0.0124545	0.00347934		0.0110826	0.012314	0.00452893		0.0119008	0.0121488	0.00314876
2.643	0.0122645	0.0119091	0.0031405		0.0116612	0.0122314	0.0034876		0.0112727	0.0120083	0.00464463		0.0120826	0.0118182	0.00318182
2.674	0.0124793	0.0114711	0.0031157		0.0118099	0.0119256	0.00349587		0.0114959	0.0116364	0.00471901		0.012281	0.0114215	0.00319008
2.706	0.012562	0.0109339	0.00303306		0.0118678	0.0114959	0.00347107		0.0116446	0.0111488	0.00472727		0.0123471	0.0109008	0.00317355
2.737	0.0124215	0.0102975	0.00295868		0.0117273	0.0109421	0.00339669		0.0116281	0.0105537	0.00464463		0.0121983	0.010281	0.0031157
2.769	0.0122149	0.00957851	0.00293388		0.0115785	0.0103223	0.00332231		0.0115702	0.00989256	0.00450413		0.0120331	0.00958678	0.00304132
2.8	0.0120826	0.00884298	0.00294215		0.0114793	0.00970248	0.0032562		0.0115785	0.0092562	0.00436364		0.0119174	0.00890083	0.00295868
2.832	0.0118182	0.00822314	0.00295041		0.0112975	0.00917355	0.00322314		0.0114793	0.00871074	0.00427273		0.0117025	0.00831405	0.00289256
2.863	0.0114711	0.0077438	0.00299174		0.0110083	0.00872727	0.00320661		0.0112397	0.00827273	0.00418182		0.0113884	0.00783471	0.00286777
2.894	0.0111405	0.00736364	0.00303306		0.0106942	0.00834711	0.00319835		0.0109504	0.00791736	0.00410744		0.0110496	0.00744628	0.00287603
2.926	0.0108843	0.00707438	0.00310744		0.0104545	0.00803306	0.00319008		0.0107438	0.00763636	0.00406612		0.0107851	0.00714876	0.00289256
2.957	0.010719	0.00685124	0.00315702		0.0102314	0.00776033	0.00319008		0.010595	0.00743802	0.00404132		0.0105702	0.00690909	0.00293388
2.989	0.0105289	0.00666942	0.00318182		0.00995868	0.00749587	0.00316529		0.0103967	0.00727273	0.004		0.0102975	0.00671901	0.00300826
3.02	0.010314	0.00660331	0.00319835		0.00965289	0.00731405	0.00310744		0.010157	0.00719008	0.00395868		0.01	0.00661983	0.00307438
3.052	0.0101818	0.00666116	0.0032314		0.00943802	0.00724793	0.00306612		0.00995868	0.00722314	0.00393388		0.00980992	0.00664463	0.0031405
3.083	0.0102231	0.00679339	0.00327273		0.00936364	0.0072562	0.00306612		0.00985124	0.00733058	0.00399174		0.00975207	0.00676033	0.00324793
3.115	0.0102975	0.00696694	0.00330579		0.00930579	0.00732231	0.00309091		0.00976033	0.00746281	0.00410744		0.00970248	0.00691736	0.0033719
3.146	0.010405	0.00717355	0.00330579		0.00928099	0.00739669	0.00312397		0.00969421	0.00756198	0.00421488		0.00969421	0.00708264	0.00349587
3.178	0.0106777	0.00734711	0.00330579		0.00938017	0.00743802	0.00314876		0.00975207	0.00761983	0.00428099		0.00979339	0.00720661	0.0036281
3.209	0.0110165	0.00747934	0.00330579		0.00957851	0.0075124	0.00313223		0.00993388	0.00766942	0.00435537		0.00998347	0.00731405	0.0037438
3.241	0.0113636	0.00764463	0.00328926		0.00983471	0.00765289	0.00309091		0.010157	0.0077686	0.00439669		0.0102149	0.00746281	0.00380992
3.272	0.0117273	0.0078595	0.0032314		0.010124	0.00786777	0.00307438		0.0103719	0.00794215	0.00441322		0.0104711	0.00766116	0.0038595
3.303	0.012157	0.00809917	0.00318182		0.0105372	0.00815702	0.00304132		0.0106694	0.0081405	0.00445455		0.0108347	0.00790083	0.00387603
3.335	0.012719	0.00832231	0.00314876		0.0110826	0.00850413	0.00306612		0.0110826	0.00833058	0.00453719		0.0113388	0.00812397	0.0038595
3.366	0.0133719	0.00845455	0.00315702		0.0117107	0.00882645	0.00316529		0.0115868	0.00847934	0.00467769		0.0119256	0.00828926	0.0038843
3.398	0.0140992	0.00845455	0.00317355		0.012405	0.00905785	0.00328099		0.0121901	0.0085124	0.0048843		0.0125785	0.00833884	0.00394215
3.429	0.0148678	0.00838843	0.00317355		0.0131901	0.00920661	0.00340496		0.0129008	0.00846281	0.00507438		0.0133471	0.00831405	0.00397521
3.461	0.0156694	0.00833058	0.00319008		0.0140331	0.00932231	0.00352893		0.0136529	0.00842149	0.00523967		0.0141736	0.00829752	0.004
3.492	0.0163884	0.00830579	0.0032314		0.0148264	0.00947107	0.00365289		0.0143388	0.00846281	0.00540496		0.0149256	0.00833058	0.00401653
3.524	0.0169752	0.00831405	0.00326446		0.0155124	0.00966116	0.00377686		0.0149256	0.00857025	0.00557851		0.0156033	0.00841322	0.00398347
3.555	0.0175124	0.00834711	0.00328099		0.0161405	0.00980165	0.00392562		0.015438	0.00866942	0.00573554		0.0162149	0.0084876	0.00393388
3.587	0.0180165	0.00836364	0.00334711		0.0167273	0.0098843	0.00407438		0.0159587	0.00871901	0.00591736		0.0168099	0.00853719	0.00391736
3.618	0.018438	0.00836364	0.00344628		0.0172149	0.00994215	0.00419008		0.0164132	0.00872727	0.00610744		0.017314	0.00858678	0.00390083
3.65	0.0186529	0.00841322	0.00354545		0.0174711	0.0100083	0.00431405		0.0166612	0.00877686	0.00626446		0.017595	0.00868595	0.00391736
3.681	0.0186446	0.00857851	0.00364463		0.0175289	0.0101074	0.00436364		0.016719	0.00895868	0.00635537		0.0176529	0.0088843	0.00394215
3.712	0.0184132	0.00890083	0.00369421		0.0173967	0.010281	0.00436364		0.0165702	0.00924793	0.00631405		0.0174959	0.00920661	0.00389256
3.744	0.0179256	0.00938843	0.00371901		0.0170083	0.0105537	0.00433058		0.016157	0.00968595	0.00613223		0.0170826	0.00969421	0.00376033
3.775	0.0172066	0.00991736	0.00372727		0.0163471	0.0109256	0.00423967		0.0155041	0.0101901	0.0058843		0.0163967	0.0102231	0.00361157
3.807	0.0163884	0.0103884	0.00371901		0.0155289	0.0112645	0.00412397		0.0147603	0.0106529	0.00565289		0.0155868	0.0106942	0.00347107
3.838	0.0156446	0.0107273	0.00370248		0.0147273	0.0114793	0.004		0.0140579	0.0109669	0.00545455		0.0148347	0.0110248	0.00335537
3.87	0.0149752	0.0109504	0.00371901		0.0140083	0.0115455	0.0038595		0.0134298	0.0111322	0.00526446		0.0141157	0.0112314	0.00328926
3.901	0.0142893	0.0110992	0.00376033		0.0132727	0.011562	0.00371901		0.0128099	0.0112231	0.00506612		0.0133967	0.0113967	0.00324793
3.933	0.0135868	0.0111901	0.00376033		0.0125207	0.0115289	0.00361983		0.012124	0.0112645	0.00485124		0.0126281	0.0114876	0.00319008
3.964	0.0129256	0.0111983	0.0037438		0.0118264	0.011405	0.00356198		0.0114711	0.0112231	0.00463636		0.0119091	0.0114628	0.00314876
3.996	0.0123719	0.0110661	0.0037438		0.011281	0.0111322	0.0035124		0.0109504	0.0110331	0.00441322		0.0113058	0.0112727	0.00307438
4.027	0.0118512	0.0107438	0.00372727		0.0107686	0.0107273	0.00350413		0.0104711	0.0106446	0.00422314		0.0107686	0.0109008	0.00298347
4.059	0.0113802	0.0102562	0.00375207		0.0102645	0.0102314	0.00347107		0.0100496	0.0101322	0.00412397		0.0102975	0.0103802	0.00294215
4.09	0.0109917	0.00969421	0.00381818		0.00984298	0.00972727	0.00343802		0.00972727	0.00956198	0.00412397		0.00991736	0.00977686	0.00298347
4.121	0.0106942	0.00918182	0.00392562		0.00953719	0.0092562	0.00346281		0.0094876	0.00905785	0.00419008		0.0096281	0.00923967	0.00306612
4.153	0.0104628	0.00876033	0.00404959		0.00933884	0.00891736	0.00350413		0.00928099	0.00866942	0.00424793		0.00941322	0.00882645	0.00314876
4.184	0.0102562	0.00845455	0.00419008		0.00919008	0.00871901	0.00359504		0.0091157	0.00842149	0.00429752		0.00924793	0.00853719	0.00322314
4.216	0.0101157	0.00822314	0.00430579		0.00906612	0.00866116	0.0037438		0.009	0.00828926	0.00438843		0.00915702	0.00834711	0.00328926
4.247	0.0100413	0.00803306	0.00440496		0.009	0.00867769	0.00389256		0.00891736	0.00823967	0.00454545		0.0091157	0.00820661	0.00335537
4.279	0.0100413	0.00787603	0.0045124		0.00901653	0.00876033	0.00400826		0.00891736	0.00824793	0.00475207		0.00916529	0.00813223	0.00345455
4.31	0.0101818	0.00776033	0.00461157		0.00916529	0.00892562	0.00408264		0.00906612	0.00833058	0.00499174		0.00935537	0.00812397	0.00354545
4.342	0.0105455	0.00770248	0.00467769		0.0094876	0.00919008	0.00415702		0.00939669	0.00849587	0.00527273		0.00975207	0.00819835	0.00364463
4.373	0.0111901	0.00776033	0.0047438		0.0100826	0.00949587	0.00421488		0.00998347	0.00871901	0.00557025		0.010405	0.00836364	0.00376033
4.405	0.0120826	0.00789256	0.00477686		0.0109504	0.00980992	0.00428099		0.0108017	0.00899174	0.00583471		0.0112727	0.00860331	0.00386777
4.436	0.013124	0.00804132	0.0047686		0.0119917	0.0100744	0.00433884		0.0117603	0.00926446	0.00602479		0.012281	0.00885124	0.00391736
4.468	0.0142149	0.0081405	0.00470248		0.0130909	0.0102314	0.00433884		0.0127851	0.00943802	0.00614876		0.0133223	0.00902479	0.00392562
4.499	0.0152397	0.00815702	0.00459504		0.0141322	0.0102314	0.00431405		0.0138017	0.00946281	0.00623967		0.0142975	0.00906612	0.00391736
4.53	0.0160992	0.00815702	0.00445455		0.0150331	0.0101736	0.00422314		0.0146777	0.00942975	0.00629752		0.0150992	0.00909091	0.00390083
4.562	0.0168182	0.00823967	0.00429752		0.0158099	0.0101488	0.00407438		0.0154215	0.00945455	0.00630579		0.0157603	0.00916529	0.0038843
4.593	0.0175289	0.0083719	0.00412397		0.0165868	0.010157	0.00392562		0.0161736	0.0095124	0.00623967		0.016405	0.00928099	0.00385124
4.625	0.0182149	0.00850413	0.00394215		0.0173306	0.0101157	0.00376033		0.0169091	0.00955372	0.00608264		0.0170248	0.0093719	0.00375207
4.656	0.018686	0.00861983	0.0037438		0.0178512	0.00995868	0.00359504		0.0174298	0.00952066	0.00584298		0.017438	0.00942149	0.00363636
4.688	0.0188017	0.00876033	0.00355372		0.0180248	0.0097686	0.00341322		0.0176116	0.00947934	0.00553719		0.0174959	0.00947934	0.00352893
4.719	0.0185455	0.0088595	0.00338017		0.0178347	0.00961983	0.00323967		0.0174463	0.00950413	0.00519008		0.0171818	0.00956198	0.00342149
4.751	0.0179752	0.00890909	0.00324793		0.0173388	0.00946281	0.00309091		0.0169835	0.00949587	0.00486777		0.016595	0.00960331	0.00333058
4.782	0.0172562	0.00890909	0.0031405		0.0166364	0.00929752	0.00297521		0.0163306	0.00944628	0.00464463		0.0158595	0.0096281	0.00327273
4.814	0.0165207	0.00890909	0.00309091		0.0158595	0.00920661	0.00292562		0.0156033	0.00943802	0.0045124		0.015124	0.00966116	0.0032562
4.845	0.0158843	0.00900826	0.00310744		0.0151322	0.00926446	0.00293388		0.0149008	0.00957025	0.00443802		0.0144711	0.00980992	0.00327273
4.877	0.0153967	0.0091157	0.00319008		0.0145124	0.00935537	0.003		0.014314	0.00971074	0.00440496		0.0139669	0.00995041	0.00330579
4.908	0.0149256	0.00910744	0.00332231		0.0139256	0.00931405	0.00310744		0.0137438	0.00971901	0.00438843		0.0135207	0.00995868	0.00335537
4.939	0.0143471	0.00901653	0.00350413		0.0132562	0.00919008	0.00322314		0.0130744	0.00964463	0.00441322		0.0130165	0.00989256	0.00343802
4.971	0.0136694	0.00895868	0.00369421		0.0124876	0.00912397	0.00339669		0.0123058	0.00959504	0.00452066		0.0124132	0.00986777	0.00360331
5.002	0.0129835	0.00899174	0.00392562		0.0117107	0.00923967	0.00361157		0.0115124	0.00969421	0.00468595		0.0117686	0.00996694	0.00378512
5.034	0.0123554	0.00905785	0.00414876		0.011	0.00942975	0.00380992		0.0107769	0.0098595	0.00489256		0.0111818	0.010124	0.00395868
5.065	0.011876	0.0092314	0.00433884		0.0104298	0.00968595	0.00398347		0.0101653	0.0100413	0.0051157		0.0107438	0.0103223	0.00410744
5.097	0.011595	0.00952893	0.00447107		0.0100165	0.0100826	0.00413223		0.00971901	0.0103306	0.00533058		0.0104876	0.0106446	0.00422314
5.128	0.0114463	0.00989256	0.00458678		0.00976033	0.0105537	0.00423967		0.00943802	0.0107025	0.0054876		0.0103719	0.0110083	0.00433058
5.16	0.0113471	0.0102231	0.00466942		0.00960331	0.0109504	0.00428926		0.00927273	0.0110331	0.00556198		0.010314	0.0113306	0.00439669
5.191	0.0112397	0.0103802	0.00466942		0.00947934	0.0111736	0.00427273		0.00917355	0.0111901	0.00559504		0.010281	0.0114876	0.00442149
5.223	0.0111157	0.0104959	0.00458678		0.00939669	0.0113471	0.00422314		0.00909917	0.0113388	0.00559504		0.0102562	0.0116116	0.00442975
5.254	0.0110744	0.0106777	0.00447107		0.00939669	0.0116281	0.00414876		0.00909917	0.0115868	0.00561983		0.0102727	0.011843	0.00440496
5.286	0.011157	0.0109421	0.00432231		0.00945455	0.0119587	0.00406612		0.00917355	0.0119008	0.00566942		0.0103554	0.012124	0.00434711
5.317	0.0113223	0.0111736	0.00419008		0.00958678	0.0122727	0.00395041		0.00932231	0.0122066	0.00566942		0.0105207	0.0123802	0.0042314
5.348	0.0116116	0.0112893	0.00403306		0.0098595	0.0124628	0.00380165		0.00961983	0.0123554	0.00568595		0.0108595	0.0124959	0.00412397
5.38	0.0120909	0.0112893	0.00392562		0.0103306	0.0125289	0.00371074		0.0101074	0.0123554	0.00573554		0.011405	0.0124628	0.00403306
5.411	0.0126529	0.011157	0.00386777		0.0109008	0.0124545	0.00366116		0.0107107	0.0122562	0.00581818		0.0120496	0.0123223	0.00399174
5.443	0.0131157	0.0108926	0.00384298		0.0114215	0.0122066	0.00361157		0.0112479	0.0120248	0.00586777		0.0125785	0.0120165	0.00395041
5.474	0.0134793	0.010562	0.00383471		0.0118595	0.0118678	0.00360331		0.0116942	0.0116942	0.00594215		0.0130083	0.0116281	0.00393388
5.506	0.013843	0.010281	0.00386777		0.0122975	0.0116198	0.00366942		0.0120992	0.0113967	0.00610744		0.0134298	0.0113223	0.00395868
5.537	0.0141818	0.0102149	0.004		0.0127025	0.0115455	0.00379339		0.0124298	0.0112893	0.00631405		0.0137934	0.0111983	0.00403306
5.569	0.0143967	0.0102149	0.00420661		0.0129339	0.0115207	0.00391736		0.0126116	0.0112231	0.00653719		0.0139917	0.011124	0.00410744
5.6	0.0145455	0.0101653	0.00442975		0.0130826	0.011438	0.00403306		0.0127355	0.0110909	0.00672727		0.014124	0.0109835	0.00420661
5.632	0.0146612	0.00998347	0.00469421		0.0132727	0.0112727	0.00419835		0.0129174	0.010843	0.00690083		0.014281	0.0107273	0.00438017
5.663	0.0147769	0.00978512	0.00499174		0.0134876	0.0110496	0.00441322		0.0131157	0.0105289	0.00714876		0.0144463	0.0104215	0.00463636
5.695	0.0147934	0.00971074	0.00535537		0.013595	0.0109256	0.00466942		0.0132231	0.0103554	0.00738017		0.0144793	0.0102479	0.00492562
5.726	0.0146694	0.00981818	0.00571901		0.0135289	0.0109917	0.00490909		0.0131901	0.0103802	0.00757025		0.0143636	0.010281	0.00522314
5.757	0.0145041	0.00998347	0.00604959		0.0133636	0.0111736	0.0051405		0.0130413	0.0104711	0.0077438		0.0141653	0.010405	0.00549587
5.789	0.0144463	0.0101736	0.00638843		0.0132645	0.0113719	0.00540496		0.0129504	0.010595	0.00798347		0.0140661	0.0105868	0.00578512
5.82	0.0143884	0.0104215	0.00669421		0.0131736	0.0116198	0.00564463		0.0128595	0.0107934	0.00816529		0.0139504	0.0108347	0.00600826
5.852	0.0141983	0.0106777	0.00694215		0.0129421	0.0118347	0.00580165		0.0126694	0.0110165	0.0082314		0.0137025	0.0110579	0.00616529
5.883	0.0140083	0.0107769	0.00709091		0.0127025	0.0119504	0.00589256		0.0124793	0.0111322	0.00822314		0.0134711	0.0111818	0.00624793
5.915	0.0140579	0.0107025	0.00717355		0.0127107	0.0119339	0.00597521		0.0125124	0.0110909	0.00819835		0.0134876	0.0111653	0.00631405
5.946	0.0141736	0.0106364	0.00721488		0.0128182	0.0118926	0.00605785		0.0126281	0.0110413	0.00813223		0.0135868	0.0111405	0.00633884
5.978	0.0142397	0.0107603	0.0071405		0.012876	0.0119587	0.00604959		0.0126529	0.0111322	0.00796694		0.0136033	0.011281	0.00623967
6.009	0.0142397	0.0109504	0.00694215		0.012876	0.0120992	0.00592562		0.0126364	0.011314	0.00767769		0.0135537	0.0115289	0.00602479
6.041	0.0142562	0.0110165	0.00663636		0.0129174	0.0121074	0.00573554		0.0126364	0.0113719	0.00733884		0.0135372	0.0116529	0.00571901
6.072	0.0141983	0.0108595	0.00624793		0.0129421	0.011876	0.00550413		0.0125785	0.0112149	0.007		0.0134711	0.0115455	0.0053719
6.104	0.0140413	0.010686	0.0058595		0.0129256	0.0115537	0.00527273		0.0125041	0.0110331	0.00664463		0.0133306	0.0113636	0.00500826
6.135	0.0138512	0.010595	0.00547934		0.0129008	0.0113388	0.00506612		0.0124463	0.0109339	0.00627273		0.0131736	0.0112479	0.00466116
6.166	0.0137686	0.0104545	0.00515702		0.0129752	0.0110909	0.00490083		0.0124793	0.0107769	0.00598347		0.0131322	0.0110909	0.00438017
6.198	0.0137355	0.0102314	0.00484298		0.0131405	0.0107273	0.00476033		0.0125702	0.0105041	0.00575207		0.0131653	0.010843	0.00413223
6.229	0.0135207	0.0100165	0.00454545		0.013157	0.0102975	0.0046281		0.0125207	0.0101818	0.00552066		0.0130331	0.0105537	0.00390083
6.261	0.0130496	0.00992562	0.0042562		0.0129587	0.00996694	0.00447107		0.0122562	0.00998347	0.00527273		0.0126694	0.0103802	0.00366942
6.292	0.0124793	0.0097686	0.00399174		0.0126281	0.00961983	0.00431405		0.011876	0.0097438	0.00506612		0.0122066	0.0101736	0.00346281
6.324	0.0118926	0.0093719	0.00383471		0.0122066	0.00913223	0.00420661		0.0114545	0.00931405	0.00493388		0.011719	0.0097686	0.00333058
6.355	0.0114132	0.00880165	0.00378512		0.0118182	0.0085124	0.00419835		0.0110744	0.00871901	0.00489256		0.011314	0.00915702	0.0032562
6.387	0.0111405	0.00821488	0.00378512		0.0115868	0.00790083	0.0042314		0.0108512	0.0081157	0.00492562		0.0110909	0.00853719	0.00323967
6.418	0.0111322	0.00782645	0.00382645		0.011595	0.00747934	0.00426446		0.010876	0.00769421	0.00495868		0.0110909	0.00810744	0.00326446
6.45	0.0112314	0.00754545	0.0038843		0.0117107	0.00720661	0.00426446		0.0109752	0.00738017	0.00495868		0.0112066	0.00780992	0.00332231
6.481	0.0112231	0.00729752	0.00393388		0.011686	0.007	0.00419835		0.0109587	0.0071157	0.00493388		0.0112066	0.00757025	0.00338017
6.513	0.0111488	0.00716529	0.00395868		0.0115289	0.00693388	0.00408264		0.0108512	0.007	0.0048843		0.0111074	0.00743802	0.00342149
6.544	0.0112562	0.00712397	0.00402479		0.0114628	0.00702479	0.004		0.0108512	0.00701653	0.00487603		0.0111405	0.00740496	0.00349587
6.575	0.0117355	0.00712397	0.00414876		0.0117438	0.00721488	0.00399174		0.0112066	0.00709917	0.00496694		0.0115289	0.00742149	0.00361983
6.607	0.0123719	0.00721488	0.00428926		0.0121405	0.00746281	0.00404132		0.0116942	0.00723967	0.00509917		0.0120496	0.00749587	0.00376033
6.638	0.0129752	0.00747107	0.00440496		0.0125124	0.00783471	0.00409091		0.0121322	0.00752893	0.00519835		0.0125207	0.00771901	0.00387603
6.67	0.0137355	0.00791736	0.00445455		0.0130826	0.0083719	0.00409091		0.0127355	0.00802479	0.00530579		0.0131488	0.00809917	0.00392562
6.701	0.0145785	0.0085124	0.00443802		0.0137851	0.00906612	0.00403306		0.0134628	0.00871074	0.00538017		0.0138678	0.00866116	0.00394215
6.733	0.015281	0.00917355	0.00440496		0.0143802	0.00983471	0.00395868		0.0141157	0.00946281	0.00540496		0.0144793	0.00928099	0.00394215
6.764	0.0158017	0.00971901	0.0043719		0.0147851	0.0104959	0.00392562		0.0146116	0.0100992	0.00543802		0.0149421	0.00980165	0.00390909
6.796	0.0162645	0.0101074	0.00432231		0.0151157	0.0109752	0.00392562		0.0150661	0.0105785	0.00552066		0.0153554	0.010157	0.00385124
6.827	0.0168347	0.0103306	0.00424793		0.015595	0.0112562	0.00395041		0.0156116	0.010876	0.00559504		0.0158926	0.0103223	0.0037686
6.859	0.0173719	0.010438	0.00415702		0.016124	0.0113802	0.00400826		0.0161736	0.0110083	0.00561983		0.016438	0.0103719	0.00366942
6.89	0.0176364	0.0105785	0.00404132		0.0164628	0.0115041	0.00401653		0.0165455	0.0111405	0.00555372		0.0167438	0.0104628	0.00352066
6.922	0.0175124	0.0108017	0.0038843		0.0164132	0.0117025	0.00394215		0.0165289	0.0113802	0.00540496		0.0166612	0.0106612	0.00334711
6.953	0.0172727	0.0109504	0.00373554		0.0162314	0.0118843	0.00384298		0.0163719	0.011595	0.0052562		0.0164711	0.0108182	0.00317355
6.984	0.0171818	0.0109917	0.00361157		0.0161818	0.0119917	0.0037686		0.0163802	0.0117438	0.00518182		0.016438	0.010876	0.00302479
7.016	0.0168843	0.0109504	0.00352893		0.0159256	0.0119835	0.00375207		0.0162066	0.0117851	0.00508264		0.0162149	0.0108843	0.00293388
7.047	0.0162479	0.0108678	0.00349587		0.0153554	0.0118926	0.00375207		0.0157107	0.0117438	0.00495041		0.015686	0.0108347	0.00285124
7.079	0.0153884	0.0108264	0.0035124		0.014562	0.0118182	0.00376033		0.0149504	0.0117273	0.00482645		0.0149421	0.0108182	0.00278512
7.11	0.014438	0.0107934	0.00354545		0.0136612	0.0118017	0.00375207		0.0140496	0.0117355	0.00469421		0.0140909	0.0108099	0.00273554
7.142	0.0134959	0.0107851	0.00357851		0.0127603	0.0118678	0.00372727		0.013124	0.0117769	0.00457025		0.0132314	0.0108595	0.00269421
7.173	0.0125455	0.0109091	0.00361157		0.0118264	0.0120579	0.00367769		0.0121901	0.0119504	0.00447107		0.0123471	0.0110496	0.00264463
7.205	0.011595	0.0111322	0.00364463		0.0108512	0.0123802	0.00357851		0.0112562	0.0122727	0.00441322		0.0114463	0.0113719	0.00260331
7.236	0.0107769	0.0113306	0.00367769		0.00994215	0.0127107	0.0035124		0.0104132	0.0126198	0.00443802		0.0106529	0.011686	0.00261157
7.268	0.0102149	0.0114711	0.00369421		0.00926446	0.0129587	0.00346281		0.00980992	0.012876	0.00447934		0.010124	0.0119174	0.00259504
7.299	0.0097686	0.0115537	0.00368595		0.00871901	0.0131157	0.00339669		0.00936364	0.0130248	0.00447107		0.00971074	0.0120744	0.00260331
7.331	0.0092562	0.0116446	0.00370248		0.0081405	0.0132314	0.00330579		0.0088595	0.0131074	0.00439669		0.00922314	0.0121983	0.00263636
7.362	0.00883471	0.0118017	0.00371901		0.00768595	0.0133967	0.00321488		0.00842975	0.0132314	0.00432231		0.00883471	0.0123471	0.00266942
7.393	0.00865289	0.0120496	0.00371074		0.00746281	0.0136281	0.00313223		0.00820661	0.0134132	0.00429752		0.00866942	0.012562	0.00272727
7.425	0.00870248	0.0122893	0.00367769		0.00746281	0.0138512	0.00305785		0.00821488	0.0136033	0.00428926		0.00869421	0.0127769	0.00280165
7.456	0.00887603	0.0126198	0.00366116		0.00761157	0.0141074	0.00298347		0.00836364	0.0138926	0.00429752		0.00882645	0.0130579	0.00290083
7.488	0.00910744	0.0130083	0.00366116		0.00780992	0.0143719	0.00293388		0.00857025	0.0142314	0.00430579		0.00898347	0.0133471	0.003
7.519	0.00938843	0.0132727	0.00368595		0.00804959	0.0145207	0.00292562		0.00882645	0.0144298	0.00430579		0.00919835	0.0135041	0.00309917
7.551	0.00973554	0.0134132	0.00369421		0.00838843	0.0145041	0.00295868		0.00912397	0.0144545	0.0042562		0.00949587	0.0134959	0.00316529
7.582	0.0100083	0.0134959	0.00368595		0.00871901	0.0143884	0.00295868		0.00938017	0.0143719	0.0041405		0.0097438	0.013405	0.00318182
7.614	0.010157	0.0135785	0.00373554		0.00895041	0.014314	0.00300826		0.00949587	0.0142975	0.00406612		0.00985124	0.0133223	0.00326446
7.645	0.0102479	0.0137521	0.00381818		0.0091405	0.0143554	0.00309091		0.00952893	0.0143636	0.00405785		0.00990083	0.0133554	0.00331405
7.677	0.0103636	0.0139174	0.0038595		0.00933884	0.0144298	0.00316529		0.00958678	0.0144628	0.00406612		0.00996694	0.0134215	0.00332231
7.708	0.0104793	0.0139669	0.00390083		0.00949587	0.014438	0.00322314		0.00966116	0.0144711	0.00408264		0.00999174	0.0134215	0.00333058
7.74	0.0105455	0.0138595	0.00395041		0.00959504	0.0143554	0.00333058		0.00968595	0.0143719	0.00409091		0.00992562	0.013314	0.00333884
7.771	0.0106116	0.0136364	0.00396694		0.00971074	0.0141818	0.00344628		0.00971901	0.0141488	0.00408264		0.0098595	0.0130992	0.00332231
7.802	0.010719	0.0132893	0.00395041		0.00985124	0.0138843	0.00355372		0.00979339	0.0137686	0.00405785		0.0098595	0.0127934	0.00326446
7.834	0.0107769	0.0129174	0.00391736		0.00997521	0.0135289	0.00364463		0.00985124	0.0133554	0.004		0.00986777	0.0124959	0.00321488
7.865	0.0107273	0.0126281	0.00387603		0.0100248	0.0132397	0.00372727		0.00982645	0.0130413	0.00394215		0.00977686	0.0122893	0.00321488
7.897	0.0105702	0.0123306	0.00387603		0.00996694	0.0129587	0.00380165		0.00971074	0.0127355	0.00392562		0.00957851	0.0120826	0.00327273
7.928	0.0105041	0.0118926	0.0038843		0.00994215	0.0125372	0.00390083		0.00961983	0.0123058	0.00392562		0.00945455	0.0117521	0.00334711
7.96	0.0105207	0.0113223	0.00385124		0.0100083	0.0119339	0.00395868		0.00965289	0.011719	0.0038595		0.00940496	0.0112727	0.00335537
7.991	0.0105455	0.0106446	0.00377686		0.0100744	0.0111983	0.00397521		0.00969421	0.0109917	0.00372727		0.00935537	0.0106694	0.00338843
8.023	0.0105041	0.00995041	0.00370248		0.0100744	0.0104711	0.00402479		0.00966116	0.0102893	0.00361983		0.00928926	0.0100744	0.00344628
8.054	0.0104628	0.00931405	0.00361157		0.0100661	0.00980165	0.00408264		0.00960331	0.00966116	0.00354545		0.00927273	0.00950413	0.00350413
8.086	0.0104545	0.0087438	0.00352066		0.0100661	0.00914876	0.00405785		0.00960331	0.00909091	0.00347934		0.00933884	0.00896694	0.00356198
8.117	0.0104545	0.00827273	0.00345455		0.0100413	0.00855372	0.00398347		0.0096281	0.00858678	0.00342975		0.00942975	0.0085124	0.00360331
8.149	0.0104628	0.00789256	0.00339669		0.0100248	0.00807438	0.00394215		0.00966942	0.00818182	0.00341322		0.00949587	0.00812397	0.00366116
8.18	0.0105289	0.00753719	0.00335537		0.0100496	0.00767769	0.00389256		0.0097438	0.00780165	0.00342149		0.00957851	0.0077438	0.00371074
8.211	0.0106612	0.00714876	0.00329752		0.0101322	0.00727273	0.00384298		0.00986777	0.00738017	0.00343802		0.00971901	0.00733884	0.00372727
8.243	0.0109174	0.00676033	0.00319835		0.0103058	0.00691736	0.00377686		0.0101074	0.00697521	0.00347107		0.00997521	0.00695868	0.00370248
8.274	0.0111736	0.00652066	0.00309091		0.0105124	0.0067438	0.00371901		0.0104132	0.00671901	0.00352893		0.0102231	0.00671901	0.00370248
8.306	0.0113554	0.00638843	0.00296694		0.0106612	0.00669421	0.00366116		0.0106281	0.00660331	0.00361157		0.0104298	0.00660331	0.00371901
8.337	0.0115041	0.00633058	0.00289256		0.0108017	0.00671074	0.00365289		0.0108264	0.00655372	0.00373554		0.0106198	0.00654545	0.00370248
8.369	0.0116529	0.00634711	0.00287603		0.0109669	0.00672727	0.0036281		0.0110331	0.0065124	0.00385124		0.0107686	0.0065124	0.00367769
8.4	0.0117769	0.00645455	0.0028843		0.0111405	0.00680165	0.00359504		0.0112149	0.00654545	0.00395868		0.0108512	0.00658678	0.00363636
8.432	0.0118678	0.00666942	0.00292562		0.0113058	0.00698347	0.0036281		0.0113471	0.00666942	0.00408264		0.0108926	0.00677686	0.00360331
8.463	0.011843	0.00691736	0.00296694		0.0113802	0.00722314	0.00369421		0.0113471	0.00686777	0.00419835		0.0108347	0.00700826	0.00357851
8.495	0.0116446	0.0071405	0.00300826		0.011314	0.00742975	0.00372727		0.0111983	0.00703306	0.00427273		0.0106446	0.00720661	0.00357025
8.526	0.011281	0.00732231	0.00303306		0.0110909	0.00757025	0.00376033		0.0109008	0.00714876	0.00431405		0.0103223	0.00735537	0.00355372
8.558	0.0108512	0.00747107	0.00309917		0.0107769	0.00765289	0.0037686		0.0105372	0.0072562	0.00432231		0.00993388	0.00746281	0.00353719
8.589	0.0103471	0.00764463	0.00319835		0.010405	0.00770248	0.00379339		0.0101074	0.00739669	0.00429752		0.00947107	0.00760331	0.00353719
8.62	0.00979339	0.00786777	0.00335537		0.00998347	0.00778512	0.00385124		0.00959504	0.00758678	0.00430579		0.00899174	0.00779339	0.00356198
8.652	0.00929752	0.00810744	0.00359504		0.00960331	0.00792562	0.00393388		0.00914876	0.00781818	0.00434711		0.00855372	0.00802479	0.0036281
8.683	0.00883471	0.00833884	0.00377686		0.00921488	0.00809091	0.00400826		0.00872727	0.00809091	0.00439669		0.00815702	0.00828099	0.00370248
8.715	0.00847107	0.00857025	0.00391736		0.0088595	0.00828926	0.00412397		0.00836364	0.00838017	0.00447107		0.00785124	0.00853719	0.00380992
8.746	0.00821488	0.00875207	0.00405785		0.00859504	0.00842975	0.00426446		0.00810744	0.00859504	0.00452893		0.00766116	0.00871901	0.00395868
8.778	0.00799174	0.00883471	0.00416529		0.00835537	0.00845455	0.0043719		0.00787603	0.00867769	0.00455372		0.00749587	0.00879339	0.00409917
8.809	0.00784298	0.0088843	0.00427273		0.00816529	0.00842149	0.00449587		0.00769421	0.00869421	0.00457025		0.0073719	0.00881818	0.00424793
8.841	0.00779339	0.00895868	0.00438843		0.00805785	0.00840496	0.00461983		0.00760331	0.00877686	0.00458678		0.00734711	0.00889256	0.00433884
8.872	0.00783471	0.00905785	0.00453719		0.00803306	0.00843802	0.00476033		0.00759504	0.00893388	0.00463636		0.00738843	0.00904132	0.00443802
8.904	0.00787603	0.00923967	0.00466942		0.00802479	0.00857025	0.00495041		0.00760331	0.00915702	0.00471074		0.00744628	0.00928099	0.00454545
8.935	0.0078843	0.00947934	0.00479339		0.00797521	0.00879339	0.0051405		0.00755372	0.00943802	0.00480992		0.00747934	0.00952893	0.00464463
8.967	0.00790083	0.00966116	0.00486777		0.00791736	0.00892562	0.00526446		0.0075124	0.0096281	0.00484298		0.00750413	0.00969421	0.00466942
8.998	0.00787603	0.00982645	0.00484298		0.00779339	0.00898347	0.00535537		0.00741322	0.00972727	0.00482645		0.00747107	0.00978512	0.00465289
9.029	0.00784298	0.00998347	0.0048595		0.00767769	0.009	0.00539669		0.00729752	0.00975207	0.00477686		0.00738017	0.00983471	0.00464463
9.061	0.00773554	0.0100744	0.00484298		0.00754545	0.00895868	0.00535537		0.00714876	0.00970248	0.00463636		0.00724793	0.00984298	0.00455372
9.092	0.00749587	0.0100826	0.00476033		0.0072562	0.00890083	0.00524793		0.00686777	0.00961983	0.00446281		0.007	0.00981818	0.00438843
9.124	0.00717355	0.0100579	0.00466116		0.00690083	0.00890083	0.00512397		0.00653719	0.00960331	0.00428926		0.00668595	0.00978512	0.00419008
9.155	0.00681818	0.00998347	0.00455372		0.00655372	0.00890083	0.00497521		0.00621488	0.00961157	0.00412397		0.00638017	0.00973554	0.00398347
9.187	0.00649587	0.00982645	0.00440496		0.0062314	0.00882645	0.00482645		0.00589256	0.00950413	0.00399174		0.00607438	0.00958678	0.00383471
9.218	0.00622314	0.00959504	0.00419835		0.00595868	0.00865289	0.00465289		0.0056281	0.00928099	0.00382645		0.00581818	0.00931405	0.00368595
9.25	0.00595041	0.0092562	0.00395868		0.00569421	0.00839669	0.00438843		0.00533884	0.00895868	0.00364463		0.00553719	0.00891736	0.00350413
9.281	0.00572727	0.00889256	0.00372727		0.0055124	0.00806612	0.00412397		0.0051405	0.00856198	0.00343802		0.00529752	0.0085124	0.00333058
9.313	0.00557025	0.00857025	0.00347934		0.00540496	0.00782645	0.00385124		0.00503306	0.0082562	0.00322314		0.00512397	0.00819008	0.00318182
9.344	0.00546281	0.0082314	0.00324793		0.0053719	0.00760331	0.00357851		0.005	0.00799174	0.00301653		0.00504132	0.00791736	0.00302479
9.376	0.00533884	0.00785124	0.00303306		0.00533058	0.00738017	0.00334711		0.00495868	0.0077438	0.00281818		0.00498347	0.00764463	0.00287603
9.407	0.00521488	0.00747934	0.00285124		0.0052562	0.00718182	0.00315702		0.00492562	0.00753719	0.00266942		0.00490909	0.0073719	0.00278512
9.438	0.00524793	0.00715702	0.00271074		0.00536364	0.00698347	0.00300826		0.00504132	0.00735537	0.00256198		0.00495868	0.00709091	0.00271901
9.47	0.00550413	0.00687603	0.00258678		0.00564463	0.00673554	0.00284298		0.00530579	0.00713223	0.00246281		0.00518182	0.00683471	0.00266116
9.501	0.00589256	0.00664463	0.00247934		0.00603306	0.00652066	0.00267769		0.00570248	0.00690909	0.00235537		0.00553719	0.00660331	0.00261983
9.533	0.00629752	0.00652893	0.00244628		0.00644628	0.00645455	0.00252066		0.00614876	0.00683471	0.00221488		0.00595041	0.00650413	0.00257025
9.564	0.00666116	0.00658678	0.00250413		0.00683471	0.00659504	0.00241322		0.00655372	0.00695868	0.00213223		0.00634711	0.00661157	0.00254545
9.596	0.00709917	0.00683471	0.00260331		0.00728099	0.00690909	0.00239669		0.00704132	0.00728099	0.00209091		0.00680992	0.00693388	0.00254545
9.627	0.00754545	0.0071405	0.00269421		0.00770248	0.00733884	0.00239669		0.0074876	0.00773554	0.00208264		0.00726446	0.00734711	0.00254545
9.659	0.00790083	0.00742975	0.00281818		0.00804132	0.0077438	0.00242975		0.00782645	0.00817355	0.0021157		0.0076281	0.00772727	0.00254545
9.69	0.00821488	0.00772727	0.00297521		0.00832231	0.00815702	0.00247934		0.00808264	0.00861157	0.00218182		0.00790909	0.00806612	0.00254545
9.722	0.00859504	0.00804132	0.00308264		0.00863636	0.00857851	0.0024876		0.00841322	0.00905785	0.00224793		0.00826446	0.00838843	0.00250413
9.753	0.00904132	0.00831405	0.00319835		0.00904132	0.00895868	0.00250413		0.00878512	0.00947107	0.00234711		0.00867769	0.00867769	0.00244628
9.785	0.0093719	0.00857851	0.00333884		0.00933058	0.00930579	0.00253719		0.00908264	0.00985124	0.00244628		0.00901653	0.00897521	0.00242975
9.816	0.0094876	0.00883471	0.00345455		0.00944628	0.00966116	0.00261983		0.00924793	0.0102479	0.00254545		0.00919008	0.00926446	0.00242975
9.847	0.00952066	0.00905785	0.00354545		0.00945455	0.00996694	0.00271074		0.00927273	0.0106033	0.00266116		0.00920661	0.00955372	0.00242149
9.879	0.00957851	0.00914876	0.00357851		0.00944628	0.0100826	0.00280165		0.00926446	0.0107851	0.00279339		0.00920661	0.00970248	0.00240496
9.91	0.00975207	0.00903306	0.00352066		0.0095124	0.00993388	0.00284298		0.00933884	0.0107107	0.0028843		0.00928926	0.00961157	0.00235537
9.942	0.00993388	0.00872727	0.00344628		0.00961157	0.00956198	0.0028595		0.00942975	0.010405	0.00294215		0.00941322	0.00930579	0.00232231
9.973	0.0100992	0.00832231	0.00336364		0.00972727	0.00904132	0.00285124		0.00955372	0.00991736	0.00299174		0.00955372	0.0088595	0.00230579
10.005	0.0103306	0.00789256	0.0032562		0.00989256	0.00847934	0.00284298		0.00973554	0.00938843	0.00302479		0.00975207	0.00838017	0.00228926
10.036	0.0105868	0.0074876	0.0031405		0.0100992	0.00790083	0.00283471		0.00999174	0.0088595	0.00302479		0.00999174	0.00793388	0.00228926
10.068	0.0107521	0.00715702	0.00304132		0.0102727	0.00734711	0.00289256		0.0101488	0.00836364	0.00303306		0.010124	0.00757025	0.00236364
10.099	0.0107769	0.00692562	0.00293388		0.010314	0.00686777	0.00292562		0.0101983	0.00791736	0.00300826		0.0101405	0.00728926	0.00245455
10.131	0.0107851	0.00672727	0.00280165		0.0103471	0.0064876	0.00290909		0.0102149	0.00753719	0.00296694		0.0101322	0.00704959	0.00249587
10.162	0.010876	0.00657851	0.00269421		0.0104215	0.00621488	0.00286777		0.0102645	0.00721488	0.00290909		0.0101818	0.00685124	0.00252893
10.194	0.0109256	0.00647107	0.00259504		0.0104711	0.00601653	0.00282645		0.0103471	0.00695868	0.00281818		0.0102479	0.00666942	0.00257025
10.225	0.0108182	0.00643802	0.00250413		0.010405	0.00594215	0.00279339		0.0103471	0.00680992	0.00273554		0.0101736	0.00659504	0.00261983
10.256	0.0105455	0.00652066	0.00243802		0.0102066	0.00604132	0.00278512		0.0102066	0.00682645	0.00266942		0.00995868	0.00666942	0.00264463
10.288	0.0102479	0.00667769	0.00235537		0.00997521	0.0062314	0.00275207		0.0100331	0.00693388	0.00261157		0.00968595	0.00680992	0.0026281
10.319	0.0100248	0.00686777	0.00228926		0.00978512	0.00647107	0.00271074		0.00991736	0.0071157	0.00253719		0.00947107	0.00699174	0.00258678
10.351	0.00979339	0.00706612	0.00226446		0.00961157	0.00672727	0.00268595		0.00980992	0.00730579	0.00249587		0.00928099	0.00719835	0.00257851
10.382	0.00957851	0.00724793	0.0022562		0.00943802	0.00700826	0.00267769		0.00967769	0.00749587	0.00250413		0.0091157	0.00740496	0.00260331
10.414	0.00946281	0.0073719	0.00228099		0.00931405	0.0072562	0.00263636		0.0096281	0.00763636	0.00255372		0.00903306	0.00755372	0.00258678
10.445	0.00950413	0.00744628	0.00230579		0.00931405	0.00744628	0.0026281		0.00969421	0.00776033	0.00261157		0.00905785	0.00766942	0.00257025
10.477	0.00957851	0.00750413	0.00234711		0.00934711	0.00760331	0.00266116		0.00979339	0.00789256	0.00265289		0.00910744	0.00780165	0.00260331
10.508	0.00957851	0.0075124	0.00239669		0.00936364	0.00766116	0.00267769		0.00983471	0.00796694	0.00270248		0.00909917	0.00790909	0.00266942
10.54	0.00957025	0.0075124	0.00247107		0.00940496	0.00766116	0.00270248		0.00983471	0.00797521	0.00279339		0.00908264	0.00798347	0.00271901
10.571	0.00971901	0.0075124	0.00255372		0.00961983	0.00760331	0.00272727		0.00994215	0.00794215	0.00289256		0.00921488	0.00799174	0.00273554
10.602	0.00996694	0.00746281	0.00265289		0.00992562	0.00746281	0.0027438		0.010157	0.00784298	0.00295868		0.00942975	0.00793388	0.00280992
10.634	0.010157	0.00739669	0.00278512		0.0101488	0.00733884	0.00277686		0.0103058	0.00776033	0.00300826		0.00961983	0.00789256	0.00292562
10.665	0.0101736	0.00733884	0.00290083		0.0102149	0.00722314	0.00282645		0.0102562	0.00770248	0.00306612		0.00963636	0.00787603	0.00304959
10.697	0.0101074	0.00729752	0.00298347		0.0101653	0.0071157	0.00285124		0.0101074	0.00764463	0.00308264		0.00953719	0.0078595	0.0031405
10.728	0.00995041	0.00720661	0.00304959		0.0100413	0.00696694	0.0028595		0.00990909	0.00753719	0.00304132		0.00935537	0.00778512	0.00317355
10.76	0.00971074	0.00708264	0.00306612		0.0098595	0.00680992	0.00285124		0.00967769	0.00742149	0.00292562		0.00913223	0.00766116	0.00318182
10.791	0.00941322	0.00697521	0.00309917		0.00961983	0.00670248	0.00281818		0.00938017	0.00732231	0.00282645		0.00889256	0.00753719	0.00317355
10.823	0.00909917	0.00692562	0.0031405		0.00935537	0.00661157	0.00279339		0.00903306	0.00722314	0.00278512		0.0086281	0.00741322	0.0031405
10.854	0.00877686	0.00693388	0.00319835		0.00908264	0.00656198	0.00283471		0.00868595	0.00715702	0.00279339		0.00834711	0.00729752	0.00309091
10.886	0.00847107	0.00692562	0.0032562		0.00875207	0.00652066	0.0028843		0.00832231	0.00712397	0.00281818		0.00804959	0.00720661	0.00306612
10.917	0.0081157	0.00690909	0.00336364		0.00828926	0.00653719	0.00295868		0.00790909	0.00712397	0.00286777		0.00770248	0.00716529	0.00309917
10.949	0.00772727	0.00695041	0.0034876		0.00777686	0.00663636	0.00304959		0.00745455	0.00719008	0.003		0.00733058	0.00718182	0.0031157
10.98	0.00738017	0.007	0.00360331		0.00732231	0.00671074	0.00316529		0.00704959	0.0072314	0.00319835		0.00697521	0.00719008	0.0031405
11.011	0.00718182	0.00703306	0.00377686		0.00698347	0.00680165	0.00331405		0.00679339	0.00723967	0.00341322		0.00676033	0.00719008	0.00319835
11.043	0.00708264	0.00705785	0.00396694		0.00676033	0.00689256	0.0035124		0.00663636	0.00726446	0.00367769		0.00664463	0.00719835	0.00328926
11.074	0.00708264	0.00718182	0.00414876		0.00661983	0.00703306	0.00372727		0.00652893	0.00738017	0.00398347		0.00657025	0.00729752	0.00342149
11.106	0.00705785	0.00735537	0.0043719		0.00645455	0.00719835	0.00394215		0.0063719	0.00753719	0.00433058		0.00645455	0.00746281	0.00357851
11.137	0.00700826	0.00752066	0.00457025		0.00631405	0.00730579	0.00418182		0.00624793	0.00766116	0.00465289		0.00631405	0.00761157	0.00376033
11.169	0.00703306	0.00761983	0.00472727		0.00627273	0.00734711	0.00438843		0.00623967	0.00772727	0.00493388		0.0062562	0.00769421	0.00393388
11.2	0.0072314	0.00763636	0.0048595		0.0063719	0.00733058	0.00455372		0.00639669	0.00775207	0.00516529		0.00635537	0.0077438	0.00410744
11.232	0.00750413	0.0076281	0.00499174		0.00661983	0.00730579	0.00468595		0.00668595	0.0077686	0.00535537		0.00657851	0.00775207	0.00426446
11.263	0.0077438	0.00760331	0.00504959		0.00691736	0.0072314	0.00476033		0.00696694	0.00775207	0.00549587		0.00679339	0.00769421	0.00438017
11.295	0.00799174	0.00756198	0.00509917		0.0072314	0.00710744	0.00483471		0.00723967	0.00768595	0.00559504		0.007	0.00760331	0.00452893
11.326	0.00828926	0.00760331	0.00518182		0.00759504	0.00705785	0.00492562		0.00754545	0.00767769	0.00569421		0.0072562	0.00758678	0.00468595
11.358	0.0086281	0.00776033	0.00519008		0.00803306	0.00707438	0.005		0.00790909	0.00775207	0.00580165		0.00755372	0.00763636	0.00480992
11.389	0.00898347	0.00795868	0.00517355		0.0084876	0.00713223	0.00498347		0.00830579	0.00785124	0.00585124		0.0078843	0.00769421	0.00487603
11.42	0.00927273	0.00807438	0.00516529		0.00889256	0.00714876	0.00493388		0.00866942	0.00786777	0.00586777		0.00822314	0.00766116	0.00490909
11.452	0.00966116	0.00819835	0.00514876		0.0093719	0.00717355	0.00493388		0.00909917	0.00790083	0.00587603		0.00863636	0.00765289	0.00495041
11.483	0.0100496	0.0083719	0.00513223		0.00981818	0.00728099	0.00490909		0.00947934	0.00798347	0.00589256		0.00904959	0.00771901	0.00495041
11.515	0.010314	0.00855372	0.00513223		0.0100992	0.00742149	0.00490909		0.00971074	0.00807438	0.00591736		0.00934711	0.00782645	0.00494215
11.546	0.0103802	0.0087438	0.00509091		0.0101818	0.00758678	0.00490083		0.00975207	0.00815702	0.00591736		0.0094876	0.00793388	0.00489256
11.578	0.0103388	0.00900826	0.00499174		0.0101488	0.00778512	0.00490909		0.00966942	0.00827273	0.00590909		0.00949587	0.00809091	0.00481818
11.609	0.0103223	0.00939669	0.00490083		0.0101405	0.00807438	0.00490909		0.00961983	0.00850413	0.00587603		0.0095124	0.00839669	0.0047438
11.641	0.0102727	0.0098595	0.00475207		0.010124	0.00847107	0.00484298		0.00957025	0.0088595	0.0057686		0.00952893	0.00880992	0.00457851
11.672	0.0101736	0.0102479	0.00452066		0.0100579	0.00883471	0.00466942		0.00949587	0.00920661	0.00555372		0.0095124	0.00914876	0.00433884
11.704	0.0100331	0.0104628	0.00432231		0.00992562	0.00907438	0.00445455		0.0093719	0.00944628	0.00532231		0.00946281	0.00936364	0.00409917
11.735	0.00994215	0.0105537	0.00415702		0.00985124	0.00924793	0.00431405		0.00927273	0.00960331	0.0051405		0.00943802	0.0095124	0.00390083
11.767	0.0100579	0.0106777	0.00399174		0.00996694	0.00949587	0.00420661		0.00934711	0.00982645	0.005		0.00956198	0.00973554	0.00373554
11.798	0.0102479	0.0107603	0.00383471		0.0101653	0.00976033	0.00409917		0.00950413	0.01	0.00489256		0.00976033	0.00990083	0.00359504
11.829	0.0104876	0.0107273	0.00370248		0.0103884	0.00994215	0.004		0.00972727	0.0100909	0.00480165		0.00999174	0.00995041	0.0035124
11.861	0.0107851	0.0106694	0.00358678		0.0106446	0.0101074	0.00387603		0.01	0.0101983	0.00471074		0.0102479	0.00997521	0.00345455
11.892	0.0111157	0.0106446	0.00353719		0.0109504	0.0102893	0.0037438		0.0102975	0.0103471	0.00465289		0.0105289	0.0100165	0.00342149
11.924	0.0114793	0.0104876	0.00352893		0.0112727	0.0103884	0.00360331		0.010595	0.0103884	0.00458678		0.0108512	0.00997521	0.00341322
11.955	0.0118595	0.0100744	0.0035124		0.0115785	0.0102645	0.0035124		0.0108843	0.0101818	0.00453719		0.0111736	0.00969421	0.00341322
11.987	0.012314	0.00944628	0.00354545		0.0119339	0.00990909	0.0034876		0.0112397	0.00973554	0.00456198		0.011562	0.00917355	0.00347107
12.018	0.0128182	0.00876033	0.00361157		0.0123058	0.00947934	0.00352893		0.0116198	0.00920661	0.0046281		0.0119752	0.00861157	0.00354545
12.05	0.0132562	0.0081405	0.00363636		0.0126281	0.00910744	0.00357851		0.0119587	0.00871074	0.0046281		0.0123058	0.00810744	0.00357851
12.081	0.0134793	0.00761157	0.00361983		0.0127355	0.00873554	0.00357025		0.0121405	0.0082562	0.00457025		0.0124545	0.00765289	0.00358678
12.113	0.0133471	0.00708264	0.00359504		0.0125041	0.00827273	0.00352066		0.0120248	0.00776033	0.00446281		0.012314	0.00717355	0.00355372
12.144	0.0129917	0.00664463	0.00355372		0.0120661	0.00781818	0.00342975		0.011719	0.00734711	0.00430579		0.0119669	0.00679339	0.00347107
12.176	0.0126281	0.00635537	0.00352893		0.0116198	0.00749587	0.0033719		0.0113884	0.00707438	0.00416529		0.0116033	0.00657025	0.00338017
12.207	0.0123884	0.00613223	0.00356198		0.0113223	0.00727273	0.0033719		0.0111818	0.0068595	0.00409091		0.0113636	0.00642149	0.00334711
12.238	0.0123306	0.00590083	0.00359504		0.0111653	0.00706612	0.00340496		0.0111157	0.00661983	0.00409091		0.0112231	0.00627273	0.0033719
12.27	0.0123223	0.00572727	0.00363636		0.0110496	0.00690083	0.00344628		0.0111322	0.00642149	0.0041405		0.0110992	0.00614876	0.00339669
12.301	0.0122479	0.0057438	0.00371074		0.0108678	0.00694215	0.00345455		0.0110992	0.00641322	0.00420661		0.0109339	0.00619008	0.00339669
12.333	0.0120413	0.00600826	0.00377686		0.0105702	0.00719835	0.00344628		0.0109174	0.00663636	0.0042562		0.0106281	0.00647934	0.0033719
12.364	0.0116777	0.00645455	0.0038843		0.0102066	0.00759504	0.00347934		0.0106198	0.00700826	0.00434711		0.0102149	0.00694215	0.00339669
12.396	0.011281	0.00704132	0.00409091		0.00984298	0.00806612	0.00357025		0.0102893	0.00749587	0.00454545		0.00980992	0.00752066	0.00350413
12.427	0.0110331	0.00776033	0.00438017		0.00961983	0.00866116	0.00372727		0.0100413	0.00810744	0.00478512		0.00952066	0.0082314	0.00366116
12.459	0.0110496	0.00857025	0.00470248		0.00964463	0.00938843	0.00390909		0.01	0.00881818	0.00504959		0.00942149	0.00903306	0.0038595
12.49	0.011157	0.00929752	0.00500826		0.00975207	0.0100579	0.00405785		0.0100165	0.00944628	0.00529752		0.00942149	0.00971901	0.00404959
12.522	0.0111818	0.0098843	0.00524793		0.00985124	0.0105455	0.00414876		0.01	0.00991736	0.00542975		0.00938017	0.0102231	0.00418182
12.553	0.0110083	0.0104215	0.00538017		0.00983471	0.0108926	0.00418182		0.00985124	0.0103058	0.00543802		0.00919835	0.0106446	0.00419835
12.585	0.0106116	0.0110248	0.00547107		0.00967769	0.0112314	0.00419835		0.00957025	0.0107603	0.00533058		0.00890909	0.011124	0.0041405
12.616	0.010124	0.0117686	0.00560331		0.00942975	0.011686	0.0042314		0.00919835	0.0113636	0.00520661		0.00856198	0.0117521	0.00410744
12.647	0.00968595	0.0125041	0.0057686		0.0092314	0.012124	0.00429752		0.00886777	0.0119504	0.00510744		0.00826446	0.0123719	0.00413223
12.679	0.00930579	0.0130661	0.00591736		0.00909091	0.0124215	0.00433884		0.00861983	0.0123802	0.00498347		0.00803306	0.0128182	0.00416529
12.71	0.00902479	0.0134132	0.00596694		0.00895868	0.0125537	0.00427273		0.00842149	0.0126281	0.00479339		0.0078595	0.0130413	0.00414876
12.742	0.00880992	0.0135207	0.00590909		0.00882645	0.0125455	0.00412397		0.00824793	0.0127025	0.00452893		0.00771901	0.0130496	0.00406612
12.773	0.00857851	0.0133719	0.00577686		0.00866942	0.0123554	0.00393388		0.00808264	0.0125702	0.00426446		0.00758678	0.0128182	0.00393388
12.805	0.00830579	0.0130331	0.00560331		0.00847107	0.0119669	0.0037438		0.00790909	0.0122645	0.00401653		0.00743802	0.0123884	0.00379339
12.836	0.0081157	0.0127025	0.00542149		0.00834711	0.0115702	0.00361157		0.00785124	0.0119752	0.00380992		0.00734711	0.0119752	0.00369421
12.868	0.00795868	0.0124463	0.00524793		0.00820661	0.011281	0.00347934		0.00779339	0.0117769	0.00370248		0.00726446	0.0116694	0.00360331
12.899	0.00782645	0.0121983	0.00509917		0.00800826	0.0110579	0.00335537		0.00770248	0.0116116	0.00364463		0.00719835	0.0113967	0.00355372
12.931	0.00779339	0.0118512	0.00496694		0.00780992	0.0107934	0.0032314		0.0076281	0.0113636	0.00360331		0.00716529	0.0110413	0.00352066
12.962	0.00784298	0.0113388	0.00475207		0.00770248	0.0103802	0.00309091		0.00761983	0.0109752	0.00352066		0.00720661	0.0105289	0.00343802
12.994	0.00790909	0.0107851	0.00447934		0.0076281	0.00990909	0.00295041		0.00761983	0.0105537	0.00340496		0.0072562	0.00998347	0.00332231
13.025	0.00807438	0.0102893	0.00424793		0.00761983	0.0095124	0.0028595		0.00767769	0.0101901	0.00336364		0.00736364	0.0095124	0.0032562
13.056	0.00832231	0.00984298	0.0041157		0.00771901	0.00915702	0.0028595		0.00783471	0.00986777	0.00340496		0.00752893	0.00910744	0.00322314
13.088	0.00857851	0.00946281	0.00400826		0.00783471	0.00878512	0.00290083		0.00801653	0.00953719	0.00346281		0.00769421	0.00876033	0.00320661
13.119	0.0087438	0.00919008	0.0038843		0.0078595	0.0084876	0.00293388		0.00810744	0.00928099	0.00350413		0.00775207	0.00850413	0.00320661
13.151	0.0087438	0.00902479	0.00376033		0.00772727	0.00833058	0.00295868		0.00804959	0.00915702	0.00350413		0.00766116	0.0083719	0.00319008
13.182	0.00865289	0.00885124	0.00366942		0.0075124	0.00821488	0.00295041		0.00786777	0.00904959	0.0034876		0.00749587	0.00827273	0.00313223
13.214	0.00861983	0.00864463	0.00360331		0.00733058	0.00803306	0.00295868		0.00772727	0.00887603	0.00344628		0.00736364	0.00809917	0.00309091
13.245	0.00865289	0.00833884	0.00357025		0.00723967	0.00776033	0.00297521		0.00767769	0.00859504	0.00342149		0.0072562	0.00781818	0.00305785
13.277	0.00866942	0.00801653	0.00353719		0.00719835	0.00747107	0.003		0.00764463	0.00828099	0.00344628		0.0071405	0.00750413	0.00304132
13.308	0.00868595	0.00772727	0.00354545		0.00715702	0.0072314	0.00302479		0.0076281	0.00796694	0.00353719		0.00701653	0.00720661	0.00305785
13.34	0.0087438	0.00742149	0.00356198		0.00712397	0.007	0.00300826		0.00766116	0.00765289	0.00363636		0.00691736	0.00690083	0.00305785
13.371	0.00876033	0.00708264	0.0035124		0.00706612	0.00673554	0.00294215		0.00766942	0.00731405	0.00363636		0.00681818	0.00655372	0.00298347
13.403	0.00866116	0.00678512	0.00340496		0.00692562	0.0064876	0.00283471		0.00759504	0.00701653	0.00355372		0.00666116	0.0062314	0.00290083
13.434	0.00849587	0.00653719	0.00331405		0.0067686	0.00633884	0.00272727		0.00747934	0.00681818	0.00346281		0.00647934	0.00595868	0.00284298
13.465	0.00843802	0.00629752	0.00326446		0.00671901	0.00621488	0.00266116		0.00747107	0.00666116	0.00339669		0.00641322	0.00571901	0.00279339
13.497	0.00857851	0.00604132	0.0032314		0.00686777	0.00606612	0.00259504		0.00760331	0.00645455	0.0033719		0.00654545	0.00546281	0.0027438
13.528	0.00873554	0.00579339	0.00320661		0.00704132	0.00590909	0.00258678		0.0077686	0.00622314	0.00338843		0.00670248	0.00519008	0.00275207
13.56	0.00887603	0.00554545	0.00317355		0.00721488	0.00580165	0.00261157		0.00792562	0.00604959	0.00342975		0.00687603	0.00498347	0.0027686
13.591	0.00913223	0.00543802	0.0031157		0.00745455	0.00585124	0.0026281		0.00814876	0.00604132	0.00347934		0.00715702	0.00492562	0.00280165
13.623	0.00953719	0.00539669	0.00306612		0.00780992	0.00599174	0.00261157		0.00852066	0.00613223	0.0035124		0.00757851	0.00496694	0.00283471
13.654	0.00999174	0.00535537	0.00299174		0.00821488	0.00612397	0.00257851		0.00891736	0.0062314	0.00349587		0.00806612	0.00502479	0.0028595
13.686	0.0103554	0.00529752	0.00293388		0.00857025	0.00622314	0.00258678		0.00921488	0.00629752	0.00347934		0.0084876	0.00506612	0.00291736
13.717	0.0106198	0.00528926	0.00291736		0.00884298	0.0063719	0.0026281		0.00942149	0.00642149	0.00350413		0.00879339	0.00515702	0.00301653
13.749	0.0109835	0.00533058	0.00292562		0.00916529	0.00661983	0.00271074		0.00968595	0.00661157	0.00359504		0.00914876	0.00531405	0.00309917
13.78	0.0114793	0.00541322	0.00293388		0.00957851	0.00690909	0.00279339		0.0100579	0.00683471	0.00371901		0.00959504	0.00552893	0.00315702
13.812	0.0119504	0.00552066	0.00294215		0.00998347	0.00719835	0.00284298		0.0104132	0.00704132	0.00380992		0.0100165	0.0057438	0.00319008
13.843	0.0122893	0.0056281	0.00295041		0.010281	0.00743802	0.00289256		0.0107025	0.00722314	0.0038843		0.0102975	0.00594215	0.00322314
13.874	0.0126198	0.00575207	0.00296694		0.010562	0.00768595	0.00286777		0.0110083	0.00744628	0.00391736		0.0105702	0.00617355	0.00321488
13.906	0.0129339	0.00592562	0.00302479		0.0108512	0.00795868	0.00280992		0.011314	0.00768595	0.00395041		0.0108182	0.00642975	0.00323967
13.937	0.0130331	0.00609091	0.00309917		0.0109917	0.00817355	0.00276033		0.0114463	0.0078843	0.00394215		0.0109008	0.00665289	0.0032314
13.969	0.012843	0.00622314	0.00313223		0.010876	0.00830579	0.00272727		0.0112975	0.00802479	0.00389256		0.0107355	0.00680165	0.00318182
14	0.0124545	0.00634711	0.00318182		0.0105702	0.00840496	0.00271074		0.0109752	0.0081405	0.00386777		0.0103636	0.00692562	0.0031157
14.032	0.0120744	0.00649587	0.00319835		0.0102727	0.00852066	0.00266116		0.0106777	0.00828099	0.00382645		0.01	0.00705785	0.00302479
14.063	0.0117769	0.00657851	0.00321488		0.0100579	0.00852893	0.00259504		0.0104876	0.00833058	0.00379339		0.00972727	0.0071405	0.00291736
14.095	0.0113636	0.00654545	0.00323967		0.0097686	0.00834711	0.00247934		0.0102231	0.0082314	0.00370248		0.00938017	0.00709917	0.00282645
14.126	0.0108099	0.00643802	0.00324793		0.00938017	0.00803306	0.00235537		0.00984298	0.00803306	0.00358678		0.00891736	0.00693388	0.00273554
14.158	0.0102562	0.00634711	0.0032314		0.00898347	0.00771074	0.0022314		0.00944628	0.0078595	0.00349587		0.00845455	0.0067686	0.00266942
14.189	0.00984298	0.00635537	0.0032314		0.00868595	0.0075124	0.00213223		0.00913223	0.00780992	0.00339669		0.00812397	0.00668595	0.0026281
14.221	0.0094876	0.00640496	0.00314876		0.00845455	0.00734711	0.00205785		0.0088595	0.00775207	0.00327273		0.00785124	0.00659504	0.00258678
14.252	0.00909917	0.00640496	0.003		0.00817355	0.00713223	0.00197521		0.00856198	0.00763636	0.00310744		0.00757025	0.00644628	0.0024876
14.283	0.00877686	0.00633884	0.00283471		0.00793388	0.00684298	0.00191736		0.00832231	0.00745455	0.00299174		0.00732231	0.00623967	0.00242149
14.315	0.00861983	0.00627273	0.00273554		0.00784298	0.00657025	0.00189256		0.00821488	0.0072562	0.00294215		0.00719835	0.00604132	0.00241322
14.346	0.00861157	0.00622314	0.0026281		0.00789256	0.00630579	0.0018595		0.00823967	0.00708264	0.0028843		0.00723967	0.0058595	0.00244628
14.378	0.00863636	0.00619835	0.00255372		0.00794215	0.00608264	0.00187603		0.00828926	0.00692562	0.00286777		0.00730579	0.00570248	0.00250413
14.409	0.00865289	0.0062314	0.0024876		0.00798347	0.00593388	0.00191736		0.00829752	0.00681818	0.00286777		0.00738017	0.00557851	0.00257851
14.441	0.00872727	0.00633884	0.00241322		0.00807438	0.00591736	0.002		0.00833058	0.00680992	0.00292562		0.00750413	0.00552893	0.00266942
14.472	0.00885124	0.00647934	0.00238843		0.00819008	0.00599174	0.00210744		0.00838843	0.0068595	0.00299174		0.00766942	0.00556198	0.00279339
14.504	0.00890909	0.00657025	0.00238843		0.00823967	0.00606612	0.00222314		0.00840496	0.0068595	0.00304132		0.00779339	0.00559504	0.00290909
14.535	0.00882645	0.00654545	0.00235537		0.00815702	0.00604132	0.00232231		0.00829752	0.00673554	0.00310744		0.00779339	0.00555372	0.00299174
14.567	0.00867769	0.00644628	0.00240496		0.00798347	0.00593388	0.00243802		0.00810744	0.00657851	0.0032314		0.00771074	0.00549587	0.00309091
14.598	0.00857025	0.00634711	0.00250413		0.00784298	0.00580992	0.00258678		0.00793388	0.00641322	0.00338843		0.0076281	0.00542975	0.00323967
14.63	0.00849587	0.00628926	0.00261157		0.0077438	0.00575207	0.00269421		0.00780165	0.00628926	0.00347934		0.00761157	0.00543802	0.00336364
14.661	0.00842149	0.00626446	0.00267769		0.00765289	0.00572727	0.00276033		0.00771074	0.0062314	0.00350413		0.00763636	0.00552066	0.00345455
14.692	0.00836364	0.00628099	0.00276033		0.00757851	0.00580165	0.00285124		0.00765289	0.00623967	0.00352893		0.00763636	0.00565289	0.00352066
14.724	0.00832231	0.00630579	0.00285124		0.00754545	0.0058595	0.00287603		0.00760331	0.00627273	0.00350413		0.00763636	0.00579339	0.00357025
14.755	0.00824793	0.00632231	0.00295868		0.00746281	0.00592562	0.00289256		0.00749587	0.00632231	0.00347107		0.00758678	0.00594215	0.00361983
14.787	0.00814876	0.00635537	0.00308264		0.00733884	0.00599174	0.00289256		0.00736364	0.00638017	0.00341322		0.00750413	0.00609917	0.00366116
14.818	0.00804959	0.00634711	0.00316529		0.00721488	0.00602479	0.00286777		0.00723967	0.00639669	0.00333884		0.00743802	0.00620661	0.00364463
14.85	0.00804132	0.00628926	0.00324793		0.00719008	0.00601653	0.00283471		0.00717355	0.00638843	0.00328099		0.00741322	0.00624793	0.00363636
14.881	0.00805785	0.00620661	0.00336364		0.00721488	0.00598347	0.00280992		0.00716529	0.00635537	0.00322314		0.00740496	0.00623967	0.00366116
14.913	0.00809917	0.0061157	0.00345455		0.00729752	0.00597521	0.0027686		0.00719835	0.00631405	0.0031405		0.00742975	0.00619835	0.00366942
14.944	0.00818182	0.00606612	0.00355372		0.00744628	0.00604132	0.00270248		0.00728099	0.00633884	0.00304959		0.0075124	0.00620661	0.0036281
14.976	0.00833058	0.00603306	0.00367769		0.00764463	0.00614876	0.00264463		0.00740496	0.00639669	0.00302479		0.00761983	0.00619835	0.00358678
15.007	0.00850413	0.00600826	0.00380165		0.00782645	0.00623967	0.00259504		0.00753719	0.00641322	0.00302479		0.00770248	0.0061157	0.00355372
15.039	0.00857851	0.00595868	0.00390909		0.00790083	0.0062314	0.00252893		0.00757025	0.00635537	0.00300826		0.00771901	0.00598347	0.00350413
15.07	0.00858678	0.00587603	0.00399174		0.00790083	0.00619835	0.00250413		0.00755372	0.00624793	0.00300826		0.00770248	0.00584298	0.00342975
15.101	0.00864463	0.00579339	0.00406612		0.00797521	0.00614876	0.00247107		0.00766116	0.00613223	0.00300826		0.00776033	0.00568595	0.0033719
15.133	0.00876033	0.00563636	0.0041405		0.00809917	0.00603306	0.00245455		0.00784298	0.00595041	0.00302479		0.0078595	0.00547934	0.00331405
15.164	0.00884298	0.00552066	0.00423967		0.00819008	0.00593388	0.00246281		0.00800826	0.00579339	0.00309917		0.00791736	0.00530579	0.00332231
15.196	0.0088843	0.0055124	0.00438017		0.00820661	0.00591736	0.00252066		0.00815702	0.00571901	0.00319008		0.00795868	0.00522314	0.00336364
15.227	0.00906612	0.00561983	0.00457025		0.00830579	0.00601653	0.00261983		0.00839669	0.00580165	0.00329752		0.0081157	0.00527273	0.00343802
15.259	0.00932231	0.00583471	0.00480992		0.00844628	0.00621488	0.0027686		0.00868595	0.006	0.00344628		0.00836364	0.00542149	0.00355372
15.29	0.00953719	0.00607438	0.00504132		0.0085124	0.00642975	0.00295868		0.00891736	0.0062314	0.0036281		0.00857851	0.00560331	0.00371901
15.322	0.00961983	0.00633058	0.00522314		0.00844628	0.00661983	0.00317355		0.00903306	0.00646281	0.00377686		0.00867769	0.00580165	0.0038843
15.353	0.00958678	0.00657851	0.00539669		0.00831405	0.00681818	0.00340496		0.00904959	0.00670248	0.00392562		0.00871901	0.00604959	0.00402479
15.385	0.00970248	0.00680165	0.00559504		0.00832231	0.00707438	0.00361983		0.00919835	0.00697521	0.00409091		0.00889256	0.00633884	0.00418182
15.416	0.00996694	0.00706612	0.00580992		0.00844628	0.00739669	0.00380992		0.00946281	0.00729752	0.00429752		0.00919008	0.00664463	0.0043719
15.448	0.0102397	0.00736364	0.00601653		0.00853719	0.00778512	0.004		0.00966942	0.00769421	0.00449587		0.00946281	0.007	0.0045124
15.479	0.010438	0.0077686	0.00619008		0.00858678	0.00826446	0.00417355		0.00980165	0.00818182	0.00465289		0.00970248	0.00743802	0.00461983
15.51	0.0106777	0.00816529	0.00633058		0.00868595	0.00869421	0.00431405		0.00995041	0.00865289	0.0047438		0.00995868	0.0078595	0.00467769
15.542	0.0109174	0.00850413	0.00638017		0.00881818	0.00903306	0.00439669		0.0100826	0.00905785	0.00477686		0.0102066	0.0082314	0.00463636
15.573	0.0109752	0.0087686	0.00630579		0.00882645	0.0092562	0.0043719		0.0100496	0.00933058	0.0047686		0.0102975	0.0085124	0.00449587
15.605	0.0108264	0.00890083	0.0061405		0.00866942	0.00932231	0.00426446		0.00983471	0.00942975	0.00466116		0.0101653	0.00866942	0.00428099
15.636	0.010595	0.00889256	0.00591736		0.00844628	0.00922314	0.00408264		0.00954545	0.00935537	0.00447107		0.00993388	0.00866116	0.00402479
15.668	0.0104298	0.00877686	0.00572727		0.00829752	0.00904959	0.0038595		0.00933884	0.00920661	0.00428099		0.00978512	0.00857851	0.00380165
15.699	0.0103802	0.00863636	0.00557851		0.00824793	0.0088843	0.00365289		0.0092314	0.00909091	0.00412397		0.00971074	0.00847934	0.00363636
15.731	0.0101653	0.00855372	0.00542149		0.00806612	0.00871074	0.00346281		0.00896694	0.00901653	0.00396694		0.00946281	0.0083719	0.00347934
15.762	0.00972727	0.00844628	0.00523967		0.00773554	0.00850413	0.00330579		0.00853719	0.00892562	0.00375207		0.00901653	0.0082562	0.00329752
15.794	0.00924793	0.00833058	0.00500826		0.00738017	0.0082314	0.00312397		0.00809091	0.0087438	0.00352066		0.0085124	0.00812397	0.0031405
15.825	0.00889256	0.00820661	0.00480992		0.00709091	0.00794215	0.00292562		0.00773554	0.00854545	0.00333884		0.00808264	0.00798347	0.00304959
15.857	0.00859504	0.00813223	0.0046281		0.00681818	0.00776033	0.00276033		0.00743802	0.00841322	0.00319835		0.00772727	0.00789256	0.003
15.888	0.00828926	0.00805785	0.00446281		0.00652893	0.00761983	0.00259504		0.00713223	0.00830579	0.00309917		0.00738843	0.00779339	0.00300826
15.919	0.00804132	0.00794215	0.00434711		0.00628099	0.0074876	0.0024876		0.00690083	0.00818182	0.00299174		0.00712397	0.00766942	0.00305785
15.951	0.00796694	0.00787603	0.00428099		0.00616529	0.00740496	0.00242975		0.00682645	0.00809917	0.00293388		0.00702479	0.00757025	0.00315702
15.982	0.00796694	0.00794215	0.00423967		0.00614876	0.00746281	0.00242975		0.0068595	0.00815702	0.00294215		0.00700826	0.00761157	0.00326446
16.014	0.00790083	0.00809917	0.00417355		0.00608264	0.00757025	0.00246281		0.00681818	0.00826446	0.00296694		0.00690083	0.00771074	0.00333058
16.045	0.00781818	0.00826446	0.00409091		0.00599174	0.00766116	0.00245455		0.00675207	0.00833884	0.00298347		0.0067686	0.00780165	0.0033719
16.077	0.00791736	0.00839669	0.00400826		0.00604132	0.00775207	0.00247934		0.00685124	0.00835537	0.00303306		0.00685124	0.0078843	0.00342149
16.108	0.00824793	0.00853719	0.00395868		0.00624793	0.00783471	0.00247934		0.00712397	0.00835537	0.0031405		0.0071405	0.00795868	0.00352066
16.14	0.00857851	0.00863636	0.00399174		0.0064876	0.00791736	0.0025124		0.00741322	0.00833884	0.00327273		0.00747107	0.00797521	0.00361983
16.171	0.00872727	0.00867769	0.00401653		0.00663636	0.00795868	0.00256198		0.00757025	0.00828099	0.00333884		0.00766942	0.00793388	0.0036281
16.203	0.00880992	0.00870248	0.00401653		0.00680992	0.00795868	0.00260331		0.00768595	0.00822314	0.00335537		0.00780992	0.0078843	0.00357025
16.234	0.00898347	0.00879339	0.00406612		0.00709091	0.00800826	0.00265289		0.00792562	0.00823967	0.00333884		0.00803306	0.00790909	0.00352066
16.266	0.00929752	0.00899174	0.0041405		0.00752066	0.00814876	0.00271074		0.00830579	0.00838017	0.00334711		0.00838017	0.00803306	0.0034876
16.297	0.00966942	0.00920661	0.00419008		0.00801653	0.00834711	0.0027438		0.00876033	0.00860331	0.0033719		0.00878512	0.0082314	0.00347934
16.328	0.0101074	0.00936364	0.00427273		0.00855372	0.00847107	0.00276033		0.0092562	0.00878512	0.0033719		0.0092562	0.0083719	0.0035124
16.36	0.0106777	0.0095124	0.00436364		0.00921488	0.00861157	0.0027686		0.00986777	0.00895868	0.00336364		0.00983471	0.0084876	0.00357851
16.391	0.0111901	0.00967769	0.00442149		0.00983471	0.0087686	0.00280165		0.010438	0.00912397	0.00335537		0.0103719	0.00859504	0.00364463
16.423	0.0115041	0.00980992	0.00445455		0.0103058	0.0088843	0.00279339		0.010843	0.00928926	0.00331405		0.010686	0.00867769	0.00368595
16.454	0.0115702	0.00991736	0.00443802		0.0105868	0.00897521	0.00280992		0.0110496	0.00946281	0.00320661		0.0107603	0.00876033	0.00367769
16.486	0.0115868	0.0100165	0.00433058		0.0107769	0.00904132	0.00281818		0.0111818	0.00966116	0.00306612		0.0107686	0.00885124	0.00366116
16.517	0.0117273	0.0100826	0.00418182		0.0110413	0.00908264	0.00281818		0.0114132	0.00983471	0.00298347		0.010876	0.00891736	0.00371074
16.549	0.011843	0.0100661	0.00407438		0.0111983	0.00907438	0.00278512		0.011595	0.00990909	0.00295041		0.0109339	0.00890083	0.00382645
16.58	0.0118017	0.00996694	0.00394215		0.0111736	0.00901653	0.00278512		0.0115785	0.0098843	0.00295868		0.0108099	0.00880992	0.00395868
16.612	0.0115537	0.00983471	0.00382645		0.0109256	0.00895041	0.00280992		0.0113388	0.00983471	0.00300826		0.0104545	0.00871074	0.00413223
16.643	0.0111322	0.0097686	0.00378512		0.0105207	0.00895041	0.00291736		0.0109008	0.00985124	0.00309917		0.00992562	0.00865289	0.00430579
16.675	0.0106033	0.0097686	0.00378512		0.00997521	0.00909091	0.00306612		0.0103388	0.00995041	0.00324793		0.00928099	0.00869421	0.00444628
16.706	0.00998347	0.00973554	0.00383471		0.00931405	0.00920661	0.00323967		0.00967769	0.0100579	0.00340496		0.00857851	0.0087438	0.00456198
16.737	0.00942149	0.00965289	0.00392562		0.00871074	0.00928099	0.00340496		0.00904959	0.010157	0.00352893		0.00791736	0.00879339	0.00466116
16.769	0.00896694	0.00961157	0.00404959		0.00819835	0.00939669	0.00357851		0.0085124	0.0102562	0.0036281		0.0073719	0.0088595	0.00477686
16.8	0.00867769	0.00963636	0.0042562		0.00783471	0.00957025	0.0037438		0.00809091	0.0103884	0.0037686		0.00698347	0.00895868	0.00492562
16.832	0.00846281	0.00975207	0.00455372		0.00757851	0.0098595	0.00393388		0.0077438	0.0106033	0.00397521		0.00666942	0.00914876	0.00509917
16.863	0.0082314	0.00999174	0.00492562		0.00728099	0.0102645	0.00415702		0.0073719	0.0109339	0.00418182		0.00633058	0.00947934	0.00526446
16.895	0.00802479	0.0103636	0.00530579		0.00702479	0.0107603	0.00442149		0.00703306	0.0113884	0.0043719		0.00604132	0.00994215	0.0053719
16.926	0.00786777	0.0107934	0.00567769		0.00683471	0.011281	0.00465289		0.0067686	0.0118843	0.00455372		0.00583471	0.010438	0.00541322
16.958	0.00771901	0.0111653	0.00597521		0.00668595	0.0117025	0.00480992		0.00653719	0.0122727	0.00466116		0.00571901	0.010843	0.00535537
16.989	0.00761157	0.0113967	0.00615702		0.00658678	0.0119421	0.00483471		0.00638017	0.0124628	0.00466116		0.00567769	0.0110909	0.00518182
17.021	0.0075124	0.0115372	0.00622314		0.00655372	0.012	0.00476033		0.00627273	0.0124876	0.00454545		0.00566942	0.0111983	0.00497521
17.052	0.00735537	0.0116446	0.00620661		0.00649587	0.0119835	0.00463636		0.0061405	0.0124132	0.00440496		0.00563636	0.0112314	0.00475207
17.084	0.00709917	0.0117438	0.00616529		0.00632231	0.0119421	0.00450413		0.00594215	0.012314	0.00424793		0.00554545	0.0112397	0.0045124
17.115	0.00678512	0.0117851	0.00606612		0.00608264	0.011843	0.00436364		0.00568595	0.0121983	0.00410744		0.00540496	0.0112314	0.0042314
17.146	0.00647107	0.011719	0.00586777		0.00580165	0.011686	0.00419008		0.00543802	0.0120083	0.00395041		0.00524793	0.0111488	0.00391736
17.178	0.00615702	0.0115372	0.00560331		0.00547934	0.0113884	0.00396694		0.00518182	0.0116777	0.00371901		0.00506612	0.0109421	0.00355372
17.209	0.00580165	0.0111901	0.0052562		0.00517355	0.0109256	0.00369421		0.0048843	0.0111901	0.00344628		0.00486777	0.0105537	0.00315702
17.241	0.00544628	0.0106612	0.00487603		0.00489256	0.0102893	0.00338017		0.00458678	0.0105207	0.00315702		0.00466942	0.00999174	0.00281818
17.272	0.00517355	0.00999174	0.00447934		0.00468595	0.00952893	0.00304959		0.00435537	0.00973554	0.00283471		0.00452066	0.00932231	0.00252066
17.304	0.00504132	0.00928926	0.00410744		0.00459504	0.00877686	0.0027686		0.0042314	0.00895041	0.00253719		0.00440496	0.0086281	0.00226446
17.335	0.00494215	0.0086281	0.00380992		0.0045124	0.00810744	0.00257025		0.0041157	0.00824793	0.00228926		0.00427273	0.00797521	0.0021157
17.367	0.00485124	0.008	0.00358678		0.00440496	0.00753719	0.00244628		0.00396694	0.00766116	0.00212397		0.00412397	0.00739669	0.00199174
17.398	0.00486777	0.00742975	0.00340496		0.00438017	0.00709917	0.00233884		0.00390083	0.00720661	0.00198347		0.00404132	0.00693388	0.00191736
17.43	0.005	0.00690083	0.00322314		0.00449587	0.00670248	0.0022314		0.00392562	0.00680992	0.0018843		0.00404959	0.00649587	0.00189256
17.461	0.00520661	0.00639669	0.00312397		0.00469421	0.00632231	0.00213223		0.00402479	0.00642975	0.00179339		0.0041157	0.00605785	0.00193388
17.493	0.00533884	0.00596694	0.00312397		0.00486777	0.00596694	0.00205785		0.00409917	0.0061157	0.00171074		0.00414876	0.00566942	0.00200826
17.524	0.00540496	0.0056281	0.00315702		0.00501653	0.00570248	0.00201653		0.00414876	0.00592562	0.00167769		0.00416529	0.00538017	0.00216529
17.555	0.0054876	0.00542975	0.0032314		0.00514876	0.00557025	0.00200826		0.00423967	0.00586777	0.00171074		0.00418182	0.0052314	0.00238843
17.587	0.00557851	0.0053719	0.00329752		0.00523967	0.00558678	0.00209091		0.00432231	0.00599174	0.00183471		0.00419008	0.00522314	0.0026281
17.618	0.00558678	0.00546281	0.00340496		0.00524793	0.00572727	0.0022562		0.00434711	0.00626446	0.00202479		0.00415702	0.00534711	0.00289256
17.65	0.00549587	0.00565289	0.00352066		0.00516529	0.00590909	0.00240496		0.00432231	0.00661157	0.00221488		0.00410744	0.00554545	0.00317355
17.681	0.00542975	0.00587603	0.00358678		0.00510744	0.00605785	0.00252893		0.00433058	0.00695868	0.00242975		0.00410744	0.00579339	0.00342149
17.713	0.00544628	0.00609091	0.00361983		0.00513223	0.00616529	0.0026281		0.00442149	0.00724793	0.0026281		0.00419008	0.00603306	0.00368595
17.744	0.00543802	0.00628099	0.00366116		0.00513223	0.00621488	0.00275207		0.00450413	0.00747107	0.00282645		0.00426446	0.00621488	0.00393388
17.776	0.00534711	0.00646281	0.00371901		0.00502479	0.00630579	0.00291736		0.00452066	0.00767769	0.00303306		0.00426446	0.00641322	0.00414876
17.807	0.00515702	0.00667769	0.00373554		0.00480992	0.00646281	0.00309091		0.00446281	0.00792562	0.0032562		0.00419835	0.00666116	0.00431405
17.839	0.005	0.00686777	0.00367769		0.00461157	0.00661157	0.00326446		0.00438843	0.0081157	0.00346281		0.0041405	0.00689256	0.00442975
17.87	0.00489256	0.00695868	0.00359504		0.00445455	0.00670248	0.00342149		0.00434711	0.00819835	0.0036281		0.00409917	0.00704959	0.00446281
17.902	0.00481818	0.00694215	0.00352893		0.00432231	0.00671074	0.00357025		0.00432231	0.00818182	0.00370248		0.00408264	0.00709917	0.00443802
17.933	0.00475207	0.00685124	0.00347934		0.00426446	0.00666116	0.00360331		0.00433884	0.00804132	0.00363636		0.00409091	0.00704959	0.00432231
17.964	0.00475207	0.00668595	0.00342149		0.00426446	0.00657025	0.00352893		0.00438843	0.00781818	0.0034876		0.00413223	0.00692562	0.00417355
17.996	0.00481818	0.00646281	0.00339669		0.00428926	0.00646281	0.00346281		0.00442975	0.00756198	0.00334711		0.00417355	0.00677686	0.00400826
18.027	0.0048595	0.0062562	0.00340496		0.00428099	0.00642149	0.00340496		0.00443802	0.00733884	0.00319008		0.00416529	0.00661157	0.00383471
18.059	0.00482645	0.00613223	0.00341322		0.00421488	0.00647934	0.00335537		0.00440496	0.00723967	0.00302479		0.00409091	0.00650413	0.00364463
18.09	0.00477686	0.00612397	0.00340496		0.0041405	0.0066281	0.00328926		0.00434711	0.00728926	0.00281818		0.00399174	0.00650413	0.00342975
18.122	0.00477686	0.00619008	0.00340496		0.00410744	0.00677686	0.00317355		0.00431405	0.00739669	0.00257851		0.00392562	0.00653719	0.00322314
18.153	0.00487603	0.00623967	0.00341322		0.00415702	0.0068843	0.00305785		0.00433884	0.00745455	0.00232231		0.00392562	0.00652893	0.00304132
18.185	0.005	0.00629752	0.00342975		0.00423967	0.007	0.00295868		0.00442975	0.00756198	0.00209917		0.00397521	0.00652893	0.00290083
18.216	0.00516529	0.00642149	0.00346281		0.00435537	0.00710744	0.00286777		0.00456198	0.00771074	0.00190083		0.00407438	0.00654545	0.00281818
18.248	0.00538017	0.00657025	0.00347107		0.0045124	0.00722314	0.00278512		0.00475207	0.00786777	0.00176033		0.0042314	0.00658678	0.00275207
18.279	0.00567769	0.00673554	0.00345455		0.00468595	0.00736364	0.0027686		0.005	0.00809091	0.00169421		0.00444628	0.00668595	0.0027438
18.311	0.00600826	0.00695868	0.00342975		0.00489256	0.00755372	0.00281818		0.00529752	0.00839669	0.00166942		0.00468595	0.0068595	0.0027438
18.342	0.00632231	0.0072314	0.0033719		0.0051405	0.00778512	0.00286777		0.00566116	0.0087438	0.00166116		0.00498347	0.00709917	0.00276033
18.373	0.00661983	0.00745455	0.00335537		0.00541322	0.00796694	0.00292562		0.00604132	0.00904959	0.00166116		0.00533884	0.00733884	0.00280165
18.405	0.00693388	0.00754545	0.00339669		0.00571074	0.00802479	0.00301653		0.00643802	0.00919835	0.00168595		0.00573554	0.00745455	0.00285124
18.436	0.00730579	0.00746281	0.00345455		0.00606612	0.00793388	0.00309917		0.00690083	0.00913223	0.00177686		0.00618182	0.00738843	0.00290909
18.468	0.00773554	0.00729752	0.00349587		0.0065124	0.00778512	0.00320661		0.00745455	0.00896694	0.00189256		0.00668595	0.0072562	0.00296694
18.499	0.00821488	0.00717355	0.00352893		0.00701653	0.00765289	0.00332231		0.00805785	0.00884298	0.00200826		0.00720661	0.00714876	0.00300826
18.531	0.00879339	0.00706612	0.00359504		0.00760331	0.00754545	0.00343802		0.00871901	0.00871074	0.00213223		0.00778512	0.00704959	0.00304959
18.562	0.00947934	0.00694215	0.00366942		0.00828099	0.0074876	0.00357025		0.00947934	0.00858678	0.00229752		0.00846281	0.00699174	0.00305785
18.594	0.0102149	0.00684298	0.0037686		0.00901653	0.00745455	0.00367769		0.0102562	0.0084876	0.00247107		0.00914876	0.00695041	0.00307438
18.625	0.0108843	0.00677686	0.00393388		0.00973554	0.00738843	0.00373554		0.0109669	0.00833058	0.00263636		0.0097686	0.0068843	0.00306612
18.657	0.0114463	0.00668595	0.00409091		0.0103719	0.00727273	0.0037686		0.0115702	0.00809091	0.00281818		0.0102975	0.00676033	0.00304959
18.688	0.012	0.00653719	0.00427273		0.0109421	0.00710744	0.00380992		0.0120992	0.00779339	0.00296694		0.0107355	0.00653719	0.00300826
18.72	0.0126446	0.00638017	0.00438017		0.0115702	0.00691736	0.00382645		0.012686	0.00745455	0.0031157		0.0111983	0.00626446	0.00296694
18.751	0.0133884	0.00628099	0.00441322		0.0122727	0.00673554	0.00378512		0.0133471	0.0071405	0.00324793		0.0117107	0.00604132	0.00294215
18.782	0.0141157	0.00626446	0.00442975		0.0129669	0.00659504	0.00376033		0.0139752	0.00690083	0.00332231		0.0122149	0.00592562	0.00291736
18.814	0.0147603	0.0062562	0.00442975		0.013562	0.0064876	0.00371074		0.0145041	0.00671074	0.00339669		0.0126529	0.00583471	0.00290083
18.845	0.0152975	0.00616529	0.00443802		0.0140579	0.00634711	0.00363636		0.0149256	0.0064876	0.0034876		0.0130413	0.00571074	0.00290083
18.877	0.015686	0.00602479	0.00446281		0.014405	0.00614876	0.00352893		0.0151983	0.00624793	0.00355372		0.0133058	0.00557025	0.00289256
18.908	0.0158595	0.00590083	0.0044876		0.0145537	0.00593388	0.00338017		0.0152314	0.00601653	0.00355372		0.0133636	0.00540496	0.0028843
18.94	0.0158099	0.00580992	0.00446281		0.0144959	0.00572727	0.00323967		0.0150661	0.00581818	0.00352066		0.013281	0.0052562	0.00284298
18.971	0.0156033	0.00571074	0.00438017		0.0142893	0.00556198	0.0031405		0.0147769	0.00567769	0.0034876		0.0130992	0.00513223	0.00283471
19.003	0.0154132	0.00564463	0.00432231		0.0140909	0.00545455	0.00304959		0.0145124	0.00560331	0.00343802		0.0129504	0.00506612	0.0028843
19.034	0.0152149	0.00571901	0.00424793		0.0139504	0.00544628	0.00295041		0.0142727	0.00565289	0.00342149		0.0128595	0.0051405	0.00299174
19.066	0.0149339	0.00595041	0.00421488		0.0137521	0.00555372	0.0028843		0.0139421	0.00587603	0.00338843		0.0127025	0.00536364	0.00309917
19.097	0.0145207	0.00628099	0.00422314		0.013438	0.00578512	0.00282645		0.0134711	0.00623967	0.00335537		0.012438	0.00568595	0.00321488
19.129	0.0140496	0.00666116	0.00423967		0.0130661	0.00610744	0.00276033		0.0129421	0.00669421	0.00336364		0.012124	0.00604132	0.00336364
19.16	0.0136033	0.0071157	0.00426446		0.0127355	0.00646281	0.00271901		0.0124215	0.00719008	0.00335537		0.0118264	0.00645455	0.00347107
19.191	0.0131653	0.00771901	0.0042562		0.0124545	0.00689256	0.00267769		0.0119504	0.0077438	0.00332231		0.0115289	0.00696694	0.00355372
19.223	0.012686	0.00845455	0.00419008		0.012157	0.00742149	0.00266116		0.0114628	0.00833058	0.00328926		0.0112066	0.00754545	0.00364463
19.254	0.012157	0.0092314	0.00412397		0.0118347	0.00799174	0.00272727		0.0109669	0.00895041	0.00329752		0.010843	0.00815702	0.0037438
19.286	0.0116777	0.00999174	0.00412397		0.0115702	0.00857851	0.00284298		0.0105372	0.00955372	0.00334711		0.0104711	0.00879339	0.00389256
19.317	0.0113471	0.0107686	0.00416529		0.0114132	0.00918182	0.00297521		0.0102149	0.0101653	0.00339669		0.0101818	0.00944628	0.00401653
19.349	0.0110165	0.0115289	0.00422314		0.0112397	0.00976033	0.00314876		0.00987603	0.0107603	0.00346281		0.00986777	0.0100579	0.00407438
19.38	0.0106281	0.012157	0.00430579		0.0109421	0.0102645	0.00332231		0.00945455	0.0112562	0.00353719		0.00947934	0.0105868	0.00409091
19.412	0.0102066	0.0126116	0.00441322		0.0105702	0.010719	0.0034876		0.00901653	0.0116364	0.0036281		0.00904959	0.0110083	0.00409091
19.443	0.00978512	0.0129256	0.00452893		0.0101653	0.0110579	0.00368595		0.00859504	0.011876	0.00371901		0.00859504	0.0113058	0.00404132
19.475	0.0093719	0.013157	0.00465289		0.00972727	0.0112975	0.00386777		0.00816529	0.0120083	0.00377686		0.00809917	0.0115372	0.00394215
19.506	0.00890909	0.0132893	0.00478512		0.00920661	0.0114711	0.00404132		0.00771074	0.0120579	0.00384298		0.00753719	0.011686	0.0038843
19.538	0.00839669	0.0132645	0.00495041		0.00860331	0.0115537	0.00422314		0.00719835	0.0120413	0.00390083		0.00693388	0.0117025	0.00385124
19.569	0.00795041	0.0130744	0.00515702		0.00804132	0.0115289	0.00439669		0.00675207	0.0119917	0.00395041		0.00638843	0.0116198	0.00380992
19.6	0.00769421	0.0127603	0.00534711		0.00761983	0.0113884	0.00445455		0.00646281	0.0118264	0.00398347		0.00601653	0.0114298	0.00378512
19.632	0.00756198	0.0123636	0.00550413		0.00728099	0.0111653	0.00443802		0.00626446	0.011595	0.00399174		0.0057686	0.0111488	0.00372727
19.663	0.00745455	0.011876	0.00563636		0.00696694	0.0108347	0.00438017		0.00610744	0.0112727	0.00400826		0.00556198	0.0107851	0.00368595
19.695	0.00739669	0.0112975	0.00569421		0.00669421	0.010405	0.0042314		0.006	0.0108678	0.004		0.00541322	0.0103471	0.00365289
19.726	0.00740496	0.0106777	0.00572727		0.00653719	0.00990909	0.00408264		0.00598347	0.0103967	0.00393388		0.00529752	0.00980992	0.00361983
19.758	0.00742975	0.0100579	0.00571074		0.00643802	0.00932231	0.00390083		0.00598347	0.0098595	0.00384298		0.00522314	0.00922314	0.00359504
19.789	0.00746281	0.00942975	0.00566942		0.00635537	0.00871901	0.00369421		0.00597521	0.00929752	0.00376033		0.00519008	0.0086281	0.00360331
19.821	0.0074876	0.00878512	0.00561983		0.00630579	0.00812397	0.0035124		0.00601653	0.0087438	0.00371074		0.00523967	0.00801653	0.00363636
19.852	0.00754545	0.00815702	0.00558678		0.00630579	0.00754545	0.00332231		0.00609917	0.00821488	0.00365289		0.0053719	0.00742975	0.00367769
19.884	0.00769421	0.00758678	0.00554545		0.0063719	0.00702479	0.00313223		0.00623967	0.00770248	0.00360331		0.00557851	0.00690909	0.00370248
19.915	0.00784298	0.00713223	0.00545455		0.00644628	0.00657851	0.00291736		0.0063719	0.00723967	0.00354545		0.00577686	0.00647107	0.00371074
19.947	0.00784298	0.00680165	0.00533884		0.00639669	0.00624793	0.0027686		0.00638017	0.00689256	0.00347107		0.00584298	0.00614876	0.00367769
19.978	0.00769421	0.00653719	0.00518182		0.0062314	0.00599174	0.00265289		0.0062562	0.00661983	0.00336364		0.00579339	0.0058843	0.0036281
20.009	0.00745455	0.00634711	0.00499174		0.006	0.00582645	0.00253719		0.00603306	0.00642149	0.00323967		0.00568595	0.00566942	0.00355372
20.041	0.00717355	0.0062562	0.00482645		0.0057686	0.0057438	0.00246281		0.00577686	0.00626446	0.00312397		0.00553719	0.00553719	0.00347107
20.072	0.0068843	0.00621488	0.00464463		0.00552066	0.00570248	0.00238017		0.00549587	0.00615702	0.00304132		0.00540496	0.00546281	0.0033719
20.104	0.00657851	0.0062314	0.0044876		0.00523967	0.00572727	0.00238017		0.00522314	0.00609917	0.00298347		0.0052562	0.00544628	0.00326446
20.135	0.00628926	0.0063719	0.00434711		0.00502479	0.0058595	0.00245455		0.00501653	0.00618182	0.00292562		0.00514876	0.00553719	0.0031405
20.167	0.00605785	0.00663636	0.00422314		0.00487603	0.00609917	0.00256198		0.00482645	0.00636364	0.00285124		0.00503306	0.00571074	0.00304132
20.198	0.00586777	0.00696694	0.00409091		0.00477686	0.00640496	0.00269421		0.00465289	0.00661983	0.00278512		0.00490909	0.00590083	0.00294215
20.23	0.00567769	0.00728926	0.00395041		0.00467769	0.00666942	0.00281818		0.0044876	0.00689256	0.00273554		0.0047686	0.00606612	0.0028843
20.261	0.00553719	0.00755372	0.00385124		0.0046281	0.00689256	0.003		0.0043719	0.00709917	0.00271074		0.00466116	0.00618182	0.0028595
20.293	0.00552893	0.00778512	0.00383471		0.0047438	0.00709091	0.00320661		0.00438017	0.00728926	0.00270248		0.00466116	0.00627273	0.00286777
20.324	0.00566116	0.00809917	0.00390083		0.00502479	0.00732231	0.00342975		0.00454545	0.00753719	0.00273554		0.00479339	0.00643802	0.00291736
20.356	0.00584298	0.00847934	0.004		0.00534711	0.00760331	0.00366942		0.00480165	0.0078595	0.0027686		0.00495041	0.00669421	0.00300826
20.387	0.00604132	0.00890083	0.00413223		0.00566116	0.00795868	0.00395041		0.00509917	0.00830579	0.00278512		0.00513223	0.00700826	0.0031157
20.418	0.00624793	0.00942149	0.00428099		0.00596694	0.00840496	0.00426446		0.00544628	0.00885124	0.00280165		0.00534711	0.00744628	0.00322314
20.45	0.00655372	0.00998347	0.00441322		0.0063719	0.0088843	0.00449587		0.00586777	0.00946281	0.00280992		0.0056281	0.00792562	0.00335537
20.481	0.00685124	0.0104711	0.00452893		0.00673554	0.00928099	0.00461157		0.00627273	0.00997521	0.00279339		0.0058843	0.00834711	0.00349587
20.513	0.00709917	0.0107851	0.0046281		0.00703306	0.00952066	0.00465289		0.00665289	0.0103223	0.00278512		0.0061157	0.00865289	0.00360331
20.544	0.00735537	0.0109917	0.00471074		0.00731405	0.0096281	0.00467769		0.00704959	0.0105289	0.00279339		0.00636364	0.00890083	0.00366116
20.576	0.00761157	0.0111488	0.00478512		0.00761157	0.00970248	0.00471074		0.0074876	0.0106612	0.00278512		0.00665289	0.00912397	0.00365289
20.607	0.0078595	0.0112562	0.00484298		0.0078843	0.00976033	0.00470248		0.00790909	0.0107851	0.00278512		0.00695868	0.00932231	0.00363636
20.639	0.0081157	0.011281	0.00481818		0.00809091	0.0097686	0.00466116		0.00831405	0.0108264	0.00279339		0.00727273	0.00946281	0.00360331
20.67	0.00836364	0.0111405	0.00472727		0.00821488	0.00969421	0.00461983		0.00869421	0.0107273	0.00280165		0.00756198	0.00947107	0.00355372
20.702	0.00866116	0.0108347	0.0046281		0.00838843	0.00947934	0.00459504		0.00908264	0.0104628	0.00281818		0.00789256	0.00933884	0.00347107
20.733	0.00898347	0.0103884	0.0044876		0.00856198	0.00912397	0.0045124		0.00946281	0.0100248	0.00284298		0.00822314	0.00907438	0.00338843
20.765	0.00933884	0.00979339	0.00429752		0.0087686	0.00866116	0.00438017		0.00980992	0.00945455	0.00287603		0.00853719	0.00866942	0.00331405
20.796	0.00967769	0.00906612	0.00409091		0.00894215	0.00809091	0.00424793		0.0101074	0.00876033	0.00291736		0.00883471	0.00815702	0.00321488
20.827	0.0100826	0.00831405	0.0038843		0.00917355	0.00752066	0.00414876		0.010405	0.00806612	0.00295868		0.00915702	0.00760331	0.00310744
20.859	0.0105041	0.00767769	0.00365289		0.00942149	0.00702479	0.00410744		0.010686	0.00747107	0.00298347		0.00947107	0.00712397	0.00300826
20.89	0.0108182	0.00708264	0.00340496		0.00957025	0.00657851	0.00404132		0.0108512	0.00691736	0.00297521		0.00968595	0.00665289	0.00294215
20.922	0.0110744	0.00650413	0.00315702		0.00966116	0.00616529	0.00397521		0.0109091	0.00638843	0.00298347		0.00981818	0.00618182	0.00290909
20.953	0.0112479	0.006	0.00292562		0.00969421	0.00577686	0.00390909		0.0109008	0.00590909	0.00295041		0.00986777	0.00573554	0.00284298
20.985	0.0112562	0.00561983	0.00275207		0.0096281	0.00547107	0.00383471		0.0107851	0.00557851	0.0028843		0.00979339	0.00538017	0.0027686
21.016	0.0111736	0.00535537	0.00263636		0.0095124	0.0052314	0.00372727		0.0105537	0.0053719	0.00280165		0.00961157	0.00510744	0.00269421
21.048	0.0110661	0.00519835	0.00257851		0.00936364	0.00507438	0.00359504		0.0102727	0.00524793	0.00271901		0.00938843	0.0048843	0.00264463
21.079	0.0109835	0.0051405	0.00256198		0.00928099	0.00499174	0.0035124		0.00998347	0.00521488	0.00265289		0.00918182	0.0047438	0.00260331
21.111	0.0108926	0.0052314	0.00261157		0.00920661	0.005	0.00346281		0.00970248	0.00532231	0.00257851		0.00898347	0.00470248	0.00258678
21.142	0.0107686	0.00552066	0.00269421		0.0091157	0.00519008	0.00346281		0.00942975	0.00561157	0.0024876		0.00876033	0.00480992	0.00258678
21.174	0.0106033	0.00590083	0.00277686		0.00899174	0.00545455	0.00349587		0.00915702	0.00597521	0.00242149		0.0085124	0.005	0.00260331
21.205	0.0104793	0.00624793	0.00289256		0.00887603	0.00571901	0.0034876		0.00893388	0.00635537	0.00234711		0.00829752	0.00518182	0.0026281
21.236	0.0105207	0.00661983	0.00302479		0.00894215	0.00604132	0.00352893		0.0088595	0.00682645	0.00231405		0.00822314	0.00542149	0.00267769
21.268	0.0107107	0.00707438	0.00316529		0.0091405	0.00642975	0.00355372		0.00891736	0.00739669	0.00231405		0.00824793	0.00573554	0.00276033
21.299	0.0110496	0.00752893	0.00328099		0.00947107	0.00681818	0.00357851		0.00907438	0.00797521	0.0023719		0.00836364	0.00605785	0.00290083
21.331	0.0115537	0.00789256	0.00336364		0.00992562	0.00709917	0.00360331		0.00933058	0.00839669	0.00250413		0.00861157	0.00628926	0.00309917
21.362	0.0121157	0.00819008	0.00342149		0.0104545	0.00728099	0.00366116		0.00965289	0.00867769	0.00266942		0.00893388	0.00645455	0.00332231
21.394	0.0126694	0.00849587	0.00344628		0.011	0.00747107	0.00378512		0.00999174	0.00895868	0.00286777		0.00924793	0.00665289	0.00353719
21.425	0.0131653	0.00881818	0.00350413		0.0114711	0.00769421	0.00392562		0.0103306	0.0092562	0.00309917		0.00952066	0.00687603	0.0037686
21.457	0.013562	0.00904959	0.00357851		0.011843	0.0078595	0.00409091		0.010595	0.00945455	0.0033719		0.00970248	0.00704959	0.00400826
21.488	0.013876	0.00912397	0.00366942		0.0121488	0.0078595	0.0042562		0.0107686	0.00949587	0.00369421		0.00982645	0.00710744	0.0042562
21.52	0.014124	0.00909091	0.00380165		0.0124132	0.00777686	0.00439669		0.0108926	0.00947107	0.00403306		0.00990083	0.00709917	0.00452066
21.551	0.0142645	0.00901653	0.00395041		0.0126364	0.00766116	0.00455372		0.0109256	0.00938017	0.00442149		0.00991736	0.00706612	0.00479339
21.583	0.0141818	0.00887603	0.0041405		0.0126446	0.00743802	0.00466116		0.0107851	0.00914876	0.00476033		0.0097686	0.00697521	0.00504132
21.614	0.0138595	0.00861983	0.00438017		0.0124463	0.00709917	0.00480165		0.0104711	0.00877686	0.00501653		0.00947107	0.00679339	0.00524793
21.645	0.0133636	0.00828926	0.00464463		0.0120909	0.00672727	0.00495041		0.0100661	0.00831405	0.00519835		0.00909917	0.00658678	0.00539669
21.677	0.0128017	0.00797521	0.00490083		0.0116942	0.00640496	0.0051157		0.00963636	0.00786777	0.00528926		0.00867769	0.00639669	0.00547107
21.708	0.0122397	0.00770248	0.00510744		0.0112645	0.00615702	0.00527273		0.00922314	0.00750413	0.00533058		0.00827273	0.00623967	0.00549587
21.74	0.0116198	0.00736364	0.00524793		0.0107438	0.0058595	0.00533884		0.00876033	0.00713223	0.00530579		0.00786777	0.00603306	0.00547107
21.771	0.0109091	0.00690909	0.00528926		0.010124	0.00547934	0.00530579		0.00820661	0.00668595	0.00520661		0.00742149	0.00575207	0.00538843
21.803	0.0102479	0.00640496	0.00527273		0.00956198	0.00508264	0.0052314		0.00772727	0.00620661	0.00500826		0.00703306	0.00543802	0.00523967
21.834	0.00968595	0.00591736	0.0052314		0.00909091	0.00473554	0.0051157		0.00735537	0.00575207	0.00473554		0.00670248	0.0051405	0.00504132
21.866	0.00919008	0.00549587	0.00515702		0.00863636	0.00442975	0.00504132		0.007	0.00528926	0.00443802		0.00640496	0.0048595	0.00478512
21.897	0.0087438	0.00518182	0.00504959		0.00819835	0.00420661	0.00500826		0.00669421	0.00490083	0.00409917		0.0061405	0.00463636	0.00447934
21.929	0.0084876	0.00499174	0.00489256		0.00792562	0.0041405	0.00504959		0.00655372	0.00464463	0.00379339		0.00602479	0.00447107	0.00415702
21.96	0.00841322	0.00491736	0.00468595		0.00778512	0.00419835	0.00509091		0.00654545	0.00449587	0.00353719		0.00604132	0.0043719	0.00383471
21.992	0.00842975	0.00492562	0.0044876		0.00771074	0.00431405	0.00516529		0.00657851	0.00443802	0.00334711		0.00608264	0.00430579	0.00355372
22.023	0.00838843	0.00496694	0.00431405		0.00757851	0.00446281	0.0052314		0.00657851	0.00447107	0.00320661		0.00606612	0.00428099	0.00331405
22.054	0.0082562	0.005	0.00422314		0.00739669	0.0046281	0.00526446		0.0065124	0.00452893	0.00309091		0.00598347	0.00428099	0.0031157
22.086	0.00816529	0.00509917	0.00420661		0.00728099	0.00484298	0.00533884		0.0065124	0.00461983	0.00301653		0.00592562	0.00433058	0.00297521
22.117	0.00828099	0.00528099	0.00424793		0.00735537	0.00507438	0.00549587		0.00668595	0.0047686	0.00298347		0.006	0.00441322	0.00286777
22.149	0.0084876	0.00549587	0.00433058		0.00746281	0.00529752	0.00567769		0.00686777	0.00496694	0.00304132		0.00612397	0.00450413	0.00280992
22.18	0.00871901	0.00569421	0.00438843		0.00755372	0.0055124	0.0058843		0.00704132	0.00517355	0.00315702		0.00628099	0.00457851	0.00279339
22.212	0.00898347	0.00584298	0.00441322		0.00771074	0.00570248	0.00603306		0.00729752	0.00538843	0.00328099		0.00650413	0.00464463	0.00282645
22.243	0.00933058	0.00590083	0.00442975		0.00791736	0.00580165	0.00609091		0.00757851	0.00552066	0.00339669		0.00675207	0.00465289	0.00290083
22.275	0.00963636	0.00584298	0.00447107		0.00806612	0.00577686	0.00604959		0.00780165	0.00557851	0.0034876		0.00694215	0.00461983	0.00299174
22.306	0.00990909	0.00569421	0.00452066		0.0082314	0.00568595	0.00595041		0.00798347	0.00560331	0.00355372		0.00707438	0.00456198	0.00308264
22.338	0.0102149	0.00552893	0.00455372		0.00846281	0.00557851	0.0057686		0.00817355	0.00561157	0.00357851		0.0072314	0.00449587	0.00313223
22.369	0.0106612	0.00536364	0.00458678		0.00880165	0.00546281	0.00556198		0.00842975	0.00561157	0.00361157		0.00747107	0.00442975	0.00319835
22.401	0.0112479	0.0052314	0.00455372		0.00922314	0.00535537	0.00538017		0.0087686	0.00564463	0.00366942		0.00776033	0.00438843	0.00324793
22.432	0.0118347	0.00508264	0.00449587		0.00961983	0.00526446	0.00518182		0.00905785	0.00568595	0.00372727		0.008	0.00433058	0.00328926
22.463	0.0122479	0.00493388	0.00442975		0.00987603	0.00522314	0.00495868		0.00919008	0.00571074	0.0037686		0.00810744	0.00426446	0.00333884
22.495	0.0124876	0.00480992	0.00434711		0.0100248	0.00521488	0.00469421		0.00923967	0.00572727	0.00377686		0.0081157	0.00421488	0.00338017
22.526	0.0126281	0.00473554	0.00429752		0.0101405	0.00522314	0.00440496		0.00923967	0.00575207	0.00373554		0.00808264	0.00421488	0.00339669
22.558	0.0127521	0.00471901	0.00431405		0.0102231	0.00526446	0.0041405		0.00920661	0.00582645	0.00366116		0.00802479	0.0042562	0.0033719
22.589	0.0128347	0.00473554	0.00438843		0.0103058	0.00534711	0.00395868		0.00921488	0.00597521	0.00361983		0.00799174	0.00433058	0.00334711
22.621	0.0128512	0.00480992	0.00452066		0.0103719	0.00547934	0.0038843		0.00918182	0.00614876	0.00363636		0.00795041	0.00441322	0.00333058
22.652	0.0128099	0.00494215	0.00473554		0.0103719	0.0056281	0.00392562		0.00913223	0.00633058	0.00371074		0.00790909	0.00452066	0.00336364
22.684	0.0126612	0.00509091	0.00500826		0.0102397	0.00580992	0.00409091		0.00903306	0.00653719	0.00383471		0.00780165	0.00466116	0.00346281
22.715	0.0123636	0.0052314	0.00529752		0.00998347	0.00601653	0.00431405		0.00882645	0.00673554	0.00392562		0.00763636	0.00480992	0.00350413
22.747	0.0119421	0.00533058	0.00559504		0.00964463	0.00620661	0.00452893		0.00854545	0.00686777	0.00397521		0.00745455	0.00492562	0.00352893
22.778	0.0114545	0.00542975	0.0058595		0.00928926	0.00636364	0.00471901		0.00826446	0.00696694	0.00402479		0.00729752	0.00502479	0.00355372
22.81	0.011	0.00552066	0.00612397		0.00896694	0.00650413	0.00490909		0.00803306	0.00706612	0.00409917		0.00719008	0.00513223	0.00357025
22.841	0.0106777	0.00563636	0.00638017		0.00873554	0.00667769	0.00513223		0.00787603	0.00719008	0.00417355		0.0071405	0.00527273	0.00359504
22.872	0.0104215	0.00579339	0.00666116		0.00850413	0.0068843	0.00539669		0.00773554	0.0073719	0.00428099		0.00707438	0.00543802	0.00367769
22.904	0.0101074	0.00594215	0.00692562		0.00821488	0.00707438	0.00566116		0.00754545	0.00752893	0.00442149		0.00695868	0.00558678	0.00382645
22.935	0.0097438	0.00615702	0.0071157		0.00789256	0.00731405	0.0058595		0.0072562	0.00771074	0.00455372		0.00678512	0.00576033	0.00397521
22.967	0.00943802	0.00643802	0.00718182		0.00760331	0.00757851	0.00597521		0.007	0.00796694	0.0046281		0.00661157	0.006	0.00410744
22.998	0.00917355	0.00676033	0.0071157		0.00734711	0.00785124	0.00595868		0.00679339	0.0082562	0.00461157		0.00647107	0.00626446	0.00416529
23.03	0.00900826	0.00709091	0.00695041		0.00720661	0.00808264	0.00580992		0.00667769	0.00852066	0.00452066		0.00642149	0.00652893	0.00416529
23.061	0.00896694	0.00741322	0.00671901		0.00720661	0.00823967	0.00558678		0.00670248	0.00873554	0.00442975		0.00644628	0.0067686	0.00420661
23.093	0.00902479	0.0077438	0.00650413		0.00733058	0.00832231	0.00535537		0.00682645	0.00892562	0.00434711		0.0065124	0.00696694	0.00426446
23.124	0.00919835	0.00804132	0.00632231		0.00752066	0.00836364	0.00516529		0.007	0.00909091	0.0042314		0.00660331	0.00714876	0.00428926
23.156	0.00944628	0.00836364	0.00613223		0.0077686	0.00841322	0.00495041		0.00722314	0.00928926	0.00406612		0.00671901	0.00733884	0.00430579
23.187	0.00964463	0.00870248	0.00594215		0.00798347	0.00847107	0.00470248		0.00742975	0.00953719	0.00389256		0.00686777	0.00756198	0.00431405
23.219	0.00978512	0.00902479	0.00568595		0.00819008	0.00853719	0.00439669		0.00760331	0.00978512	0.00371901		0.00704132	0.00780165	0.0042562
23.25	0.00998347	0.00938017	0.00538017		0.00847107	0.00865289	0.00410744		0.00780165	0.0100661	0.00352893		0.00721488	0.00806612	0.00412397
23.281	0.0102314	0.00965289	0.00509917		0.0087686	0.00870248	0.0038843		0.00806612	0.010281	0.00330579		0.00742149	0.00828099	0.00398347
23.313	0.0105372	0.00979339	0.0048843		0.00909917	0.00866942	0.00369421		0.0083719	0.0103306	0.00309917		0.00766942	0.00840496	0.0038595
23.344	0.0109008	0.00984298	0.00471074		0.00946281	0.00855372	0.00359504		0.00864463	0.0102562	0.00297521		0.0078843	0.00844628	0.00379339
23.376	0.0112231	0.00979339	0.00457851		0.00976033	0.00834711	0.00359504		0.00882645	0.0100909	0.00294215		0.00802479	0.00838017	0.00375207
23.407	0.0114628	0.00973554	0.00450413		0.00994215	0.00814876	0.00368595		0.00890909	0.00992562	0.00295868		0.00807438	0.00828926	0.00371074
23.439	0.0116529	0.00971901	0.00444628		0.0100083	0.00804959	0.00383471		0.00895041	0.00982645	0.00301653		0.00810744	0.00827273	0.00369421
23.47	0.0118678	0.00980992	0.00441322		0.0100826	0.00806612	0.00400826		0.00904132	0.00982645	0.00312397		0.00819008	0.00836364	0.00372727
23.502	0.0121157	0.00994215	0.00439669		0.0101818	0.00810744	0.00421488		0.00918182	0.00985124	0.00328926		0.00833058	0.00850413	0.00377686
23.533	0.0124959	0.0100496	0.0043719		0.0103802	0.0081157	0.00447107		0.00940496	0.00982645	0.00346281		0.0084876	0.00857851	0.00384298
23.565	0.0130165	0.0100909	0.00435537		0.0106694	0.00805785	0.00477686		0.00977686	0.00972727	0.00358678		0.00870248	0.00854545	0.00393388
23.596	0.0135124	0.0100579	0.00434711		0.0109008	0.00793388	0.00503306		0.0101736	0.00957851	0.00370248		0.00898347	0.00847934	0.00404959
23.628	0.0139339	0.0100909	0.00433058		0.0110496	0.00786777	0.00521488		0.0105289	0.0095124	0.00383471		0.0092314	0.0084876	0.00413223
23.659	0.0141736	0.0102727	0.00427273		0.0110496	0.00793388	0.00533884		0.0107686	0.00966942	0.00395041		0.00939669	0.00859504	0.00419008
23.69	0.0142149	0.010595	0.00420661		0.0109174	0.00818182	0.00538017		0.0109174	0.0100579	0.00401653		0.00950413	0.00883471	0.00418182
23.722	0.0141653	0.0111322	0.0041157		0.0107438	0.00864463	0.00533884		0.0110165	0.010686	0.004		0.00957025	0.00926446	0.0041405
23.753	0.0141157	0.0117686	0.00398347		0.0106198	0.00919835	0.00522314		0.0111074	0.011438	0.00393388		0.00966116	0.00979339	0.00409917
23.785	0.0140661	0.0123967	0.00380992		0.0105537	0.00971901	0.00502479		0.0111322	0.0121983	0.00380992		0.00968595	0.0102975	0.00400826
23.816	0.0138678	0.0129256	0.00358678		0.0103967	0.0101405	0.0047686		0.0109917	0.0128595	0.00364463		0.00956198	0.0106942	0.0038595
23.848	0.0135289	0.0133636	0.0033719		0.010157	0.0104959	0.00450413		0.0106942	0.0134298	0.00344628		0.00928926	0.0110165	0.00370248
23.879	0.0130083	0.0137769	0.00322314		0.00981818	0.0108182	0.00419835		0.0102645	0.0139421	0.0032314		0.00891736	0.0113306	0.00350413
23.911	0.0123306	0.0142314	0.00316529		0.00940496	0.0111736	0.0038843		0.00966942	0.0144876	0.00309917		0.00844628	0.0117025	0.00330579
23.942	0.0116198	0.014719	0.00320661		0.00901653	0.0115702	0.00363636		0.00900826	0.0150579	0.00300826		0.00791736	0.0120744	0.00313223
23.974	0.0110083	0.0151074	0.00333058		0.0087438	0.0119174	0.00343802		0.00838843	0.0155289	0.00293388		0.00742975	0.0123471	0.00302479
24.005	0.0105785	0.0153388	0.00354545		0.00863636	0.0121488	0.00331405		0.00791736	0.0158182	0.00290083		0.00702479	0.0125041	0.00295868
24.037	0.0103802	0.0153802	0.00378512		0.00867769	0.0122314	0.00328099		0.0076281	0.0159091	0.0028843		0.0067438	0.0125207	0.00294215
24.068	0.0103306	0.0151736	0.00406612		0.00880165	0.0121653	0.00330579		0.0074876	0.0157851	0.00289256		0.00656198	0.0123636	0.00295041
24.099	0.0102645	0.0148347	0.00442975		0.0088595	0.0120248	0.00338843		0.00736364	0.0155207	0.00290909		0.00638017	0.0120826	0.00292562
24.131	0.0101322	0.014405	0.00490083		0.00884298	0.011876	0.00357025		0.00726446	0.015157	0.00295041		0.00623967	0.0117355	0.00294215
24.162	0.0100826	0.0139421	0.00549587		0.00890909	0.0117355	0.00382645		0.00729752	0.0147603	0.00304132		0.00622314	0.0113719	0.00306612
24.194	0.0101405	0.0134545	0.00612397		0.00901653	0.0115785	0.00413223		0.00740496	0.0143306	0.00318182		0.00630579	0.0109835	0.00323967
24.225	0.0103058	0.0129174	0.00673554		0.00915702	0.0113967	0.00446281		0.00757851	0.0138843	0.00336364		0.00647107	0.0105702	0.00349587
24.257	0.0106198	0.0123388	0.00731405		0.0093719	0.011157	0.00478512		0.00789256	0.0133636	0.00349587		0.0067438	0.0101157	0.00380165
24.288	0.0110496	0.0117025	0.00783471		0.00963636	0.0108347	0.00508264		0.00830579	0.0127521	0.00361157		0.00707438	0.0096281	0.00413223
24.32	0.0114463	0.0110992	0.00832231		0.0098595	0.0104876	0.00540496		0.00868595	0.0121157	0.0037686		0.00736364	0.00916529	0.00446281
24.351	0.0117521	0.0105207	0.0087686		0.01	0.0101322	0.00572727		0.00895041	0.0114711	0.00391736		0.00761157	0.00871901	0.00479339
24.383	0.0119174	0.00997521	0.00920661		0.0100579	0.00972727	0.006		0.00906612	0.0107686	0.00407438		0.0077686	0.00824793	0.00512397
24.414	0.0120165	0.0095124	0.00959504		0.0101074	0.00928099	0.0062314		0.0091157	0.0100661	0.00423967		0.00790909	0.00780165	0.00544628
24.446	0.0122149	0.00905785	0.00994215		0.0102562	0.00882645	0.00642975		0.00920661	0.00938843	0.00442975		0.00809091	0.00740496	0.00582645
24.477	0.0126364	0.00866116	0.0102231		0.0105455	0.00838843	0.00657851		0.00939669	0.00882645	0.00464463		0.00833058	0.00707438	0.00619835
24.508	0.0131405	0.00833884	0.0103884		0.0108182	0.00800826	0.00666116		0.00955372	0.00840496	0.00481818		0.00852893	0.00680165	0.00647934
24.54	0.0136777	0.00808264	0.0105124		0.0111074	0.00772727	0.00667769		0.00975207	0.0081157	0.00493388		0.00873554	0.00658678	0.00669421
24.571	0.0141901	0.00791736	0.0106033		0.0113636	0.00755372	0.00672727		0.00992562	0.00795041	0.00504132		0.00890083	0.00644628	0.00684298
24.603	0.0145372	0.00778512	0.0106529		0.0114545	0.00745455	0.00680992		0.00990909	0.0078843	0.00519835		0.00893388	0.00632231	0.00692562
24.634	0.014719	0.00769421	0.0106694		0.0114298	0.00740496	0.00689256		0.00977686	0.00789256	0.0053719		0.00886777	0.00619835	0.00697521
24.666	0.0149339	0.00757851	0.0106281		0.011438	0.00734711	0.00691736		0.00969421	0.00794215	0.00547107		0.0088595	0.00605785	0.00701653
24.697	0.0152975	0.00750413	0.0105785		0.011562	0.00735537	0.0068843		0.00975207	0.00809091	0.0055124		0.00893388	0.00595868	0.00702479
24.729	0.0158347	0.00749587	0.0105785		0.0118099	0.00750413	0.00685124		0.00996694	0.00844628	0.00553719		0.00912397	0.00598347	0.00703306
24.76	0.0164545	0.00750413	0.010686		0.0120661	0.00776033	0.00687603		0.0102066	0.00891736	0.00557851		0.00931405	0.00605785	0.00705785
24.792	0.0171074	0.00756198	0.0107851		0.0123388	0.00805785	0.00690083		0.0104628	0.00943802	0.00560331		0.00950413	0.0061405	0.00703306
24.823	0.0176446	0.00765289	0.0108678		0.0125455	0.00834711	0.00690083		0.0106529	0.00990909	0.00559504		0.00965289	0.0062314	0.007
24.855	0.0181157	0.0077686	0.0109669		0.0127769	0.00861983	0.00691736		0.0108595	0.010314	0.00557025		0.00981818	0.00634711	0.00694215
24.886	0.0185537	0.00789256	0.0110579		0.0130083	0.00883471	0.00694215		0.0110413	0.0106694	0.00552066		0.00996694	0.00647934	0.00687603
24.917	0.0190165	0.00798347	0.0111322		0.013314	0.00898347	0.0068843		0.0112562	0.0109752	0.00541322		0.0101405	0.00657851	0.00678512
24.949	0.0196364	0.0081157	0.0111901		0.0137851	0.0091405	0.00673554		0.0116446	0.0112893	0.00519008		0.0104215	0.00671901	0.00669421
24.98	0.020405	0.00833884	0.0112479		0.0143719	0.0093719	0.00657851		0.0120992	0.0116942	0.0048843		0.0107686	0.00696694	0.00652893
25.012	0.0210992	0.00871901	0.0112893		0.0148926	0.0097438	0.00647107		0.0124545	0.0122314	0.00458678		0.0110165	0.00733884	0.00628926
25.043	0.0215289	0.00919835	0.0112645		0.0152149	0.010124	0.00639669		0.0125868	0.0127603	0.00433884		0.0110909	0.00775207	0.00603306
25.075	0.0217025	0.00973554	0.0111157		0.0153554	0.0104711	0.00634711		0.0125372	0.0131901	0.00408264		0.0110165	0.00813223	0.00575207
25.106	0.0217603	0.0103223	0.0108595		0.0154711	0.0108182	0.00628926		0.0124545	0.013562	0.00378512		0.0109256	0.00852066	0.00547934
25.138	0.0216942	0.010876	0.010562		0.0155207	0.0111074	0.00621488		0.0123306	0.0138595	0.00347934		0.0108264	0.00889256	0.00521488
25.169	0.0215868	0.0113058	0.0101983		0.015562	0.0112975	0.0061157		0.0122149	0.0140661	0.00314876		0.0107438	0.00918182	0.00493388
25.201	0.0214298	0.0116281	0.00978512		0.0155537	0.0113719	0.00599174		0.0120826	0.0141653	0.00282645		0.0106446	0.0093719	0.00470248
25.232	0.0210992	0.0119174	0.00932231		0.0154298	0.0114132	0.0058595		0.0118595	0.0141736	0.00255372		0.0104628	0.00947934	0.00447107
25.264	0.0206364	0.0122479	0.0088843		0.0151901	0.0114628	0.00581818		0.0115702	0.0141157	0.00233884		0.0102231	0.00956198	0.0042562
25.295	0.0199835	0.0125207	0.00849587		0.0148264	0.0114545	0.00591736		0.0111736	0.0139587	0.0022562		0.0098843	0.00958678	0.00404959
25.326	0.0191653	0.012719	0.00822314		0.0143636	0.0113967	0.00609917		0.0107355	0.0137025	0.00228926		0.00950413	0.00952066	0.00394215
25.358	0.0182397	0.0128347	0.00813223		0.013843	0.011281	0.00633884		0.0103223	0.0133388	0.00236364		0.00916529	0.00936364	0.00390083
25.389	0.0174298	0.0128595	0.00821488		0.013405	0.0111736	0.00666116		0.0100826	0.0129421	0.00247107		0.00895868	0.00915702	0.00394215
25.421	0.0167438	0.0127769	0.00846281		0.0130331	0.0110496	0.00703306		0.00993388	0.0125372	0.00265289		0.00881818	0.00892562	0.00403306
25.452	0.0160744	0.0125455	0.00877686		0.0126281	0.0108264	0.00738017		0.00975207	0.0120909	0.00290909		0.00864463	0.00861157	0.00412397
25.484	0.0154132	0.0123223	0.00910744		0.0122066	0.010595	0.0077686		0.00954545	0.0116529	0.00319008		0.00840496	0.00827273	0.00423967
25.515	0.0146529	0.0122479	0.0095124		0.0117107	0.0104959	0.00823967		0.00923967	0.0113058	0.0035124		0.00804959	0.00802479	0.0043719
25.547	0.0138264	0.0122645	0.00998347		0.011157	0.0105372	0.00876033		0.00885124	0.0110661	0.00385124		0.00764463	0.0078595	0.00447107
25.578	0.0131074	0.012314	0.0105124		0.0106942	0.0106446	0.00932231		0.00854545	0.0109339	0.00418182		0.00731405	0.0077686	0.00460331
25.61	0.012438	0.0123058	0.0109835		0.0102727	0.0107521	0.00980165		0.00826446	0.0108678	0.00450413		0.00702479	0.00771074	0.00476033
25.641	0.0118347	0.0123306	0.0113884		0.0098843	0.0109008	0.0101653		0.008	0.0109008	0.00475207		0.00678512	0.00771074	0.00492562
25.673	0.0113306	0.0123388	0.0116033		0.00950413	0.0110579	0.0103802		0.00776033	0.0109587	0.00492562		0.00657025	0.00773554	0.00503306
25.704	0.0110165	0.0122562	0.011562		0.00923967	0.0111488	0.0104132		0.00759504	0.0110083	0.00508264		0.00638843	0.0077438	0.00510744
25.735	0.0107355	0.0120909	0.011281		0.00902479	0.0111157	0.010314		0.00739669	0.0110496	0.00519835		0.00616529	0.00772727	0.00507438
25.767	0.0104711	0.0118926	0.0108512		0.00883471	0.0109917	0.0100992		0.00720661	0.0110579	0.0052562		0.00594215	0.00768595	0.00503306
25.798	0.0102562	0.0118099	0.0103967		0.00867769	0.0109008	0.0098843		0.00708264	0.0110496	0.00526446		0.0057686	0.00769421	0.005
25.83	0.0100992	0.0117438	0.0100496		0.00855372	0.0108843	0.00965289		0.00699174	0.0110579	0.00528926		0.00568595	0.00775207	0.005
25.861	0.0101322	0.0116033	0.00980165		0.00854545	0.0108099	0.00943802		0.00702479	0.0110248	0.0053719		0.00576033	0.0077438	0.00508264
25.893	0.0103388	0.0113802	0.00965289		0.00863636	0.0106529	0.00926446		0.00718182	0.0109504	0.00553719		0.00593388	0.00767769	0.00530579
25.924	0.0106694	0.0110413	0.00961157		0.0087438	0.010405	0.00912397		0.00738017	0.0107769	0.00577686		0.00614876	0.00753719	0.00561157
25.956	0.0111405	0.0106777	0.00976033		0.00889256	0.010157	0.00907438		0.0076281	0.0105785	0.00604959		0.00639669	0.00738017	0.00596694
25.987	0.0117107	0.0103058	0.0100083		0.00908264	0.00990083	0.00907438		0.00793388	0.0103636	0.00635537		0.00667769	0.00722314	0.00633884
26.019	0.0122893	0.00989256	0.0102975		0.00933884	0.00952893	0.0091157		0.00828099	0.0100826	0.00666116		0.007	0.00704132	0.00675207
26.05	0.0127603	0.00950413	0.0106612		0.0095124	0.0091157	0.00927273		0.00854545	0.00973554	0.00695041		0.00728926	0.00685124	0.00719008
26.082	0.013157	0.00924793	0.011157		0.00960331	0.00883471	0.0095124		0.0087438	0.00940496	0.0072314		0.00755372	0.00671074	0.00767769
26.113	0.0135124	0.00915702	0.0117273		0.00967769	0.00871901	0.00983471		0.00889256	0.00919008	0.00749587		0.00780165	0.00665289	0.00806612
26.144	0.0138347	0.0091157	0.0123058		0.0097438	0.00869421	0.0101653		0.009	0.00915702	0.00773554		0.00801653	0.00666116	0.00839669
26.176	0.0140496	0.00913223	0.0128017		0.0097438	0.00870248	0.0105207		0.00907438	0.0092562	0.00790083		0.00814876	0.00670248	0.00863636
26.207	0.0141074	0.00928099	0.0131901		0.00960331	0.00884298	0.0108347		0.00907438	0.00952066	0.00795868		0.00817355	0.0068595	0.00873554
26.239	0.014	0.00957851	0.0134215		0.00935537	0.00910744	0.0110579		0.00896694	0.00991736	0.00789256		0.00809917	0.0071157	0.00864463
26.27	0.0136694	0.0100413	0.0134545		0.009	0.00947934	0.0111818		0.0087438	0.0104711	0.00771074		0.00790083	0.00747107	0.00838017
26.302	0.0131488	0.0105289	0.0132314		0.00857025	0.00980165	0.0111818		0.00845455	0.0110248	0.00747934		0.00761983	0.00783471	0.00801653
26.333	0.0125289	0.0109669	0.0129587		0.0081157	0.0100992	0.0112066		0.00810744	0.0114711	0.00726446		0.00728099	0.00812397	0.00764463
26.365	0.011876	0.0115455	0.0129174		0.0076281	0.010595	0.011405		0.00768595	0.0120248	0.0071405		0.0068843	0.00847107	0.00730579
26.396	0.0112314	0.0122975	0.0131074		0.00719008	0.011281	0.0117438		0.00728926	0.0127355	0.00706612		0.0064876	0.00891736	0.00698347
26.428	0.0106198	0.0130579	0.0134215		0.0067686	0.0119835	0.0121405		0.00692562	0.0134711	0.00702479		0.0061157	0.00936364	0.00667769
26.459	0.00998347	0.0137438	0.0137934		0.00632231	0.0126198	0.012562		0.00657851	0.0141074	0.00706612		0.00575207	0.00975207	0.00653719
26.491	0.0092562	0.0144132	0.0142231		0.00586777	0.0132397	0.0130826		0.00621488	0.0146033	0.0072314		0.0053719	0.0100826	0.00647934
26.522	0.00852066	0.0151074	0.0147273		0.00547107	0.0138678	0.013686		0.00581818	0.0150331	0.0075124		0.00500826	0.0103967	0.0065124
26.553	0.00779339	0.0157438	0.0152727		0.00516529	0.0144215	0.0143388		0.00541322	0.0153884	0.0078843		0.00466116	0.0106612	0.00664463
26.585	0.00712397	0.0162893	0.0158595		0.00493388	0.0148843	0.0150331		0.00504959	0.0156446	0.00831405		0.00433884	0.0108595	0.00687603
26.616	0.00658678	0.0167851	0.0165289		0.00479339	0.0153058	0.0157851		0.0047686	0.0158182	0.00879339		0.00409917	0.0110165	0.00719835
26.648	0.00612397	0.0173554	0.0173223		0.00468595	0.0158182	0.0166116		0.00453719	0.0160331	0.00926446		0.00393388	0.0111983	0.00755372
26.679	0.00568595	0.0179835	0.0180083		0.00457851	0.0163223	0.0173058		0.00433884	0.0163636	0.00964463		0.00382645	0.0114463	0.00787603
26.711	0.00527273	0.018405	0.0183306		0.00446281	0.0165868	0.0176529		0.00418182	0.0165289	0.0098595		0.00372727	0.011562	0.00808264
26.742	0.00492562	0.0185124	0.0183306		0.00433884	0.016562	0.017686		0.00403306	0.0164463	0.00998347		0.0036281	0.0114959	0.00821488
26.774	0.00459504	0.018405	0.0181157		0.00424793	0.0163306	0.0175124		0.0038843	0.0161901	0.0100496		0.00352893	0.0113058	0.00832231
26.805	0.00432231	0.0182149	0.0177686		0.00420661	0.0160413	0.0172314		0.00375207	0.0159256	0.00997521		0.00342975	0.0110992	0.00827273
26.837	0.00419835	0.0179504	0.0172479		0.00418182	0.0156612	0.0167521		0.00366942	0.0156777	0.00969421		0.00338017	0.0109008	0.00809091
26.868	0.00420661	0.0174959	0.0164793		0.00414876	0.0150992	0.0159917		0.00364463	0.0152893	0.00927273		0.00334711	0.0106198	0.00780992
26.9	0.00433058	0.0168595	0.0155124		0.0041405	0.0143636	0.0149835		0.00366942	0.014719	0.00876033		0.00333058	0.0102149	0.00746281
26.931	0.00453719	0.0161074	0.0144793		0.00418182	0.0135207	0.0138843		0.00373554	0.0140413	0.00823967		0.00336364	0.00975207	0.00709091
26.962	0.00481818	0.0152231	0.0134298		0.00428099	0.0125868	0.012719		0.00379339	0.0132893	0.00771901		0.00341322	0.0092314	0.0067438
26.994	0.00520661	0.0142231	0.0124132		0.00444628	0.0115868	0.0115455		0.00384298	0.0125124	0.00724793		0.00343802	0.00869421	0.00647934
27.025	0.00572727	0.0132231	0.0115537		0.00466116	0.0106116	0.0104545		0.00390083	0.0117686	0.00690083		0.00342975	0.00819008	0.00632231
27.057	0.00628926	0.0123884	0.0109339		0.00490909	0.00978512	0.00961157		0.00395041	0.0112149	0.00671074		0.00342975	0.00782645	0.00631405
27.088	0.00683471	0.0117355	0.0104711		0.00518182	0.00914876	0.00894215		0.00401653	0.0109008	0.00661983		0.00345455	0.00760331	0.00640496
27.12	0.00742975	0.0112479	0.010124		0.0054876	0.00866116	0.00841322		0.0041157	0.0107934	0.00658678		0.00349587	0.0075124	0.00652893
27.151	0.00800826	0.0107521	0.00985124		0.00576033	0.00814876	0.00792562		0.00420661	0.0106694	0.00666942		0.00353719	0.00740496	0.00675207
27.183	0.00852893	0.0101818	0.00963636		0.00603306	0.00758678	0.0075124		0.00430579	0.0105124	0.00691736		0.00356198	0.0072562	0.00709917
27.214	0.00904959	0.00959504	0.00958678		0.00636364	0.00704132	0.00731405		0.00449587	0.010405	0.00727273		0.00365289	0.0071157	0.00750413
27.246	0.00964463	0.00908264	0.00973554		0.0067686	0.00658678	0.00740496		0.0047686	0.0103802	0.00771074		0.00383471	0.00702479	0.00792562
27.277	0.0103636	0.00871074	0.00996694		0.00726446	0.00623967	0.00764463		0.0051157	0.0104463	0.0081405		0.00408264	0.00695868	0.00834711
27.309	0.011157	0.00852066	0.0102066		0.00781818	0.00601653	0.00796694		0.00554545	0.0106033	0.00855372		0.00438017	0.00695041	0.0087438
27.34	0.0119917	0.00844628	0.0103554		0.00844628	0.00586777	0.00828099		0.00604132	0.0107934	0.00890083		0.0047438	0.00693388	0.00904132
27.371	0.0128347	0.00836364	0.0104463		0.00915702	0.0057686	0.00859504		0.00661157	0.0109339	0.0091405		0.00520661	0.0068595	0.00922314
27.403	0.0138512	0.00822314	0.0104793		0.0100165	0.00568595	0.00884298		0.00731405	0.0110083	0.00931405		0.00580165	0.00673554	0.00931405
27.434	0.0150909	0.0081405	0.0104463		0.0110165	0.00559504	0.00908264		0.00809917	0.011	0.00943802		0.00647934	0.00657851	0.00935537
27.466	0.0163967	0.0081157	0.010314		0.0120496	0.00556198	0.00926446		0.00890909	0.011	0.00955372		0.00719835	0.00642975	0.00939669
27.497	0.0177769	0.00828099	0.0100909		0.0131322	0.00571074	0.00942149		0.0097438	0.0112479	0.00965289		0.00794215	0.00644628	0.00943802
27.529	0.0191983	0.00867769	0.00990083		0.0142314	0.00607438	0.00955372		0.0105289	0.0116777	0.00971074		0.00869421	0.00658678	0.00947934
27.56	0.0205455	0.00923967	0.00969421		0.0152314	0.00659504	0.00957851		0.0111736	0.0122314	0.00971901		0.00935537	0.00681818	0.00952893
27.592	0.021686	0.0098843	0.00938017		0.0160579	0.00719835	0.00944628		0.0116694	0.0128678	0.00965289		0.00987603	0.0071405	0.00956198
27.623	0.0224132	0.0105041	0.00897521		0.016562	0.00784298	0.00916529		0.0119752	0.0135785	0.00956198		0.0102066	0.00755372	0.00958678
27.655	0.0227769	0.0110579	0.00854545		0.0167851	0.00847934	0.00883471		0.0120992	0.014314	0.00947107		0.0103884	0.00799174	0.00956198
27.686	0.0228512	0.0116198	0.00815702		0.0167686	0.00912397	0.00852066		0.0120744	0.0150496	0.00940496		0.0104545	0.00847934	0.00952893
27.718	0.0226612	0.0122066	0.00771901		0.0165289	0.0097438	0.00824793		0.0118926	0.0157934	0.00935537		0.0103802	0.00899174	0.0095124
27.749	0.0220826	0.0128017	0.0072314		0.0160165	0.0103554	0.00797521		0.0115289	0.0165207	0.00927273		0.0101157	0.00952066	0.00949587
27.78	0.0210331	0.0132397	0.0067686		0.0151818	0.0109174	0.00765289		0.0109835	0.0172149	0.00916529		0.00967769	0.0100248	0.00946281
27.812	0.0197603	0.0135207	0.0063719		0.0141901	0.0113719	0.0073719		0.0103636	0.0177355	0.009		0.0091405	0.0104215	0.00934711
27.843	0.0184463	0.0136281	0.00609091		0.0131818	0.0116612	0.00712397		0.00977686	0.0179339	0.00875207		0.0086281	0.0106198	0.00910744
27.875	0.0171488	0.013562	0.00584298		0.0121818	0.0118017	0.00694215		0.00926446	0.017876	0.00842975		0.0081405	0.0106777	0.0087438
27.906	0.0159256	0.0134793	0.00563636		0.0112727	0.0118926	0.00681818		0.00882645	0.0177025	0.00807438		0.00771074	0.0106694	0.00830579
27.938	0.0147934	0.0133554	0.00553719		0.010438	0.0119504	0.0067438		0.00845455	0.0174793	0.00773554		0.00735537	0.010595	0.0078843
27.969	0.0139256	0.0132066	0.00559504		0.00979339	0.0119752	0.00677686		0.00817355	0.017157	0.00741322		0.00712397	0.010438	0.00744628
28.001	0.013281	0.0130165	0.0057686		0.00929752	0.0119339	0.00684298		0.008	0.0167107	0.00710744		0.00699174	0.0102066	0.00705785
28.032	0.0127355	0.0126612	0.006		0.0088595	0.0117355	0.00694215		0.00786777	0.0160661	0.00682645		0.00686777	0.00981818	0.00670248
28.064	0.0122645	0.0121736	0.00636364		0.00845455	0.0114215	0.00703306		0.0077438	0.0152562	0.00660331		0.00676033	0.00933058	0.00638017
28.095	0.0118843	0.0116364	0.00684298		0.00809091	0.011	0.00721488		0.00761983	0.0143306	0.00645455		0.00667769	0.0087438	0.00605785
28.127	0.0118182	0.0112397	0.00740496		0.00794215	0.0106446	0.00752066		0.00761983	0.0133719	0.00633884		0.00669421	0.00815702	0.00575207
28.158	0.0119339	0.0109752	0.00802479		0.00794215	0.0103388	0.00785124		0.00766942	0.0125124	0.00629752		0.00679339	0.00764463	0.00553719
28.189	0.0120579	0.0107934	0.0086281		0.00795868	0.0100909	0.00818182		0.00765289	0.0117851	0.00636364		0.00684298	0.00722314	0.0055124
28.221	0.0121736	0.0106694	0.00926446		0.00798347	0.00984298	0.00847107		0.00758678	0.0111653	0.00654545		0.00685124	0.00684298	0.00568595
28.252	0.0122562	0.0105207	0.00990909		0.00799174	0.00954545	0.00876033		0.0074876	0.010562	0.00682645		0.00681818	0.00645455	0.006
28.284	0.0123388	0.0103388	0.0105702		0.008	0.00918182	0.00905785		0.00738017	0.00990909	0.00714876		0.0067686	0.00604959	0.0063719
28.315	0.0124298	0.0101901	0.0111901		0.00804132	0.00877686	0.00934711		0.00727273	0.00926446	0.00752066		0.00668595	0.00566116	0.00680992
28.347	0.0125372	0.0101074	0.0117107		0.0081405	0.00840496	0.00961157		0.00712397	0.00871074	0.00789256		0.00653719	0.00533058	0.00728099
28.378	0.0127851	0.0101405	0.0121488		0.0083719	0.0081405	0.00976033		0.00704132	0.00834711	0.0082314		0.00646281	0.0051405	0.00778512
28.41	0.0131157	0.010281	0.0124545		0.00867769	0.00796694	0.00983471		0.00701653	0.00815702	0.00850413		0.00642149	0.00504959	0.00823967
28.441	0.013562	0.0104876	0.0126777		0.00904959	0.00790909	0.00980992		0.00706612	0.00812397	0.00867769		0.00644628	0.00506612	0.00865289
28.473	0.0139504	0.0106116	0.0128264		0.00936364	0.00780992	0.00965289		0.00708264	0.00820661	0.00881818		0.00646281	0.00512397	0.00904132
28.504	0.0142975	0.0106364	0.0129256		0.00963636	0.00767769	0.00942975		0.00710744	0.00828926	0.0088843		0.00644628	0.00516529	0.00936364
28.536	0.0145702	0.0105455	0.0129917		0.00983471	0.0074876	0.00918182		0.0071405	0.00831405	0.00881818		0.00642149	0.00515702	0.00950413
28.567	0.0146942	0.0103636	0.0129091		0.00991736	0.00727273	0.00894215		0.0071157	0.00826446	0.00861983		0.00636364	0.0051157	0.00940496
28.598	0.0147107	0.0101653	0.0127107		0.00991736	0.00709091	0.00868595		0.00706612	0.00818182	0.00831405		0.00630579	0.00509917	0.00916529
28.63	0.0146612	0.0100579	0.0123719		0.00990909	0.00700826	0.00838017		0.00701653	0.00817355	0.00796694		0.0062314	0.0051405	0.0088595
28.661	0.0145041	0.00990083	0.0119339		0.00983471	0.00694215	0.00801653		0.00696694	0.00815702	0.00754545		0.00614876	0.00518182	0.0084876
28.693	0.0142562	0.00965289	0.0115124		0.00965289	0.00686777	0.00768595		0.00694215	0.00813223	0.00709917		0.00609917	0.00519835	0.00801653
28.724	0.013876	0.00932231	0.0111405		0.00933884	0.00676033	0.00747934		0.00687603	0.0081157	0.00668595		0.006	0.00518182	0.00747107
28.756	0.0134959	0.00898347	0.0108182		0.00900826	0.00665289	0.00732231		0.00684298	0.00810744	0.00632231		0.00590909	0.00519008	0.00697521
28.787	0.013124	0.00860331	0.0105207		0.00871074	0.0064876	0.00716529		0.00681818	0.00808264	0.00604132		0.00580992	0.00521488	0.00658678
28.819	0.0126612	0.00824793	0.0102066		0.0083719	0.00628926	0.00705785		0.0067686	0.00805785	0.00580992		0.00568595	0.0052562	0.00626446
28.85	0.0121074	0.00792562	0.00982645		0.00798347	0.00607438	0.00701653		0.00669421	0.00808264	0.00566116		0.00556198	0.00535537	0.00598347
28.882	0.0115702	0.00771074	0.00943802		0.0076281	0.00590909	0.00704959		0.00665289	0.0082562	0.00567769		0.00547107	0.00555372	0.00584298
28.913	0.0111322	0.00757025	0.00919008		0.00735537	0.00578512	0.0071405		0.00669421	0.00858678	0.00584298		0.00545455	0.00585124	0.00591736
28.945	0.0107686	0.00740496	0.00908264		0.0071157	0.00564463	0.00730579		0.00677686	0.00904132	0.00612397		0.00545455	0.00619008	0.00610744
28.976	0.0104628	0.00714876	0.00909917		0.0068595	0.00544628	0.00758678		0.00686777	0.00952893	0.0064876		0.00547107	0.00653719	0.00633058
29.007	0.0102727	0.00693388	0.0091405		0.00663636	0.00528926	0.00794215		0.00698347	0.0100992	0.00693388		0.00552066	0.00690083	0.00657851
29.039	0.0101488	0.00679339	0.00909917		0.00647107	0.00514876	0.00824793		0.00709917	0.0106612	0.00741322		0.00558678	0.00727273	0.00690083
29.07	0.0100413	0.00677686	0.00899174		0.00633058	0.00504959	0.00847934		0.00720661	0.011157	0.00787603		0.00565289	0.00764463	0.00728099
29.102	0.00989256	0.00678512	0.00884298		0.00620661	0.00498347	0.00871074		0.00726446	0.011595	0.00833058		0.00571074	0.00795868	0.00763636
29.133	0.00970248	0.00684298	0.00861983		0.00605785	0.00498347	0.00897521		0.00730579	0.0120165	0.00875207		0.0057438	0.00820661	0.00790083
29.165	0.00967769	0.00695041	0.00835537		0.00602479	0.00507438	0.00923967		0.00743802	0.0123554	0.00912397		0.00583471	0.00840496	0.00809091
29.196	0.00979339	0.00713223	0.0081157		0.00605785	0.00527273	0.00943802		0.00759504	0.0126033	0.00942149		0.00594215	0.00852066	0.00827273
29.228	0.00993388	0.00728926	0.00784298		0.00608264	0.00547934	0.00952893		0.00768595	0.0126694	0.00957851		0.006	0.00850413	0.00835537
29.259	0.0101322	0.00743802	0.00745455		0.00613223	0.00570248	0.00952893		0.00776033	0.0125537	0.00960331		0.00601653	0.00834711	0.0082562
29.291	0.010438	0.00761157	0.00699174		0.00626446	0.00594215	0.00942975		0.00786777	0.0122562	0.00949587		0.00605785	0.00806612	0.00804132
29.322	0.0108512	0.00779339	0.00647934		0.0064876	0.00617355	0.00919008		0.00799174	0.0118678	0.0092562		0.00613223	0.00770248	0.00779339
29.354	0.0112231	0.00790909	0.00602479		0.00670248	0.00633058	0.0088843		0.00806612	0.0114132	0.00894215		0.00616529	0.00732231	0.00755372
29.385	0.0115124	0.00800826	0.00571074		0.00690083	0.00647107	0.0086281		0.0081157	0.0109339	0.00863636		0.00618182	0.00691736	0.00733884
29.416	0.0118678	0.00807438	0.00550413		0.00719008	0.00661983	0.00841322		0.00819008	0.0105289	0.0083719		0.0062314	0.00652066	0.00717355
29.448	0.0123058	0.0081405	0.00543802		0.0075124	0.00673554	0.00821488		0.00831405	0.0101901	0.00814876		0.00630579	0.00614876	0.00709091
29.479	0.0127851	0.00821488	0.00552893		0.00785124	0.00680992	0.00799174		0.00844628	0.0098843	0.00798347		0.00640496	0.00582645	0.00713223
29.511	0.013157	0.00823967	0.00580165		0.0081157	0.00682645	0.0077686		0.00847107	0.00966116	0.00790083		0.00645455	0.00553719	0.00728099
29.542	0.013438	0.00816529	0.00622314		0.00833884	0.00673554	0.00759504		0.00843802	0.00945455	0.00789256		0.00646281	0.00526446	0.0074876
29.574	0.0137438	0.00810744	0.00679339		0.00859504	0.00663636	0.00750413		0.00842975	0.00933058	0.00798347		0.0064876	0.00504959	0.00780165
29.605	0.0139752	0.00810744	0.00749587		0.00880992	0.00653719	0.00746281		0.00836364	0.00933058	0.00818182		0.0064876	0.00494215	0.00828926
29.637	0.0140909	0.00818182	0.00822314		0.00895868	0.00647934	0.00745455		0.00821488	0.00952066	0.00849587		0.00643802	0.00496694	0.00890083
29.668	0.0140331	0.00838843	0.00895868		0.00900826	0.00650413	0.00749587		0.00799174	0.00980165	0.00890083		0.00632231	0.00506612	0.00956198
29.7	0.0139256	0.00869421	0.00967769		0.00904132	0.00658678	0.00752066		0.00778512	0.0100744	0.00931405		0.00624793	0.00516529	0.0102066
29.731	0.0139752	0.00894215	0.0103471		0.00910744	0.0066281	0.00747107		0.00763636	0.0103306	0.00965289		0.00619835	0.00528926	0.0107769
29.763	0.0140165	0.00908264	0.0109421		0.0091157	0.00658678	0.00735537		0.0074876	0.0104215	0.0098595		0.00612397	0.00536364	0.0112066
29.794	0.0139587	0.00915702	0.0113884		0.00904959	0.00650413	0.00719008		0.00727273	0.0103554	0.00992562		0.00599174	0.00538843	0.0114711
29.825	0.0137438	0.00912397	0.0116777		0.0088843	0.00635537	0.00703306		0.00697521	0.0101322	0.00987603		0.00580165	0.00533884	0.0115372
29.857	0.0135041	0.00904132	0.0117521		0.00869421	0.00617355	0.00680992		0.00670248	0.00977686	0.00969421		0.00558678	0.00523967	0.011438
29.888	0.0132397	0.00899174	0.0116281		0.0084876	0.00603306	0.00649587		0.00644628	0.00947934	0.00940496		0.00538017	0.00518182	0.0111983
29.92	0.0129174	0.0088595	0.0113388		0.00826446	0.00584298	0.00612397		0.00621488	0.0091405	0.00900826		0.00520661	0.00512397	0.0108099
29.951	0.0126446	0.00859504	0.0109587		0.00809091	0.00561157	0.00572727		0.00608264	0.00873554	0.00849587		0.00509917	0.00500826	0.010281
29.983	0.0124215	0.00816529	0.0105372		0.00792562	0.00528099	0.00533058		0.00601653	0.00819835	0.00789256		0.00503306	0.00480165	0.00958678
30.014	0.012281	0.00754545	0.0100496		0.00778512	0.00483471	0.00497521		0.00601653	0.00754545	0.0072314		0.005	0.00453719	0.00878512
30.046	0.0122727	0.00690083	0.0094876		0.00771901	0.00441322	0.00469421		0.00607438	0.00693388	0.00659504		0.00497521	0.00426446	0.00796694
30.077	0.0122975	0.00640496	0.00884298		0.00771901	0.00409091	0.00452066		0.00614876	0.00640496	0.00604132		0.00495868	0.00398347	0.0071405
30.109	0.0123471	0.00604959	0.00815702		0.00773554	0.00385124	0.00446281		0.00622314	0.00604132	0.00563636		0.00495868	0.00375207	0.00636364
30.14	0.0125041	0.00571074	0.00747934		0.00781818	0.00365289	0.0044876		0.00636364	0.00580165	0.00535537		0.00501653	0.00357851	0.00566942
30.172	0.0129174	0.00547107	0.00684298		0.00804132	0.00356198	0.00457025		0.0066281	0.00567769	0.00515702		0.0051405	0.00346281	0.00507438
30.203	0.0134215	0.00532231	0.00629752		0.00831405	0.00352893	0.0047686		0.00690909	0.00563636	0.00504959		0.00528926	0.0033719	0.00457025
30.234	0.014	0.00518182	0.00580165		0.00861157	0.00349587	0.00509091		0.00721488	0.00552066	0.00503306		0.00547934	0.0032314	0.00415702
30.266	0.0146364	0.00512397	0.00533058		0.00890909	0.00354545	0.00546281		0.00752893	0.00543802	0.00509917		0.00566116	0.00309091	0.00380165
30.297	0.0152479	0.00517355	0.00484298		0.00914876	0.00364463	0.00585124		0.00777686	0.00543802	0.00524793		0.00579339	0.00300826	0.00349587
30.329	0.0158264	0.00535537	0.00435537		0.00938017	0.00381818	0.00626446		0.00797521	0.0055124	0.00544628		0.00589256	0.00298347	0.00332231
30.36	0.0163884	0.00569421	0.00392562		0.00961983	0.00407438	0.00664463		0.0081405	0.00569421	0.00569421		0.00598347	0.00301653	0.00323967
30.392	0.0167769	0.00601653	0.00357025		0.00973554	0.00428099	0.00695868		0.00819008	0.00589256	0.00591736		0.00600826	0.0031157	0.00319008
30.423	0.0169008	0.00617355	0.00332231		0.00966942	0.00439669	0.00715702		0.0081157	0.00605785	0.00609091		0.00595041	0.0032562	0.0032314
30.455	0.0169091	0.00623967	0.00316529		0.00954545	0.00446281	0.00724793		0.008	0.00617355	0.00619835		0.00586777	0.00340496	0.00333884
30.486	0.0168017	0.0063719	0.00306612		0.00934711	0.00455372	0.00726446		0.00780992	0.00632231	0.00626446		0.00572727	0.00355372	0.00347107
30.518	0.0165207	0.00649587	0.00304132		0.00906612	0.00461983	0.00720661		0.00754545	0.00652893	0.00629752		0.00556198	0.00371074	0.00363636
30.549	0.0162231	0.00657025	0.00307438		0.00879339	0.00468595	0.00708264		0.00729752	0.00672727	0.00629752		0.00542149	0.00387603	0.00382645
30.581	0.0159091	0.00663636	0.00316529		0.00853719	0.00475207	0.0068843		0.00701653	0.00696694	0.00624793		0.00522314	0.00406612	0.00400826
30.612	0.0154959	0.00666942	0.00331405		0.0082314	0.00476033	0.00665289		0.00666116	0.00722314	0.00618182		0.00497521	0.0042562	0.0042314
30.643	0.0150083	0.00668595	0.00350413		0.00792562	0.0047438	0.00640496		0.00632231	0.00741322	0.00608264		0.0047438	0.00440496	0.00447107
30.675	0.0144793	0.00667769	0.0037686		0.00761157	0.00469421	0.00609917		0.00600826	0.00752893	0.00594215		0.00452893	0.00452066	0.00468595
30.706	0.0139008	0.00652066	0.00409091		0.00727273	0.00457851	0.00577686		0.00571074	0.00754545	0.00575207		0.00432231	0.00457851	0.00487603
30.738	0.0133884	0.00633058	0.00443802		0.00701653	0.00446281	0.00547934		0.00549587	0.00747107	0.00556198		0.00417355	0.00453719	0.00507438
30.769	0.0130661	0.00622314	0.00476033		0.00689256	0.00441322	0.00520661		0.00538017	0.00738017	0.00535537		0.00410744	0.00442975	0.00521488
30.801	0.0128512	0.0061157	0.00509917		0.00684298	0.00438017	0.00497521		0.00533884	0.0072562	0.00513223		0.00408264	0.00426446	0.00532231
30.832	0.0127603	0.00593388	0.00547934		0.00690083	0.00428926	0.0047438		0.00539669	0.00700826	0.00490909		0.00413223	0.00402479	0.00544628
30.864	0.0127934	0.00571074	0.0058595		0.00704132	0.00414876	0.00449587		0.00552066	0.00666116	0.00470248		0.00421488	0.00373554	0.00558678
30.895	0.0128843	0.00555372	0.00622314		0.00720661	0.00397521	0.0042314		0.00566116	0.00634711	0.00452066		0.00430579	0.00346281	0.00572727
30.927	0.0130579	0.00543802	0.00661157		0.00740496	0.00378512	0.00395868		0.00586777	0.00607438	0.0043719		0.00447107	0.00321488	0.00590083
30.958	0.013438	0.00536364	0.00703306		0.00771901	0.00361983	0.00368595		0.00618182	0.00583471	0.00420661		0.00470248	0.00302479	0.00608264
30.989	0.0139669	0.00528099	0.00747934		0.00807438	0.00347107	0.00342975		0.00647934	0.00566942	0.00408264		0.00491736	0.00289256	0.00627273
31.021	0.0146198	0.00520661	0.0078843		0.00847107	0.00335537	0.00323967		0.00679339	0.00566942	0.00404132		0.00513223	0.00284298	0.0064876
31.052	0.015405	0.00527273	0.0082314		0.00892562	0.00331405	0.00312397		0.00710744	0.00583471	0.00408264		0.00533884	0.00290083	0.00676033
31.084	0.0162562	0.00540496	0.00854545		0.00936364	0.00328099	0.00304132		0.00738017	0.00613223	0.00419008		0.00549587	0.00308264	0.00704132
31.115	0.0170992	0.00557851	0.0088595		0.00978512	0.00322314	0.00301653		0.00761157	0.00647107	0.00438017		0.00561983	0.00335537	0.00734711
31.147	0.0179504	0.00582645	0.00913223		0.0101901	0.00320661	0.00301653		0.00779339	0.00687603	0.00460331		0.00571074	0.00371074	0.00766116
31.178	0.0187273	0.00609917	0.00934711		0.0104959	0.00324793	0.00308264		0.00789256	0.00738017	0.00485124		0.0057438	0.00415702	0.00795868
31.21	0.0193636	0.00638017	0.00947934		0.010686	0.00332231	0.00319835		0.00790909	0.00791736	0.00509917		0.00571901	0.00464463	0.00820661
31.241	0.0198347	0.00655372	0.00956198		0.0107851	0.00341322	0.00334711		0.00789256	0.00838843	0.00530579		0.00566942	0.00508264	0.00839669
31.273	0.020124	0.00664463	0.00956198		0.0107851	0.0035124	0.00354545		0.00782645	0.00877686	0.00547934		0.00557025	0.00547107	0.0085124
31.304	0.0202479	0.00668595	0.0094876		0.0107107	0.00363636	0.0037686		0.00772727	0.00906612	0.00566116		0.00546281	0.0057686	0.00858678
31.336	0.0203223	0.00672727	0.00938843		0.0106281	0.0037686	0.00399174		0.00766116	0.0092562	0.00578512		0.00539669	0.00598347	0.00863636
31.367	0.0203306	0.00670248	0.00931405		0.0105041	0.00386777	0.00417355		0.00757025	0.00920661	0.00580165		0.00533884	0.00605785	0.00861983
31.398	0.0202314	0.00661157	0.00929752		0.0103306	0.00391736	0.00428099		0.00746281	0.00894215	0.00571074		0.00529752	0.006	0.00852066
31.43	0.0200579	0.00647107	0.00928099		0.0101322	0.00398347	0.00436364		0.00741322	0.0085124	0.00552893		0.00531405	0.00580165	0.00834711
31.461	0.0198017	0.0062314	0.00922314		0.00987603	0.00404132	0.00443802		0.00741322	0.00796694	0.00526446		0.00535537	0.00547934	0.00809917
31.493	0.0194215	0.00594215	0.00909091		0.00957025	0.00404959	0.00444628		0.00742975	0.00735537	0.00498347		0.00541322	0.00507438	0.0077686
31.524	0.0190331	0.00569421	0.00894215		0.00930579	0.00400826	0.0043719		0.0075124	0.00669421	0.00466116		0.00550413	0.00461983	0.00735537
31.556	0.018719	0.00549587	0.00883471		0.00909917	0.00396694	0.00429752		0.00764463	0.00604132	0.00435537		0.0056281	0.00415702	0.00690909
31.587	0.0185041	0.00542975	0.00871901		0.00893388	0.00395041	0.00424793		0.00776033	0.00546281	0.00412397		0.00576033	0.00373554	0.0064876
31.619	0.0183719	0.00547934	0.0086281		0.00880992	0.00399174	0.00419835		0.0078843	0.00495868	0.00395041		0.00590909	0.00334711	0.00612397
31.65	0.0182727	0.00556198	0.00857025		0.00867769	0.00399174	0.00414876		0.008	0.00455372	0.00380165		0.00606612	0.00300826	0.0057686
31.682	0.0181818	0.00564463	0.00855372		0.00856198	0.00393388	0.00409091		0.00813223	0.00422314	0.00368595		0.00622314	0.00272727	0.00542149
31.713	0.0180579	0.00579339	0.0085124		0.00847107	0.0038843	0.00404132		0.00828926	0.00405785	0.00361983		0.0063719	0.00254545	0.00509091
31.745	0.0179174	0.00591736	0.00838017		0.00838017	0.00383471	0.00397521		0.00849587	0.00400826	0.00360331		0.00652066	0.00240496	0.0047686
31.776	0.0177851	0.00602479	0.00822314		0.00830579	0.00377686	0.0038595		0.00864463	0.00404959	0.00359504		0.00663636	0.00232231	0.0044876
31.807	0.0176777	0.00614876	0.00809091		0.0082562	0.00370248	0.00369421		0.00869421	0.00415702	0.00358678		0.00670248	0.00231405	0.00426446
31.839	0.0175785	0.0062562	0.00800826		0.00819835	0.00363636	0.00357851		0.00866942	0.00427273	0.00357025		0.00671901	0.00234711	0.00410744
31.87	0.0173306	0.00633058	0.00787603		0.00804959	0.00359504	0.0035124		0.00850413	0.00443802	0.00359504		0.00666942	0.00240496	0.00401653
31.902	0.016876	0.00639669	0.00766116		0.00781818	0.00355372	0.00342975		0.00823967	0.00465289	0.00359504		0.00655372	0.0024876	0.00395868
31.933	0.0162397	0.00638017	0.00743802		0.00752066	0.00346281	0.00332231		0.00793388	0.00487603	0.00354545		0.00636364	0.00259504	0.00390909
31.965	0.0154545	0.00628926	0.00718182		0.00716529	0.00328926	0.00321488		0.00756198	0.00508264	0.00345455		0.00610744	0.00270248	0.00383471
31.996	0.0145537	0.0062314	0.0068595		0.00678512	0.0031405	0.0031157		0.0071405	0.00526446	0.00336364		0.0057686	0.00280992	0.00379339
32.028	0.0134628	0.00623967	0.00642975		0.00631405	0.00309091	0.00303306		0.00663636	0.00547934	0.00331405		0.00535537	0.00292562	0.00376033
32.059	0.0123471	0.00627273	0.00600826		0.00580992	0.00309091	0.00297521		0.00605785	0.00568595	0.00333884		0.00491736	0.00302479	0.00379339
32.091	0.0112562	0.00638017	0.00568595		0.00532231	0.0031157	0.00301653		0.00539669	0.00590909	0.00345455		0.00443802	0.00314876	0.00391736
32.122	0.0101983	0.00656198	0.00546281		0.00487603	0.0031405	0.00315702		0.0047686	0.00615702	0.00366942		0.00397521	0.00328926	0.00410744
32.154	0.00918182	0.00684298	0.00530579		0.00447107	0.00321488	0.0033719		0.00422314	0.0064876	0.00398347		0.00354545	0.00342975	0.00436364
32.185	0.00827273	0.00724793	0.00517355		0.00413223	0.00332231	0.00357851		0.00376033	0.00694215	0.00435537		0.00315702	0.00361157	0.00466116
32.216	0.00764463	0.00766116	0.00512397		0.00394215	0.00341322	0.00380992		0.00344628	0.00742149	0.00472727		0.00283471	0.00380992	0.00497521
32.248	0.00728099	0.00800826	0.0051405		0.0038595	0.00350413	0.00407438		0.0032562	0.00784298	0.0051157		0.00259504	0.00396694	0.00528099
32.279	0.00707438	0.00831405	0.00520661		0.00383471	0.00361157	0.00433884		0.00314876	0.00821488	0.0055124		0.00242975	0.00407438	0.00557025
32.311	0.00708264	0.00858678	0.00536364		0.00390909	0.00376033	0.00457851		0.00315702	0.00856198	0.00593388		0.00234711	0.00416529	0.00587603
32.342	0.00726446	0.00878512	0.00566942		0.00404132	0.00391736	0.00480165		0.00319835	0.00890083	0.00634711		0.00233884	0.0042562	0.00617355
32.374	0.00764463	0.00880992	0.00609917		0.0042314	0.00395868	0.00504132		0.00329752	0.0091157	0.00670248		0.00238843	0.00429752	0.00644628
32.405	0.00810744	0.00872727	0.00652066		0.00447107	0.00392562	0.00527273		0.0035124	0.00924793	0.00694215		0.0024876	0.00432231	0.0066281
32.437	0.00863636	0.00858678	0.00681818		0.00472727	0.00390909	0.00539669		0.00380992	0.00936364	0.00702479		0.00263636	0.00436364	0.00669421
32.468	0.00913223	0.00838017	0.00697521		0.00491736	0.00389256	0.00546281		0.00408264	0.0094876	0.00702479		0.00276033	0.00442149	0.00666942
32.5	0.00954545	0.00808264	0.00704959		0.00504132	0.00384298	0.0054876		0.00433884	0.00954545	0.00695041		0.00289256	0.00447107	0.00656198
32.531	0.00986777	0.00761157	0.00716529		0.00510744	0.0037438	0.00553719		0.00457851	0.00945455	0.00683471		0.00304132	0.00445455	0.00642975
32.563	0.00993388	0.0071157	0.00728926		0.00504959	0.00367769	0.00554545		0.00471074	0.0092562	0.00671074		0.00314876	0.00435537	0.00630579
32.594	0.0098843	0.00670248	0.00747107		0.00495041	0.00361983	0.00552066		0.00478512	0.00905785	0.00660331		0.0032314	0.0042562	0.0062562
32.625	0.00987603	0.00636364	0.00766116		0.0048843	0.00357025	0.00552066		0.00483471	0.00883471	0.00652893		0.00331405	0.00415702	0.00627273
32.657	0.00983471	0.0061405	0.00779339		0.00480992	0.00352066	0.00552066		0.00483471	0.00861983	0.00644628		0.0033719	0.00407438	0.00632231
32.688	0.0097686	0.006	0.00782645		0.00475207	0.00345455	0.0055124		0.00485124	0.00839669	0.0063719		0.00341322	0.00398347	0.00638843
32.72	0.00968595	0.00603306	0.00781818		0.0047438	0.00346281	0.00547934		0.0048595	0.00824793	0.00634711		0.00345455	0.00391736	0.00653719
32.751	0.00955372	0.00616529	0.00783471		0.00471074	0.0035124	0.00546281		0.00481818	0.00817355	0.00642975		0.00349587	0.00385124	0.00678512
32.783	0.00933058	0.00630579	0.00799174		0.00466116	0.00352066	0.00555372		0.0047686	0.00809917	0.00663636		0.00355372	0.00375207	0.00712397
32.814	0.0091405	0.00646281	0.00827273		0.00466942	0.0035124	0.00568595		0.00479339	0.00794215	0.00685124		0.00366116	0.00360331	0.00750413
32.846	0.00909917	0.00664463	0.00857025		0.00475207	0.00352066	0.00579339		0.00484298	0.0077686	0.00704959		0.00377686	0.00345455	0.00787603
32.877	0.0091405	0.0068843	0.00879339		0.00489256	0.00356198	0.00583471		0.00490909	0.00761983	0.00722314		0.0038843	0.00332231	0.00819008
32.909	0.00938017	0.0071157	0.00898347		0.0051157	0.00360331	0.00585124		0.00507438	0.00752893	0.00735537		0.00404132	0.00326446	0.00846281
32.94	0.00965289	0.00723967	0.00914876		0.00534711	0.0036281	0.00587603		0.00528099	0.00742149	0.00743802		0.00421488	0.00321488	0.00866116
32.972	0.0098843	0.00728926	0.00930579		0.00554545	0.00363636	0.0058843		0.0055124	0.00730579	0.00747107		0.00439669	0.00317355	0.00879339
33.003	0.0100165	0.00717355	0.00947934		0.00568595	0.00360331	0.00595041		0.00573554	0.0071405	0.00749587		0.00458678	0.00310744	0.0088595
33.034	0.0100413	0.00695041	0.00964463		0.0057438	0.00353719	0.00607438		0.00595041	0.00692562	0.00749587		0.00477686	0.00303306	0.00885124
33.066	0.00997521	0.00661157	0.00976033		0.00573554	0.00344628	0.0062314		0.0061405	0.00669421	0.00744628		0.00493388	0.00294215	0.00871901
33.097	0.00984298	0.00618182	0.00982645		0.00567769	0.00333058	0.00635537		0.0062562	0.00641322	0.00729752		0.00501653	0.0028595	0.00847934
33.129	0.00972727	0.0057438	0.00977686		0.00560331	0.00321488	0.00639669		0.00630579	0.00605785	0.00706612		0.00501653	0.00275207	0.00817355
33.16	0.00955372	0.00531405	0.00959504		0.0054876	0.00312397	0.0063719		0.0062562	0.0057438	0.00682645		0.00495868	0.00266942	0.00782645
33.192	0.00922314	0.00486777	0.00938843		0.00531405	0.003	0.00636364		0.00615702	0.00542975	0.00660331		0.00485124	0.00257851	0.00747934
33.223	0.00886777	0.00442975	0.00917355		0.0051157	0.00287603	0.00642975		0.00604132	0.00512397	0.00639669		0.00472727	0.00249587	0.00715702
33.255	0.00840496	0.00401653	0.00895041		0.00487603	0.00271901	0.00653719		0.00587603	0.00478512	0.00621488		0.00455372	0.00238843	0.00682645
33.286	0.0078843	0.00368595	0.00861983		0.00461157	0.00254545	0.00663636		0.00565289	0.00447107	0.00603306		0.00433058	0.00230579	0.00647934
33.318	0.00733058	0.00341322	0.00822314		0.00433884	0.00240496	0.00667769		0.00535537	0.00422314	0.00583471		0.00407438	0.0022562	0.0061157
33.349	0.00682645	0.00322314	0.00775207		0.00409091	0.00229752	0.00661157		0.00504959	0.00404959	0.00560331		0.00378512	0.00222314	0.0057438
33.381	0.00641322	0.00309091	0.00723967		0.00390083	0.00224793	0.00644628		0.0047438	0.00390909	0.00533884		0.00349587	0.00217355	0.0053719
33.412	0.00610744	0.00304132	0.00671901		0.00373554	0.00222314	0.00619008		0.00445455	0.0037686	0.00504959		0.00321488	0.00215702	0.00502479
33.443	0.00589256	0.00308264	0.00616529		0.00361157	0.00219835	0.00590909		0.00423967	0.00363636	0.00477686		0.00298347	0.0021405	0.00470248
33.475	0.00566116	0.00314876	0.0056281		0.00347934	0.00220661	0.0056281		0.00405785	0.00359504	0.0045124		0.00280165	0.00218182	0.0043719
33.506	0.00546281	0.00320661	0.00518182		0.00334711	0.00219835	0.00534711		0.00390083	0.00359504	0.00423967		0.0026281	0.0022314	0.00406612
33.538	0.00533058	0.00328099	0.0047686		0.00323967	0.0022314	0.00506612		0.00375207	0.00361983	0.00395041		0.0024876	0.00228099	0.00377686
33.569	0.00519008	0.00341322	0.00438017		0.00313223	0.0022562	0.00471901		0.00357851	0.00371074	0.00366116		0.00233884	0.00234711	0.0035124
33.601	0.0051157	0.00356198	0.00401653		0.00304132	0.00228099	0.00436364		0.00338843	0.00387603	0.00338843		0.00220661	0.00243802	0.00328926
33.632	0.00512397	0.00366942	0.00380992		0.00298347	0.00234711	0.00405785		0.00323967	0.00404959	0.00316529		0.0021157	0.00252066	0.0031405
33.664	0.00515702	0.00375207	0.00371074		0.00295868	0.00241322	0.00386777		0.00316529	0.00421488	0.00301653		0.00204959	0.00258678	0.00307438
33.695	0.00518182	0.00387603	0.00375207		0.00293388	0.00247934	0.00377686		0.00310744	0.00435537	0.00294215		0.00200826	0.00265289	0.00309091
33.727	0.00514876	0.00402479	0.00390909		0.00287603	0.0024876	0.00378512		0.00304959	0.00455372	0.00296694		0.00195868	0.00276033	0.00321488
33.758	0.00505785	0.00412397	0.00417355		0.00280165	0.00247934	0.00391736		0.00301653	0.0047438	0.00309917		0.00194215	0.00283471	0.00343802
33.79	0.00495868	0.00418182	0.00455372		0.00275207	0.00249587	0.00414876		0.003	0.00495868	0.00331405		0.00193388	0.00290909	0.00373554
33.821	0.00491736	0.00420661	0.00499174		0.00272727	0.00249587	0.00446281		0.00301653	0.00514876	0.00361157		0.00194215	0.00295868	0.00409091
33.852	0.00486777	0.00424793	0.00543802		0.00271901	0.00250413	0.00487603		0.00306612	0.00530579	0.004		0.00197521	0.003	0.00449587
33.884	0.0048595	0.00428926	0.00592562		0.00271901	0.00247934	0.0053719		0.00317355	0.00547934	0.00447934		0.00202479	0.00307438	0.00495868
33.915	0.00482645	0.0042314	0.00647934		0.00271074	0.00244628	0.00598347		0.00333884	0.00556198	0.00500826		0.00210744	0.00312397	0.00543802
33.947	0.00472727	0.00414876	0.00705785		0.00268595	0.00245455	0.00664463		0.00355372	0.00556198	0.00554545		0.00222314	0.00315702	0.00590909
33.978	0.00460331	0.0041157	0.00754545		0.00265289	0.00242975	0.00724793		0.00377686	0.00552893	0.00606612		0.00233884	0.00315702	0.00633058
34.01	0.00447107	0.00412397	0.00794215		0.00258678	0.00236364	0.0077686		0.00397521	0.00545455	0.00653719		0.00244628	0.0031157	0.00667769
34.041	0.00442975	0.00409091	0.00824793		0.00255372	0.00231405	0.00826446		0.00419835	0.00536364	0.00695868		0.00257025	0.00305785	0.00697521
34.073	0.00450413	0.004	0.00847934		0.00258678	0.00233884	0.00872727		0.00445455	0.00522314	0.00731405		0.00272727	0.00298347	0.00720661
34.104	0.00458678	0.00392562	0.0086281		0.00263636	0.00235537	0.00910744		0.00470248	0.00513223	0.00758678		0.00287603	0.00293388	0.00735537
34.136	0.00467769	0.00387603	0.00869421		0.00266942	0.00236364	0.00938843		0.00490083	0.00506612	0.00779339		0.00300826	0.0028843	0.00743802
34.167	0.00475207	0.0038843	0.00867769		0.00270248	0.00236364	0.00957851		0.00505785	0.00501653	0.00792562		0.00310744	0.00282645	0.0074876
34.199	0.00484298	0.00390083	0.00859504		0.00273554	0.00235537	0.00964463		0.00519008	0.00495041	0.00795041		0.00319835	0.0027686	0.00746281
34.23	0.00486777	0.00390083	0.00843802		0.0027438	0.00236364	0.00957025		0.0052562	0.00480165	0.00785124		0.00326446	0.00266116	0.00734711
34.261	0.00490083	0.00398347	0.00817355		0.00275207	0.00238017	0.00932231		0.0052562	0.00470248	0.00767769		0.00329752	0.00256198	0.00717355
34.293	0.00497521	0.00407438	0.00783471		0.00278512	0.00236364	0.00897521		0.00519835	0.00468595	0.00747934		0.00328099	0.00247107	0.00698347
34.324	0.00502479	0.00412397	0.00750413		0.00280165	0.00236364	0.00863636		0.00509917	0.00469421	0.0072562		0.00323967	0.00241322	0.00678512
34.356	0.00509917	0.0041405	0.00719835		0.00283471	0.00238017	0.00828926		0.005	0.00472727	0.00702479		0.00319835	0.00239669	0.00659504
34.387	0.00506612	0.00415702	0.00690083		0.00280992	0.00236364	0.0078843		0.0048595	0.00478512	0.00679339		0.00313223	0.00240496	0.00635537
34.419	0.00489256	0.00419835	0.00660331		0.00271074	0.00229752	0.00741322		0.00466942	0.00484298	0.00653719		0.00303306	0.00239669	0.00605785
34.45	0.0047438	0.00422314	0.00629752		0.0026281	0.00223967	0.00692562		0.0044876	0.00483471	0.00627273		0.00294215	0.00236364	0.00573554
34.482	0.00459504	0.0042314	0.006		0.00253719	0.00218182	0.00643802		0.00434711	0.00477686	0.00598347		0.00287603	0.00232231	0.00540496
34.513	0.00446281	0.00418182	0.00577686		0.00245455	0.00212397	0.00596694		0.00423967	0.00467769	0.00568595		0.00285124	0.00228926	0.00507438
34.545	0.00436364	0.00409091	0.00561983		0.00238843	0.00209917	0.00555372		0.00414876	0.00457851	0.00542149		0.00283471	0.00223967	0.00478512
34.576	0.00429752	0.00401653	0.00549587		0.00233884	0.00209091	0.00520661		0.00405785	0.00454545	0.00522314		0.00280992	0.00222314	0.00455372
34.608	0.00424793	0.0038843	0.00541322		0.00228099	0.00206612	0.00497521		0.00398347	0.00449587	0.00505785		0.00279339	0.00219835	0.0043719
34.639	0.0042562	0.00375207	0.0053719		0.0022314	0.00204959	0.00479339		0.00397521	0.00438843	0.0048843		0.00280992	0.00216529	0.00419835
34.67	0.00433884	0.00364463	0.00533884		0.00220661	0.00204959	0.00460331		0.004	0.00427273	0.00471901		0.00284298	0.0021157	0.00404132
34.702	0.00442975	0.00353719	0.00531405		0.00218182	0.00206612	0.00443802		0.00401653	0.0041405	0.00456198		0.00286777	0.00204959	0.00391736
34.733	0.00456198	0.00341322	0.00528926		0.00219008	0.0021157	0.00431405		0.00403306	0.00397521	0.00438843		0.00289256	0.00196694	0.00385124
34.765	0.00476033	0.00330579	0.00528099		0.00222314	0.00216529	0.00422314		0.00404132	0.00378512	0.00424793		0.00290909	0.00190083	0.0038595
34.796	0.00491736	0.00322314	0.00529752		0.00222314	0.00221488	0.00415702		0.00400826	0.0036281	0.00412397		0.00289256	0.00185124	0.00392562
34.828	0.00506612	0.00312397	0.00531405		0.00223967	0.00228099	0.0041157		0.00398347	0.00345455	0.00400826		0.00286777	0.00180165	0.004
34.859	0.00519008	0.00304132	0.00528926		0.0022314	0.0023719	0.00406612		0.00394215	0.00330579	0.00390083		0.00281818	0.0017438	0.00407438
34.891	0.00523967	0.00296694	0.00521488		0.00218182	0.00242975	0.00400826		0.0038843	0.00317355	0.00379339		0.00276033	0.00169421	0.00413223
34.922	0.00528099	0.00289256	0.00515702		0.0021405	0.00246281	0.00396694		0.00386777	0.00304132	0.00367769		0.00273554	0.00164463	0.00417355
34.954	0.00531405	0.00281818	0.0051405		0.00213223	0.0025124	0.00391736		0.00389256	0.00292562	0.00357025		0.00273554	0.00161983	0.00418182
34.985	0.0052562	0.00272727	0.00510744		0.00209917	0.00256198	0.0038843		0.00390083	0.00280992	0.00347934		0.00275207	0.00157851	0.00416529
35.017	0.00512397	0.0026281	0.00502479		0.00206612	0.00260331	0.00386777		0.00391736	0.00271074	0.00338843		0.00277686	0.00155372	0.00413223
35.048	0.00493388	0.00255372	0.00489256		0.00202479	0.00264463	0.00381818		0.00391736	0.00266116	0.00328926		0.00278512	0.00154545	0.00404132
35.079	0.0047438	0.00252893	0.0047438		0.002	0.00266116	0.00375207		0.00393388	0.00263636	0.00320661		0.00280992	0.00155372	0.00393388
35.111	0.00457025	0.0024876	0.00459504		0.00200826	0.00267769	0.00370248		0.00401653	0.00263636	0.00310744		0.00287603	0.00156198	0.00381818
35.142	0.00445455	0.00241322	0.00443802		0.00204959	0.00270248	0.00366942		0.00417355	0.0026281	0.00300826		0.00299174	0.00157025	0.00369421
35.174	0.00434711	0.00234711	0.00433058		0.00209917	0.00271901	0.00366116		0.00433884	0.00265289	0.00295041		0.0031157	0.00158678	0.0036281
35.205	0.00429752	0.00228926	0.00423967		0.00221488	0.00271901	0.00371074		0.00457851	0.00266116	0.00292562		0.00328926	0.00161157	0.00359504
35.237	0.00433058	0.00223967	0.00417355		0.00238843	0.0027438	0.00379339		0.00489256	0.00265289	0.00292562		0.00350413	0.00166116	0.00358678
35.268	0.00442149	0.00217355	0.00407438		0.00257025	0.00279339	0.00385124		0.00526446	0.00261157	0.00292562		0.0037438	0.00169421	0.00357851
35.3	0.00453719	0.00215702	0.00390083		0.00272727	0.00285124	0.00386777		0.00564463	0.00255372	0.00290083		0.00398347	0.00170248	0.00358678
35.331	0.00466942	0.00217355	0.0037438		0.00289256	0.00290909	0.00385124		0.00601653	0.00253719	0.0028595		0.00420661	0.0017438	0.00361983
35.363	0.00484298	0.00219835	0.00364463		0.00304959	0.00295041	0.00383471		0.00639669	0.00253719	0.00280992		0.00444628	0.00180165	0.00366116
35.394	0.00509091	0.00218182	0.00361983		0.00322314	0.00296694	0.00390083		0.00686777	0.00247934	0.00279339		0.00475207	0.0018595	0.00375207
35.426	0.00534711	0.00215702	0.00361983		0.00336364	0.003	0.004		0.0073719	0.00246281	0.00280992		0.00505785	0.00190909	0.00385124
35.457	0.00557025	0.00216529	0.00361983		0.00347934	0.00303306	0.00409917		0.00781818	0.0025124	0.00287603		0.00532231	0.00197521	0.00394215
35.488	0.00579339	0.00219835	0.00363636		0.00358678	0.00306612	0.00422314		0.00823967	0.00257851	0.00298347		0.00556198	0.00206612	0.00402479
35.52	0.00601653	0.00223967	0.00361157		0.00365289	0.00309917	0.00435537		0.00861983	0.00264463	0.00309917		0.00577686	0.00218182	0.00404959
35.551	0.00613223	0.00229752	0.00358678		0.0036281	0.00313223	0.00445455		0.0088595	0.00275207	0.00321488		0.0058843	0.00230579	0.00404132
35.583	0.00616529	0.00238843	0.00356198		0.00354545	0.00313223	0.00452066		0.00898347	0.00290909	0.00331405		0.00590083	0.00239669	0.00400826
35.614	0.0061157	0.00252066	0.00357025		0.00342975	0.00309091	0.00459504		0.00898347	0.0031157	0.00341322		0.00584298	0.00247934	0.00397521
35.646	0.00603306	0.00260331	0.00364463		0.00331405	0.00304132	0.00469421		0.00892562	0.00331405	0.00352893		0.00576033	0.00256198	0.00394215
35.677	0.00595041	0.00267769	0.00371074		0.00317355	0.00300826	0.00480165		0.00880992	0.00350413	0.00367769		0.0056281	0.00261157	0.00391736
35.709	0.00581818	0.00273554	0.00378512		0.00301653	0.00298347	0.00491736		0.00861157	0.00364463	0.00386777		0.00542975	0.00260331	0.00391736
35.74	0.00564463	0.00282645	0.00384298		0.00285124	0.00298347	0.00496694		0.00828099	0.00383471	0.00403306		0.00514876	0.00258678	0.00391736
35.772	0.00544628	0.00290909	0.00391736		0.00271074	0.003	0.00499174		0.00786777	0.00400826	0.0041405		0.00483471	0.00259504	0.00390909
35.803	0.0052562	0.00298347	0.00398347		0.00255372	0.00305785	0.00500826		0.00743802	0.00414876	0.00418182		0.00452066	0.00259504	0.00386777
35.835	0.00498347	0.00309917	0.00401653		0.00236364	0.00310744	0.00495041		0.00693388	0.00432231	0.00417355		0.00417355	0.00254545	0.00380992
35.866	0.00466942	0.00326446	0.00403306		0.00219008	0.00317355	0.00485124		0.00641322	0.00456198	0.0041405		0.00381818	0.00243802	0.00375207
35.897	0.00442975	0.00345455	0.00405785		0.00205785	0.00327273	0.00476033		0.00597521	0.00484298	0.00410744		0.00352066	0.00231405	0.00371074
35.929	0.00426446	0.00366942	0.00412397		0.00195868	0.00345455	0.00472727		0.00564463	0.00514876	0.00412397		0.00330579	0.00221488	0.00370248
35.96	0.0041405	0.00392562	0.00421488		0.00187603	0.0037438	0.00476033		0.00540496	0.00552066	0.00421488		0.0031405	0.00214876	0.00373554
35.992	0.00402479	0.00428926	0.00433884		0.00181818	0.00409091	0.0048595		0.0052314	0.00600826	0.00438017		0.00299174	0.00209917	0.00382645
36.023	0.00392562	0.00466942	0.00455372		0.00180165	0.00445455	0.00503306		0.00514876	0.00649587	0.00458678		0.00289256	0.00208264	0.00395041
36.055	0.00386777	0.00509917	0.00482645		0.00180165	0.0048595	0.00524793		0.0051405	0.00705785	0.00482645		0.00283471	0.0021405	0.00409091
36.086	0.00379339	0.00557025	0.00515702		0.00179339	0.00530579	0.00554545		0.00523967	0.00764463	0.0051405		0.00283471	0.00220661	0.00427273
36.118	0.00376033	0.00602479	0.00554545		0.00177686	0.00575207	0.00593388		0.00545455	0.00820661	0.00558678		0.00287603	0.00226446	0.00452066
36.149	0.00375207	0.00646281	0.006		0.00178512	0.00620661	0.00640496		0.00576033	0.00875207	0.00615702		0.00295868	0.00231405	0.0048595
36.181	0.00380165	0.00685124	0.00655372		0.00182645	0.00667769	0.00698347		0.00612397	0.00926446	0.00679339		0.00304959	0.00242149	0.0052562
36.212	0.00386777	0.00715702	0.00721488		0.0018843	0.00709917	0.00763636		0.00649587	0.00966942	0.00745455		0.0031405	0.00261157	0.00571901
36.244	0.00390909	0.00740496	0.00790083		0.00195041	0.00746281	0.00831405		0.00684298	0.00997521	0.0081157		0.0032314	0.00281818	0.00620661
36.275	0.0038843	0.00757025	0.00856198		0.002	0.00771074	0.00893388		0.00709091	0.0102066	0.00871901		0.0032562	0.00303306	0.00667769
36.306	0.00385124	0.00761157	0.00917355		0.00204959	0.00781818	0.00946281		0.00726446	0.0103058	0.00921488		0.00323967	0.00324793	0.00708264
36.338	0.00384298	0.00749587	0.00971074		0.00207438	0.00780165	0.00990909		0.00735537	0.0102479	0.00960331		0.00318182	0.00346281	0.00738843
36.369	0.00384298	0.00731405	0.0101157		0.00208264	0.00770248	0.0102562		0.00736364	0.010157	0.0098843		0.0031157	0.00365289	0.00761157
36.401	0.00384298	0.00706612	0.0103802		0.00209917	0.00753719	0.0105041		0.00736364	0.0100083	0.0100331		0.00307438	0.0037686	0.00776033
36.432	0.00390909	0.00671074	0.0104876		0.00214876	0.00728099	0.0106033		0.00731405	0.00973554	0.0100496		0.00302479	0.0038595	0.00780165
36.464	0.00395868	0.00635537	0.0104298		0.00221488	0.00693388	0.0105455		0.00716529	0.00943802	0.0098843		0.00295041	0.00390083	0.00773554
36.495	0.00399174	0.00598347	0.0102562		0.00227273	0.00647107	0.0103554		0.00689256	0.00909917	0.00956198		0.00280992	0.00392562	0.00758678
36.527	0.00396694	0.00560331	0.00995868		0.00229752	0.00595041	0.0100331		0.00656198	0.00872727	0.00913223		0.00267769	0.00389256	0.00736364
36.558	0.004	0.0052314	0.00950413		0.00231405	0.00543802	0.00957025		0.00624793	0.00836364	0.00861157		0.00257851	0.00377686	0.00704132
36.59	0.00401653	0.00484298	0.00895041		0.00230579	0.00492562	0.00900826		0.00589256	0.00799174	0.00801653		0.00246281	0.00364463	0.00661983
36.621	0.00404959	0.00447107	0.00834711		0.00229752	0.00443802	0.00841322		0.00552893	0.00759504	0.00738843		0.00238017	0.0034876	0.00615702
36.653	0.00409091	0.00416529	0.00771901		0.00229752	0.00399174	0.00781818		0.00516529	0.00720661	0.00677686		0.00230579	0.00331405	0.00570248
36.684	0.00409917	0.00394215	0.00708264		0.00231405	0.00360331	0.00721488		0.00480992	0.00685124	0.00617355		0.00226446	0.00312397	0.00528099
36.715	0.0041157	0.0037438	0.0064876		0.00234711	0.0032562	0.00665289		0.0045124	0.0064876	0.0056281		0.00221488	0.00294215	0.00490083
36.747	0.0041157	0.00358678	0.00600826		0.0023719	0.00294215	0.00618182		0.0042314	0.00616529	0.00520661		0.00216529	0.00282645	0.00459504
36.778	0.00404132	0.00354545	0.00570248		0.00235537	0.00268595	0.0058595		0.00397521	0.00600826	0.00490909		0.00213223	0.00276033	0.00439669
36.81	0.00395041	0.00352893	0.00555372		0.00232231	0.0025124	0.00566116		0.0037686	0.00590083	0.0047438		0.00213223	0.00276033	0.00428099
36.841	0.00384298	0.0035124	0.00552066		0.00228099	0.00241322	0.00556198		0.00364463	0.00580992	0.00466942		0.00220661	0.00280992	0.00419835
36.873	0.00380165	0.00350413	0.00556198		0.00228099	0.00236364	0.00557025		0.00356198	0.00570248	0.00467769		0.00228099	0.0028843	0.00415702
36.904	0.00368595	0.00352893	0.00571901		0.00228926	0.00232231	0.00571901		0.00347107	0.00564463	0.00480165		0.00233058	0.003	0.00419008
36.936	0.00358678	0.00358678	0.00600826		0.00233058	0.00231405	0.00599174		0.00346281	0.00561983	0.00502479		0.00242149	0.00314876	0.00432231
36.967	0.00352066	0.00365289	0.00635537		0.00238843	0.00233884	0.00633884		0.00353719	0.00561983	0.00530579		0.00252893	0.00331405	0.00449587
36.999	0.00342975	0.00368595	0.0067438		0.00243802	0.0023719	0.00671074		0.00368595	0.00561983	0.00558678		0.00267769	0.0034876	0.00467769
37.03	0.00334711	0.00371074	0.00712397		0.00247107	0.00242149	0.00709091		0.00390083	0.0056281	0.00586777		0.00284298	0.00366942	0.00484298
37.062	0.0032314	0.00376033	0.0074876		0.00247107	0.0024876	0.00742149		0.00410744	0.00564463	0.00610744		0.00303306	0.00384298	0.00498347
37.093	0.00312397	0.00378512	0.00772727		0.00247107	0.00252893	0.00765289		0.00426446	0.00558678	0.00623967		0.00317355	0.00395868	0.00504959
37.124	0.00304959	0.00372727	0.00778512		0.00247934	0.00255372	0.00773554		0.0043719	0.00540496	0.00624793		0.00326446	0.00400826	0.00501653
37.156	0.00293388	0.00361157	0.00771074		0.00246281	0.00254545	0.00768595		0.00446281	0.00513223	0.0061405		0.00332231	0.00396694	0.00491736
37.187	0.00282645	0.00352893	0.00752066		0.00243802	0.00255372	0.00753719		0.00454545	0.0048843	0.00595041		0.00333884	0.0038595	0.00478512
37.219	0.00271074	0.00347934	0.0072562		0.00239669	0.00255372	0.00727273		0.00466942	0.00473554	0.00569421		0.00338017	0.00375207	0.00461157
37.25	0.00261983	0.00343802	0.00690909		0.00233884	0.00257025	0.00690083		0.00482645	0.00458678	0.00535537		0.00343802	0.00361983	0.00438017
37.282	0.00255372	0.00340496	0.00646281		0.00226446	0.00260331	0.00643802		0.00497521	0.00445455	0.00495041		0.00347934	0.00344628	0.00409917
37.313	0.00247934	0.00339669	0.00597521		0.00219008	0.00264463	0.00593388		0.00512397	0.00434711	0.00452066		0.00352066	0.00327273	0.00381818
37.345	0.00240496	0.00342975	0.00549587		0.00210744	0.00271901	0.00542975		0.0052314	0.00428099	0.0041157		0.00355372	0.00309091	0.00357851
37.376	0.00233884	0.0034876	0.0051157		0.00203306	0.00281818	0.00497521		0.00534711	0.00424793	0.00376033		0.00360331	0.00294215	0.00341322
37.408	0.00228926	0.00355372	0.00482645		0.00196694	0.00291736	0.00459504		0.00547934	0.00422314	0.00346281		0.00365289	0.00284298	0.00331405
37.439	0.00222314	0.00361157	0.00466116		0.00189256	0.00302479	0.00429752		0.00566942	0.00422314	0.0032562		0.0037438	0.00278512	0.00328926
37.471	0.0021405	0.00370248	0.00466942		0.00182645	0.00313223	0.00412397		0.00596694	0.0042314	0.00313223		0.00390083	0.00279339	0.00334711
37.502	0.00213223	0.00389256	0.00479339		0.00179339	0.00331405	0.00408264		0.00631405	0.00436364	0.00310744		0.00409917	0.00290083	0.00347107
37.533	0.00214876	0.00407438	0.00501653		0.00180165	0.00350413	0.00413223		0.00671074	0.00450413	0.00318182		0.00433884	0.00306612	0.00365289
37.565	0.0021405	0.00422314	0.00536364		0.00181818	0.00371074	0.00431405		0.00710744	0.00455372	0.00333058		0.00458678	0.00326446	0.00391736
37.596	0.0021405	0.00435537	0.00579339		0.00183471	0.00392562	0.00458678		0.00747107	0.00457851	0.00352893		0.00481818	0.00352066	0.00424793
37.628	0.0021157	0.0044876	0.00628099		0.00184298	0.00409917	0.00491736		0.00778512	0.00458678	0.0037686		0.00501653	0.00383471	0.00460331
37.659	0.00206612	0.00460331	0.00680992		0.00182645	0.00424793	0.00526446		0.00804132	0.00456198	0.00401653		0.00518182	0.00416529	0.00495041
37.691	0.00204132	0.00469421	0.00732231		0.00182645	0.0043719	0.00561157		0.00831405	0.00452893	0.00424793		0.00533884	0.00449587	0.0052562
37.722	0.00201653	0.0047438	0.00773554		0.00182645	0.00444628	0.00590083		0.00852893	0.00449587	0.00444628		0.00543802	0.0047686	0.00550413
37.754	0.00198347	0.00475207	0.00804959		0.00182645	0.0044876	0.00613223		0.00868595	0.0044876	0.00460331		0.00550413	0.00495041	0.00570248
37.785	0.00197521	0.0047686	0.00828926		0.00184298	0.00454545	0.00631405		0.00877686	0.00449587	0.00470248		0.00552893	0.00508264	0.00584298
37.817	0.00201653	0.0047438	0.00841322		0.0018843	0.00457025	0.00644628		0.00873554	0.0045124	0.00478512		0.00546281	0.00515702	0.00591736
37.848	0.00203306	0.0046281	0.00844628		0.00192562	0.00449587	0.00652066		0.00857851	0.00442149	0.00483471		0.00532231	0.00518182	0.00592562
37.88	0.00201653	0.00447107	0.00839669		0.00194215	0.00435537	0.00654545		0.00829752	0.00428926	0.00482645		0.00510744	0.00517355	0.00586777
37.911	0.00201653	0.00431405	0.00822314		0.00194215	0.00418182	0.0064876		0.00794215	0.00416529	0.00475207		0.00483471	0.0051157	0.00571901
37.942	0.00203306	0.00415702	0.00796694		0.00196694	0.00397521	0.00636364		0.00759504	0.00404132	0.00465289		0.00457851	0.00500826	0.00550413
37.974	0.00206612	0.004	0.00765289		0.00200826	0.00379339	0.00619835		0.00726446	0.00394215	0.00452066		0.00434711	0.00485124	0.0052562
38.005	0.0021157	0.00383471	0.00726446		0.00207438	0.00361983	0.00600826		0.00695868	0.00390909	0.00438843		0.00412397	0.00464463	0.00498347
38.037	0.00215702	0.00366116	0.00684298		0.00212397	0.00342149	0.00581818		0.00659504	0.00390083	0.00427273		0.00385124	0.00442975	0.00469421
38.068	0.00222314	0.00349587	0.00642975		0.00218182	0.00322314	0.00564463		0.0062314	0.00387603	0.00416529		0.00358678	0.00422314	0.00439669
38.1	0.00233058	0.00336364	0.00603306		0.00227273	0.00307438	0.00550413		0.00592562	0.00386777	0.00409091		0.00333884	0.00409917	0.00408264
38.131	0.00242149	0.00324793	0.00566116		0.00234711	0.00290083	0.00540496		0.00565289	0.00386777	0.00406612		0.0031157	0.00403306	0.00378512
38.163	0.00245455	0.00318182	0.00533058		0.00238017	0.00279339	0.00531405		0.00544628	0.0038843	0.00404132		0.00295041	0.00399174	0.0035124
38.194	0.00247107	0.00315702	0.00503306		0.00238843	0.00275207	0.00521488		0.00531405	0.00398347	0.00400826		0.00283471	0.00395041	0.00326446
38.226	0.00252066	0.00317355	0.0047686		0.00239669	0.0027686	0.00513223		0.00524793	0.00413223	0.004		0.00276033	0.00389256	0.00304959
38.257	0.00258678	0.00318182	0.00455372		0.00242149	0.00278512	0.00509091		0.00522314	0.00434711	0.00404959		0.00271074	0.00384298	0.00289256
38.289	0.00261983	0.00317355	0.00438843		0.00242149	0.00280165	0.00507438		0.00516529	0.00458678	0.00410744		0.00263636	0.00378512	0.00277686
38.32	0.00263636	0.00312397	0.00424793		0.00240496	0.00280165	0.00504959		0.00509917	0.00480165	0.00416529		0.00255372	0.00370248	0.00267769
38.351	0.00266942	0.00309091	0.00414876		0.00238843	0.00282645	0.00501653		0.00500826	0.00498347	0.00419008		0.00246281	0.00363636	0.00258678
38.383	0.00271901	0.0031157	0.00406612		0.00239669	0.00292562	0.00495041		0.00495041	0.00517355	0.00418182		0.00242149	0.00357025	0.0025124
38.414	0.00273554	0.00316529	0.00399174		0.00239669	0.00307438	0.00487603		0.00489256	0.00538017	0.00417355		0.00238843	0.0035124	0.00243802
38.446	0.00271074	0.00319835	0.00391736		0.0023719	0.00319008	0.00477686		0.00480165	0.00554545	0.0041405		0.00234711	0.00338843	0.00240496
38.477	0.00271074	0.00319008	0.00383471		0.00236364	0.00332231	0.00466116		0.00471901	0.00568595	0.00408264		0.00230579	0.00322314	0.00239669
38.509	0.00273554	0.00314876	0.00376033		0.00236364	0.00339669	0.00454545		0.00461157	0.00583471	0.00403306		0.00224793	0.00304132	0.00242975
38.54	0.00278512	0.00308264	0.00371074		0.00238017	0.00342975	0.00444628		0.00447934	0.00595041	0.004		0.00216529	0.00285124	0.00249587
38.572	0.00279339	0.003	0.00367769		0.00238017	0.00344628	0.00433884		0.00433058	0.00601653	0.00395868		0.00207438	0.00269421	0.00256198
38.603	0.00276033	0.00293388	0.00364463		0.00236364	0.0034876	0.00419835		0.00418182	0.00602479	0.0038843		0.00200826	0.00253719	0.00261157
38.635	0.00276033	0.00289256	0.00360331		0.00235537	0.00356198	0.00404959		0.00409091	0.00602479	0.00380992		0.00197521	0.00238017	0.00265289
38.666	0.00277686	0.0028843	0.00357025		0.0023719	0.0036281	0.00392562		0.00405785	0.00604959	0.00375207		0.00198347	0.0022562	0.00271074
38.698	0.00277686	0.00285124	0.00354545		0.00238843	0.00363636	0.00381818		0.00408264	0.00601653	0.00372727		0.00203306	0.0021405	0.00280165
38.729	0.00275207	0.0027438	0.00352893		0.00238017	0.00356198	0.00373554		0.00413223	0.00589256	0.00371901		0.00208264	0.00202479	0.00289256
38.76	0.00272727	0.00259504	0.00354545		0.00238017	0.00342149	0.00366942		0.00422314	0.00568595	0.00369421		0.00217355	0.00193388	0.00300826
38.792	0.00269421	0.00244628	0.00358678		0.00236364	0.00327273	0.00361157		0.00429752	0.00545455	0.00366942		0.00227273	0.0018843	0.00309091
38.823	0.00264463	0.00235537	0.00361157		0.00233884	0.00313223	0.00352893		0.00434711	0.00524793	0.00361983		0.00236364	0.00184298	0.00313223
38.855	0.00261157	0.00228926	0.00360331		0.00232231	0.00303306	0.00341322		0.00439669	0.00504132	0.00353719		0.00245455	0.00181818	0.00310744
38.886	0.00257025	0.00221488	0.00357025		0.00231405	0.00293388	0.00328926		0.00444628	0.00480165	0.00342149		0.00256198	0.00181818	0.00304132
38.918	0.00256198	0.00218182	0.00353719		0.00233058	0.0028595	0.00317355		0.0045124	0.00461157	0.00330579		0.00268595	0.00181818	0.00298347
38.949	0.00257025	0.00219008	0.00350413		0.00235537	0.00282645	0.00307438		0.00458678	0.00449587	0.00321488		0.00280992	0.00183471	0.00293388
38.981	0.00254545	0.00219835	0.00347934		0.00238017	0.00279339	0.003		0.00463636	0.0043719	0.0031405		0.00292562	0.00189256	0.00290909
39.012	0.00249587	0.0022314	0.00347107		0.00236364	0.00280992	0.00295041		0.00459504	0.00426446	0.00309917		0.00298347	0.00195868	0.00290083
39.044	0.00242975	0.00228926	0.00349587		0.00232231	0.00287603	0.00295041		0.0044876	0.00426446	0.00309917		0.00300826	0.00202479	0.00289256
39.075	0.00236364	0.00240496	0.00356198		0.00228099	0.003	0.003		0.00434711	0.00438843	0.00314876		0.00303306	0.00212397	0.00292562
39.107	0.00229752	0.00257025	0.00361983		0.00221488	0.00319008	0.00306612		0.00414876	0.00466116	0.00323967		0.00300826	0.00221488	0.00295868
39.138	0.00223967	0.00277686	0.00366942		0.00217355	0.00345455	0.00315702		0.00397521	0.00501653	0.00335537		0.00298347	0.00232231	0.00301653
39.169	0.00217355	0.00299174	0.00375207		0.00212397	0.0037438	0.00327273		0.00380165	0.00540496	0.0035124		0.00296694	0.00246281	0.00310744
39.201	0.00208264	0.00318182	0.00386777		0.00208264	0.00400826	0.00343802		0.00364463	0.00576033	0.00371074		0.00295041	0.00260331	0.00323967
39.232	0.00198347	0.00342975	0.00399174		0.00202479	0.00431405	0.00361983		0.00350413	0.00614876	0.00394215		0.00293388	0.0027438	0.00338843
39.264	0.0018843	0.00363636	0.00409091		0.00195868	0.00460331	0.00378512		0.00335537	0.00650413	0.00415702		0.00290083	0.0028843	0.00352066
39.295	0.00180165	0.00378512	0.00415702		0.0018843	0.00480992	0.00392562		0.00317355	0.0067686	0.00432231		0.00281818	0.00301653	0.00361983
39.327	0.00173554	0.00390909	0.00419008		0.00180165	0.00497521	0.00401653		0.00296694	0.00702479	0.00443802		0.00269421	0.0031157	0.00365289
39.358	0.00168595	0.00399174	0.00418182		0.00175207	0.00508264	0.00404959		0.00284298	0.00720661	0.0044876		0.00261157	0.00318182	0.00363636
39.39	0.00164463	0.00404959	0.00409091		0.00171074	0.00514876	0.00399174		0.0027686	0.00728099	0.00445455		0.00253719	0.00324793	0.00357851
39.421	0.00161157	0.00405785	0.00394215		0.00166942	0.00515702	0.00385124		0.00272727	0.0072314	0.00433058		0.00243802	0.00327273	0.00345455
39.453	0.00158678	0.00400826	0.00377686		0.00164463	0.00509917	0.00367769		0.0027438	0.00703306	0.00414876		0.00236364	0.00326446	0.00330579
39.484	0.00157025	0.00389256	0.00361157		0.00161157	0.00492562	0.00347107		0.0027686	0.00671901	0.00392562		0.00228926	0.00319835	0.0031405
39.516	0.00156198	0.00368595	0.00343802		0.00160331	0.00466942	0.00326446		0.00282645	0.00628099	0.00366942		0.00221488	0.00308264	0.00296694
39.547	0.00157025	0.00350413	0.00324793		0.00159504	0.00441322	0.00304132		0.00290909	0.00586777	0.00338017		0.00217355	0.00296694	0.00277686
39.578	0.00159504	0.00326446	0.00304132		0.00160331	0.0041157	0.00279339		0.00301653	0.00545455	0.00307438		0.0021405	0.00282645	0.00257851
39.61	0.00160331	0.00302479	0.00285124		0.00161157	0.0037686	0.00257025		0.00315702	0.00502479	0.00278512		0.00213223	0.00266942	0.00239669
39.641	0.00161983	0.00280165	0.00271074		0.00164463	0.00345455	0.00239669		0.00332231	0.00461983	0.00254545		0.00216529	0.0025124	0.0022562
39.673	0.00165289	0.00260331	0.00260331		0.00171074	0.00317355	0.00228099		0.0035124	0.00422314	0.00235537		0.0022314	0.00236364	0.00217355
39.704	0.00169421	0.00243802	0.00252893		0.00178512	0.00292562	0.00222314		0.00363636	0.00387603	0.00221488		0.00226446	0.00227273	0.00213223
39.736	0.00175207	0.00230579	0.00253719		0.00187603	0.00271901	0.00223967		0.00372727	0.00360331	0.0021405		0.00230579	0.00219008	0.0021405
39.767	0.00179339	0.00219835	0.00259504		0.00197521	0.00254545	0.00232231		0.00378512	0.00339669	0.00214876		0.0023719	0.00212397	0.00221488
39.799	0.00182645	0.0021405	0.00267769		0.00207438	0.00241322	0.00243802		0.00378512	0.00327273	0.00221488		0.00241322	0.00209091	0.00232231
39.83	0.0018595	0.00213223	0.00277686		0.00217355	0.00236364	0.00259504		0.0037686	0.00323967	0.00232231		0.00246281	0.00209917	0.00245455
39.862	0.0018843	0.00219835	0.00289256		0.00223967	0.0023719	0.0027686		0.00372727	0.00331405	0.00246281		0.00252066	0.00213223	0.00260331
39.893	0.0018843	0.00227273	0.00301653		0.00227273	0.00242149	0.00292562		0.00366116	0.00340496	0.0026281		0.00257025	0.00217355	0.00277686
39.925	0.00187603	0.00239669	0.00315702		0.00228099	0.00252066	0.00309917		0.00356198	0.00352066	0.00279339		0.00261983	0.00224793	0.00295868
39.956	0.00187603	0.0025124	0.00330579		0.00228099	0.00266942	0.0032562		0.00342975	0.00365289	0.00294215		0.00263636	0.00232231	0.0031157
39.987	0.00185124	0.00261157	0.00344628		0.00224793	0.00280992	0.00338017		0.00330579	0.00376033	0.00305785		0.00264463	0.00238843	0.00324793
40.019	0.00179339	0.00268595	0.00358678		0.00216529	0.00293388	0.00347107		0.00317355	0.00383471	0.00314876		0.00265289	0.00243802	0.00336364
40.05	0.00171901	0.00272727	0.00371901		0.00204132	0.00304959	0.00352893		0.00307438	0.00390083	0.00322314		0.00267769	0.00242975	0.00346281
40.082	0.00164463	0.00275207	0.00380992		0.00191736	0.00316529	0.00356198		0.00300826	0.00396694	0.00326446		0.00267769	0.00238017	0.0035124
40.113	0.00161157	0.00278512	0.00386777		0.00181818	0.00329752	0.00357851		0.00298347	0.00404959	0.00327273		0.00266116	0.00231405	0.0035124
40.145	0.00160331	0.00278512	0.00390909		0.00172727	0.00341322	0.00358678		0.00301653	0.00412397	0.00326446		0.00266942	0.0022314	0.00349587
40.176	0.00159504	0.00276033	0.00392562		0.00164463	0.00347934	0.00356198		0.00309091	0.00419008	0.00324793		0.00266942	0.0021405	0.00346281
40.208	0.00159504	0.00271074	0.00391736		0.00158678	0.00352893	0.00352066		0.00317355	0.00424793	0.00320661		0.00263636	0.00205785	0.00340496
40.239	0.00161157	0.00261157	0.00391736		0.00157025	0.00349587	0.0035124		0.00322314	0.00427273	0.00315702		0.00254545	0.00196694	0.00332231
40.271	0.00161157	0.00245455	0.00392562		0.00157851	0.00338017	0.00350413		0.00328099	0.00424793	0.00312397		0.00242149	0.00185124	0.0032314
40.302	0.00160331	0.00230579	0.00391736		0.00160331	0.00323967	0.0035124		0.00339669	0.00423967	0.00312397		0.00233884	0.0017438	0.00315702
40.334	0.00159504	0.00216529	0.00389256		0.00166116	0.00309917	0.00352893		0.00353719	0.00429752	0.00314876		0.00226446	0.00165289	0.00309091
40.365	0.00160331	0.00203306	0.00385124		0.0017438	0.00297521	0.00354545		0.00371074	0.00442149	0.00318182		0.00220661	0.00159504	0.00302479
40.396	0.00161983	0.00192562	0.00382645		0.00185124	0.00286777	0.00357025		0.00391736	0.00455372	0.00321488		0.00214876	0.00159504	0.00295868
40.428	0.00161157	0.00183471	0.00382645		0.00193388	0.00276033	0.00360331		0.00408264	0.00466942	0.00326446		0.00209917	0.00167769	0.00293388
40.459	0.00156198	0.00172727	0.0038595		0.00195868	0.00263636	0.0036281		0.00419008	0.0047438	0.00332231		0.00204959	0.00180165	0.00294215
40.491	0.00147934	0.00163636	0.00391736		0.00195868	0.00252893	0.00365289		0.00426446	0.00479339	0.0033719		0.00197521	0.00195868	0.00295041
40.522	0.00139669	0.00154545	0.004		0.00194215	0.00247107	0.00369421		0.0042562	0.00479339	0.00340496		0.0018843	0.00212397	0.00295868
40.554	0.00130579	0.00147107	0.00410744		0.00192562	0.00245455	0.00373554		0.00424793	0.00476033	0.00345455		0.00184298	0.00228926	0.00297521
40.585	0.00121488	0.00144628	0.00421488		0.00190909	0.00252893	0.00377686		0.00430579	0.00473554	0.00350413		0.0018843	0.00247107	0.00300826
40.617	0.00114876	0.00147107	0.00432231		0.00190083	0.00268595	0.00383471		0.00436364	0.00473554	0.00354545		0.00196694	0.00266942	0.00306612
40.648	0.00109917	0.0015124	0.00444628		0.00189256	0.00286777	0.00389256		0.00432231	0.00473554	0.00357025		0.00201653	0.00287603	0.00313223
40.68	0.00106612	0.00157025	0.00458678		0.00186777	0.00305785	0.00395868		0.00421488	0.00469421	0.00359504		0.00205785	0.00306612	0.00320661
40.711	0.00103306	0.00166942	0.00473554		0.00185124	0.00324793	0.00403306		0.00407438	0.0046281	0.0036281		0.00208264	0.0032314	0.00328926
40.743	0.001	0.00175207	0.00485124		0.00185124	0.00340496	0.00409917		0.00387603	0.00452893	0.00365289		0.00210744	0.00333884	0.00336364
40.774	0.000983471	0.00180165	0.00491736		0.0018843	0.00354545	0.0041405		0.00370248	0.00439669	0.00365289		0.00214876	0.0033719	0.00339669
40.805	0.000983471	0.0018595	0.00491736		0.00198347	0.00369421	0.00415702		0.00358678	0.00427273	0.00361157		0.00222314	0.00338017	0.00339669
40.837	0.00100826	0.00191736	0.0048595		0.00213223	0.00382645	0.00412397		0.0035124	0.00415702	0.00355372		0.00234711	0.00334711	0.00339669
40.868	0.00104132	0.00197521	0.00478512		0.00230579	0.00390909	0.00407438		0.00353719	0.00406612	0.00349587		0.00250413	0.00328926	0.00339669
40.9	0.00109917	0.00201653	0.00470248		0.00247934	0.00394215	0.00402479		0.00357851	0.004	0.00342975		0.00264463	0.00322314	0.00341322
40.931	0.00116529	0.00204132	0.00461157		0.00263636	0.00392562	0.00395041		0.00358678	0.00396694	0.0033719		0.0027438	0.0031405	0.00342975
40.963	0.0012314	0.00204959	0.00450413		0.00279339	0.00386777	0.00385124		0.00361983	0.00393388	0.00332231		0.00284298	0.00305785	0.00342975
40.994	0.00128926	0.00204132	0.00438843		0.00295868	0.00381818	0.00372727		0.00372727	0.00386777	0.00326446		0.00295868	0.00295868	0.00342975
41.026	0.00133884	0.00201653	0.00426446		0.00312397	0.00377686	0.00359504		0.00387603	0.0037686	0.00319008		0.00307438	0.00286777	0.00342149
41.057	0.00139669	0.00193388	0.00415702		0.00329752	0.00371074	0.00347107		0.00405785	0.00361983	0.00309917		0.00319835	0.00278512	0.00341322
41.089	0.00146281	0.00185124	0.00409091		0.00345455	0.00366116	0.0033719		0.00427273	0.00347934	0.00301653		0.00332231	0.00273554	0.00341322
41.12	0.00152893	0.00177686	0.00408264		0.00358678	0.00358678	0.00329752		0.00449587	0.00334711	0.00295868		0.00343802	0.00271074	0.00345455
41.152	0.00160331	0.00169421	0.00413223		0.00366116	0.00349587	0.00326446		0.00468595	0.00320661	0.00295041		0.00350413	0.00266942	0.00349587
41.183	0.00166116	0.0016281	0.00420661		0.00366942	0.00345455	0.00328926		0.00479339	0.00308264	0.00295041		0.00352066	0.00265289	0.0035124
41.214	0.00170248	0.00157851	0.00424793		0.00363636	0.00344628	0.00329752		0.00481818	0.00296694	0.00294215		0.00350413	0.00265289	0.00350413
41.246	0.00171901	0.00154545	0.00423967		0.00357851	0.00346281	0.00328099		0.00483471	0.00281818	0.00290909		0.00347934	0.00264463	0.00344628
41.277	0.00172727	0.0015124	0.00419835		0.0035124	0.00347107	0.0032562		0.00483471	0.00261983	0.00285124		0.00342975	0.00261983	0.00335537
41.309	0.00171901	0.00146281	0.00415702		0.00340496	0.00347934	0.00323967		0.00477686	0.00240496	0.0027686		0.00333884	0.00256198	0.00323967
41.34	0.00170248	0.00143802	0.00410744		0.00324793	0.0034876	0.00324793		0.00465289	0.00222314	0.00268595		0.00321488	0.0025124	0.00308264
41.372	0.00167769	0.00142975	0.00405785		0.00307438	0.00350413	0.00324793		0.00452893	0.00209091	0.00259504		0.00309091	0.00246281	0.00290083
41.403	0.0016281	0.00144628	0.00397521		0.0028595	0.00356198	0.00323967		0.00436364	0.00202479	0.00250413		0.00294215	0.00240496	0.00268595
41.435	0.00156198	0.00147934	0.00385124		0.00263636	0.00363636	0.00320661		0.00421488	0.00199174	0.00240496		0.00280992	0.00233884	0.00247934
41.466	0.00149587	0.00152066	0.00369421		0.00241322	0.00373554	0.00315702		0.00407438	0.00196694	0.00228926		0.00268595	0.00227273	0.00224793
41.498	0.00142149	0.00157025	0.0035124		0.0022562	0.00382645	0.00308264		0.00395868	0.00195041	0.00214876		0.00260331	0.00221488	0.00204132
41.529	0.00136364	0.00158678	0.00333058		0.00215702	0.00382645	0.00298347		0.00390909	0.00190909	0.00200826		0.00253719	0.00213223	0.00186777
41.561	0.00131405	0.00160331	0.00318182		0.00209091	0.00382645	0.00291736		0.0038843	0.0018843	0.0018843		0.0024876	0.00204959	0.00171901
41.592	0.00126446	0.00160331	0.00307438		0.00203306	0.00379339	0.00287603		0.00381818	0.0018843	0.00178512		0.00241322	0.00196694	0.00159504
41.623	0.00121488	0.00161157	0.00301653		0.00197521	0.00379339	0.00284298		0.00375207	0.00192562	0.00169421		0.00235537	0.00190083	0.0014876
41.655	0.00117355	0.00165289	0.00296694		0.00193388	0.00380165	0.00280165		0.00370248	0.002	0.00161983		0.00231405	0.00186777	0.00141322
41.686	0.0011405	0.00166116	0.00291736		0.00193388	0.00375207	0.00273554		0.00371074	0.00205785	0.00155372		0.00230579	0.00182645	0.00138017
41.718	0.0011157	0.00165289	0.00285124		0.00195868	0.00366116	0.00266942		0.00368595	0.0021157	0.00150413		0.00227273	0.00178512	0.0013719
41.749	0.0011157	0.00165289	0.00277686		0.002	0.00354545	0.00258678		0.00366116	0.0021405	0.00145455		0.0022562	0.0017686	0.00138017
41.781	0.00112397	0.00163636	0.00268595		0.00205785	0.00338843	0.0024876		0.00357851	0.0021405	0.00139669		0.00219835	0.0017438	0.00135537
41.812	0.00113223	0.00161157	0.00257851		0.0021405	0.00320661	0.00238017		0.00345455	0.0021405	0.00133058		0.0021157	0.00170248	0.00133058
41.844	0.00113223	0.00158678	0.00247107		0.00214876	0.00304132	0.00226446		0.00327273	0.00215702	0.0012562		0.00199174	0.00166942	0.00128926
41.875	0.00112397	0.00157025	0.0023719		0.00214876	0.00292562	0.00214876		0.00309091	0.00219008	0.00118182		0.00186777	0.00165289	0.00123967
41.907	0.0011157	0.00152893	0.00227273		0.00216529	0.00277686	0.00201653		0.00294215	0.00219008	0.00110744		0.00175207	0.00163636	0.00119008
41.938	0.00113223	0.00150413	0.00218182		0.00220661	0.00266942	0.00187603		0.00282645	0.00220661	0.00104132		0.00166116	0.0016281	0.00116529
41.97	0.0011405	0.00145455	0.00208264		0.00227273	0.00252893	0.0017438		0.0027438	0.00219008	0.000991736		0.00157851	0.00161157	0.00116529
42.001	0.00114876	0.00138017	0.00199174		0.00234711	0.0023719	0.0016281		0.00268595	0.00213223	0.000950413		0.00150413	0.00157851	0.00116529
42.032	0.00116529	0.00132231	0.00193388		0.00242975	0.00226446	0.00154545		0.0026281	0.00207438	0.000917355		0.00142149	0.00155372	0.00117355
42.064	0.00118182	0.00126446	0.00190909		0.00250413	0.00218182	0.00147934		0.00261157	0.00200826	0.000892562		0.0013719	0.00152066	0.00119008
42.095	0.00118182	0.00119008	0.00193388		0.00260331	0.00208264	0.00143802		0.00260331	0.00194215	0.000884298		0.00131405	0.00147107	0.00122314
42.127	0.00118182	0.0011157	0.00200826		0.00268595	0.00200826	0.00143802		0.00261983	0.00187603	0.000909091		0.00128099	0.00142975	0.00128926
42.158	0.00118182	0.00104959	0.00212397		0.00273554	0.00195868	0.00147107		0.00265289	0.00181818	0.000966942		0.00126446	0.00140496	0.00136364
42.19	0.00118182	0.000983471	0.00224793		0.00280165	0.00190909	0.00152893		0.0027438	0.00173554	0.00104959		0.00128926	0.00138017	0.00144628
42.221	0.00117355	0.000933884	0.00236364		0.00280992	0.00186777	0.00160331		0.00278512	0.00166116	0.00115702		0.00130579	0.00136364	0.00152066
42.253	0.00116529	0.000909091	0.00247934		0.00277686	0.00185124	0.00168595		0.00277686	0.00160331	0.00126446		0.00130579	0.00134711	0.00159504
42.284	0.00113223	0.000867769	0.00259504		0.00271901	0.00180165	0.00179339		0.00277686	0.0015124	0.00136364		0.00130579	0.00133058	0.00165289
42.316	0.00110744	0.000842975	0.00270248		0.0026281	0.0017686	0.00190909		0.00275207	0.00145455	0.00146281		0.00130579	0.00133058	0.00169421
42.347	0.00108264	0.000826446	0.00280992		0.00253719	0.00175207	0.00202479		0.00271901	0.00144628	0.00157025		0.00130579	0.00133884	0.00173554
42.379	0.00104959	0.000809917	0.00289256		0.00242149	0.00172727	0.0021405		0.00267769	0.00147107	0.00168595		0.00130579	0.00135537	0.00176033
42.41	0.00101653	0.000809917	0.00296694		0.00230579	0.00171901	0.00226446		0.00261983	0.00150413	0.00180165		0.00130579	0.00139669	0.00177686
42.441	0.001	0.000826446	0.00302479		0.00218182	0.00173554	0.00239669		0.00257025	0.00155372	0.00191736		0.00131405	0.00143802	0.00179339
42.473	0.000975207	0.000859504	0.00308264		0.00205785	0.0017686	0.00252066		0.00253719	0.00161983	0.00203306		0.00132231	0.0014876	0.00180992
42.504	0.000950413	0.000892562	0.00313223		0.00196694	0.00182645	0.00263636		0.00252066	0.00170248	0.00214876		0.00133884	0.00155372	0.00183471
42.536	0.000942149	0.000933884	0.00319008		0.00191736	0.00190909	0.00275207		0.00247107	0.00183471	0.00227273		0.00133884	0.00163636	0.00186777
42.567	0.000942149	0.000975207	0.00327273		0.00191736	0.00200826	0.0028595		0.00245455	0.00197521	0.00238843		0.00135537	0.00171901	0.00191736
42.599	0.000942149	0.00100826	0.00336364		0.00192562	0.00212397	0.00298347		0.00244628	0.00212397	0.00252066		0.00138017	0.00180165	0.00197521
42.63	0.000950413	0.00105785	0.00343802		0.00195041	0.00228099	0.00309091		0.00243802	0.00230579	0.00266116		0.00142149	0.00189256	0.00204132
42.662	0.000958678	0.0011157	0.0035124		0.002	0.00243802	0.00319008		0.00244628	0.00244628	0.00278512		0.00147107	0.00196694	0.0021157
42.693	0.000958678	0.00117355	0.00357851		0.00205785	0.00260331	0.00328099		0.00244628	0.00255372	0.0028843		0.00152066	0.00204132	0.00217355
42.725	0.000950413	0.0012314	0.0036281		0.0021157	0.00277686	0.00333884		0.00239669	0.00263636	0.00295868		0.00156198	0.0021157	0.0022314
42.756	0.000942149	0.00128099	0.00366116		0.00218182	0.00291736	0.00335537		0.00233058	0.00271074	0.00302479		0.00159504	0.00216529	0.00229752
42.788	0.000917355	0.00131405	0.00366942		0.00222314	0.00303306	0.00333058		0.00226446	0.00278512	0.00308264		0.0016281	0.00221488	0.00235537
42.819	0.000900826	0.00133058	0.00365289		0.00227273	0.0031157	0.00328926		0.00218182	0.00284298	0.0031157		0.00166116	0.00224793	0.00240496
42.85	0.000876033	0.00134711	0.00361983		0.00228926	0.00315702	0.00322314		0.00208264	0.0028843	0.00312397		0.00167769	0.0022562	0.00244628
42.882	0.000842975	0.00133884	0.00356198		0.00227273	0.00314876	0.00313223		0.002	0.00286777	0.00309917		0.00168595	0.0022314	0.00247107
42.913	0.000809917	0.00131405	0.00346281		0.00224793	0.00309917	0.00303306		0.00190083	0.00281818	0.00304959		0.00166116	0.00218182	0.00247107
42.945	0.00077686	0.00128926	0.00334711		0.00224793	0.00304132	0.00290909		0.00183471	0.00276033	0.00297521		0.0016281	0.00212397	0.00245455
42.976	0.000752066	0.00124793	0.00323967		0.0022562	0.00294215	0.00279339		0.00176033	0.00267769	0.0028843		0.00156198	0.00205785	0.00241322
43.008	0.000735537	0.00118182	0.00313223		0.00228099	0.00284298	0.00269421		0.00170248	0.00261983	0.00280165		0.00149587	0.00200826	0.00234711
43.039	0.000735537	0.0011157	0.00301653		0.00232231	0.0027438	0.00258678		0.00169421	0.00257025	0.00272727		0.00144628	0.00196694	0.00228926
43.071	0.000743802	0.00104959	0.00291736		0.00238843	0.00263636	0.00249587		0.0017438	0.00250413	0.00266116		0.00141322	0.00190909	0.00222314
43.102	0.000760331	0.000983471	0.00280992		0.00246281	0.00256198	0.00244628		0.00183471	0.00244628	0.00259504		0.00138843	0.00186777	0.0021405
43.134	0.000801653	0.00092562	0.00271901		0.00259504	0.00250413	0.00242975		0.00195868	0.0023719	0.00252893		0.00138017	0.00181818	0.00204959
43.165	0.000842975	0.000876033	0.00263636		0.00275207	0.00247107	0.00242975		0.00209917	0.00230579	0.00247107		0.00138017	0.0017686	0.00195041
43.197	0.000900826	0.000826446	0.00256198		0.00294215	0.00247934	0.00245455		0.0022562	0.00223967	0.00242149		0.00139669	0.00173554	0.00185124
43.228	0.000966942	0.000793388	0.0025124		0.00316529	0.00252066	0.0025124		0.00244628	0.00220661	0.00240496		0.00142975	0.00172727	0.00176033
43.259	0.00104132	0.000768595	0.00250413		0.00341322	0.00260331	0.00260331		0.00270248	0.00219008	0.00241322		0.0015124	0.00175207	0.00169421
43.291	0.0011157	0.000752066	0.00250413		0.00363636	0.00268595	0.00270248		0.00295041	0.00217355	0.00242149		0.00161157	0.00180992	0.00163636
43.322	0.00117355	0.000743802	0.00249587		0.00380992	0.00277686	0.00277686		0.00319008	0.00216529	0.00242149		0.00172727	0.0018595	0.00159504
43.354	0.00120661	0.000752066	0.00247107		0.00391736	0.00286777	0.00280992		0.0033719	0.00215702	0.00241322		0.00181818	0.00189256	0.00157025
43.385	0.00122314	0.000760331	0.00244628		0.00396694	0.00292562	0.00283471		0.00347934	0.0021405	0.00238843		0.00187603	0.00190909	0.00153719
43.417	0.0012314	0.000768595	0.00242149		0.00397521	0.00297521	0.00285124		0.00357025	0.0021405	0.00235537		0.00191736	0.00193388	0.0015124
43.448	0.00121488	0.00077686	0.00242149		0.00392562	0.00298347	0.00284298		0.00361983	0.0021157	0.00231405		0.00193388	0.00193388	0.00149587
43.48	0.00116529	0.000785124	0.00242975		0.00380165	0.00299174	0.00282645		0.00361157	0.00208264	0.00226446		0.00190909	0.00193388	0.00147934
43.511	0.00112397	0.000793388	0.00242975		0.0036281	0.00298347	0.00280165		0.00359504	0.00204959	0.00220661		0.00186777	0.00194215	0.00147107
43.543	0.00107438	0.000801653	0.00242975		0.00343802	0.00293388	0.0027686		0.00358678	0.002	0.0021405		0.00181818	0.00192562	0.00146281
43.574	0.00100826	0.000818182	0.00242975		0.00319835	0.00287603	0.00271901		0.00352066	0.00194215	0.00204959		0.00176033	0.00190083	0.00145455
43.606	0.000933884	0.000834711	0.00242149		0.00293388	0.0027686	0.00263636		0.00338843	0.0018843	0.00195041		0.00166942	0.00185124	0.00144628
43.637	0.000859504	0.000834711	0.00242149		0.00268595	0.00265289	0.00255372		0.00323967	0.00181818	0.00186777		0.00157025	0.00177686	0.00143802
43.668	0.000793388	0.000834711	0.00242975		0.00247934	0.00257025	0.00250413		0.00310744	0.0017438	0.00181818		0.00147934	0.00171901	0.00142975
43.7	0.000752066	0.000842975	0.00245455		0.00232231	0.0025124	0.0024876		0.00302479	0.00166942	0.00177686		0.00142149	0.00168595	0.00142149
43.731	0.000727273	0.00085124	0.00247934		0.00220661	0.0025124	0.0024876		0.00299174	0.00160331	0.0017438		0.00138843	0.00167769	0.00142149
43.763	0.000719008	0.00085124	0.0024876		0.0021405	0.00252066	0.0024876		0.00296694	0.00152066	0.00171074		0.0013719	0.00166942	0.00142149
43.794	0.000727273	0.000842975	0.00247934		0.00213223	0.00255372	0.0024876		0.00295041	0.00144628	0.00167769		0.00136364	0.00167769	0.00142149
43.826	0.000760331	0.000834711	0.00246281		0.00216529	0.00258678	0.00247934		0.00296694	0.00138843	0.00165289		0.00139669	0.00169421	0.00144628
43.857	0.000785124	0.000834711	0.00245455		0.0022314	0.0026281	0.00245455		0.00298347	0.00133058	0.00163636		0.00143802	0.00171901	0.00147934
43.889	0.000801653	0.000826446	0.00243802		0.00228926	0.00266116	0.00242149		0.00297521	0.00128926	0.0016281		0.00147107	0.00176033	0.00150413
43.92	0.000818182	0.000801653	0.00240496		0.0023719	0.00267769	0.00238017		0.00298347	0.0012314	0.00161983		0.00149587	0.00179339	0.00152893
43.952	0.000826446	0.00077686	0.00236364		0.00242975	0.00271074	0.00233884		0.00298347	0.00115702	0.00160331		0.0015124	0.00182645	0.00153719
43.983	0.000834711	0.000760331	0.00231405		0.00246281	0.0027438	0.00229752		0.00299174	0.00109917	0.00157851		0.00152893	0.00185124	0.00155372
44.015	0.000842975	0.000743802	0.00228926		0.00247934	0.00275207	0.0022314		0.00297521	0.00105785	0.00153719		0.00153719	0.00187603	0.00157851
44.046	0.000834711	0.000719008	0.00227273		0.00247934	0.00272727	0.00215702		0.00291736	0.00102479	0.00150413		0.0015124	0.0018843	0.00160331
44.077	0.000809917	0.00068595	0.00227273		0.00247107	0.00263636	0.00209091		0.00282645	0.000991736	0.0014876		0.00146281	0.0018595	0.0016281
44.109	0.000768595	0.000669421	0.00229752		0.00241322	0.00255372	0.00204132		0.00271074	0.000991736	0.00147934		0.00139669	0.00183471	0.00164463
44.14	0.000727273	0.000661157	0.00232231		0.00233884	0.00247107	0.00199174		0.00260331	0.001	0.00147934		0.00134711	0.00180992	0.00164463
44.172	0.000677686	0.000652893	0.00232231		0.00224793	0.00238843	0.00194215		0.0024876	0.00101653	0.00147107		0.00126446	0.00179339	0.00161157
44.203	0.000628099	0.000628099	0.00231405		0.00215702	0.00228926	0.00190083		0.00238843	0.00102479	0.00145455		0.00118182	0.00175207	0.00155372
44.235	0.000595041	0.000619835	0.00231405		0.00207438	0.00222314	0.00186777		0.00229752	0.00103306	0.00142975		0.00110744	0.00171901	0.00150413
44.266	0.000578512	0.000628099	0.00232231		0.00198347	0.00219008	0.00185124		0.00223967	0.00106612	0.00141322		0.00104959	0.00169421	0.00145455
44.298	0.000570248	0.000636364	0.00232231		0.00191736	0.00218182	0.00184298		0.00222314	0.00112397	0.00141322		0.00101653	0.00167769	0.00142149
44.329	0.000553719	0.000644628	0.00230579		0.0018595	0.00215702	0.00182645		0.00220661	0.00117355	0.00141322		0.000975207	0.00166942	0.0013719
44.361	0.00053719	0.000644628	0.00223967		0.00182645	0.0021157	0.00181818		0.0022314	0.00120661	0.00140496		0.000933884	0.00163636	0.00129752
44.392	0.00053719	0.000636364	0.00215702		0.00181818	0.00207438	0.00180165		0.00230579	0.00121488	0.00138017		0.000909091	0.00157851	0.00121488
44.424	0.000553719	0.000644628	0.00205785		0.00182645	0.00209917	0.0017686		0.00241322	0.00122314	0.00134711		0.000917355	0.00153719	0.00113223
44.455	0.000586777	0.000644628	0.00194215		0.00186777	0.00212397	0.00171901		0.00254545	0.00120661	0.00131405		0.000933884	0.00150413	0.00105785
44.486	0.000628099	0.000652893	0.00183471		0.00192562	0.00214876	0.00167769		0.00269421	0.00119008	0.00127273		0.000942149	0.00147107	0.00100826
44.518	0.000669421	0.000652893	0.00175207		0.002	0.00218182	0.00164463		0.00283471	0.00115702	0.00123967		0.000975207	0.00142975	0.000983471
44.549	0.000710744	0.000669421	0.00166942		0.00204959	0.0022562	0.00161983		0.00293388	0.0011405	0.00121488		0.00100826	0.00142975	0.000975207
44.581	0.000743802	0.000677686	0.00158678		0.00209917	0.00232231	0.00159504		0.00302479	0.00112397	0.00119835		0.00103306	0.00141322	0.000966942
44.612	0.000760331	0.000669421	0.00150413		0.00215702	0.00234711	0.00155372		0.00306612	0.00109917	0.00118182		0.00103306	0.00139669	0.000958678
44.644	0.00077686	0.000652893	0.00143802		0.00221488	0.00233884	0.00152066		0.00309091	0.00106612	0.00115702		0.00102479	0.00138017	0.000933884
44.675	0.000809917	0.000636364	0.00140496		0.00229752	0.00235537	0.00150413		0.00312397	0.00102479	0.00113223		0.00103306	0.00136364	0.00092562
44.707	0.000842975	0.000636364	0.00140496		0.00236364	0.00240496	0.00147934		0.00312397	0.001	0.0011157		0.00104132	0.00138017	0.000942149
44.738	0.000859504	0.000644628	0.00142149		0.00239669	0.00245455	0.00147107		0.00307438	0.000991736	0.00110744		0.00104959	0.00143802	0.000975207
44.77	0.000859504	0.000644628	0.00144628		0.00238843	0.00246281	0.00146281		0.00298347	0.000983471	0.00109917		0.00103306	0.00150413	0.001
44.801	0.00085124	0.000644628	0.00147934		0.00238017	0.00243802	0.00147107		0.00289256	0.000983471	0.00109091		0.00101653	0.00154545	0.00101653
44.833	0.000834711	0.000636364	0.0015124		0.00234711	0.00242975	0.0014876		0.00278512	0.000991736	0.00109917		0.001	0.00160331	0.00102479
44.864	0.000818182	0.000644628	0.00155372		0.00228926	0.00242149	0.0015124		0.00269421	0.00101653	0.00110744		0.000966942	0.00166942	0.00101653
44.895	0.000801653	0.000644628	0.00161157		0.00224793	0.00238843	0.00154545		0.00263636	0.00104132	0.00112397		0.000933884	0.00170248	0.00101653
44.927	0.00077686	0.000636364	0.00167769		0.00219835	0.00235537	0.00158678		0.00257851	0.00106612	0.00115702		0.000917355	0.0017438	0.00102479
44.958	0.000760331	0.000636364	0.00176033		0.00215702	0.00236364	0.00164463		0.00254545	0.00109917	0.00120661		0.00092562	0.00178512	0.00104959
44.99	0.000735537	0.000652893	0.00184298		0.00210744	0.00238843	0.00169421		0.0025124	0.0011405	0.00126446		0.000933884	0.00183471	0.00109917
45.021	0.000702479	0.000669421	0.00191736		0.00203306	0.00242149	0.00175207		0.00247934	0.00120661	0.00133058		0.000933884	0.00189256	0.0011405
45.053	0.000669421	0.000677686	0.002		0.00195041	0.00244628	0.00183471		0.00242975	0.00128099	0.00141322		0.000933884	0.00194215	0.00119008
45.084	0.000652893	0.000694215	0.00208264		0.00189256	0.00247107	0.00191736		0.00242149	0.0013719	0.00150413		0.00092562	0.00196694	0.00123967
45.116	0.000652893	0.000710744	0.00218182		0.00187603	0.00250413	0.00203306		0.00245455	0.00147107	0.00160331		0.00092562	0.00198347	0.00131405
45.147	0.000652893	0.000719008	0.00229752		0.00183471	0.00257025	0.0021405		0.00246281	0.00157025	0.00170248		0.000933884	0.00202479	0.00141322
45.179	0.000652893	0.000727273	0.00242149		0.00180165	0.00261157	0.0022314		0.00246281	0.00165289	0.00179339		0.000942149	0.00203306	0.0015124
45.21	0.000644628	0.000719008	0.00252893		0.00179339	0.00261983	0.00230579		0.00245455	0.00171901	0.0018843		0.000966942	0.00201653	0.00161983
45.242	0.000636364	0.000710744	0.0026281		0.00178512	0.00263636	0.0023719		0.00243802	0.0017686	0.00195868		0.001	0.002	0.00171074
45.273	0.000636364	0.000719008	0.00270248		0.00178512	0.00266942	0.00241322		0.00243802	0.00181818	0.002		0.00102479	0.00199174	0.00179339
45.304	0.000644628	0.000727273	0.00273554		0.0017686	0.00268595	0.00242975		0.00245455	0.00184298	0.002		0.00104132	0.00198347	0.00184298
45.336	0.000661157	0.000719008	0.0027438		0.00176033	0.00270248	0.00242975		0.00246281	0.0018595	0.00197521		0.00105785	0.00195868	0.0018595
45.367	0.000669421	0.000702479	0.00271901		0.00176033	0.00266942	0.00238843		0.00244628	0.00184298	0.00192562		0.00107438	0.00190083	0.0018595
45.399	0.000677686	0.00068595	0.00265289		0.0017686	0.00261157	0.00231405		0.00247107	0.00177686	0.00183471		0.00109091	0.00180992	0.00181818
45.43	0.000669421	0.000652893	0.00256198		0.00175207	0.00256198	0.00220661		0.00246281	0.00168595	0.00171901		0.00112397	0.00171901	0.00175207
45.462	0.000652893	0.000619835	0.00243802		0.00171074	0.00249587	0.00205785		0.00242975	0.00157025	0.00158678		0.00116529	0.00161157	0.00166116
45.493	0.000628099	0.000595041	0.00228926		0.00169421	0.00242149	0.00190083		0.00240496	0.00145455	0.00145455		0.00118182	0.0014876	0.00154545
45.525	0.000603306	0.000561983	0.00212397		0.00167769	0.00234711	0.00175207		0.00238017	0.00133884	0.00131405		0.00119835	0.0013719	0.00142975
45.556	0.000586777	0.000545455	0.00196694		0.00164463	0.00228926	0.00160331		0.00233884	0.0012314	0.00116529		0.00119835	0.00127273	0.00130579
45.588	0.000570248	0.000520661	0.00180165		0.00161983	0.00220661	0.00144628		0.00230579	0.00113223	0.00101653		0.00118182	0.00119008	0.00118182
45.619	0.000561983	0.000479339	0.00164463		0.00160331	0.00209917	0.00130579		0.00226446	0.00103306	0.000876033		0.00116529	0.00109917	0.00104132
45.651	0.00053719	0.000438017	0.0015124		0.00159504	0.00198347	0.00117355		0.00219008	0.000950413	0.000760331		0.00114876	0.00100826	0.000909091
45.682	0.000520661	0.000404959	0.00138843		0.00159504	0.0018595	0.00104959		0.00212397	0.000859504	0.000661157		0.00113223	0.00092562	0.000793388
45.713	0.000520661	0.00038843	0.00128926		0.00160331	0.0017686	0.000950413		0.00208264	0.00077686	0.000570248		0.0011157	0.000867769	0.000702479
45.745	0.000520661	0.000371901	0.00121488		0.00161157	0.00167769	0.000867769		0.00201653	0.000727273	0.000504132		0.00108264	0.000834711	0.000644628
45.776	0.000528926	0.000371901	0.00116529		0.00165289	0.00158678	0.000818182		0.00197521	0.000677686	0.000454545		0.00103306	0.000818182	0.00061157
45.808	0.000528926	0.000371901	0.0011405		0.00170248	0.0015124	0.000793388		0.00193388	0.000644628	0.000413223		0.000966942	0.000818182	0.000586777
45.839	0.000545455	0.000380165	0.00113223		0.00175207	0.00142975	0.000785124		0.00190909	0.00061157	0.000371901		0.00092562	0.000826446	0.000570248
45.871	0.000553719	0.000396694	0.0011405		0.00178512	0.00135537	0.000785124		0.00189256	0.000595041	0.000347107		0.000876033	0.000859504	0.000553719
45.902	0.000561983	0.000396694	0.00114876		0.00183471	0.00129752	0.000809917		0.00190909	0.000570248	0.000338843		0.000834711	0.000884298	0.000545455
45.934	0.000561983	0.000404959	0.00117355		0.00186777	0.0012562	0.00085124		0.00190909	0.000545455	0.000347107		0.000793388	0.000892562	0.000553719
45.965	0.000553719	0.000421488	0.00122314		0.0018843	0.00122314	0.000892562		0.00191736	0.000520661	0.000371901		0.000752066	0.000900826	0.000586777
45.997	0.000553719	0.000438017	0.00128099		0.00190909	0.00119835	0.000958678		0.00195868	0.000504132	0.000404959		0.000702479	0.000909091	0.000636364
46.028	0.00053719	0.00046281	0.00136364		0.00191736	0.00121488	0.00105785		0.00199174	0.000495868	0.000446281		0.000661157	0.000933884	0.00068595
46.06	0.000504132	0.000479339	0.00146281		0.00190083	0.0012562	0.00116529		0.002	0.000504132	0.000512397		0.000628099	0.000983471	0.000735537
46.091	0.00046281	0.000487603	0.00157851		0.0018843	0.00133058	0.00128099		0.00202479	0.000520661	0.000595041		0.000619835	0.00104959	0.00077686
46.122	0.000421488	0.000487603	0.00168595		0.00184298	0.00142149	0.00139669		0.00203306	0.000545455	0.00068595		0.000628099	0.0011157	0.000809917
46.154	0.00038843	0.000479339	0.00177686		0.00179339	0.0015124	0.00149587		0.00204959	0.000570248	0.00077686		0.000636364	0.00119008	0.000842975
46.185	0.000338843	0.000454545	0.00184298		0.00171901	0.00161157	0.00157851		0.00205785	0.000595041	0.000859504		0.000628099	0.00126446	0.000876033
46.217	0.000305785	0.000429752	0.00189256		0.00166116	0.00171901	0.00164463		0.00205785	0.00061157	0.00092562		0.000636364	0.00131405	0.000900826
46.248	0.000280992	0.000413223	0.00195868		0.00158678	0.00182645	0.00169421		0.00202479	0.000644628	0.000983471		0.000644628	0.00138017	0.000933884
46.28	0.000272727	0.000396694	0.00202479		0.00152893	0.00194215	0.00173554		0.00200826	0.000677686	0.00104132		0.000677686	0.00146281	0.000966942
46.311	0.000264463	0.00038843	0.00207438		0.00147934	0.00206612	0.00178512		0.00196694	0.000702479	0.00109917		0.000710744	0.00153719	0.000991736
46.343	0.000264463	0.000380165	0.0021157		0.00142975	0.00221488	0.00181818		0.00191736	0.000719008	0.00114876		0.000768595	0.00161983	0.001
46.374	0.000280992	0.000355372	0.00212397		0.00138843	0.00229752	0.00180992		0.00187603	0.000727273	0.00118182		0.000801653	0.00166942	0.00100826
46.406	0.000305785	0.000330579	0.00209917		0.00135537	0.00235537	0.00178512		0.00185124	0.000727273	0.00119008		0.000818182	0.00169421	0.001
46.437	0.000338843	0.00031405	0.00203306		0.00132231	0.00238843	0.0017438		0.00180992	0.000719008	0.00117355		0.000826446	0.00168595	0.000983471
46.469	0.000371901	0.000289256	0.00195868		0.00129752	0.00239669	0.00168595		0.00178512	0.000710744	0.0011405		0.000826446	0.00166116	0.000958678
46.5	0.000404959	0.000272727	0.00190083		0.00128099	0.00242149	0.00164463		0.00176033	0.000702479	0.00110744		0.000842975	0.00163636	0.00092562
46.531	0.000454545	0.000264463	0.0018595		0.00128099	0.00246281	0.00161983		0.00173554	0.000694215	0.00108264		0.000876033	0.00161983	0.000884298
46.563	0.000487603	0.000256198	0.00182645		0.00128099	0.00249587	0.00160331		0.00172727	0.000677686	0.00107438		0.000900826	0.00161157	0.000859504
46.594	0.000504132	0.000256198	0.0017686		0.00128926	0.00252893	0.00157851		0.00173554	0.000644628	0.00106612		0.000933884	0.00160331	0.000826446
46.626	0.000504132	0.000256198	0.00168595		0.00128099	0.00254545	0.00154545		0.00171901	0.000603306	0.00104132		0.000942149	0.00157851	0.00077686
46.657	0.000495868	0.000239669	0.00159504		0.00127273	0.00253719	0.00149587		0.00171901	0.000570248	0.001		0.000950413	0.00156198	0.000727273
46.689	0.000479339	0.00022314	0.00150413		0.00123967	0.0024876	0.00144628		0.00169421	0.00053719	0.000966942		0.000933884	0.00152893	0.000694215
46.72	0.000454545	0.00022314	0.00143802		0.00121488	0.0024876	0.00142149		0.00167769	0.000512397	0.000950413		0.000942149	0.00152066	0.000661157
46.752	0.000429752	0.000214876	0.00138843		0.00120661	0.00247107	0.00140496		0.00166942	0.000479339	0.000942149		0.000958678	0.00149587	0.000636364
46.783	0.000404959	0.000206612	0.0013719		0.00119835	0.00247934	0.00139669		0.00166942	0.000446281	0.000942149		0.000975207	0.00149587	0.000619835
46.815	0.000380165	0.000206612	0.00136364		0.00119008	0.00250413	0.00138843		0.00164463	0.000421488	0.000958678		0.000991736	0.0015124	0.00061157
46.846	0.000355372	0.000206612	0.00133058		0.00118182	0.00249587	0.00136364		0.00161983	0.000404959	0.000975207		0.000991736	0.00152066	0.000619835
46.878	0.000322314	0.000214876	0.00129752		0.00117355	0.00245455	0.00132231		0.00159504	0.00038843	0.001		0.000983471	0.00150413	0.000636364
46.909	0.000305785	0.00022314	0.00127273		0.00117355	0.00242975	0.00128926		0.00157025	0.000380165	0.00101653		0.000975207	0.00149587	0.000644628
46.94	0.000297521	0.000214876	0.00124793		0.00117355	0.00239669	0.00127273		0.00155372	0.00038843	0.00104132		0.000958678	0.00147934	0.000652893
46.972	0.000297521	0.000206612	0.00124793		0.00118182	0.00236364	0.00126446		0.00155372	0.000404959	0.00107438		0.000942149	0.00147107	0.000669421
47.003	0.000305785	0.000206612	0.0012562		0.00119008	0.00236364	0.00126446		0.00155372	0.000429752	0.00112397		0.00092562	0.00147107	0.00068595
47.035	0.00031405	0.000206612	0.00126446		0.00122314	0.0023719	0.00126446		0.00156198	0.000454545	0.00116529		0.000917355	0.00147934	0.000694215
47.066	0.000322314	0.000198347	0.00127273		0.00124793	0.00236364	0.0012562		0.00155372	0.000479339	0.00119835		0.000909091	0.00147934	0.000710744
47.098	0.000330579	0.000198347	0.00128926		0.00126446	0.00236364	0.0012562		0.00153719	0.000520661	0.0012314		0.000900826	0.00150413	0.000735537
47.129	0.000347107	0.000198347	0.00131405		0.00127273	0.00233058	0.00127273		0.00152066	0.000561983	0.00126446		0.000884298	0.0015124	0.000768595
47.161	0.000363636	0.000198347	0.00134711		0.00128099	0.00227273	0.00131405		0.00154545	0.000595041	0.00129752		0.000859504	0.00150413	0.000809917
47.192	0.000380165	0.000198347	0.00142149		0.00129752	0.00223967	0.0013719		0.00157025	0.00061157	0.00133884		0.000859504	0.0014876	0.000842975
47.224	0.000396694	0.000181818	0.00149587		0.00131405	0.00223967	0.00143802		0.00158678	0.000619835	0.0013719		0.000859504	0.00150413	0.000884298
47.255	0.000396694	0.000165289	0.00155372		0.00131405	0.00219835	0.0014876		0.00157025	0.000628099	0.00140496		0.000859504	0.00150413	0.00092562
47.287	0.000404959	0.000157025	0.00161983		0.00132231	0.0021405	0.00152066		0.00154545	0.000628099	0.00142149		0.000859504	0.00149587	0.000966942
47.318	0.000413223	0.00014876	0.00167769		0.00133058	0.00209917	0.00156198		0.00152066	0.000636364	0.00143802		0.000876033	0.0014876	0.00100826
47.349	0.000421488	0.000140496	0.00173554		0.00133884	0.00202479	0.00160331		0.00150413	0.000628099	0.00143802		0.000884298	0.00146281	0.00104959
47.381	0.000421488	0.000132231	0.00179339		0.00132231	0.00196694	0.00164463		0.00149587	0.000619835	0.00142975		0.000884298	0.00143802	0.00108264
47.412	0.000421488	0.000115702	0.00183471		0.00130579	0.00189256	0.00167769		0.00150413	0.00061157	0.00141322		0.000867769	0.00140496	0.00109917
47.444	0.000421488	9.91736e-05	0.00187603		0.00128926	0.00183471	0.00170248		0.00150413	0.000586777	0.00140496		0.00085124	0.00135537	0.00110744
47.475	0.000404959	8.26446e-05	0.00190083		0.00128099	0.00181818	0.00171074		0.00149587	0.000553719	0.00140496		0.000859504	0.00133058	0.0011157
47.507	0.00038843	6.61157e-05	0.00192562		0.00128099	0.00184298	0.00171074		0.00145455	0.000520661	0.00139669		0.000892562	0.00132231	0.00112397
47.538	0.000371901	4.95868e-05	0.00193388		0.00126446	0.00187603	0.00171074		0.00141322	0.000504132	0.00138017		0.000909091	0.00133058	0.0011405
47.57	0.000355372	4.13223e-05	0.00196694		0.00124793	0.00189256	0.00172727		0.00139669	0.000504132	0.0013719		0.00092562	0.00132231	0.00115702
47.601	0.000347107	3.30579e-05	0.00202479		0.00123967	0.00194215	0.0017686		0.00141322	0.000512397	0.0013719		0.000942149	0.00132231	0.00118182
47.633	0.000322314	3.30579e-05	0.00209091		0.00120661	0.00201653	0.00182645		0.00142149	0.000512397	0.00138017		0.000958678	0.00133058	0.00120661
47.664	0.000297521	3.30579e-05	0.00214876		0.00117355	0.00209091	0.00186777		0.00142149	0.000495868	0.00138843		0.000966942	0.00134711	0.0012314
47.696	0.000272727	3.30579e-05	0.00219835		0.0011405	0.00219008	0.00190083		0.00141322	0.000487603	0.00139669		0.000991736	0.00138017	0.0012562
47.727	0.000256198	3.30579e-05	0.0022314		0.00113223	0.00226446	0.00192562		0.00140496	0.000471074	0.00140496		0.00102479	0.00140496	0.00128926
47.758	0.000239669	4.13223e-05	0.0022562		0.00112397	0.00236364	0.00195868		0.00138843	0.00046281	0.00141322		0.00107438	0.00144628	0.00133058
47.79	0.00022314	4.95868e-05	0.0022562		0.0011157	0.00244628	0.00198347		0.00138017	0.000471074	0.00139669		0.00112397	0.00149587	0.00135537
47.821	0.000214876	5.78512e-05	0.00223967		0.00110744	0.00247107	0.00198347		0.00138843	0.000487603	0.00135537		0.00114876	0.00150413	0.00135537
47.853	0.000206612	6.61157e-05	0.00220661		0.00107438	0.00244628	0.00195868		0.00139669	0.000495868	0.00130579		0.0011405	0.00149587	0.00133058
47.884	0.000198347	7.43802e-05	0.0021405		0.00104132	0.00238017	0.00190909		0.00140496	0.000487603	0.00124793		0.0011157	0.00147107	0.00128926
47.916	0.000181818	8.26446e-05	0.00202479		0.001	0.00229752	0.00182645		0.00138017	0.000471074	0.00117355		0.00108264	0.00142975	0.0012314
47.947	0.000165289	9.09091e-05	0.00187603		0.000958678	0.00219835	0.00171074		0.00134711	0.000446281	0.00108264		0.00104132	0.00138017	0.00115702
47.979	0.000157025	9.09091e-05	0.00171901		0.000933884	0.00208264	0.00157851		0.00132231	0.000438017	0.000991736		0.000991736	0.00133058	0.00108264
48.01	0.00014876	9.09091e-05	0.00157851		0.000909091	0.00195041	0.00145455		0.00131405	0.000446281	0.000909091		0.000942149	0.00127273	0.00100826
48.042	0.000140496	9.09091e-05	0.00146281		0.000884298	0.00180992	0.00134711		0.00128926	0.00046281	0.00085124		0.000884298	0.00120661	0.000933884
48.073	0.000140496	9.09091e-05	0.00138017		0.000859504	0.00170248	0.0012562		0.00126446	0.000495868	0.000818182		0.000834711	0.00115702	0.000867769
48.105	0.000140496	9.09091e-05	0.00133884		0.000842975	0.00159504	0.00117355		0.00123967	0.000520661	0.000818182		0.000768595	0.00109091	0.000801653
48.136	0.00014876	9.09091e-05	0.00133058		0.000834711	0.00150413	0.0011157		0.00122314	0.00053719	0.000859504		0.000702479	0.00102479	0.000768595
48.167	0.000165289	9.09091e-05	0.00135537		0.000834711	0.00145455	0.00109917		0.00121488	0.000561983	0.000933884		0.000636364	0.001	0.000768595
48.199	0.000190083	9.09091e-05	0.00138843		0.000859504	0.00143802	0.00110744		0.00122314	0.000603306	0.00102479		0.000586777	0.000991736	0.000801653
48.23	0.00022314	9.09091e-05	0.00145455		0.000900826	0.00145455	0.00113223		0.00123967	0.000661157	0.00112397		0.000561983	0.001	0.000842975
48.262	0.000272727	9.09091e-05	0.00155372		0.000950413	0.00149587	0.00117355		0.00127273	0.000719008	0.0012314		0.000553719	0.00104132	0.000900826
48.293	0.000322314	9.09091e-05	0.00167769		0.001	0.00154545	0.0012314		0.00130579	0.00077686	0.00134711		0.000561983	0.00109917	0.000966942
48.325	0.000371901	8.26446e-05	0.00180165		0.00105785	0.00160331	0.00129752		0.00133884	0.000826446	0.00146281		0.000578512	0.00115702	0.00103306
48.356	0.000429752	7.43802e-05	0.00190909		0.00112397	0.00166116	0.00136364		0.0013719	0.000867769	0.00156198		0.000586777	0.00120661	0.00109917
48.388	0.000495868	7.43802e-05	0.002		0.00119835	0.00171074	0.00142149		0.00144628	0.000892562	0.00163636		0.000595041	0.00124793	0.00116529
48.419	0.000553719	7.43802e-05	0.00206612		0.0012562	0.0017438	0.00146281		0.00152893	0.000909091	0.00168595		0.000586777	0.00128926	0.00122314
48.451	0.000603306	7.43802e-05	0.00209091		0.00128099	0.00175207	0.0014876		0.00159504	0.000917355	0.00169421		0.000586777	0.00133884	0.00128099
48.482	0.000636364	7.43802e-05	0.00208264		0.00128926	0.00175207	0.00147934		0.00163636	0.000917355	0.00166116		0.000586777	0.00138843	0.00131405
48.514	0.000652893	7.43802e-05	0.00204132		0.00128099	0.00173554	0.00143802		0.0016281	0.000909091	0.00160331		0.000603306	0.00141322	0.00132231
48.545	0.000652893	7.43802e-05	0.00199174		0.0012562	0.00169421	0.00138017		0.00159504	0.000884298	0.00152893		0.000619835	0.00141322	0.00130579
48.576	0.000636364	7.43802e-05	0.00192562		0.00122314	0.00163636	0.00132231		0.00153719	0.000842975	0.00144628		0.000619835	0.00138843	0.00128926
48.608	0.000603306	7.43802e-05	0.00185124		0.00119835	0.00156198	0.00127273		0.00147934	0.000793388	0.00136364		0.000619835	0.00133884	0.0012562
48.639	0.000570248	7.43802e-05	0.0017686		0.00117355	0.00149587	0.0012314		0.00141322	0.000735537	0.00128099		0.000619835	0.00128099	0.00122314
48.671	0.00053719	8.26446e-05	0.00168595		0.0011405	0.00143802	0.00119835		0.00134711	0.000669421	0.00119835		0.000628099	0.00122314	0.00119008
48.702	0.000487603	9.09091e-05	0.00161157		0.00108264	0.00138843	0.00116529		0.00126446	0.000595041	0.00113223		0.000652893	0.00117355	0.00115702
48.734	0.000421488	8.26446e-05	0.00152893		0.00100826	0.00134711	0.00113223		0.0011405	0.00053719	0.00107438		0.000677686	0.0011405	0.00112397
48.765	0.000347107	7.43802e-05	0.00145455		0.000942149	0.00128926	0.00110744		0.000991736	0.000479339	0.00102479		0.000719008	0.00109091	0.00109091
48.797	0.000280992	6.61157e-05	0.00139669		0.000909091	0.00124793	0.00109917		0.000867769	0.000438017	0.000991736		0.000752066	0.00104132	0.00104959
48.828	0.00022314	5.78512e-05	0.00136364		0.000884298	0.00120661	0.0011157		0.000768595	0.000413223	0.000975207		0.000785124	0.000991736	0.00101653
48.86	0.000173554	4.95868e-05	0.00134711		0.000867769	0.00117355	0.00116529		0.000710744	0.00038843	0.000966942		0.000809917	0.000950413	0.000983471
48.891	0.000140496	4.13223e-05	0.00133884		0.000876033	0.00115702	0.0012314		0.000677686	0.000380165	0.000966942		0.000842975	0.00092562	0.000950413
48.923	0.000123967	3.30579e-05	0.00133884		0.000884298	0.00114876	0.00130579		0.000669421	0.00038843	0.000983471		0.000892562	0.00092562	0.000909091
48.954	0.000115702	2.47934e-05	0.00133058		0.000876033	0.0011405	0.00135537		0.000661157	0.000413223	0.001		0.000917355	0.000933884	0.000876033
48.985	0.000115702	2.47934e-05	0.00131405		0.000867769	0.00112397	0.00138843		0.000677686	0.000454545	0.00100826		0.000933884	0.000950413	0.000842975
49.017	0.000115702	2.47934e-05	0.00128099		0.000859504	0.00109091	0.00140496		0.000694215	0.000504132	0.00101653		0.000933884	0.000958678	0.000801653
49.048	0.000123967	2.47934e-05	0.00124793		0.000876033	0.00106612	0.00141322		0.000719008	0.000561983	0.00100826		0.00092562	0.000975207	0.000760331
49.08	0.000140496	3.30579e-05	0.00122314		0.000900826	0.00104132	0.00142149		0.000752066	0.000603306	0.001		0.000917355	0.000975207	0.000719008
49.111	0.000165289	4.13223e-05	0.00119835		0.00092562	0.00104959	0.00142975		0.000809917	0.000636364	0.000991736		0.000900826	0.000983471	0.000677686
49.143	0.000190083	5.78512e-05	0.00117355		0.000942149	0.00105785	0.00142149		0.000859504	0.000661157	0.000983471		0.000900826	0.001	0.000652893
49.174	0.000214876	7.43802e-05	0.00113223		0.000950413	0.00105785	0.00139669		0.000900826	0.000677686	0.000975207		0.000892562	0.00101653	0.000628099
49.206	0.000247934	9.09091e-05	0.00109091		0.000958678	0.00105785	0.00134711		0.000933884	0.000694215	0.000966942		0.000884298	0.00103306	0.000619835
49.237	0.000272727	0.000107438	0.00105785		0.000942149	0.00107438	0.00128099		0.000966942	0.000702479	0.000958678		0.000867769	0.00105785	0.000628099
49.269	0.000289256	0.000132231	0.00102479		0.000933884	0.00109917	0.00120661		0.000991736	0.000702479	0.000942149		0.00085124	0.00108264	0.000661157
49.3	0.00031405	0.000165289	0.001		0.000950413	0.00114876	0.00115702		0.00102479	0.000694215	0.00092562		0.000867769	0.0011157	0.000702479
49.332	0.000330579	0.000190083	0.000983471		0.000966942	0.00119835	0.0011157		0.00103306	0.000677686	0.00092562		0.000876033	0.00113223	0.000743802
49.363	0.000355372	0.000214876	0.001		0.000983471	0.0012562	0.00108264		0.00104132	0.000669421	0.000917355		0.000900826	0.00116529	0.000801653
49.394	0.000380165	0.000239669	0.00101653		0.000983471	0.00130579	0.00106612		0.00104132	0.000669421	0.000909091		0.00092562	0.00118182	0.000859504
49.426	0.000404959	0.000264463	0.00104132		0.000975207	0.00134711	0.00104959		0.00104959	0.000677686	0.000892562		0.000942149	0.00120661	0.000917355
49.457	0.000429752	0.000289256	0.00107438		0.000958678	0.00136364	0.00103306		0.00104132	0.000694215	0.000876033		0.000958678	0.00122314	0.000975207
49.489	0.00046281	0.000297521	0.00110744		0.000942149	0.00138843	0.00102479		0.00103306	0.000710744	0.000859504		0.000966942	0.0012314	0.00102479
49.52	0.000504132	0.000305785	0.0011405		0.000942149	0.00142975	0.00102479		0.00102479	0.000727273	0.000842975		0.000991736	0.00123967	0.00107438
49.552	0.00053719	0.00031405	0.00117355		0.000933884	0.0014876	0.00103306		0.00101653	0.000743802	0.000818182		0.00102479	0.0012562	0.0011157
49.583	0.000561983	0.000322314	0.00119008		0.000933884	0.00152066	0.00104959		0.000991736	0.000752066	0.000785124		0.00105785	0.00126446	0.00114876
49.615	0.000578512	0.00031405	0.00121488		0.000917355	0.00155372	0.00105785		0.000966942	0.000760331	0.000752066		0.00107438	0.00126446	0.00115702
49.646	0.000578512	0.000289256	0.00123967		0.000876033	0.00156198	0.00105785		0.00092562	0.000768595	0.000719008		0.00105785	0.00124793	0.00114876
49.678	0.000570248	0.000256198	0.00127273		0.000834711	0.00156198	0.00106612		0.000892562	0.000768595	0.000677686		0.00104959	0.0012314	0.0011405
49.709	0.000553719	0.00022314	0.00128926		0.000793388	0.00157025	0.00108264		0.000859504	0.000752066	0.000652893		0.00103306	0.00120661	0.00112397
49.741	0.00053719	0.000190083	0.00131405		0.000768595	0.00157851	0.00109917		0.000834711	0.000719008	0.000652893		0.00102479	0.00119008	0.0011157
49.772	0.000520661	0.000157025	0.00133058		0.000760331	0.00161157	0.00112397		0.000809917	0.000694215	0.000677686		0.00104132	0.00119008	0.0011157
49.803	0.000504132	0.000123967	0.00133058		0.000768595	0.00166116	0.00115702		0.000801653	0.000677686	0.000710744		0.00104959	0.00121488	0.0011157
49.835	0.000471074	9.91736e-05	0.00133884		0.000785124	0.00170248	0.00119835		0.000801653	0.000652893	0.000752066		0.00105785	0.0012314	0.0011157
49.866	0.000421488	7.43802e-05	0.00136364		0.000793388	0.00173554	0.00124793		0.000809917	0.000628099	0.000801653		0.00104959	0.00124793	0.0011157
49.898	0.000371901	4.95868e-05	0.00138843		0.000818182	0.0017438	0.00130579		0.000826446	0.000603306	0.000867769		0.00102479	0.00124793	0.00110744
49.929	0.000338843	2.47934e-05	0.00142149		0.000842975	0.00176033	0.0013719		0.00085124	0.000595041	0.000950413		0.001	0.00123967	0.00109917
49.961	0.00031405	8.26446e-06	0.00142975		0.000876033	0.00175207	0.00144628		0.000876033	0.000578512	0.00103306		0.000983471	0.00122314	0.00109091
