# Supplementary material for: Spectral analysis of layered sites using shaking table tests
Source: PLoS One. 2019 Mar 12;14(3):e0212766. doi: 10.1371/journal.pone.0212766 (PMC6413934; doi:10.1371/journal.pone.0212766)
Supplement: S3 Data — (ZIP) [file pone.0212766.s003.zip › S3 Data Analysis data/Fourier spectrum of horizontal site.xls]

## Sheet: Sheet1
0.031	0	0	0		0	0	0
0.063	0	0	0		0	0	0
0.094	0	0	0		0	0	0
0.126	0	5.19481e-05	1.2987e-05		0	0	0
0.157	0	0.00010101	6.06061e-05		1.0101e-05	1.0101e-05	4.0404e-05
0.189	8.26446e-06	0.000173554	0.000132231		4.95868e-05	5.78512e-05	9.91736e-05
0.22	3.30579e-05	0.000231405	0.000190083		7.43802e-05	9.91736e-05	0.000140496
0.252	7.43802e-05	0.000297521	0.000272727		0.000107438	0.000157025	0.000206612
0.283	0.000123967	0.000363636	0.000371901		0.00014876	0.000214876	0.000297521
0.315	0.000190083	0.000438017	0.000479339		0.000198347	0.000280992	0.00038843
0.346	0.000256198	0.000512397	0.000603306		0.000256198	0.000355372	0.000495868
0.378	0.000330579	0.000561983	0.000743802		0.000330579	0.000446281	0.000619835
0.409	0.000421488	0.000619835	0.000884298		0.000421488	0.000553719	0.000752066
0.44	0.000528926	0.000694215	0.00103306		0.000512397	0.000669421	0.000884298
0.472	0.000644628	0.000735537	0.00118182		0.000595041	0.00077686	0.000991736
0.503	0.000768595	0.00077686	0.00132231		0.000669421	0.000876033	0.00110744
0.535	0.000884298	0.000818182	0.00143802		0.000727273	0.000958678	0.00119835
0.566	0.000975207	0.000867769	0.00156198		0.000793388	0.00103306	0.00129752
0.598	0.00104959	0.000917355	0.00166116		0.00085124	0.00109917	0.00135537
0.629	0.00110744	0.000975207	0.00173554		0.000909091	0.00120661	0.00138017
0.661	0.00117355	0.00105785	0.00182645		0.000966942	0.00133058	0.00142975
0.692	0.00131405	0.00120661	0.00195041		0.00102479	0.00146281	0.00145455
0.724	0.00153719	0.00143802	0.0021157		0.00106612	0.00157851	0.00145455
0.755	0.00180165	0.00171074	0.00232231		0.00109917	0.00167769	0.00145455
0.787	0.00209091	0.00201653	0.00256198		0.00116529	0.00177686	0.00146281
0.818	0.00246281	0.00243802	0.00286777		0.00124793	0.0018843	0.0014876
0.849	0.00291736	0.00293388	0.0032562		0.00133058	0.00199174	0.0015124
0.881	0.00346281	0.0034876	0.00371901		0.00145455	0.00210744	0.00155372
0.912	0.00407438	0.00407438	0.00420661		0.00159504	0.0022314	0.00158678
0.944	0.00469421	0.00466942	0.00471074		0.00173554	0.00233884	0.00164463
0.975	0.00535537	0.00528926	0.00526446		0.00187603	0.00238843	0.00170248
1.007	0.00600826	0.00590083	0.00583471		0.002	0.00239669	0.00173554
1.038	0.00657851	0.00642149	0.00634711		0.00213223	0.00240496	0.00179339
1.07	0.00700826	0.00683471	0.0067686		0.00226446	0.00243802	0.00189256
1.101	0.00735537	0.00718182	0.00713223		0.0023719	0.00250413	0.002
1.133	0.00766116	0.00744628	0.00741322		0.00242975	0.00259504	0.00209091
1.164	0.0078595	0.00759504	0.00759504		0.0024876	0.00267769	0.00218182
1.196	0.00795868	0.00764463	0.00769421		0.00257851	0.00275207	0.00228099
1.227	0.00795868	0.00763636	0.00773554		0.00264463	0.00282645	0.00239669
1.258	0.00794215	0.00759504	0.00776033		0.00268595	0.00289256	0.00253719
1.29	0.008	0.00757025	0.00780165		0.00275207	0.00298347	0.00268595
1.321	0.00804959	0.00752893	0.00779339		0.00281818	0.00309917	0.00286777
1.353	0.00809917	0.00744628	0.00773554		0.00292562	0.00322314	0.00305785
1.384	0.00818182	0.00742149	0.00771901		0.00302479	0.00329752	0.00323967
1.416	0.0083719	0.00749587	0.00780165		0.00313223	0.00333058	0.00339669
1.447	0.00866942	0.00766942	0.00795041		0.00327273	0.00330579	0.00353719
1.479	0.00902479	0.00795041	0.00819835		0.00343802	0.00321488	0.00366942
1.51	0.00938017	0.0082314	0.00849587		0.00355372	0.00313223	0.00377686
1.542	0.00970248	0.00847934	0.00875207		0.00361983	0.00307438	0.00385124
1.573	0.01	0.00869421	0.00899174		0.00366116	0.00298347	0.00386777
1.605	0.0102066	0.0088595	0.00919835		0.00370248	0.00289256	0.00386777
1.636	0.010281	0.00896694	0.00933058		0.00371074	0.0027686	0.00385124
1.667	0.010314	0.00904959	0.00946281		0.00370248	0.00261983	0.00378512
1.699	0.010281	0.0091157	0.00956198		0.00364463	0.00247934	0.00369421
1.73	0.0101653	0.00909091	0.00957025		0.00355372	0.0023719	0.00358678
1.762	0.00995868	0.00895868	0.00949587		0.00344628	0.00228926	0.00344628
1.793	0.00961157	0.00871074	0.00933884		0.00330579	0.0022314	0.00328926
1.825	0.00912397	0.00833884	0.00906612		0.00315702	0.00220661	0.00314876
1.856	0.00861983	0.00795868	0.00871074		0.00304959	0.00217355	0.00304132
1.888	0.00814876	0.00764463	0.00838017		0.00295868	0.00213223	0.00295868
1.919	0.00770248	0.00736364	0.00804132		0.00286777	0.0021405	0.00291736
1.951	0.00733058	0.00715702	0.00770248		0.0027438	0.00215702	0.00283471
1.982	0.00704132	0.00703306	0.00747107		0.00261983	0.00219008	0.0027438
2.014	0.00680165	0.00695041	0.00730579		0.00249587	0.00223967	0.00267769
2.045	0.0066281	0.00692562	0.00719835		0.0023719	0.00230579	0.00263636
2.076	0.00652893	0.00698347	0.00717355		0.00230579	0.00239669	0.00260331
2.108	0.00646281	0.00709091	0.00714876		0.0022562	0.00247107	0.00259504
2.139	0.00642975	0.00719835	0.0071157		0.00222314	0.00256198	0.0026281
2.171	0.00649587	0.00735537	0.00713223		0.00219008	0.00268595	0.00266116
2.202	0.00666116	0.00759504	0.00728926		0.00215702	0.00282645	0.00267769
2.234	0.00691736	0.00787603	0.00755372		0.00210744	0.00296694	0.00268595
2.265	0.00726446	0.00819835	0.0078843		0.00207438	0.00307438	0.00270248
2.297	0.00761157	0.00847934	0.0082562		0.00209091	0.00318182	0.0027686
2.328	0.00796694	0.00871074	0.00857025		0.00213223	0.00330579	0.00283471
2.36	0.0083719	0.00898347	0.0088843		0.00219835	0.00343802	0.00290083
2.391	0.00887603	0.00933884	0.00928926		0.00228926	0.00353719	0.00293388
2.423	0.00941322	0.00970248	0.00968595		0.00230579	0.00358678	0.00295868
2.454	0.00989256	0.01	0.0100496		0.00229752	0.00366942	0.00298347
2.485	0.010438	0.0103554	0.0104711		0.00230579	0.0037438	0.00295868
2.517	0.0110248	0.0107686	0.0109504		0.00230579	0.00376033	0.00289256
2.548	0.0115455	0.0111405	0.0113471		0.00228926	0.00372727	0.00282645
2.58	0.0119339	0.0114132	0.011595		0.00229752	0.00366942	0.00275207
2.611	0.0121818	0.0115868	0.0117521		0.00233058	0.00361983	0.00264463
2.643	0.0124132	0.0117851	0.0118843		0.00236364	0.00355372	0.00252893
2.674	0.0126198	0.0120083	0.0120413		0.00238017	0.00346281	0.00243802
2.706	0.0126942	0.0120992	0.0120826		0.00238017	0.00335537	0.00234711
2.737	0.0125455	0.0119752	0.0119174		0.00238017	0.00326446	0.00231405
2.769	0.012314	0.0117934	0.0117355		0.00243802	0.00320661	0.00229752
2.8	0.012157	0.0116942	0.0116198		0.00252893	0.00309091	0.00227273
2.832	0.0118926	0.0115124	0.0114132		0.00259504	0.00294215	0.00228099
2.863	0.0115455	0.0112314	0.0111157		0.00266116	0.00280992	0.00233884
2.894	0.0112149	0.0109174	0.0108099		0.00273554	0.00272727	0.00239669
2.926	0.0109669	0.010686	0.0106116		0.00280992	0.00267769	0.0024876
2.957	0.0107934	0.0104959	0.0104711		0.00285124	0.0026281	0.00261983
2.989	0.010595	0.0102479	0.010314		0.00287603	0.00258678	0.00273554
3.02	0.0103802	0.00995868	0.0101322		0.00289256	0.00254545	0.00280992
3.052	0.0102479	0.0097686	0.0100413		0.00289256	0.00250413	0.0028843
3.083	0.0102893	0.00975207	0.0100909		0.0028843	0.00247934	0.00290909
3.115	0.0103967	0.00979339	0.0101488		0.00284298	0.00244628	0.00292562
3.146	0.0105289	0.00985124	0.0102397		0.0027686	0.00243802	0.00295868
3.178	0.0108017	0.0100248	0.0104711		0.00271074	0.00243802	0.00298347
3.209	0.0111405	0.010281	0.0107851		0.00266942	0.00244628	0.00299174
3.241	0.0114876	0.010562	0.011124		0.00261983	0.00243802	0.00299174
3.272	0.0118347	0.0108264	0.0114463		0.00255372	0.00239669	0.00292562
3.303	0.0122562	0.0111983	0.0118512		0.0024876	0.00235537	0.00280992
3.335	0.0128099	0.0117025	0.0123636		0.00240496	0.00233058	0.00271074
3.366	0.0134545	0.012314	0.0129421		0.00232231	0.00233058	0.00266116
3.398	0.0141818	0.0129835	0.0136116		0.00224793	0.00234711	0.00263636
3.429	0.0149504	0.0136942	0.0143802		0.00216529	0.00235537	0.00263636
3.461	0.0157273	0.0144298	0.0152066		0.0021157	0.00238017	0.00263636
3.492	0.016438	0.0150909	0.0159504		0.00209091	0.00241322	0.00261983
3.524	0.0170248	0.0156694	0.016595		0.00204959	0.00247107	0.00258678
3.555	0.017562	0.0161901	0.0171736		0.002	0.00255372	0.00255372
3.587	0.0180661	0.0167273	0.0177438		0.00199174	0.00265289	0.00253719
3.618	0.0184959	0.0171901	0.0182314		0.00200826	0.00277686	0.00259504
3.65	0.018719	0.0174463	0.0185124		0.00204959	0.00290083	0.00270248
3.681	0.018719	0.0175124	0.0185868		0.00212397	0.00301653	0.00282645
3.712	0.0185041	0.0173719	0.0184959		0.00220661	0.00314876	0.00295041
3.744	0.0180165	0.017	0.0181488		0.00231405	0.00329752	0.00304132
3.775	0.0172975	0.0163967	0.0175124		0.00242975	0.00342149	0.00313223
3.807	0.0164876	0.015686	0.0167603		0.00252893	0.00352066	0.00322314
3.838	0.0157438	0.0150496	0.0160661		0.00260331	0.00363636	0.00331405
3.87	0.0150744	0.0144545	0.0153967		0.00270248	0.00373554	0.00342975
3.901	0.0143884	0.0138512	0.0147025		0.00280992	0.00377686	0.00354545
3.933	0.0136942	0.0131901	0.0139504		0.0028595	0.0037686	0.00363636
3.964	0.0130413	0.0125868	0.0132397		0.0028843	0.00373554	0.00366942
3.996	0.0125041	0.0120909	0.0126281		0.00290083	0.00369421	0.00366116
4.027	0.012	0.0116116	0.0120579		0.00290909	0.00360331	0.00361157
4.059	0.0115289	0.0111405	0.0114711		0.00294215	0.00343802	0.00352893
4.09	0.011157	0.0107355	0.0109421		0.00298347	0.00323967	0.00347107
4.121	0.010876	0.0104298	0.0105455		0.00304959	0.00308264	0.00340496
4.153	0.0106612	0.0101818	0.0102149		0.00313223	0.00296694	0.00333884
4.184	0.0104711	0.00994215	0.00993388		0.0032562	0.00284298	0.00330579
4.216	0.0103471	0.00975207	0.00973554		0.00336364	0.00272727	0.00327273
4.247	0.0102893	0.0096281	0.00961157		0.00347107	0.00266116	0.00323967
4.279	0.0102893	0.00957851	0.00959504		0.00360331	0.00264463	0.00322314
4.31	0.010438	0.00966116	0.00972727		0.00371901	0.00266116	0.0032314
4.342	0.0107934	0.00995041	0.0100744		0.00379339	0.00269421	0.00323967
4.373	0.0114298	0.0105207	0.0107025		0.00381818	0.00277686	0.00324793
4.405	0.012314	0.0113471	0.011595		0.00380992	0.00289256	0.00323967
4.436	0.0133223	0.0123306	0.0126446		0.00377686	0.00299174	0.00320661
4.468	0.0143719	0.0133719	0.013719		0.00369421	0.00305785	0.00318182
4.499	0.0153554	0.0143719	0.0147107		0.00357851	0.00307438	0.00316529
4.53	0.0161736	0.0152479	0.0155289		0.00342149	0.00307438	0.00310744
4.562	0.0168512	0.0160165	0.0162314		0.00323967	0.00309917	0.00303306
4.593	0.0175124	0.0167686	0.0169504		0.00303306	0.0031157	0.00297521
4.625	0.0181488	0.0175041	0.0176364		0.00284298	0.0031157	0.00295041
4.656	0.0185455	0.0180248	0.0180992		0.00270248	0.00309091	0.00294215
4.688	0.0185868	0.0181983	0.0182066		0.0026281	0.00303306	0.00295868
4.719	0.0182562	0.0180083	0.0179256		0.00263636	0.00297521	0.003
4.751	0.0176281	0.0175289	0.0173554		0.00266942	0.00294215	0.00308264
4.782	0.016876	0.0168678	0.0166198		0.00268595	0.00296694	0.00318182
4.814	0.016124	0.0161405	0.015876		0.0027438	0.00300826	0.00328926
4.845	0.0154711	0.0154628	0.0152479		0.00285124	0.00306612	0.00342149
4.877	0.0149752	0.0148926	0.0147603		0.00302479	0.00315702	0.00360331
4.908	0.0144959	0.0143471	0.0142645		0.0032562	0.00320661	0.00380992
4.939	0.0139256	0.013719	0.0136446		0.00352893	0.0032562	0.00398347
4.971	0.0132727	0.0129917	0.0129339		0.0037686	0.00333058	0.00412397
5.002	0.0126364	0.0122397	0.0122231		0.00398347	0.00342149	0.00424793
5.034	0.0120744	0.0115289	0.0115702		0.0041405	0.00355372	0.00435537
5.065	0.0116694	0.0109421	0.0110826		0.00422314	0.00366942	0.00442975
5.097	0.0114545	0.0105207	0.0107686		0.00424793	0.0037438	0.00445455
5.128	0.0113636	0.0102645	0.0106033		0.00428099	0.00376033	0.00443802
5.16	0.011314	0.0101074	0.0104959		0.00428099	0.00375207	0.00435537
5.191	0.0112562	0.00999174	0.0103802		0.00421488	0.00373554	0.00419835
5.223	0.0111653	0.00989256	0.0102645		0.00407438	0.00367769	0.004
5.254	0.011157	0.0098595	0.0102397		0.00390083	0.00364463	0.00378512
5.286	0.0112727	0.00990909	0.0103223		0.00369421	0.00357851	0.00361157
5.317	0.0114628	0.0100331	0.0104793		0.0035124	0.00345455	0.00343802
5.348	0.0117686	0.010314	0.0107603		0.00331405	0.00331405	0.00324793
5.38	0.0122479	0.0108099	0.0112479		0.00316529	0.00315702	0.00307438
5.411	0.0127934	0.011438	0.0118099		0.00308264	0.00301653	0.00294215
5.443	0.0132397	0.012	0.0122893		0.00305785	0.00290083	0.00284298
5.474	0.0135868	0.0124545	0.0126777		0.00304959	0.00281818	0.00279339
5.506	0.0139339	0.012876	0.0130496		0.00308264	0.0027686	0.00282645
5.537	0.0142562	0.0132479	0.0133884		0.00319835	0.0027438	0.00292562
5.569	0.0144628	0.0134711	0.0135868		0.0033719	0.00275207	0.00303306
5.6	0.0146116	0.0136198	0.013719		0.00355372	0.00276033	0.00314876
5.632	0.0147273	0.0137934	0.0138678		0.00377686	0.00284298	0.00324793
5.663	0.0148512	0.0139917	0.0140331		0.00404132	0.00300826	0.00338017
5.695	0.0148843	0.0140661	0.014124		0.00438017	0.00320661	0.00358678
5.726	0.0148017	0.014	0.0140744		0.00471074	0.00341322	0.00380165
5.757	0.014686	0.0138182	0.0139587		0.00498347	0.00359504	0.00400826
5.789	0.0146777	0.013719	0.0139174		0.00522314	0.00377686	0.00421488
5.82	0.0146694	0.0136198	0.0138595		0.00542975	0.00395868	0.00440496
5.852	0.0145372	0.0134215	0.013686		0.00560331	0.0041157	0.00454545
5.883	0.014405	0.0132149	0.0135207		0.00566942	0.00421488	0.0046281
5.915	0.0145124	0.0132397	0.013595		0.00567769	0.00426446	0.00467769
5.946	0.0146694	0.0133636	0.0137438		0.00566116	0.00430579	0.00471901
5.978	0.0147521	0.0134132	0.0138099		0.00557025	0.0042562	0.00473554
6.009	0.0147521	0.0133967	0.0137934		0.00538017	0.00410744	0.00466116
6.041	0.0147521	0.0134215	0.0137686		0.00509091	0.00390083	0.00447107
6.072	0.0146529	0.0133719	0.0136612		0.00475207	0.00366942	0.0042562
6.104	0.0144545	0.013281	0.0134876		0.00444628	0.00347934	0.00404132
6.135	0.0142314	0.013157	0.0133223		0.00418182	0.00332231	0.00385124
6.166	0.0141157	0.0131488	0.013281		0.00396694	0.00316529	0.00366116
6.198	0.0140413	0.0131901	0.0132975		0.0037438	0.00301653	0.00349587
6.229	0.0137851	0.0130909	0.0131488		0.00357851	0.00292562	0.0033719
6.261	0.0132727	0.0127851	0.0127769		0.00342975	0.00287603	0.00329752
6.292	0.0126694	0.0123471	0.0123058		0.00330579	0.00283471	0.00322314
6.324	0.0120744	0.011876	0.0118017		0.00323967	0.00285124	0.00316529
6.355	0.0116033	0.0114793	0.0113802		0.0032314	0.00292562	0.00318182
6.387	0.0113471	0.0112562	0.0111488		0.00326446	0.00304132	0.0032562
6.418	0.0113636	0.011281	0.0111736		0.00334711	0.00317355	0.00332231
6.45	0.0114876	0.0113967	0.0112893		0.00343802	0.00326446	0.00336364
6.481	0.0114876	0.011405	0.011281		0.0035124	0.00330579	0.00338843
6.513	0.0114298	0.011314	0.0111736		0.00357025	0.00331405	0.00342975
6.544	0.0115455	0.0113636	0.0112066		0.00365289	0.00330579	0.00344628
6.575	0.0120413	0.0117686	0.011595		0.00373554	0.00327273	0.00344628
6.607	0.0126942	0.0122975	0.0121074		0.00380992	0.0032314	0.00342149
6.638	0.013314	0.0127851	0.0125455		0.00385124	0.00317355	0.00336364
6.67	0.0140744	0.0134298	0.0131405		0.00384298	0.00308264	0.00328926
6.701	0.0149008	0.014157	0.0138347		0.00380992	0.00297521	0.00319008
6.733	0.0155868	0.0147686	0.014405		0.00377686	0.00286777	0.00309917
6.764	0.0160826	0.0152231	0.0148017		0.00371901	0.0027686	0.00304132
6.796	0.0165207	0.0156281	0.0151653		0.0036281	0.00267769	0.00300826
6.827	0.0170744	0.0161653	0.0156364		0.0035124	0.00258678	0.00295041
6.859	0.0175785	0.0167025	0.0161074		0.00338843	0.00252066	0.0028595
6.89	0.0178182	0.0170165	0.0163471		0.00328099	0.00247934	0.00277686
6.922	0.0176529	0.0169256	0.0161901		0.00319835	0.00243802	0.00270248
6.953	0.0173802	0.0167107	0.0159256		0.00314876	0.00238843	0.00263636
6.984	0.0172562	0.0166777	0.015876		0.00310744	0.00232231	0.00260331
7.016	0.0169339	0.0164628	0.0156529		0.0031157	0.00227273	0.00257851
7.047	0.0162727	0.0159421	0.0151074		0.00316529	0.00223967	0.00255372
7.079	0.0153967	0.0152066	0.0143471		0.0032314	0.00218182	0.00252066
7.11	0.0144463	0.0143636	0.0135124		0.00328099	0.0021157	0.00247107
7.142	0.0135124	0.0135207	0.0126612		0.00333058	0.00206612	0.00239669
7.173	0.0125702	0.0126364	0.0117851		0.00338843	0.00204959	0.00232231
7.205	0.0116364	0.0117355	0.0109091		0.00344628	0.00204132	0.0022562
7.236	0.010843	0.0109339	0.0101322		0.00347107	0.00202479	0.00220661
7.268	0.010314	0.0103967	0.0096281		0.00343802	0.00204959	0.00215702
7.299	0.0098843	0.00995868	0.0092314		0.0033719	0.00209091	0.0021157
7.331	0.00938843	0.00942149	0.00872727		0.00334711	0.00217355	0.00209917
7.362	0.00898347	0.00895041	0.00831405		0.00330579	0.0022562	0.00209917
7.393	0.00884298	0.00871074	0.00814876		0.00321488	0.00233058	0.00210744
7.425	0.00891736	0.00868595	0.00820661		0.0031157	0.00243802	0.00213223
7.456	0.0091157	0.00877686	0.00836364		0.00307438	0.00253719	0.00214876
7.488	0.00935537	0.00890083	0.00857851		0.00306612	0.0026281	0.00217355
7.519	0.00963636	0.00909091	0.00884298		0.00309091	0.00270248	0.00222314
7.551	0.00998347	0.00936364	0.00914876		0.00309091	0.0027686	0.00227273
7.582	0.0102479	0.00956198	0.00940496		0.00309091	0.00281818	0.00231405
7.614	0.0103967	0.00961983	0.00952066		0.00315702	0.00280165	0.00238017
7.645	0.0104959	0.00965289	0.00957851		0.00324793	0.00277686	0.00243802
7.677	0.0106198	0.00972727	0.00965289		0.00333058	0.00273554	0.00245455
7.708	0.0107355	0.00980165	0.00968595		0.00343802	0.00271074	0.00247934
7.74	0.0107769	0.00984298	0.00966942		0.00357025	0.00271901	0.00254545
7.771	0.0108264	0.0098843	0.00965289		0.00366116	0.00271901	0.00260331
7.802	0.0109008	0.00996694	0.00966942		0.00370248	0.00272727	0.00266942
7.834	0.0109339	0.0100496	0.00965289		0.00371074	0.00272727	0.00275207
7.865	0.010876	0.0100248	0.00955372		0.00366942	0.00271901	0.00282645
7.897	0.0107107	0.0098843	0.00938843		0.00366942	0.00271074	0.00293388
7.928	0.0106281	0.00981818	0.00928926		0.00366942	0.00272727	0.00305785
7.96	0.0106198	0.00985124	0.00928099		0.0036281	0.00278512	0.00314876
7.991	0.0106198	0.0098843	0.00929752		0.00356198	0.00283471	0.00321488
8.023	0.0105537	0.00987603	0.00928099		0.00345455	0.00289256	0.00329752
8.054	0.0105041	0.00989256	0.00930579		0.00331405	0.00293388	0.0033719
8.086	0.0104876	0.0098843	0.00931405		0.00319008	0.00291736	0.00338017
8.117	0.0104793	0.00986777	0.00931405		0.00309091	0.00287603	0.00333884
8.149	0.0104876	0.0098595	0.00934711		0.00299174	0.00286777	0.00330579
8.18	0.0105537	0.00987603	0.00942149		0.00290909	0.00287603	0.00326446
8.211	0.0106777	0.00996694	0.00957025		0.00284298	0.0028843	0.00322314
8.243	0.0109256	0.0101818	0.00981818		0.00275207	0.00289256	0.00312397
8.274	0.0111818	0.0104298	0.0100909		0.00266116	0.00290083	0.00299174
8.306	0.0113554	0.0106116	0.0102893		0.00255372	0.00291736	0.0028595
8.337	0.0114959	0.0107521	0.0104463		0.0024876	0.00294215	0.00277686
8.369	0.0116446	0.0108595	0.010595		0.00247934	0.00293388	0.00271074
8.4	0.0117521	0.0109091	0.0106942		0.0024876	0.00291736	0.0026281
8.432	0.0118347	0.0109504	0.0107934		0.0025124	0.00294215	0.00259504
8.463	0.0118017	0.0108926	0.0108017		0.00256198	0.00297521	0.00263636
8.495	0.011595	0.0107025	0.0106364		0.00265289	0.00297521	0.00266116
8.526	0.0112231	0.0103719	0.0103388		0.00275207	0.00296694	0.00268595
8.558	0.0107851	0.00995868	0.00994215		0.0028843	0.00300826	0.00273554
8.589	0.0102727	0.00946281	0.00946281		0.00302479	0.00305785	0.00283471
8.62	0.00971901	0.00893388	0.00893388		0.00319835	0.0031157	0.00299174
8.652	0.00923967	0.00847107	0.00846281		0.00345455	0.00317355	0.00318182
8.683	0.00879339	0.00805785	0.00803306		0.00366116	0.00323967	0.00334711
8.715	0.00843802	0.00773554	0.00767769		0.00381818	0.00338017	0.00350413
8.746	0.00820661	0.00756198	0.00744628		0.00396694	0.00357851	0.00367769
8.778	0.00801653	0.00746281	0.0072562		0.00406612	0.00377686	0.00383471
8.809	0.00790909	0.00743802	0.0071157		0.00414876	0.00399174	0.00395041
8.841	0.00789256	0.00746281	0.00706612		0.00421488	0.00418182	0.00406612
8.872	0.00797521	0.00756198	0.00707438		0.00428926	0.00438843	0.00419835
8.904	0.00804959	0.00766116	0.0071157		0.00434711	0.00456198	0.00431405
8.935	0.00808264	0.0077438	0.00712397		0.00439669	0.00471074	0.00441322
8.967	0.0081157	0.00778512	0.00710744		0.00442149	0.00483471	0.00445455
8.998	0.00809091	0.00775207	0.00704959		0.00435537	0.00493388	0.00445455
9.029	0.00805785	0.00769421	0.00695868		0.00431405	0.00503306	0.00445455
9.061	0.00794215	0.00757851	0.00678512		0.00427273	0.00505785	0.00442975
9.092	0.00768595	0.00729752	0.00645455		0.00419008	0.00498347	0.00435537
9.124	0.00733884	0.00689256	0.00604959		0.0041157	0.0048595	0.0042562
9.155	0.00694215	0.00647934	0.00564463		0.00404132	0.00473554	0.00416529
9.187	0.00659504	0.00612397	0.00526446		0.00392562	0.0046281	0.00409091
9.218	0.00628099	0.00581818	0.00494215		0.0037686	0.00447934	0.00397521
9.25	0.00598347	0.00554545	0.00461157		0.00357851	0.00428926	0.00382645
9.281	0.00575207	0.00531405	0.00433884		0.00340496	0.00412397	0.00368595
9.313	0.00557851	0.00518182	0.00415702		0.00321488	0.00395868	0.00353719
9.344	0.00546281	0.00512397	0.00402479		0.00302479	0.00379339	0.00339669
9.376	0.00533058	0.00504959	0.00389256		0.00286777	0.0036281	0.0032562
9.407	0.00520661	0.00497521	0.00380165		0.00273554	0.0034876	0.0031405
9.438	0.00523967	0.00503306	0.00387603		0.00265289	0.0033719	0.00306612
9.47	0.00549587	0.00528099	0.0041157		0.00258678	0.00327273	0.00297521
9.501	0.00589256	0.00561983	0.00447107		0.00252893	0.00316529	0.0028843
9.533	0.00629752	0.00597521	0.0048595		0.00254545	0.00306612	0.00278512
9.564	0.00666942	0.00628926	0.00520661		0.00264463	0.00301653	0.00273554
9.596	0.00710744	0.00663636	0.00561157		0.00278512	0.00300826	0.00271901
9.627	0.00754545	0.00698347	0.00603306		0.00292562	0.00298347	0.00268595
9.659	0.00790083	0.00723967	0.00638843		0.00308264	0.00295868	0.00268595
9.69	0.00822314	0.00743802	0.00671074		0.00328099	0.00294215	0.00270248
9.722	0.00861157	0.00771901	0.00709917		0.00341322	0.00290083	0.00271901
9.753	0.00906612	0.00807438	0.00753719		0.00352893	0.00284298	0.00271074
9.785	0.00939669	0.00836364	0.00786777		0.00364463	0.00282645	0.00273554
9.816	0.0095124	0.0085124	0.00804959		0.00371074	0.00281818	0.00278512
9.847	0.00953719	0.00858678	0.00813223		0.00375207	0.00280165	0.00281818
9.879	0.00958678	0.00865289	0.00822314		0.0037438	0.00280165	0.00287603
9.91	0.0097438	0.00881818	0.00840496		0.00365289	0.0027686	0.00292562
9.942	0.00990083	0.00900826	0.00859504		0.00355372	0.00272727	0.00297521
9.973	0.0100413	0.00920661	0.00877686		0.00342975	0.00269421	0.00302479
10.005	0.0102479	0.00944628	0.00898347		0.00328926	0.00266116	0.00305785
10.036	0.0104628	0.00973554	0.00919008		0.0031405	0.00260331	0.00305785
10.068	0.0105868	0.00995868	0.00931405		0.00303306	0.00257851	0.00305785
10.099	0.0105702	0.0100331	0.00932231		0.00294215	0.00257851	0.00306612
10.131	0.010562	0.0100744	0.00933884		0.00282645	0.00255372	0.00301653
10.162	0.0106364	0.0101405	0.00938843		0.0027686	0.00253719	0.00298347
10.194	0.010686	0.0101653	0.00942149		0.00272727	0.00252893	0.00299174
10.225	0.0105785	0.0100744	0.00933058		0.00267769	0.00252066	0.00298347
10.256	0.0103223	0.00984298	0.0091157		0.00263636	0.00252893	0.00293388
10.288	0.0100579	0.00960331	0.00889256		0.00257851	0.00250413	0.00284298
10.319	0.00986777	0.00942149	0.00870248		0.00254545	0.00247934	0.0027686
10.351	0.00967769	0.00926446	0.00854545		0.00254545	0.00247107	0.00272727
10.382	0.00952066	0.00908264	0.00842975		0.00256198	0.00252066	0.0027438
10.414	0.00946281	0.00893388	0.00838843		0.00257851	0.00254545	0.00276033
10.445	0.00956198	0.00891736	0.00844628		0.00258678	0.00257025	0.00280165
10.477	0.00966942	0.00893388	0.00849587		0.00263636	0.00261157	0.00287603
10.508	0.00969421	0.00891736	0.00850413		0.00267769	0.00267769	0.00295041
10.54	0.00970248	0.00891736	0.00849587		0.00272727	0.0027438	0.00299174
10.571	0.00986777	0.00904959	0.00860331		0.00280165	0.0027686	0.00301653
10.602	0.010124	0.00926446	0.00879339		0.00290909	0.00278512	0.00309091
10.634	0.010314	0.00939669	0.00890909		0.00303306	0.0028595	0.00323967
10.665	0.0103306	0.00936364	0.00890083		0.0031405	0.00293388	0.00338843
10.697	0.0102479	0.0092314	0.00876033		0.0032314	0.003	0.00350413
10.728	0.0100496	0.00905785	0.00853719		0.00332231	0.00303306	0.00357851
10.76	0.0097686	0.00885124	0.00826446		0.00338843	0.00306612	0.00363636
10.791	0.00942975	0.0086281	0.00795868		0.00345455	0.00308264	0.00366942
10.823	0.00909091	0.00840496	0.00766116		0.00349587	0.00308264	0.00369421
10.854	0.0087686	0.00819835	0.00738843		0.00354545	0.00305785	0.00373554
10.886	0.00847107	0.00796694	0.00713223		0.00358678	0.00303306	0.00380165
10.917	0.00813223	0.00766942	0.00682645		0.00365289	0.00306612	0.0038843
10.949	0.0077686	0.00733884	0.00647934		0.00371074	0.00310744	0.00394215
10.98	0.00744628	0.00704959	0.00617355		0.0037686	0.00314876	0.00395868
11.011	0.00726446	0.00689256	0.00596694		0.0038843	0.00322314	0.00399174
11.043	0.00719008	0.00682645	0.00589256		0.00400826	0.00333058	0.00404132
11.074	0.00723967	0.00680992	0.0058843		0.00409091	0.00343802	0.00408264
11.106	0.00727273	0.00676033	0.0058595		0.00420661	0.00354545	0.00415702
11.137	0.00727273	0.00666116	0.00584298		0.00433058	0.00367769	0.00427273
11.169	0.00733058	0.00661157	0.00589256		0.00443802	0.00382645	0.00439669
11.2	0.00754545	0.00665289	0.00604132		0.0045124	0.00398347	0.0044876
11.232	0.00782645	0.00680992	0.00626446		0.00460331	0.0041405	0.00456198
11.263	0.00806612	0.00697521	0.00647934		0.00463636	0.00424793	0.00460331
11.295	0.00831405	0.00715702	0.00671074		0.00466942	0.00433884	0.00465289
11.326	0.00861983	0.00741322	0.00701653		0.00471074	0.00440496	0.00471074
11.358	0.00898347	0.00770248	0.00738017		0.00467769	0.00442149	0.0047438
11.389	0.00936364	0.00802479	0.00773554		0.00463636	0.00438017	0.00476033
11.42	0.00967769	0.00833058	0.00804959		0.0046281	0.00431405	0.00481818
11.452	0.0100744	0.00871074	0.00840496		0.00461157	0.0042562	0.00486777
11.483	0.0104876	0.00910744	0.00872727		0.00457851	0.00416529	0.00486777
11.515	0.0107851	0.00938843	0.00892562		0.00455372	0.00404959	0.0048595
11.546	0.0108678	0.0095124	0.00896694		0.00452893	0.00389256	0.00483471
11.578	0.0108347	0.00952066	0.00890083		0.00445455	0.00373554	0.00478512
11.609	0.0108182	0.00955372	0.00885124		0.00440496	0.00357851	0.00475207
11.641	0.0107438	0.00957025	0.00877686		0.00432231	0.00341322	0.00466942
11.672	0.0106033	0.00952066	0.00863636		0.00419835	0.00323967	0.00454545
11.704	0.0104132	0.00944628	0.00845455		0.00409091	0.00307438	0.00440496
11.735	0.010281	0.00939669	0.00833884		0.00397521	0.00291736	0.00427273
11.767	0.0103388	0.00952066	0.00840496		0.00383471	0.00279339	0.00409091
11.798	0.0104793	0.0097438	0.00857851		0.00367769	0.00266942	0.00390083
11.829	0.0106694	0.0100083	0.00881818		0.00353719	0.00253719	0.00371074
11.861	0.0109174	0.0102975	0.00909917		0.00340496	0.00243802	0.0035124
11.892	0.0112149	0.0106364	0.00941322		0.00330579	0.00238843	0.00333884
11.924	0.0115537	0.0109917	0.00976033		0.00324793	0.00233058	0.00319008
11.955	0.0119174	0.0113388	0.0101157		0.00315702	0.00228926	0.00304132
11.987	0.0123802	0.0117355	0.0105372		0.00309091	0.00228099	0.00295868
12.018	0.0129008	0.0121488	0.011		0.00302479	0.00226446	0.00290083
12.05	0.0133554	0.0124959	0.0114215		0.00294215	0.00224793	0.0028595
12.081	0.0135785	0.0126694	0.0116529		0.00285124	0.00224793	0.00280165
12.113	0.0134545	0.0125041	0.011562		0.00278512	0.00223967	0.00277686
12.144	0.0131157	0.0120992	0.0112645		0.0027438	0.00224793	0.00276033
12.176	0.0127603	0.0116612	0.0109339		0.00271901	0.00231405	0.00279339
12.207	0.0125372	0.0113636	0.0107107		0.0027438	0.00238843	0.00284298
12.238	0.0125124	0.0111983	0.0106281		0.00276033	0.00246281	0.00289256
12.27	0.0125289	0.0110909	0.0106033		0.0027686	0.00255372	0.00295868
12.301	0.0124793	0.0109091	0.0105289		0.00282645	0.00264463	0.00303306
12.333	0.012281	0.0106033	0.0103223		0.00289256	0.00271901	0.00309091
12.364	0.0119174	0.0102066	0.00997521		0.00304132	0.00283471	0.00321488
12.396	0.0115124	0.00980165	0.00957851		0.00329752	0.003	0.00338843
12.427	0.0112562	0.0095124	0.00928099		0.00363636	0.00321488	0.00363636
12.459	0.0112645	0.00946281	0.00920661		0.004	0.00342975	0.0038843
12.49	0.0113471	0.0095124	0.00919008		0.00433058	0.00361157	0.00409917
12.522	0.0113306	0.00952893	0.00912397		0.0046281	0.0037686	0.00427273
12.553	0.0110909	0.00939669	0.00892562		0.00486777	0.00387603	0.00444628
12.585	0.0106033	0.00909917	0.00856198		0.00510744	0.00395041	0.00465289
12.616	0.0100496	0.00869421	0.00809091		0.00539669	0.00404959	0.00484298
12.647	0.00954545	0.0083719	0.00767769		0.00570248	0.00415702	0.00503306
12.679	0.0091157	0.00812397	0.00733884		0.00598347	0.0042562	0.00517355
12.71	0.00880165	0.00794215	0.00709917		0.0061405	0.00432231	0.00519008
12.742	0.00857851	0.00780165	0.00694215		0.00614876	0.00430579	0.00508264
12.773	0.00835537	0.00764463	0.00680165		0.00604959	0.00419008	0.00485124
12.805	0.00809917	0.00746281	0.00664463		0.00587603	0.00406612	0.00457851
12.836	0.00793388	0.00736364	0.00657851		0.00571074	0.00395868	0.00432231
12.868	0.00782645	0.00728099	0.00652066		0.00552893	0.00381818	0.00405785
12.899	0.0077686	0.00720661	0.00647107		0.00533058	0.00368595	0.00377686
12.931	0.00781818	0.00719008	0.0064876		0.00510744	0.00355372	0.00343802
12.962	0.00793388	0.00728099	0.00659504		0.00479339	0.00336364	0.00309091
12.994	0.00806612	0.00736364	0.00668595		0.00442149	0.00315702	0.0027686
13.025	0.00828926	0.00750413	0.00683471		0.00408264	0.00296694	0.00249587
13.056	0.00859504	0.00770248	0.00702479		0.00381818	0.00277686	0.00229752
13.088	0.0088843	0.00786777	0.00717355		0.00361157	0.00264463	0.00216529
13.119	0.00907438	0.00795041	0.00722314		0.00342975	0.00258678	0.00210744
13.151	0.00908264	0.00786777	0.0071405		0.00328926	0.00253719	0.00209917
13.182	0.009	0.00768595	0.00698347		0.0031405	0.0024876	0.00212397
13.214	0.00896694	0.00753719	0.00689256		0.00301653	0.00247934	0.00214876
13.245	0.00898347	0.00742149	0.0068595		0.00294215	0.00250413	0.00219835
13.277	0.00899174	0.00731405	0.00680992		0.00289256	0.00256198	0.00227273
13.308	0.009	0.00719835	0.00676033		0.0028843	0.00265289	0.00235537
13.34	0.00904959	0.0071157	0.00676033		0.0028843	0.00275207	0.00238843
13.371	0.00904959	0.00701653	0.0067438		0.00283471	0.00282645	0.00242149
13.403	0.00891736	0.00684298	0.00666942		0.00277686	0.0028843	0.00243802
13.434	0.00872727	0.00667769	0.00657025		0.00272727	0.00291736	0.00247107
13.465	0.00864463	0.00661983	0.00656198		0.00270248	0.00291736	0.0025124
13.497	0.0087686	0.00675207	0.00669421		0.00268595	0.00290909	0.00253719
13.528	0.00890909	0.00690083	0.00683471		0.00271074	0.00290083	0.00253719
13.56	0.00903306	0.00704132	0.00693388		0.00272727	0.0028595	0.00258678
13.591	0.00929752	0.00728926	0.00709091		0.00268595	0.00280165	0.00260331
13.623	0.00970248	0.00764463	0.00738843		0.00261983	0.00273554	0.00260331
13.654	0.0101488	0.00804132	0.00771901		0.00254545	0.00264463	0.00258678
13.686	0.0105041	0.00838843	0.00795868		0.0025124	0.00255372	0.00259504
13.717	0.0107686	0.00863636	0.00810744		0.0025124	0.00247107	0.00258678
13.749	0.0111405	0.00893388	0.00830579		0.00250413	0.00242149	0.00260331
13.78	0.0116446	0.00928926	0.00861157		0.00250413	0.0023719	0.00261983
13.812	0.012124	0.00961157	0.00891736		0.00250413	0.00233058	0.00260331
13.843	0.0124711	0.00985124	0.00913223		0.0024876	0.00229752	0.00258678
13.874	0.0128182	0.0101074	0.00934711		0.00247107	0.00228099	0.00256198
13.906	0.013157	0.0103719	0.00959504		0.00247934	0.00228926	0.00249587
13.937	0.0132645	0.0104793	0.00971901		0.00252893	0.00228099	0.00243802
13.969	0.0130744	0.0103554	0.00959504		0.00257851	0.00223967	0.00240496
14	0.0126942	0.0100496	0.00931405		0.00264463	0.00221488	0.00239669
14.032	0.0123223	0.00971901	0.00905785		0.00266116	0.00219835	0.00239669
14.063	0.0120331	0.00947934	0.0088595		0.00268595	0.00219835	0.00241322
14.095	0.0116281	0.00918182	0.00857851		0.00271901	0.00219008	0.00241322
14.126	0.0110826	0.00882645	0.00819008		0.00272727	0.00219008	0.00241322
14.158	0.0105372	0.0084876	0.00778512		0.00270248	0.00218182	0.00242975
14.189	0.0101322	0.00819835	0.00747107		0.00270248	0.00218182	0.00243802
14.221	0.0097686	0.00795041	0.00719835		0.00264463	0.0021405	0.00243802
14.252	0.00935537	0.00767769	0.00687603		0.00254545	0.00207438	0.00242149
14.283	0.009	0.00744628	0.00657025		0.00244628	0.00205785	0.00242975
14.315	0.00881818	0.00734711	0.00639669		0.00240496	0.00209091	0.00245455
14.346	0.00879339	0.00739669	0.00633884		0.00234711	0.00212397	0.00245455
14.378	0.00880165	0.00749587	0.00632231		0.00231405	0.00214876	0.00244628
14.409	0.00880165	0.00757025	0.00632231		0.00226446	0.00215702	0.00240496
14.441	0.0088595	0.00768595	0.0063719		0.00222314	0.00217355	0.00235537
14.472	0.00896694	0.00780165	0.00646281		0.00222314	0.00219835	0.00229752
14.504	0.00901653	0.00784298	0.00652893		0.0022562	0.00223967	0.0022562
14.535	0.00892562	0.00780992	0.00650413		0.0022562	0.00228926	0.00222314
14.567	0.00877686	0.00770248	0.00641322		0.00228926	0.00239669	0.00222314
14.598	0.00867769	0.00758678	0.00634711		0.00235537	0.00252893	0.00227273
14.63	0.00861983	0.00750413	0.00633058		0.00240496	0.00260331	0.00227273
14.661	0.00856198	0.00744628	0.00633884		0.00239669	0.0026281	0.0022314
14.692	0.00850413	0.00739669	0.00638017		0.00239669	0.00265289	0.00222314
14.724	0.00846281	0.00734711	0.00640496		0.00242149	0.00266942	0.00221488
14.755	0.00838843	0.00726446	0.00638843		0.00247934	0.00271901	0.0022562
14.787	0.00828926	0.00714876	0.00635537		0.00254545	0.0027686	0.00232231
14.818	0.00819008	0.00704132	0.00632231		0.00257851	0.00279339	0.00238017
14.85	0.00817355	0.00701653	0.00632231		0.00261157	0.00279339	0.00239669
14.881	0.00819008	0.00701653	0.00633058		0.00266942	0.00275207	0.00242149
14.913	0.00823967	0.00705785	0.00638017		0.00272727	0.00265289	0.00242975
14.944	0.00833884	0.00716529	0.00647107		0.00279339	0.00255372	0.00239669
14.976	0.0085124	0.00731405	0.00660331		0.00287603	0.00247107	0.00240496
15.007	0.00871074	0.00745455	0.00671901		0.00295868	0.00242975	0.00243802
15.039	0.00880992	0.00749587	0.00671901		0.00304132	0.00240496	0.00247107
15.07	0.00884298	0.00747934	0.00668595		0.00309091	0.00238843	0.00252066
15.101	0.00892562	0.00755372	0.00671901		0.0031405	0.00235537	0.00256198
15.133	0.00907438	0.00768595	0.00680165		0.00319008	0.00231405	0.00259504
15.164	0.00919008	0.00780992	0.00685124		0.00327273	0.00233058	0.00266116
15.196	0.00926446	0.00792562	0.0068843		0.00339669	0.00240496	0.00278512
15.227	0.00947107	0.00813223	0.00705785		0.00356198	0.00255372	0.00293388
15.259	0.0097438	0.00838843	0.00728926		0.0037686	0.0027686	0.00310744
15.29	0.00996694	0.00859504	0.00747934		0.00397521	0.00298347	0.00329752
15.322	0.0100413	0.00868595	0.00755372		0.00416529	0.00321488	0.00347107
15.353	0.01	0.00869421	0.00754545		0.0043719	0.00342149	0.0036281
15.385	0.010124	0.00880992	0.00766116		0.00458678	0.00358678	0.0037438
15.416	0.0103967	0.00904132	0.00786777		0.00480165	0.00373554	0.00381818
15.448	0.010686	0.0092314	0.00804959		0.00498347	0.0038595	0.00385124
15.479	0.0108843	0.00934711	0.00816529		0.00513223	0.00397521	0.0038595
15.51	0.0111322	0.00945455	0.00830579		0.00523967	0.00402479	0.00382645
15.542	0.0113719	0.00950413	0.00844628		0.0052562	0.004	0.00373554
15.573	0.0114215	0.00941322	0.00840496		0.00518182	0.00389256	0.00358678
15.605	0.0112562	0.00916529	0.00819008		0.00504132	0.00370248	0.00338843
15.636	0.011	0.00883471	0.00790909		0.0048595	0.00347107	0.00318182
15.668	0.0108264	0.00856198	0.00768595		0.00469421	0.00322314	0.00299174
15.699	0.0107686	0.00838017	0.00756198		0.00454545	0.00298347	0.00281818
15.731	0.0105372	0.00810744	0.00733058		0.00439669	0.00278512	0.00267769
15.762	0.0100826	0.00768595	0.00695868		0.0042562	0.00261157	0.00257851
15.794	0.00957025	0.00721488	0.00655372		0.00409091	0.00244628	0.00252066
15.825	0.00919835	0.00683471	0.00622314		0.00395041	0.00228926	0.00247107
15.857	0.00886777	0.00652066	0.00593388		0.00381818	0.00216529	0.00245455
15.888	0.00853719	0.00623967	0.00564463		0.00370248	0.00206612	0.00246281
15.919	0.00827273	0.006	0.00541322		0.0036281	0.00198347	0.00247107
15.951	0.00818182	0.0058843	0.00531405		0.00358678	0.00193388	0.0024876
15.982	0.00817355	0.00586777	0.00528926		0.00356198	0.00194215	0.00252893
16.014	0.00808264	0.00580992	0.0052314		0.00352066	0.00198347	0.00257851
16.045	0.00797521	0.00572727	0.00515702		0.00346281	0.00204959	0.00260331
16.077	0.00804959	0.00575207	0.00519835		0.00339669	0.0021157	0.00261983
16.108	0.00835537	0.00592562	0.0053719		0.00333058	0.00219835	0.00261157
16.14	0.00867769	0.00614876	0.00556198		0.00333058	0.00228926	0.00257851
16.171	0.00879339	0.00626446	0.00565289		0.00333884	0.00238017	0.00258678
16.203	0.00885124	0.00634711	0.00571074		0.00334711	0.00243802	0.00257025
16.234	0.009	0.0065124	0.00581818		0.00339669	0.00252066	0.00256198
16.266	0.00928926	0.00681818	0.00601653		0.00344628	0.00261983	0.00261983
16.297	0.00965289	0.00717355	0.00626446		0.00345455	0.00276033	0.00271901
16.328	0.0100826	0.00757851	0.00656198		0.00347934	0.0028843	0.00280165
16.36	0.0106446	0.00809917	0.00693388		0.0035124	0.00297521	0.00284298
16.391	0.011157	0.00860331	0.00728099		0.00352893	0.00304132	0.00290083
16.423	0.0114711	0.00899174	0.00752066		0.00353719	0.00309091	0.00298347
16.454	0.0115372	0.00922314	0.0076281		0.00352893	0.00310744	0.00309917
16.486	0.0115455	0.00938017	0.00767769		0.00344628	0.00313223	0.00321488
16.517	0.0117025	0.00961157	0.00780165		0.00331405	0.00315702	0.00327273
16.549	0.0118347	0.00980165	0.00790083		0.00319835	0.0032314	0.00333884
16.58	0.0118182	0.00985124	0.00791736		0.00308264	0.00329752	0.00340496
16.612	0.0116033	0.00971901	0.00781818		0.00300826	0.00341322	0.00344628
16.643	0.0112149	0.00946281	0.00760331		0.00304132	0.00353719	0.00350413
16.675	0.010719	0.00908264	0.00730579		0.0031157	0.00369421	0.00361157
16.706	0.0101488	0.00858678	0.00695041		0.00321488	0.00386777	0.00379339
16.737	0.00961983	0.00810744	0.00661157		0.00335537	0.00403306	0.00399174
16.769	0.00919835	0.00768595	0.00632231		0.00352893	0.00419835	0.00416529
16.8	0.00894215	0.0073719	0.00613223		0.0037686	0.00438017	0.00432231
16.832	0.00876033	0.0071405	0.00603306		0.00409091	0.00456198	0.0045124
16.863	0.00856198	0.0068843	0.00594215		0.00447934	0.0047686	0.00473554
16.895	0.00839669	0.00666116	0.00587603		0.0048843	0.00495868	0.00495868
16.926	0.00827273	0.00647934	0.00582645		0.00526446	0.00513223	0.00516529
16.958	0.0081405	0.00632231	0.00577686		0.00557025	0.00521488	0.00531405
16.989	0.00803306	0.00619008	0.00571901		0.0057438	0.00518182	0.00535537
17.021	0.00793388	0.00609917	0.00565289		0.00581818	0.00504132	0.00528099
17.052	0.0077686	0.00601653	0.00558678		0.00583471	0.00487603	0.0051157
17.084	0.0075124	0.00587603	0.00546281		0.00581818	0.00470248	0.00492562
17.115	0.00719835	0.00571074	0.00530579		0.00573554	0.00449587	0.00470248
17.146	0.0068843	0.00552893	0.00512397		0.00555372	0.00426446	0.00444628
17.178	0.00656198	0.00530579	0.00490083		0.00531405	0.004	0.00413223
17.209	0.00618182	0.00508264	0.0046281		0.00500826	0.00367769	0.00380165
17.241	0.00577686	0.0048595	0.00434711		0.00467769	0.00332231	0.00347107
17.272	0.00543802	0.00469421	0.0041157		0.00433884	0.00295868	0.00314876
17.304	0.00524793	0.00461157	0.00395868		0.00403306	0.00264463	0.00287603
17.335	0.00509917	0.00455372	0.00386777		0.00380992	0.00241322	0.00267769
17.367	0.00495868	0.00449587	0.00378512		0.00364463	0.00224793	0.00255372
17.398	0.00492562	0.00450413	0.00371901		0.0035124	0.00209917	0.00247107
17.43	0.00500826	0.00459504	0.0037438		0.00338843	0.00198347	0.00239669
17.461	0.00515702	0.00471901	0.00381818		0.00335537	0.00193388	0.0023719
17.493	0.0052314	0.00480165	0.00387603		0.00342149	0.00190083	0.00236364
17.524	0.00523967	0.00487603	0.00390909		0.00352066	0.00191736	0.00240496
17.555	0.00527273	0.00495041	0.00395041		0.00365289	0.002	0.00247107
17.587	0.00533884	0.00499174	0.00399174		0.0037686	0.0021405	0.00256198
17.618	0.00533884	0.00497521	0.004		0.00391736	0.00233884	0.00265289
17.65	0.00523967	0.00490909	0.00395868		0.00404132	0.00252893	0.00272727
17.681	0.00516529	0.0048595	0.00391736		0.00409091	0.00272727	0.00279339
17.713	0.00517355	0.00486777	0.00395041		0.0041157	0.00292562	0.00284298
17.744	0.00515702	0.00483471	0.00399174		0.00414876	0.00313223	0.00290909
17.776	0.00505785	0.00473554	0.00395041		0.00418182	0.00331405	0.003
17.807	0.00487603	0.00457851	0.00384298		0.00415702	0.00345455	0.00306612
17.839	0.00472727	0.00444628	0.00373554		0.00405785	0.00359504	0.00313223
17.87	0.00465289	0.00434711	0.00366942		0.00391736	0.00369421	0.00318182
17.902	0.00461157	0.0042562	0.00363636		0.00378512	0.00373554	0.00320661
17.933	0.00457851	0.0042314	0.0036281		0.00366116	0.00372727	0.00315702
17.964	0.00461983	0.0042562	0.00364463		0.00352066	0.00365289	0.00309091
17.996	0.00471901	0.00428926	0.00369421		0.00343802	0.00357851	0.00301653
18.027	0.00478512	0.00428926	0.00371074		0.00341322	0.00346281	0.00293388
18.059	0.00477686	0.0042314	0.00365289		0.00340496	0.00335537	0.00286777
18.09	0.00476033	0.00415702	0.00358678		0.00338017	0.0032314	0.0027686
18.122	0.00479339	0.00410744	0.00355372		0.00336364	0.0031157	0.0026281
18.153	0.00491736	0.00410744	0.00357025		0.00336364	0.00300826	0.00252893
18.185	0.00506612	0.0041405	0.0036281		0.00338017	0.0028843	0.00247107
18.216	0.0052314	0.00419835	0.00369421		0.00342975	0.00278512	0.00241322
18.248	0.00543802	0.00430579	0.00376033		0.00347934	0.00271901	0.00238017
18.279	0.00571074	0.00443802	0.0038595		0.00353719	0.00266942	0.00242975
18.311	0.00600826	0.00460331	0.00397521		0.00359504	0.00263636	0.00252893
18.342	0.00630579	0.00479339	0.00408264		0.00359504	0.00261157	0.00266942
18.373	0.00661157	0.00499174	0.00420661		0.00361983	0.0026281	0.00284298
18.405	0.00693388	0.00521488	0.00435537		0.00367769	0.00265289	0.00304959
18.436	0.00728926	0.0055124	0.00452893		0.00376033	0.00271074	0.00329752
18.468	0.00769421	0.00586777	0.00476033		0.0038595	0.00279339	0.00357851
18.499	0.0081405	0.00627273	0.00502479		0.00396694	0.00290083	0.00383471
18.531	0.00868595	0.00672727	0.00533058		0.00409917	0.00305785	0.00408264
18.562	0.00934711	0.0072562	0.00570248		0.00419835	0.00319835	0.0043719
18.594	0.0100826	0.00782645	0.00612397		0.00427273	0.00332231	0.0046281
18.625	0.0107603	0.00835537	0.00650413		0.00435537	0.00343802	0.00484298
18.657	0.0113306	0.00878512	0.00681818		0.00443802	0.00355372	0.00501653
18.688	0.0118843	0.00917355	0.00710744		0.00456198	0.00365289	0.0051405
18.72	0.0125041	0.0096281	0.00742975		0.00461157	0.00373554	0.00523967
18.751	0.0132231	0.0101405	0.00780165		0.00458678	0.00379339	0.00527273
18.782	0.0139504	0.0106446	0.00815702		0.0045124	0.00380165	0.00527273
18.814	0.0146198	0.0110992	0.00845455		0.0043719	0.00377686	0.00523967
18.845	0.0152066	0.0114793	0.00868595		0.00419008	0.00371901	0.00517355
18.877	0.0156529	0.0117603	0.00882645		0.004	0.00364463	0.00504132
18.908	0.0158926	0.0118926	0.00883471		0.0038595	0.00358678	0.00481818
18.94	0.0158843	0.0118678	0.00870248		0.00371901	0.00352893	0.00459504
18.971	0.015719	0.0117438	0.00850413		0.00355372	0.00347934	0.00436364
19.003	0.0155702	0.0116446	0.00833058		0.00339669	0.00345455	0.00413223
19.034	0.0154132	0.0115868	0.00819008		0.00322314	0.00343802	0.00395041
19.066	0.0151818	0.0114793	0.00802479		0.0031157	0.00341322	0.0037438
19.097	0.0148182	0.0112975	0.00780992		0.00307438	0.00338843	0.00357025
19.129	0.0143884	0.0110413	0.00757851		0.00307438	0.00338017	0.00338843
19.16	0.0139587	0.0107934	0.00735537		0.00312397	0.00338017	0.00322314
19.191	0.0135041	0.0105785	0.00716529		0.00319835	0.0033719	0.00309917
19.223	0.0129835	0.0103471	0.00695041		0.00326446	0.00332231	0.00304132
19.254	0.0123884	0.0100661	0.00673554		0.00332231	0.00328099	0.00307438
19.286	0.0118512	0.00977686	0.00657851		0.00343802	0.00326446	0.00315702
19.317	0.0114628	0.00956198	0.00647934		0.00360331	0.00326446	0.00328926
19.349	0.0110744	0.00933884	0.0063719		0.00379339	0.00327273	0.00346281
19.38	0.0106364	0.00902479	0.00621488		0.00400826	0.00328926	0.0036281
19.412	0.0101653	0.00865289	0.00601653		0.00422314	0.00331405	0.00381818
19.443	0.00969421	0.00824793	0.00578512		0.00441322	0.00334711	0.00399174
19.475	0.0092314	0.00784298	0.00553719		0.00460331	0.00338843	0.00419008
19.506	0.00872727	0.00738017	0.00526446		0.00477686	0.00340496	0.00438843
19.538	0.00819835	0.00684298	0.00495041		0.00495041	0.00342975	0.00457851
19.569	0.0077686	0.00633884	0.00468595		0.00512397	0.00347107	0.00473554
19.6	0.00755372	0.00598347	0.0045124		0.00526446	0.0034876	0.00479339
19.632	0.00747107	0.00576033	0.00438017		0.00534711	0.00350413	0.00478512
19.663	0.00741322	0.00558678	0.0042562		0.00538843	0.00347934	0.00470248
19.695	0.00740496	0.00545455	0.00415702		0.00534711	0.00341322	0.00454545
19.726	0.00745455	0.00538017	0.00409091		0.00528099	0.00333884	0.00434711
19.758	0.00752893	0.00533884	0.00404132		0.00517355	0.00326446	0.00415702
19.789	0.00761157	0.00529752	0.00400826		0.00505785	0.00318182	0.00396694
19.821	0.00768595	0.00526446	0.004		0.00493388	0.00309917	0.00375207
19.852	0.00780165	0.00528099	0.00400826		0.00482645	0.00304132	0.00352893
19.884	0.00800826	0.0053719	0.00405785		0.00471074	0.00299174	0.0032562
19.915	0.00819008	0.00545455	0.0041157		0.00457025	0.00293388	0.00296694
19.947	0.00821488	0.00540496	0.00409091		0.00442149	0.00286777	0.0027438
19.978	0.00807438	0.0052314	0.00399174		0.00426446	0.00275207	0.00253719
20.009	0.00783471	0.00496694	0.00385124		0.00409091	0.00265289	0.00238017
20.041	0.00755372	0.00467769	0.00371074		0.00395041	0.00254545	0.0022562
20.072	0.00726446	0.00442149	0.00357851		0.00379339	0.00243802	0.00215702
20.104	0.00695041	0.00417355	0.00344628		0.00366942	0.00234711	0.00207438
20.135	0.00664463	0.00397521	0.00333058		0.00357851	0.00231405	0.00203306
20.167	0.00638843	0.00384298	0.0032314		0.00352893	0.00233058	0.00206612
20.198	0.00614876	0.00376033	0.00317355		0.00349587	0.00236364	0.0021405
20.23	0.0058843	0.00366116	0.00312397		0.00347107	0.00242149	0.00228099
20.261	0.00566942	0.00361157	0.00308264		0.0034876	0.00254545	0.0024876
20.293	0.00557851	0.00368595	0.0031157		0.00358678	0.00271074	0.00272727
20.324	0.00563636	0.00389256	0.00323967		0.00376033	0.00293388	0.00304132
20.356	0.00576033	0.00417355	0.00340496		0.00395868	0.00316529	0.00335537
20.387	0.00589256	0.00446281	0.00355372		0.00420661	0.00345455	0.00370248
20.418	0.00601653	0.00473554	0.00370248		0.0044876	0.00377686	0.00408264
20.45	0.00622314	0.00503306	0.00389256		0.00475207	0.00410744	0.00444628
20.481	0.00643802	0.00532231	0.00406612		0.00497521	0.00435537	0.00476033
20.513	0.0066281	0.00556198	0.00421488		0.00513223	0.00452893	0.00497521
20.544	0.00685124	0.00576033	0.00433884		0.00524793	0.00466116	0.00513223
20.576	0.00709917	0.00598347	0.00447107		0.00534711	0.0047686	0.0052562
20.607	0.00735537	0.00618182	0.00460331		0.00542149	0.00481818	0.00533058
20.639	0.0076281	0.00634711	0.00471901		0.00540496	0.00481818	0.0053719
20.67	0.00789256	0.00646281	0.00480992		0.00530579	0.0047686	0.00533884
20.702	0.00819835	0.00657851	0.00490909		0.00519008	0.00472727	0.00529752
20.733	0.00854545	0.00670248	0.00501653		0.00501653	0.00463636	0.0052314
20.765	0.00895041	0.00682645	0.00512397		0.00478512	0.00447107	0.00509917
20.796	0.00936364	0.00696694	0.00523967		0.00452893	0.0042562	0.00492562
20.827	0.00983471	0.00715702	0.00541322		0.00428099	0.00405785	0.00475207
20.859	0.0102975	0.00735537	0.00558678		0.00404959	0.00390083	0.00464463
20.89	0.0106446	0.00749587	0.00571901		0.00380992	0.00378512	0.00455372
20.922	0.0109256	0.00758678	0.00579339		0.00357025	0.0036281	0.00447107
20.953	0.0111157	0.00764463	0.00580992		0.00334711	0.00346281	0.00440496
20.985	0.0111488	0.00763636	0.0057686		0.00317355	0.00333884	0.00431405
21.016	0.0110992	0.00757025	0.00568595		0.00305785	0.00326446	0.00421488
21.048	0.0110248	0.00747934	0.00561157		0.003	0.00319835	0.00410744
21.079	0.0109669	0.00741322	0.00557025		0.00297521	0.0031405	0.00401653
21.111	0.0108843	0.00736364	0.00553719		0.00300826	0.0031157	0.004
21.142	0.0107521	0.00730579	0.00544628		0.00308264	0.00309917	0.00404959
21.174	0.0105785	0.00719835	0.00530579		0.00316529	0.00309917	0.0041405
21.205	0.0104463	0.00710744	0.00519008		0.00327273	0.00306612	0.00419835
21.236	0.0104711	0.0071405	0.00515702		0.00342149	0.00302479	0.00429752
21.268	0.0106446	0.00727273	0.00521488		0.00360331	0.00304132	0.00440496
21.299	0.0109587	0.00750413	0.00536364		0.00376033	0.00306612	0.0044876
21.331	0.0114298	0.00784298	0.00557851		0.00389256	0.00307438	0.00457851
21.362	0.0119339	0.00826446	0.00583471		0.00401653	0.00305785	0.00473554
21.394	0.0124215	0.00871074	0.00606612		0.0041405	0.00304132	0.00496694
21.425	0.012843	0.00913223	0.0062562		0.00431405	0.00305785	0.00521488
21.457	0.0131736	0.00950413	0.00639669		0.00449587	0.00309917	0.00542975
21.488	0.013438	0.00978512	0.00653719		0.00466942	0.00317355	0.00560331
21.52	0.0136364	0.0100083	0.00665289		0.00486777	0.00328099	0.00571074
21.551	0.0137438	0.0101818	0.00671901		0.00505785	0.00341322	0.00582645
21.583	0.0136364	0.0101983	0.00666116		0.00523967	0.00353719	0.0058843
21.614	0.0132893	0.0100579	0.00647107		0.00542149	0.00365289	0.00591736
21.645	0.0127851	0.00979339	0.00619835		0.0056281	0.00377686	0.00595868
21.677	0.0122066	0.0094876	0.00590909		0.00584298	0.00390083	0.00603306
21.708	0.0116529	0.00912397	0.00561157		0.00601653	0.00401653	0.00606612
21.74	0.0110579	0.00868595	0.00528926		0.00608264	0.00409091	0.00598347
21.771	0.0103884	0.00817355	0.00492562		0.00604132	0.0041157	0.00580992
21.803	0.00977686	0.00767769	0.00459504		0.00595041	0.0041157	0.00561983
21.834	0.00924793	0.00728099	0.00432231		0.0058595	0.00409091	0.00546281
21.866	0.00877686	0.00695041	0.00409917		0.0057438	0.00402479	0.00540496
21.897	0.00834711	0.00663636	0.00390909		0.00561157	0.00395041	0.0053719
21.929	0.0081157	0.00643802	0.00383471		0.00547107	0.00386777	0.00538843
21.96	0.00805785	0.00634711	0.00386777		0.00532231	0.00379339	0.00544628
21.992	0.00808264	0.00630579	0.00394215		0.00518182	0.00375207	0.00553719
22.023	0.00806612	0.00619835	0.00396694		0.00504132	0.00371901	0.00560331
22.054	0.00795041	0.00605785	0.00395868		0.00495041	0.00371901	0.00565289
22.086	0.00786777	0.00597521	0.00398347		0.00495868	0.00377686	0.00576033
22.117	0.00798347	0.00600826	0.00409917		0.00503306	0.00390083	0.00594215
22.149	0.00817355	0.00609091	0.0042314		0.00515702	0.00408264	0.00614876
22.18	0.00840496	0.00615702	0.00433058		0.00524793	0.00428926	0.00633058
22.212	0.00868595	0.00624793	0.00441322		0.00531405	0.0044876	0.00644628
22.243	0.00904959	0.00638843	0.0045124		0.00536364	0.00465289	0.00650413
22.275	0.00936364	0.0065124	0.00457025		0.00538843	0.00482645	0.0064876
22.306	0.00966116	0.00664463	0.00460331		0.0053719	0.00495041	0.00642149
22.338	0.00999174	0.00681818	0.00465289		0.00530579	0.00500826	0.00629752
22.369	0.0104545	0.00708264	0.00479339		0.00522314	0.00503306	0.00612397
22.401	0.0110661	0.00743802	0.00498347		0.00508264	0.00499174	0.00594215
22.432	0.0116777	0.00779339	0.00515702		0.00490083	0.00489256	0.00573554
22.463	0.0121157	0.00806612	0.00526446		0.00468595	0.00473554	0.00549587
22.495	0.0123967	0.00822314	0.00532231		0.00442149	0.0044876	0.00518182
22.526	0.0125702	0.00833058	0.0053719		0.00417355	0.00422314	0.00482645
22.558	0.0127273	0.00842149	0.00543802		0.00395868	0.00399174	0.00444628
22.589	0.0128512	0.00850413	0.0055124		0.00380992	0.00383471	0.00412397
22.621	0.0129256	0.00856198	0.00559504		0.00376033	0.00371901	0.00392562
22.652	0.0129504	0.00857851	0.00567769		0.00382645	0.00369421	0.00380165
22.684	0.0128843	0.00852893	0.00572727		0.004	0.00375207	0.0037438
22.715	0.0126777	0.00841322	0.00570248		0.00421488	0.0038595	0.00376033
22.747	0.0123306	0.00822314	0.00561983		0.00445455	0.00400826	0.00380992
22.778	0.0119174	0.00798347	0.00553719		0.00467769	0.00416529	0.0038595
22.81	0.0115372	0.00775207	0.00546281		0.00491736	0.00433058	0.00392562
22.841	0.011281	0.00761157	0.00542149		0.00517355	0.00452066	0.00406612
22.872	0.0110909	0.0075124	0.00538017		0.00547934	0.00471074	0.00427273
22.904	0.0108347	0.00738843	0.00530579		0.00580165	0.00490909	0.00452066
22.935	0.0105124	0.0072314	0.00519008		0.00604959	0.00505785	0.00471901
22.967	0.0102149	0.00707438	0.00505785		0.00616529	0.00512397	0.00480165
22.998	0.00993388	0.00693388	0.00489256		0.00614876	0.00508264	0.00477686
23.03	0.00972727	0.00685124	0.00471901		0.00600826	0.00495868	0.00468595
23.061	0.0096281	0.00682645	0.00458678		0.00580165	0.00478512	0.00454545
23.093	0.00963636	0.00687603	0.0045124		0.00559504	0.00460331	0.00439669
23.124	0.00976033	0.007	0.00444628		0.00541322	0.00442149	0.00427273
23.156	0.00995868	0.00718182	0.00441322		0.00521488	0.00421488	0.00414876
23.187	0.0101074	0.00734711	0.00438017		0.00501653	0.00402479	0.004
23.219	0.0101983	0.00747107	0.00433884		0.00475207	0.00380165	0.00380992
23.25	0.0103388	0.00761983	0.00431405		0.00444628	0.00352066	0.00364463
23.281	0.0105372	0.00780165	0.00431405		0.00418182	0.0032314	0.00352066
23.313	0.0108099	0.00804959	0.00434711		0.00399174	0.00300826	0.00345455
23.344	0.0111405	0.00831405	0.00442149		0.0038595	0.0028595	0.00349587
23.376	0.0114298	0.00852893	0.00450413		0.00379339	0.00276033	0.00357851
23.407	0.0116446	0.00869421	0.00454545		0.00381818	0.00271074	0.00375207
23.439	0.0118099	0.00879339	0.00453719		0.0038843	0.00270248	0.00398347
23.47	0.0119917	0.00890083	0.00455372		0.00398347	0.0027686	0.00426446
23.502	0.0122066	0.00902479	0.00458678		0.0041157	0.00290083	0.00456198
23.533	0.0125537	0.00921488	0.00465289		0.0042562	0.00305785	0.00490083
23.565	0.0130413	0.00950413	0.0047686		0.00440496	0.00327273	0.00526446
23.596	0.0135124	0.0097686	0.00489256		0.00454545	0.0035124	0.00555372
23.628	0.0139091	0.00996694	0.00498347		0.00464463	0.00376033	0.00579339
23.659	0.014124	0.0100331	0.005		0.00468595	0.00394215	0.00598347
23.69	0.0141488	0.00999174	0.00495868		0.00469421	0.00405785	0.00606612
23.722	0.0140909	0.00992562	0.00490083		0.00466116	0.00410744	0.0061405
23.753	0.0140331	0.0098595	0.00486777		0.00454545	0.00409917	0.00610744
23.785	0.0139752	0.00982645	0.00486777		0.00436364	0.00402479	0.00596694
23.816	0.0137851	0.00971074	0.00481818		0.00412397	0.00385124	0.00570248
23.848	0.0134545	0.0095124	0.00471074		0.0038843	0.00365289	0.00541322
23.879	0.0129421	0.0092314	0.00455372		0.00368595	0.00342149	0.00507438
23.911	0.012281	0.00886777	0.00436364		0.00354545	0.00318182	0.0047438
23.942	0.011595	0.00849587	0.00416529		0.00347934	0.00299174	0.00447934
23.974	0.0110165	0.00820661	0.00402479		0.00350413	0.00284298	0.00424793
24.005	0.0106281	0.00803306	0.00397521		0.0036281	0.0027686	0.00404959
24.037	0.0104711	0.008	0.00400826		0.00379339	0.0027438	0.00393388
24.068	0.0104628	0.00801653	0.00409091		0.00399174	0.00280165	0.00381818
24.099	0.010438	0.00800826	0.00415702		0.00427273	0.00293388	0.0037686
24.131	0.0103471	0.00795041	0.00419008		0.00467769	0.00314876	0.00379339
24.162	0.0103306	0.00795041	0.0042562		0.00519008	0.00347107	0.00395041
24.194	0.0104298	0.008	0.00433884		0.00572727	0.00383471	0.00415702
24.225	0.0106529	0.00808264	0.00444628		0.00623967	0.00424793	0.00436364
24.257	0.0110248	0.0082314	0.00456198		0.00673554	0.00466116	0.00453719
24.288	0.0115041	0.00845455	0.00469421		0.00719835	0.00504132	0.00468595
24.32	0.0119504	0.00864463	0.00479339		0.00763636	0.00543802	0.00487603
24.351	0.0123058	0.00879339	0.00483471		0.00802479	0.00583471	0.00509917
24.383	0.0125207	0.0088595	0.00480992		0.00838843	0.0062314	0.00528926
24.414	0.0126694	0.00890909	0.00475207		0.00871901	0.00657851	0.00547107
24.446	0.0129256	0.00904132	0.00472727		0.00900826	0.00690083	0.00563636
24.477	0.0134215	0.00929752	0.00478512		0.00919008	0.00718182	0.00577686
24.508	0.0140083	0.00957851	0.00487603		0.0092562	0.0073719	0.00581818
24.54	0.0146198	0.00989256	0.00501653		0.00927273	0.00749587	0.00579339
24.571	0.0151818	0.0101901	0.00518182		0.00927273	0.00756198	0.00580992
24.603	0.0155702	0.0103802	0.00533058		0.00923967	0.0076281	0.00587603
24.634	0.0157934	0.010438	0.00543802		0.00918182	0.00768595	0.00594215
24.666	0.0160331	0.0105289	0.00556198		0.00906612	0.00766116	0.00593388
24.697	0.016405	0.0107107	0.00575207		0.00893388	0.00761983	0.0058595
24.729	0.0169587	0.011	0.00602479		0.00884298	0.00760331	0.00578512
24.76	0.0176033	0.0113554	0.00634711		0.00882645	0.00763636	0.00572727
24.792	0.018281	0.0117107	0.00669421		0.00879339	0.00766116	0.00565289
24.823	0.0188182	0.012	0.00699174		0.00878512	0.00769421	0.00557851
24.855	0.019281	0.0122727	0.00723967		0.00882645	0.00776033	0.00555372
24.886	0.0197107	0.0125289	0.00746281		0.0088843	0.00781818	0.00554545
24.917	0.0201736	0.0128099	0.00764463		0.00892562	0.00786777	0.0054876
24.949	0.0207769	0.0131983	0.00785124		0.00895868	0.0078595	0.00535537
24.98	0.0215207	0.0137273	0.00809917		0.009	0.00781818	0.00523967
25.012	0.0221818	0.0141818	0.00828926		0.00904959	0.00775207	0.00521488
25.043	0.0225785	0.0144463	0.0083719		0.00908264	0.00759504	0.00524793
25.075	0.0226942	0.0145537	0.00833884		0.00904959	0.0073719	0.00533884
25.106	0.0226777	0.0145868	0.0082314		0.00895868	0.00709917	0.00546281
25.138	0.0225124	0.0145868	0.00806612		0.00885124	0.00676033	0.00558678
25.169	0.0223058	0.0145702	0.0078843		0.00866942	0.00633884	0.00569421
25.201	0.0220413	0.0145041	0.00769421		0.00842149	0.00586777	0.00578512
25.232	0.0215868	0.0143058	0.00742149		0.0081405	0.00540496	0.00590909
25.264	0.0209752	0.0140331	0.00710744		0.00790909	0.00499174	0.00614876
25.295	0.0201736	0.0136446	0.00671901		0.00773554	0.00466942	0.00653719
25.326	0.0191983	0.0131074	0.00626446		0.00765289	0.00446281	0.00699174
25.358	0.018157	0.0125124	0.00583471		0.00771901	0.00442149	0.00744628
25.389	0.0172562	0.0120165	0.00547107		0.00790909	0.00453719	0.00791736
25.421	0.0165124	0.0115868	0.00517355		0.00819835	0.0047438	0.0083719
25.452	0.0158017	0.011157	0.00490909		0.00852066	0.005	0.00877686
25.484	0.0151157	0.0106942	0.00463636		0.00887603	0.00533058	0.00922314
25.515	0.0143306	0.010157	0.00432231		0.00933058	0.00575207	0.00971074
25.547	0.0134793	0.00958678	0.00399174		0.0098595	0.00622314	0.0102066
25.578	0.0127521	0.00909917	0.00372727		0.0104215	0.00671901	0.010686
25.61	0.0121074	0.00863636	0.0035124		0.0109008	0.00716529	0.0110165
25.641	0.0115537	0.00821488	0.00336364		0.0112893	0.00752066	0.0111736
25.673	0.0111405	0.00786777	0.00328099		0.0114959	0.00773554	0.0111818
25.704	0.0108843	0.00764463	0.00321488		0.011438	0.0077686	0.0110248
25.735	0.0106281	0.00741322	0.00313223		0.0111818	0.00764463	0.0107851
25.767	0.0103554	0.00719835	0.00304132		0.0108264	0.00744628	0.0104793
25.798	0.0101157	0.007	0.00295041		0.0104628	0.00724793	0.0101901
25.83	0.00993388	0.00684298	0.00290909		0.0101653	0.00712397	0.00987603
25.861	0.00996694	0.00684298	0.00295868		0.00992562	0.00709091	0.00957025
25.893	0.0102066	0.00696694	0.00307438		0.00976033	0.00714876	0.00930579
25.924	0.0106033	0.00717355	0.0032314		0.00966942	0.00728926	0.00904959
25.956	0.011157	0.00745455	0.00342975		0.00973554	0.00754545	0.00889256
25.987	0.0118182	0.00778512	0.00364463		0.00990083	0.00787603	0.00881818
26.019	0.0124628	0.00812397	0.00384298		0.0100992	0.00823967	0.00878512
26.05	0.0129917	0.00839669	0.00403306		0.010405	0.00868595	0.0088843
26.082	0.0134628	0.00863636	0.00420661		0.0108099	0.00923967	0.00906612
26.113	0.0139174	0.00884298	0.00435537		0.0112479	0.00979339	0.00931405
26.144	0.0143554	0.00904132	0.00449587		0.0116694	0.0103058	0.00955372
26.176	0.0147025	0.00917355	0.00458678		0.0120165	0.0107025	0.00978512
26.207	0.0148843	0.0091405	0.00460331		0.0122727	0.0109421	0.00999174
26.239	0.014876	0.00895041	0.00455372		0.0123967	0.0110413	0.0101322
26.27	0.0146033	0.00860331	0.00442149		0.0123719	0.0109917	0.0102314
26.302	0.0141074	0.00814876	0.00421488		0.0121405	0.0107769	0.0102479
26.333	0.0134959	0.00766116	0.00397521		0.011876	0.0105455	0.0102975
26.365	0.0128512	0.00717355	0.00373554		0.0118595	0.0104711	0.0105124
26.396	0.0122727	0.00670248	0.00352066		0.0120496	0.0105041	0.0108347
26.428	0.0117521	0.00626446	0.00334711		0.0123636	0.0105785	0.0111818
26.459	0.0111983	0.00582645	0.00319835		0.0127521	0.0107438	0.0115455
26.491	0.0105207	0.00534711	0.00304132		0.0132314	0.0109752	0.0120248
26.522	0.00982645	0.00486777	0.0028843		0.0138099	0.0113058	0.0126364
26.553	0.0091405	0.00443802	0.0027438		0.0144298	0.0117107	0.013314
26.585	0.0085124	0.00409091	0.00264463		0.0150826	0.012157	0.0140248
26.616	0.00801653	0.00384298	0.00260331		0.0158099	0.0126612	0.0147686
26.648	0.00760331	0.00363636	0.00258678		0.0166446	0.0132231	0.0155537
26.679	0.00720661	0.00340496	0.00255372		0.0173719	0.0136942	0.0161983
26.711	0.00683471	0.00315702	0.0025124		0.0177273	0.0138926	0.0165124
26.742	0.00646281	0.00292562	0.00243802		0.0177686	0.0138678	0.016562
26.774	0.00605785	0.00269421	0.00233058		0.0176116	0.0137107	0.0164628
26.805	0.00570248	0.00249587	0.00221488		0.0173306	0.013438	0.0162727
26.837	0.00553719	0.0023719	0.0021157		0.0168595	0.0130083	0.015876
26.868	0.00547107	0.00233884	0.00205785		0.016124	0.0123884	0.0151901
26.9	0.00549587	0.0023719	0.00202479		0.0151901	0.0116198	0.0142645
26.931	0.00559504	0.00246281	0.00198347		0.0141818	0.0108182	0.0132314
26.962	0.00577686	0.00260331	0.00192562		0.0131322	0.0100165	0.0121405
26.994	0.00607438	0.00283471	0.00190083		0.0121074	0.00929752	0.0110413
27.025	0.00652066	0.00318182	0.00193388		0.0112066	0.00869421	0.0100083
27.057	0.007	0.00356198	0.00198347		0.0105455	0.00829752	0.0092314
27.088	0.00749587	0.00396694	0.00206612		0.0100413	0.00804959	0.00861157
27.12	0.00808264	0.00441322	0.00218182		0.00963636	0.00787603	0.00808264
27.151	0.00868595	0.0048595	0.00232231		0.00928099	0.00775207	0.00757851
27.183	0.00921488	0.00528926	0.00246281		0.00899174	0.00773554	0.00714876
27.214	0.00976033	0.00570248	0.00258678		0.0088843	0.00784298	0.00690083
27.246	0.0103802	0.00616529	0.00273554		0.009	0.00809917	0.00691736
27.277	0.011124	0.00671074	0.00293388		0.00922314	0.00841322	0.00713223
27.309	0.0119339	0.00731405	0.00316529		0.00947107	0.00871901	0.00747934
27.34	0.0127603	0.00793388	0.00339669		0.00961157	0.00889256	0.00786777
27.371	0.0135868	0.00857025	0.00361983		0.00969421	0.00900826	0.00831405
27.403	0.0146033	0.00935537	0.00387603		0.00968595	0.00902479	0.00868595
27.434	0.0158264	0.0102645	0.00414876		0.00961157	0.00897521	0.00904132
27.466	0.0170826	0.0112231	0.00441322		0.00945455	0.00889256	0.0093719
27.497	0.0183719	0.0122149	0.00465289		0.00923967	0.00876033	0.00969421
27.529	0.0197025	0.0132231	0.00489256		0.00904132	0.00859504	0.01
27.56	0.0209669	0.0141818	0.00512397		0.00880165	0.00839669	0.0102479
27.592	0.0220496	0.015	0.00528926		0.00842975	0.00814876	0.0103719
27.623	0.022719	0.0155124	0.00534711		0.00795868	0.00781818	0.0102975
27.655	0.0230331	0.0157603	0.00533058		0.0074876	0.00746281	0.0100826
27.686	0.0230661	0.0158017	0.00524793		0.00713223	0.00718182	0.00982645
27.718	0.0228264	0.0156364	0.00509917		0.00678512	0.00687603	0.00953719
27.749	0.0221818	0.0151818	0.0048595		0.00643802	0.00657851	0.00920661
27.78	0.0210744	0.0144132	0.00453719		0.0061157	0.00628099	0.00882645
27.812	0.0197603	0.0134876	0.00419008		0.00584298	0.00598347	0.00846281
27.843	0.0184298	0.0125372	0.0038595		0.00565289	0.00572727	0.00813223
27.875	0.017124	0.011562	0.00354545		0.00549587	0.00549587	0.00787603
27.906	0.0159008	0.0106364	0.0032562		0.0053719	0.00528926	0.00766116
27.938	0.0147686	0.0097686	0.00301653		0.00533058	0.00509091	0.00745455
27.969	0.0139339	0.00910744	0.00285124		0.00541322	0.00498347	0.00735537
28.001	0.0133306	0.00861157	0.00273554		0.00556198	0.00495041	0.00732231
28.032	0.0128595	0.00818182	0.00266942		0.00570248	0.00495868	0.00730579
28.064	0.0124876	0.00781818	0.00264463		0.00593388	0.00509091	0.00731405
28.095	0.0122231	0.00752893	0.00266942		0.00628099	0.00529752	0.00746281
28.127	0.0122645	0.00747107	0.00276033		0.00671901	0.00557851	0.00771901
28.158	0.0124959	0.00753719	0.00286777		0.0072314	0.00590083	0.008
28.189	0.0127273	0.00761157	0.00296694		0.0077438	0.00624793	0.00826446
28.221	0.0129421	0.00773554	0.00304132		0.00828099	0.00665289	0.00845455
28.252	0.0131322	0.00786777	0.00309091		0.00883471	0.00709917	0.00861983
28.284	0.013314	0.00801653	0.00312397		0.00942149	0.00761157	0.00880165
28.315	0.0134711	0.00816529	0.00313223		0.00999174	0.00814876	0.00899174
28.347	0.0136364	0.00831405	0.00313223		0.0104959	0.00864463	0.00917355
28.378	0.0139091	0.00858678	0.0031157		0.0109256	0.00905785	0.00929752
28.41	0.0142397	0.00891736	0.00309917		0.0112397	0.00934711	0.00933884
28.441	0.0146777	0.00931405	0.00309917		0.0114463	0.00956198	0.0092314
28.473	0.0150744	0.00963636	0.00309091		0.0115537	0.00971074	0.009
28.504	0.0154298	0.00990083	0.00309917		0.0115868	0.00983471	0.00871074
28.536	0.0157107	0.0100909	0.00310744		0.0115702	0.00990909	0.00838017
28.567	0.0158347	0.0101405	0.0031157		0.0114463	0.00984298	0.00804959
28.598	0.0158182	0.0101074	0.00312397		0.0112397	0.00967769	0.00772727
28.63	0.015719	0.0100413	0.0031157		0.0109256	0.00939669	0.00739669
28.661	0.0155207	0.00990083	0.00310744		0.0105207	0.00901653	0.00703306
28.693	0.0152231	0.00971074	0.00308264		0.0101322	0.00865289	0.00670248
28.724	0.0147934	0.00941322	0.00306612		0.00981818	0.00833884	0.00647107
28.756	0.0143719	0.00909091	0.00304132		0.00954545	0.00807438	0.00631405
28.787	0.0139587	0.0087686	0.00298347		0.00929752	0.0078595	0.00621488
28.819	0.0134463	0.00841322	0.00289256		0.00906612	0.00765289	0.00618182
28.85	0.0128182	0.00801653	0.00276033		0.00880992	0.00742149	0.0062314
28.882	0.0121983	0.00766942	0.00261157		0.00858678	0.00723967	0.00639669
28.913	0.011686	0.00742975	0.00246281		0.0084876	0.00722314	0.00665289
28.945	0.0112562	0.00722314	0.00230579		0.00849587	0.00732231	0.00696694
28.976	0.0109008	0.007	0.00215702		0.00860331	0.00752893	0.00733058
29.007	0.0106446	0.00682645	0.00200826		0.00875207	0.0077686	0.00773554
29.039	0.0104628	0.00667769	0.0018595		0.00881818	0.00793388	0.00806612
29.07	0.0103058	0.00652893	0.00169421		0.00880992	0.00804132	0.00831405
29.102	0.0100992	0.0063719	0.00152893		0.00877686	0.00810744	0.00854545
29.133	0.00984298	0.00620661	0.00138017		0.00871074	0.00809091	0.00878512
29.165	0.0097438	0.0061405	0.00126446		0.00859504	0.00803306	0.00901653
29.196	0.00980992	0.00619008	0.00118182		0.00846281	0.00797521	0.00916529
29.228	0.00991736	0.0062314	0.0011157		0.00826446	0.00783471	0.00920661
29.259	0.0100826	0.00628099	0.00106612		0.00793388	0.00752893	0.00915702
29.291	0.0103719	0.00638843	0.00104959		0.00752893	0.00713223	0.00902479
29.322	0.0107769	0.00659504	0.00105785		0.00704959	0.00665289	0.00879339
29.354	0.0111653	0.00680165	0.00108264		0.00658678	0.00619008	0.00849587
29.385	0.0114711	0.007	0.00113223		0.00624793	0.00583471	0.00827273
29.416	0.0118512	0.00728099	0.00121488		0.00599174	0.00557025	0.00809917
29.448	0.0123388	0.00765289	0.00133058		0.00583471	0.00542149	0.00794215
29.479	0.0128843	0.00805785	0.00145455		0.00576033	0.00539669	0.00775207
29.511	0.0133471	0.00839669	0.00157025		0.00583471	0.00549587	0.00755372
29.542	0.013719	0.00865289	0.00169421		0.00606612	0.00570248	0.0073719
29.574	0.0141074	0.00892562	0.00182645		0.00644628	0.00604132	0.0072314
29.605	0.014438	0.00915702	0.00195041		0.00695868	0.00652893	0.0071157
29.637	0.0146529	0.00933884	0.00204959		0.00750413	0.00706612	0.00703306
29.668	0.0146942	0.00942975	0.0021157		0.00808264	0.00763636	0.00699174
29.7	0.014686	0.00949587	0.00216529		0.00864463	0.00820661	0.00695868
29.731	0.014843	0.00959504	0.00221488		0.00915702	0.00871074	0.00685124
29.763	0.0149835	0.0096281	0.00223967		0.00960331	0.00913223	0.00666942
29.794	0.015	0.00954545	0.00221488		0.00993388	0.00941322	0.00645455
29.825	0.0148512	0.00934711	0.00217355		0.0101653	0.00957025	0.00626446
29.857	0.0146446	0.00912397	0.00212397		0.0102149	0.00957851	0.00604132
29.888	0.0143967	0.00890083	0.00204132		0.0100744	0.00942975	0.00577686
29.92	0.0140909	0.00866942	0.00195041		0.00977686	0.00914876	0.00549587
29.951	0.0138099	0.00847934	0.0018595		0.00939669	0.00875207	0.0052314
29.983	0.013562	0.00832231	0.00178512		0.00896694	0.00828926	0.00495041
30.014	0.0133802	0.00819835	0.00173554		0.0084876	0.00777686	0.00471074
30.046	0.013314	0.0081405	0.00170248		0.00797521	0.00719008	0.00452893
30.077	0.0132645	0.00814876	0.00166116		0.00740496	0.00657025	0.00445455
30.109	0.0132314	0.00819835	0.00161983		0.00683471	0.00596694	0.0045124
30.14	0.0133058	0.00832231	0.00161157		0.00628926	0.00541322	0.0046281
30.172	0.0136281	0.00859504	0.00161983		0.00579339	0.00490909	0.00480165
30.203	0.0140496	0.00891736	0.00163636		0.00540496	0.00447934	0.00505785
30.234	0.0145455	0.0092562	0.00166116		0.00509091	0.00410744	0.00544628
30.266	0.0150992	0.00959504	0.00167769		0.00480992	0.0037686	0.00587603
30.297	0.0156281	0.00990083	0.00169421		0.00452066	0.00347107	0.00630579
30.329	0.0161322	0.010157	0.00170248		0.00426446	0.0032314	0.00676033
30.36	0.0166281	0.0103884	0.00170248		0.00406612	0.00306612	0.00717355
30.392	0.0169587	0.0105124	0.00169421		0.00391736	0.00297521	0.00752066
30.423	0.0170248	0.0104545	0.00167769		0.00385124	0.00295868	0.0077438
30.455	0.0169835	0.0103388	0.00168595		0.00382645	0.00298347	0.0078595
30.486	0.0168347	0.010157	0.00168595		0.00382645	0.00302479	0.00790083
30.518	0.0165289	0.0098843	0.00166942		0.00385124	0.00309917	0.00784298
30.549	0.0162314	0.00963636	0.00165289		0.00386777	0.00319835	0.00771901
30.581	0.0159339	0.00939669	0.00165289		0.0038843	0.00332231	0.0074876
30.612	0.0155372	0.00910744	0.00165289		0.00395041	0.00347934	0.00720661
30.643	0.0150826	0.00877686	0.00164463		0.00404132	0.00364463	0.0068843
30.675	0.014595	0.00846281	0.00163636		0.00416529	0.00380992	0.00652066
30.706	0.0140579	0.00814876	0.0016281		0.00430579	0.00395868	0.00615702
30.738	0.013595	0.00790083	0.00160331		0.00445455	0.00410744	0.00580992
30.769	0.0133471	0.00778512	0.00158678		0.00457025	0.0042314	0.00547934
30.801	0.0132149	0.00772727	0.00154545		0.00470248	0.00435537	0.00514876
30.832	0.0132149	0.00775207	0.00150413		0.00485124	0.00449587	0.00480992
30.864	0.0133388	0.00785124	0.0014876		0.005	0.00463636	0.0044876
30.895	0.0135041	0.00796694	0.0014876		0.00516529	0.0047686	0.00416529
30.927	0.0137438	0.00814876	0.0014876		0.0053719	0.00491736	0.00385124
30.958	0.0141983	0.00846281	0.00150413		0.00559504	0.00507438	0.00354545
30.989	0.0147934	0.0088595	0.00153719		0.00584298	0.00524793	0.0032562
31.021	0.0154959	0.00928099	0.00157025		0.00606612	0.00542149	0.00301653
31.052	0.0163223	0.00976033	0.00160331		0.00626446	0.00559504	0.00285124
31.084	0.0171983	0.0102479	0.00166942		0.00645455	0.00578512	0.00273554
31.115	0.0180413	0.0107273	0.0017438		0.00666942	0.00599174	0.00269421
31.147	0.0188843	0.0112149	0.00182645		0.00686777	0.00616529	0.00271901
31.178	0.0196446	0.0116446	0.00190909		0.00704959	0.00630579	0.00282645
31.21	0.0202562	0.0119752	0.00196694		0.00719008	0.00640496	0.00296694
31.241	0.0207107	0.0121983	0.00199174		0.00729752	0.00647107	0.0031405
31.273	0.0209835	0.0122975	0.00199174		0.00735537	0.00649587	0.00333884
31.304	0.0210744	0.0123058	0.00198347		0.00736364	0.0064876	0.00357851
31.336	0.0211074	0.0122975	0.00195041		0.00735537	0.00644628	0.00385124
31.367	0.0210909	0.0122727	0.00190909		0.00735537	0.00639669	0.00409917
31.398	0.0209917	0.0121901	0.0018595		0.00738843	0.00634711	0.0042562
31.43	0.0208347	0.0120826	0.00177686		0.00740496	0.00627273	0.00436364
31.461	0.0206033	0.0119174	0.00167769		0.0073719	0.00615702	0.00443802
31.493	0.0202479	0.0116777	0.00157025		0.00724793	0.00599174	0.00444628
31.524	0.0198843	0.0114463	0.00145455		0.00709091	0.00580992	0.00438843
31.556	0.0195868	0.0112727	0.00133884		0.00694215	0.00564463	0.00433058
31.587	0.0193719	0.0111488	0.00123967		0.0067686	0.0054876	0.00429752
31.619	0.0192397	0.0110579	0.00115702		0.00660331	0.00533884	0.00428099
31.65	0.0191488	0.0109752	0.00108264		0.00646281	0.00521488	0.00423967
31.682	0.0190826	0.0109008	0.00104132		0.00634711	0.00513223	0.00419835
31.713	0.0189752	0.0108264	0.00100826		0.0062314	0.00504132	0.00414876
31.745	0.0188264	0.0107521	0.000975207		0.00604959	0.00490909	0.00409917
31.776	0.0186694	0.0106694	0.000958678		0.00585124	0.0047438	0.00402479
31.807	0.0185455	0.0106116	0.000950413		0.00567769	0.00459504	0.00391736
31.839	0.0184298	0.0105537	0.000950413		0.00557851	0.0045124	0.00384298
31.87	0.0181653	0.010405	0.000958678		0.00546281	0.00443802	0.00380165
31.902	0.0177025	0.010157	0.000975207		0.00531405	0.00434711	0.0037438
31.933	0.0170579	0.00984298	0.000991736		0.00519835	0.0042562	0.00363636
31.965	0.0162562	0.00947934	0.00100826		0.00507438	0.00415702	0.0035124
31.996	0.0153306	0.00904132	0.00100826		0.00490083	0.00404959	0.00338843
32.028	0.0141983	0.00847107	0.000983471		0.00466942	0.00389256	0.0032314
32.059	0.0130413	0.00787603	0.000950413		0.00444628	0.00377686	0.0031157
32.091	0.0119339	0.00729752	0.00092562		0.00431405	0.00376033	0.00307438
32.122	0.0108843	0.00676033	0.000909091		0.00427273	0.00383471	0.0031157
32.154	0.00986777	0.00622314	0.000892562		0.00428926	0.00395868	0.0032314
32.185	0.00895041	0.0057438	0.000876033		0.00431405	0.00409091	0.00336364
32.216	0.00829752	0.00541322	0.00085124		0.00439669	0.00424793	0.00352066
32.248	0.00790083	0.00518182	0.000826446		0.00449587	0.00439669	0.00370248
32.279	0.00767769	0.00499174	0.000801653		0.00461157	0.00456198	0.00390909
32.311	0.00768595	0.00490083	0.000785124		0.00478512	0.00477686	0.00412397
32.342	0.00789256	0.00491736	0.00077686		0.00508264	0.00503306	0.00434711
32.374	0.00831405	0.00507438	0.00077686		0.00546281	0.00536364	0.00461983
32.405	0.00881818	0.00528099	0.000793388		0.00581818	0.00563636	0.00486777
32.437	0.00935537	0.0055124	0.000818182		0.00604132	0.0057686	0.00503306
32.468	0.00982645	0.00569421	0.000826446		0.00614876	0.00580165	0.00515702
32.5	0.0102066	0.00585124	0.000834711		0.00619835	0.00577686	0.00523967
32.531	0.0105124	0.00595868	0.000842975		0.00628926	0.0057686	0.00532231
32.563	0.010595	0.00595041	0.000867769		0.00638843	0.00578512	0.00536364
32.594	0.0105785	0.00592562	0.000884298		0.00656198	0.00586777	0.00538017
32.625	0.010595	0.00596694	0.000909091		0.00673554	0.00597521	0.00539669
32.657	0.0105702	0.006	0.00092562		0.00685124	0.00605785	0.00540496
32.688	0.0105041	0.00603306	0.000942149		0.00686777	0.00609917	0.00538843
32.72	0.0104132	0.00607438	0.000958678		0.00685124	0.00609917	0.00532231
32.751	0.0102727	0.00608264	0.000966942		0.00686777	0.00617355	0.00528099
32.783	0.0100744	0.00604959	0.000966942		0.00703306	0.00638843	0.00533058
32.814	0.00994215	0.00607438	0.000975207		0.00728926	0.00668595	0.00539669
32.846	0.00996694	0.00619008	0.000975207		0.00752893	0.00699174	0.00544628
32.877	0.0100661	0.0063719	0.000975207		0.00768595	0.00722314	0.00544628
32.909	0.0103471	0.00664463	0.000975207		0.00780165	0.00738843	0.00541322
32.94	0.0106612	0.00691736	0.000991736		0.00790083	0.0075124	0.00538017
32.972	0.0109339	0.00713223	0.000983471		0.00799174	0.00760331	0.00533884
33.003	0.0111074	0.00728099	0.000966942		0.0081157	0.00770248	0.00532231
33.034	0.0111653	0.00734711	0.000950413		0.00824793	0.00780165	0.0053719
33.066	0.011124	0.00731405	0.00092562		0.00833884	0.00787603	0.00547107
33.097	0.0110165	0.00723967	0.000892562		0.00839669	0.00787603	0.00555372
33.129	0.0109008	0.00716529	0.00085124		0.00834711	0.00778512	0.00557025
33.16	0.010686	0.00701653	0.000809917		0.00819835	0.00759504	0.00555372
33.192	0.010314	0.00675207	0.000785124		0.00805785	0.00738843	0.00555372
33.223	0.00990909	0.00646281	0.000760331		0.00793388	0.00722314	0.00561983
33.255	0.00938017	0.0061157	0.000719008		0.00781818	0.00709091	0.00575207
33.286	0.0087686	0.00573554	0.000661157		0.00759504	0.00691736	0.0058843
33.318	0.00812397	0.00534711	0.000619835		0.00732231	0.00669421	0.00598347
33.349	0.00752066	0.00499174	0.000578512		0.00698347	0.00639669	0.00602479
33.381	0.00700826	0.00468595	0.000528926		0.00659504	0.00604132	0.00596694
33.412	0.00660331	0.00447107	0.000487603		0.00619835	0.00565289	0.00583471
33.443	0.00628099	0.00429752	0.000454545		0.00575207	0.00524793	0.00565289
33.475	0.00594215	0.00410744	0.000438017		0.00532231	0.00485124	0.00547107
33.506	0.00567769	0.00395868	0.000429752		0.00495868	0.00452066	0.00528099
33.538	0.00547934	0.0038843	0.000413223		0.00461157	0.00421488	0.00506612
33.569	0.00528099	0.00379339	0.000396694		0.0042562	0.0038843	0.00477686
33.601	0.00517355	0.00372727	0.000380165		0.00391736	0.00356198	0.00445455
33.632	0.00516529	0.00371074	0.000380165		0.00372727	0.00333884	0.00418182
33.664	0.00517355	0.00372727	0.00038843		0.00364463	0.0032314	0.00400826
33.695	0.00518182	0.00372727	0.000404959		0.00367769	0.00323967	0.00390083
33.727	0.00513223	0.00370248	0.000429752		0.00383471	0.0033719	0.0038843
33.758	0.00503306	0.00361983	0.000454545		0.00408264	0.00361983	0.00395041
33.79	0.00492562	0.00353719	0.000479339		0.00444628	0.00396694	0.00410744
33.821	0.0048843	0.0034876	0.000495868		0.0048595	0.00436364	0.00432231
33.852	0.00480992	0.00342149	0.000495868		0.00529752	0.00478512	0.00461157
33.884	0.0047686	0.00334711	0.000495868		0.00578512	0.0052562	0.00499174
33.915	0.00469421	0.00326446	0.000495868		0.0063719	0.00580992	0.00547934
33.947	0.00454545	0.00316529	0.000504132		0.00698347	0.00638843	0.00600826
33.978	0.00438017	0.00304959	0.000504132		0.00750413	0.00689256	0.00647107
34.01	0.00421488	0.00290909	0.000487603		0.00792562	0.00728926	0.00684298
34.041	0.0041405	0.00281818	0.000479339		0.00826446	0.00761157	0.00718182
34.073	0.00419008	0.00280165	0.000471074		0.00853719	0.0078595	0.00749587
34.104	0.00424793	0.00281818	0.00046281		0.00873554	0.00803306	0.0077686
34.136	0.00432231	0.00286777	0.00046281		0.0088595	0.0081157	0.00798347
34.167	0.00438017	0.00294215	0.00046281		0.00890909	0.00813223	0.00813223
34.199	0.00446281	0.00304959	0.000479339		0.0088843	0.00806612	0.00817355
34.23	0.00449587	0.0031405	0.000487603		0.0087686	0.00790909	0.00810744
34.261	0.00456198	0.0032562	0.000495868		0.0085124	0.00764463	0.00791736
34.293	0.00466942	0.00339669	0.000512397		0.00818182	0.00731405	0.00766116
34.324	0.0047438	0.0035124	0.000528926		0.0078595	0.00698347	0.00742149
34.356	0.00485124	0.00364463	0.000553719		0.00756198	0.00668595	0.00718182
34.387	0.0048595	0.00373554	0.000570248		0.00726446	0.00638843	0.00691736
34.419	0.00473554	0.0037438	0.000595041		0.00694215	0.00607438	0.00661157
34.45	0.00464463	0.00375207	0.000619835		0.00660331	0.0057438	0.00628099
34.482	0.00456198	0.00371901	0.000628099		0.0062562	0.00542975	0.00590909
34.513	0.00450413	0.00366116	0.000636364		0.00595868	0.00514876	0.00553719
34.545	0.00447934	0.00360331	0.000636364		0.00571901	0.00492562	0.00522314
34.576	0.00447107	0.00354545	0.000652893		0.00552893	0.0047438	0.00494215
34.608	0.00444628	0.00346281	0.000661157		0.00541322	0.0046281	0.00473554
34.639	0.0044876	0.00340496	0.000652893		0.00533884	0.00454545	0.00454545
34.67	0.00459504	0.00339669	0.000644628		0.00526446	0.00447934	0.00435537
34.702	0.00470248	0.00340496	0.000644628		0.00519835	0.00442149	0.00419008
34.733	0.00484298	0.00342975	0.000644628		0.00514876	0.00438017	0.00404959
34.765	0.00504132	0.00347107	0.000628099		0.00510744	0.00434711	0.00390909
34.796	0.00519008	0.0034876	0.00061157		0.00509917	0.00432231	0.0037686
34.828	0.00533058	0.00352066	0.000603306		0.00509091	0.00429752	0.00368595
34.859	0.00543802	0.00352893	0.000586777		0.00505785	0.0042562	0.00360331
34.891	0.00547934	0.00347934	0.000561983		0.00499174	0.00420661	0.00352893
34.922	0.00552893	0.00342149	0.000528926		0.00492562	0.00415702	0.00347107
34.954	0.00559504	0.00338017	0.000512397		0.00487603	0.00409917	0.00341322
34.985	0.00554545	0.00327273	0.000512397		0.00481818	0.00403306	0.00340496
35.017	0.00542975	0.0031157	0.000504132		0.00472727	0.00395041	0.00341322
35.048	0.00524793	0.00292562	0.000479339		0.00457851	0.00383471	0.00339669
35.079	0.00505785	0.0027438	0.000454545		0.00440496	0.00370248	0.00336364
35.111	0.0048843	0.00260331	0.000438017		0.0042562	0.00359504	0.00334711
35.142	0.00476033	0.00249587	0.000421488		0.0041157	0.00352066	0.00336364
35.174	0.0046281	0.00240496	0.000404959		0.00404132	0.0034876	0.00338017
35.205	0.00455372	0.00239669	0.000404959		0.00399174	0.00347934	0.00345455
35.237	0.00454545	0.00247107	0.000413223		0.00396694	0.00347107	0.00353719
35.268	0.00458678	0.00259504	0.000421488		0.00392562	0.00346281	0.00360331
35.3	0.00464463	0.00271901	0.000421488		0.00382645	0.00342149	0.00361983
35.331	0.0047438	0.00286777	0.000413223		0.00372727	0.0033719	0.00357851
35.363	0.0048843	0.00306612	0.000413223		0.00367769	0.00333884	0.00353719
35.394	0.00510744	0.00329752	0.000429752		0.00371901	0.00335537	0.00356198
35.426	0.00534711	0.00352893	0.000446281		0.00378512	0.00338843	0.00361157
35.457	0.00555372	0.00372727	0.000471074		0.00384298	0.00342149	0.00368595
35.488	0.0057686	0.00393388	0.000504132		0.00390909	0.00343802	0.00377686
35.52	0.00598347	0.00413223	0.000545455		0.00392562	0.00342975	0.0038843
35.551	0.00608264	0.00422314	0.000578512		0.00394215	0.00342149	0.00396694
35.583	0.00610744	0.00423967	0.00061157		0.00394215	0.00342149	0.00401653
35.614	0.00604959	0.00421488	0.000636364		0.00395868	0.00343802	0.00407438
35.646	0.00595868	0.00419008	0.000652893		0.00403306	0.0034876	0.00417355
35.677	0.0058595	0.00417355	0.000661157		0.00410744	0.00356198	0.00428926
35.709	0.00570248	0.0041157	0.000677686		0.00419835	0.00364463	0.00438843
35.74	0.00550413	0.00404132	0.00068595		0.00426446	0.00371074	0.00442975
35.772	0.00528099	0.00395041	0.00068595		0.00434711	0.00377686	0.00446281
35.803	0.00507438	0.0038595	0.000669421		0.00441322	0.00380992	0.00445455
35.835	0.00479339	0.00371074	0.000636364		0.00442975	0.00382645	0.00439669
35.866	0.00447934	0.00352893	0.000595041		0.00443802	0.00384298	0.00429752
35.897	0.00424793	0.00341322	0.000553719		0.00443802	0.0038595	0.00419008
35.929	0.00408264	0.00335537	0.000512397		0.00449587	0.00389256	0.00414876
35.96	0.00394215	0.00329752	0.000479339		0.00458678	0.00394215	0.00417355
35.992	0.00380165	0.0032314	0.000454545		0.00470248	0.00404132	0.0042562
36.023	0.00368595	0.00316529	0.000438017		0.00490909	0.00419835	0.00440496
36.055	0.00363636	0.0031157	0.000404959		0.00515702	0.00440496	0.00460331
36.086	0.00357851	0.00303306	0.000363636		0.00546281	0.00467769	0.0048595
36.118	0.00356198	0.00297521	0.000330579		0.00582645	0.00501653	0.00518182
36.149	0.00355372	0.00294215	0.000305785		0.00627273	0.00545455	0.00560331
36.181	0.00358678	0.00294215	0.000297521		0.00682645	0.00597521	0.00610744
36.212	0.00364463	0.00296694	0.000289256		0.00747107	0.00654545	0.00666116
36.244	0.00366942	0.00296694	0.000280992		0.00814876	0.00713223	0.00724793
36.275	0.00363636	0.00292562	0.000280992		0.00878512	0.00770248	0.00778512
36.306	0.00361983	0.00290083	0.000280992		0.0093719	0.0082314	0.0082314
36.338	0.00364463	0.00290083	0.000280992		0.00989256	0.00867769	0.00857851
36.369	0.00366116	0.00291736	0.000289256		0.010281	0.00900826	0.00884298
36.401	0.00364463	0.00295041	0.000305785		0.0105372	0.00921488	0.00902479
36.432	0.00367769	0.00306612	0.000330579		0.0106446	0.00928099	0.00910744
36.464	0.00369421	0.00317355	0.000355372		0.010595	0.00920661	0.00906612
36.495	0.00369421	0.00326446	0.000380165		0.0104298	0.00899174	0.00890083
36.527	0.00365289	0.00333058	0.00038843		0.0101322	0.00864463	0.00861157
36.558	0.00366942	0.00342149	0.00038843		0.00967769	0.00818182	0.00822314
36.59	0.00367769	0.00349587	0.000380165		0.00912397	0.0076281	0.0077438
36.621	0.00371074	0.00356198	0.000355372		0.00852893	0.00703306	0.0072314
36.653	0.0037438	0.00361157	0.000338843		0.00791736	0.00642149	0.00671901
36.684	0.00372727	0.0036281	0.000330579		0.00729752	0.00581818	0.0062314
36.715	0.00371901	0.00363636	0.00031405		0.00672727	0.00526446	0.00577686
36.747	0.00372727	0.00361157	0.000305785		0.00627273	0.00480992	0.00540496
36.778	0.00367769	0.00350413	0.000305785		0.00596694	0.00447934	0.00514876
36.81	0.00361157	0.00338017	0.00031405		0.00580165	0.00427273	0.00499174
36.841	0.00354545	0.00323967	0.000322314		0.00573554	0.00416529	0.00491736
36.873	0.00352893	0.00313223	0.000338843		0.00575207	0.00415702	0.00495041
36.904	0.00341322	0.00296694	0.000371901		0.00590083	0.00424793	0.00510744
36.936	0.00333058	0.00281818	0.000421488		0.00617355	0.00445455	0.00538017
36.967	0.00328099	0.00270248	0.000487603		0.00649587	0.00471074	0.00570248
36.999	0.00322314	0.00259504	0.000545455		0.00683471	0.00499174	0.00604959
37.03	0.00319008	0.00250413	0.000595041		0.00716529	0.00526446	0.00638017
37.062	0.0031405	0.00238843	0.000644628		0.00746281	0.00550413	0.00666116
37.093	0.00307438	0.00228926	0.00068595		0.00763636	0.00566116	0.00684298
37.124	0.00302479	0.00221488	0.000710744		0.00765289	0.00571074	0.00689256
37.156	0.00293388	0.0021157	0.000719008		0.00753719	0.00566116	0.00682645
37.187	0.00284298	0.00203306	0.000727273		0.00731405	0.00553719	0.00667769
37.219	0.00276033	0.00196694	0.000743802		0.00701653	0.00533058	0.00642975
37.25	0.00272727	0.00193388	0.000752066		0.0066281	0.00505785	0.00607438
37.282	0.00268595	0.00192562	0.000752066		0.00615702	0.00471074	0.00561983
37.313	0.00261157	0.00193388	0.000735537		0.00566116	0.00434711	0.0051405
37.345	0.00250413	0.00193388	0.000710744		0.00519835	0.00399174	0.00466116
37.376	0.00238843	0.00193388	0.00068595		0.00483471	0.00369421	0.0042314
37.408	0.00228926	0.00196694	0.000661157		0.00456198	0.0034876	0.00387603
37.439	0.00218182	0.00200826	0.000636364		0.00441322	0.00338017	0.00361157
37.471	0.00207438	0.00208264	0.000628099		0.00442975	0.00338017	0.00347107
37.502	0.00204959	0.00219835	0.000636364		0.00457851	0.00347934	0.00344628
37.533	0.00205785	0.00231405	0.000652893		0.00482645	0.00366942	0.00349587
37.565	0.00204132	0.0023719	0.000652893		0.00519835	0.00396694	0.00365289
37.596	0.00203306	0.00242975	0.000652893		0.00565289	0.00433884	0.00390083
37.628	0.00203306	0.0024876	0.000644628		0.00615702	0.0047686	0.00421488
37.659	0.00203306	0.00252893	0.000652893		0.00669421	0.00521488	0.00454545
37.691	0.00207438	0.00259504	0.000677686		0.00720661	0.00566116	0.0048843
37.722	0.00212397	0.00266942	0.000702479		0.00761983	0.00606612	0.00518182
37.754	0.00214876	0.00270248	0.000727273		0.00795041	0.00638017	0.00541322
37.785	0.00219835	0.00271901	0.000752066		0.00820661	0.00661983	0.00558678
37.817	0.00228099	0.00270248	0.000768595		0.00834711	0.00677686	0.00570248
37.848	0.00232231	0.00266116	0.00077686		0.00838843	0.00684298	0.00576033
37.88	0.00231405	0.00260331	0.00077686		0.00834711	0.00681818	0.00577686
37.911	0.00230579	0.00258678	0.000785124		0.00817355	0.00670248	0.00571901
37.942	0.00229752	0.00257851	0.000793388		0.00791736	0.00650413	0.00560331
37.974	0.00228926	0.00255372	0.000809917		0.00760331	0.00624793	0.00545455
38.005	0.00228099	0.00250413	0.000818182		0.00722314	0.00594215	0.00528099
38.037	0.00227273	0.00243802	0.000809917		0.00680992	0.00560331	0.00508264
38.068	0.00228926	0.0023719	0.000801653		0.00641322	0.0052562	0.00490083
38.1	0.00234711	0.00234711	0.000793388		0.00602479	0.00493388	0.0047686
38.131	0.00239669	0.00232231	0.00077686		0.00566116	0.0046281	0.00466116
38.163	0.00239669	0.00229752	0.000752066		0.00533884	0.00436364	0.00455372
38.194	0.00238843	0.00229752	0.000719008		0.00504959	0.00413223	0.00445455
38.226	0.00242149	0.00233884	0.000677686		0.00479339	0.00394215	0.00438017
38.257	0.00247934	0.00238843	0.000636364		0.00460331	0.00378512	0.00434711
38.289	0.00252066	0.00242149	0.000586777		0.00445455	0.00366942	0.00432231
38.32	0.00254545	0.00243802	0.00053719		0.00433058	0.00356198	0.00428099
38.351	0.00261157	0.00247934	0.000487603		0.0042314	0.00346281	0.00423967
38.383	0.00269421	0.00252893	0.000454545		0.0041405	0.00335537	0.00420661
38.414	0.00275207	0.00254545	0.000421488		0.00404132	0.00324793	0.00415702
38.446	0.00278512	0.00253719	0.000380165		0.00395041	0.00314876	0.00408264
38.477	0.00281818	0.00255372	0.000347107		0.00385124	0.00306612	0.00402479
38.509	0.00286777	0.00257851	0.000322314		0.00376033	0.00298347	0.00397521
38.54	0.00294215	0.00260331	0.000305785		0.00369421	0.00292562	0.00393388
38.572	0.00297521	0.00258678	0.000297521		0.00364463	0.00287603	0.00386777
38.603	0.00297521	0.00253719	0.000289256		0.00358678	0.00282645	0.0037686
38.635	0.00299174	0.00252066	0.000297521		0.00352893	0.00277686	0.00367769
38.666	0.00302479	0.00252893	0.00031405		0.00347107	0.00273554	0.00361157
38.698	0.00301653	0.00250413	0.000330579		0.00342149	0.00271901	0.00356198
38.729	0.00296694	0.00244628	0.000330579		0.00338843	0.00273554	0.00350413
38.76	0.00290909	0.00242975	0.000322314		0.00338843	0.00277686	0.00346281
38.792	0.00283471	0.00242975	0.000322314		0.00338843	0.00280992	0.00342149
38.823	0.00277686	0.00240496	0.000330579		0.0033719	0.00280992	0.00333058
38.855	0.00275207	0.00238843	0.000347107		0.00332231	0.0027686	0.00322314
38.886	0.00272727	0.00235537	0.000371901		0.00323967	0.00270248	0.0031157
38.918	0.0027438	0.00233884	0.000396694		0.00314876	0.0026281	0.00302479
38.949	0.00276033	0.00233884	0.000421488		0.00305785	0.00254545	0.00295041
38.981	0.00276033	0.00229752	0.000438017		0.00298347	0.00247934	0.0028843
39.012	0.00272727	0.0022314	0.000438017		0.00294215	0.00244628	0.00284298
39.044	0.00269421	0.00219835	0.000438017		0.00295041	0.00245455	0.00283471
39.075	0.00266942	0.00220661	0.000446281		0.00300826	0.00249587	0.00287603
39.107	0.00264463	0.00219835	0.00046281		0.00307438	0.00253719	0.00293388
39.138	0.0026281	0.00216529	0.000479339		0.00315702	0.00259504	0.00301653
39.169	0.00257851	0.00213223	0.000479339		0.00327273	0.00267769	0.0031405
39.201	0.00249587	0.00208264	0.000471074		0.00342975	0.00280992	0.00328926
39.232	0.00239669	0.00204132	0.000446281		0.00360331	0.00295041	0.00343802
39.264	0.00228099	0.002	0.000429752		0.0037686	0.00308264	0.00357025
39.295	0.00219008	0.00194215	0.000413223		0.00390909	0.00320661	0.00367769
39.327	0.00209917	0.00189256	0.000396694		0.00400826	0.00328099	0.00375207
39.358	0.00203306	0.00186777	0.00038843		0.00405785	0.00329752	0.0037686
39.39	0.00195868	0.00183471	0.000371901		0.00402479	0.0032314	0.00370248
39.421	0.00189256	0.0017686	0.000363636		0.00392562	0.00310744	0.00357025
39.453	0.00183471	0.00168595	0.000355372		0.00379339	0.00296694	0.00339669
39.484	0.00178512	0.00161983	0.000347107		0.00365289	0.00280992	0.00318182
39.516	0.00175207	0.00157025	0.000347107		0.00350413	0.00265289	0.00295041
39.547	0.00173554	0.00153719	0.000338843		0.00331405	0.00246281	0.00270248
39.578	0.00172727	0.00149587	0.000338843		0.0031157	0.00226446	0.00244628
39.61	0.00171074	0.00146281	0.000330579		0.00292562	0.00206612	0.00221488
39.641	0.00170248	0.00147107	0.000322314		0.00277686	0.00190083	0.00202479
39.673	0.00171901	0.00150413	0.000305785		0.00266116	0.00178512	0.00187603
39.704	0.0017438	0.00153719	0.000297521		0.00257851	0.00171901	0.00177686
39.736	0.00178512	0.00157025	0.000305785		0.00256198	0.00171901	0.00175207
39.767	0.00180992	0.00161983	0.000297521		0.00259504	0.0017686	0.00178512
39.799	0.00183471	0.00168595	0.000289256		0.00266116	0.00184298	0.00187603
39.83	0.00186777	0.00175207	0.000289256		0.0027438	0.00194215	0.00201653
39.862	0.00189256	0.00180992	0.000289256		0.00284298	0.00205785	0.00218182
39.893	0.00189256	0.00185124	0.000305785		0.00297521	0.00219008	0.00234711
39.925	0.00189256	0.00190909	0.000322314		0.0031157	0.00233058	0.00252066
39.956	0.00190083	0.00193388	0.000330579		0.00326446	0.0024876	0.00268595
39.987	0.00187603	0.00191736	0.000338843		0.00339669	0.0026281	0.00282645
40.019	0.00181818	0.0018595	0.000355372		0.00352893	0.00276033	0.00294215
40.05	0.0017438	0.00177686	0.000355372		0.00365289	0.00287603	0.00303306
40.082	0.00168595	0.00169421	0.000338843		0.0037438	0.00295041	0.00309091
40.113	0.00166942	0.00161983	0.000330579		0.00380165	0.00299174	0.00312397
40.145	0.00165289	0.00156198	0.000322314		0.00385124	0.00301653	0.00312397
40.176	0.00161983	0.00152066	0.000297521		0.00387603	0.00302479	0.00309917
40.208	0.00159504	0.00147934	0.000272727		0.00387603	0.00301653	0.00305785
40.239	0.00158678	0.00144628	0.000231405		0.00387603	0.00301653	0.00304132
40.271	0.00157025	0.00141322	0.000190083		0.00387603	0.00301653	0.00302479
40.302	0.00153719	0.00141322	0.000157025		0.0038595	0.003	0.00300826
40.334	0.00152066	0.00144628	0.000123967		0.00383471	0.00298347	0.003
40.365	0.00152066	0.00152893	9.09091e-05		0.00379339	0.00295868	0.003
40.396	0.00152066	0.00163636	6.61157e-05		0.0037686	0.00295041	0.00301653
40.428	0.0014876	0.0017438	4.95868e-05		0.0037686	0.00299174	0.00304959
40.459	0.00141322	0.00184298	3.30579e-05		0.00380165	0.00305785	0.00309091
40.491	0.00133884	0.00192562	2.47934e-05		0.00385124	0.0031405	0.0031405
40.522	0.00127273	0.00197521	2.47934e-05		0.00392562	0.0032314	0.00319835
40.554	0.00119835	0.00201653	3.30579e-05		0.00402479	0.00332231	0.00326446
40.585	0.00113223	0.00204959	5.78512e-05		0.00412397	0.00342149	0.00332231
40.617	0.00107438	0.00206612	8.26446e-05		0.0042314	0.00352893	0.00338843
40.648	0.00105785	0.00209917	0.000107438		0.00435537	0.00365289	0.00346281
40.68	0.00104959	0.00210744	0.000132231		0.00449587	0.00377686	0.00354545
40.711	0.00104132	0.00209091	0.000157025		0.00464463	0.00389256	0.0036281
40.743	0.00104959	0.00205785	0.000181818		0.00476033	0.00397521	0.00369421
40.774	0.00107438	0.00201653	0.000206612		0.00482645	0.00399174	0.0037438
40.805	0.0011157	0.00196694	0.000231405		0.00481818	0.00395868	0.00376033
40.837	0.00116529	0.00190909	0.000239669		0.00475207	0.0038843	0.00372727
40.868	0.0012314	0.00186777	0.000256198		0.00466942	0.00379339	0.00366942
40.9	0.00132231	0.00184298	0.000264463		0.00457851	0.00371074	0.00360331
40.931	0.00140496	0.00183471	0.000264463		0.00447934	0.00360331	0.00352066
40.963	0.00149587	0.00184298	0.000272727		0.0043719	0.00347934	0.00342975
40.994	0.00156198	0.00180992	0.000289256		0.00424793	0.00333884	0.00332231
41.026	0.00161983	0.00177686	0.000305785		0.0041157	0.00319835	0.00320661
41.057	0.00169421	0.00173554	0.000322314		0.004	0.00307438	0.00309091
41.089	0.00177686	0.00171901	0.000347107		0.00391736	0.00298347	0.00298347
41.12	0.0018595	0.00171901	0.000371901		0.00389256	0.00294215	0.0028843
41.152	0.00194215	0.00172727	0.000396694		0.00394215	0.00295868	0.00281818
41.183	0.002	0.00173554	0.000429752		0.00401653	0.003	0.00280992
41.214	0.00201653	0.00175207	0.000446281		0.00405785	0.00302479	0.00280165
41.246	0.00200826	0.0017438	0.000454545		0.00404959	0.00300826	0.00277686
41.277	0.002	0.00172727	0.00046281		0.00400826	0.00298347	0.00275207
41.309	0.00197521	0.00170248	0.000454545		0.00395041	0.00295868	0.00271901
41.34	0.00193388	0.00168595	0.000429752		0.00390083	0.00294215	0.00269421
41.372	0.0018843	0.00168595	0.000404959		0.00385124	0.00292562	0.00266116
41.403	0.00180165	0.00169421	0.000380165		0.0037686	0.00289256	0.0026281
41.435	0.00168595	0.00166942	0.000338843		0.00366116	0.00283471	0.00259504
41.466	0.00157025	0.0016281	0.000297521		0.00352066	0.00275207	0.00256198
41.498	0.00146281	0.00158678	0.000256198		0.00333884	0.0026281	0.00252066
41.529	0.00138017	0.00155372	0.00022314		0.00315702	0.0024876	0.00244628
41.561	0.00133058	0.0015124	0.000198347		0.00300826	0.0023719	0.00238843
41.592	0.00128099	0.00149587	0.000181818		0.00290083	0.00228926	0.00233884
41.623	0.0012314	0.0014876	0.000157025		0.00284298	0.0022314	0.00228926
41.655	0.00119008	0.00147934	0.000140496		0.00280992	0.00219008	0.00224793
41.686	0.00117355	0.00147107	0.000132231		0.0027686	0.0021405	0.00219835
41.718	0.00116529	0.00144628	0.000123967		0.00271074	0.00208264	0.00214876
41.749	0.00117355	0.00141322	0.000115702		0.00264463	0.00201653	0.00208264
41.781	0.00119835	0.00138843	0.000115702		0.00255372	0.00192562	0.002
41.812	0.00122314	0.0013719	0.000115702		0.00245455	0.00182645	0.00190083
41.844	0.0012314	0.00135537	0.000115702		0.0023719	0.00173554	0.00178512
41.875	0.0012314	0.00133058	9.91736e-05		0.00229752	0.00166942	0.00168595
41.907	0.00122314	0.00129752	8.26446e-05		0.00222314	0.00161157	0.00158678
41.938	0.00123967	0.00126446	6.61157e-05		0.00215702	0.00156198	0.0014876
41.97	0.00124793	0.00121488	6.61157e-05		0.00208264	0.00150413	0.00139669
42.001	0.00126446	0.00117355	6.61157e-05		0.00200826	0.00144628	0.00131405
42.032	0.00127273	0.0011405	7.43802e-05		0.00196694	0.00141322	0.00124793
42.064	0.00127273	0.0011157	8.26446e-05		0.00195868	0.00139669	0.00119835
42.095	0.00127273	0.00110744	9.09091e-05		0.002	0.00141322	0.00118182
42.127	0.00127273	0.00112397	0.000107438		0.00209091	0.0014876	0.00119835
42.158	0.00127273	0.00114876	0.000123967		0.00220661	0.00159504	0.00124793
42.19	0.00127273	0.00117355	0.000140496		0.00232231	0.00171901	0.00132231
42.221	0.00126446	0.00122314	0.000165289		0.00242975	0.00182645	0.00139669
42.253	0.0012562	0.00128926	0.000190083		0.00253719	0.00192562	0.00147107
42.284	0.00122314	0.00134711	0.000214876		0.00264463	0.00202479	0.00156198
42.316	0.00119835	0.00140496	0.00022314		0.0027438	0.00212397	0.00166116
42.347	0.00115702	0.00145455	0.000239669		0.00284298	0.00221488	0.00175207
42.379	0.00110744	0.00152066	0.000239669		0.00291736	0.00229752	0.00185124
42.41	0.00107438	0.00159504	0.000239669		0.00298347	0.00238017	0.00195868
42.441	0.00104132	0.00165289	0.000247934		0.00303306	0.00245455	0.00205785
42.473	0.001	0.00169421	0.000239669		0.00308264	0.0025124	0.00214876
42.504	0.000958678	0.00173554	0.000231405		0.00313223	0.00254545	0.00222314
42.536	0.000933884	0.00178512	0.00022314		0.00319008	0.00257025	0.00229752
42.567	0.000917355	0.00180992	0.00022314		0.00327273	0.00260331	0.00238017
42.599	0.000900826	0.00181818	0.00022314		0.00336364	0.00263636	0.00247107
42.63	0.000892562	0.00182645	0.00022314		0.00343802	0.00265289	0.00255372
42.662	0.000884298	0.00184298	0.000231405		0.0035124	0.00266942	0.0026281
42.693	0.000884298	0.00183471	0.00022314		0.00357851	0.00268595	0.00270248
42.725	0.000892562	0.00180165	0.00022314		0.0036281	0.00268595	0.0027438
42.756	0.000900826	0.00175207	0.00022314		0.00365289	0.00266116	0.00275207
42.788	0.000909091	0.00171074	0.000206612		0.00365289	0.00261157	0.00273554
42.819	0.00092562	0.00166116	0.000198347		0.0036281	0.00254545	0.00270248
42.85	0.000933884	0.00157851	0.000190083		0.00358678	0.0024876	0.00266116
42.882	0.000933884	0.00147934	0.000190083		0.00352066	0.00242149	0.00259504
42.913	0.000933884	0.00139669	0.000173554		0.00341322	0.00234711	0.00250413
42.945	0.000942149	0.00133058	0.000157025		0.00328926	0.00226446	0.00240496
42.976	0.000958678	0.0012562	0.000140496		0.00317355	0.00219835	0.00232231
43.008	0.000983471	0.00119835	0.000123967		0.00304959	0.00213223	0.0022562
43.039	0.00100826	0.00119008	0.000123967		0.00290909	0.00205785	0.00219008
43.071	0.00103306	0.00120661	0.000123967		0.00278512	0.00198347	0.0021405
43.102	0.00104959	0.00123967	0.000132231		0.00266942	0.00192562	0.0021157
43.134	0.00107438	0.00128099	0.000157025		0.00256198	0.0018843	0.0021157
43.165	0.00110744	0.00133884	0.000181818		0.00246281	0.00184298	0.00213223
43.197	0.00115702	0.00142975	0.000206612		0.0023719	0.00179339	0.00216529
43.228	0.00121488	0.00153719	0.000214876		0.00230579	0.00175207	0.0022314
43.259	0.00128099	0.0016281	0.000231405		0.00228099	0.00173554	0.00233884
43.291	0.00133058	0.00171074	0.000247934		0.00226446	0.00172727	0.00244628
43.322	0.00135537	0.00180165	0.000264463		0.00223967	0.00169421	0.00252066
43.354	0.00135537	0.0018595	0.000280992		0.00221488	0.00165289	0.00255372
43.385	0.00135537	0.0018843	0.000289256		0.00220661	0.00161157	0.00257025
43.417	0.00135537	0.0018843	0.000297521		0.00219835	0.00157851	0.00258678
43.448	0.00133884	0.00187603	0.000289256		0.00220661	0.00154545	0.00258678
43.48	0.00130579	0.0018595	0.000264463		0.00223967	0.00152066	0.00257025
43.511	0.0012562	0.00183471	0.000239669		0.00226446	0.0015124	0.00253719
43.543	0.00119835	0.00180992	0.000214876		0.00228926	0.00152066	0.00249587
43.574	0.00112397	0.00177686	0.000198347		0.00231405	0.00153719	0.00242975
43.606	0.00104132	0.00176033	0.000190083		0.00233058	0.00153719	0.00233058
43.637	0.000966942	0.00175207	0.000190083		0.00235537	0.00154545	0.0022314
43.668	0.000917355	0.0017438	0.000198347		0.00238843	0.00157851	0.00215702
43.7	0.000892562	0.0017686	0.000214876		0.00242975	0.00161157	0.0021157
43.731	0.000867769	0.00180165	0.00022314		0.00247107	0.00165289	0.00209091
43.763	0.000842975	0.00183471	0.000231405		0.00249587	0.00169421	0.00205785
43.794	0.000834711	0.0018595	0.000247934		0.00250413	0.00173554	0.00203306
43.826	0.000834711	0.00187603	0.000272727		0.00249587	0.0017686	0.00201653
43.857	0.00085124	0.0018843	0.000297521		0.00249587	0.00178512	0.002
43.889	0.000859504	0.00186777	0.000322314		0.0024876	0.00178512	0.00197521
43.92	0.000867769	0.00185124	0.000347107		0.00246281	0.00177686	0.00195868
43.952	0.000867769	0.00182645	0.000355372		0.00242975	0.0017686	0.00195041
43.983	0.000867769	0.00177686	0.000347107		0.00238843	0.00176033	0.00194215
44.015	0.000859504	0.00172727	0.000322314		0.0023719	0.00175207	0.00192562
44.046	0.000834711	0.00165289	0.000280992		0.0023719	0.0017686	0.00189256
44.077	0.000801653	0.00157851	0.000247934		0.0023719	0.00179339	0.00186777
44.109	0.000768595	0.0015124	0.000214876		0.00239669	0.00181818	0.0018595
44.14	0.000735537	0.00145455	0.000181818		0.00242149	0.00183471	0.00184298
44.172	0.000702479	0.00140496	0.00014876		0.00242149	0.00183471	0.00180992
44.203	0.000661157	0.0013719	0.000115702		0.00240496	0.00183471	0.00177686
44.235	0.000636364	0.00136364	8.26446e-05		0.00239669	0.00184298	0.00175207
44.266	0.000628099	0.00134711	4.95868e-05		0.00239669	0.00185124	0.00172727
44.298	0.000628099	0.00132231	2.47934e-05		0.00238843	0.00185124	0.00170248
44.329	0.000619835	0.00132231	8.26446e-06		0.00236364	0.00182645	0.00166942
44.361	0.00061157	0.00133058	8.26446e-06		0.00228926	0.00178512	0.00163636
44.392	0.000619835	0.00134711	2.47934e-05		0.00218182	0.00171074	0.00161157
44.424	0.000644628	0.00135537	4.13223e-05		0.00206612	0.00161983	0.00157025
44.455	0.000669421	0.00136364	5.78512e-05		0.00193388	0.00152066	0.0015124
44.486	0.000702479	0.00138017	7.43802e-05		0.00180992	0.00142149	0.00146281
44.518	0.000735537	0.00139669	9.09091e-05		0.00171074	0.00133884	0.00143802
44.549	0.000768595	0.00140496	0.000107438		0.0016281	0.00126446	0.00142149
44.581	0.000793388	0.00139669	0.000123967		0.00154545	0.00119835	0.00140496
44.612	0.000801653	0.00139669	0.000140496		0.00146281	0.00113223	0.00138017
44.644	0.000801653	0.00140496	0.000157025		0.00139669	0.00108264	0.00135537
44.675	0.000818182	0.00140496	0.000173554		0.00136364	0.00106612	0.00133884
44.707	0.000834711	0.00140496	0.000173554		0.00136364	0.00106612	0.00131405
44.738	0.000834711	0.00139669	0.000157025		0.00138017	0.00109091	0.00128926
44.77	0.000818182	0.00139669	0.000140496		0.00140496	0.00112397	0.00126446
44.801	0.000801653	0.00139669	0.000123967		0.00143802	0.00116529	0.00124793
44.833	0.00077686	0.00138017	0.000107438		0.00147107	0.00122314	0.00123967
44.864	0.000752066	0.00136364	9.09091e-05		0.0015124	0.00128926	0.00122314
44.895	0.000727273	0.00134711	7.43802e-05		0.00156198	0.00135537	0.00121488
44.927	0.000694215	0.00133884	5.78512e-05		0.00161983	0.00141322	0.00120661
44.958	0.000677686	0.00133058	4.13223e-05		0.00169421	0.00147934	0.00122314
44.99	0.000669421	0.00133058	2.47934e-05		0.0017686	0.00154545	0.00124793
45.021	0.000644628	0.00132231	8.26446e-06		0.00183471	0.00159504	0.00128926
45.053	0.000619835	0.00128099	0.000355372		0.00190909	0.00164463	0.00135537
45.084	0.000603306	0.00126446	0.000355372		0.002	0.00170248	0.00142975
45.116	0.000595041	0.0012562	0.000338843		0.00210744	0.00177686	0.00153719
45.147	0.000586777	0.00124793	0.000330579		0.0022314	0.0018595	0.00164463
45.179	0.000578512	0.00124793	0.000322314		0.00236364	0.00193388	0.00173554
45.21	0.000561983	0.00124793	0.000297521		0.00247934	0.00198347	0.00182645
45.242	0.00053719	0.0012314	0.000272727		0.00258678	0.00203306	0.00190083
45.273	0.000520661	0.00122314	0.000231405		0.00266942	0.00207438	0.00196694
45.304	0.000495868	0.00120661	0.000190083		0.00271074	0.00209091	0.002
45.336	0.000471074	0.00117355	0.000157025		0.00272727	0.00208264	0.002
45.367	0.000454545	0.00114876	0.000123967		0.00271074	0.00205785	0.00196694
45.399	0.000438017	0.00115702	9.09091e-05		0.00265289	0.00200826	0.00190083
45.43	0.000421488	0.00113223	6.61157e-05		0.00256198	0.00192562	0.00180992
45.462	0.000413223	0.00109917	4.95868e-05		0.00243802	0.00180992	0.00166942
45.493	0.000396694	0.00105785	3.30579e-05		0.00228926	0.00167769	0.00152893
45.525	0.000371901	0.00101653	2.47934e-05		0.00212397	0.00154545	0.00139669
45.556	0.000355372	0.000975207	2.47934e-05		0.00196694	0.00142975	0.0012562
45.588	0.000355372	0.000958678	3.30579e-05		0.00180165	0.00130579	0.00112397
45.619	0.000363636	0.000942149	5.78512e-05		0.00164463	0.00118182	0.000991736
45.651	0.000363636	0.000950413	8.26446e-05		0.0015124	0.00106612	0.000867769
45.682	0.000363636	0.000966942	0.000107438		0.00138843	0.000966942	0.000768595
45.713	0.000371901	0.000983471	0.000132231		0.00128926	0.000884298	0.00068595
45.745	0.000371901	0.000991736	0.000157025		0.00121488	0.000818182	0.000619835
45.776	0.000371901	0.00101653	0.000181818		0.00116529	0.000768595	0.000578512
45.808	0.000363636	0.00103306	0.000206612		0.0011405	0.000743802	0.000570248
45.839	0.000371901	0.00106612	0.000231405		0.00112397	0.000735537	0.000561983
45.871	0.000396694	0.00109091	0.000239669		0.00112397	0.000735537	0.000553719
45.902	0.000421488	0.0011157	0.000256198		0.00112397	0.000743802	0.000570248
45.934	0.000429752	0.00113223	0.000264463		0.0011405	0.00077686	0.000595041
45.965	0.000429752	0.00113223	0.000264463		0.00118182	0.000826446	0.000636364
45.997	0.000438017	0.0011157	0.000272727		0.0012314	0.000900826	0.000702479
46.028	0.000446281	0.00109917	0.000289256		0.00130579	0.000991736	0.000793388
46.06	0.000446281	0.00108264	0.000305785		0.00139669	0.00109091	0.000892562
46.091	0.000454545	0.00105785	0.000322314		0.00150413	0.00119835	0.001
46.122	0.00046281	0.00104132	0.000347107		0.00160331	0.00130579	0.00109917
46.154	0.00046281	0.00104132	0.000371901		0.00168595	0.00139669	0.00119008
46.185	0.000446281	0.00103306	0.000396694		0.00176033	0.00146281	0.00127273
46.217	0.000421488	0.00104132	0.000429752		0.00181818	0.0015124	0.00135537
46.248	0.000404959	0.00104959	0.000446281		0.00189256	0.00155372	0.00141322
46.28	0.000404959	0.00106612	0.000454545		0.00196694	0.00157851	0.00146281
46.311	0.000396694	0.00109091	0.00046281		0.00202479	0.00160331	0.0015124
46.343	0.000396694	0.0011157	0.000454545		0.00207438	0.00160331	0.00154545
46.374	0.000396694	0.00113223	0.000429752		0.00209091	0.00157025	0.00153719
46.406	0.00038843	0.00114876	0.000404959		0.00207438	0.00152066	0.0015124
46.437	0.000380165	0.00118182	0.000380165		0.00201653	0.00145455	0.00147107
46.469	0.000371901	0.00119835	0.000338843		0.00195041	0.00138843	0.00142975
46.5	0.000371901	0.00119835	0.000297521		0.00190083	0.00133058	0.00138843
46.531	0.000380165	0.00119835	0.000256198		0.0018595	0.00129752	0.00136364
46.563	0.00038843	0.00118182	0.00022314		0.00182645	0.00127273	0.00133884
46.594	0.000380165	0.00116529	0.000198347		0.0017686	0.00124793	0.00132231
46.626	0.000355372	0.00113223	0.000181818		0.00168595	0.00121488	0.00129752
46.657	0.000338843	0.00110744	0.000157025		0.00159504	0.00116529	0.0012562
46.689	0.00031405	0.00106612	0.000140496		0.00150413	0.00112397	0.00121488
46.72	0.000297521	0.00104132	0.000132231		0.00143802	0.00109917	0.00119835
46.752	0.000289256	0.00100826	0.000123967		0.00138843	0.00108264	0.00119008
46.783	0.000280992	0.000966942	0.000115702		0.0013719	0.00107438	0.00119008
46.815	0.000272727	0.000933884	0.000115702		0.00136364	0.00106612	0.00119008
46.846	0.000264463	0.000909091	0.000115702		0.00133058	0.00104959	0.00119008
46.878	0.000264463	0.000892562	0.000115702		0.00129752	0.00101653	0.00118182
46.909	0.000264463	0.000900826	9.91736e-05		0.00127273	0.000983471	0.00118182
46.94	0.000272727	0.000909091	8.26446e-05		0.00124793	0.000950413	0.00118182
46.972	0.000289256	0.00092562	6.61157e-05		0.00124793	0.00092562	0.00119008
47.003	0.000305785	0.000933884	6.61157e-05		0.0012562	0.000909091	0.00120661
47.035	0.000322314	0.000975207	6.61157e-05		0.00126446	0.000892562	0.00121488
47.066	0.000330579	0.00101653	7.43802e-05		0.00127273	0.000884298	0.00121488
47.098	0.000338843	0.00108264	8.26446e-05		0.00128926	0.000876033	0.00122314
47.129	0.000347107	0.00115702	9.09091e-05		0.00131405	0.000876033	0.00123967
47.161	0.000355372	0.0012314	0.000107438		0.00134711	0.000876033	0.00126446
47.192	0.000371901	0.00130579	0.000123967		0.00141322	0.000900826	0.00128926
47.224	0.000380165	0.00136364	0.000140496		0.00147934	0.000942149	0.00130579
47.255	0.000380165	0.00140496	0.000165289		0.00152893	0.000983471	0.00130579
47.287	0.00038843	0.00144628	0.000190083		0.00158678	0.00102479	0.00129752
47.318	0.000404959	0.00149587	0.000214876		0.00163636	0.00106612	0.00128926
47.349	0.000429752	0.00154545	0.00022314		0.00168595	0.00109917	0.00127273
47.381	0.000446281	0.00157025	0.000239669		0.00173554	0.00113223	0.00126446
47.412	0.00046281	0.00157851	0.000239669		0.0017686	0.00114876	0.00124793
47.444	0.000479339	0.00155372	0.000239669		0.00180165	0.00117355	0.00122314
47.475	0.000495868	0.0015124	0.000247934		0.00181818	0.00119008	0.00119008
47.507	0.000512397	0.0014876	0.000239669		0.00183471	0.00121488	0.00114876
47.538	0.000520661	0.00147934	0.000231405		0.00185124	0.0012314	0.0011157
47.57	0.000528926	0.0014876	0.00022314		0.00189256	0.00124793	0.00110744
47.601	0.000553719	0.00149587	0.00022314		0.00195868	0.00128099	0.0011157
47.633	0.000561983	0.0015124	0.00022314		0.00203306	0.00131405	0.00114876
47.664	0.000561983	0.00152066	0.00022314		0.00209917	0.00134711	0.00118182
47.696	0.000545455	0.00152066	0.000231405		0.00215702	0.00139669	0.00122314
47.727	0.00053719	0.00152893	0.00022314		0.00219835	0.00143802	0.0012562
47.758	0.000528926	0.00154545	0.00022314		0.0022314	0.00147934	0.00129752
47.79	0.000520661	0.00158678	0.00022314		0.00223967	0.00150413	0.00132231
47.821	0.000512397	0.00163636	0.000206612		0.0022314	0.0015124	0.00133058
47.853	0.000504132	0.00165289	0.000198347		0.00220661	0.00150413	0.00133058
47.884	0.000487603	0.00163636	0.000190083		0.0021405	0.00147107	0.00131405
47.916	0.00046281	0.00159504	0.000190083		0.00202479	0.00142149	0.00127273
47.947	0.000421488	0.00153719	0.000173554		0.00187603	0.00133884	0.00121488
47.979	0.00038843	0.00145455	0.000157025		0.00171901	0.0012562	0.00113223
48.01	0.000347107	0.0013719	0.000140496		0.00157851	0.00117355	0.00104959
48.042	0.00031405	0.00131405	0.000123967		0.00146281	0.00108264	0.000975207
48.073	0.000289256	0.00126446	0.000123967		0.00138017	0.00101653	0.00092562
48.105	0.000264463	0.00122314	0.000123967		0.00133884	0.000975207	0.000892562
48.136	0.000239669	0.00118182	0.000132231		0.00133058	0.000950413	0.000892562
48.167	0.000214876	0.00115702	0.000157025		0.00135537	0.000958678	0.00092562
48.199	0.000198347	0.00115702	0.000181818		0.00138843	0.000983471	0.000966942
48.23	0.000190083	0.00118182	0.000206612		0.00145455	0.00103306	0.00101653
48.262	0.000198347	0.00123967	0.000214876		0.00155372	0.00109091	0.00107438
48.293	0.000214876	0.00132231	0.000231405		0.00167769	0.00116529	0.0011405
48.325	0.000231405	0.00142975	0.000247934		0.00180165	0.00123967	0.00121488
48.356	0.000256198	0.00152893	0.000264463		0.00190909	0.00131405	0.00128926
48.388	0.000289256	0.00158678	0.000280992		0.002	0.00138843	0.00135537
48.419	0.00031405	0.00163636	0.000289256		0.00206612	0.00143802	0.00138843
48.451	0.000330579	0.00167769	0.000297521		0.00209091	0.00146281	0.00138843
48.482	0.000347107	0.00170248	0.000289256		0.00208264	0.00147107	0.00136364
48.514	0.000363636	0.00170248	0.000264463		0.00204132	0.00145455	0.00130579
48.545	0.000363636	0.00169421	0.000239669		0.00199174	0.00142149	0.00124793
48.576	0.000363636	0.00166942	0.000214876		0.00192562	0.0013719	0.00119008
48.608	0.000347107	0.0016281	0.000198347		0.00185124	0.00132231	0.0011405
48.639	0.000330579	0.00158678	0.000190083		0.0017686	0.00128099	0.00109917
48.671	0.00031405	0.00155372	0.000190083		0.00168595	0.00123967	0.00105785
48.702	0.000297521	0.00154545	0.000198347		0.00161157	0.00119835	0.00101653
48.734	0.000264463	0.00157851	0.000214876		0.00152893	0.00115702	0.000975207
48.765	0.00022314	0.00161983	0.00022314		0.00144628	0.0011157	0.000958678
48.797	0.000190083	0.00165289	0.000231405		0.00138017	0.00108264	0.000958678
48.828	0.000157025	0.00170248	0.000247934		0.00133884	0.00105785	0.000975207
48.86	0.000132231	0.00175207	0.000272727		0.00131405	0.00104132	0.00101653
48.891	0.000123967	0.00180992	0.000297521		0.00129752	0.00103306	0.00105785
48.923	0.000123967	0.0018843	0.000322314		0.00128926	0.00102479	0.00109917
48.954	0.000132231	0.00195041	0.000347107		0.00127273	0.00100826	0.0011157
48.985	0.00014876	0.002	0.000355372		0.00124793	0.000966942	0.0011157
49.017	0.000165289	0.00201653	0.000347107		0.00120661	0.000917355	0.00110744
49.048	0.000181818	0.00200826	0.000322314		0.00116529	0.000859504	0.00109091
49.08	0.000206612	0.00198347	0.000280992		0.00113223	0.000801653	0.00107438
49.111	0.000239669	0.00193388	0.000247934		0.0011157	0.000760331	0.00104959
49.143	0.000272727	0.00190909	0.000214876		0.00109917	0.000719008	0.00102479
49.174	0.000305785	0.00187603	0.000181818		0.00106612	0.000677686	0.000975207
49.206	0.000322314	0.00185124	0.00014876		0.00103306	0.000636364	0.000917355
49.237	0.000330579	0.00180165	0.000115702		0.00100826	0.000595041	0.000859504
49.269	0.000330579	0.0017438	8.26446e-05		0.000983471	0.000570248	0.000801653
49.3	0.000338843	0.00170248	4.95868e-05		0.000966942	0.000561983	0.000768595
49.332	0.000338843	0.00166942	2.47934e-05		0.000958678	0.000578512	0.000743802
49.363	0.000347107	0.00165289	8.26446e-06		0.000983471	0.00061157	0.000735537
49.394	0.000355372	0.0016281	8.26446e-06		0.00100826	0.000661157	0.000743802
49.426	0.000363636	0.00160331	2.47934e-05		0.00104132	0.000710744	0.000752066
49.457	0.000371901	0.00160331	4.13223e-05		0.00107438	0.000752066	0.000760331
49.489	0.00038843	0.00157851	5.78512e-05		0.00110744	0.000785124	0.000768595
49.52	0.000413223	0.00154545	7.43802e-05		0.0011405	0.000809917	0.000793388
49.552	0.000454545	0.0015124	9.09091e-05		0.00117355	0.000834711	0.000818182
49.583	0.000487603	0.00149587	0.000107438		0.00119008	0.000859504	0.000842975
49.615	0.000512397	0.00146281	0.000123967		0.00121488	0.000876033	0.000867769
49.646	0.000520661	0.00140496	0.000140496		0.00123967	0.000884298	0.000884298
49.678	0.000520661	0.00134711	0.000157025		0.00127273	0.000892562	0.000900826
49.709	0.000504132	0.00128926	0.000173554		0.00128926	0.000892562	0.000909091
49.741	0.000487603	0.00126446	0.000173554		0.00131405	0.000884298	0.000917355
49.772	0.000471074	0.00123967	0.000157025		0.00133058	0.000884298	0.000933884
49.803	0.000454545	0.00119835	0.000140496		0.00133058	0.000884298	0.000950413
49.835	0.000421488	0.00116529	0.000123967		0.00133884	0.000900826	0.000975207
49.866	0.000371901	0.0011405	0.000107438		0.00136364	0.000933884	0.00100826
49.898	0.00031405	0.0011157	9.09091e-05		0.00138843	0.000966942	0.00104959
49.929	0.000272727	0.00109917	7.43802e-05		0.00142149	0.001	0.00109091
49.961	0.000239669	0.00112397	5.78512e-05		0.00143802	0.00103306	0.00113223
49.992	0.000214876	0.00118182	4.13223e-05		0.00144628	0.00105785	0.00117355
