# Supplementary material for: Spectral analysis of layered sites using shaking table tests
Source: PLoS One. 2019 Mar 12;14(3):e0212766. doi: 10.1371/journal.pone.0212766 (PMC6413934; doi:10.1371/journal.pone.0212766)
Supplement: S3 Data — (ZIP) [file pone.0212766.s003.zip › S3 Data Analysis data/Fourier spectrum--0.1g el.xls]

## Sheet: X
0.031	0	0	0	0
0.063	0	0	0	0
0.094	0	0	0	0
0.126	3.8961e-05	0	1.2987e-05	0
0.157	0.00010101	3.0303e-05	6.06061e-05	3.0303e-05
0.189	0.000173554	8.26446e-05	0.000115702	8.26446e-05
0.22	0.000231405	0.000132231	0.000157025	0.000115702
0.252	0.000297521	0.000190083	0.000206612	0.000157025
0.283	0.000380165	0.000247934	0.000272727	0.000206612
0.315	0.000471074	0.000305785	0.000355372	0.000256198
0.346	0.000570248	0.000371901	0.000446281	0.000305785
0.378	0.000669421	0.000446281	0.000545455	0.000355372
0.409	0.000760331	0.000520661	0.000636364	0.000421488
0.44	0.000859504	0.000586777	0.000719008	0.000487603
0.472	0.000950413	0.000652893	0.000793388	0.00053719
0.503	0.00104132	0.000719008	0.000859504	0.000578512
0.535	0.00113223	0.00077686	0.000942149	0.00061157
0.566	0.00122314	0.000818182	0.00102479	0.000669421
0.598	0.00131405	0.000867769	0.00110744	0.000727273
0.629	0.00139669	0.00092562	0.00116529	0.000785124
0.661	0.00149587	0.00101653	0.00122314	0.000876033
0.692	0.0016281	0.0011405	0.00131405	0.00101653
0.724	0.00180165	0.00130579	0.00144628	0.00122314
0.755	0.00200826	0.0015124	0.00161157	0.00144628
0.787	0.0022314	0.00175207	0.00181818	0.00171074
0.818	0.00252893	0.00204132	0.00209917	0.00205785
0.849	0.00287603	0.0023719	0.00244628	0.00247107
0.881	0.00328099	0.00275207	0.00282645	0.00294215
0.912	0.00371074	0.00316529	0.0032314	0.00341322
0.944	0.0041405	0.00356198	0.00364463	0.00389256
0.975	0.00455372	0.00398347	0.00408264	0.0043719
1.007	0.00493388	0.00439669	0.0045124	0.00482645
1.038	0.00527273	0.00476033	0.00489256	0.00523967
1.07	0.00552893	0.00506612	0.00519835	0.00557025
1.101	0.0057686	0.00532231	0.00546281	0.00585124
1.133	0.00595868	0.00552893	0.00566116	0.00604959
1.164	0.00605785	0.00565289	0.00576033	0.00614876
1.196	0.00609091	0.00571074	0.00579339	0.00616529
1.227	0.00604959	0.00572727	0.00577686	0.00613223
1.258	0.00600826	0.00573554	0.0057438	0.00609917
1.29	0.00601653	0.00577686	0.00572727	0.00609091
1.321	0.00605785	0.00577686	0.00571901	0.00609917
1.353	0.0061405	0.0057438	0.00571074	0.0061157
1.384	0.00624793	0.00575207	0.0057438	0.00613223
1.416	0.00644628	0.00580165	0.00585124	0.00620661
1.447	0.00666942	0.00593388	0.00601653	0.00636364
1.479	0.00695868	0.00614876	0.00626446	0.00661157
1.51	0.0072562	0.00640496	0.00654545	0.00690083
1.542	0.00753719	0.00665289	0.00678512	0.00719008
1.573	0.00779339	0.00687603	0.007	0.00745455
1.605	0.00796694	0.00704959	0.00715702	0.00766942
1.636	0.00802479	0.00717355	0.0072314	0.00780165
1.667	0.00804132	0.00731405	0.0072562	0.0078843
1.699	0.00797521	0.00742149	0.00723967	0.00790909
1.73	0.00784298	0.00744628	0.0071405	0.00787603
1.762	0.0076281	0.00740496	0.00696694	0.0077686
1.793	0.00733884	0.00724793	0.00673554	0.00755372
1.825	0.00695868	0.00698347	0.00641322	0.0072314
1.856	0.00655372	0.00666942	0.00604132	0.0068595
1.888	0.00617355	0.00638843	0.00571901	0.00650413
1.919	0.00582645	0.00612397	0.00543802	0.00615702
1.951	0.00556198	0.00591736	0.00523967	0.00585124
1.982	0.00541322	0.0057686	0.0051405	0.00564463
2.014	0.00531405	0.00563636	0.00510744	0.0055124
2.045	0.00528926	0.00558678	0.00512397	0.00542975
2.076	0.00531405	0.00560331	0.00521488	0.00543802
2.108	0.00535537	0.00566942	0.00533058	0.00550413
2.139	0.00541322	0.00575207	0.00541322	0.00560331
2.171	0.00552066	0.0058843	0.00553719	0.00576033
2.202	0.00573554	0.00610744	0.0057686	0.00602479
2.234	0.00602479	0.00638017	0.00605785	0.00636364
2.265	0.0063719	0.00669421	0.00636364	0.0067686
2.297	0.00671074	0.00696694	0.00665289	0.00719008
2.328	0.007	0.00720661	0.00691736	0.00755372
2.36	0.00732231	0.00747934	0.00719835	0.00791736
2.391	0.00770248	0.00778512	0.00754545	0.0083719
2.423	0.00808264	0.00810744	0.00787603	0.00878512
2.454	0.00844628	0.0083719	0.00816529	0.00910744
2.485	0.00884298	0.00868595	0.00852893	0.00947107
2.517	0.0092562	0.00901653	0.00890909	0.0098595
2.548	0.00957851	0.00927273	0.00921488	0.0101488
2.58	0.0097686	0.00942975	0.00939669	0.010314
2.611	0.00985124	0.00950413	0.0095124	0.0103636
2.643	0.00992562	0.00961157	0.00960331	0.0103719
2.674	0.0100083	0.00972727	0.00969421	0.0103967
2.706	0.00997521	0.0097438	0.00966942	0.0103223
2.737	0.00978512	0.00959504	0.00950413	0.0100496
2.769	0.00957851	0.00938843	0.00932231	0.0097686
2.8	0.00938843	0.00922314	0.00919835	0.00956198
2.832	0.0091405	0.00897521	0.00899174	0.00926446
2.863	0.00885124	0.00867769	0.00872727	0.00890909
2.894	0.00859504	0.00840496	0.00844628	0.00858678
2.926	0.00842149	0.00819835	0.00823967	0.00832231
2.957	0.00830579	0.00804132	0.00805785	0.00813223
2.989	0.00814876	0.00783471	0.0078595	0.00792562
3.02	0.00799174	0.00761983	0.00764463	0.00771901
3.052	0.00793388	0.0074876	0.00753719	0.00760331
3.083	0.00799174	0.0074876	0.0075124	0.00764463
3.115	0.00809091	0.00752893	0.00752066	0.00769421
3.146	0.00823967	0.00760331	0.00754545	0.00777686
3.178	0.00847107	0.00780165	0.00766942	0.00795868
3.209	0.00876033	0.00804959	0.0078843	0.00821488
3.241	0.00903306	0.00830579	0.00816529	0.00847107
3.272	0.00932231	0.00855372	0.0084876	0.00876033
3.303	0.00969421	0.0088595	0.00890083	0.00909917
3.335	0.0101736	0.0092562	0.00942149	0.00956198
3.366	0.0107107	0.00970248	0.00999174	0.0100661
3.398	0.011281	0.0101818	0.0105868	0.0106198
3.429	0.0119174	0.0107355	0.0112479	0.0112149
3.461	0.012562	0.0113306	0.0119256	0.0118678
3.492	0.0131157	0.0118926	0.0125537	0.0124463
3.524	0.0136116	0.0123388	0.0130992	0.0129669
3.555	0.0140413	0.0127686	0.0135702	0.0134132
3.587	0.0144793	0.0131653	0.0139917	0.0138347
3.618	0.0148347	0.0135207	0.0142975	0.0141736
3.65	0.0150083	0.0137273	0.014438	0.0143636
3.681	0.0150248	0.0137851	0.014405	0.0143719
3.712	0.0148595	0.0136694	0.0142397	0.0142562
3.744	0.0144876	0.0133636	0.0138926	0.0139256
3.775	0.0139091	0.0128264	0.0133554	0.0133884
3.807	0.0132562	0.0121901	0.0127273	0.0127603
3.838	0.0126942	0.011562	0.0121322	0.0121983
3.87	0.012157	0.0110083	0.0116116	0.0116612
3.901	0.0116446	0.0104132	0.0110826	0.0111322
3.933	0.0111074	0.00981818	0.0105372	0.0106116
3.964	0.010595	0.0092562	0.0100413	0.0101322
3.996	0.010157	0.00878512	0.00961983	0.00973554
4.027	0.0097438	0.00835537	0.00922314	0.0093719
4.059	0.0093719	0.008	0.00880992	0.00898347
4.09	0.00907438	0.00771074	0.00844628	0.00866942
4.121	0.00884298	0.00750413	0.00814876	0.00843802
4.153	0.00866116	0.00733058	0.00791736	0.00823967
4.184	0.00850413	0.00719835	0.00771901	0.00806612
4.216	0.00840496	0.00710744	0.00752893	0.00795868
4.247	0.00831405	0.00707438	0.00738017	0.0078843
4.279	0.00827273	0.00710744	0.00731405	0.00787603
4.31	0.00838017	0.00723967	0.00738843	0.00798347
4.342	0.00867769	0.00752893	0.00765289	0.00826446
4.373	0.00916529	0.00803306	0.00814876	0.00876033
4.405	0.00983471	0.00871901	0.00886777	0.00947934
4.436	0.0106116	0.00952893	0.00971074	0.010314
4.468	0.0114298	0.0104132	0.0106198	0.0111901
4.499	0.0121818	0.0112893	0.0114793	0.0120331
4.53	0.0127934	0.0120496	0.0122314	0.0127273
4.562	0.013314	0.0127107	0.0129091	0.0133058
4.593	0.0138678	0.0133802	0.0136116	0.0139174
4.625	0.0143802	0.0140165	0.0142645	0.0144628
4.656	0.014686	0.0144793	0.0147107	0.0148099
4.688	0.0147025	0.0146612	0.0148512	0.0148595
4.719	0.0144545	0.0145372	0.0146694	0.0146198
4.751	0.0139917	0.014157	0.0142479	0.0141405
4.782	0.0134298	0.0136281	0.0137107	0.0135207
4.814	0.0128595	0.0130165	0.0131322	0.0128678
4.845	0.0123802	0.0124298	0.0126198	0.012281
4.877	0.0120083	0.0119174	0.0121818	0.0118264
4.908	0.0116281	0.0114132	0.0117438	0.0113802
4.939	0.0111653	0.0108264	0.0112066	0.0108099
4.971	0.010686	0.0101653	0.0106033	0.0101983
5.002	0.0102231	0.00950413	0.0100083	0.00961983
5.034	0.00980992	0.0088843	0.00946281	0.00909917
5.065	0.00952066	0.0083719	0.00905785	0.00867769
5.097	0.00938843	0.00799174	0.00878512	0.00838843
5.128	0.0093719	0.0077438	0.00860331	0.00823967
5.16	0.00940496	0.00759504	0.00846281	0.00816529
5.191	0.00943802	0.00749587	0.00832231	0.0081157
5.223	0.00950413	0.00746281	0.00820661	0.00807438
5.254	0.00966116	0.00750413	0.00814876	0.0081157
5.286	0.00987603	0.00761983	0.00817355	0.00826446
5.317	0.0101157	0.00779339	0.00826446	0.00847107
5.348	0.0104298	0.00807438	0.00845455	0.0087686
5.38	0.0108926	0.00852893	0.00880165	0.00921488
5.411	0.011405	0.00909091	0.00922314	0.0097438
5.443	0.0118017	0.0096281	0.00959504	0.0102231
5.474	0.0120744	0.0100826	0.00991736	0.0106198
5.506	0.0123223	0.0105207	0.0102479	0.011
5.537	0.0125289	0.0109008	0.0105455	0.0113223
5.569	0.012562	0.0111074	0.010719	0.0115207
5.6	0.0125124	0.0112314	0.0108347	0.0116694
5.632	0.0124793	0.0113636	0.0109587	0.011843
5.663	0.0124545	0.0115124	0.0110744	0.0120165
5.695	0.012405	0.0115702	0.011124	0.0121157
5.726	0.0122562	0.0114959	0.0110579	0.0121157
5.757	0.0120744	0.0113223	0.0109339	0.0120661
5.789	0.0119752	0.0111736	0.0108678	0.0120661
5.82	0.0119008	0.0110165	0.0107769	0.0120579
5.852	0.0117438	0.0107603	0.0105868	0.0119421
5.883	0.0115868	0.0105041	0.0104132	0.0118264
5.915	0.0116446	0.0104711	0.0104215	0.0118843
5.946	0.0117603	0.0105372	0.0105124	0.0119752
5.978	0.0117851	0.0105537	0.0105537	0.0119587
6.009	0.0117521	0.0105372	0.0105702	0.0118926
6.041	0.0116694	0.0105537	0.0105868	0.0118017
6.072	0.0115207	0.0105289	0.0105785	0.0116529
6.104	0.0112893	0.0104876	0.0104959	0.011438
6.135	0.0110744	0.0104793	0.010405	0.0112314
6.166	0.0109421	0.0105868	0.0104132	0.0111074
6.198	0.0108595	0.0107438	0.0104628	0.0110331
6.229	0.0106612	0.0107934	0.0103802	0.010843
6.261	0.0102975	0.0106446	0.010157	0.0105041
6.292	0.00986777	0.0103802	0.00982645	0.0100992
6.324	0.00946281	0.0100826	0.00943802	0.00970248
6.355	0.0091405	0.00980165	0.00909091	0.0093719
6.387	0.009	0.00964463	0.00889256	0.00922314
6.418	0.00906612	0.00969421	0.00887603	0.00926446
6.45	0.00921488	0.00981818	0.00896694	0.00939669
6.481	0.00923967	0.00980992	0.00896694	0.00941322
6.513	0.00919008	0.00967769	0.00887603	0.00933884
6.544	0.00926446	0.00964463	0.00891736	0.0093719
6.575	0.0096281	0.0098843	0.00923967	0.00967769
6.607	0.0100744	0.0102231	0.00961983	0.0100413
6.638	0.0104628	0.0105455	0.00997521	0.0103306
6.67	0.0109835	0.0109917	0.0105041	0.0107355
6.701	0.011595	0.0115455	0.011124	0.0112314
6.733	0.012124	0.0120331	0.0116694	0.0116529
6.764	0.0125207	0.0123636	0.0120826	0.0119421
6.796	0.0128926	0.0126281	0.012438	0.0121983
6.827	0.0133719	0.0129917	0.0128678	0.012562
6.859	0.0138512	0.013405	0.013314	0.0129752
6.89	0.0140992	0.0136281	0.0135455	0.0132149
6.922	0.0140165	0.0135537	0.0134628	0.0131488
6.953	0.0138512	0.0133884	0.0133223	0.0130248
6.984	0.0138678	0.0133388	0.0133306	0.0130992
7.016	0.013719	0.0131488	0.0131736	0.0130331
7.047	0.0132645	0.0127025	0.0127603	0.0126942
7.079	0.0126033	0.0120496	0.0121488	0.0121405
7.11	0.011843	0.011314	0.011438	0.0114959
7.142	0.0110661	0.010562	0.010719	0.0108099
7.173	0.0102893	0.00980165	0.01	0.0101157
7.205	0.00953719	0.009	0.00926446	0.00938017
7.236	0.00892562	0.00828099	0.00860331	0.0087438
7.268	0.00852893	0.00772727	0.00813223	0.00832231
7.299	0.00821488	0.00728926	0.00772727	0.00797521
7.331	0.00778512	0.00680992	0.00722314	0.0075124
7.362	0.00740496	0.00639669	0.0067686	0.00710744
7.393	0.00724793	0.00614876	0.0064876	0.00687603
7.425	0.00728099	0.00609917	0.00638017	0.00682645
7.456	0.00743802	0.00616529	0.00638843	0.00690909
7.488	0.00766116	0.00630579	0.00643802	0.00705785
7.519	0.00789256	0.00647107	0.00652066	0.00721488
7.551	0.00812397	0.00670248	0.00666942	0.00741322
7.582	0.00826446	0.00694215	0.00681818	0.00752893
7.614	0.00831405	0.00710744	0.00690909	0.00755372
7.645	0.00835537	0.00722314	0.00697521	0.00757025
7.677	0.00843802	0.00734711	0.00709091	0.00763636
7.708	0.0085124	0.00745455	0.00722314	0.00769421
7.74	0.00853719	0.00756198	0.00728926	0.00772727
7.771	0.00857025	0.00765289	0.0073719	0.00777686
7.802	0.00861157	0.00779339	0.0074876	0.00782645
7.834	0.00860331	0.00790083	0.00761157	0.00785124
7.865	0.0085124	0.00796694	0.00767769	0.00782645
7.897	0.00834711	0.00795868	0.00764463	0.0077438
7.928	0.0082562	0.00795041	0.00766116	0.00775207
7.96	0.0082314	0.00802479	0.00772727	0.00780165
7.991	0.00819008	0.00809917	0.00780165	0.00783471
8.023	0.00812397	0.00813223	0.00784298	0.00782645
8.054	0.00809091	0.00816529	0.00789256	0.00785124
8.086	0.00807438	0.00817355	0.00802479	0.0078843
8.117	0.00804959	0.00819835	0.00816529	0.00790909
8.149	0.00804132	0.00818182	0.00829752	0.00794215
8.18	0.00808264	0.00819835	0.00842975	0.00802479
8.211	0.0082314	0.00823967	0.00861157	0.00817355
8.243	0.00852066	0.00836364	0.00890909	0.00841322
8.274	0.00882645	0.00852066	0.00917355	0.0086281
8.306	0.00904959	0.00860331	0.00936364	0.00878512
8.337	0.00924793	0.00866116	0.00950413	0.00889256
8.369	0.00942975	0.00871901	0.00961983	0.00898347
8.4	0.00957025	0.00878512	0.00969421	0.00901653
8.432	0.00967769	0.00883471	0.00971074	0.00904959
8.463	0.00970248	0.00879339	0.00961983	0.00901653
8.495	0.00959504	0.00866116	0.00941322	0.00886777
8.526	0.00938843	0.00845455	0.00913223	0.00860331
8.558	0.00909091	0.00821488	0.00879339	0.00826446
8.589	0.00868595	0.00791736	0.0083719	0.00785124
8.62	0.00826446	0.00759504	0.00797521	0.00746281
8.652	0.00790909	0.00732231	0.00763636	0.0071405
8.683	0.00759504	0.00709917	0.00734711	0.0068843
8.715	0.00733058	0.00693388	0.0071157	0.00669421
8.746	0.00716529	0.00682645	0.00695041	0.00660331
8.778	0.00703306	0.00676033	0.00681818	0.00654545
8.809	0.00694215	0.0067686	0.00676033	0.00652893
8.841	0.00695041	0.00684298	0.00679339	0.00660331
8.872	0.00699174	0.00691736	0.0068595	0.00673554
8.904	0.00702479	0.00694215	0.00690909	0.0068595
8.935	0.00702479	0.00692562	0.00694215	0.00696694
8.967	0.00697521	0.00687603	0.00691736	0.00698347
8.998	0.00693388	0.00681818	0.00690083	0.007
9.029	0.00685124	0.00672727	0.00690083	0.00704132
9.061	0.00668595	0.00654545	0.00680992	0.00699174
9.092	0.00641322	0.00628926	0.00666116	0.00685124
9.124	0.00609091	0.00597521	0.00645455	0.00661983
9.155	0.00578512	0.00560331	0.0062314	0.00636364
9.187	0.00546281	0.0052562	0.00597521	0.00609091
9.218	0.00515702	0.00495868	0.00571074	0.00580165
9.25	0.00486777	0.00471901	0.00546281	0.00553719
9.281	0.00467769	0.00456198	0.00526446	0.00529752
9.313	0.00457851	0.00449587	0.00517355	0.00519008
9.344	0.00442149	0.00442149	0.00504959	0.00503306
9.376	0.00426446	0.00433884	0.00487603	0.00478512
9.407	0.00415702	0.00430579	0.00480992	0.00461157
9.438	0.0041405	0.00434711	0.00480992	0.00452066
9.47	0.00426446	0.00452893	0.00493388	0.00458678
9.501	0.00447107	0.00484298	0.0051157	0.00476033
9.533	0.00472727	0.00515702	0.00534711	0.00496694
9.564	0.00497521	0.00544628	0.00561157	0.00518182
9.596	0.00527273	0.00575207	0.00590909	0.00542149
9.627	0.00556198	0.00604132	0.00620661	0.00571074
9.659	0.00576033	0.00622314	0.00640496	0.00590083
9.69	0.00595868	0.00635537	0.00658678	0.00609091
9.722	0.00619008	0.00647934	0.0067686	0.00633058
9.753	0.0064876	0.00666942	0.00690909	0.00658678
9.785	0.00673554	0.00679339	0.007	0.0067686
9.816	0.0068595	0.00680165	0.00698347	0.00681818
9.847	0.00689256	0.00672727	0.00692562	0.00677686
9.879	0.00692562	0.00667769	0.00690083	0.00676033
9.91	0.00705785	0.00671074	0.00690083	0.00681818
9.942	0.00717355	0.00677686	0.00690909	0.00690083
9.973	0.00726446	0.00685124	0.00691736	0.00695868
10.005	0.00741322	0.00699174	0.00695868	0.00707438
10.036	0.00764463	0.00721488	0.00702479	0.0072314
10.068	0.00785124	0.00744628	0.00709091	0.00734711
10.099	0.00795041	0.00757025	0.00713223	0.00739669
10.131	0.00804132	0.00770248	0.00719835	0.00747107
10.162	0.00816529	0.00785124	0.00730579	0.00758678
10.194	0.00828926	0.00795868	0.00738017	0.00770248
10.225	0.00831405	0.00795868	0.00733884	0.00771074
10.256	0.00819835	0.00785124	0.00723967	0.0076281
10.288	0.00810744	0.00773554	0.00717355	0.00752893
10.319	0.00804959	0.0076281	0.00713223	0.00744628
10.351	0.00799174	0.00752066	0.00710744	0.00733884
10.382	0.00789256	0.00738017	0.00707438	0.00720661
10.414	0.00782645	0.00728926	0.0071157	0.00713223
10.445	0.00785124	0.00728926	0.00722314	0.00712397
10.477	0.00787603	0.00728099	0.00729752	0.0071157
10.508	0.00787603	0.00724793	0.00732231	0.00706612
10.54	0.00787603	0.00723967	0.00738017	0.007
10.571	0.00796694	0.00735537	0.00754545	0.00703306
10.602	0.00814876	0.00753719	0.00776033	0.00712397
10.634	0.00827273	0.00763636	0.00786777	0.00716529
10.665	0.00828926	0.00765289	0.00787603	0.00712397
10.697	0.00823967	0.00760331	0.00782645	0.00704132
10.728	0.0081405	0.00754545	0.0077686	0.00695041
10.76	0.00801653	0.00746281	0.0076281	0.00684298
10.791	0.00784298	0.00733884	0.00744628	0.00669421
10.823	0.00766942	0.00722314	0.00727273	0.00655372
10.854	0.0074876	0.00709917	0.00710744	0.00644628
10.886	0.00728926	0.00695041	0.00689256	0.00635537
10.917	0.00705785	0.00671901	0.00661157	0.00621488
10.949	0.00680165	0.00644628	0.00631405	0.00605785
10.98	0.00655372	0.00622314	0.00609091	0.00593388
11.011	0.00639669	0.00608264	0.00596694	0.0058843
11.043	0.00633058	0.00603306	0.00589256	0.00589256
11.074	0.00633058	0.00598347	0.00583471	0.00592562
11.106	0.00630579	0.00586777	0.00578512	0.00593388
11.137	0.00629752	0.00575207	0.00572727	0.00595041
11.169	0.00633058	0.00568595	0.00570248	0.00598347
11.2	0.00646281	0.00573554	0.00578512	0.00605785
11.232	0.00666116	0.00587603	0.00594215	0.00614876
11.263	0.00685124	0.00605785	0.0061157	0.00624793
11.295	0.00704959	0.00627273	0.00627273	0.00634711
11.326	0.00732231	0.00654545	0.00645455	0.00650413
11.358	0.00765289	0.00685124	0.00666942	0.00673554
11.389	0.00793388	0.0071405	0.00692562	0.00698347
11.42	0.00816529	0.00742975	0.00717355	0.00720661
11.452	0.00843802	0.00780165	0.00746281	0.00746281
11.483	0.00870248	0.00817355	0.00775207	0.00771901
11.515	0.00890083	0.00847934	0.00798347	0.00790083
11.546	0.00895868	0.00863636	0.00805785	0.00798347
11.578	0.00891736	0.00870248	0.00807438	0.00804132
11.609	0.00886777	0.0087438	0.00807438	0.00808264
11.641	0.00876033	0.0087438	0.00805785	0.00808264
11.672	0.00857851	0.00866942	0.00798347	0.008
11.704	0.00834711	0.00857025	0.00785124	0.00782645
11.735	0.0082314	0.0085124	0.00773554	0.00769421
11.767	0.00827273	0.00857851	0.00775207	0.00769421
11.798	0.00841322	0.00871074	0.00785124	0.00778512
11.829	0.00855372	0.00883471	0.00797521	0.00789256
11.861	0.00868595	0.00894215	0.00810744	0.00802479
11.892	0.00884298	0.00907438	0.00828099	0.00819008
11.924	0.00906612	0.0092314	0.00847934	0.00836364
11.955	0.00931405	0.00940496	0.00871901	0.00856198
11.987	0.0096281	0.00963636	0.00903306	0.00882645
12.018	0.00999174	0.00990083	0.00938843	0.00914876
12.05	0.0103058	0.0101157	0.00972727	0.00945455
12.081	0.0104298	0.0101818	0.00991736	0.00960331
12.113	0.0102975	0.0100165	0.0098595	0.00950413
12.144	0.00997521	0.00966116	0.00961157	0.00923967
12.176	0.00966942	0.00933884	0.00934711	0.00896694
12.207	0.00949587	0.0091405	0.00917355	0.00880165
12.238	0.00945455	0.00908264	0.00913223	0.00873554
12.27	0.00941322	0.00904959	0.0091157	0.00869421
12.301	0.00933058	0.00896694	0.00902479	0.00861983
12.333	0.00916529	0.00881818	0.00880165	0.00845455
12.364	0.0088843	0.00861983	0.00849587	0.00818182
12.396	0.00859504	0.00840496	0.00815702	0.0078843
12.427	0.00838017	0.00828926	0.00791736	0.00767769
12.459	0.00830579	0.00832231	0.00785124	0.00766116
12.49	0.00828926	0.00844628	0.00785124	0.00768595
12.522	0.00822314	0.00850413	0.00785124	0.00765289
12.553	0.00800826	0.00842975	0.00776033	0.0074876
12.585	0.00763636	0.00819835	0.00750413	0.00718182
12.616	0.00721488	0.00790083	0.00715702	0.00680992
12.647	0.00684298	0.0076281	0.00685124	0.00646281
12.679	0.00652893	0.00736364	0.0066281	0.00617355
12.71	0.00630579	0.00709091	0.00645455	0.00595041
12.742	0.00612397	0.00683471	0.00632231	0.00576033
12.773	0.00599174	0.00659504	0.00619008	0.00558678
12.805	0.00589256	0.0063719	0.00603306	0.00538843
12.836	0.00586777	0.00621488	0.00596694	0.0052562
12.868	0.00585124	0.00609091	0.0058595	0.00516529
12.899	0.0058595	0.00597521	0.00573554	0.00507438
12.931	0.00593388	0.0058843	0.00566942	0.00504959
12.962	0.00607438	0.00584298	0.00567769	0.00508264
12.994	0.00618182	0.00581818	0.00571074	0.00512397
13.025	0.00633058	0.00586777	0.00578512	0.00520661
13.056	0.00649587	0.006	0.00590083	0.00535537
13.088	0.00664463	0.00614876	0.00601653	0.00552893
13.119	0.00668595	0.00619835	0.00604959	0.00561157
13.151	0.00658678	0.00609917	0.00597521	0.00558678
13.182	0.00640496	0.00590909	0.00580992	0.00549587
13.214	0.00626446	0.0057438	0.00570248	0.00542149
13.245	0.00614876	0.00563636	0.0056281	0.00542149
13.277	0.00601653	0.00556198	0.00555372	0.00542149
13.308	0.00586777	0.00552066	0.00550413	0.00545455
13.34	0.00579339	0.00552893	0.00547934	0.0055124
13.371	0.00569421	0.00549587	0.00543802	0.00553719
13.403	0.00555372	0.00540496	0.00533058	0.00545455
13.434	0.00538843	0.00527273	0.00519008	0.00531405
13.465	0.00530579	0.00521488	0.00514876	0.00526446
13.497	0.00536364	0.00530579	0.00524793	0.00532231
13.528	0.00547107	0.00542149	0.00536364	0.00541322
13.56	0.00558678	0.00552893	0.00549587	0.00553719
13.591	0.00581818	0.00569421	0.00575207	0.00571074
13.623	0.00618182	0.00597521	0.0061405	0.00599174
13.654	0.00660331	0.00628926	0.00656198	0.00628099
13.686	0.00692562	0.00653719	0.00691736	0.0065124
13.717	0.00718182	0.00672727	0.00720661	0.00669421
13.749	0.00749587	0.00697521	0.00758678	0.00698347
13.78	0.00790909	0.00733884	0.00804959	0.00738843
13.812	0.00833884	0.00772727	0.00847934	0.00778512
13.843	0.00869421	0.00804132	0.00880165	0.00812397
13.874	0.00903306	0.00836364	0.00913223	0.00844628
13.906	0.00934711	0.00866942	0.00941322	0.00871074
13.937	0.0094876	0.00884298	0.0094876	0.00884298
13.969	0.00939669	0.00879339	0.00930579	0.00876033
14	0.0091405	0.00858678	0.00896694	0.00852893
14.032	0.00890909	0.00838017	0.00864463	0.00829752
14.063	0.00875207	0.00823967	0.00838017	0.0081157
14.095	0.00852893	0.00802479	0.00802479	0.00782645
14.126	0.00821488	0.00769421	0.00759504	0.00742149
14.158	0.0078595	0.00733058	0.00717355	0.00700826
14.189	0.00757851	0.00704132	0.00685124	0.00666116
14.221	0.00730579	0.00677686	0.00654545	0.00635537
14.252	0.00701653	0.00652066	0.00624793	0.00606612
14.283	0.00678512	0.00631405	0.00604132	0.00583471
14.315	0.00667769	0.00621488	0.00599174	0.00572727
14.346	0.00669421	0.00622314	0.00604132	0.0057438
14.378	0.0067686	0.00626446	0.00608264	0.00580992
14.409	0.00683471	0.00629752	0.00610744	0.00589256
14.441	0.00693388	0.0063719	0.00616529	0.00604132
14.472	0.00703306	0.0064876	0.00622314	0.00621488
14.504	0.00709917	0.00657025	0.00623967	0.00636364
14.535	0.00708264	0.00657851	0.00617355	0.00646281
14.567	0.00704959	0.00655372	0.00606612	0.00650413
14.598	0.00702479	0.00652066	0.00595041	0.00652066
14.63	0.00702479	0.00652066	0.00583471	0.00653719
14.661	0.00707438	0.00656198	0.00570248	0.00655372
14.692	0.0071157	0.00660331	0.00556198	0.00657025
14.724	0.00709917	0.0066281	0.00544628	0.00656198
14.755	0.00704132	0.0066281	0.00531405	0.00650413
14.787	0.00692562	0.00657025	0.0051405	0.00638017
14.818	0.00684298	0.0065124	0.005	0.00627273
14.85	0.00683471	0.00649587	0.00490083	0.00617355
14.881	0.00684298	0.00645455	0.00480165	0.00604132
14.913	0.0068595	0.00642149	0.00475207	0.00593388
14.944	0.00695868	0.00644628	0.00478512	0.00590083
14.976	0.00708264	0.00647934	0.0048843	0.00590909
15.007	0.00714876	0.00649587	0.00501653	0.00591736
15.039	0.00716529	0.00646281	0.0051405	0.0058595
15.07	0.00719835	0.00642975	0.00528099	0.00580165
15.101	0.00727273	0.00644628	0.00547107	0.00580992
15.133	0.00744628	0.00656198	0.00576033	0.00592562
15.164	0.00759504	0.00665289	0.00603306	0.00604132
15.196	0.00770248	0.00672727	0.00631405	0.00616529
15.227	0.00791736	0.00693388	0.00673554	0.00641322
15.259	0.00823967	0.00720661	0.00719835	0.0067438
15.29	0.00849587	0.00743802	0.00760331	0.00704959
15.322	0.00866942	0.00758678	0.0078843	0.00728099
15.353	0.00877686	0.0076281	0.00804959	0.00742975
15.385	0.00897521	0.0077438	0.00827273	0.00767769
15.416	0.00924793	0.00790083	0.00852066	0.00798347
15.448	0.00953719	0.00804132	0.00875207	0.00826446
15.479	0.00972727	0.00810744	0.0088843	0.00847107
15.51	0.00989256	0.00816529	0.00901653	0.00864463
15.542	0.0100331	0.00822314	0.00910744	0.00880992
15.573	0.01	0.0081405	0.00900826	0.00883471
15.605	0.00971901	0.0078843	0.00873554	0.00866116
15.636	0.00935537	0.00755372	0.00838843	0.00839669
15.668	0.00904132	0.00728099	0.00809917	0.00816529
15.699	0.00881818	0.0071157	0.00790909	0.00803306
15.731	0.00847934	0.00686777	0.00761983	0.00778512
15.762	0.00799174	0.00652066	0.00720661	0.00742149
15.794	0.00744628	0.0061405	0.0067686	0.00702479
15.825	0.00700826	0.00580992	0.00642149	0.00666116
15.857	0.00667769	0.00555372	0.0061157	0.0063719
15.888	0.00638017	0.00528099	0.00583471	0.00609091
15.919	0.0061405	0.00504959	0.00563636	0.00584298
15.951	0.00607438	0.00496694	0.00557025	0.00573554
15.982	0.00607438	0.00495041	0.00557025	0.00569421
16.014	0.00602479	0.00490083	0.00557025	0.00563636
16.045	0.00596694	0.0048595	0.00557025	0.00557851
16.077	0.00604959	0.00495041	0.00570248	0.00567769
16.108	0.00627273	0.00517355	0.00599174	0.00587603
16.14	0.00652893	0.00541322	0.00628099	0.00608264
16.171	0.00666116	0.00560331	0.00646281	0.00622314
16.203	0.00670248	0.0057686	0.00660331	0.00631405
16.234	0.00679339	0.00604132	0.00679339	0.00644628
16.266	0.007	0.00641322	0.00705785	0.00668595
16.297	0.00722314	0.00677686	0.00736364	0.00695868
16.328	0.0075124	0.00720661	0.00771901	0.00728926
16.36	0.00787603	0.00769421	0.00809091	0.00766116
16.391	0.00822314	0.00815702	0.00842149	0.00798347
16.423	0.00841322	0.00845455	0.00857851	0.00813223
16.454	0.00844628	0.00857851	0.00854545	0.00815702
16.486	0.00840496	0.00866116	0.00847107	0.00814876
16.517	0.00844628	0.0087686	0.00846281	0.00820661
16.549	0.0085124	0.00881818	0.00843802	0.0082562
16.58	0.00847934	0.00871901	0.00828926	0.00820661
16.612	0.00831405	0.00846281	0.00800826	0.00801653
16.643	0.00805785	0.00812397	0.00758678	0.00771074
16.675	0.00769421	0.00764463	0.00706612	0.00728926
16.706	0.00726446	0.00710744	0.00649587	0.00681818
16.737	0.00683471	0.00653719	0.00595041	0.00635537
16.769	0.0065124	0.00605785	0.00552893	0.00596694
16.8	0.00630579	0.00571901	0.00523967	0.00569421
16.832	0.00620661	0.00542975	0.00502479	0.0054876
16.863	0.00610744	0.00513223	0.00480992	0.00526446
16.895	0.00599174	0.0048843	0.00461157	0.00504132
16.926	0.00589256	0.00468595	0.0044876	0.00485124
16.958	0.0057686	0.00454545	0.00438843	0.00467769
16.989	0.00565289	0.00445455	0.0043719	0.00453719
17.021	0.00559504	0.00445455	0.00440496	0.00446281
17.052	0.00557851	0.00446281	0.00447934	0.00439669
17.084	0.0055124	0.00446281	0.00450413	0.00431405
17.115	0.00538843	0.00442149	0.0044876	0.00422314
17.146	0.0052314	0.00433884	0.00445455	0.0041157
17.178	0.00503306	0.00426446	0.00439669	0.00399174
17.209	0.00479339	0.00419008	0.00431405	0.0038595
17.241	0.00455372	0.00409091	0.00423967	0.00375207
17.272	0.00438843	0.00402479	0.00418182	0.00369421
17.304	0.00434711	0.00401653	0.00419008	0.00371074
17.335	0.00433884	0.004	0.00418182	0.0037686
17.367	0.00428099	0.00395868	0.00415702	0.00380165
17.398	0.00420661	0.00396694	0.00413223	0.00387603
17.43	0.00419835	0.00404959	0.00417355	0.00399174
17.461	0.0042314	0.00418182	0.0042314	0.0041405
17.493	0.00428099	0.00428926	0.00427273	0.00424793
17.524	0.00430579	0.00433058	0.00428926	0.00430579
17.555	0.00435537	0.00436364	0.00431405	0.0043719
17.587	0.00442975	0.00440496	0.00432231	0.00442975
17.618	0.00443802	0.00441322	0.00429752	0.00446281
17.65	0.0043719	0.00436364	0.00422314	0.00445455
17.681	0.00434711	0.00433884	0.00417355	0.00443802
17.713	0.00441322	0.00434711	0.00416529	0.00446281
17.744	0.00449587	0.00428926	0.00413223	0.00444628
17.776	0.00454545	0.00414876	0.00404959	0.00438843
17.807	0.00453719	0.00393388	0.00390909	0.00426446
17.839	0.0044876	0.00373554	0.00376033	0.00414876
17.87	0.00443802	0.00360331	0.0036281	0.00407438
17.902	0.00438017	0.00350413	0.0035124	0.00399174
17.933	0.00433058	0.00342975	0.00344628	0.00392562
17.964	0.00432231	0.00338017	0.00342149	0.0038843
17.996	0.00433058	0.00336364	0.00342975	0.00387603
18.027	0.00429752	0.00333884	0.00342149	0.0038595
18.059	0.00419835	0.0032562	0.00338017	0.00379339
18.09	0.00407438	0.00319835	0.00334711	0.00373554
18.122	0.00397521	0.00318182	0.00333058	0.00370248
18.153	0.00394215	0.00322314	0.0033719	0.00372727
18.185	0.00395868	0.00328099	0.00344628	0.00377686
18.216	0.00404132	0.00334711	0.00357851	0.0038595
18.248	0.00419835	0.00345455	0.00375207	0.004
18.279	0.00438843	0.00359504	0.00392562	0.0041405
18.311	0.00463636	0.00378512	0.0041157	0.00428099
18.342	0.00493388	0.00398347	0.00432231	0.00441322
18.373	0.00522314	0.00416529	0.00452893	0.00456198
18.405	0.00553719	0.00439669	0.0047438	0.00475207
18.436	0.00593388	0.00469421	0.00502479	0.00499174
18.468	0.00638017	0.00504959	0.00539669	0.00528926
18.499	0.00685124	0.00547934	0.00584298	0.0056281
18.531	0.00741322	0.00599174	0.00636364	0.00604959
18.562	0.00806612	0.00658678	0.00694215	0.00652893
18.594	0.00876033	0.00719008	0.00757025	0.00704959
18.625	0.00947107	0.00779339	0.00822314	0.00761157
18.657	0.0100826	0.00833058	0.00883471	0.00814876
18.688	0.0106198	0.00882645	0.00938843	0.00865289
18.72	0.0111983	0.00938017	0.00997521	0.00916529
18.751	0.0118347	0.00999174	0.0106281	0.00971074
18.782	0.0124298	0.0105785	0.0112479	0.0102562
18.814	0.0129587	0.0110909	0.0117438	0.0107273
18.845	0.0134215	0.0114793	0.0121322	0.0111157
18.877	0.0137438	0.0117521	0.0123884	0.0113719
18.908	0.0138843	0.0118595	0.0124793	0.0114876
18.94	0.0138347	0.0118264	0.0123719	0.0114298
18.971	0.0136116	0.0116529	0.0120992	0.0112149
19.003	0.0133719	0.0114463	0.0117851	0.0109504
19.034	0.0131818	0.011281	0.0115372	0.0107273
19.066	0.0129835	0.0110909	0.011281	0.0104959
19.097	0.0127025	0.0108017	0.0109587	0.0102066
19.129	0.0123802	0.0104628	0.010595	0.0098595
19.16	0.0120909	0.0101818	0.010314	0.00955372
19.191	0.0118264	0.00997521	0.0100661	0.00927273
19.223	0.0115372	0.00975207	0.00980992	0.009
19.254	0.0111818	0.0095124	0.00952893	0.00869421
19.286	0.010843	0.00930579	0.00930579	0.00842149
19.317	0.0106033	0.00920661	0.00919008	0.0082562
19.349	0.0103967	0.00914876	0.00908264	0.0081157
19.38	0.0100992	0.00899174	0.0088595	0.00789256
19.412	0.00972727	0.0087438	0.00854545	0.00760331
19.443	0.00935537	0.00850413	0.00819835	0.00728099
19.475	0.00894215	0.00823967	0.00780992	0.00690909
19.506	0.00842149	0.00785124	0.00729752	0.00643802
19.538	0.00780992	0.00734711	0.00671901	0.00590909
19.569	0.00727273	0.00687603	0.00619835	0.00542149
19.6	0.00693388	0.00654545	0.00581818	0.00508264
19.632	0.00671074	0.00630579	0.00550413	0.00483471
19.663	0.00652066	0.00605785	0.00522314	0.00461157
19.695	0.00633058	0.00579339	0.00497521	0.00443802
19.726	0.00619008	0.00560331	0.00479339	0.00431405
19.758	0.00609091	0.00546281	0.00466942	0.00422314
19.789	0.00596694	0.00531405	0.00454545	0.00415702
19.821	0.00592562	0.00519835	0.00449587	0.00418182
19.852	0.00599174	0.00518182	0.00456198	0.00429752
19.884	0.00616529	0.00524793	0.00468595	0.00449587
19.915	0.00627273	0.00528926	0.00476033	0.00465289
19.947	0.00622314	0.00520661	0.00471901	0.00467769
19.978	0.00606612	0.00502479	0.00461983	0.00460331
20.009	0.00584298	0.00480165	0.00444628	0.00446281
20.041	0.00563636	0.00460331	0.00428099	0.00429752
20.072	0.00549587	0.00442975	0.0041405	0.00415702
20.104	0.00534711	0.0042562	0.00397521	0.00401653
20.135	0.00521488	0.00409091	0.00384298	0.00387603
20.167	0.00505785	0.00395868	0.00371074	0.00371901
20.198	0.00490083	0.00384298	0.00357025	0.00357025
20.23	0.00472727	0.00376033	0.00344628	0.00339669
20.261	0.0046281	0.00375207	0.00339669	0.00327273
20.293	0.00466116	0.00384298	0.00344628	0.00327273
20.324	0.00480165	0.00401653	0.00357025	0.00339669
20.356	0.00502479	0.00426446	0.0037686	0.00357025
20.387	0.0052562	0.00453719	0.00397521	0.00373554
20.418	0.00544628	0.00480165	0.00419835	0.00390909
20.45	0.00567769	0.0051157	0.00452066	0.00413223
20.481	0.00592562	0.00544628	0.00483471	0.00439669
20.513	0.00617355	0.00571901	0.00513223	0.00464463
20.544	0.00642149	0.00595868	0.00543802	0.00490909
20.576	0.00672727	0.00621488	0.00581818	0.00524793
20.607	0.00706612	0.00647934	0.0062314	0.00561983
20.639	0.00741322	0.0067438	0.00666116	0.00596694
20.67	0.0077438	0.007	0.00708264	0.00626446
20.702	0.00804959	0.00719835	0.00749587	0.00656198
20.733	0.00831405	0.00733884	0.00787603	0.00689256
20.765	0.00856198	0.00744628	0.00822314	0.00720661
20.796	0.00881818	0.00753719	0.0085124	0.0075124
20.827	0.00915702	0.00766116	0.0088595	0.00781818
20.859	0.00950413	0.00784298	0.00919835	0.00813223
20.89	0.00978512	0.008	0.00944628	0.00833884
20.922	0.00994215	0.00805785	0.00952066	0.00840496
20.953	0.0100083	0.00802479	0.00950413	0.00839669
20.985	0.00990909	0.00789256	0.00936364	0.00831405
21.016	0.00972727	0.00768595	0.00914876	0.00817355
21.048	0.00952066	0.0074876	0.00889256	0.008
21.079	0.00940496	0.00734711	0.00871074	0.00780992
21.111	0.00932231	0.0072562	0.00853719	0.00761157
21.142	0.00920661	0.00716529	0.00835537	0.00738017
21.174	0.009	0.00705785	0.00812397	0.00712397
21.205	0.00880992	0.00696694	0.00792562	0.00690909
21.236	0.00872727	0.00695868	0.00784298	0.00682645
21.268	0.00882645	0.00709917	0.00792562	0.00686777
21.299	0.00903306	0.00733884	0.00805785	0.00695868
21.331	0.00940496	0.00767769	0.00826446	0.00708264
21.362	0.00982645	0.00806612	0.00849587	0.00723967
21.394	0.0102645	0.0085124	0.00876033	0.00742975
21.425	0.0106364	0.00893388	0.00896694	0.0076281
21.457	0.0109835	0.00932231	0.00917355	0.00781818
21.488	0.0112727	0.00964463	0.00933884	0.00797521
21.52	0.0115372	0.00987603	0.00943802	0.00809091
21.551	0.0117603	0.0100248	0.0094876	0.0081157
21.583	0.011843	0.0100496	0.00942149	0.00800826
21.614	0.0116942	0.00987603	0.00919008	0.00777686
21.645	0.011405	0.00959504	0.00890909	0.0074876
21.677	0.0110413	0.0092562	0.00864463	0.00722314
21.708	0.0107107	0.00895041	0.00842975	0.00699174
21.74	0.0103636	0.00855372	0.00817355	0.00672727
21.771	0.00994215	0.00808264	0.00784298	0.00638017
21.803	0.00947934	0.00757025	0.00746281	0.00601653
21.834	0.0091157	0.00712397	0.0071405	0.00571074
21.866	0.00881818	0.00678512	0.00690909	0.00544628
21.897	0.0084876	0.00644628	0.00666942	0.00521488
21.929	0.00826446	0.00620661	0.00652066	0.00509091
21.96	0.00819835	0.0061157	0.00652066	0.00508264
21.992	0.00823967	0.00609091	0.00656198	0.0051405
22.023	0.0082562	0.00606612	0.00656198	0.00516529
22.054	0.00819835	0.00596694	0.0064876	0.00513223
22.086	0.00816529	0.00591736	0.00645455	0.00513223
22.117	0.00828926	0.00597521	0.00657025	0.00526446
22.149	0.00849587	0.00610744	0.0067438	0.00544628
22.18	0.00863636	0.00621488	0.00686777	0.00559504
22.212	0.00875207	0.00629752	0.00696694	0.00575207
22.243	0.00896694	0.00646281	0.00713223	0.00595868
22.275	0.00918182	0.00661157	0.0072562	0.0061157
22.306	0.00938843	0.00671901	0.00729752	0.00622314
22.338	0.00957851	0.00684298	0.00732231	0.00630579
22.369	0.0098595	0.00701653	0.00738017	0.00642149
22.401	0.0102066	0.0072562	0.0075124	0.00657851
22.432	0.0105207	0.00746281	0.00761983	0.00670248
22.463	0.0107025	0.00760331	0.00759504	0.00672727
22.495	0.0108099	0.00770248	0.0075124	0.00671901
22.526	0.0109504	0.00783471	0.00749587	0.00675207
22.558	0.0110992	0.00797521	0.00747934	0.00679339
22.589	0.0111818	0.00807438	0.00741322	0.00679339
22.621	0.0111983	0.00813223	0.00734711	0.00678512
22.652	0.0111405	0.00815702	0.00726446	0.00676033
22.684	0.0110331	0.0081157	0.00717355	0.00671074
22.715	0.0108512	0.00802479	0.00704132	0.00663636
22.747	0.0106116	0.0078843	0.0068595	0.00654545
22.778	0.0103306	0.00775207	0.00666116	0.00643802
22.81	0.0100744	0.00764463	0.00652066	0.00633884
22.841	0.00983471	0.0075124	0.00643802	0.0062314
22.872	0.00957851	0.00733058	0.00631405	0.00609091
22.904	0.00933058	0.00713223	0.00620661	0.00594215
22.935	0.00910744	0.00694215	0.00613223	0.00580992
22.967	0.00893388	0.00679339	0.00606612	0.00571074
22.998	0.00879339	0.00668595	0.00606612	0.00564463
23.03	0.00868595	0.00661157	0.00609091	0.00561983
23.061	0.00860331	0.00656198	0.00617355	0.00563636
23.093	0.00857851	0.00656198	0.00628926	0.00568595
23.124	0.00865289	0.00661983	0.00645455	0.00580992
23.156	0.0087686	0.00669421	0.00665289	0.00599174
23.187	0.00890083	0.00680992	0.00685124	0.00619835
23.219	0.00900826	0.00692562	0.00704132	0.00638843
23.25	0.00909091	0.00701653	0.00717355	0.00653719
23.281	0.00920661	0.00710744	0.00730579	0.00667769
23.313	0.00934711	0.00720661	0.00746281	0.00681818
23.344	0.00952066	0.00730579	0.00760331	0.00693388
23.376	0.00968595	0.00742149	0.00771901	0.00700826
23.407	0.00981818	0.00752066	0.00778512	0.00701653
23.439	0.00994215	0.00761157	0.00785124	0.00701653
23.47	0.0100826	0.00767769	0.00795041	0.00700826
23.502	0.0102975	0.00777686	0.00806612	0.00702479
23.533	0.010595	0.00791736	0.00820661	0.00706612
23.565	0.0109917	0.0081157	0.00839669	0.00715702
23.596	0.0113967	0.00833884	0.00866116	0.00729752
23.628	0.0117107	0.00852066	0.00887603	0.00741322
23.659	0.011876	0.00858678	0.009	0.00745455
23.69	0.0118926	0.00855372	0.009	0.00743802
23.722	0.0118347	0.00845455	0.00896694	0.00739669
23.753	0.0117686	0.00834711	0.00891736	0.00735537
23.785	0.0116612	0.00821488	0.00881818	0.0072562
23.816	0.0114545	0.00804132	0.00859504	0.00706612
23.848	0.0110909	0.00779339	0.00827273	0.0067686
23.879	0.0106198	0.00749587	0.00789256	0.00642149
23.911	0.0100909	0.00719835	0.00749587	0.00608264
23.942	0.0096281	0.00694215	0.00710744	0.0057686
23.974	0.00927273	0.0067686	0.00679339	0.00553719
24.005	0.00913223	0.00676033	0.00661983	0.00542975
24.037	0.00919835	0.00689256	0.0066281	0.00544628
24.068	0.00938843	0.00709917	0.00668595	0.00552066
24.099	0.00958678	0.00730579	0.0067438	0.00561983
24.131	0.00978512	0.0074876	0.00682645	0.00576033
24.162	0.0100331	0.00771074	0.00698347	0.00596694
24.194	0.0103388	0.00794215	0.00718182	0.00620661
24.225	0.0106694	0.00816529	0.00738017	0.00645455
24.257	0.011	0.00834711	0.00755372	0.00666942
24.288	0.0112562	0.00849587	0.00766942	0.00682645
24.32	0.0114793	0.00860331	0.00773554	0.00690083
24.351	0.011595	0.00863636	0.00768595	0.00687603
24.383	0.0116116	0.00861157	0.00756198	0.00678512
24.414	0.0115785	0.00856198	0.00742975	0.00666116
24.446	0.0116529	0.00857025	0.00738017	0.00659504
24.477	0.011843	0.00866116	0.00735537	0.00655372
24.508	0.0121074	0.00878512	0.00735537	0.00655372
24.54	0.0124959	0.009	0.00739669	0.00661983
24.571	0.0129752	0.00927273	0.0074876	0.0067438
24.603	0.0134793	0.00957851	0.00757851	0.0068595
24.634	0.014	0.0098843	0.00770248	0.00702479
24.666	0.0145289	0.0102149	0.00787603	0.0072562
24.697	0.0151488	0.0106198	0.00817355	0.00759504
24.729	0.0158595	0.0110744	0.00850413	0.00797521
24.76	0.0166612	0.0115702	0.0088595	0.00841322
24.792	0.017438	0.0120413	0.00919008	0.00880992
24.823	0.0181653	0.0124793	0.00952066	0.00919835
24.855	0.0188182	0.0128512	0.00980992	0.00953719
24.886	0.0193471	0.0131074	0.0100579	0.00981818
24.917	0.0197521	0.0132975	0.0102479	0.0100083
24.949	0.0201322	0.0134545	0.0104545	0.0102066
24.98	0.0205124	0.0136033	0.0106198	0.0103471
25.012	0.0208099	0.0136694	0.010686	0.0103967
25.043	0.0208843	0.013562	0.0105785	0.0102975
25.075	0.0207769	0.0133388	0.0103884	0.010124
25.106	0.0204959	0.0130413	0.0101736	0.00990083
25.138	0.0201157	0.0127107	0.00993388	0.00967769
25.169	0.0196942	0.0123719	0.00970248	0.00945455
25.201	0.0192645	0.0120661	0.00947934	0.00920661
25.232	0.0187769	0.0117934	0.00923967	0.00893388
25.264	0.0182314	0.0114793	0.009	0.00866942
25.295	0.0175702	0.0111157	0.00871901	0.0083719
25.326	0.0167934	0.010686	0.00843802	0.00805785
25.358	0.0159917	0.0102727	0.00820661	0.00779339
25.389	0.0153471	0.00998347	0.00810744	0.00763636
25.421	0.0148264	0.00977686	0.00807438	0.00753719
25.452	0.0144132	0.00960331	0.00804132	0.00742975
25.484	0.0140083	0.00943802	0.00798347	0.00727273
25.515	0.0135041	0.00921488	0.00785124	0.00703306
25.547	0.0128678	0.00890083	0.00767769	0.00680165
25.578	0.0122314	0.00856198	0.00752066	0.00657851
25.61	0.0116446	0.0082562	0.0073719	0.00638017
25.641	0.011157	0.00799174	0.00724793	0.00619835
25.673	0.0108099	0.00780165	0.00717355	0.00607438
25.704	0.010562	0.00763636	0.00713223	0.00595041
25.735	0.0102727	0.00742149	0.00702479	0.00577686
25.767	0.00994215	0.00717355	0.0068843	0.00557851
25.798	0.00957851	0.00690909	0.00671901	0.00538843
25.83	0.00933058	0.00667769	0.00659504	0.00528099
25.861	0.00927273	0.00654545	0.00657025	0.00529752
25.893	0.0094876	0.00654545	0.00663636	0.00536364
25.924	0.00990909	0.0066281	0.00676033	0.00552066
25.956	0.0104959	0.00678512	0.00694215	0.00573554
25.987	0.011157	0.007	0.00715702	0.006
26.019	0.0117603	0.00719835	0.00732231	0.0062314
26.05	0.0122893	0.0073719	0.00741322	0.00643802
26.082	0.0127769	0.00752893	0.00750413	0.0066281
26.113	0.0132562	0.00767769	0.00760331	0.00681818
26.144	0.0137521	0.0078595	0.00775207	0.00704132
26.176	0.0141074	0.00799174	0.00787603	0.00721488
26.207	0.0142893	0.00800826	0.00790909	0.00730579
26.239	0.0142066	0.00789256	0.00783471	0.00733058
26.27	0.0138678	0.00766116	0.00764463	0.0072314
26.302	0.0133471	0.00735537	0.00738843	0.00704132
26.333	0.0127273	0.00698347	0.00709917	0.00679339
26.365	0.0121157	0.00659504	0.00679339	0.00653719
26.396	0.0115537	0.00623967	0.00653719	0.00629752
26.428	0.0110413	0.00591736	0.00628926	0.00607438
26.459	0.0104876	0.00560331	0.00602479	0.00582645
26.491	0.00981818	0.00521488	0.00566942	0.0054876
26.522	0.00909091	0.00479339	0.0052562	0.00509917
26.553	0.00842149	0.00439669	0.0048595	0.00471074
26.585	0.0078843	0.00406612	0.00452893	0.00434711
26.616	0.00746281	0.00379339	0.00427273	0.00404132
26.648	0.00707438	0.00352893	0.00404959	0.00378512
26.679	0.00668595	0.00327273	0.00381818	0.00355372
26.711	0.00629752	0.00304132	0.00364463	0.00336364
26.742	0.00589256	0.00281818	0.00346281	0.00317355
26.774	0.00550413	0.00261983	0.00331405	0.00301653
26.805	0.00521488	0.00243802	0.00319008	0.00289256
26.837	0.00505785	0.00232231	0.0031405	0.00284298
26.868	0.00507438	0.00229752	0.00318182	0.0028595
26.9	0.00512397	0.00233884	0.00322314	0.00287603
26.931	0.00520661	0.00242975	0.00326446	0.00291736
26.962	0.00538017	0.00258678	0.00332231	0.00298347
26.994	0.00568595	0.00282645	0.00338843	0.00307438
27.025	0.00613223	0.00314876	0.0034876	0.00318182
27.057	0.00664463	0.00349587	0.00357851	0.00326446
27.088	0.00720661	0.00385124	0.00368595	0.00336364
27.12	0.00783471	0.0042314	0.00379339	0.00346281
27.151	0.00849587	0.00465289	0.00391736	0.00359504
27.183	0.00916529	0.00508264	0.00404132	0.00372727
27.214	0.00976033	0.00545455	0.0041405	0.0038595
27.246	0.0104545	0.0058843	0.00433884	0.00408264
27.277	0.0112727	0.0063719	0.00458678	0.00434711
27.309	0.0121736	0.00690909	0.00489256	0.00465289
27.34	0.0130661	0.00745455	0.00523967	0.00497521
27.371	0.0139917	0.008	0.00564463	0.00534711
27.403	0.0150744	0.00864463	0.00612397	0.00580165
27.434	0.0163554	0.00940496	0.00668595	0.00633058
27.466	0.0176777	0.0101901	0.0072562	0.00686777
27.497	0.0189917	0.0109752	0.00784298	0.00738017
27.529	0.0202975	0.0117603	0.00845455	0.00790083
27.56	0.0217107	0.0126198	0.00909091	0.00842149
27.592	0.0229669	0.0133471	0.0096281	0.00885124
27.623	0.0239091	0.0138926	0.0100413	0.00915702
27.655	0.0244876	0.0142149	0.0102975	0.00933058
27.686	0.0248595	0.0143967	0.0104628	0.00941322
27.718	0.0249917	0.0144628	0.0105372	0.00939669
27.749	0.0247686	0.014314	0.0104876	0.00926446
27.78	0.0240826	0.0138926	0.0102397	0.00895868
27.812	0.0230744	0.0132975	0.00992562	0.00857851
27.843	0.0219587	0.0126198	0.00957025	0.00819008
27.875	0.0208678	0.0119339	0.00919008	0.00781818
27.906	0.0196777	0.0111983	0.00879339	0.00745455
27.938	0.0185455	0.0105207	0.00844628	0.00713223
27.969	0.0175702	0.00992562	0.00819835	0.00690083
28.001	0.0167769	0.00943802	0.00801653	0.00671901
28.032	0.016	0.00894215	0.00781818	0.00653719
28.064	0.0151818	0.00841322	0.00755372	0.00633058
28.095	0.0144545	0.00793388	0.00728926	0.00614876
28.127	0.0140083	0.00763636	0.00716529	0.00609091
28.158	0.0139091	0.00752893	0.00712397	0.00612397
28.189	0.0139587	0.00752066	0.0071157	0.00618182
28.221	0.0140083	0.00753719	0.00710744	0.00620661
28.252	0.0141157	0.00757851	0.00709091	0.00622314
28.284	0.0142975	0.00764463	0.00704132	0.00621488
28.315	0.0145124	0.00773554	0.00695041	0.00617355
28.347	0.0147851	0.00786777	0.0068843	0.00617355
28.378	0.0152314	0.0081157	0.00689256	0.0062314
28.41	0.0158926	0.00847934	0.00702479	0.0063719
28.441	0.0167107	0.00893388	0.00723967	0.00655372
28.473	0.0175372	0.00933884	0.00742975	0.00670248
28.504	0.0182066	0.00961157	0.00756198	0.00680165
28.536	0.0187025	0.00976033	0.00763636	0.00684298
28.567	0.0190496	0.00981818	0.00766116	0.00684298
28.598	0.0192066	0.0097686	0.00763636	0.00679339
28.63	0.0191074	0.00960331	0.00757025	0.00671901
28.661	0.0188843	0.00935537	0.0074876	0.0066281
28.693	0.0185041	0.00900826	0.00734711	0.00647107
28.724	0.0179339	0.00856198	0.00713223	0.00627273
28.756	0.017281	0.00808264	0.00686777	0.00605785
28.787	0.0164793	0.00752893	0.00653719	0.00579339
28.819	0.0155537	0.00695868	0.00618182	0.00550413
28.85	0.0145455	0.00640496	0.00580992	0.00519008
28.882	0.0134959	0.00586777	0.00544628	0.0048843
28.913	0.0124876	0.00535537	0.0051157	0.00461157
28.945	0.0116116	0.00492562	0.00484298	0.00438843
28.976	0.0108926	0.00457025	0.00460331	0.00417355
29.007	0.0102231	0.00424793	0.00438017	0.00398347
29.039	0.00963636	0.00397521	0.00417355	0.00382645
29.07	0.00918182	0.0037686	0.00404132	0.00370248
29.102	0.00875207	0.00356198	0.00393388	0.00357025
29.133	0.00839669	0.00338843	0.0038843	0.0034876
29.165	0.00817355	0.00327273	0.0038843	0.00346281
29.196	0.00815702	0.0032314	0.00395041	0.00349587
29.228	0.00833884	0.00327273	0.00404959	0.00356198
29.259	0.00866942	0.00339669	0.00419008	0.00366116
29.291	0.00918182	0.00360331	0.0043719	0.00378512
29.322	0.00990909	0.00390909	0.00463636	0.00399174
29.354	0.0107438	0.00428099	0.00491736	0.00420661
29.385	0.0116281	0.00468595	0.0052562	0.00444628
29.416	0.0125207	0.0051157	0.00558678	0.00469421
29.448	0.0134215	0.00557025	0.00590083	0.00495041
29.479	0.0143058	0.00602479	0.00616529	0.00518182
29.511	0.0151322	0.00645455	0.00639669	0.00538843
29.542	0.0158678	0.00686777	0.00660331	0.00558678
29.574	0.0165785	0.00729752	0.00681818	0.00580165
29.605	0.017157	0.00765289	0.00695041	0.00597521
29.637	0.017438	0.00786777	0.00698347	0.00606612
29.668	0.0173636	0.00790909	0.00690083	0.00607438
29.7	0.0171983	0.00790909	0.00681818	0.00607438
29.731	0.0170496	0.00790909	0.00670248	0.00606612
29.763	0.0169091	0.0078843	0.00657851	0.00603306
29.794	0.0167107	0.00781818	0.00642149	0.00596694
29.825	0.016438	0.00771074	0.0062562	0.00586777
29.857	0.0160579	0.00753719	0.00603306	0.00570248
29.888	0.0155537	0.00728099	0.00576033	0.00547107
29.92	0.0149504	0.00694215	0.00546281	0.00520661
29.951	0.0144628	0.00666116	0.0052562	0.00498347
29.983	0.0141736	0.00645455	0.0051405	0.00484298
30.014	0.0141818	0.00638843	0.00512397	0.0047438
30.046	0.0142645	0.00632231	0.00509091	0.0046281
30.077	0.0143719	0.00624793	0.00508264	0.00450413
30.109	0.0144463	0.00614876	0.00504959	0.0043719
30.14	0.0146198	0.00607438	0.00508264	0.00427273
30.172	0.0149752	0.00607438	0.00518182	0.0042314
30.203	0.0156281	0.00621488	0.00541322	0.00430579
30.234	0.0165702	0.00647934	0.00573554	0.00447934
30.266	0.0176281	0.00679339	0.00607438	0.00465289
30.297	0.0186446	0.00707438	0.00638843	0.00480165
30.329	0.0196446	0.00734711	0.00665289	0.00490909
30.36	0.0204876	0.00755372	0.00685124	0.00498347
30.392	0.0212645	0.00775207	0.00705785	0.00508264
30.423	0.0218182	0.00789256	0.00720661	0.00517355
30.455	0.0223058	0.00803306	0.00735537	0.00528926
30.486	0.0227107	0.00815702	0.00745455	0.00540496
30.518	0.0230331	0.00824793	0.00750413	0.00550413
30.549	0.0230744	0.00821488	0.00744628	0.00552066
30.581	0.0228347	0.00805785	0.00730579	0.00545455
30.612	0.0223802	0.00782645	0.00710744	0.00536364
30.643	0.0217603	0.00755372	0.00684298	0.00524793
30.675	0.0209504	0.00723967	0.00656198	0.00512397
30.706	0.0200165	0.0068843	0.00627273	0.00500826
30.738	0.0190413	0.00653719	0.006	0.00490083
30.769	0.0184215	0.00631405	0.00580992	0.00482645
30.801	0.0180992	0.00619835	0.00570248	0.00480165
30.832	0.0180331	0.00618182	0.00566942	0.00481818
30.864	0.0181405	0.0062314	0.00568595	0.00485124
30.895	0.0185207	0.00638843	0.0057686	0.00494215
30.927	0.0191157	0.00663636	0.00590909	0.00508264
30.958	0.0199256	0.00695868	0.00612397	0.00528099
30.989	0.0209174	0.00733058	0.00639669	0.00550413
31.021	0.0221405	0.0077686	0.00669421	0.00576033
31.052	0.0236529	0.00830579	0.00701653	0.00602479
31.084	0.0252231	0.00883471	0.00728099	0.00623967
31.115	0.0265868	0.00928926	0.00746281	0.00641322
31.147	0.0276116	0.00960331	0.00752893	0.00647934
31.178	0.0281653	0.00972727	0.00747107	0.00642975
31.21	0.028281	0.00967769	0.00731405	0.00632231
31.241	0.0280744	0.0095124	0.00709917	0.00615702
31.273	0.027843	0.00934711	0.00689256	0.00600826
31.304	0.0277438	0.00923967	0.00670248	0.0058595
31.336	0.0277438	0.00916529	0.00652893	0.00571901
31.367	0.0275785	0.00902479	0.00633884	0.00552893
31.398	0.0271983	0.00880165	0.00615702	0.00535537
31.43	0.0267851	0.00856198	0.00604132	0.0052314
31.461	0.0262893	0.00827273	0.00595868	0.00512397
31.493	0.0258264	0.00801653	0.00592562	0.00506612
31.524	0.0256116	0.0078595	0.00598347	0.00508264
31.556	0.0256198	0.00779339	0.00610744	0.00512397
31.587	0.0257107	0.0077438	0.00624793	0.00517355
31.619	0.0255455	0.00759504	0.00630579	0.00514876
31.65	0.0250579	0.00733058	0.00629752	0.00508264
31.682	0.024405	0.00701653	0.00627273	0.00500826
31.713	0.0240165	0.00679339	0.00631405	0.00500826
31.745	0.0238017	0.00663636	0.00633884	0.00497521
31.776	0.0236529	0.00652893	0.00631405	0.00491736
31.807	0.0235289	0.00646281	0.0062562	0.00483471
31.839	0.0233223	0.00636364	0.00614876	0.00471901
31.87	0.0229504	0.0062314	0.00596694	0.00456198
31.902	0.0224876	0.00609917	0.0057438	0.00438843
31.933	0.0220248	0.00601653	0.00552066	0.00422314
31.965	0.0216529	0.00599174	0.00533884	0.00408264
31.996	0.0212727	0.00595868	0.00516529	0.00392562
32.028	0.0207769	0.00589256	0.00493388	0.0037438
32.059	0.0198264	0.00570248	0.00459504	0.00347934
32.091	0.0185537	0.00542149	0.00423967	0.00322314
32.122	0.017157	0.00508264	0.00390083	0.00296694
32.154	0.0159008	0.00476033	0.00359504	0.00272727
32.185	0.0149752	0.00453719	0.00338843	0.00254545
32.216	0.0143636	0.00438843	0.00326446	0.00242975
32.248	0.0139504	0.0042562	0.00319835	0.00236364
32.279	0.0135785	0.00407438	0.0031157	0.00229752
32.311	0.0132314	0.00387603	0.00302479	0.00223967
32.342	0.0130165	0.00372727	0.00293388	0.00222314
32.374	0.0129752	0.0036281	0.00290909	0.00224793
32.405	0.0132645	0.00359504	0.00295868	0.00233058
32.437	0.0139421	0.00366116	0.00307438	0.00244628
32.468	0.0148512	0.00380992	0.00323967	0.00259504
32.5	0.015686	0.00395868	0.00342149	0.00276033
32.531	0.0161983	0.00402479	0.00352893	0.0028843
32.563	0.016405	0.00400826	0.00356198	0.00295041
32.594	0.0164298	0.00396694	0.00353719	0.00296694
32.625	0.016405	0.00395868	0.00353719	0.00298347
32.657	0.0164959	0.00400826	0.00356198	0.00301653
32.688	0.0166612	0.00410744	0.0036281	0.00306612
32.72	0.0168264	0.00422314	0.00368595	0.00309917
32.751	0.0169256	0.00434711	0.00373554	0.00312397
32.783	0.0167438	0.00441322	0.00373554	0.00312397
32.814	0.0163884	0.00441322	0.00369421	0.00309917
32.846	0.0160248	0.00439669	0.00365289	0.00309091
32.877	0.015876	0.00442975	0.00366942	0.00312397
32.909	0.0159256	0.0045124	0.00376033	0.00319835
32.94	0.0161405	0.00461983	0.00390909	0.00331405
32.972	0.0165041	0.00473554	0.00407438	0.00345455
33.003	0.0167438	0.00479339	0.00421488	0.00357025
33.034	0.0167851	0.00476033	0.00432231	0.00363636
33.066	0.0166198	0.00464463	0.00439669	0.00366942
33.097	0.0163884	0.0045124	0.00446281	0.00367769
33.129	0.0162975	0.00439669	0.00453719	0.00367769
33.16	0.016157	0.00428099	0.00459504	0.00366116
33.192	0.0159669	0.00414876	0.00459504	0.00359504
33.223	0.0156942	0.00399174	0.00453719	0.0034876
33.255	0.0154463	0.00384298	0.00443802	0.00334711
33.286	0.0150165	0.00366116	0.00428926	0.00316529
33.318	0.0143967	0.00346281	0.00410744	0.00294215
33.349	0.0139008	0.00330579	0.00395868	0.0027438
33.381	0.0135455	0.00318182	0.00379339	0.00255372
33.412	0.0133719	0.00313223	0.00364463	0.00240496
33.443	0.0132397	0.00308264	0.00347934	0.00227273
33.475	0.0130331	0.00301653	0.00329752	0.00213223
33.506	0.0128182	0.00295041	0.00312397	0.002
33.538	0.0127107	0.00292562	0.003	0.0018843
33.569	0.0126198	0.00290909	0.00290083	0.00177686
33.601	0.012314	0.00285124	0.00280165	0.00167769
33.632	0.0120826	0.00280992	0.00273554	0.00160331
33.664	0.0119339	0.00277686	0.00268595	0.00157025
33.695	0.0116694	0.00271901	0.0026281	0.00153719
33.727	0.011405	0.00266942	0.00261157	0.00153719
33.758	0.0111818	0.00258678	0.00261983	0.00153719
33.79	0.0109669	0.00250413	0.00266116	0.00154545
33.821	0.0107686	0.00244628	0.00273554	0.00158678
33.852	0.0106694	0.00241322	0.00284298	0.00165289
33.884	0.0104711	0.00236364	0.00298347	0.00176033
33.915	0.0102066	0.00230579	0.00313223	0.0018843
33.947	0.0100826	0.00226446	0.00328099	0.00202479
33.978	0.0100248	0.0022562	0.00342149	0.00217355
34.01	0.0100413	0.00226446	0.00359504	0.00233058
34.041	0.0101405	0.00229752	0.00378512	0.00249587
34.073	0.0102149	0.00234711	0.00399174	0.00266116
34.104	0.0101653	0.00242975	0.00419008	0.00281818
34.136	0.0100826	0.00252893	0.00435537	0.00295868
34.167	0.0100248	0.00260331	0.00446281	0.00305785
34.199	0.00997521	0.00266116	0.00450413	0.0031157
34.23	0.00990909	0.00270248	0.00444628	0.00310744
34.261	0.00989256	0.0027438	0.00436364	0.00308264
34.293	0.00990083	0.00280992	0.00431405	0.00306612
34.324	0.00982645	0.00283471	0.00426446	0.00304132
34.356	0.00961157	0.00280992	0.00414876	0.00295868
34.387	0.00933058	0.0027438	0.00396694	0.00282645
34.419	0.00897521	0.00263636	0.00371074	0.00266116
34.45	0.00870248	0.00249587	0.00345455	0.00250413
34.482	0.00861983	0.00235537	0.00323967	0.00236364
34.513	0.00865289	0.00226446	0.00309091	0.00226446
34.545	0.00867769	0.00219008	0.00299174	0.00218182
34.576	0.00882645	0.00213223	0.00296694	0.0021405
34.608	0.00900826	0.00208264	0.00295041	0.00210744
34.639	0.00915702	0.00201653	0.00290083	0.00204959
34.67	0.00934711	0.00196694	0.0028595	0.002
34.702	0.00961983	0.00195041	0.00285124	0.002
34.733	0.00994215	0.00196694	0.00289256	0.00204959
34.765	0.0104628	0.00202479	0.00298347	0.0021157
34.796	0.0109339	0.00209917	0.00303306	0.00215702
34.828	0.0112479	0.00217355	0.00306612	0.00219008
34.859	0.0114463	0.00220661	0.00310744	0.00221488
34.891	0.0116033	0.00222314	0.0031405	0.00226446
34.922	0.011686	0.00223967	0.00314876	0.00229752
34.954	0.0116777	0.00224793	0.00316529	0.00233058
34.985	0.011595	0.00224793	0.00318182	0.00236364
35.017	0.0115785	0.0022562	0.00320661	0.00239669
35.048	0.0116198	0.00227273	0.00322314	0.00240496
35.079	0.011686	0.00228926	0.00323967	0.00239669
35.111	0.0114876	0.00228099	0.00326446	0.00239669
35.142	0.0114298	0.00230579	0.0033719	0.00244628
35.174	0.0113802	0.00233058	0.00349587	0.00252893
35.205	0.0113223	0.0023719	0.00361157	0.00263636
35.237	0.0113058	0.00242975	0.0037686	0.00275207
35.268	0.0113802	0.00250413	0.00399174	0.00290909
35.3	0.011595	0.00259504	0.0042562	0.00307438
35.331	0.0118926	0.00268595	0.00453719	0.00324793
35.363	0.0120496	0.00275207	0.00479339	0.00340496
35.394	0.0121405	0.00280165	0.00509091	0.00358678
35.426	0.012124	0.00281818	0.00538843	0.00378512
35.457	0.0122893	0.00285124	0.00567769	0.00398347
35.488	0.0123306	0.00283471	0.00591736	0.0041405
35.52	0.0122975	0.00277686	0.00608264	0.00421488
35.551	0.0121818	0.00268595	0.00616529	0.00420661
35.583	0.0120248	0.00257851	0.00617355	0.00414876
35.614	0.0117934	0.00244628	0.00607438	0.00402479
35.646	0.0115041	0.00230579	0.00590083	0.00389256
35.677	0.0112893	0.00219008	0.00572727	0.00377686
35.709	0.0112066	0.00209917	0.00553719	0.00365289
35.74	0.0112149	0.00203306	0.00530579	0.00350413
35.772	0.0112727	0.00199174	0.00504132	0.00331405
35.803	0.0113636	0.00194215	0.00473554	0.00309091
35.835	0.0114959	0.00190909	0.00442975	0.0028843
35.866	0.0117355	0.00191736	0.00420661	0.00276033
35.897	0.0121157	0.00195868	0.00404959	0.00267769
35.929	0.012686	0.00204132	0.00400826	0.00266942
35.96	0.0132893	0.00213223	0.00406612	0.00273554
35.992	0.0138926	0.0022314	0.00418182	0.00280992
36.023	0.0144215	0.00231405	0.00433884	0.00289256
36.055	0.0148678	0.00238017	0.00454545	0.00300826
36.086	0.0151488	0.00242975	0.00477686	0.00313223
36.118	0.0155041	0.00247934	0.00505785	0.00328926
36.149	0.0157025	0.0025124	0.00538017	0.00347107
36.181	0.0157686	0.00253719	0.00569421	0.0036281
36.212	0.0157686	0.00254545	0.00595868	0.00373554
36.244	0.0156281	0.00253719	0.00620661	0.00385124
36.275	0.0151653	0.00247107	0.00630579	0.00386777
36.306	0.0145702	0.00239669	0.00631405	0.00379339
36.338	0.0139008	0.00229752	0.00626446	0.00367769
36.369	0.013124	0.00218182	0.00609917	0.00350413
36.401	0.0123058	0.00207438	0.00589256	0.00331405
36.432	0.0115537	0.00195041	0.00564463	0.0031157
36.464	0.0106942	0.00183471	0.0053719	0.00290909
36.495	0.00990083	0.00173554	0.00510744	0.00271901
36.527	0.00923967	0.00163636	0.00483471	0.00254545
36.558	0.00857025	0.00153719	0.00456198	0.00238843
36.59	0.00804132	0.00144628	0.00429752	0.00223967
36.621	0.0077438	0.00138843	0.00410744	0.00214876
36.653	0.00760331	0.00133884	0.00398347	0.00213223
36.684	0.00755372	0.00132231	0.00390083	0.00218182
36.715	0.00771901	0.00133884	0.00390909	0.00226446
36.747	0.00798347	0.00136364	0.00395041	0.00236364
36.778	0.00844628	0.00143802	0.00404959	0.00247107
36.81	0.00910744	0.0015124	0.00421488	0.00263636
36.841	0.00979339	0.00158678	0.00438017	0.00281818
36.873	0.0105868	0.00168595	0.00461157	0.00303306
36.904	0.0114793	0.00180992	0.00490083	0.00328099
36.936	0.0124132	0.00194215	0.00520661	0.00352066
36.967	0.0132479	0.00205785	0.00554545	0.00380165
36.999	0.0140331	0.00218182	0.00582645	0.00404959
37.03	0.0148595	0.00228926	0.00614876	0.00428099
37.062	0.0155207	0.00236364	0.00642975	0.00450413
37.093	0.0162149	0.00243802	0.00671901	0.00471074
37.124	0.0166198	0.00244628	0.00693388	0.00490909
37.156	0.0167107	0.00242975	0.007	0.00499174
37.187	0.0168182	0.00241322	0.007	0.00498347
37.219	0.0166694	0.00236364	0.00690909	0.00490909
37.25	0.0163884	0.00228926	0.0067438	0.00476033
37.282	0.0158843	0.00219835	0.00655372	0.00460331
37.313	0.0153967	0.00210744	0.00623967	0.00433058
37.345	0.0148017	0.002	0.00599174	0.00409091
37.376	0.0140165	0.00187603	0.00566116	0.00381818
37.408	0.0132066	0.00177686	0.0053719	0.00357851
37.439	0.0122479	0.00166116	0.00504959	0.00334711
37.471	0.0113306	0.00158678	0.00481818	0.00315702
37.502	0.0106033	0.00153719	0.00471901	0.00305785
37.533	0.00984298	0.00149587	0.00471074	0.00304959
37.565	0.00920661	0.0014876	0.00479339	0.00310744
37.596	0.00864463	0.00149587	0.00490909	0.00320661
37.628	0.00827273	0.00152066	0.00507438	0.00335537
37.659	0.00786777	0.00155372	0.00532231	0.00356198
37.691	0.00759504	0.00161157	0.00554545	0.00373554
37.722	0.00744628	0.00168595	0.00578512	0.00391736
37.754	0.00742149	0.00175207	0.00600826	0.00407438
37.785	0.0075124	0.00182645	0.00619835	0.00419008
37.817	0.00779339	0.00190083	0.00634711	0.00428926
37.848	0.00800826	0.00195868	0.00638017	0.00432231
37.88	0.00830579	0.00201653	0.00636364	0.00431405
37.911	0.00857025	0.00204132	0.0062314	0.0042314
37.942	0.00895868	0.00207438	0.00613223	0.00417355
37.974	0.00923967	0.00207438	0.00592562	0.00403306
38.005	0.00961157	0.00208264	0.0057438	0.00392562
38.037	0.00995868	0.00205785	0.0055124	0.00380992
38.068	0.0103223	0.00204959	0.00531405	0.00370248
38.1	0.0105702	0.00203306	0.00507438	0.00357851
38.131	0.0108017	0.00201653	0.00492562	0.0035124
38.163	0.0107603	0.00197521	0.00472727	0.00339669
38.194	0.010843	0.00195868	0.0046281	0.00332231
38.226	0.0107355	0.00191736	0.00452893	0.00326446
38.257	0.0107686	0.00190909	0.00450413	0.0032562
38.289	0.0105868	0.0018595	0.00440496	0.00319835
38.32	0.0104959	0.00185124	0.00440496	0.00319835
38.351	0.010314	0.00183471	0.0043719	0.00316529
38.383	0.0101074	0.00184298	0.00438017	0.0031405
38.414	0.00986777	0.00182645	0.00435537	0.00309091
38.446	0.00971901	0.00181818	0.00433884	0.00304132
38.477	0.00955372	0.00181818	0.00423967	0.00294215
38.509	0.00954545	0.00183471	0.00416529	0.00285124
38.54	0.00934711	0.00181818	0.00404132	0.00273554
38.572	0.00929752	0.00181818	0.00390909	0.00258678
38.603	0.00903306	0.00178512	0.0037686	0.00243802
38.635	0.00886777	0.00178512	0.00366116	0.00231405
38.666	0.0086281	0.0017686	0.0035124	0.00217355
38.698	0.00840496	0.00175207	0.0033719	0.00204132
38.729	0.00822314	0.00173554	0.00327273	0.00195041
38.76	0.00800826	0.00172727	0.00318182	0.00189256
38.792	0.00780992	0.00172727	0.00312397	0.00185124
38.823	0.00756198	0.00169421	0.00309917	0.00184298
38.855	0.00730579	0.00165289	0.00310744	0.00189256
38.886	0.00720661	0.00163636	0.00314876	0.00198347
38.918	0.00701653	0.00161983	0.00322314	0.0021157
38.949	0.00692562	0.00161983	0.00327273	0.00222314
38.981	0.00679339	0.00159504	0.00333058	0.00233058
39.012	0.00670248	0.00157025	0.00338843	0.00244628
39.044	0.00661983	0.00153719	0.00344628	0.00257851
39.075	0.00654545	0.0014876	0.00344628	0.00266942
39.107	0.00647934	0.00142975	0.00347107	0.00277686
39.138	0.00632231	0.00135537	0.0034876	0.00289256
39.169	0.00621488	0.00130579	0.0034876	0.003
39.201	0.00607438	0.00127273	0.00345455	0.00305785
39.232	0.00587603	0.0012314	0.00338843	0.00306612
39.264	0.00576033	0.00119835	0.00328926	0.00304132
39.295	0.00566942	0.00117355	0.00323967	0.00303306
39.327	0.00561157	0.00117355	0.00320661	0.00302479
39.358	0.00552893	0.00116529	0.00317355	0.00299174
39.39	0.00547107	0.00116529	0.00313223	0.00292562
39.421	0.00533058	0.00117355	0.0031157	0.0028595
39.453	0.0052562	0.00119008	0.00310744	0.00277686
39.484	0.0052562	0.00122314	0.00312397	0.00269421
39.516	0.00528099	0.00127273	0.00314876	0.00259504
39.547	0.00541322	0.00133058	0.00321488	0.00252066
39.578	0.00553719	0.00138017	0.00329752	0.00247934
39.61	0.00567769	0.00142149	0.00341322	0.00247107
39.641	0.0057686	0.00144628	0.00350413	0.00247934
39.673	0.00587603	0.00147934	0.00357025	0.0024876
39.704	0.00598347	0.00152893	0.00364463	0.0025124
39.736	0.00607438	0.00158678	0.00371901	0.00254545
39.767	0.00621488	0.00164463	0.00375207	0.00257851
39.799	0.00632231	0.00171901	0.00372727	0.00258678
39.83	0.00636364	0.00177686	0.00366942	0.00258678
39.862	0.00641322	0.00183471	0.0036281	0.00260331
39.893	0.00639669	0.00186777	0.00356198	0.00261983
39.925	0.00642975	0.00191736	0.0034876	0.00261157
39.956	0.00639669	0.00196694	0.00341322	0.00259504
39.987	0.00644628	0.00203306	0.00333058	0.00254545
40.019	0.00644628	0.00206612	0.00324793	0.00249587
40.05	0.00649587	0.00209091	0.00317355	0.00244628
40.082	0.00657025	0.00209917	0.0031157	0.00241322
40.113	0.00666116	0.00210744	0.00310744	0.00238843
40.145	0.0067438	0.00209917	0.00315702	0.0023719
40.176	0.00692562	0.00212397	0.00323967	0.00235537
40.208	0.007	0.00210744	0.00331405	0.00234711
40.239	0.00701653	0.00209091	0.00336364	0.00230579
40.271	0.00698347	0.00205785	0.00343802	0.00230579
40.302	0.00695868	0.00202479	0.00350413	0.00229752
40.334	0.00686777	0.00198347	0.00359504	0.00230579
40.365	0.00683471	0.00195868	0.00371074	0.00232231
40.396	0.00672727	0.00191736	0.00380992	0.00234711
40.428	0.00661983	0.0018843	0.00390083	0.0023719
40.459	0.00646281	0.00184298	0.00395041	0.00238843
40.491	0.00635537	0.00179339	0.00393388	0.00240496
40.522	0.00619835	0.00171074	0.00385124	0.00241322
40.554	0.00613223	0.00165289	0.0037686	0.00241322
40.585	0.00609917	0.00160331	0.00371074	0.00244628
40.617	0.00609091	0.00157025	0.00361983	0.00243802
40.648	0.00606612	0.00152893	0.00347934	0.00242149
40.68	0.00605785	0.0014876	0.00330579	0.00240496
40.711	0.00603306	0.00146281	0.0031157	0.00238017
40.743	0.00609091	0.00147934	0.00294215	0.00233884
40.774	0.0061157	0.0015124	0.00278512	0.00228926
40.805	0.00618182	0.00157025	0.00268595	0.00226446
40.837	0.00616529	0.00163636	0.00264463	0.0022562
40.868	0.00609917	0.00168595	0.00263636	0.00224793
40.9	0.00598347	0.00172727	0.0026281	0.0022314
40.931	0.00589256	0.00177686	0.0026281	0.00221488
40.963	0.00576033	0.00181818	0.00264463	0.00221488
40.994	0.00569421	0.00187603	0.00271901	0.00222314
41.026	0.00561157	0.00193388	0.00281818	0.00223967
41.057	0.0055124	0.00195868	0.00291736	0.0022562
41.089	0.00535537	0.00195041	0.003	0.00227273
41.12	0.00524793	0.00192562	0.00305785	0.00228099
41.152	0.00510744	0.00186777	0.00307438	0.00226446
41.183	0.00500826	0.00180165	0.00307438	0.00223967
41.214	0.00496694	0.00177686	0.00308264	0.0022314
41.246	0.00502479	0.00178512	0.00310744	0.00224793
41.277	0.00505785	0.00177686	0.00312397	0.00224793
41.309	0.00512397	0.00176033	0.0031405	0.00223967
41.34	0.00514876	0.00173554	0.0031405	0.00222314
41.372	0.00519008	0.00171074	0.00313223	0.00219008
41.403	0.00520661	0.00170248	0.00313223	0.00215702
41.435	0.00523967	0.00169421	0.00314876	0.0021405
41.466	0.0052314	0.00166942	0.00317355	0.00213223
41.498	0.0052562	0.00165289	0.00318182	0.00212397
41.529	0.00524793	0.00164463	0.00318182	0.00210744
41.561	0.00518182	0.00160331	0.00319008	0.00207438
41.592	0.00499174	0.00152893	0.00316529	0.00200826
41.623	0.00481818	0.00146281	0.0031157	0.00194215
41.655	0.00463636	0.00140496	0.00304959	0.0018843
41.686	0.00446281	0.00134711	0.00295868	0.00181818
41.718	0.00427273	0.00128099	0.00284298	0.0017438
41.749	0.00415702	0.00122314	0.00270248	0.00165289
41.781	0.00402479	0.00119008	0.00255372	0.00155372
41.812	0.00390083	0.00119008	0.00241322	0.00145455
41.844	0.00383471	0.00123967	0.00233058	0.00138017
41.875	0.00380992	0.00129752	0.00224793	0.00131405
41.907	0.00381818	0.00138017	0.0021405	0.00124793
41.938	0.00390083	0.00146281	0.00204959	0.00119835
41.97	0.00399174	0.00155372	0.002	0.00115702
42.001	0.00409917	0.00164463	0.00197521	0.00112397
42.032	0.00418182	0.00172727	0.00196694	0.0011157
42.064	0.00428926	0.00181818	0.00199174	0.00113223
42.095	0.00434711	0.00190083	0.00201653	0.00115702
42.127	0.00439669	0.00195041	0.00202479	0.00117355
42.158	0.00443802	0.00197521	0.00200826	0.00118182
42.19	0.0043719	0.00194215	0.00193388	0.00115702
42.221	0.00435537	0.00191736	0.0018843	0.0011405
42.253	0.00440496	0.00190083	0.0018843	0.0011405
42.284	0.00444628	0.00190083	0.00189256	0.0011405
42.316	0.00450413	0.00189256	0.0018843	0.00114876
42.347	0.00456198	0.0018843	0.0018595	0.0011405
42.379	0.00469421	0.00190083	0.0018595	0.00113223
42.41	0.0048595	0.00194215	0.0018595	0.0011157
42.441	0.00503306	0.00199174	0.0018843	0.0011157
42.473	0.0052314	0.00205785	0.00193388	0.00112397
42.504	0.00542149	0.0021405	0.002	0.00114876
42.536	0.00561983	0.0022314	0.00207438	0.00119008
42.567	0.00573554	0.00228926	0.00213223	0.0012314
42.599	0.00578512	0.00232231	0.00214876	0.00127273
42.63	0.00582645	0.00234711	0.00214876	0.00132231
42.662	0.00582645	0.0023719	0.0021405	0.00135537
42.693	0.00582645	0.00240496	0.00214876	0.00140496
42.725	0.00576033	0.00240496	0.00213223	0.00144628
42.756	0.00561157	0.00235537	0.00209091	0.00149587
42.788	0.00543802	0.00228099	0.00203306	0.00153719
42.819	0.00528926	0.00220661	0.00195868	0.00158678
42.85	0.00515702	0.0021157	0.00186777	0.00161983
42.882	0.00508264	0.00203306	0.00180992	0.00166116
42.913	0.00500826	0.00196694	0.00175207	0.00167769
42.945	0.00493388	0.00192562	0.00171074	0.00167769
42.976	0.00490909	0.00191736	0.00171074	0.00166942
43.008	0.00494215	0.00194215	0.00176033	0.00168595
43.039	0.005	0.00198347	0.00181818	0.00169421
43.071	0.00507438	0.00206612	0.00189256	0.00169421
43.102	0.00518182	0.00217355	0.00198347	0.00166942
43.134	0.00533058	0.00230579	0.00209917	0.00164463
43.165	0.0054876	0.00245455	0.00223967	0.00160331
43.197	0.00565289	0.00261983	0.00241322	0.00157025
43.228	0.00583471	0.00280992	0.00259504	0.00152893
43.259	0.00606612	0.00301653	0.00279339	0.0015124
43.291	0.00632231	0.00320661	0.00298347	0.0015124
43.322	0.00646281	0.00333058	0.00310744	0.00150413
43.354	0.00650413	0.00338843	0.00316529	0.00147107
43.385	0.00644628	0.00339669	0.00318182	0.00142149
43.417	0.0063719	0.00336364	0.00318182	0.0013719
43.448	0.00632231	0.00333884	0.00319008	0.00134711
43.48	0.0062562	0.00330579	0.00316529	0.00132231
43.511	0.00613223	0.00323967	0.00310744	0.00130579
43.543	0.00601653	0.00315702	0.00303306	0.00128926
43.574	0.00580992	0.00302479	0.00291736	0.00127273
43.606	0.00554545	0.00285124	0.00276033	0.00124793
43.637	0.00521488	0.00266116	0.00259504	0.00122314
43.668	0.00495041	0.0025124	0.00246281	0.00120661
43.7	0.00473554	0.00239669	0.00233884	0.00119008
43.731	0.00460331	0.00229752	0.00224793	0.00119835
43.763	0.00452066	0.00222314	0.00219008	0.0012314
43.794	0.00442975	0.00215702	0.0021405	0.0012562
43.826	0.00431405	0.00209091	0.0021157	0.00128099
43.857	0.00418182	0.00204132	0.00210744	0.00130579
43.889	0.004	0.00199174	0.00210744	0.00133884
43.92	0.00387603	0.00196694	0.0021157	0.00136364
43.952	0.0037686	0.00197521	0.0021405	0.00138017
43.983	0.00373554	0.002	0.00216529	0.0013719
44.015	0.00369421	0.002	0.00219008	0.00136364
44.046	0.00365289	0.00199174	0.00222314	0.00136364
44.077	0.00359504	0.002	0.00224793	0.00135537
44.109	0.00347934	0.00199174	0.0022314	0.00132231
44.14	0.00334711	0.00195041	0.00218182	0.00128926
44.172	0.00324793	0.00190909	0.00212397	0.0012562
44.203	0.00322314	0.0018843	0.00208264	0.00122314
44.235	0.00323967	0.00187603	0.00201653	0.00116529
44.266	0.00322314	0.0018595	0.00194215	0.0011157
44.298	0.0032314	0.00182645	0.00187603	0.00107438
44.329	0.00319835	0.00178512	0.00180992	0.00104959
44.361	0.00317355	0.00176033	0.0017438	0.00102479
44.392	0.00315702	0.0017438	0.00170248	0.001
44.424	0.00313223	0.00171074	0.00166116	0.000975207
44.455	0.00312397	0.00168595	0.00164463	0.000958678
44.486	0.00312397	0.00167769	0.00165289	0.000942149
44.518	0.00312397	0.00166116	0.00165289	0.000917355
44.549	0.00307438	0.00160331	0.00161983	0.000884298
44.581	0.00299174	0.00152893	0.00160331	0.000867769
44.612	0.00292562	0.00146281	0.00161157	0.000842975
44.644	0.00284298	0.00139669	0.00161983	0.000809917
44.675	0.00277686	0.00133884	0.00163636	0.000768595
44.707	0.00271074	0.00128099	0.00165289	0.000727273
44.738	0.00265289	0.00122314	0.00165289	0.00068595
44.77	0.00259504	0.00117355	0.00164463	0.000636364
44.801	0.00252893	0.00110744	0.00160331	0.000578512
44.833	0.00243802	0.00103306	0.00153719	0.000520661
44.864	0.00233058	0.000975207	0.00147934	0.000479339
44.895	0.0022314	0.000950413	0.00144628	0.000454545
44.927	0.00218182	0.000942149	0.00142149	0.000438017
44.958	0.0021405	0.000933884	0.00139669	0.000438017
44.99	0.0021405	0.000950413	0.0013719	0.000454545
45.021	0.00212397	0.000975207	0.00135537	0.000487603
45.053	0.00213223	0.00102479	0.00135537	0.000520661
45.084	0.00213223	0.00108264	0.00135537	0.000545455
45.116	0.0021405	0.00114876	0.00138017	0.000586777
45.147	0.00217355	0.00123967	0.00143802	0.000644628
45.179	0.00226446	0.00134711	0.00152066	0.000694215
45.21	0.0023719	0.00144628	0.00161157	0.000735537
45.242	0.0024876	0.00153719	0.00168595	0.000768595
45.273	0.00254545	0.00161157	0.0017438	0.000793388
45.304	0.0026281	0.00169421	0.00178512	0.000801653
45.336	0.00265289	0.00176033	0.00182645	0.000793388
45.367	0.00271074	0.00180992	0.00185124	0.000768595
45.399	0.00271901	0.00180992	0.00183471	0.000735537
45.43	0.00273554	0.00178512	0.00180165	0.000710744
45.462	0.00276033	0.0017438	0.00173554	0.000677686
45.493	0.0027686	0.00169421	0.00166116	0.000636364
45.525	0.00271074	0.0016281	0.00157025	0.00061157
45.556	0.00263636	0.00155372	0.00146281	0.000578512
45.588	0.00257025	0.0014876	0.00136364	0.00053719
45.619	0.00253719	0.00143802	0.00128099	0.000487603
45.651	0.00245455	0.0013719	0.00121488	0.000446281
45.682	0.00239669	0.00128926	0.00114876	0.000413223
45.713	0.00230579	0.00121488	0.00109091	0.00038843
45.745	0.0022314	0.00116529	0.00105785	0.000371901
45.776	0.0021405	0.00113223	0.00104959	0.000363636
45.808	0.00204132	0.00110744	0.00105785	0.000355372
45.839	0.00195868	0.00109091	0.00107438	0.000347107
45.871	0.00190909	0.00108264	0.00109917	0.000322314
45.902	0.0018595	0.00108264	0.00113223	0.000305785
45.934	0.00180992	0.00106612	0.00117355	0.000297521
45.965	0.00177686	0.00104132	0.00120661	0.000305785
45.997	0.0017686	0.00102479	0.0012314	0.00031405
46.028	0.0017686	0.00103306	0.0012562	0.000330579
46.06	0.00178512	0.00104132	0.00128926	0.000347107
46.091	0.00180165	0.00104132	0.00132231	0.000371901
46.122	0.00182645	0.00104959	0.00135537	0.000380165
46.154	0.00183471	0.00105785	0.00138843	0.000380165
46.185	0.00182645	0.00104959	0.00140496	0.000380165
46.217	0.00184298	0.00104959	0.00142975	0.000396694
46.248	0.00186777	0.00104959	0.00146281	0.000421488
46.28	0.00187603	0.00104959	0.00147934	0.000446281
46.311	0.00185124	0.00103306	0.00147934	0.00046281
46.343	0.00182645	0.00101653	0.00147107	0.000487603
46.374	0.0017686	0.000983471	0.00145455	0.000495868
46.406	0.00172727	0.000958678	0.00142975	0.000512397
46.437	0.00169421	0.000942149	0.00139669	0.000512397
46.469	0.00167769	0.00092562	0.00134711	0.000520661
46.5	0.00169421	0.000909091	0.00129752	0.000545455
46.531	0.0017438	0.000909091	0.0012562	0.000561983
46.563	0.0017686	0.000900826	0.00120661	0.000570248
46.594	0.00180992	0.000900826	0.0011405	0.000561983
46.626	0.0018595	0.00092562	0.00109091	0.000561983
46.657	0.00192562	0.000975207	0.00107438	0.000553719
46.689	0.002	0.00102479	0.00106612	0.00053719
46.72	0.00212397	0.00109917	0.00108264	0.00053719
46.752	0.00222314	0.00115702	0.00109091	0.000520661
46.783	0.00233058	0.00122314	0.00110744	0.000520661
46.815	0.00242149	0.00128099	0.0011405	0.000520661
46.846	0.0024876	0.00133058	0.00117355	0.000504132
46.878	0.0025124	0.0013719	0.00120661	0.000504132
46.909	0.00252066	0.00140496	0.0012314	0.000495868
46.94	0.00250413	0.00142149	0.00126446	0.000495868
46.972	0.00247934	0.00140496	0.00127273	0.000479339
47.003	0.00247934	0.00138017	0.0012562	0.000479339
47.035	0.0024876	0.00136364	0.00124793	0.000479339
47.066	0.00247107	0.00132231	0.00121488	0.000471074
47.098	0.00244628	0.00128926	0.00119835	0.000479339
47.129	0.00241322	0.00124793	0.00119008	0.000479339
47.161	0.00236364	0.00119008	0.00117355	0.000487603
47.192	0.00232231	0.00114876	0.00114876	0.000512397
47.224	0.00232231	0.00110744	0.00113223	0.000528926
47.255	0.00235537	0.00107438	0.00113223	0.000561983
47.287	0.00239669	0.00104959	0.00113223	0.000603306
47.318	0.00245455	0.00104959	0.00116529	0.000652893
47.349	0.00247107	0.00104959	0.00120661	0.00068595
47.381	0.00247107	0.00104132	0.00123967	0.000710744
47.412	0.00247107	0.00104132	0.00128099	0.000735537
47.444	0.0025124	0.00104132	0.00129752	0.000752066
47.475	0.00257025	0.00104959	0.00131405	0.000768595
47.507	0.00266942	0.00108264	0.00132231	0.00077686
47.538	0.00277686	0.00110744	0.00134711	0.00077686
47.57	0.00283471	0.0011157	0.00135537	0.00077686
47.601	0.0028843	0.00113223	0.00135537	0.000768595
47.633	0.00295041	0.00114876	0.00136364	0.000752066
47.664	0.00300826	0.00115702	0.00134711	0.000743802
47.696	0.00309091	0.00116529	0.00132231	0.000752066
47.727	0.00316529	0.00116529	0.00128926	0.000768595
47.758	0.00323967	0.00116529	0.0012562	0.000785124
47.79	0.00328926	0.00117355	0.00124793	0.000793388
47.821	0.00331405	0.00115702	0.00121488	0.000793388
47.853	0.00328099	0.00113223	0.00118182	0.000785124
47.884	0.0032314	0.00110744	0.0011405	0.00077686
47.916	0.00320661	0.00110744	0.00110744	0.000760331
47.947	0.0031405	0.00108264	0.00106612	0.000743802
47.979	0.00303306	0.00105785	0.00100826	0.000719008
48.01	0.00294215	0.00104132	0.000966942	0.000677686
48.042	0.00285124	0.00103306	0.000942149	0.000619835
48.073	0.0027438	0.00103306	0.00092562	0.000570248
48.105	0.0026281	0.00103306	0.000909091	0.000520661
48.136	0.00250413	0.00101653	0.000884298	0.000487603
48.167	0.0023719	0.00102479	0.000876033	0.000471074
48.199	0.00227273	0.00103306	0.000884298	0.00046281
48.23	0.00217355	0.00104132	0.000892562	0.000446281
48.262	0.00208264	0.00104132	0.000909091	0.000446281
48.293	0.00204959	0.00107438	0.000942149	0.000438017
48.325	0.00204959	0.00110744	0.000991736	0.000438017
48.356	0.00201653	0.00113223	0.00103306	0.000446281
48.388	0.00196694	0.0011405	0.00105785	0.000471074
48.419	0.00195868	0.00114876	0.00107438	0.000487603
48.451	0.00197521	0.00115702	0.00109091	0.000504132
48.482	0.002	0.00117355	0.00110744	0.000504132
48.514	0.00204959	0.00117355	0.00113223	0.000487603
48.545	0.0021157	0.00116529	0.00114876	0.000471074
48.576	0.00221488	0.00115702	0.00116529	0.000471074
48.608	0.00228926	0.00114876	0.00116529	0.000454545
48.639	0.00233884	0.0011157	0.00114876	0.000454545
48.671	0.00239669	0.00108264	0.0011157	0.00046281
48.702	0.00249587	0.00104132	0.00107438	0.000479339
48.734	0.00259504	0.001	0.00104132	0.000487603
48.765	0.00271074	0.000958678	0.00102479	0.000495868
48.797	0.00280992	0.000917355	0.001	0.000504132
48.828	0.00294215	0.000876033	0.000966942	0.000528926
48.86	0.00305785	0.00085124	0.00092562	0.000561983
48.891	0.00317355	0.00085124	0.000892562	0.000595041
48.923	0.00324793	0.00085124	0.000859504	0.00061157
48.954	0.00333884	0.00085124	0.000826446	0.000636364
48.985	0.00342149	0.000859504	0.000801653	0.000644628
49.017	0.00347934	0.000867769	0.000785124	0.000644628
49.048	0.00347107	0.000876033	0.000768595	0.000636364
49.08	0.00347934	0.000892562	0.000760331	0.000619835
49.111	0.00340496	0.000900826	0.000735537	0.000603306
49.143	0.00333058	0.000909091	0.000727273	0.000578512
49.174	0.00319835	0.000917355	0.000735537	0.000545455
49.206	0.00309091	0.000917355	0.000743802	0.000520661
49.237	0.00295868	0.000892562	0.000735537	0.000504132
49.269	0.0028595	0.000867769	0.000727273	0.000504132
49.3	0.00277686	0.000842975	0.000727273	0.000512397
49.332	0.00271074	0.000818182	0.000727273	0.00053719
49.363	0.00265289	0.000793388	0.000719008	0.000561983
49.394	0.00265289	0.000785124	0.000727273	0.000586777
49.426	0.00265289	0.000785124	0.000727273	0.000628099
49.457	0.00271074	0.000801653	0.000735537	0.000661157
49.489	0.00275207	0.000818182	0.000727273	0.000710744
49.52	0.00280165	0.000826446	0.000702479	0.000760331
49.552	0.00284298	0.000834711	0.000677686	0.000801653
49.583	0.00289256	0.00085124	0.000661157	0.000834711
49.615	0.00291736	0.000867769	0.000644628	0.000859504
49.646	0.00290909	0.000876033	0.000628099	0.000867769
49.678	0.00287603	0.000876033	0.000603306	0.000867769
49.709	0.00283471	0.000876033	0.000586777	0.000867769
49.741	0.00277686	0.000859504	0.000561983	0.000867769
49.772	0.00268595	0.000826446	0.00053719	0.000859504
49.803	0.00258678	0.00077686	0.000520661	0.000867769
49.835	0.00249587	0.000727273	0.000520661	0.000867769
49.866	0.00241322	0.000694215	0.000528926	0.000867769
49.898	0.00230579	0.000661157	0.00053719	0.000867769
49.929	0.00219008	0.000628099	0.000545455	0.000859504
49.961	0.00207438	0.000586777	0.000553719	0.000842975
49.992	0.00197521	0.000553719	0.000570248	0.000842975
50.024	0.0018843	0.000528926	0.000595041	0.000842975
50.055	0.00179339	0.000495868	0.000619835	0.000842975
50.087	0.00169421	0.000479339	0.000636364	0.000842975
50.118	0.0016281	0.000479339	0.000652893	0.000834711
50.15	0.00157025	0.000487603	0.000652893	0.000809917
50.181	0.00152893	0.000495868	0.000636364	0.00077686
50.212	0.00150413	0.000487603	0.000619835	0.000735537
50.244	0.0014876	0.000479339	0.000603306	0.00068595
50.275	0.00146281	0.00046281	0.000578512	0.000652893
50.307	0.00145455	0.00046281	0.000553719	0.000636364
50.338	0.00147107	0.000471074	0.000520661	0.00061157
50.37	0.00149587	0.000479339	0.000487603	0.000578512
50.401	0.00154545	0.000495868	0.000454545	0.00053719
50.433	0.00159504	0.000504132	0.000438017	0.000487603
50.464	0.00164463	0.000495868	0.000413223	0.000446281
50.496	0.00167769	0.000487603	0.000396694	0.000413223
50.527	0.00170248	0.000471074	0.00038843	0.00038843
50.559	0.00172727	0.00046281	0.00038843	0.000371901
50.59	0.0017686	0.000446281	0.000380165	0.000371901
50.621	0.00185124	0.000446281	0.00038843	0.000363636
50.653	0.00193388	0.000438017	0.000396694	0.000338843
50.684	0.00198347	0.000413223	0.000404959	0.000305785
50.716	0.00205785	0.000396694	0.000421488	0.000289256
50.747	0.00212397	0.00038843	0.000446281	0.000280992
50.779	0.00222314	0.000380165	0.00046281	0.000280992
50.81	0.00231405	0.00038843	0.000495868	0.000280992
50.842	0.00242975	0.000404959	0.00053719	0.000289256
50.873	0.00254545	0.000429752	0.000578512	0.000297521
50.905	0.00264463	0.000454545	0.000603306	0.000305785
50.936	0.00273554	0.000495868	0.000644628	0.000297521
50.968	0.00278512	0.000520661	0.000669421	0.000289256
50.999	0.00280165	0.00053719	0.000694215	0.000297521
51.03	0.00281818	0.000561983	0.000710744	0.00031405
51.062	0.00280992	0.000578512	0.000719008	0.000322314
51.093	0.00278512	0.000586777	0.000710744	0.000338843
51.125	0.00271901	0.000586777	0.000694215	0.000355372
51.156	0.00264463	0.000570248	0.000661157	0.000380165
51.188	0.00254545	0.000545455	0.00061157	0.00038843
51.219	0.00245455	0.000528926	0.000561983	0.000396694
51.251	0.0023719	0.000512397	0.000520661	0.000404959
51.282	0.00228926	0.000479339	0.00046281	0.000429752
51.314	0.0022314	0.00046281	0.000421488	0.000446281
51.345	0.00221488	0.00046281	0.000380165	0.000446281
51.377	0.00219008	0.00046281	0.000347107	0.000446281
51.408	0.00214876	0.000454545	0.000305785	0.000438017
51.439	0.00209917	0.000438017	0.000272727	0.000421488
51.471	0.00207438	0.000429752	0.000247934	0.000404959
51.502	0.00205785	0.000429752	0.000231405	0.000380165
51.534	0.00205785	0.000421488	0.00022314	0.000363636
51.565	0.00204959	0.000396694	0.000214876	0.000347107
51.597	0.00203306	0.000371901	0.000214876	0.000330579
51.628	0.00202479	0.000355372	0.000231405	0.000297521
51.66	0.00200826	0.000322314	0.000231405	0.000272727
51.691	0.00196694	0.000272727	0.000231405	0.000256198
51.723	0.00196694	0.00022314	0.000231405	0.000239669
51.754	0.00198347	0.000181818	0.000247934	0.000231405
51.785	0.00203306	0.000157025	0.000272727	0.000214876
51.817	0.00206612	0.000132231	0.000297521	0.000198347
51.848	0.00209917	0.000107438	0.000322314	0.000173554
51.88	0.00210744	9.09091e-05	0.000347107	0.00014876
51.911	0.00212397	8.26446e-05	0.000380165	0.000123967
51.943	0.00218182	7.43802e-05	0.000396694	9.91736e-05
51.974	0.00222314	6.61157e-05	0.000396694	8.26446e-05
52.006	0.00224793	6.61157e-05	0.000404959	6.61157e-05
52.037	0.00227273	7.43802e-05	0.000404959	4.95868e-05
52.069	0.00227273	8.26446e-05	0.000413223	3.30579e-05
52.1	0.00228099	9.09091e-05	0.000404959	1.65289e-05
52.132	0.0022562	9.09091e-05	0.000380165	8.26446e-06
52.163	0.00224793	9.91736e-05	0.000363636	8.26446e-06
52.194	0.00224793	0.000115702	0.000347107	2.47934e-05
52.226	0.00227273	0.000140496	0.000338843	4.95868e-05
52.257	0.00227273	0.000165289	0.000322314	8.26446e-05
52.289	0.00221488	0.000190083	0.00031405	0.000115702
52.32	0.00215702	0.00022314	0.00031405	0.000157025
52.352	0.00213223	0.000264463	0.00031405	0.000198347
52.383	0.00213223	0.000305785	0.000322314	0.000239669
52.415	0.00214876	0.000355372	0.00031405	0.000280992
52.446	0.00214876	0.000404959	0.00031405	0.000322314
52.478	0.00218182	0.000446281	0.000330579	0.000363636
52.509	0.00219835	0.000471074	0.000330579	0.00038843
52.541	0.00221488	0.000479339	0.000330579	0.000396694
52.572	0.00223967	0.000479339	0.00031405	0.00038843
52.603	0.00228926	0.000487603	0.000289256	0.000363636
52.635	0.00239669	0.000495868	0.000272727	0.000338843
52.666	0.00252066	0.000495868	0.000264463	0.000305785
52.698	0.00264463	0.000487603	0.000264463	0.000280992
52.729	0.00275207	0.000487603	0.000272727	0.000256198
52.761	0.00281818	0.000479339	0.000297521	0.000231405
52.792	0.0028843	0.000471074	0.000322314	0.000214876
52.824	0.00292562	0.000471074	0.000330579	0.000198347
52.855	0.00296694	0.000479339	0.000347107	0.000190083
52.887	0.00299174	0.000495868	0.000363636	0.000190083
52.918	0.00298347	0.000504132	0.00038843	0.000198347
52.95	0.00296694	0.000504132	0.000421488	0.000214876
52.981	0.0028843	0.000504132	0.000438017	0.000231405
53.012	0.00280992	0.000504132	0.000438017	0.000239669
53.044	0.00269421	0.000495868	0.000421488	0.000231405
53.075	0.00256198	0.000479339	0.00038843	0.00022314
53.107	0.00245455	0.000454545	0.000338843	0.000214876
53.138	0.00236364	0.000429752	0.000289256	0.000190083
53.17	0.00229752	0.000413223	0.000247934	0.000165289
53.201	0.00227273	0.000404959	0.000206612	0.000140496
53.233	0.00224793	0.000396694	0.000165289	0.000115702
53.264	0.0022314	0.000396694	0.000123967	9.91736e-05
53.296	0.00220661	0.00038843	8.26446e-05	9.09091e-05
53.327	0.0022314	0.00038843	4.95868e-05	9.09091e-05
53.359	0.00222314	0.000380165	2.47934e-05	9.91736e-05
53.39	0.0022314	0.000380165	8.26446e-06	0.000115702
53.421	0.00228099	0.000371901	0	0.000132231
53.453	0.00233884	0.000371901	0	0.000157025
53.484	0.00238017	0.000371901	0	0.000198347
53.516	0.00238843	0.000355372	0	0.000239669
53.547	0.00235537	0.000322314	0	0.000280992
53.579	0.00233058	0.000289256	0	0.000322314
53.61	0.00231405	0.000256198	0	0.000347107
53.642	0.00230579	0.000231405	0	0.000355372
53.673	0.00228099	0.000190083	8.26446e-06	0.000347107
53.705	0.00227273	0.000157025	1.65289e-05	0.000338843
53.736	0.00228099	0.000123967	2.47934e-05	0.000330579
53.768	0.00223967	0.000107438	3.30579e-05	0.000330579
53.799	0.00219008	9.09091e-05	4.13223e-05	0.00031405
53.83	0.00215702	7.43802e-05	4.95868e-05	0.000280992
53.862	0.00214876	6.61157e-05	5.78512e-05	0.000247934
53.893	0.00213223	6.61157e-05	6.61157e-05	0.000214876
53.925	0.00210744	6.61157e-05	7.43802e-05	0.000181818
53.956	0.00209091	7.43802e-05	8.26446e-05	0.000157025
53.988	0.00208264	8.26446e-05	9.09091e-05	0.000140496
54.019	0.00207438	0.000107438	8.26446e-05	0.000132231
54.051	0.00206612	0.000140496	7.43802e-05	0.000123967
54.082	0.00205785	0.000173554	6.61157e-05	0.000115702
54.114	0.00209091	0.000190083	5.78512e-05	9.09091e-05
54.145	0.00212397	0.000206612	4.95868e-05	7.43802e-05
54.177	0.00215702	0.00022314	4.13223e-05	6.61157e-05
54.208	0.00216529	0.000239669	3.30579e-05	5.78512e-05
54.239	0.00220661	0.000256198	2.47934e-05	4.95868e-05
54.271	0.00227273	0.000272727	1.65289e-05	4.13223e-05
54.302	0.00232231	0.000272727	8.26446e-06	3.30579e-05
54.334	0.00234711	0.000272727	0	2.47934e-05
54.365	0.0023719	0.000256198	0	1.65289e-05
54.397	0.00240496	0.00022314	0	8.26446e-06
54.428	0.00242149	0.000190083	0	0
54.46	0.00240496	0.000165289	0	0
54.491	0.00238017	0.000140496	0	0
54.523	0.00233884	0.000115702	0	8.26446e-06
54.554	0.00233884	9.09091e-05	0	1.65289e-05
54.586	0.00231405	7.43802e-05	0	2.47934e-05
54.617	0.00228099	5.78512e-05	0	4.13223e-05
54.648	0.00227273	4.95868e-05	0	5.78512e-05
54.68	0.00229752	4.13223e-05	0	7.43802e-05
54.711	0.00233058	4.95868e-05	0	9.09091e-05
54.743	0.00235537	7.43802e-05	0	0.000107438
54.774	0.00238843	9.91736e-05	0	0.000123967
54.806	0.00243802	0.000123967	0	0.000140496
54.837	0.00249587	0.00014876	0	0.000157025
54.869	0.00255372	0.000173554	0	0.000157025
54.9	0.00256198	0.000198347	0	0.000157025
54.932	0.00258678	0.000206612	0	0.000157025
54.963	0.00257851	0.000214876	0	0.000140496
54.995	0.00253719	0.00022314	0	0.000123967
55.026	0.00247107	0.000231405	0	0.000107438
55.057	0.00238843	0.00022314	0	9.09091e-05
55.089	0.00229752	0.000198347	0	7.43802e-05
55.12	0.00220661	0.000173554	0	5.78512e-05
55.152	0.00213223	0.00014876	0	4.13223e-05
55.183	0.00207438	0.000123967	0	2.47934e-05
55.215	0.00204959	9.91736e-05	0	1.65289e-05
55.246	0.00204132	7.43802e-05	0	8.26446e-06
55.278	0.00201653	5.78512e-05	0	0
55.309	0.00201653	4.13223e-05	0	0
55.341	0.00204959	2.47934e-05	0	0
55.372	0.00209091	8.26446e-06	0	0
55.404	0.00212397	0	0	0
55.435	0.00215702	0	0	0
55.466	0.00218182	0	0	0
55.498	0.00218182	0	0	0
55.529	0.00214876	0	0	0
55.561	0.00209091	0	0	0
55.592	0.00206612	0	0	0
55.624	0.00204132	8.26446e-06	0	8.26446e-06
55.655	0.00200826	1.65289e-05	0	1.65289e-05
55.687	0.00194215	2.47934e-05	0	2.47934e-05
55.718	0.00187603	3.30579e-05	0	3.30579e-05
55.75	0.00183471	4.13223e-05	0	4.13223e-05
55.781	0.00179339	4.95868e-05	0	4.95868e-05
55.813	0.00175207	5.78512e-05	0	5.78512e-05
55.844	0.00171074	6.61157e-05	0	6.61157e-05
55.875	0.00167769	7.43802e-05	0	7.43802e-05
55.907	0.00161983	8.26446e-05	0	8.26446e-05
55.938	0.00153719	9.09091e-05	0	9.09091e-05
55.97	0.00146281	8.26446e-05	0	8.26446e-05
56.001	0.00142149	7.43802e-05	0	7.43802e-05
56.033	0.00142149	6.61157e-05	0	7.43802e-05
56.064	0.00144628	6.61157e-05	0	7.43802e-05
56.096	0.00147107	6.61157e-05	0	7.43802e-05
56.127	0.00152066	6.61157e-05	0	7.43802e-05
56.159	0.00159504	6.61157e-05	0	7.43802e-05
56.19	0.00169421	6.61157e-05	0	7.43802e-05
56.222	0.00180992	6.61157e-05	0	7.43802e-05
56.253	0.00195868	6.61157e-05	0	7.43802e-05
56.284	0.00208264	6.61157e-05	0	7.43802e-05
56.316	0.00220661	7.43802e-05	0	8.26446e-05
56.347	0.00228926	8.26446e-05	0	9.09091e-05
56.379	0.00233884	9.09091e-05	0	8.26446e-05
56.41	0.00234711	8.26446e-05	0	7.43802e-05
56.442	0.00233884	7.43802e-05	0	6.61157e-05
56.473	0.00230579	6.61157e-05	0	5.78512e-05
56.505	0.00227273	5.78512e-05	0	4.95868e-05
56.536	0.00221488	4.95868e-05	0	4.13223e-05
56.568	0.00215702	4.13223e-05	0	3.30579e-05
56.599	0.00210744	3.30579e-05	0	2.47934e-05
56.631	0.00210744	2.47934e-05	0	1.65289e-05
56.662	0.00210744	1.65289e-05	0	8.26446e-06
56.693	0.00213223	8.26446e-06	0	0
56.725	0.00215702	0	0	0
56.756	0.00219008	0	0	0
56.788	0.00222314	0	0	0
56.819	0.00228926	0	0	0
56.851	0.00232231	0	0	0
56.882	0.0023719	0	0	0
56.914	0.00239669	0	0	0
56.945	0.00238017	0	0	0
56.977	0.00233884	0	0	0
57.008	0.00231405	0	0	0
57.04	0.00229752	0	0	0
57.071	0.00228926	0	0	0
57.102	0.00228926	0	0	0
57.134	0.00229752	0	0	0
57.165	0.0022562	0	0	0
57.197	0.00222314	0	0	0
57.228	0.00218182	0	0	0
57.26	0.00218182	0	0	0
57.291	0.00221488	0	0	0
57.323	0.0022314	0	0	0
57.354	0.00220661	0	0	0
57.386	0.00215702	0	0	0
57.417	0.00212397	0	0	0
57.449	0.0021157	0	0	0
57.48	0.00209917	0	0	0
57.511	0.0021157	0	0	0
57.543	0.00216529	0	0	0
57.574	0.00219835	0	0	0
57.606	0.00219835	0	0	0
57.637	0.00219008	0	0	0
57.669	0.00221488	0	0	0
57.7	0.00227273	0	0	0
57.732	0.00233058	0	0	0
57.763	0.00234711	0	0	0
57.795	0.00230579	0	0	0
57.826	0.00228926	0	0	0
57.858	0.0022562	0	0	0
57.889	0.00218182	0	0	0
57.92	0.00213223	0	0	0
57.952	0.00208264	0	0	0
57.983	0.00204959	0	0	0
58.015	0.00198347	0	0	0
58.046	0.00191736	0	0	0
58.078	0.00185124	0	0	0
58.109	0.00183471	0	0	0
58.141	0.0018595	0	0	0
58.172	0.00186777	0	0	0
58.204	0.0018843	0	0	0
58.235	0.00191736	0	0	0
58.267	0.00195041	0	0	8.26446e-06
58.298	0.002	0	0	1.65289e-05
58.329	0.00200826	0	0	2.47934e-05
58.361	0.00204132	0	0	3.30579e-05
58.392	0.00206612	0	0	4.13223e-05
58.424	0.00210744	0	0	4.95868e-05
58.455	0.00210744	0	0	5.78512e-05
58.487	0.00209091	0	0	6.61157e-05
58.518	0.00205785	0	0	7.43802e-05
58.55	0.00204132	0	0	8.26446e-05
58.581	0.00202479	0	0	9.09091e-05
58.613	0.00200826	0	0	8.26446e-05
58.644	0.00196694	0	0	7.43802e-05
58.676	0.00195868	0	0	6.61157e-05
58.707	0.00194215	0	0	5.78512e-05
58.738	0.00192562	0	0	4.95868e-05
58.77	0.00190083	0	0	4.13223e-05
58.801	0.00189256	0	0	3.30579e-05
58.833	0.00189256	0	0	2.47934e-05
58.864	0.00193388	0	0	1.65289e-05
58.896	0.00195041	0	0	8.26446e-06
58.927	0.00195868	0	0	0
58.959	0.00195041	0	0	0
58.99	0.00196694	0	0	0
59.022	0.00196694	0	0	0
59.053	0.00197521	0	0	0
59.085	0.002	0	0	0
59.116	0.00202479	0	0	0
59.147	0.00204959	0	0	0
59.179	0.00207438	0	0	0
59.21	0.00205785	0	0	0
59.242	0.00204132	0	0	0
59.273	0.00204132	0	0	0
59.305	0.00205785	0	0	0
59.336	0.00206612	0	0	0
59.368	0.00209091	0	0	0
59.399	0.00209917	0	0	0
59.431	0.00206612	0	0	0
59.462	0.00202479	0	0	0
59.494	0.00197521	0	0	0
59.525	0.00193388	0	0	0
59.556	0.00191736	0	0	0
59.588	0.00191736	0	0	0
59.619	0.00190909	0	0	0
59.651	0.00186777	0	0	0
59.682	0.00182645	0	0	0
59.714	0.00177686	0	0	0
59.745	0.00175207	0	0	0
59.777	0.00176033	0	0	0
59.808	0.00179339	0	0	0
59.84	0.00183471	0	0	0
59.871	0.0018843	0	0	0
59.903	0.00192562	0	0	0
59.934	0.00195868	0	0	0
59.965	0.00198347	0	0	0
59.997	0.00203306	0	0	0
60.028	0.00206612	0	0	0
60.06	0.00209091	0	0	0
60.091	0.00207438	0	0	0
60.123	0.00204132	0	0	0
60.154	0.00198347	0	0	0
60.186	0.00193388	0	0	0
60.217	0.00185124	0	0	0
60.249	0.00178512	0	0	0
60.28	0.00171074	0	0	0
60.312	0.00165289	0	0	0
60.343	0.00160331	0	0	0
60.374	0.00157851	0	0	0
60.406	0.00156198	0	0	0
60.437	0.00157851	0	0	0
60.469	0.00161157	0	0	0
60.5	0.00165289	0	0	0
60.532	0.00168595	0	0	0
60.563	0.00171901	0	0	0
60.595	0.00172727	0	0	0
60.626	0.00175207	0	0	0
60.658	0.00176033	0	0	0
60.689	0.00176033	0	0	0
60.721	0.0017686	0	0	0
60.752	0.00179339	0	0	0
60.783	0.00180992	0	0	0
60.815	0.00180165	0	0	0
60.846	0.00178512	0	0	0
60.878	0.0017686	0	0	0
60.909	0.00177686	0	0	0
60.941	0.00178512	0	0	0
60.972	0.00178512	0	0	0
61.004	0.00179339	0	0	0
61.035	0.00180992	0	0	0
61.067	0.00179339	0	0	0
61.098	0.00175207	0	0	0
61.13	0.00171074	0	0	0
61.161	0.00169421	0	0	0
61.192	0.00168595	0	0	0
61.224	0.00167769	0	0	0
61.255	0.00166116	0	0	0
61.287	0.00164463	0	0	0
61.318	0.00161157	0	0	0
61.35	0.00157851	0	0	0
61.381	0.00152066	0	0	0
61.413	0.0014876	0	0	0
61.444	0.00145455	0	0	0
61.476	0.00142149	0	0	0
61.507	0.00138843	0	0	0
61.539	0.00134711	0	0	0
61.57	0.00130579	0	0	0
61.601	0.00126446	0	0	0
61.633	0.00124793	0	0	0
61.664	0.0012562	0	0	0
61.696	0.00127273	0	0	0
61.727	0.00130579	0	0	0
61.759	0.00133884	0	0	0
61.79	0.00138843	0	0	0
61.822	0.00143802	0	0	0
61.853	0.00147107	0	0	0
61.885	0.00152893	0	0	0
61.916	0.00159504	0	0	0
61.948	0.00166942	0	0	0
61.979	0.00171901	0	0	0
62.01	0.00176033	0	0	0
62.042	0.00178512	0	0	0
62.073	0.00180992	0	0	0
62.105	0.00180165	0	0	0
62.136	0.00177686	0	0	0
62.168	0.0017438	0	0	0
62.199	0.00171074	0	0	0
62.231	0.00166116	0	0	0
62.262	0.00158678	0	0	0
62.294	0.00149587	0	0	0
62.325	0.00140496	0	0	0
62.357	0.00131405	0	0	0
62.388	0.0012314	0	0	0
62.419	0.00115702	0	0	0
62.451	0.00112397	0	0	0
62.482	0.00110744	0	0	0
62.514	0.00109917	0	0	0
62.545	0.0011157	0	0	0
62.577	0.00112397	0	0	0
62.608	0.00114876	0	0	0
62.64	0.00118182	0	0	0
62.671	0.0012314	0	0	0
62.703	0.00127273	0	0	0
62.734	0.00131405	0	0	0
62.766	0.00133058	0	0	0
62.797	0.00132231	0	0	0
62.828	0.00128926	0	0	0
62.86	0.0012562	0	0	0
62.891	0.00119835	0	0	0
62.923	0.00116529	0	0	0
[truncated: 30,768 more rows]

## Sheet: Y
0.031	0	0	0	0
0.063	0	0	0	0
0.094	2.22222e-05	0	0	0
0.126	0.000106782	0	2.5974e-05	0
0.157	0.000204265	3.0303e-05	7.07071e-05	3.0303e-05
0.189	0.000307622	8.26446e-05	0.000123967	9.91736e-05
0.22	0.000398531	0.000132231	0.000173554	0.000140496
0.252	0.000514233	0.000190083	0.000231405	0.000190083
0.283	0.000646465	0.000264463	0.000297521	0.000256198
0.315	0.000778696	0.000355372	0.00038843	0.000355372
0.346	0.000909091	0.000454545	0.000504132	0.000471074
0.378	0.00102479	0.000561983	0.00061157	0.000595041
0.409	0.00114876	0.000677686	0.000743802	0.000735537
0.44	0.00128926	0.000793388	0.000876033	0.000867769
0.472	0.00141322	0.000909091	0.001	0.001
0.503	0.00152893	0.00101653	0.0011405	0.00112397
0.535	0.00164463	0.00112397	0.00127273	0.00124793
0.566	0.00173554	0.00120661	0.00140496	0.00138017
0.598	0.00179339	0.00128099	0.00152893	0.00150413
0.629	0.00185124	0.00135537	0.00166116	0.00163636
0.661	0.00194215	0.00144628	0.00177686	0.00175207
0.692	0.00204959	0.00157025	0.0018843	0.00187603
0.724	0.00217355	0.00171074	0.00201653	0.00201653
0.755	0.00228926	0.00190083	0.00215702	0.00216529
0.787	0.00239669	0.00212397	0.00233058	0.00236364
0.818	0.00253719	0.0023719	0.00256198	0.00257851
0.849	0.00271074	0.00266942	0.00281818	0.00280992
0.881	0.00290909	0.00300826	0.00309091	0.00307438
0.912	0.00316529	0.00339669	0.0033719	0.00334711
0.944	0.00347107	0.00382645	0.00367769	0.00366116
0.975	0.0037686	0.00423967	0.00398347	0.00395041
1.007	0.00401653	0.00458678	0.00426446	0.00419835
1.038	0.00421488	0.0048595	0.00450413	0.00438843
1.07	0.00441322	0.0051405	0.00475207	0.00458678
1.101	0.00466942	0.00541322	0.00502479	0.00482645
1.133	0.00498347	0.00571901	0.00532231	0.00508264
1.164	0.00533884	0.00606612	0.00561157	0.0053719
1.196	0.00570248	0.00639669	0.00589256	0.00567769
1.227	0.00609917	0.00672727	0.00620661	0.006
1.258	0.0064876	0.00706612	0.00657851	0.00638843
1.29	0.00685124	0.00739669	0.00699174	0.00678512
1.321	0.0072314	0.0077686	0.00741322	0.00721488
1.353	0.00767769	0.0082314	0.00791736	0.00772727
1.384	0.00819835	0.00879339	0.00849587	0.00832231
1.416	0.00871074	0.00931405	0.00904132	0.00887603
1.447	0.00909917	0.00971901	0.00944628	0.00928926
1.479	0.00930579	0.00993388	0.00966116	0.00952066
1.51	0.00933884	0.00997521	0.0097438	0.00961983
1.542	0.00928099	0.00992562	0.0097438	0.0096281
1.573	0.00906612	0.0097438	0.00960331	0.00949587
1.605	0.00871901	0.00941322	0.00928926	0.00918182
1.636	0.00833884	0.009	0.00885124	0.00876033
1.667	0.00795868	0.00856198	0.00840496	0.00833058
1.699	0.00753719	0.00808264	0.00789256	0.0078595
1.73	0.00704959	0.00750413	0.00731405	0.00733884
1.762	0.00652893	0.00689256	0.00666942	0.00679339
1.793	0.00607438	0.00633884	0.00610744	0.00635537
1.825	0.00576033	0.00591736	0.00571074	0.00608264
1.856	0.00555372	0.00559504	0.00540496	0.00589256
1.888	0.00541322	0.00532231	0.0051405	0.0057438
1.919	0.00542975	0.00517355	0.00501653	0.00572727
1.951	0.00564463	0.0052314	0.00509091	0.00590909
1.982	0.00594215	0.00542975	0.00528099	0.00622314
2.014	0.00622314	0.00561157	0.00545455	0.00650413
2.045	0.00647934	0.00572727	0.00561157	0.00672727
2.076	0.00675207	0.0058595	0.0057686	0.00692562
2.108	0.00707438	0.00605785	0.00603306	0.00717355
2.139	0.00741322	0.00628099	0.00633884	0.00738017
2.171	0.00775207	0.00653719	0.00665289	0.00755372
2.202	0.00815702	0.00687603	0.00702479	0.00778512
2.234	0.00860331	0.00731405	0.00747934	0.00810744
2.265	0.00899174	0.00775207	0.00790083	0.00840496
2.297	0.0092562	0.00808264	0.00820661	0.00861157
2.328	0.00944628	0.00832231	0.00847107	0.00875207
2.36	0.00965289	0.00857851	0.0087686	0.00891736
2.391	0.00989256	0.00894215	0.00912397	0.00917355
2.423	0.0101405	0.00934711	0.00952893	0.00947934
2.454	0.0103306	0.00971074	0.00986777	0.00976033
2.485	0.010438	0.0100248	0.0101074	0.0100165
2.517	0.0104628	0.0102562	0.0102479	0.0102149
2.548	0.0103388	0.0103388	0.0102562	0.0102893
2.58	0.0100826	0.0102645	0.0101405	0.0102066
2.611	0.00976033	0.0100909	0.00995041	0.0100496
2.643	0.00941322	0.00986777	0.0097438	0.00982645
2.674	0.00901653	0.00957851	0.00945455	0.0095124
2.706	0.00852066	0.00923967	0.00906612	0.00913223
2.737	0.00797521	0.00879339	0.00857851	0.00865289
2.769	0.00739669	0.00829752	0.00803306	0.0081405
2.8	0.0068843	0.00783471	0.00753719	0.00764463
2.832	0.00647934	0.00742149	0.00713223	0.00720661
2.863	0.0061405	0.00704959	0.00679339	0.00681818
2.894	0.0058843	0.00676033	0.00652893	0.0064876
2.926	0.00570248	0.00653719	0.00628926	0.00622314
2.957	0.00556198	0.00636364	0.00606612	0.00598347
2.989	0.00544628	0.0062314	0.00586777	0.00579339
3.02	0.00540496	0.00616529	0.00576033	0.00571901
3.052	0.00547934	0.00613223	0.0057438	0.00571074
3.083	0.00561983	0.00617355	0.00580992	0.00576033
3.115	0.00580165	0.0062562	0.00591736	0.00582645
3.146	0.00593388	0.00631405	0.006	0.0058843
3.178	0.006	0.0063719	0.00604132	0.00591736
3.209	0.00607438	0.00644628	0.00608264	0.00596694
3.241	0.00618182	0.00654545	0.00616529	0.00604959
3.272	0.00632231	0.00668595	0.00633058	0.00618182
3.303	0.0065124	0.00685124	0.00657851	0.00635537
3.335	0.00669421	0.00702479	0.00682645	0.00652893
3.366	0.00680992	0.00719835	0.007	0.00663636
3.398	0.00680165	0.00732231	0.00708264	0.00666116
3.429	0.00672727	0.00736364	0.00709917	0.00665289
3.461	0.00666116	0.00738843	0.00710744	0.00665289
3.492	0.00666116	0.00747934	0.00714876	0.00669421
3.524	0.00671901	0.00758678	0.00723967	0.0067686
3.555	0.00675207	0.00766942	0.00732231	0.00685124
3.587	0.00675207	0.00770248	0.00735537	0.00694215
3.618	0.0067686	0.00771901	0.00733884	0.00703306
3.65	0.00680992	0.00776033	0.00732231	0.00718182
3.681	0.00695868	0.00787603	0.00736364	0.00740496
3.712	0.00721488	0.00802479	0.00752893	0.00771074
3.744	0.00761157	0.00824793	0.00782645	0.0081405
3.775	0.00803306	0.00855372	0.00816529	0.00859504
3.807	0.00838843	0.00882645	0.00845455	0.00899174
3.838	0.00863636	0.00895868	0.00864463	0.00928926
3.87	0.00877686	0.00899174	0.0087438	0.00950413
3.901	0.0088843	0.00898347	0.00879339	0.00963636
3.933	0.00895041	0.00895868	0.00880165	0.00966942
3.964	0.00890083	0.0088595	0.0087686	0.00959504
3.996	0.00872727	0.00866942	0.00861157	0.00936364
4.027	0.00842149	0.00833058	0.00834711	0.00899174
4.059	0.00803306	0.00793388	0.00795868	0.00854545
4.09	0.00759504	0.00756198	0.00750413	0.00804959
4.121	0.00720661	0.00722314	0.00710744	0.00760331
4.153	0.00691736	0.00698347	0.00681818	0.0072562
4.184	0.00671901	0.00686777	0.00666116	0.00698347
4.216	0.00657851	0.00683471	0.00656198	0.00676033
4.247	0.0064876	0.0068843	0.00652893	0.00660331
4.279	0.00643802	0.00699174	0.00656198	0.00652066
4.31	0.00646281	0.00715702	0.0066281	0.00652066
4.342	0.00654545	0.0073719	0.00675207	0.00660331
4.373	0.00666116	0.00764463	0.00690909	0.00676033
4.405	0.00679339	0.00790909	0.0071157	0.00693388
4.436	0.00690909	0.00809091	0.00733884	0.00709917
4.468	0.00696694	0.00819835	0.00749587	0.00720661
4.499	0.00692562	0.00819008	0.00754545	0.00721488
4.53	0.00685124	0.00816529	0.00752893	0.00722314
4.562	0.00687603	0.00819835	0.00757025	0.00729752
4.593	0.00691736	0.0082314	0.0076281	0.00739669
4.625	0.00694215	0.00821488	0.00766116	0.00747107
4.656	0.00694215	0.0081405	0.00766116	0.00747934
4.688	0.00694215	0.00803306	0.00768595	0.00747107
4.719	0.00694215	0.00794215	0.00776033	0.00745455
4.751	0.00693388	0.00786777	0.00781818	0.00742149
4.782	0.00693388	0.00781818	0.00781818	0.00738017
4.814	0.00697521	0.00779339	0.00784298	0.00734711
4.845	0.00709917	0.00789256	0.00795868	0.00738843
4.877	0.00724793	0.00798347	0.00809091	0.00742975
4.908	0.00726446	0.00795868	0.00812397	0.00736364
4.939	0.0072314	0.00786777	0.00809917	0.0072314
4.971	0.00723967	0.00780992	0.00809917	0.00713223
5.002	0.00730579	0.00787603	0.00819835	0.00715702
5.034	0.00742149	0.00805785	0.00833058	0.00726446
5.065	0.00761983	0.00830579	0.0084876	0.00743802
5.097	0.00790083	0.00865289	0.00872727	0.00770248
5.128	0.00820661	0.00904132	0.00906612	0.00800826
5.16	0.00845455	0.00938843	0.00934711	0.00828926
5.191	0.00858678	0.00957851	0.0094876	0.0084876
5.223	0.00868595	0.00973554	0.00959504	0.00866116
5.254	0.00887603	0.00997521	0.00977686	0.00893388
5.286	0.00912397	0.0102562	0.01	0.0092562
5.317	0.00934711	0.0105207	0.0101818	0.00952893
5.348	0.00949587	0.0106777	0.0102479	0.00967769
5.38	0.00953719	0.0106529	0.0101983	0.00967769
5.411	0.00947107	0.0104876	0.0100496	0.00956198
5.443	0.00929752	0.0101818	0.00978512	0.00932231
5.474	0.00908264	0.00981818	0.00942149	0.00900826
5.506	0.00890909	0.00952066	0.0091157	0.00875207
5.537	0.0088843	0.00938017	0.00898347	0.00859504
5.569	0.00889256	0.00928926	0.00889256	0.00847107
5.6	0.00882645	0.00913223	0.00873554	0.0082562
5.632	0.00866116	0.00892562	0.00849587	0.00796694
5.663	0.00846281	0.00870248	0.00826446	0.00770248
5.695	0.00834711	0.00856198	0.0081405	0.00755372
5.726	0.00838843	0.0086281	0.00819008	0.00757851
5.757	0.0084876	0.00881818	0.00831405	0.00768595
5.789	0.00857851	0.00902479	0.00844628	0.00782645
5.82	0.00867769	0.00927273	0.00863636	0.00801653
5.852	0.00880992	0.00952066	0.00882645	0.00818182
5.883	0.00885124	0.00969421	0.00891736	0.00828926
5.915	0.00877686	0.00975207	0.00890909	0.00829752
5.946	0.00871901	0.00980992	0.00891736	0.00833884
5.978	0.00878512	0.00993388	0.00904959	0.0085124
6.009	0.00891736	0.0101074	0.0092314	0.0087438
6.041	0.00895868	0.0101818	0.00930579	0.00886777
6.072	0.00880992	0.0100331	0.00919008	0.00882645
6.104	0.00863636	0.00981818	0.00904132	0.0087686
6.135	0.00857025	0.00971074	0.009	0.00878512
6.166	0.00849587	0.00955372	0.00890909	0.00878512
6.198	0.00831405	0.00928099	0.00875207	0.00871074
6.229	0.00809917	0.00892562	0.00856198	0.00857851
6.261	0.00798347	0.00864463	0.00844628	0.00852066
6.292	0.00780992	0.00834711	0.00828926	0.00841322
6.324	0.00747107	0.00792562	0.00797521	0.0081157
6.355	0.007	0.00738017	0.0075124	0.00765289
6.387	0.00652893	0.00682645	0.00706612	0.00719008
6.418	0.00623967	0.00644628	0.00677686	0.00684298
6.45	0.00604132	0.00614876	0.00657851	0.00655372
6.481	0.0058595	0.00586777	0.00638017	0.00629752
6.513	0.0057686	0.00571074	0.00629752	0.00612397
6.544	0.00576033	0.00567769	0.00628926	0.00604959
6.575	0.00580165	0.0057438	0.00632231	0.00605785
6.607	0.00589256	0.00586777	0.00640496	0.00613223
6.638	0.00612397	0.00610744	0.00661157	0.00631405
6.67	0.00649587	0.00649587	0.00695868	0.00664463
6.701	0.00697521	0.00701653	0.00744628	0.00710744
6.733	0.0075124	0.00761157	0.00795868	0.00760331
6.764	0.00794215	0.00812397	0.00835537	0.00804132
6.796	0.00823967	0.00852893	0.00860331	0.0083719
6.827	0.00841322	0.00878512	0.00873554	0.00855372
6.859	0.0084876	0.00890909	0.00873554	0.00861983
6.89	0.00858678	0.00902479	0.0087438	0.00869421
6.922	0.00877686	0.00919835	0.00885124	0.00884298
6.953	0.00894215	0.00935537	0.00894215	0.00893388
6.984	0.00901653	0.00942975	0.00894215	0.00894215
7.016	0.00904132	0.00942149	0.00887603	0.00889256
7.047	0.00904959	0.00934711	0.00876033	0.00880992
7.079	0.00904959	0.00927273	0.00866942	0.00876033
7.11	0.00904132	0.00922314	0.00861983	0.00871074
7.142	0.00905785	0.00919008	0.00863636	0.00867769
7.173	0.00915702	0.00926446	0.0087438	0.00876033
7.205	0.00935537	0.00947107	0.00898347	0.00895041
7.236	0.00957851	0.00970248	0.0092562	0.00915702
7.268	0.00969421	0.00986777	0.00946281	0.00928099
7.299	0.00969421	0.00995868	0.00957851	0.00936364
7.331	0.00968595	0.0100165	0.00968595	0.00945455
7.362	0.00968595	0.0101157	0.00981818	0.00956198
7.393	0.00970248	0.0102727	0.0100083	0.00971901
7.425	0.00972727	0.010438	0.0102149	0.00986777
7.456	0.00981818	0.0106281	0.0104793	0.0100744
7.488	0.00993388	0.0108595	0.0107355	0.0103058
7.519	0.00997521	0.011	0.0108843	0.0104298
7.551	0.00987603	0.0109835	0.0109008	0.0104298
7.582	0.00968595	0.0109091	0.0108264	0.0103554
7.614	0.00955372	0.0108678	0.0107355	0.0102975
7.645	0.00958678	0.0109256	0.0107603	0.0103058
7.677	0.00965289	0.0110496	0.0108017	0.0103223
7.708	0.00970248	0.0110992	0.0108017	0.0103306
7.74	0.00971901	0.0110661	0.010719	0.0102645
7.771	0.00966942	0.0109421	0.0105537	0.010124
7.802	0.00957851	0.0107603	0.010314	0.00991736
7.834	0.00949587	0.0105537	0.0100992	0.00971074
7.865	0.00946281	0.0104215	0.00997521	0.00957851
7.897	0.00947107	0.0103058	0.00985124	0.00947934
7.928	0.00938017	0.0100331	0.00961983	0.00926446
7.96	0.0091405	0.00958678	0.00927273	0.00892562
7.991	0.0087686	0.00903306	0.00881818	0.00853719
8.023	0.00838017	0.00842149	0.00836364	0.00815702
8.054	0.00799174	0.00789256	0.00793388	0.00776033
8.086	0.00759504	0.00741322	0.00752893	0.0073719
8.117	0.0072562	0.00703306	0.00718182	0.00705785
8.149	0.00692562	0.00671901	0.00687603	0.00677686
8.18	0.00660331	0.00643802	0.00657851	0.00652066
8.211	0.0062562	0.00612397	0.00624793	0.0062314
8.243	0.0058843	0.00585124	0.00595041	0.00592562
8.274	0.00564463	0.0057438	0.00579339	0.0057686
8.306	0.0055124	0.00579339	0.00576033	0.00571074
8.337	0.00542975	0.0058843	0.00577686	0.00565289
8.369	0.00538843	0.00603306	0.00581818	0.0056281
8.4	0.00541322	0.00617355	0.00590083	0.00566942
8.432	0.0055124	0.00633884	0.00604132	0.00577686
8.463	0.00564463	0.00649587	0.00621488	0.00591736
8.495	0.00580992	0.00661983	0.0063719	0.00606612
8.526	0.00595041	0.00666942	0.00645455	0.00617355
8.558	0.00606612	0.00666942	0.00650413	0.00626446
8.589	0.00622314	0.00666116	0.00656198	0.00639669
8.62	0.00638843	0.00666942	0.00664463	0.00652893
8.652	0.00657025	0.00666116	0.00671901	0.00666116
8.683	0.00676033	0.00668595	0.00680992	0.00682645
8.715	0.00691736	0.00670248	0.00689256	0.00698347
8.746	0.00702479	0.00671074	0.00694215	0.00710744
8.778	0.00706612	0.00671074	0.00696694	0.00717355
8.809	0.00707438	0.00669421	0.00695868	0.00719008
8.841	0.00705785	0.00669421	0.00696694	0.00720661
8.872	0.00706612	0.00680165	0.00706612	0.00724793
8.904	0.0071405	0.00702479	0.00723967	0.00733058
8.935	0.00722314	0.00724793	0.00740496	0.00738843
8.967	0.0072562	0.00741322	0.0075124	0.00740496
8.998	0.00728926	0.00754545	0.00758678	0.00742149
9.029	0.00732231	0.0076281	0.00764463	0.00741322
9.061	0.00733884	0.00768595	0.00771074	0.00734711
9.092	0.00733884	0.00771901	0.00776033	0.00726446
9.124	0.00733884	0.00770248	0.00775207	0.00719008
9.155	0.00728926	0.00766116	0.00771901	0.00708264
9.187	0.00718182	0.00758678	0.00765289	0.00691736
9.218	0.007	0.00738017	0.0074876	0.00670248
9.25	0.00675207	0.00702479	0.00722314	0.00644628
9.281	0.00650413	0.00668595	0.00697521	0.00622314
9.313	0.00633058	0.00640496	0.00677686	0.00604132
9.344	0.00612397	0.00616529	0.0066281	0.00585124
9.376	0.00587603	0.00595041	0.00645455	0.00565289
9.407	0.00563636	0.00572727	0.0062314	0.00547107
9.438	0.00538843	0.00553719	0.00603306	0.00528099
9.47	0.00517355	0.00538017	0.00587603	0.00509917
9.501	0.00502479	0.00522314	0.00573554	0.00497521
9.533	0.00498347	0.00510744	0.00563636	0.00493388
9.564	0.00509917	0.00517355	0.00569421	0.00502479
9.596	0.00536364	0.00546281	0.00594215	0.0052562
9.627	0.00571074	0.00582645	0.00627273	0.00557851
9.659	0.00604959	0.00617355	0.00658678	0.00590083
9.69	0.00640496	0.00650413	0.0068595	0.0062562
9.722	0.00678512	0.00680992	0.00713223	0.00661983
9.753	0.0071405	0.00709091	0.00741322	0.00698347
9.785	0.0075124	0.00730579	0.00765289	0.00734711
9.816	0.0078595	0.00752066	0.00789256	0.00771901
9.847	0.00819008	0.00777686	0.0081157	0.00805785
9.879	0.00842149	0.00797521	0.00827273	0.00830579
9.91	0.00844628	0.00796694	0.0082314	0.00836364
9.942	0.00828099	0.00771074	0.00795868	0.00821488
9.973	0.00796694	0.00731405	0.00753719	0.00790083
10.005	0.00757851	0.00689256	0.00707438	0.00754545
10.036	0.00719008	0.00647107	0.00665289	0.00715702
10.068	0.00684298	0.00609917	0.00630579	0.00680992
10.099	0.00654545	0.00580992	0.00600826	0.00650413
10.131	0.00628099	0.00559504	0.00575207	0.0062314
10.162	0.00604959	0.00543802	0.00552893	0.00598347
10.194	0.00584298	0.00527273	0.00534711	0.0057686
10.225	0.00568595	0.00514876	0.00522314	0.0056281
10.256	0.00564463	0.00513223	0.00522314	0.00561157
10.288	0.00566942	0.00523967	0.00533884	0.00569421
10.319	0.0057438	0.00538843	0.00549587	0.00580165
10.351	0.0058595	0.00555372	0.00569421	0.00594215
10.382	0.00597521	0.00573554	0.00586777	0.00610744
10.414	0.00604959	0.00589256	0.00597521	0.0062314
10.445	0.0061157	0.00599174	0.00603306	0.00629752
10.477	0.00614876	0.00609091	0.00609917	0.00634711
10.508	0.00615702	0.00610744	0.0061405	0.00636364
10.54	0.0061157	0.0061157	0.00617355	0.00634711
10.571	0.00604959	0.0061157	0.00618182	0.00628099
10.602	0.00595868	0.00609917	0.0061405	0.00616529
10.634	0.0058843	0.00608264	0.00609917	0.00604132
10.665	0.00582645	0.00610744	0.00609917	0.00597521
10.697	0.0057686	0.00613223	0.00607438	0.0058843
10.728	0.00570248	0.00609917	0.006	0.00571901
10.76	0.00561983	0.00601653	0.00590909	0.00552066
10.791	0.00553719	0.00595041	0.0058843	0.00538843
10.823	0.00549587	0.0058595	0.00587603	0.00528926
10.854	0.00547934	0.00580165	0.0058595	0.00520661
10.886	0.0054876	0.00573554	0.00582645	0.00515702
10.917	0.00552893	0.00568595	0.00580992	0.00515702
10.949	0.00563636	0.00566942	0.00583471	0.00521488
10.98	0.00576033	0.0056281	0.00584298	0.00528926
11.011	0.00590083	0.00557025	0.00581818	0.00534711
11.043	0.00605785	0.00552893	0.00583471	0.00543802
11.074	0.00622314	0.00554545	0.00592562	0.00560331
11.106	0.00639669	0.0056281	0.00604132	0.00580992
11.137	0.00653719	0.00571074	0.00609091	0.00595041
11.169	0.0066281	0.00577686	0.00606612	0.00604132
11.2	0.00669421	0.00582645	0.00604132	0.00609917
11.232	0.00672727	0.0058595	0.00599174	0.00609917
11.263	0.00671901	0.0058595	0.00590909	0.00605785
11.295	0.00663636	0.00584298	0.00580165	0.00597521
11.326	0.00657025	0.00590083	0.0057438	0.00593388
11.358	0.00654545	0.00600826	0.0057686	0.00595041
11.389	0.00652893	0.0061157	0.00579339	0.00597521
11.42	0.0064876	0.00616529	0.0057686	0.00595868
11.452	0.00650413	0.00622314	0.00578512	0.00595868
11.483	0.00658678	0.00630579	0.00585124	0.00603306
11.515	0.00668595	0.00641322	0.00599174	0.00613223
11.546	0.00675207	0.0065124	0.00612397	0.0062314
11.578	0.0068843	0.00664463	0.00632231	0.00640496
11.609	0.00712397	0.0068595	0.00661983	0.00667769
11.641	0.00747107	0.00712397	0.00700826	0.00704132
11.672	0.00779339	0.00733884	0.00736364	0.00736364
11.704	0.00798347	0.0074876	0.00761983	0.00757851
11.735	0.00808264	0.00757851	0.00780165	0.00771901
11.767	0.00820661	0.00776033	0.008	0.00789256
11.798	0.0082562	0.00790909	0.00813223	0.00804132
11.829	0.00822314	0.00798347	0.00819835	0.0081157
11.861	0.00816529	0.00801653	0.00819008	0.00813223
11.892	0.0081157	0.00805785	0.00816529	0.00814876
11.924	0.00796694	0.00805785	0.00805785	0.00807438
11.955	0.00764463	0.00790083	0.00778512	0.00781818
11.987	0.00712397	0.00757851	0.00733058	0.00735537
12.018	0.00653719	0.00720661	0.00680992	0.00682645
12.05	0.00604132	0.00684298	0.00632231	0.00635537
12.081	0.00561157	0.00652893	0.00589256	0.00594215
12.113	0.00520661	0.00614876	0.00550413	0.00554545
12.144	0.00489256	0.00581818	0.00519835	0.00519835
12.176	0.00468595	0.0056281	0.005	0.00495041
12.207	0.00456198	0.00555372	0.00490083	0.00482645
12.238	0.0044876	0.00552066	0.00484298	0.00473554
12.27	0.00444628	0.00547107	0.00478512	0.00465289
12.301	0.00452066	0.00552893	0.00485124	0.00469421
12.333	0.00480165	0.0057686	0.00509091	0.00495868
12.364	0.0052314	0.0061405	0.0054876	0.00538017
12.396	0.00572727	0.00659504	0.00595868	0.00587603
12.427	0.00632231	0.0071157	0.00652066	0.00644628
12.459	0.00695041	0.00769421	0.00710744	0.00703306
12.49	0.00749587	0.00819835	0.00763636	0.00756198
12.522	0.00792562	0.00854545	0.00804959	0.00798347
12.553	0.00828099	0.00878512	0.00840496	0.00830579
12.585	0.00866116	0.00902479	0.00878512	0.00865289
12.616	0.0091405	0.00938017	0.00927273	0.00913223
12.647	0.00961157	0.00975207	0.00975207	0.00961157
12.679	0.00996694	0.0100165	0.0101322	0.00995041
12.71	0.0101653	0.0101074	0.0103471	0.0101322
12.742	0.0101983	0.0100496	0.0104215	0.010157
12.773	0.0100413	0.0098595	0.0103058	0.0100165
12.805	0.00975207	0.00956198	0.0100496	0.0097686
12.836	0.00949587	0.00928099	0.00978512	0.00953719
12.868	0.00931405	0.00909091	0.00959504	0.00936364
12.899	0.00913223	0.00891736	0.00938017	0.00921488
12.931	0.0088595	0.00869421	0.00909917	0.009
12.962	0.00847107	0.00836364	0.0087438	0.00866116
12.994	0.00806612	0.00799174	0.00835537	0.00828926
13.025	0.00767769	0.00766116	0.00798347	0.00795868
13.056	0.00733058	0.00739669	0.00763636	0.00764463
13.088	0.00704132	0.00717355	0.00730579	0.0073719
13.119	0.00685124	0.00698347	0.00707438	0.00718182
13.151	0.00675207	0.00689256	0.00695041	0.00706612
13.182	0.00661983	0.00682645	0.00684298	0.00694215
13.214	0.00642975	0.00670248	0.00666942	0.0067686
13.245	0.00621488	0.00652066	0.00646281	0.00653719
13.277	0.00600826	0.00629752	0.0062314	0.00628926
13.308	0.00584298	0.00610744	0.00598347	0.00605785
13.34	0.00564463	0.00590909	0.00571901	0.00580165
13.371	0.00539669	0.00565289	0.00541322	0.00550413
13.403	0.00518182	0.00539669	0.0051405	0.00523967
13.434	0.00500826	0.00517355	0.00492562	0.00502479
13.465	0.00480992	0.00499174	0.00468595	0.00481818
13.497	0.00458678	0.00477686	0.00442975	0.00460331
13.528	0.00438017	0.00454545	0.00416529	0.0043719
13.56	0.00419008	0.00433884	0.00395041	0.00415702
13.591	0.00407438	0.00424793	0.00384298	0.00403306
13.623	0.00401653	0.00426446	0.00382645	0.00398347
13.654	0.00394215	0.00428926	0.00383471	0.00394215
13.686	0.00389256	0.00429752	0.00385124	0.00393388
13.717	0.00394215	0.00439669	0.00394215	0.004
13.749	0.00401653	0.00457851	0.0041157	0.00414876
13.78	0.00410744	0.00481818	0.00436364	0.00431405
13.812	0.00423967	0.00505785	0.00466116	0.00447107
13.843	0.00435537	0.00527273	0.00491736	0.00461157
13.874	0.00449587	0.0055124	0.00519008	0.00480165
13.906	0.00471074	0.00582645	0.0054876	0.00507438
13.937	0.00490909	0.00610744	0.00573554	0.00533058
13.969	0.00507438	0.00628926	0.00591736	0.00552066
14	0.0052314	0.00639669	0.00607438	0.00570248
14.032	0.00536364	0.00652893	0.00623967	0.0058595
14.063	0.00541322	0.00658678	0.00636364	0.00594215
14.095	0.00538843	0.00650413	0.00633884	0.00587603
14.126	0.00531405	0.00633058	0.00616529	0.0057438
14.158	0.00523967	0.00614876	0.00597521	0.00565289
14.189	0.00526446	0.00605785	0.0058843	0.00565289
14.221	0.00528926	0.00596694	0.00581818	0.00565289
14.252	0.00523967	0.0057686	0.00569421	0.00555372
14.283	0.00514876	0.00550413	0.00555372	0.00541322
14.315	0.00504959	0.00529752	0.00544628	0.00530579
14.346	0.00498347	0.00517355	0.00536364	0.00521488
14.378	0.00495868	0.00505785	0.00528926	0.00514876
14.409	0.00498347	0.00495868	0.00521488	0.00513223
14.441	0.00504959	0.00493388	0.00522314	0.00518182
14.472	0.00513223	0.00492562	0.00531405	0.00527273
14.504	0.00519008	0.00490909	0.00538843	0.00532231
14.535	0.00515702	0.00480165	0.00538017	0.00528926
14.567	0.00509917	0.00465289	0.00532231	0.00522314
14.598	0.00502479	0.00453719	0.00527273	0.00517355
14.63	0.00498347	0.00449587	0.00523967	0.00514876
14.661	0.00499174	0.0044876	0.00522314	0.00515702
14.692	0.00503306	0.00450413	0.00524793	0.00519835
14.724	0.00508264	0.00453719	0.00528926	0.00524793
14.755	0.0051157	0.00457851	0.00533884	0.00528926
14.787	0.00515702	0.00463636	0.00539669	0.0053719
14.818	0.00517355	0.00471901	0.00543802	0.00543802
14.85	0.00514876	0.0047686	0.00544628	0.00546281
14.881	0.00509917	0.00480165	0.00542975	0.00544628
14.913	0.00503306	0.00484298	0.00539669	0.00539669
14.944	0.00501653	0.00489256	0.00539669	0.0053719
14.976	0.005	0.00493388	0.00542975	0.0053719
15.007	0.00495041	0.00492562	0.00544628	0.00533058
15.039	0.00483471	0.00486777	0.00539669	0.00521488
15.07	0.00471074	0.00477686	0.00532231	0.00508264
15.101	0.00460331	0.00471901	0.00526446	0.00494215
15.133	0.00447107	0.0046281	0.00517355	0.00473554
15.164	0.00438843	0.00453719	0.00509091	0.00454545
15.196	0.00438843	0.00452893	0.00507438	0.00443802
15.227	0.00447107	0.00464463	0.00514876	0.00444628
15.259	0.00463636	0.0048595	0.00533058	0.00457025
15.29	0.00483471	0.00514876	0.00554545	0.0047438
15.322	0.00505785	0.00545455	0.00575207	0.00490909
15.353	0.00528926	0.00576033	0.00593388	0.00506612
15.385	0.00552893	0.00604959	0.00612397	0.00527273
15.416	0.00577686	0.00639669	0.00634711	0.0055124
15.448	0.00605785	0.00676033	0.00661157	0.00580992
15.479	0.00638017	0.00716529	0.00692562	0.00617355
15.51	0.00665289	0.00753719	0.00719835	0.00649587
15.542	0.0068595	0.00783471	0.00741322	0.00676033
15.573	0.00703306	0.00801653	0.00757025	0.00693388
15.605	0.00713223	0.00805785	0.00761983	0.00698347
15.636	0.00709917	0.00791736	0.00752066	0.00687603
15.668	0.00699174	0.00770248	0.00735537	0.00672727
15.699	0.00685124	0.00749587	0.00719008	0.00661983
15.731	0.00675207	0.00734711	0.00706612	0.00652893
15.762	0.00661983	0.0071405	0.00691736	0.00639669
15.794	0.00643802	0.00689256	0.00672727	0.00619835
15.825	0.00627273	0.00666942	0.00652066	0.006
15.857	0.00618182	0.00652893	0.00638843	0.00590083
15.888	0.00610744	0.00640496	0.00628099	0.00580165
15.919	0.00596694	0.00627273	0.00613223	0.00567769
15.951	0.00579339	0.00617355	0.00598347	0.00558678
15.982	0.00572727	0.00622314	0.00598347	0.00563636
16.014	0.00570248	0.00632231	0.00602479	0.00569421
16.045	0.00571901	0.00643802	0.0061157	0.00571901
16.077	0.00573554	0.00652893	0.00619835	0.00573554
16.108	0.00578512	0.00661983	0.0062562	0.00578512
16.14	0.00585124	0.00667769	0.00627273	0.00585124
16.171	0.0058843	0.00667769	0.00628926	0.00589256
16.203	0.00590909	0.0066281	0.00631405	0.0058843
16.234	0.00600826	0.00661983	0.00639669	0.00593388
16.266	0.00622314	0.00669421	0.00659504	0.00608264
16.297	0.0065124	0.00680165	0.00684298	0.0062562
16.328	0.00679339	0.00687603	0.00704132	0.00638843
16.36	0.00709917	0.00694215	0.00726446	0.00656198
16.391	0.00738843	0.00696694	0.00744628	0.0067438
16.423	0.0076281	0.00695868	0.00759504	0.00689256
16.454	0.00781818	0.00696694	0.0077686	0.00702479
16.486	0.00795868	0.007	0.00797521	0.00713223
16.517	0.00802479	0.007	0.0081157	0.00717355
16.549	0.00798347	0.00695868	0.00814876	0.00716529
16.58	0.00786777	0.00690083	0.00813223	0.00713223
16.612	0.00772727	0.00685124	0.00809917	0.00708264
16.643	0.00761157	0.00686777	0.0081157	0.00708264
16.675	0.00752066	0.00690909	0.00817355	0.00712397
16.706	0.00741322	0.00696694	0.00820661	0.00714876
16.737	0.00730579	0.00707438	0.0082562	0.00718182
16.769	0.00724793	0.00723967	0.00833884	0.00723967
16.8	0.00726446	0.00743802	0.00843802	0.00732231
16.832	0.00736364	0.00770248	0.00859504	0.00747934
16.863	0.00759504	0.00809091	0.0088843	0.00777686
16.895	0.00795041	0.00857851	0.00930579	0.00815702
16.926	0.00832231	0.00905785	0.00971074	0.0085124
16.958	0.00864463	0.00945455	0.0100165	0.00882645
16.989	0.00889256	0.00973554	0.0102066	0.00904959
17.021	0.00904959	0.00993388	0.0103223	0.00918182
17.052	0.00913223	0.0100496	0.0103884	0.00923967
17.084	0.00917355	0.0100826	0.0103884	0.00924793
17.115	0.0091405	0.0100331	0.0103306	0.00920661
17.146	0.00904132	0.00992562	0.0102314	0.00909917
17.178	0.00886777	0.00971901	0.0100165	0.00889256
17.209	0.00857851	0.00933884	0.00964463	0.00852066
17.241	0.00816529	0.00880165	0.0091157	0.00802479
17.272	0.00768595	0.00817355	0.0085124	0.00747107
17.304	0.00715702	0.00752066	0.00791736	0.00686777
17.335	0.00661983	0.00687603	0.00734711	0.00626446
17.367	0.0061157	0.00627273	0.00679339	0.00569421
17.398	0.00568595	0.00576033	0.00628099	0.00520661
17.43	0.00528926	0.00529752	0.00581818	0.00476033
17.461	0.00494215	0.00487603	0.00538843	0.00434711
17.493	0.00463636	0.0044876	0.00500826	0.004
17.524	0.00441322	0.00418182	0.00473554	0.00376033
17.555	0.00428099	0.00400826	0.00458678	0.00366116
17.587	0.00426446	0.00395868	0.00456198	0.00366942
17.618	0.00430579	0.00402479	0.00466116	0.00376033
17.65	0.00443802	0.00414876	0.00479339	0.00391736
17.681	0.00457851	0.00429752	0.00494215	0.00410744
17.713	0.0047438	0.00444628	0.0051157	0.00433884
17.744	0.00492562	0.00457025	0.00533884	0.00457851
17.776	0.0051405	0.00473554	0.00560331	0.00484298
17.807	0.00538017	0.00494215	0.00589256	0.00515702
17.839	0.00557851	0.00513223	0.00614876	0.00543802
17.87	0.00567769	0.00521488	0.00629752	0.00561157
17.902	0.00568595	0.00523967	0.00635537	0.00566942
17.933	0.00559504	0.00521488	0.00633884	0.00566942
17.964	0.00547107	0.00512397	0.00624793	0.0056281
17.996	0.00528926	0.00503306	0.00614876	0.00555372
18.027	0.00518182	0.00498347	0.00609091	0.00550413
18.059	0.0051157	0.005	0.00605785	0.00544628
18.09	0.00507438	0.00507438	0.00600826	0.00539669
18.122	0.00504959	0.00514876	0.00595041	0.00535537
18.153	0.005	0.00518182	0.00589256	0.00527273
18.185	0.00497521	0.00519835	0.00582645	0.00518182
18.216	0.00499174	0.00527273	0.00580165	0.0051405
18.248	0.00505785	0.00534711	0.00580992	0.00518182
18.279	0.00519835	0.00542975	0.0058595	0.0052562
18.311	0.00542149	0.00559504	0.00599174	0.00538843
18.342	0.00571901	0.00580992	0.00621488	0.00559504
18.373	0.00595868	0.00597521	0.00639669	0.0057686
18.405	0.00609091	0.00603306	0.00650413	0.0058843
18.436	0.0061157	0.00595868	0.00653719	0.00593388
18.468	0.00605785	0.00581818	0.00652893	0.00590083
18.499	0.006	0.00566942	0.00649587	0.00584298
18.531	0.00596694	0.00555372	0.0064876	0.00579339
18.562	0.00595041	0.00546281	0.0065124	0.00573554
18.594	0.00595041	0.00538843	0.00655372	0.00564463
18.625	0.00591736	0.00533058	0.00657025	0.00553719
18.657	0.00580992	0.00519835	0.00649587	0.00538843
18.688	0.00561983	0.00495868	0.00627273	0.00514876
18.72	0.00540496	0.00471901	0.00603306	0.00489256
18.751	0.00523967	0.00453719	0.00584298	0.00466942
18.782	0.00515702	0.00444628	0.00571901	0.00446281
18.814	0.00515702	0.00440496	0.00561157	0.00432231
18.845	0.00518182	0.00442149	0.00552066	0.00423967
18.877	0.00516529	0.00444628	0.00542975	0.00418182
18.908	0.00516529	0.00447107	0.00535537	0.00414876
18.94	0.0051405	0.0044876	0.00526446	0.00409917
18.971	0.00510744	0.0044876	0.00519008	0.00405785
19.003	0.0051405	0.00453719	0.00519835	0.00404959
19.034	0.00528926	0.00471074	0.00536364	0.00413223
19.066	0.00554545	0.00496694	0.0056281	0.00430579
19.097	0.00587603	0.00523967	0.00590909	0.00454545
19.129	0.00619835	0.00552893	0.00619835	0.00484298
19.16	0.00650413	0.00582645	0.00652893	0.00517355
19.191	0.00681818	0.0061157	0.00691736	0.0055124
19.223	0.00717355	0.00642149	0.00733058	0.00586777
19.254	0.00752066	0.00673554	0.0077438	0.0062314
19.286	0.00791736	0.00709917	0.00820661	0.00667769
19.317	0.00839669	0.0075124	0.00871074	0.00715702
19.349	0.0088843	0.00793388	0.00920661	0.00765289
19.38	0.00931405	0.00831405	0.0096281	0.00812397
19.412	0.00966116	0.00863636	0.00995868	0.0085124
19.443	0.00990909	0.00894215	0.0102645	0.00880992
19.475	0.010124	0.00921488	0.0105455	0.00905785
19.506	0.0102975	0.00945455	0.0107603	0.00923967
19.538	0.0104215	0.00965289	0.0108926	0.00936364
19.569	0.0105289	0.00983471	0.0109917	0.00946281
19.6	0.010562	0.00993388	0.0109835	0.0094876
19.632	0.0105207	0.00995041	0.010876	0.00940496
19.663	0.0103388	0.00986777	0.0106694	0.00923967
19.695	0.01	0.00966942	0.0103306	0.00894215
19.726	0.00956198	0.00936364	0.00990083	0.00855372
19.758	0.00909091	0.00897521	0.00943802	0.00814876
19.789	0.00864463	0.00853719	0.00892562	0.00775207
19.821	0.00818182	0.00804959	0.0083719	0.00733884
19.852	0.00773554	0.00757025	0.00784298	0.00695041
19.884	0.00730579	0.00709091	0.00733058	0.00657851
19.915	0.00686777	0.00657851	0.00682645	0.00618182
19.947	0.0065124	0.00615702	0.00642149	0.00583471
19.978	0.0061405	0.00576033	0.00605785	0.00552893
20.009	0.00581818	0.00542149	0.00572727	0.00526446
20.041	0.00561157	0.00514876	0.00549587	0.00508264
20.072	0.00549587	0.00494215	0.00533058	0.00495868
20.104	0.00541322	0.00482645	0.00522314	0.00486777
20.135	0.00536364	0.00479339	0.00520661	0.00485124
20.167	0.00542149	0.00487603	0.00529752	0.00490083
20.198	0.0054876	0.00495868	0.00540496	0.00493388
20.23	0.00556198	0.00503306	0.00550413	0.00495868
20.261	0.00565289	0.00512397	0.00557851	0.00501653
20.293	0.0057686	0.00520661	0.00566116	0.00512397
20.324	0.00602479	0.0053719	0.00583471	0.00529752
20.356	0.00638843	0.00559504	0.00612397	0.00554545
20.387	0.00680992	0.00591736	0.0064876	0.00587603
20.418	0.00728926	0.00633058	0.00695041	0.00627273
20.45	0.00780165	0.00671901	0.00741322	0.00668595
20.481	0.00826446	0.00702479	0.00780992	0.00703306
20.513	0.00859504	0.00722314	0.00808264	0.00730579
20.544	0.0088843	0.00741322	0.00831405	0.00756198
20.576	0.0091405	0.00760331	0.0085124	0.00781818
20.607	0.00931405	0.00775207	0.00868595	0.00800826
20.639	0.0093719	0.00782645	0.0087686	0.00808264
20.67	0.00928926	0.00778512	0.00871901	0.00804132
20.702	0.00906612	0.00764463	0.00852066	0.0078843
20.733	0.00871901	0.00736364	0.00819835	0.00760331
20.765	0.00826446	0.00696694	0.00776033	0.0072314
20.796	0.00775207	0.00659504	0.00729752	0.00682645
20.827	0.00723967	0.0062562	0.00683471	0.00640496
20.859	0.00677686	0.00593388	0.00642149	0.00599174
20.89	0.00633058	0.00558678	0.00600826	0.00557851
20.922	0.00589256	0.0052562	0.0056281	0.00514876
20.953	0.00552893	0.00498347	0.00530579	0.0047686
20.985	0.0052562	0.00478512	0.00508264	0.0044876
21.016	0.00505785	0.00466116	0.00495041	0.00428926
21.048	0.00493388	0.00457025	0.00486777	0.0041405
21.079	0.00486777	0.00453719	0.00482645	0.00404132
21.111	0.00486777	0.00457851	0.0048595	0.00399174
21.142	0.00495868	0.00463636	0.00497521	0.00400826
21.174	0.0051405	0.0047438	0.00518182	0.00410744
21.205	0.00534711	0.00489256	0.00540496	0.00426446
21.236	0.00559504	0.00509091	0.00568595	0.00446281
21.268	0.00587603	0.00528926	0.00600826	0.00469421
21.299	0.00615702	0.00547107	0.00631405	0.00492562
21.331	0.00638843	0.00559504	0.00652893	0.00510744
21.362	0.00653719	0.00565289	0.00666942	0.0052314
21.394	0.00666942	0.00573554	0.00684298	0.00535537
21.425	0.00684298	0.00586777	0.00709091	0.0055124
21.457	0.00699174	0.00597521	0.00728099	0.00565289
21.488	0.00704959	0.00602479	0.00735537	0.00569421
21.52	0.00697521	0.006	0.00730579	0.00564463
21.551	0.00682645	0.00594215	0.00722314	0.0055124
21.583	0.00659504	0.00582645	0.00705785	0.00532231
21.614	0.00629752	0.00566942	0.00680165	0.00509091
21.645	0.00597521	0.00549587	0.00652066	0.00485124
21.677	0.00566942	0.00536364	0.00628926	0.0046281
21.708	0.00542149	0.00528926	0.00610744	0.00445455
21.74	0.00514876	0.00519008	0.0058843	0.00427273
21.771	0.00479339	0.00499174	0.00554545	0.00402479
21.803	0.00441322	0.0047438	0.00519835	0.00375207
21.834	0.00407438	0.00452066	0.00490083	0.00352893
21.866	0.00384298	0.00434711	0.00468595	0.0033719
21.897	0.00369421	0.00420661	0.0045124	0.00328099
21.929	0.00363636	0.00413223	0.00441322	0.00328099
21.96	0.00366116	0.00412397	0.00439669	0.00333058
21.992	0.00372727	0.00415702	0.00443802	0.00341322
22.023	0.00382645	0.00419835	0.00450413	0.00350413
22.054	0.00394215	0.00422314	0.00454545	0.00356198
22.086	0.00408264	0.00424793	0.00459504	0.00363636
22.117	0.00429752	0.00433884	0.00471074	0.0037686
22.149	0.00453719	0.00447934	0.00486777	0.00395041
22.18	0.00473554	0.00459504	0.00501653	0.00412397
22.212	0.00486777	0.00467769	0.00512397	0.00424793
22.243	0.00499174	0.0047438	0.00521488	0.00436364
22.275	0.00506612	0.00477686	0.00526446	0.00439669
22.306	0.00507438	0.0047686	0.00524793	0.00439669
22.338	0.00506612	0.00472727	0.00519008	0.00433884
22.369	0.00504132	0.00467769	0.0051405	0.00428926
22.401	0.00502479	0.00466116	0.00519008	0.00430579
22.432	0.00507438	0.00470248	0.00533884	0.00436364
22.463	0.00509917	0.00475207	0.00550413	0.00440496
22.495	0.0051157	0.0047686	0.00561983	0.00438017
22.526	0.00519008	0.00482645	0.00572727	0.0043719
22.558	0.00532231	0.00492562	0.0058843	0.00441322
22.589	0.00542975	0.00501653	0.00604132	0.00442975
22.621	0.00552066	0.00512397	0.00622314	0.00447107
22.652	0.00565289	0.00528926	0.0065124	0.00455372
22.684	0.00577686	0.0054876	0.00684298	0.00471901
22.715	0.00592562	0.00572727	0.00715702	0.00490083
22.747	0.00608264	0.00595041	0.00738843	0.00504959
22.778	0.00615702	0.00609917	0.00747934	0.00512397
22.81	0.00621488	0.00619008	0.00747934	0.00517355
22.841	0.00628926	0.00632231	0.00752893	0.00528099
22.872	0.00635537	0.00644628	0.00763636	0.00538843
22.904	0.0063719	0.00653719	0.00770248	0.00546281
22.935	0.00642975	0.00666116	0.00780165	0.00559504
22.967	0.00659504	0.00679339	0.00793388	0.00577686
22.998	0.00680992	0.0068843	0.00801653	0.00595868
23.03	0.00705785	0.00693388	0.00806612	0.00609091
23.061	0.00723967	0.0068595	0.00804959	0.0061405
23.093	0.00732231	0.00671901	0.00796694	0.00610744
23.124	0.0073719	0.00657025	0.0078843	0.00607438
23.156	0.00743802	0.00647934	0.00790083	0.00607438
23.187	0.00754545	0.00641322	0.00793388	0.00609917
23.219	0.00767769	0.0063719	0.00795868	0.00615702
23.25	0.0078595	0.00636364	0.00801653	0.0062562
23.281	0.00799174	0.00631405	0.00799174	0.00628099
23.313	0.00803306	0.00621488	0.0078595	0.0062314
23.344	0.00798347	0.00606612	0.0076281	0.0061157
23.376	0.00783471	0.00591736	0.00735537	0.00595868
23.407	0.00772727	0.0058595	0.00713223	0.00585124
23.439	0.00772727	0.00586777	0.00700826	0.00582645
23.47	0.00785124	0.00595041	0.00701653	0.00587603
23.502	0.00801653	0.00604132	0.00705785	0.00594215
23.533	0.0081157	0.00610744	0.00710744	0.00597521
23.565	0.00813223	0.00610744	0.00709091	0.00594215
23.596	0.0081157	0.00609917	0.00707438	0.00587603
23.628	0.00815702	0.00615702	0.00719008	0.00590083
23.659	0.00827273	0.00631405	0.00747934	0.00602479
23.69	0.00852893	0.00663636	0.00801653	0.00628099
23.722	0.00898347	0.00705785	0.00872727	0.00668595
23.753	0.00950413	0.00752066	0.00953719	0.00716529
23.785	0.0100331	0.00800826	0.0103636	0.00768595
23.816	0.0104876	0.00847934	0.011124	0.00815702
23.848	0.0108926	0.00892562	0.0117769	0.00858678
23.879	0.0113471	0.00934711	0.0123636	0.009
23.911	0.0118926	0.00983471	0.0130331	0.00946281
23.942	0.0124298	0.0102893	0.0136694	0.00992562
23.974	0.0128926	0.010686	0.0142231	0.0103058
24.005	0.0132645	0.0110165	0.0146694	0.010595
24.037	0.0134628	0.0111983	0.0149008	0.0107438
24.068	0.0134628	0.011281	0.0149504	0.0107273
24.099	0.0133471	0.0112893	0.014876	0.010595
24.131	0.0131322	0.0112149	0.0147107	0.0103636
24.162	0.012843	0.0110496	0.014438	0.0100579
24.194	0.0124711	0.0107934	0.0141074	0.00968595
24.225	0.0119669	0.0104711	0.0137273	0.0092562
24.257	0.0113471	0.0100496	0.0132231	0.00875207
24.288	0.010719	0.00961157	0.0126777	0.0082314
24.32	0.0101322	0.00915702	0.0120909	0.00773554
24.351	0.00952893	0.00866942	0.011438	0.00724793
24.383	0.00893388	0.00815702	0.0107521	0.0067686
24.414	0.00834711	0.00759504	0.0100165	0.00632231
24.446	0.00778512	0.00703306	0.0092562	0.00590909
24.477	0.00728099	0.00654545	0.00856198	0.00555372
24.508	0.00690909	0.00619008	0.00805785	0.00533058
24.54	0.00665289	0.00598347	0.00772727	0.00522314
24.571	0.00654545	0.00591736	0.00752893	0.00520661
24.603	0.00652066	0.00595041	0.00742975	0.0052314
24.634	0.0064876	0.006	0.00734711	0.00522314
24.666	0.00640496	0.00605785	0.00727273	0.00517355
24.697	0.00639669	0.00615702	0.00728926	0.00512397
24.729	0.00647107	0.00635537	0.00745455	0.0051405
24.76	0.00661983	0.00666942	0.00779339	0.00518182
24.792	0.00677686	0.00702479	0.0082314	0.00524793
24.823	0.00695041	0.00738843	0.00869421	0.00532231
24.855	0.00709917	0.00771074	0.00906612	0.00536364
24.886	0.00724793	0.00796694	0.00938843	0.00538843
24.917	0.00736364	0.00814876	0.00966116	0.00540496
24.949	0.00745455	0.00828099	0.00990083	0.00542975
24.98	0.00760331	0.00846281	0.0102397	0.00555372
25.012	0.00787603	0.00871074	0.010686	0.0057686
25.043	0.00818182	0.00898347	0.0111405	0.00604132
25.075	0.00854545	0.00924793	0.011562	0.00633058
25.106	0.00897521	0.00949587	0.0119504	0.00665289
25.138	0.00942975	0.00971901	0.0122727	0.00694215
25.169	0.00978512	0.00980992	0.012438	0.0071405
25.201	0.0100826	0.00981818	0.0125207	0.00727273
25.232	0.0103636	0.00981818	0.0125124	0.00735537
25.264	0.0106281	0.00980992	0.0124545	0.00742149
25.295	0.0109174	0.00985124	0.0124132	0.00750413
25.326	0.0111901	0.0098843	0.0123058	0.00753719
25.358	0.0113967	0.0098843	0.0121405	0.00752066
25.389	0.011562	0.00986777	0.0119504	0.00745455
25.421	0.0115702	0.00979339	0.0116777	0.00730579
25.452	0.0113802	0.00961983	0.0112893	0.00708264
25.484	0.0111488	0.00938843	0.0108843	0.00687603
25.515	0.0110826	0.00928926	0.0106446	0.00678512
25.547	0.0110579	0.00927273	0.0105124	0.0067438
25.578	0.0110083	0.00926446	0.0104298	0.00673554
25.61	0.0109504	0.00928099	0.0104132	0.00671074
25.641	0.0108926	0.00926446	0.010405	0.00669421
25.673	0.010843	0.0092314	0.010438	0.00669421
25.704	0.0107521	0.00915702	0.0104545	0.00669421
25.735	0.0106033	0.00901653	0.0104463	0.00670248
25.767	0.0105124	0.00885124	0.0104711	0.0067438
25.798	0.0105537	0.00870248	0.0105372	0.00681818
25.83	0.0106116	0.00860331	0.0105868	0.00685124
25.861	0.0105207	0.00842149	0.0105124	0.00678512
25.893	0.0103554	0.00815702	0.010314	0.00667769
25.924	0.0101405	0.00785124	0.0100826	0.00652066
25.956	0.00994215	0.00753719	0.00981818	0.00639669
25.987	0.0097438	0.0072314	0.00957025	0.00624793
26.019	0.00953719	0.00690083	0.00928926	0.00609917
26.05	0.00935537	0.00657851	0.009	0.00595868
26.082	0.00923967	0.00631405	0.00873554	0.00581818
26.113	0.00919835	0.00614876	0.00853719	0.00571074
26.144	0.00923967	0.0061405	0.0084876	0.00567769
26.176	0.00940496	0.00624793	0.0086281	0.0057686
26.207	0.00975207	0.00649587	0.00895868	0.00599174
26.239	0.0102975	0.00691736	0.00954545	0.00633058
26.27	0.0109587	0.00742975	0.0102645	0.00676033
26.302	0.011562	0.00790909	0.0109669	0.00714876
26.333	0.0120992	0.00835537	0.011562	0.00749587
26.365	0.0126364	0.00886777	0.0121405	0.00780992
26.396	0.013281	0.00949587	0.0128017	0.00815702
26.428	0.0139752	0.0102066	0.0135207	0.00854545
26.459	0.0146694	0.0109174	0.0142149	0.00892562
26.491	0.015281	0.0115455	0.0147934	0.00922314
26.522	0.0158182	0.0120992	0.0152645	0.00944628
26.553	0.0162975	0.0126116	0.0156777	0.00960331
26.585	0.0166446	0.0130083	0.0159421	0.00966116
26.616	0.0169669	0.0133554	0.0161157	0.00966116
26.648	0.0173967	0.0137686	0.0163636	0.00970248
26.679	0.0178595	0.0141818	0.0167025	0.00978512
26.711	0.0181983	0.014438	0.0169587	0.00982645
26.742	0.0182727	0.0144545	0.0169587	0.00972727
26.774	0.018157	0.0142479	0.0167521	0.0095124
26.805	0.0179256	0.0139256	0.0164711	0.0092562
26.837	0.0176529	0.0135207	0.0161488	0.00899174
26.868	0.0172562	0.0130083	0.0157273	0.00868595
26.9	0.0166364	0.0123058	0.0151074	0.00828926
26.931	0.015843	0.0114793	0.014314	0.00783471
26.962	0.0149091	0.0105868	0.0134628	0.00736364
26.994	0.0138926	0.0096281	0.012562	0.00687603
27.025	0.0129339	0.00871074	0.011686	0.00641322
27.057	0.0121488	0.00795041	0.0109835	0.00605785
27.088	0.0115702	0.00738017	0.0105785	0.00584298
27.12	0.0110744	0.00695868	0.0103306	0.00570248
27.151	0.010562	0.00656198	0.0100826	0.00554545
27.183	0.00997521	0.00615702	0.00981818	0.00538017
27.214	0.00935537	0.0057686	0.00957025	0.00521488
27.246	0.0088595	0.00549587	0.00942975	0.00509917
27.277	0.00858678	0.00538843	0.0095124	0.00507438
27.309	0.0084876	0.00538017	0.00968595	0.00508264
27.34	0.0084876	0.00547107	0.00990909	0.0051157
27.371	0.00849587	0.00561157	0.0101736	0.00514876
27.403	0.00846281	0.00573554	0.010405	0.0051405
27.434	0.00842975	0.00582645	0.0105455	0.00510744
27.466	0.00857025	0.00597521	0.0108017	0.00515702
27.497	0.00895041	0.00628099	0.011314	0.00536364
27.529	0.00960331	0.00679339	0.0120909	0.00571901
27.56	0.0105124	0.00745455	0.0130579	0.00616529
27.592	0.0115041	0.00817355	0.0140992	0.00666942
27.623	0.0124711	0.00889256	0.0151157	0.00719008
27.655	0.0134215	0.00964463	0.016157	0.0077438
27.686	0.0143306	0.0103636	0.0171818	0.00828926
27.718	0.0152149	0.0110083	0.0180992	0.00881818
27.749	0.0160579	0.0116033	0.0189174	0.00932231
27.78	0.0167686	0.012124	0.0196198	0.00977686
27.812	0.0172562	0.0125289	0.0200909	0.0100744
27.843	0.0175455	0.0127934	0.0202562	0.0101983
27.875	0.0176116	0.0128678	0.0200992	0.0101488
27.906	0.0175207	0.0128347	0.0197438	0.0100165
27.938	0.0174132	0.0127603	0.0193554	0.00987603
27.969	0.0172727	0.0126364	0.0189008	0.00969421
28.001	0.0170331	0.012405	0.0183058	0.00942149
28.032	0.0166694	0.0120744	0.017562	0.00907438
28.064	0.0161818	0.011686	0.0167273	0.00865289
28.095	0.015686	0.011281	0.0158595	0.00819835
28.127	0.015314	0.0109752	0.0151074	0.00776033
28.158	0.0150496	0.010686	0.0144132	0.00738017
28.189	0.0147851	0.0103802	0.0137521	0.00703306
28.221	0.014562	0.0101074	0.0131901	0.00671901
28.252	0.0143306	0.00979339	0.0126281	0.00640496
28.284	0.0140165	0.00944628	0.0119504	0.00600826
28.315	0.0137025	0.00907438	0.011281	0.00561157
28.347	0.0134463	0.00871901	0.0107107	0.0052562
28.378	0.013281	0.00842975	0.0102893	0.00497521
28.41	0.0132149	0.00819008	0.00999174	0.0047686
28.441	0.0131074	0.00795041	0.00976033	0.00461983
28.473	0.0129091	0.0076281	0.0094876	0.00449587
28.504	0.0126281	0.00729752	0.00924793	0.00438843
28.536	0.012314	0.00698347	0.00907438	0.00428926
28.567	0.0119587	0.00664463	0.0088843	0.00420661
28.598	0.0116116	0.00638017	0.00872727	0.00414876
28.63	0.011281	0.00613223	0.00866942	0.0041405
28.661	0.0108512	0.0058843	0.00859504	0.0041157
28.693	0.0103471	0.0056281	0.00847934	0.00410744
28.724	0.00978512	0.00533058	0.00832231	0.00407438
28.756	0.00924793	0.00506612	0.0082314	0.00407438
28.787	0.00880165	0.00485124	0.00822314	0.00409091
28.819	0.00842149	0.00467769	0.00826446	0.00412397
28.85	0.00809917	0.00454545	0.00838017	0.00418182
28.882	0.00786777	0.00442149	0.00855372	0.00429752
28.913	0.00770248	0.00433884	0.00884298	0.00445455
28.945	0.00756198	0.00420661	0.00923967	0.00464463
28.976	0.00743802	0.00406612	0.00972727	0.0048843
29.007	0.00743802	0.00395868	0.0102645	0.00516529
29.039	0.00752893	0.0038843	0.010843	0.00542975
29.07	0.0077438	0.00387603	0.0114711	0.00571901
29.102	0.00790909	0.00383471	0.0120165	0.00594215
29.133	0.00804132	0.00377686	0.0124876	0.0061405
29.165	0.00816529	0.00373554	0.0129091	0.00628926
29.196	0.00831405	0.00369421	0.0132149	0.00638843
29.228	0.00841322	0.00366942	0.0133636	0.00638017
29.259	0.00844628	0.00363636	0.0132727	0.00627273
29.291	0.00843802	0.00365289	0.0129752	0.00607438
29.322	0.00847107	0.00371901	0.0124876	0.00579339
29.354	0.00846281	0.00377686	0.0119752	0.0054876
29.385	0.00838017	0.00382645	0.0114793	0.00519835
29.416	0.00822314	0.00385124	0.0109669	0.00490083
29.448	0.0081157	0.00391736	0.0104793	0.00464463
29.479	0.00806612	0.00401653	0.0100909	0.00440496
29.511	0.00798347	0.00409091	0.0097686	0.00419835
29.542	0.00780992	0.00413223	0.00952066	0.00402479
29.574	0.00764463	0.00417355	0.00938017	0.00391736
29.605	0.00756198	0.0042314	0.00947934	0.00390083
29.637	0.00753719	0.00427273	0.00977686	0.00395041
29.668	0.00750413	0.00429752	0.0102562	0.00407438
29.7	0.00749587	0.00433884	0.0107438	0.00419008
29.731	0.00758678	0.00440496	0.0111322	0.00427273
29.763	0.00767769	0.00445455	0.011405	0.00431405
29.794	0.00771074	0.00444628	0.011562	0.00429752
29.825	0.00764463	0.00435537	0.0114876	0.00420661
29.857	0.00756198	0.00423967	0.0112397	0.00407438
29.888	0.00757025	0.00414876	0.0109339	0.00391736
29.92	0.00757851	0.00404959	0.0105785	0.00376033
29.951	0.00750413	0.00391736	0.0100826	0.00356198
29.983	0.00738843	0.00377686	0.00942975	0.00333058
30.014	0.00728099	0.00363636	0.00864463	0.00304132
30.046	0.00722314	0.00350413	0.00783471	0.00276033
30.077	0.0071405	0.00336364	0.00712397	0.0025124
30.109	0.00703306	0.0032314	0.00652066	0.00228926
30.14	0.00696694	0.00313223	0.00604959	0.0021157
30.172	0.00698347	0.00309917	0.00576033	0.00203306
30.203	0.00712397	0.0031405	0.00561157	0.00198347
30.234	0.00727273	0.00319835	0.0055124	0.00195868
30.266	0.00747934	0.00328099	0.00547107	0.00194215
30.297	0.00778512	0.00340496	0.00549587	0.00193388
30.329	0.0081405	0.00355372	0.00561983	0.00195868
30.36	0.00852066	0.00370248	0.00582645	0.00200826
30.392	0.00883471	0.00383471	0.00612397	0.00209917
30.423	0.00907438	0.00394215	0.00638843	0.00219008
30.455	0.0093719	0.00406612	0.00665289	0.00229752
30.486	0.00966116	0.00420661	0.0068843	0.00239669
30.518	0.0098843	0.00432231	0.00706612	0.00244628
30.549	0.00995868	0.0043719	0.0072562	0.00249587
30.581	0.00997521	0.00438017	0.00738843	0.00252066
30.612	0.00995041	0.00436364	0.00754545	0.00254545
30.643	0.00987603	0.00434711	0.00775207	0.00261157
30.675	0.00975207	0.00430579	0.008	0.00270248
30.706	0.00947107	0.00422314	0.00818182	0.00280165
30.738	0.00914876	0.0041157	0.00819835	0.00283471
30.769	0.00894215	0.00405785	0.00819835	0.00285124
30.801	0.00879339	0.00404132	0.00820661	0.00286777
30.832	0.00873554	0.00407438	0.00826446	0.00289256
30.864	0.00879339	0.00418182	0.0083719	0.00295041
30.895	0.00898347	0.00436364	0.00845455	0.00301653
30.927	0.00924793	0.0046281	0.00860331	0.00309917
30.958	0.00954545	0.00490083	0.0087438	0.00318182
30.989	0.00983471	0.00512397	0.00882645	0.00322314
31.021	0.0101322	0.00533058	0.00886777	0.0032314
31.052	0.0105785	0.00556198	0.00903306	0.00326446
31.084	0.011157	0.00584298	0.00944628	0.00339669
31.115	0.0116529	0.00607438	0.00993388	0.00356198
31.147	0.0120083	0.0062314	0.0104298	0.00373554
31.178	0.0121818	0.00626446	0.0108512	0.00389256
31.21	0.0121901	0.00615702	0.0111653	0.00401653
31.241	0.012124	0.00597521	0.0115124	0.0041405
31.273	0.0120083	0.0057438	0.011876	0.00428926
31.304	0.0118926	0.00557025	0.0122314	0.00443802
31.336	0.0118678	0.00549587	0.0126116	0.00459504
31.367	0.0119008	0.00549587	0.0129917	0.0047438
31.398	0.0118926	0.00554545	0.0132562	0.00484298
31.43	0.0117107	0.00556198	0.0132893	0.00483471
31.461	0.0114711	0.00557851	0.0131736	0.0047686
31.493	0.0112645	0.00558678	0.0128926	0.00463636
31.524	0.0111488	0.00563636	0.0125455	0.0044876
31.556	0.011157	0.0057686	0.0122727	0.00435537
31.587	0.0111405	0.00590909	0.0119008	0.00419008
31.619	0.0110413	0.00598347	0.0114463	0.00398347
31.65	0.0108264	0.00592562	0.0109339	0.0037686
31.682	0.0104132	0.00575207	0.0103471	0.00355372
31.713	0.00986777	0.00550413	0.00967769	0.00334711
31.745	0.00931405	0.00521488	0.00896694	0.00314876
31.776	0.0088595	0.00493388	0.00827273	0.00297521
31.807	0.00846281	0.00465289	0.00765289	0.00281818
31.839	0.00804959	0.00440496	0.00719835	0.00271901
31.87	0.00769421	0.00419835	0.00694215	0.00266942
31.902	0.00738017	0.00401653	0.00676033	0.00264463
31.933	0.00716529	0.00386777	0.00676033	0.00268595
31.965	0.00706612	0.00380165	0.00687603	0.00276033
31.996	0.00704959	0.00381818	0.00698347	0.00280992
32.028	0.00721488	0.0038843	0.00714876	0.00285124
32.059	0.00756198	0.00397521	0.00749587	0.00290909
32.091	0.00792562	0.00402479	0.00799174	0.00298347
32.122	0.00836364	0.00407438	0.00861983	0.00308264
32.154	0.00900826	0.00418182	0.00940496	0.00324793
32.185	0.00985124	0.00432231	0.0103636	0.00346281
32.216	0.010562	0.00442149	0.0112479	0.00366942
32.248	0.0111157	0.00447107	0.0120083	0.00383471
32.279	0.0115785	0.00449587	0.0126198	0.00394215
32.311	0.0120413	0.00449587	0.0132066	0.00404132
32.342	0.0125041	0.00449587	0.0138926	0.00418182
32.374	0.0128347	0.0044876	0.0145372	0.00433058
32.405	0.0129421	0.00445455	0.0149256	0.00442975
32.437	0.0129917	0.00446281	0.0151405	0.00450413
32.468	0.0129339	0.00446281	0.0153058	0.00457851
32.5	0.0125537	0.00440496	0.0152727	0.00457851
32.531	0.0118595	0.00427273	0.0148347	0.00446281
32.563	0.011281	0.00414876	0.0142314	0.00428099
32.594	0.0107934	0.00403306	0.0136777	0.00409917
32.625	0.010314	0.00390083	0.0131488	0.00393388
32.657	0.00972727	0.0037438	0.0124711	0.00373554
32.688	0.00917355	0.00357851	0.0116694	0.00350413
32.72	0.00877686	0.00342149	0.0109504	0.00328099
32.751	0.00860331	0.00329752	0.0104876	0.0031157
32.783	0.00856198	0.00319835	0.010281	0.00299174
32.814	0.00850413	0.00309917	0.0100661	0.00285124
32.846	0.00864463	0.00303306	0.00993388	0.0027438
32.877	0.00900826	0.00302479	0.0100413	0.00271074
32.909	0.00929752	0.00301653	0.0102975	0.0027438
32.94	0.00954545	0.00300826	0.0104876	0.00280165
32.972	0.00978512	0.00303306	0.0106529	0.00284298
33.003	0.0101322	0.00308264	0.0109008	0.00290083
33.034	0.0104463	0.00312397	0.0112149	0.00296694
33.066	0.0106529	0.00316529	0.0114545	0.003
33.097	0.0107273	0.00319835	0.0115537	0.00299174
33.129	0.0106116	0.00319835	0.011405	0.00294215
33.16	0.0105455	0.00322314	0.0111653	0.00289256
33.192	0.0103306	0.00319835	0.0108182	0.00281818
33.223	0.00996694	0.00313223	0.0103554	0.00270248
33.255	0.00960331	0.00307438	0.00991736	0.00258678
33.286	0.00926446	0.00302479	0.00954545	0.00245455
33.318	0.00896694	0.00296694	0.0092562	0.00236364
33.349	0.00861983	0.00290083	0.00898347	0.00229752
33.381	0.00822314	0.00282645	0.00871074	0.0022562
33.412	0.00778512	0.0027438	0.00845455	0.0022562
33.443	0.0073719	0.00266116	0.00818182	0.00227273
33.475	0.0071157	0.00258678	0.00795868	0.00228926
33.506	0.00690083	0.00250413	0.00795868	0.00233884
33.538	0.00683471	0.00247107	0.00813223	0.00242975
33.569	0.00695041	0.00247934	0.0084876	0.00257851
33.601	0.0071157	0.0024876	0.00883471	0.00271074
33.632	0.00723967	0.00249587	0.00918182	0.00287603
33.664	0.00734711	0.00249587	0.00944628	0.00299174
33.695	0.00750413	0.00250413	0.00980165	0.00310744
33.727	0.00771074	0.00252066	0.0102562	0.0032314
33.758	0.00797521	0.00254545	0.0107438	0.00335537
33.79	0.00822314	0.00255372	0.011281	0.00347934
33.821	0.00841322	0.00257025	0.0117686	0.00361983
33.852	0.00852066	0.00257851	0.0119835	0.00370248
33.884	0.00852893	0.00256198	0.0120331	0.00372727
33.915	0.00835537	0.00252893	0.0119174	0.00371074
33.947	0.0081405	0.00250413	0.0117273	0.00369421
33.978	0.00795041	0.00247107	0.0114876	0.0036281
34.01	0.00771074	0.00246281	0.0112314	0.00358678
34.041	0.00745455	0.00249587	0.0107686	0.00350413
34.073	0.00727273	0.00256198	0.010157	0.0033719
34.104	0.00710744	0.00263636	0.00953719	0.00319835
34.136	0.00694215	0.00275207	0.00893388	0.00302479
34.167	0.00675207	0.00284298	0.00850413	0.00286777
34.199	0.00653719	0.00289256	0.00820661	0.00275207
34.23	0.00632231	0.00293388	0.00799174	0.00267769
34.261	0.00617355	0.00295868	0.00778512	0.00259504
34.293	0.00613223	0.00297521	0.00766116	0.00249587
34.324	0.00616529	0.00301653	0.00768595	0.00242975
34.356	0.00623967	0.00302479	0.00780165	0.00238017
34.387	0.00624793	0.00295868	0.00804132	0.00236364
34.419	0.00613223	0.00285124	0.00827273	0.00236364
34.45	0.006	0.00271074	0.00845455	0.00239669
34.482	0.00591736	0.0025124	0.00857851	0.00242975
34.513	0.0058595	0.00232231	0.00854545	0.00242975
34.545	0.00587603	0.00219008	0.0085124	0.00242149
34.576	0.00591736	0.00209091	0.00842149	0.00239669
34.608	0.00602479	0.00201653	0.00836364	0.00238843
34.639	0.00600826	0.00191736	0.00821488	0.00238843
34.67	0.00590083	0.00178512	0.00790909	0.0023719
34.702	0.00582645	0.00166942	0.00752893	0.00232231
34.733	0.00584298	0.00158678	0.00716529	0.0022562
34.765	0.00586777	0.00153719	0.00683471	0.00219835
34.796	0.00589256	0.00154545	0.00652893	0.00213223
34.828	0.00591736	0.00161157	0.00620661	0.00205785
34.859	0.006	0.00171901	0.006	0.00199174
34.891	0.00607438	0.00182645	0.00583471	0.00192562
34.922	0.00618182	0.00192562	0.00575207	0.00186777
34.954	0.00622314	0.00201653	0.00570248	0.00180165
34.985	0.0062562	0.00215702	0.00565289	0.00175207
35.017	0.00628099	0.00233058	0.00560331	0.00172727
35.048	0.00628926	0.0025124	0.00561983	0.00171901
35.079	0.0062562	0.00269421	0.00566116	0.00173554
35.111	0.00624793	0.00285124	0.00575207	0.00175207
35.142	0.00622314	0.00296694	0.00587603	0.00176033
35.174	0.00613223	0.00305785	0.00607438	0.00177686
35.205	0.00596694	0.0031157	0.00616529	0.00180165
35.237	0.00580165	0.00314876	0.00620661	0.00182645
35.268	0.00558678	0.00314876	0.00622314	0.00185124
35.3	0.0053719	0.00314876	0.0062314	0.00190083
35.331	0.00522314	0.00310744	0.00630579	0.00194215
35.363	0.00515702	0.00303306	0.00647934	0.00196694
35.394	0.00508264	0.00295041	0.00657851	0.002
35.426	0.00500826	0.0028843	0.00658678	0.00199174
35.457	0.00504132	0.00283471	0.00666116	0.00199174
35.488	0.00505785	0.00280992	0.00663636	0.002
35.52	0.00513223	0.00279339	0.00657025	0.00200826
35.551	0.0052314	0.0027438	0.00660331	0.00202479
35.583	0.00531405	0.00268595	0.00668595	0.00204959
35.614	0.00539669	0.00266116	0.00671074	0.00209091
35.646	0.00552066	0.0026281	0.00673554	0.0021157
35.677	0.00561983	0.0026281	0.00676033	0.0021405
35.709	0.00570248	0.00265289	0.0067686	0.00218182
35.74	0.00580165	0.00266116	0.00681818	0.00222314
35.772	0.00587603	0.00264463	0.00693388	0.00230579
35.803	0.00587603	0.00261983	0.00698347	0.00238843
35.835	0.00596694	0.00255372	0.0072314	0.0024876
35.866	0.00613223	0.0025124	0.00759504	0.00258678
35.897	0.00649587	0.00253719	0.00813223	0.00269421
35.929	0.00694215	0.0026281	0.00866942	0.00279339
35.96	0.00757851	0.00277686	0.00943802	0.00287603
35.992	0.00830579	0.00295868	0.0103554	0.00295041
36.023	0.00913223	0.00315702	0.0113306	0.00304132
36.055	0.0100496	0.00338017	0.0123554	0.0031157
36.086	0.0110248	0.00364463	0.013562	0.00317355
36.118	0.0120248	0.00393388	0.0147025	0.00323967
36.149	0.0129835	0.0042314	0.0157851	0.00329752
36.181	0.0138595	0.00456198	0.0166694	0.00333884
36.212	0.0145868	0.00483471	0.0173802	0.00339669
36.244	0.0149835	0.00506612	0.0176777	0.00342149
36.275	0.0152727	0.0052314	0.0179421	0.00343802
36.306	0.015281	0.00526446	0.0179917	0.00345455
36.338	0.0150579	0.0052562	0.0177934	0.0035124
36.369	0.0146777	0.00519008	0.0174876	0.00355372
36.401	0.0140496	0.00505785	0.0169917	0.00357025
36.432	0.0132645	0.00490909	0.0161653	0.00358678
36.464	0.0124876	0.00473554	0.0154132	0.00354545
36.495	0.0116942	0.00454545	0.0146777	0.00349587
36.527	0.0108926	0.00433058	0.0139917	0.00342975
36.558	0.010124	0.0041157	0.0134298	0.00333058
36.59	0.00947934	0.00390083	0.0130826	0.00326446
36.621	0.00886777	0.00368595	0.0127107	0.00322314
36.653	0.00835537	0.00355372	0.012281	0.00318182
36.684	0.00802479	0.00344628	0.0120165	0.00308264
36.715	0.00777686	0.00334711	0.0117851	0.00298347
36.747	0.00778512	0.00331405	0.011876	0.00291736
36.778	0.00801653	0.00326446	0.0123719	0.00293388
36.81	0.0082562	0.0032562	0.0128678	0.00300826
36.841	0.00871901	0.00330579	0.0136364	0.0031157
36.873	0.00928926	0.0033719	0.0145207	0.00327273
36.904	0.00992562	0.00347934	0.015405	0.00345455
36.936	0.0105702	0.00358678	0.0163058	0.00363636
36.967	0.0111736	0.00371901	0.0171736	0.00378512
36.999	0.0118678	0.00382645	0.0182397	0.00395041
37.03	0.0124628	0.00390909	0.0191405	0.00414876
37.062	0.0130331	0.004	0.0200413	0.00433884
37.093	0.0133471	0.00404132	0.0205124	0.00452066
37.124	0.013438	0.00408264	0.0205702	0.00457851
37.156	0.0134463	0.00404959	0.0205207	0.00457851
37.187	0.0131322	0.00390909	0.0199835	0.00452893
37.219	0.0127107	0.00378512	0.0192893	0.00441322
37.25	0.0121653	0.0036281	0.018405	0.00428926
37.282	0.011562	0.00347107	0.017405	0.00412397
37.313	0.0110248	0.00328926	0.016438	0.004
37.345	0.0103554	0.00312397	0.0152562	0.00385124
37.376	0.0097686	0.00300826	0.0141983	0.00370248
37.408	0.00921488	0.00290909	0.0131322	0.00355372
37.439	0.00887603	0.00282645	0.0123471	0.00342149
37.471	0.00861983	0.00275207	0.0117107	0.00332231
37.502	0.00855372	0.0027438	0.0111901	0.00328926
37.533	0.00866942	0.00280992	0.0109091	0.00328926
37.565	0.00882645	0.00286777	0.0106694	0.00334711
37.596	0.00914876	0.00295868	0.0107107	0.00342149
37.628	0.00952066	0.00304959	0.0108678	0.00353719
37.659	0.0098595	0.00314876	0.0110496	0.00361983
37.691	0.0102066	0.00322314	0.0113223	0.00370248
37.722	0.0104298	0.00323967	0.0114545	0.0037686
37.754	0.0105785	0.00324793	0.0115702	0.00382645
37.785	0.0105785	0.0032314	0.011562	0.00385124
37.817	0.0105372	0.00319835	0.0114876	0.00391736
37.848	0.0102727	0.00310744	0.011314	0.00393388
37.88	0.00996694	0.003	0.0110744	0.00395868
37.911	0.00972727	0.00289256	0.0109587	0.00393388
37.942	0.00938017	0.00275207	0.010562	0.00389256
37.974	0.0091157	0.00263636	0.0101488	0.00381818
38.005	0.00884298	0.00252893	0.00966942	0.00375207
38.037	0.00867769	0.00243802	0.00928099	0.00367769
38.068	0.00857851	0.00236364	0.00900826	0.00361157
38.1	0.00864463	0.00229752	0.0088843	0.00357851
38.131	0.00872727	0.00224793	0.00882645	0.00356198
38.163	0.00884298	0.0022314	0.00892562	0.00350413
38.194	0.00909091	0.00227273	0.00920661	0.00346281
38.226	0.00924793	0.00231405	0.00964463	0.00336364
38.257	0.00927273	0.00234711	0.0100083	0.00330579
38.289	0.00928926	0.00239669	0.0105868	0.00322314
38.32	0.00915702	0.00242975	0.011124	0.00314876
38.351	0.00903306	0.00246281	0.0117355	0.00304959
38.383	0.00884298	0.00250413	0.0122397	0.00296694
38.414	0.00868595	0.00257851	0.012843	0.00286777
38.446	0.0083719	0.00266116	0.0133388	0.0027438
38.477	0.00819008	0.00277686	0.0139421	0.00260331
38.509	0.00797521	0.0028595	0.0143884	0.00247107
38.54	0.00768595	0.0028843	0.0146198	0.00233058
38.572	0.00747107	0.0028843	0.0146446	0.00224793
38.603	0.00726446	0.00286777	0.0146033	0.0021405
38.635	0.00709091	0.00285124	0.0144463	0.00206612
38.666	0.00702479	0.00283471	0.0142893	0.002
38.698	0.00694215	0.00281818	0.0140826	0.00196694
38.729	0.00683471	0.00278512	0.0138678	0.00194215
38.76	0.00666942	0.00271901	0.0134545	0.00192562
38.792	0.00652893	0.0026281	0.0129421	0.00191736
38.823	0.00629752	0.00252893	0.012281	0.00193388
38.855	0.00620661	0.00249587	0.0118264	0.00195868
38.886	0.00617355	0.00252066	0.0115207	0.00199174
38.918	0.00617355	0.00257025	0.0113388	0.002
38.949	0.00628926	0.00264463	0.0112231	0.00201653
38.981	0.00650413	0.00275207	0.0113223	0.00202479
39.012	0.0067438	0.00287603	0.0116281	0.00204132
39.044	0.00710744	0.00304132	0.0121983	0.00205785
39.075	0.00754545	0.00322314	0.0129256	0.00208264
39.107	0.00802479	0.00340496	0.0138099	0.00212397
39.138	0.00850413	0.00358678	0.0147934	0.00218182
39.169	0.00898347	0.00373554	0.0157851	0.00222314
39.201	0.00930579	0.00380992	0.0165207	0.0022562
39.232	0.00965289	0.0038595	0.0172066	0.00228099
39.264	0.0100331	0.00394215	0.0179256	0.00231405
39.295	0.010314	0.004	0.0186198	0.00233058
39.327	0.010405	0.00398347	0.0190331	0.00233058
39.358	0.0104132	0.00395041	0.0191818	0.00229752
39.39	0.0102314	0.00384298	0.0188678	0.00224793
39.421	0.00995041	0.00371074	0.0182975	0.00214876
39.453	0.00971074	0.00361157	0.017719	0.00204132
39.484	0.00947107	0.0035124	0.0170992	0.00190083
39.516	0.0092314	0.00342975	0.0164545	0.00177686
39.547	0.00903306	0.00336364	0.0159504	0.00166116
39.578	0.00881818	0.00329752	0.0154793	0.00157025
39.61	0.00857851	0.00319835	0.0150165	0.00147934
39.641	0.0083719	0.00312397	0.0145537	0.00142149
39.673	0.00826446	0.00309917	0.0141983	0.00139669
39.704	0.00817355	0.00306612	0.0139091	0.00141322
39.736	0.00823967	0.00307438	0.014	0.00143802
39.767	0.00838843	0.0031157	0.0142645	0.00150413
39.799	0.00847107	0.00312397	0.0144298	0.00157025
39.83	0.00855372	0.0031405	0.0145702	0.00166116
39.862	0.00868595	0.00316529	0.0148595	0.0017438
39.893	0.00887603	0.00321488	0.0152066	0.00182645
39.925	0.00904132	0.00326446	0.0155124	0.0018843
39.956	0.00913223	0.00329752	0.0157107	0.00193388
39.987	0.0092314	0.00333058	0.0159008	0.00195041
40.019	0.00928099	0.00334711	0.0160413	0.00192562
40.05	0.00928926	0.00336364	0.0161983	0.00187603
40.082	0.00919008	0.0033719	0.0162231	0.00181818
40.113	0.00904132	0.00333884	0.0162397	0.00176033
40.145	0.00887603	0.00329752	0.0163554	0.00169421
40.176	0.00871074	0.0032562	0.0166612	0.00161983
40.208	0.00842149	0.00319835	0.0168182	0.00153719
40.239	0.00806612	0.00310744	0.0167438	0.00146281
40.271	0.00761983	0.00300826	0.0165455	0.00138843
40.302	0.0072314	0.00291736	0.0163719	0.00133058
40.334	0.00681818	0.00281818	0.0162645	0.00129752
40.365	0.00645455	0.00273554	0.0162231	0.00130579
40.396	0.00614876	0.00266116	0.0161818	0.00133058
40.428	0.00586777	0.00257025	0.0160496	0.00136364
40.459	0.00566942	0.00253719	0.0159174	0.00139669
40.491	0.00545455	0.0025124	0.0156694	0.00145455
40.522	0.00529752	0.00250413	0.0151488	0.00152066
40.554	0.00522314	0.00247934	0.0146364	0.00160331
40.585	0.00518182	0.00247934	0.0143636	0.00168595
40.617	0.00529752	0.00249587	0.0143388	0.00179339
40.648	0.00540496	0.00252893	0.0143471	0.00190083
40.68	0.0054876	0.00254545	0.0141818	0.00199174
40.711	0.00556198	0.00255372	0.0139752	0.00206612
40.743	0.00560331	0.00255372	0.013719	0.00213223
40.774	0.00569421	0.00257851	0.0135289	0.00221488
40.805	0.00567769	0.00255372	0.0132314	0.00227273
40.837	0.00579339	0.00256198	0.0130248	0.00230579
40.868	0.0058843	0.00254545	0.0130661	0.00232231
40.9	0.00603306	0.00257025	0.0131983	0.00233058
40.931	0.00615702	0.00258678	0.0131983	0.00232231
40.963	0.00618182	0.00258678	0.0129752	0.00228926
40.994	0.00619008	0.00257025	0.0127273	0.00224793
41.026	0.00623967	0.00256198	0.0125702	0.00221488
41.057	0.00628926	0.00254545	0.012438	0.00218182
41.089	0.00635537	0.00253719	0.0123388	0.00214876
41.12	0.0063719	0.00252893	0.0121653	0.00209091
41.152	0.00647934	0.00255372	0.012124	0.00206612
41.183	0.00645455	0.00252893	0.0120083	0.00204959
41.214	0.00638843	0.00252066	0.011719	0.00204132
41.246	0.0062314	0.00249587	0.0113388	0.00203306
41.277	0.00606612	0.00245455	0.0110083	0.00201653
41.309	0.00594215	0.00242975	0.0107686	0.00200826
41.34	0.00584298	0.00242975	0.0104876	0.00199174
41.372	0.00578512	0.00245455	0.0102397	0.00199174
41.403	0.00573554	0.00249587	0.00995868	0.002
41.435	0.0057438	0.00255372	0.00967769	0.00201653
41.466	0.0057686	0.00261157	0.00954545	0.00204132
41.498	0.00571901	0.00263636	0.00929752	0.00203306
41.529	0.00567769	0.00269421	0.00903306	0.00201653
41.561	0.00561983	0.00271901	0.0087438	0.00199174
41.592	0.00556198	0.00271901	0.00841322	0.00195041
41.623	0.00550413	0.00272727	0.00805785	0.00192562
41.655	0.00540496	0.00271074	0.00768595	0.00189256
41.686	0.00526446	0.00266116	0.00735537	0.00186777
41.718	0.00506612	0.00258678	0.00701653	0.00181818
41.749	0.00486777	0.00250413	0.00677686	0.00175207
41.781	0.00459504	0.00239669	0.00655372	0.00166942
41.812	0.00431405	0.00226446	0.00628099	0.00158678
41.844	0.00406612	0.0021405	0.00612397	0.00152066
41.875	0.0038843	0.002	0.00595868	0.00146281
41.907	0.0037438	0.0018843	0.00587603	0.00141322
41.938	0.00364463	0.00180165	0.0058843	0.00138843
41.97	0.00360331	0.00173554	0.00591736	0.0013719
42.001	0.00361983	0.00168595	0.00601653	0.0013719
42.032	0.00367769	0.00164463	0.00616529	0.00136364
42.064	0.00373554	0.00161157	0.00633884	0.00136364
42.095	0.00376033	0.00157851	0.0063719	0.00136364
42.127	0.00382645	0.00156198	0.00647107	0.0013719
42.158	0.00389256	0.00155372	0.00657025	0.0013719
42.19	0.00395868	0.00155372	0.00660331	0.00136364
42.221	0.00404132	0.00157025	0.00677686	0.00135537
42.253	0.00419835	0.00160331	0.00704959	0.00136364
42.284	0.0043719	0.00163636	0.00742975	0.0013719
42.316	0.00449587	0.00165289	0.00784298	0.0013719
42.347	0.00457025	0.00165289	0.00819008	0.00135537
42.379	0.00461157	0.00166116	0.00850413	0.00134711
42.41	0.00465289	0.00166116	0.00876033	0.00132231
42.441	0.00471901	0.00166116	0.00908264	0.00130579
42.473	0.0047438	0.00164463	0.00929752	0.00128926
42.504	0.00476033	0.00164463	0.00944628	0.00128099
42.536	0.00477686	0.00166116	0.00966116	0.00129752
42.567	0.0047438	0.00167769	0.00985124	0.00132231
42.599	0.00458678	0.00166942	0.0098843	0.00131405
42.63	0.00438843	0.00165289	0.0097686	0.00129752
42.662	0.00422314	0.00165289	0.00969421	0.00129752
42.693	0.0041157	0.00169421	0.00973554	0.00132231
42.725	0.00407438	0.00175207	0.00987603	0.00136364
42.756	0.00406612	0.00182645	0.0100992	0.00143802
42.788	0.00407438	0.00190083	0.010405	0.0015124
42.819	0.0041157	0.00198347	0.0107273	0.00157851
42.85	0.00418182	0.00204959	0.0110826	0.00163636
42.882	0.00421488	0.00207438	0.0113554	0.00166942
42.913	0.00423967	0.00208264	0.0115289	0.00168595
42.945	0.00433058	0.00209917	0.0117769	0.00172727
42.976	0.00442975	0.00210744	0.0120331	0.0017686
43.008	0.0045124	0.00210744	0.012157	0.00177686
43.039	0.00454545	0.00207438	0.0121901	0.00176033
43.071	0.00449587	0.00200826	0.0120496	0.00171074
43.102	0.00442975	0.00192562	0.0118347	0.00164463
43.134	0.0043719	0.00185124	0.0115702	0.00158678
43.165	0.00428926	0.00177686	0.0113223	0.00153719
43.197	0.00421488	0.00172727	0.0110992	0.0015124
43.228	0.00420661	0.00171901	0.0109587	0.00149587
43.259	0.00420661	0.00171901	0.010876	0.0014876
43.291	0.00418182	0.00171901	0.0107603	0.00146281
43.322	0.00415702	0.00173554	0.0105868	0.00143802
43.354	0.00412397	0.00175207	0.0104298	0.00143802
43.385	0.00406612	0.00176033	0.0101736	0.00142975
43.417	0.00404132	0.00178512	0.00994215	0.00143802
43.448	0.004	0.00182645	0.00970248	0.00143802
43.48	0.00390083	0.00185124	0.00934711	0.00142149
43.511	0.00383471	0.00189256	0.00899174	0.00141322
43.543	0.00372727	0.00191736	0.00861983	0.00138843
43.574	0.00360331	0.00194215	0.0081157	0.0013719
43.606	0.00347934	0.00197521	0.00756198	0.00136364
43.637	0.0033719	0.00202479	0.00698347	0.0013719
43.668	0.00327273	0.00207438	0.00647934	0.00138017
43.7	0.00319008	0.00213223	0.00600826	0.00138017
43.731	0.00318182	0.00223967	0.0056281	0.00141322
43.763	0.00321488	0.00235537	0.00532231	0.00144628
43.794	0.00328926	0.00246281	0.00508264	0.0014876
43.826	0.00340496	0.00257851	0.00495868	0.00153719
43.857	0.0035124	0.00266942	0.00483471	0.00157851
43.889	0.00364463	0.00275207	0.00468595	0.00160331
43.92	0.0037438	0.00280165	0.00463636	0.00161983
43.952	0.0038595	0.00283471	0.00464463	0.0016281
43.983	0.00393388	0.00282645	0.00470248	0.00161983
44.015	0.00399174	0.00279339	0.0047686	0.00159504
44.046	0.00400826	0.00273554	0.0048595	0.00156198
44.077	0.00397521	0.00261983	0.00495868	0.00150413
44.109	0.0038843	0.0024876	0.005	0.00143802
44.14	0.0037438	0.00234711	0.00496694	0.00136364
44.172	0.00358678	0.00219835	0.0048843	0.00128926
44.203	0.00342149	0.00204132	0.00483471	0.00120661
44.235	0.00327273	0.00189256	0.00483471	0.00114876
44.266	0.0031405	0.00176033	0.00480165	0.00108264
44.298	0.00298347	0.00163636	0.00473554	0.00100826
44.329	0.00286777	0.00154545	0.00466116	0.000942149
44.361	0.00277686	0.00147934	0.00460331	0.000900826
44.392	0.00272727	0.00142975	0.00449587	0.000867769
44.424	0.00270248	0.00140496	0.00435537	0.000834711
44.455	0.00271074	0.00138843	0.0042562	0.000818182
44.486	0.00276033	0.00138017	0.00420661	0.000818182
44.518	0.00281818	0.00138017	0.00418182	0.000818182
44.549	0.00286777	0.00139669	0.0041405	0.000834711
44.581	0.0028843	0.00140496	0.00409917	0.000842975
44.612	0.00289256	0.00140496	0.00410744	0.000867769
44.644	0.00291736	0.00139669	0.00414876	0.000900826
44.675	0.00291736	0.0013719	0.00420661	0.000933884
44.707	0.00290083	0.00133058	0.00426446	0.000958678
44.738	0.00286777	0.00128099	0.00438843	0.000983471
44.77	0.00281818	0.00122314	0.00454545	0.00102479
44.801	0.0027686	0.00115702	0.00466942	0.00105785
44.833	0.00268595	0.00109091	0.00476033	0.00107438
44.864	0.00260331	0.00102479	0.0048595	0.00109091
44.895	0.00249587	0.000958678	0.00495868	0.00109917
44.927	0.00241322	0.000900826	0.00504959	0.00110744
44.958	0.00234711	0.000859504	0.00512397	0.00110744
44.99	0.00230579	0.000842975	0.00522314	0.0011157
45.021	0.00231405	0.00085124	0.00533058	0.00113223
45.053	0.00239669	0.000892562	0.00549587	0.00116529
45.084	0.00250413	0.000958678	0.00564463	0.00119835
45.116	0.00266942	0.00105785	0.00586777	0.0012314
45.147	0.00280165	0.00118182	0.00615702	0.00126446
45.179	0.00296694	0.00129752	0.00645455	0.00130579
45.21	0.0031405	0.00141322	0.00673554	0.00134711
45.242	0.0033719	0.00152893	0.00695868	0.0013719
45.273	0.00357025	0.00164463	0.00716529	0.00139669
45.304	0.00376033	0.00175207	0.00733058	0.00141322
45.336	0.00390083	0.00182645	0.00738843	0.00141322
45.367	0.00398347	0.0018595	0.00735537	0.00139669
45.399	0.00393388	0.00184298	0.00714876	0.00133884
45.43	0.00386777	0.00179339	0.00686777	0.00127273
45.462	0.00371901	0.00171074	0.00647107	0.00119008
45.493	0.0036281	0.00161157	0.00600826	0.00110744
45.525	0.0035124	0.00152893	0.00556198	0.00102479
45.556	0.0033719	0.00144628	0.00512397	0.000933884
45.588	0.00321488	0.0013719	0.00475207	0.000867769
45.619	0.0031157	0.00130579	0.00438017	0.000801653
45.651	0.003	0.0012314	0.00400826	0.000743802
45.682	0.00290083	0.00116529	0.00369421	0.000694215
45.713	0.00282645	0.00112397	0.00345455	0.000652893
45.745	0.00283471	0.00110744	0.00332231	0.000636364
45.776	0.00284298	0.0011157	0.00327273	0.000628099
45.808	0.00287603	0.0011157	0.00323967	0.000619835
45.839	0.0028595	0.00110744	0.00320661	0.00061157
45.871	0.00284298	0.00109091	0.00318182	0.00061157
45.902	0.00283471	0.00107438	0.00317355	0.000628099
45.934	0.00280165	0.00104132	0.00315702	0.000636364
45.965	0.00272727	0.001	0.00315702	0.000644628
45.997	0.00267769	0.000966942	0.00320661	0.000652893
46.028	0.00263636	0.000958678	0.00326446	0.000661157
46.06	0.00261157	0.000966942	0.00333884	0.000677686
46.091	0.00257025	0.000975207	0.00342149	0.000702479
46.122	0.00252066	0.000983471	0.00350413	0.000743802
46.154	0.00247107	0.00101653	0.00361983	0.000801653
46.185	0.00243802	0.00106612	0.00376033	0.000859504
46.217	0.00241322	0.0011157	0.00390909	0.000909091
46.248	0.00241322	0.00117355	0.00404132	0.000950413
46.28	0.00242149	0.00123967	0.00416529	0.000991736
46.311	0.00242975	0.00129752	0.0042562	0.00102479
46.343	0.00242149	0.00136364	0.00428926	0.00105785
46.374	0.00241322	0.00140496	0.00431405	0.00109091
46.406	0.0023719	0.00142975	0.00430579	0.00110744
46.437	0.00232231	0.00145455	0.00426446	0.0011157
46.469	0.00228099	0.00147107	0.00416529	0.00110744
46.5	0.0022562	0.0014876	0.00406612	0.00108264
46.531	0.00224793	0.00147934	0.00399174	0.00105785
46.563	0.00224793	0.00147934	0.00390909	0.00103306
46.594	0.00222314	0.00146281	0.00380992	0.001
46.626	0.00222314	0.00146281	0.00371074	0.000975207
46.657	0.00223967	0.0014876	0.00365289	0.000975207
46.689	0.00228099	0.0015124	0.0036281	0.000983471
46.72	0.00233884	0.00156198	0.00361157	0.001
46.752	0.00241322	0.00161157	0.00357851	0.00102479
46.783	0.00249587	0.00166942	0.00355372	0.00104959
46.815	0.00260331	0.00172727	0.00356198	0.00106612
46.846	0.00269421	0.0017686	0.00355372	0.00109917
46.878	0.0027438	0.00183471	0.00352893	0.00113223
46.909	0.00277686	0.00189256	0.00347107	0.00116529
46.94	0.00281818	0.00195868	0.00342975	0.00121488
46.972	0.00282645	0.002	0.00334711	0.00124793
47.003	0.00282645	0.00201653	0.00323967	0.0012562
47.035	0.00279339	0.00202479	0.00314876	0.0012562
47.066	0.00273554	0.002	0.00308264	0.00123967
47.098	0.00269421	0.00198347	0.00308264	0.0012314
47.129	0.00265289	0.00195868	0.00309917	0.00122314
47.161	0.00257025	0.00194215	0.00313223	0.0012314
47.192	0.0024876	0.00194215	0.00319835	0.0012314
47.224	0.00242975	0.00193388	0.00324793	0.0012314
47.255	0.00238843	0.00191736	0.00331405	0.0012314
47.287	0.00235537	0.00190083	0.0033719	0.00122314
47.318	0.00236364	0.00189256	0.00350413	0.00122314
47.349	0.00236364	0.0018843	0.00363636	0.00122314
47.381	0.00239669	0.00186777	0.0037438	0.00122314
47.412	0.00244628	0.0018595	0.00379339	0.0012314
47.444	0.00246281	0.00182645	0.0037686	0.00122314
47.475	0.00247934	0.00178512	0.00372727	0.00120661
47.507	0.00250413	0.00172727	0.00364463	0.00118182
47.538	0.00256198	0.00166116	0.00349587	0.00115702
47.57	0.00260331	0.00161157	0.00335537	0.0011405
47.601	0.00264463	0.00157025	0.0032314	0.00112397
47.633	0.00266116	0.00154545	0.00312397	0.0011157
47.664	0.00263636	0.00152066	0.00296694	0.0011157
47.696	0.00261983	0.00150413	0.00280992	0.00113223
47.727	0.00257025	0.0014876	0.00264463	0.0011405
47.758	0.0024876	0.0014876	0.0025124	0.00114876
47.79	0.00241322	0.00150413	0.00241322	0.00115702
47.821	0.00234711	0.00152893	0.00231405	0.00118182
47.853	0.00228926	0.00154545	0.00224793	0.00119008
47.884	0.00218182	0.00155372	0.00222314	0.00119835
47.916	0.00209917	0.00152893	0.00219835	0.00119008
47.947	0.00198347	0.00150413	0.00216529	0.00118182
47.979	0.0018843	0.00144628	0.00213223	0.00115702
48.01	0.00179339	0.00138843	0.00214876	0.0011157
48.042	0.00169421	0.00133058	0.00222314	0.00106612
48.073	0.00161157	0.00128926	0.00236364	0.00102479
48.105	0.00156198	0.00124793	0.00254545	0.000983471
48.136	0.00152066	0.00121488	0.00276033	0.000958678
48.167	0.00146281	0.00118182	0.00301653	0.000917355
48.199	0.00139669	0.00118182	0.00327273	0.000900826
48.23	0.00136364	0.00119008	0.00354545	0.000884298
48.262	0.00132231	0.00122314	0.00381818	0.000876033
48.293	0.00130579	0.00126446	0.0041157	0.000867769
48.325	0.00129752	0.00133058	0.00441322	0.000867769
48.356	0.00130579	0.00139669	0.00466116	0.000884298
48.388	0.00133058	0.00146281	0.00481818	0.000900826
48.419	0.00135537	0.0015124	0.00487603	0.000917355
48.451	0.0013719	0.00154545	0.00487603	0.000933884
48.482	0.00138843	0.00157025	0.00482645	0.000950413
48.514	0.00141322	0.00159504	0.00471901	0.000983471
48.545	0.00145455	0.00159504	0.00457851	0.00100826
48.576	0.0014876	0.00159504	0.00441322	0.00103306
48.608	0.00152893	0.00157851	0.00423967	0.00104959
48.639	0.00157851	0.00153719	0.00404132	0.00105785
48.671	0.00163636	0.00147934	0.00381818	0.00106612
48.702	0.00168595	0.00142149	0.00361157	0.00105785
48.734	0.00172727	0.0013719	0.00346281	0.00104959
48.765	0.00176033	0.00133058	0.00342149	0.00104132
48.797	0.00179339	0.00130579	0.00338843	0.00103306
48.828	0.00183471	0.00127273	0.00338017	0.001
48.86	0.0018595	0.00123967	0.00342149	0.000958678
48.891	0.00187603	0.00121488	0.00352893	0.000917355
48.923	0.00190083	0.00119008	0.00367769	0.000876033
48.954	0.00190909	0.00116529	0.00383471	0.000842975
48.985	0.00191736	0.00116529	0.00397521	0.000826446
49.017	0.00189256	0.00116529	0.00412397	0.000801653
49.048	0.0018595	0.00115702	0.00426446	0.00077686
49.08	0.00182645	0.00112397	0.0043719	0.000752066
49.111	0.00180165	0.00108264	0.00435537	0.000719008
49.143	0.00178512	0.00102479	0.00433884	0.00068595
49.174	0.00177686	0.000983471	0.00428926	0.00068595
49.206	0.00181818	0.000942149	0.00418182	0.00068595
49.237	0.0018595	0.000900826	0.00401653	0.00068595
49.269	0.00189256	0.000859504	0.00380165	0.00068595
49.3	0.00194215	0.000834711	0.00358678	0.000694215
49.332	0.00196694	0.000801653	0.00338017	0.00068595
49.363	0.002	0.000785124	0.00318182	0.000694215
49.394	0.00204132	0.00077686	0.00298347	0.000710744
49.426	0.00208264	0.000801653	0.00282645	0.000727273
49.457	0.00212397	0.00085124	0.0027686	0.000760331
49.489	0.00217355	0.000909091	0.00272727	0.000793388
49.52	0.00219008	0.000958678	0.00271901	0.000801653
49.552	0.00215702	0.00100826	0.00275207	0.000809917
49.583	0.00212397	0.00105785	0.00280992	0.000818182
49.615	0.00209917	0.0011157	0.00290083	0.000834711
49.646	0.00205785	0.00116529	0.00299174	0.000842975
49.678	0.00204132	0.00122314	0.00309917	0.000867769
49.709	0.00204132	0.00128099	0.00319835	0.000884298
49.741	0.00205785	0.00134711	0.00331405	0.000917355
49.772	0.00207438	0.00138843	0.0033719	0.000950413
49.803	0.00209917	0.00141322	0.00338017	0.000975207
49.835	0.00209091	0.00144628	0.00338843	0.001
49.866	0.00209917	0.00147107	0.00338843	0.00103306
49.898	0.0021157	0.00149587	0.00338843	0.00105785
49.929	0.00213223	0.00152066	0.0033719	0.00108264
49.961	0.0021157	0.00152893	0.00333058	0.00109091
49.992	0.00212397	0.00153719	0.00328099	0.00109917
50.024	0.00210744	0.00152066	0.00321488	0.00109091
50.055	0.00207438	0.00147934	0.00314876	0.00107438
50.087	0.00201653	0.00141322	0.00305785	0.00102479
50.118	0.00195041	0.00134711	0.00300826	0.000975207
50.15	0.0018595	0.00126446	0.00295868	0.000917355
50.181	0.00177686	0.00116529	0.00290083	0.000859504
50.212	0.00168595	0.00106612	0.00281818	0.000793388
50.244	0.00160331	0.000966942	0.00273554	0.000743802
50.275	0.0015124	0.000859504	0.00266116	0.00068595
50.307	0.00144628	0.000752066	0.00257025	0.000628099
50.338	0.00134711	0.000636364	0.0024876	0.000561983
50.37	0.00128099	0.00053719	0.00241322	0.000504132
50.401	0.0012314	0.00046281	0.00238017	0.00046281
50.433	0.00119008	0.000404959	0.00238017	0.000438017
50.464	0.00115702	0.000363636	0.00238843	0.000413223
50.496	0.00117355	0.000347107	0.00245455	0.000396694
50.527	0.00119835	0.000338843	0.00252893	0.000380165
50.559	0.0012562	0.000347107	0.00266116	0.000371901
50.59	0.00133058	0.000355372	0.00278512	0.000355372
50.621	0.00142149	0.000380165	0.00290083	0.000355372
50.653	0.00152066	0.000421488	0.00304132	0.000371901
50.684	0.00163636	0.000471074	0.00318182	0.000404959
50.716	0.00173554	0.000528926	0.00333884	0.000446281
50.747	0.00182645	0.000570248	0.00345455	0.000471074
50.779	0.00191736	0.000619835	0.00355372	0.000504132
50.81	0.00201653	0.000661157	0.00361983	0.00053719
50.842	0.00206612	0.000694215	0.00360331	0.000570248
50.873	0.00212397	0.000719008	0.00354545	0.000595041
50.905	0.0021405	0.000727273	0.00342975	0.000619835
50.936	0.00213223	0.000735537	0.00332231	0.000644628
50.968	0.00210744	0.000727273	0.00322314	0.000652893
50.999	0.00207438	0.000710744	0.0031405	0.000652893
51.03	0.00204132	0.000694215	0.00304959	0.000636364
51.062	0.002	0.000669421	0.00290909	0.000603306
51.093	0.00195041	0.000652893	0.00276033	0.000578512
51.125	0.00189256	0.000628099	0.00261157	0.000545455
51.156	0.00181818	0.000595041	0.00247107	0.000504132
51.188	0.00175207	0.000561983	0.0023719	0.000471074
51.219	0.00166942	0.00053719	0.00233884	0.000446281
51.251	0.00160331	0.000528926	0.00233058	0.000421488
51.282	0.00153719	0.000512397	0.00229752	0.00038843
51.314	0.00149587	0.000504132	0.00226446	0.000363636
51.345	0.00145455	0.000495868	0.00223967	0.000338843
51.377	0.00141322	0.000487603	0.0022562	0.000322314
51.408	0.00138017	0.000471074	0.00233058	0.00031405
51.439	0.00135537	0.00046281	0.00243802	0.000305785
51.471	0.00134711	0.000446281	0.00255372	0.000289256
51.502	0.00136364	0.000438017	0.00269421	0.000280992
51.534	0.00138843	0.000429752	0.00286777	0.000264463
51.565	0.00142975	0.000421488	0.003	0.000247934
51.597	0.00147107	0.000404959	0.00314876	0.000239669
51.628	0.00152893	0.000404959	0.00333058	0.000247934
51.66	0.00155372	0.000404959	0.00352066	0.000256198
51.691	0.00157025	0.000404959	0.00365289	0.000256198
51.723	0.00158678	0.000413223	0.00373554	0.000256198
51.754	0.00161157	0.000438017	0.00378512	0.000264463
51.785	0.00164463	0.000454545	0.00383471	0.000280992
51.817	0.00166942	0.000479339	0.0038595	0.000305785
51.848	0.00166942	0.000504132	0.0038595	0.000330579
51.88	0.00167769	0.000528926	0.00379339	0.000347107
51.911	0.00166942	0.000561983	0.00372727	0.000363636
51.943	0.00165289	0.000586777	0.00361983	0.000363636
51.974	0.00163636	0.000595041	0.0034876	0.000355372
52.006	0.00163636	0.000603306	0.00334711	0.000347107
52.037	0.00164463	0.000603306	0.0032562	0.000355372
52.069	0.00167769	0.000595041	0.00320661	0.000371901
52.1	0.00171074	0.000578512	0.00320661	0.000380165
52.132	0.00172727	0.000553719	0.00317355	0.000371901
52.163	0.00173554	0.000528926	0.00317355	0.000363636
52.194	0.0017438	0.000504132	0.00320661	0.000355372
52.226	0.00176033	0.000479339	0.00329752	0.000363636
52.257	0.00181818	0.000446281	0.00341322	0.000380165
52.289	0.00187603	0.000421488	0.00358678	0.000404959
52.32	0.00192562	0.000404959	0.0037686	0.000429752
52.352	0.00198347	0.00038843	0.00393388	0.000454545
52.383	0.00205785	0.00038843	0.00406612	0.00046281
52.415	0.00208264	0.00038843	0.00415702	0.000454545
52.446	0.00208264	0.000380165	0.00417355	0.000438017
52.478	0.00209091	0.00038843	0.00419835	0.000438017
52.509	0.00209917	0.000404959	0.00419008	0.000438017
52.541	0.00212397	0.000429752	0.00413223	0.000438017
52.572	0.0021157	0.000454545	0.00402479	0.000421488
52.603	0.00204959	0.000479339	0.00386777	0.000396694
52.635	0.00202479	0.000512397	0.00366942	0.000380165
52.666	0.00199174	0.000545455	0.00347934	0.000355372
52.698	0.00195868	0.000586777	0.00332231	0.000338843
52.729	0.00189256	0.000619835	0.00316529	0.000338843
52.761	0.00186777	0.000652893	0.00300826	0.000347107
52.792	0.0018595	0.000694215	0.00289256	0.000363636
52.824	0.00185124	0.000719008	0.00280165	0.000363636
52.855	0.0018595	0.000735537	0.00276033	0.000371901
52.887	0.00185124	0.000735537	0.0027438	0.000380165
52.918	0.00185124	0.000727273	0.00276033	0.000396694
52.95	0.00186777	0.000710744	0.00281818	0.000404959
52.981	0.00182645	0.000677686	0.00286777	0.000396694
53.012	0.00179339	0.000652893	0.00290083	0.000396694
53.044	0.00173554	0.00061157	0.00290083	0.000380165
53.075	0.00170248	0.000561983	0.00291736	0.000347107
53.107	0.00163636	0.000504132	0.00295041	0.00031405
53.138	0.00156198	0.000446281	0.00295868	0.000280992
53.17	0.00149587	0.000396694	0.00294215	0.000256198
53.201	0.00142149	0.000338843	0.00285124	0.000214876
53.233	0.00136364	0.000289256	0.00277686	0.000173554
53.264	0.00130579	0.000247934	0.00271901	0.000132231
53.296	0.0012562	0.000214876	0.00266942	9.91736e-05
53.327	0.0012314	0.000190083	0.0026281	7.43802e-05
53.359	0.00119835	0.00014876	0.00259504	5.78512e-05
53.39	0.00118182	0.000115702	0.00259504	4.95868e-05
53.421	0.00116529	9.91736e-05	0.00264463	5.78512e-05
53.453	0.00116529	9.91736e-05	0.00271074	6.61157e-05
53.484	0.00119008	9.91736e-05	0.00280165	7.43802e-05
53.516	0.00120661	9.91736e-05	0.00289256	8.26446e-05
53.547	0.00122314	0.000107438	0.00304959	9.91736e-05
53.579	0.00121488	0.000115702	0.00316529	0.000115702
53.61	0.00121488	0.000123967	0.00324793	0.000132231
53.642	0.00122314	0.000140496	0.00332231	0.000157025
53.673	0.0012314	0.000165289	0.00346281	0.000190083
53.705	0.00126446	0.000198347	0.00361157	0.000206612
53.736	0.00130579	0.000239669	0.00371901	0.00022314
53.768	0.00133884	0.000272727	0.00372727	0.00022314
53.799	0.00138017	0.000289256	0.00370248	0.00022314
53.83	0.00142149	0.000305785	0.00366116	0.00022314
53.862	0.00146281	0.000322314	0.00363636	0.00022314
53.893	0.00150413	0.000338843	0.00357851	0.00022314
53.925	0.00156198	0.000355372	0.00355372	0.00022314
53.956	0.00164463	0.000371901	0.00352066	0.00022314
53.988	0.00171901	0.000371901	0.00344628	0.000206612
54.019	0.00180165	0.000355372	0.00327273	0.000173554
54.051	0.0018595	0.000338843	0.00305785	0.00014876
54.082	0.00193388	0.000305785	0.0028843	0.000132231
54.114	0.00200826	0.000272727	0.00277686	0.000132231
54.145	0.00208264	0.000256198	0.00269421	0.000132231
54.177	0.00212397	0.000239669	0.00261983	0.000132231
54.208	0.00217355	0.00022314	0.00254545	0.000132231
54.239	0.0022314	0.000206612	0.0024876	0.000132231
54.271	0.00231405	0.000190083	0.00242149	0.000132231
54.302	0.0023719	0.000173554	0.00238017	0.000132231
54.334	0.00242149	0.000165289	0.00238017	0.000140496
54.365	0.00246281	0.000165289	0.00241322	0.000157025
54.397	0.0025124	0.000165289	0.0024876	0.000173554
54.428	0.00250413	0.000173554	0.00254545	0.000173554
54.46	0.0024876	0.000173554	0.00257851	0.000157025
54.491	0.00244628	0.000157025	0.00259504	0.000140496
54.523	0.00241322	0.000140496	0.00261983	0.000123967
54.554	0.00236364	0.000123967	0.00264463	0.000115702
54.586	0.00231405	0.000107438	0.00265289	0.000115702
54.617	0.0022314	9.09091e-05	0.00266942	0.000115702
54.648	0.0021405	8.26446e-05	0.00268595	0.000115702
54.68	0.00207438	7.43802e-05	0.00269421	0.000115702
54.711	0.00201653	6.61157e-05	0.00271901	0.000115702
54.743	0.00196694	5.78512e-05	0.0027438	0.000115702
54.774	0.00197521	5.78512e-05	0.00276033	0.000123967
54.806	0.00198347	6.61157e-05	0.00277686	0.000140496
54.837	0.00200826	8.26446e-05	0.00281818	0.000157025
54.869	0.00204959	0.000107438	0.0028595	0.000173554
54.9	0.00210744	0.000132231	0.0028843	0.000173554
54.932	0.00214876	0.000157025	0.00292562	0.000157025
54.963	0.00219008	0.000181818	0.00295041	0.000140496
54.995	0.0022314	0.000190083	0.00294215	0.000123967
55.026	0.0022562	0.000206612	0.00294215	0.000107438
55.057	0.00226446	0.00022314	0.00290909	9.09091e-05
55.089	0.00223967	0.000239669	0.00285124	7.43802e-05
55.12	0.00215702	0.000239669	0.00279339	5.78512e-05
55.152	0.00208264	0.000239669	0.00276033	4.13223e-05
55.183	0.00202479	0.000239669	0.00271901	2.47934e-05
55.215	0.00195868	0.00022314	0.00267769	8.26446e-06
55.246	0.00187603	0.000206612	0.00264463	0
55.278	0.00180165	0.000190083	0.00261157	0
55.309	0.0017438	0.000173554	0.00259504	0
55.341	0.00170248	0.000165289	0.00261157	0
55.372	0.00164463	0.000140496	0.0026281	0
55.404	0.00160331	0.000115702	0.00270248	0
55.435	0.00161983	9.09091e-05	0.00281818	0
55.466	0.00169421	7.43802e-05	0.00295868	0
55.498	0.00177686	5.78512e-05	0.00309091	0
55.529	0.00183471	4.13223e-05	0.00319835	8.26446e-06
55.561	0.0018843	3.30579e-05	0.00332231	1.65289e-05
55.592	0.00193388	2.47934e-05	0.00345455	2.47934e-05
55.624	0.00197521	1.65289e-05	0.00357851	3.30579e-05
55.655	0.002	8.26446e-06	0.00370248	4.13223e-05
55.687	0.00201653	0	0.00380992	4.95868e-05
55.718	0.00206612	0	0.00389256	5.78512e-05
55.75	0.00209917	0	0.00391736	6.61157e-05
55.781	0.00207438	0	0.00390083	7.43802e-05
55.813	0.00200826	0	0.00387603	8.26446e-05
55.844	0.00193388	0	0.00382645	9.09091e-05
55.875	0.00185124	0	0.00380165	8.26446e-05
55.907	0.00178512	0	0.00372727	7.43802e-05
55.938	0.00172727	0	0.0036281	6.61157e-05
55.97	0.00167769	0	0.00352066	5.78512e-05
56.001	0.00163636	0	0.0033719	4.95868e-05
56.033	0.00161157	0	0.00324793	4.13223e-05
56.064	0.00157025	0	0.0031405	3.30579e-05
56.096	0.00153719	0	0.00306612	2.47934e-05
56.127	0.00152893	0	0.00301653	1.65289e-05
56.159	0.00153719	0	0.00295041	8.26446e-06
56.19	0.00154545	0	0.00289256	0
56.222	0.00158678	0	0.00282645	0
56.253	0.00161157	0	0.0027686	0
56.284	0.00163636	0	0.00271901	0
56.316	0.00166942	0	0.00266116	0
56.347	0.00170248	0	0.00266116	0
56.379	0.00170248	0	0.00264463	0
56.41	0.00169421	0	0.00264463	0
56.442	0.00168595	0	0.00264463	0
56.473	0.00168595	0	0.00263636	0
56.505	0.00168595	0	0.00263636	0
56.536	0.00166942	0	0.00266116	0
56.568	0.0016281	0	0.00269421	0
56.599	0.00159504	0	0.00273554	0
56.631	0.00156198	0	0.00278512	0
56.662	0.00152066	0	0.00285124	0
56.693	0.00147934	0	0.0028843	0
56.725	0.00143802	0	0.00289256	0
56.756	0.00139669	0	0.00286777	0
56.788	0.00135537	0	0.00280992	0
56.819	0.00128926	0	0.00273554	0
56.851	0.00122314	0	0.00265289	0
56.882	0.00118182	0	0.00254545	0
56.914	0.00114876	0	0.00240496	0
56.945	0.00110744	0	0.00228926	0
56.977	0.00106612	0	0.00216529	0
57.008	0.00101653	0	0.00204132	0
57.04	0.000983471	0	0.00193388	0
57.071	0.000983471	0	0.00187603	0
57.102	0.000991736	0	0.00182645	0
57.134	0.000983471	0	0.00181818	0
57.165	0.00100826	0	0.00184298	0
57.197	0.00103306	0	0.00186777	0
57.228	0.00105785	0	0.0018843	0
57.26	0.00109091	0	0.00191736	0
57.291	0.0011405	0	0.00191736	0
57.323	0.00118182	0	0.00193388	0
57.354	0.00123967	0	0.00195868	0
57.386	0.00126446	0	0.00195041	0
57.417	0.00126446	0	0.00190909	0
57.449	0.00127273	0	0.00187603	0
57.48	0.00131405	0	0.00183471	0
57.511	0.00133058	0	0.0017686	0
57.543	0.00134711	0	0.00170248	0
57.574	0.00134711	0	0.00166942	0
57.606	0.00133884	0	0.00165289	0
57.637	0.00133058	0	0.00166116	0
57.669	0.00133884	0	0.00167769	0
57.7	0.00133058	0	0.00167769	0
57.732	0.00134711	0	0.00171074	0
57.763	0.0013719	0	0.0017438	0
57.795	0.00138017	0	0.00177686	0
57.826	0.00136364	0	0.00178512	0
57.858	0.00136364	0	0.00179339	0
57.889	0.00135537	0	0.00181818	0
57.92	0.00136364	0	0.00181818	0
57.952	0.0013719	0	0.00180992	0
57.983	0.00136364	0	0.00177686	0
58.015	0.00135537	0	0.00172727	0
58.046	0.00135537	0	0.00168595	0
58.078	0.00134711	0	0.00165289	0
58.109	0.00134711	0	0.00164463	0
58.141	0.00134711	0	0.00164463	0
58.172	0.00136364	0	0.00166116	0
58.204	0.00136364	0	0.00171074	0
58.235	0.00138843	0	0.00176033	0
58.267	0.00141322	0	0.00183471	0
58.298	0.00144628	0	0.00190083	0
58.329	0.00149587	0	0.00199174	0
58.361	0.00152893	0	0.00206612	0
58.392	0.00157025	0	0.00214876	0
58.424	0.00160331	0	0.00220661	0
58.455	0.00161983	0	0.0022314	0
58.487	0.00165289	0	0.00223967	0
58.518	0.00167769	0	0.0022562	0
58.55	0.00171901	0	0.00223967	0
58.581	0.00173554	0	0.00220661	0
58.613	0.00172727	0	0.00215702	0
58.644	0.00170248	0	0.00213223	0
58.676	0.00166116	0	0.00210744	0
58.707	0.0016281	0	0.00210744	0
58.738	0.00157025	0	0.00209917	0
58.77	0.00152893	0	0.00209917	0
58.801	0.00150413	0	0.00212397	0
58.833	0.00147107	0	0.00214876	0
58.864	0.00142149	0	0.00214876	0
58.896	0.00135537	0	0.00213223	0
58.927	0.00129752	0	0.00213223	0
58.959	0.0012562	0	0.0021157	0
58.99	0.00120661	0	0.00208264	0
59.022	0.00117355	0	0.00204132	0
59.053	0.00114876	0	0.00198347	0
59.085	0.00115702	0	0.00193388	0
59.116	0.00115702	0	0.00187603	0
59.147	0.0011405	0	0.00180992	0
59.179	0.00113223	0	0.00176033	0
59.21	0.00114876	0	0.0017438	0
59.242	0.00118182	0	0.0017686	0
59.273	0.00122314	0	0.00177686	0
59.305	0.00127273	0	0.00180992	0
59.336	0.00135537	0	0.00182645	0
59.368	0.00142149	0	0.00183471	0
59.399	0.00147107	0	0.00185124	0
59.431	0.00149587	0	0.00183471	0
59.462	0.0015124	0	0.00183471	0
59.494	0.00153719	0	0.00182645	0
59.525	0.00155372	0	0.00180992	0
59.556	0.00156198	0	0.00179339	0
59.588	0.00155372	0	0.00177686	0
59.619	0.00152893	0	0.0017686	0
59.651	0.00147934	0	0.00173554	0
59.682	0.00140496	0	0.00171901	0
59.714	0.00133058	0	0.00171074	0
59.745	0.0012562	0	0.00171074	0
59.777	0.00119008	0	0.0017438	0
59.808	0.00113223	0	0.00176033	0
59.84	0.00108264	0	0.00179339	0
59.871	0.00103306	0	0.00182645	0
59.903	0.000983471	0	0.00180992	0
59.934	0.000942149	0	0.0017438	0
59.965	0.000909091	0	0.00168595	0
59.997	0.000909091	0	0.00166116	0
60.028	0.00092562	0	0.00163636	0
60.06	0.000966942	0	0.00160331	0
60.091	0.00103306	0	0.00156198	0
60.123	0.00109917	0	0.0015124	0
60.154	0.00116529	0	0.0014876	0
60.186	0.00122314	0	0.00146281	0
60.217	0.00127273	0	0.00143802	0
60.249	0.00132231	0	0.00146281	0
60.28	0.0013719	0	0.00152893	0
60.312	0.00142975	0	0.00158678	0
60.343	0.00146281	0	0.00161983	0
60.374	0.00147934	0	0.00166942	0
60.406	0.00147107	0	0.0017438	0
60.437	0.00142975	0	0.00180165	0
60.469	0.00140496	0	0.00185124	0
60.5	0.00139669	0	0.00187603	0
60.532	0.00138017	0	0.00187603	0
60.563	0.0013719	0	0.00187603	0
60.595	0.00136364	0	0.00185124	0
60.626	0.00134711	0	0.00184298	0
60.658	0.00132231	0	0.00183471	0
60.689	0.00131405	0	0.00182645	0
60.721	0.00131405	0	0.00180165	0
60.752	0.00133058	0	0.00176033	0
60.783	0.00138017	0	0.0017438	0
60.815	0.00138843	0	0.0017438	0
60.846	0.0013719	0	0.0017438	0
60.878	0.00135537	0	0.00178512	0
60.909	0.00133884	0	0.00183471	0
60.941	0.00133058	0	0.00190083	0
60.972	0.00134711	0	0.00192562	0
61.004	0.00135537	0	0.00195868	0
61.035	0.00136364	0	0.00202479	0
61.067	0.00138017	0	0.00209091	0
61.098	0.00138843	0	0.00214876	0
61.13	0.0013719	0	0.00219008	0
61.161	0.00138843	0	0.00222314	0
61.192	0.00140496	0	0.00226446	0
61.224	0.00144628	0	0.00226446	0
61.255	0.0014876	0	0.0022562	0
61.287	0.00152066	0	0.00224793	0
61.318	0.00153719	0	0.00223967	0
61.35	0.00156198	0	0.00221488	0
61.381	0.00156198	0	0.00215702	0
61.413	0.00154545	0	0.00208264	0
61.444	0.00152893	0	0.00203306	0
61.476	0.00152066	0	0.00200826	0
61.507	0.00150413	0	0.00198347	0
61.539	0.0014876	0	0.00196694	0
61.57	0.00144628	0	0.00196694	0
61.601	0.00140496	0	0.00197521	0
61.633	0.00135537	0	0.00197521	0
61.664	0.00130579	0	0.00200826	0
61.696	0.00126446	0	0.00204959	0
61.727	0.00124793	0	0.00210744	0
61.759	0.00123967	0	0.00219008	0
61.79	0.0012314	0	0.00223967	0
61.822	0.00122314	0	0.00226446	0
61.853	0.00122314	0	0.00228099	0
61.885	0.00123967	0	0.00228926	0
61.916	0.00127273	0	0.00228926	0
61.948	0.00131405	0	0.00226446	0
61.979	0.00136364	0	0.0022314	0
62.01	0.00140496	0	0.00218182	0
62.042	0.00143802	0	0.00213223	0
62.073	0.00145455	0	0.00208264	0
62.105	0.00147107	0	0.00203306	0
62.136	0.00147934	0	0.00199174	0
62.168	0.00147934	0	0.00195868	0
62.199	0.00145455	0	0.00195041	0
62.231	0.00142975	0	0.00194215	0
62.262	0.00138843	0	0.00194215	0
62.294	0.00133058	0	0.00197521	0
62.325	0.00127273	0	0.00200826	0
62.357	0.00122314	0	0.00203306	0
62.388	0.00116529	0	0.00205785	0
62.419	0.00112397	0	0.00206612	0
62.451	0.00107438	0	0.00204959	0
62.482	0.00102479	0	0.00206612	0
62.514	0.000983471	0	0.00209917	0
62.545	0.000966942	0	0.0021157	0
62.577	0.000933884	0	0.00212397	0
62.608	0.000909091	0	0.0021405	0
62.64	0.000884298	0	0.00212397	0
62.671	0.000867769	0	0.00213223	0
62.703	0.000859504	0	0.00216529	0
62.734	0.000867769	0	0.00220661	0
62.766	0.000867769	0	0.00224793	0
62.797	0.000892562	0	0.00229752	0
62.828	0.000942149	0	0.00230579	0
62.86	0.000991736	0	0.00228926	0
62.891	0.00104132	0	0.00224793	0
62.923	0.00109917	0	0.00223967	0
[truncated: 30,768 more rows]

## Sheet: Z
0.031	0	0	0	0
0.063	0	0	0	0
0.094	0	0	0	0
0.126	0	1.2987e-05	0	0
0.157	3.0303e-05	4.0404e-05	6.06061e-05	6.06061e-05
0.189	8.26446e-05	9.09091e-05	0.000157025	0.000157025
0.22	0.000132231	0.000132231	0.00022314	0.00022314
0.252	0.000198347	0.000181818	0.000305785	0.000305785
0.283	0.000272727	0.000239669	0.000396694	0.000396694
0.315	0.000363636	0.00031405	0.000495868	0.000495868
0.346	0.000479339	0.00038843	0.00061157	0.00061157
0.378	0.00061157	0.000471074	0.000743802	0.000743802
0.409	0.000752066	0.000545455	0.000884298	0.000884298
0.44	0.000884298	0.000628099	0.001	0.001
0.472	0.00100826	0.000702479	0.00109091	0.00109091
0.503	0.00112397	0.000760331	0.00115702	0.00115702
0.535	0.0012314	0.000809917	0.00121488	0.00121488
0.566	0.00131405	0.00085124	0.00127273	0.00127273
0.598	0.0013719	0.000892562	0.00131405	0.00131405
0.629	0.00142149	0.000933884	0.00135537	0.00135537
0.661	0.00146281	0.000958678	0.00140496	0.00140496
0.692	0.00147107	0.001	0.00143802	0.00143802
0.724	0.00147107	0.00104959	0.00146281	0.00146281
0.755	0.0014876	0.0011157	0.00149587	0.00149587
0.787	0.0015124	0.00119008	0.00155372	0.00155372
0.818	0.00153719	0.00127273	0.00165289	0.00165289
0.849	0.00156198	0.0013719	0.0017686	0.0017686
0.881	0.00158678	0.00147107	0.00190083	0.00190083
0.912	0.00161983	0.00157851	0.00200826	0.00200826
0.944	0.00166116	0.00166942	0.00213223	0.00213223
0.975	0.00171901	0.00176033	0.0022562	0.0022562
1.007	0.00175207	0.00185124	0.00233884	0.00233884
1.038	0.00177686	0.00191736	0.00241322	0.00241322
1.07	0.00179339	0.00195868	0.00247107	0.00247107
1.101	0.00178512	0.00196694	0.00249587	0.00249587
1.133	0.0017686	0.00195041	0.0024876	0.0024876
1.164	0.00175207	0.00191736	0.00242975	0.00242975
1.196	0.0017438	0.00187603	0.00238843	0.00238843
1.227	0.0017438	0.00185124	0.00234711	0.00234711
1.258	0.00176033	0.00183471	0.00235537	0.00235537
1.29	0.00178512	0.00186777	0.00235537	0.00235537
1.321	0.00177686	0.00192562	0.00234711	0.00234711
1.353	0.00181818	0.00199174	0.00238017	0.00238017
1.384	0.00190083	0.00207438	0.00243802	0.00243802
1.416	0.00198347	0.00215702	0.00252893	0.00252893
1.447	0.00204132	0.00227273	0.00267769	0.00267769
1.479	0.00209917	0.00239669	0.0028595	0.0028595
1.51	0.00215702	0.00253719	0.00304959	0.00304959
1.542	0.00221488	0.00267769	0.00319008	0.00319008
1.573	0.00226446	0.00278512	0.00330579	0.00330579
1.605	0.00229752	0.00286777	0.00339669	0.00339669
1.636	0.00231405	0.00287603	0.00346281	0.00346281
1.667	0.00236364	0.00280992	0.00352066	0.00352066
1.699	0.00236364	0.00273554	0.00357851	0.00357851
1.73	0.00234711	0.00265289	0.0036281	0.0036281
1.762	0.00231405	0.00260331	0.0036281	0.0036281
1.793	0.00231405	0.00252893	0.00355372	0.00355372
1.825	0.00232231	0.00247107	0.00345455	0.00345455
1.856	0.00235537	0.00240496	0.00336364	0.00336364
1.888	0.0023719	0.00234711	0.00329752	0.00329752
1.919	0.00238017	0.00231405	0.00321488	0.00321488
1.951	0.00238843	0.00227273	0.00309091	0.00309091
1.982	0.00241322	0.00226446	0.00296694	0.00296694
2.014	0.00242149	0.00228926	0.00285124	0.00285124
2.045	0.00242975	0.00229752	0.00268595	0.00268595
2.076	0.00241322	0.00230579	0.00249587	0.00249587
2.108	0.00242149	0.00227273	0.00235537	0.00235537
2.139	0.00242975	0.00226446	0.0022562	0.0022562
2.171	0.00242975	0.00223967	0.00217355	0.00217355
2.202	0.00238843	0.00222314	0.00209917	0.00209917
2.234	0.0023719	0.00219835	0.00200826	0.00200826
2.265	0.0023719	0.00215702	0.00195041	0.00195041
2.297	0.00236364	0.0021405	0.00193388	0.00193388
2.328	0.00235537	0.00213223	0.00195041	0.00195041
2.36	0.0023719	0.00214876	0.00198347	0.00198347
2.391	0.00240496	0.00217355	0.00207438	0.00207438
2.423	0.00245455	0.00220661	0.00219835	0.00219835
2.454	0.0025124	0.0022562	0.00227273	0.00227273
2.485	0.00257025	0.00228099	0.00233058	0.00233058
2.517	0.00261983	0.00230579	0.0023719	0.0023719
2.548	0.00267769	0.00230579	0.00240496	0.00240496
2.58	0.00271074	0.00229752	0.00247934	0.00247934
2.611	0.00273554	0.00230579	0.00255372	0.00255372
2.643	0.00277686	0.00230579	0.00264463	0.00264463
2.674	0.00281818	0.00228926	0.00272727	0.00272727
2.706	0.00280165	0.00224793	0.00277686	0.00277686
2.737	0.00280165	0.0022314	0.00279339	0.00279339
2.769	0.00280992	0.00219008	0.0027686	0.0027686
2.8	0.00278512	0.00215702	0.00276033	0.00276033
2.832	0.00273554	0.00213223	0.00276033	0.00276033
2.863	0.00268595	0.00209917	0.0027686	0.0027686
2.894	0.00264463	0.00210744	0.0027686	0.0027686
2.926	0.00261157	0.00214876	0.00276033	0.00276033
2.957	0.00259504	0.00219835	0.0027686	0.0027686
2.989	0.00257025	0.0022562	0.0027438	0.0027438
3.02	0.00250413	0.00232231	0.00270248	0.00270248
3.052	0.00247107	0.00241322	0.00267769	0.00267769
3.083	0.00240496	0.00249587	0.00266942	0.00266942
3.115	0.00232231	0.00260331	0.00268595	0.00268595
3.146	0.0022562	0.00269421	0.00271074	0.00271074
3.178	0.00220661	0.0027686	0.00272727	0.00272727
3.209	0.00218182	0.00283471	0.00273554	0.00273554
3.241	0.00217355	0.00285124	0.00275207	0.00275207
3.272	0.00216529	0.00281818	0.00272727	0.00272727
3.303	0.0021157	0.0027438	0.00266116	0.00266116
3.335	0.00206612	0.00266942	0.00261157	0.00261157
3.366	0.00208264	0.00261157	0.00258678	0.00258678
3.398	0.00209091	0.00252893	0.00259504	0.00259504
3.429	0.00210744	0.00243802	0.00261983	0.00261983
3.461	0.00212397	0.00233884	0.00265289	0.00265289
3.492	0.00213223	0.00223967	0.00268595	0.00268595
3.524	0.0021405	0.00215702	0.00273554	0.00273554
3.555	0.00213223	0.00209917	0.00279339	0.00279339
3.587	0.00212397	0.00208264	0.0028595	0.0028595
3.618	0.00212397	0.00210744	0.00295868	0.00295868
3.65	0.00215702	0.00215702	0.00304959	0.00304959
3.681	0.00219008	0.00217355	0.00313223	0.00313223
3.712	0.00217355	0.00214876	0.00321488	0.00321488
3.744	0.00219008	0.00212397	0.00324793	0.00324793
3.775	0.0022314	0.00209917	0.0032314	0.0032314
3.807	0.00228926	0.00207438	0.00321488	0.00321488
3.838	0.00235537	0.00206612	0.00320661	0.00320661
3.87	0.00242149	0.00204959	0.00318182	0.00318182
3.901	0.00247934	0.00201653	0.00314876	0.00314876
3.933	0.00249587	0.00195041	0.00310744	0.00310744
3.964	0.0024876	0.00186777	0.00307438	0.00307438
3.996	0.00247934	0.00180165	0.00309091	0.00309091
4.027	0.00247107	0.00178512	0.00309917	0.00309917
4.059	0.00247934	0.00181818	0.00307438	0.00307438
4.09	0.00244628	0.00187603	0.00306612	0.00306612
4.121	0.00240496	0.00194215	0.00310744	0.00310744
4.153	0.00238017	0.00202479	0.00316529	0.00316529
4.184	0.00238017	0.00210744	0.00322314	0.00322314
4.216	0.00238843	0.00222314	0.00331405	0.00331405
4.247	0.00239669	0.00236364	0.00343802	0.00343802
4.279	0.00242149	0.00252893	0.00358678	0.00358678
4.31	0.00245455	0.00269421	0.00371901	0.00371901
4.342	0.00247934	0.00285124	0.00382645	0.00382645
4.373	0.00250413	0.00296694	0.00395041	0.00395041
4.405	0.00255372	0.00303306	0.00407438	0.00407438
4.436	0.00263636	0.00307438	0.00418182	0.00418182
4.468	0.00268595	0.00310744	0.00422314	0.00422314
4.499	0.00268595	0.0031157	0.00422314	0.00422314
4.53	0.00264463	0.00310744	0.00422314	0.00422314
4.562	0.00258678	0.00306612	0.00419835	0.00419835
4.593	0.00254545	0.00299174	0.0041405	0.0041405
4.625	0.00253719	0.00290909	0.00401653	0.00401653
4.656	0.00253719	0.00282645	0.00386777	0.00386777
4.688	0.00252893	0.00272727	0.00369421	0.00369421
4.719	0.00250413	0.00265289	0.00349587	0.00349587
4.751	0.00242975	0.00265289	0.00333058	0.00333058
4.782	0.00233884	0.00267769	0.00321488	0.00321488
4.814	0.00230579	0.00270248	0.00318182	0.00318182
4.845	0.00233058	0.00275207	0.00319008	0.00319008
4.877	0.00241322	0.00282645	0.00319835	0.00319835
4.908	0.00252066	0.00291736	0.00320661	0.00320661
4.939	0.00261983	0.00304959	0.00324793	0.00324793
4.971	0.00267769	0.00319835	0.00335537	0.00335537
5.002	0.00275207	0.00333884	0.00350413	0.00350413
5.034	0.00283471	0.00347107	0.00367769	0.00367769
5.065	0.00292562	0.00358678	0.00386777	0.00386777
5.097	0.00302479	0.00361157	0.00401653	0.00401653
5.128	0.00309917	0.00358678	0.0041157	0.0041157
5.16	0.0031157	0.00354545	0.00413223	0.00413223
5.191	0.00308264	0.00346281	0.00409091	0.00409091
5.223	0.00299174	0.00334711	0.00404132	0.00404132
5.254	0.00287603	0.00321488	0.00401653	0.00401653
5.286	0.00277686	0.00305785	0.00397521	0.00397521
5.317	0.00269421	0.0028595	0.00392562	0.00392562
5.348	0.00258678	0.00266942	0.00383471	0.00383471
5.38	0.0024876	0.00252066	0.00378512	0.00378512
5.411	0.00242975	0.00239669	0.00373554	0.00373554
5.443	0.00239669	0.00231405	0.00370248	0.00370248
5.474	0.00239669	0.00228099	0.00369421	0.00369421
5.506	0.00245455	0.00230579	0.00378512	0.00378512
5.537	0.00254545	0.00239669	0.00395041	0.00395041
5.569	0.00266116	0.00252066	0.00414876	0.00414876
5.6	0.00280165	0.00266942	0.00432231	0.00432231
5.632	0.00295041	0.00282645	0.00449587	0.00449587
5.663	0.0031405	0.00304959	0.00468595	0.00468595
5.695	0.00338017	0.00331405	0.00493388	0.00493388
5.726	0.0036281	0.00355372	0.0051405	0.0051405
5.757	0.00382645	0.0037686	0.00535537	0.00535537
5.789	0.00401653	0.00397521	0.00558678	0.00558678
5.82	0.00422314	0.00414876	0.00579339	0.00579339
5.852	0.00438843	0.00423967	0.00590909	0.00590909
5.883	0.0045124	0.00424793	0.00595041	0.00595041
5.915	0.00458678	0.00421488	0.00591736	0.00591736
5.946	0.00461157	0.00414876	0.00585124	0.00585124
5.978	0.00457851	0.00405785	0.00575207	0.00575207
6.009	0.00449587	0.00390083	0.00557851	0.00557851
6.041	0.00433884	0.00366116	0.00535537	0.00535537
6.072	0.00415702	0.00339669	0.00510744	0.00510744
6.104	0.00400826	0.00314876	0.00484298	0.00484298
6.135	0.00387603	0.00294215	0.00459504	0.00459504
6.166	0.00369421	0.00276033	0.0043719	0.0043719
6.198	0.0035124	0.00261983	0.00417355	0.00417355
6.229	0.00335537	0.00252066	0.004	0.004
6.261	0.00324793	0.00244628	0.00384298	0.00384298
6.292	0.00319835	0.00238843	0.00372727	0.00372727
6.324	0.00320661	0.00235537	0.00363636	0.00363636
6.355	0.00322314	0.00236364	0.00357851	0.00357851
6.387	0.00327273	0.00241322	0.00354545	0.00354545
6.418	0.00331405	0.00250413	0.00353719	0.00353719
6.45	0.00333884	0.00257851	0.00352893	0.00352893
6.481	0.00335537	0.00259504	0.0034876	0.0034876
6.513	0.00341322	0.00259504	0.00345455	0.00345455
6.544	0.00347934	0.00259504	0.00346281	0.00346281
6.575	0.00352893	0.00260331	0.00349587	0.00349587
6.607	0.00356198	0.00263636	0.00357025	0.00357025
6.638	0.00355372	0.00266942	0.00361983	0.00361983
6.67	0.0034876	0.00267769	0.00365289	0.00365289
6.701	0.00339669	0.00263636	0.00368595	0.00368595
6.733	0.00329752	0.00259504	0.00368595	0.00368595
6.764	0.00322314	0.00253719	0.00367769	0.00367769
6.796	0.0031405	0.00247107	0.00366942	0.00366942
6.827	0.00304959	0.00244628	0.00366942	0.00366942
6.859	0.00291736	0.00244628	0.0036281	0.0036281
6.89	0.00279339	0.00244628	0.00352066	0.00352066
6.922	0.00268595	0.00243802	0.0033719	0.0033719
6.953	0.00259504	0.00239669	0.00320661	0.00320661
6.984	0.00252066	0.00234711	0.00305785	0.00305785
7.016	0.00247934	0.00231405	0.00292562	0.00292562
7.047	0.00246281	0.00233058	0.00279339	0.00279339
7.079	0.00247107	0.00235537	0.00270248	0.00270248
7.11	0.00246281	0.00236364	0.00261983	0.00261983
7.142	0.00244628	0.00239669	0.00255372	0.00255372
7.173	0.00241322	0.00239669	0.00249587	0.00249587
7.205	0.00243802	0.00238843	0.00247107	0.00247107
7.236	0.00244628	0.00238843	0.00247934	0.00247934
7.268	0.00245455	0.0023719	0.00252066	0.00252066
7.299	0.00246281	0.00235537	0.00254545	0.00254545
7.331	0.00247934	0.0023719	0.00256198	0.00256198
7.362	0.00249587	0.00239669	0.00257851	0.00257851
7.393	0.00249587	0.00238843	0.00260331	0.00260331
7.425	0.00247107	0.0023719	0.00261157	0.00261157
7.456	0.00247107	0.00238017	0.00261983	0.00261983
7.488	0.00247934	0.00238017	0.00261983	0.00261983
7.519	0.00250413	0.00240496	0.00258678	0.00258678
7.551	0.00247934	0.00240496	0.00253719	0.00253719
7.582	0.0024876	0.00238843	0.0025124	0.0025124
7.614	0.0025124	0.00238843	0.00250413	0.00250413
7.645	0.0025124	0.00239669	0.00253719	0.00253719
7.677	0.00250413	0.0023719	0.00259504	0.00259504
7.708	0.00252066	0.00235537	0.00266942	0.00266942
7.74	0.00257025	0.00239669	0.00275207	0.00275207
7.771	0.00261157	0.00242975	0.00283471	0.00283471
7.802	0.00261157	0.00244628	0.00290909	0.00290909
7.834	0.00263636	0.00247934	0.00297521	0.00297521
7.865	0.00265289	0.0025124	0.00306612	0.00306612
7.897	0.00268595	0.00258678	0.00317355	0.00317355
7.928	0.00266116	0.00268595	0.0032314	0.0032314
7.96	0.00261157	0.00278512	0.00323967	0.00323967
7.991	0.00259504	0.00289256	0.00321488	0.00321488
8.023	0.00257851	0.003	0.00316529	0.00316529
8.054	0.00252893	0.00307438	0.00307438	0.00307438
8.086	0.00245455	0.00307438	0.00295868	0.00295868
8.117	0.00239669	0.00307438	0.00283471	0.00283471
8.149	0.0023719	0.00308264	0.00273554	0.00273554
8.18	0.00233058	0.00305785	0.00266116	0.00266116
8.211	0.00229752	0.00300826	0.00259504	0.00259504
8.243	0.00224793	0.00289256	0.00250413	0.00250413
8.274	0.00222314	0.00273554	0.00241322	0.00241322
8.306	0.00221488	0.00259504	0.00234711	0.00234711
8.337	0.00218182	0.00243802	0.00228099	0.00228099
8.369	0.0021405	0.00228926	0.0022314	0.0022314
8.4	0.00209917	0.00216529	0.00222314	0.00222314
8.432	0.00209091	0.00209091	0.00224793	0.00224793
8.463	0.0021157	0.00203306	0.00228099	0.00228099
8.495	0.00213223	0.00198347	0.00229752	0.00229752
8.526	0.00214876	0.00195868	0.00229752	0.00229752
8.558	0.00219008	0.00194215	0.00228099	0.00228099
8.589	0.00226446	0.00198347	0.00228099	0.00228099
8.62	0.00236364	0.00206612	0.00233884	0.00233884
8.652	0.00245455	0.00212397	0.00238843	0.00238843
8.683	0.00256198	0.00219835	0.00244628	0.00244628
8.715	0.00271901	0.00229752	0.0025124	0.0025124
8.746	0.00290083	0.00240496	0.00259504	0.00259504
8.778	0.00304959	0.0025124	0.00267769	0.00267769
8.809	0.0031405	0.0026281	0.00277686	0.00277686
8.841	0.0032314	0.00275207	0.00285124	0.00285124
8.872	0.00333884	0.0028843	0.00292562	0.00292562
8.904	0.00341322	0.00303306	0.00301653	0.00301653
8.935	0.00345455	0.00318182	0.0031157	0.0031157
8.967	0.00349587	0.00332231	0.00319008	0.00319008
8.998	0.00356198	0.0034876	0.00327273	0.00327273
9.029	0.00364463	0.00366116	0.00338843	0.00338843
9.061	0.00369421	0.00381818	0.0034876	0.0034876
9.092	0.00371901	0.00394215	0.0035124	0.0035124
9.124	0.00375207	0.00402479	0.00349587	0.00349587
9.155	0.00382645	0.00407438	0.00345455	0.00345455
9.187	0.00389256	0.00410744	0.00345455	0.00345455
9.218	0.00392562	0.00409091	0.00344628	0.00344628
9.25	0.00395041	0.00406612	0.00342149	0.00342149
9.281	0.00399174	0.004	0.00338017	0.00338017
9.313	0.00400826	0.00392562	0.00332231	0.00332231
9.344	0.00398347	0.00383471	0.0032562	0.0032562
9.376	0.00391736	0.00371901	0.00313223	0.00313223
9.407	0.00381818	0.00357025	0.00300826	0.00300826
9.438	0.00373554	0.00343802	0.00295041	0.00295041
9.47	0.00364463	0.00333884	0.00293388	0.00293388
9.501	0.0035124	0.00323967	0.00292562	0.00292562
9.533	0.00339669	0.00310744	0.00290083	0.00290083
9.564	0.00328926	0.003	0.00287603	0.00287603
9.596	0.00320661	0.00290083	0.0028595	0.0028595
9.627	0.00313223	0.00285124	0.00285124	0.00285124
9.659	0.00305785	0.00280992	0.00284298	0.00284298
9.69	0.00303306	0.00278512	0.0028843	0.0028843
9.722	0.00303306	0.0027686	0.00298347	0.00298347
9.753	0.00306612	0.00280992	0.00308264	0.00308264
9.785	0.00306612	0.00284298	0.00314876	0.00314876
9.816	0.00304959	0.00284298	0.00318182	0.00318182
9.847	0.00305785	0.00287603	0.00319835	0.00319835
9.879	0.00305785	0.00297521	0.00319835	0.00319835
9.91	0.00308264	0.00309091	0.00322314	0.00322314
9.942	0.00312397	0.00318182	0.00324793	0.00324793
9.973	0.00316529	0.00322314	0.00326446	0.00326446
10.005	0.00321488	0.00322314	0.00327273	0.00327273
10.036	0.00317355	0.00316529	0.00319835	0.00319835
10.068	0.00310744	0.00309091	0.00304959	0.00304959
10.099	0.003	0.00295041	0.0028843	0.0028843
10.131	0.00291736	0.00282645	0.00273554	0.00273554
10.162	0.0028843	0.00275207	0.00261157	0.00261157
10.194	0.0028595	0.00266116	0.00250413	0.00250413
10.225	0.00284298	0.00253719	0.00242975	0.00242975
10.256	0.00280165	0.00241322	0.00233884	0.00233884
10.288	0.00271074	0.00232231	0.00223967	0.00223967
10.319	0.00259504	0.00228099	0.00215702	0.00215702
10.351	0.00247107	0.00230579	0.00209917	0.00209917
10.382	0.00241322	0.00238843	0.00210744	0.00210744
10.414	0.00236364	0.00247934	0.00216529	0.00216529
10.445	0.00234711	0.00259504	0.0022314	0.0022314
10.477	0.00233884	0.00269421	0.0022562	0.0022562
10.508	0.00230579	0.00275207	0.00227273	0.00227273
10.54	0.00228099	0.00283471	0.00233058	0.00233058
10.571	0.00226446	0.00293388	0.00241322	0.00241322
10.602	0.00228099	0.00304132	0.00249587	0.00249587
10.634	0.00232231	0.00312397	0.00259504	0.00259504
10.665	0.0023719	0.00315702	0.00268595	0.00268595
10.697	0.00243802	0.00313223	0.00276033	0.00276033
10.728	0.00252066	0.00309091	0.00278512	0.00278512
10.76	0.0026281	0.00308264	0.00281818	0.00281818
10.791	0.00272727	0.00309917	0.00286777	0.00286777
10.823	0.00280165	0.0031157	0.00296694	0.00296694
10.854	0.0028843	0.00315702	0.00305785	0.00305785
10.886	0.00295868	0.00316529	0.00310744	0.00310744
10.917	0.00301653	0.00315702	0.00309917	0.00309917
10.949	0.00305785	0.00315702	0.00309917	0.00309917
10.98	0.0031157	0.00319835	0.00309917	0.00309917
11.011	0.0032562	0.00332231	0.00313223	0.00313223
11.043	0.00340496	0.00350413	0.00319835	0.00319835
11.074	0.00353719	0.00368595	0.00332231	0.00332231
11.106	0.00366116	0.00384298	0.00339669	0.00339669
11.137	0.00383471	0.00399174	0.00347107	0.00347107
11.169	0.00404132	0.00417355	0.00352893	0.00352893
11.2	0.00421488	0.00436364	0.00361983	0.00361983
11.232	0.00434711	0.00456198	0.00367769	0.00367769
11.263	0.00444628	0.00473554	0.0037438	0.0037438
11.295	0.00449587	0.00485124	0.00381818	0.00381818
11.326	0.00453719	0.00492562	0.00391736	0.00391736
11.358	0.0044876	0.00491736	0.00399174	0.00399174
11.389	0.00439669	0.0048595	0.00403306	0.00403306
11.42	0.00427273	0.00479339	0.00402479	0.00402479
11.452	0.00412397	0.00471901	0.00405785	0.00405785
11.483	0.00390909	0.00463636	0.00407438	0.00407438
11.515	0.00367769	0.00450413	0.00409091	0.00409091
11.546	0.00349587	0.00432231	0.00404959	0.00404959
11.578	0.00334711	0.0041157	0.00404959	0.00404959
11.609	0.0032314	0.00391736	0.00404959	0.00404959
11.641	0.00317355	0.00373554	0.00400826	0.00400826
11.672	0.00309091	0.00353719	0.00390909	0.00390909
11.704	0.00299174	0.00336364	0.00378512	0.00378512
11.735	0.00292562	0.00319835	0.00366942	0.00366942
11.767	0.00287603	0.00305785	0.00357025	0.00357025
11.798	0.00283471	0.00290909	0.00347934	0.00347934
11.829	0.00281818	0.00275207	0.00341322	0.00341322
11.861	0.00278512	0.0026281	0.00336364	0.00336364
11.892	0.00271074	0.00254545	0.00335537	0.00335537
11.924	0.00265289	0.00250413	0.00333058	0.00333058
11.955	0.00259504	0.00249587	0.00332231	0.00332231
11.987	0.0025124	0.00252066	0.00333884	0.00333884
12.018	0.00245455	0.00257025	0.00336364	0.00336364
12.05	0.00241322	0.00259504	0.00338843	0.00338843
12.081	0.00238843	0.0026281	0.00341322	0.00341322
12.113	0.00239669	0.00265289	0.00343802	0.00343802
12.144	0.00246281	0.00273554	0.00347107	0.00347107
12.176	0.00257025	0.00284298	0.00352066	0.00352066
12.207	0.00275207	0.00296694	0.00357851	0.00357851
12.238	0.00299174	0.0031157	0.00366116	0.00366116
12.27	0.00321488	0.00323967	0.00377686	0.00377686
12.301	0.00345455	0.00334711	0.0038595	0.0038595
12.333	0.00372727	0.00346281	0.00395041	0.00395041
12.364	0.00402479	0.00361983	0.00409091	0.00409091
12.396	0.00442149	0.00384298	0.00427273	0.00427273
12.427	0.00480992	0.00409091	0.00447107	0.00447107
12.459	0.00516529	0.00433058	0.00467769	0.00467769
12.49	0.00542975	0.00449587	0.00482645	0.00482645
12.522	0.00561157	0.00461157	0.00490909	0.00490909
12.553	0.00571074	0.00471074	0.00492562	0.00492562
12.585	0.00576033	0.00477686	0.0048843	0.0048843
12.616	0.00581818	0.00484298	0.00480992	0.00480992
12.647	0.00585124	0.00489256	0.00478512	0.00478512
12.679	0.00582645	0.00487603	0.00472727	0.00472727
12.71	0.00571074	0.00477686	0.00461157	0.00461157
12.742	0.00543802	0.00460331	0.00443802	0.00443802
12.773	0.00510744	0.00438017	0.0042314	0.0042314
12.805	0.0047686	0.0041405	0.00400826	0.00400826
12.836	0.00447107	0.00393388	0.00383471	0.00383471
12.868	0.00421488	0.00377686	0.00368595	0.00368595
12.899	0.00395868	0.00357851	0.00356198	0.00356198
12.931	0.00368595	0.00335537	0.00345455	0.00345455
12.962	0.00338017	0.00315702	0.00334711	0.00334711
12.994	0.00308264	0.00298347	0.00320661	0.00320661
13.025	0.00283471	0.0028595	0.0031157	0.0031157
13.056	0.00267769	0.0027686	0.00305785	0.00305785
13.088	0.00260331	0.00270248	0.00302479	0.00302479
13.119	0.00255372	0.00264463	0.00298347	0.00298347
13.151	0.0025124	0.00258678	0.00294215	0.00294215
13.182	0.00247107	0.00252893	0.00286777	0.00286777
13.214	0.00242975	0.00242149	0.00277686	0.00277686
13.245	0.00241322	0.00233884	0.00271074	0.00271074
13.277	0.00242149	0.00227273	0.00266116	0.00266116
13.308	0.00247107	0.00219835	0.0026281	0.0026281
13.34	0.00252893	0.0021157	0.00261157	0.00261157
13.371	0.00257025	0.00201653	0.00254545	0.00254545
13.403	0.00257025	0.00194215	0.00245455	0.00245455
13.434	0.00256198	0.0018843	0.00238843	0.00238843
13.465	0.00258678	0.00185124	0.00236364	0.00236364
13.497	0.00261983	0.00184298	0.00233884	0.00233884
13.528	0.00263636	0.00182645	0.00232231	0.00232231
13.56	0.00264463	0.0018595	0.00233058	0.00233058
13.591	0.00266116	0.00189256	0.00232231	0.00232231
13.623	0.00266116	0.00192562	0.00231405	0.00231405
13.654	0.00261983	0.00192562	0.00229752	0.00229752
13.686	0.00255372	0.00190909	0.0022562	0.0022562
13.717	0.00246281	0.00190083	0.00223967	0.00223967
13.749	0.00234711	0.00186777	0.0022314	0.0022314
13.78	0.0022314	0.00182645	0.00221488	0.00221488
13.812	0.00209917	0.00179339	0.00218182	0.00218182
13.843	0.00196694	0.00175207	0.00216529	0.00216529
13.874	0.00186777	0.00172727	0.00217355	0.00217355
13.906	0.00179339	0.00168595	0.00220661	0.00220661
13.937	0.00171074	0.00165289	0.0022562	0.0022562
13.969	0.00164463	0.00163636	0.00227273	0.00227273
14	0.00161983	0.00165289	0.00226446	0.00226446
14.032	0.00161157	0.00169421	0.0022562	0.0022562
14.063	0.00164463	0.00173554	0.00224793	0.00224793
14.095	0.00172727	0.00177686	0.00224793	0.00224793
14.126	0.00180992	0.00181818	0.0022314	0.0022314
14.158	0.00187603	0.00182645	0.00221488	0.00221488
14.189	0.00197521	0.00185124	0.00217355	0.00217355
14.221	0.00207438	0.00187603	0.00209917	0.00209917
14.252	0.00214876	0.00190909	0.002	0.002
14.283	0.00223967	0.00195868	0.00190083	0.00190083
14.315	0.00236364	0.00200826	0.00184298	0.00184298
14.346	0.00247934	0.00206612	0.00181818	0.00181818
14.378	0.00260331	0.0021157	0.00182645	0.00182645
14.409	0.00272727	0.00218182	0.00185124	0.00185124
14.441	0.00284298	0.0022562	0.00189256	0.00189256
14.472	0.00294215	0.00232231	0.00192562	0.00192562
14.504	0.00305785	0.00239669	0.00195041	0.00195041
14.535	0.00310744	0.00242149	0.00199174	0.00199174
14.567	0.0031157	0.00242149	0.00204132	0.00204132
14.598	0.0031157	0.00239669	0.00207438	0.00207438
14.63	0.00309091	0.00235537	0.00209917	0.00209917
14.661	0.00303306	0.00229752	0.00209917	0.00209917
14.692	0.00295041	0.00220661	0.00208264	0.00208264
14.724	0.00285124	0.0021405	0.00204959	0.00204959
14.755	0.00272727	0.00205785	0.00199174	0.00199174
14.787	0.00260331	0.00196694	0.00190909	0.00190909
14.818	0.00252066	0.0018843	0.00186777	0.00186777
14.85	0.00244628	0.00180992	0.00183471	0.00183471
14.881	0.00241322	0.00179339	0.00182645	0.00182645
14.913	0.00240496	0.00179339	0.00182645	0.00182645
14.944	0.00242149	0.00182645	0.00183471	0.00183471
14.976	0.00243802	0.0018595	0.00182645	0.00182645
15.007	0.00241322	0.00190083	0.00183471	0.00183471
15.039	0.00242975	0.00196694	0.0018595	0.0018595
15.07	0.00247107	0.002	0.00190083	0.00190083
15.101	0.00252893	0.00205785	0.00198347	0.00198347
15.133	0.00257851	0.00215702	0.00209091	0.00209091
15.164	0.00261157	0.00227273	0.00216529	0.00216529
15.196	0.00266942	0.00241322	0.00226446	0.00226446
15.227	0.00275207	0.00254545	0.0023719	0.0023719
15.259	0.00287603	0.00270248	0.00250413	0.00250413
15.29	0.00301653	0.0028595	0.00268595	0.00268595
15.322	0.00317355	0.00300826	0.00290083	0.00290083
15.353	0.00338017	0.00314876	0.00309091	0.00309091
15.385	0.00355372	0.00328099	0.00326446	0.00326446
15.416	0.00371074	0.00343802	0.00341322	0.00341322
15.448	0.00383471	0.00354545	0.00349587	0.00349587
15.479	0.00394215	0.00359504	0.00354545	0.00354545
15.51	0.00402479	0.00361157	0.00359504	0.00359504
15.542	0.00406612	0.00359504	0.00359504	0.00359504
15.573	0.00404959	0.00353719	0.0035124	0.0035124
15.605	0.00395868	0.00344628	0.00339669	0.00339669
15.636	0.00380992	0.00331405	0.00322314	0.00322314
15.668	0.00365289	0.00321488	0.00303306	0.00303306
15.699	0.0034876	0.0031405	0.00286777	0.00286777
15.731	0.00332231	0.00306612	0.00272727	0.00272727
15.762	0.00314876	0.00295041	0.00258678	0.00258678
15.794	0.003	0.00286777	0.00247107	0.00247107
15.825	0.00286777	0.00280992	0.0023719	0.0023719
15.857	0.00276033	0.0027686	0.00228099	0.00228099
15.888	0.00263636	0.00273554	0.0022314	0.0022314
15.919	0.00252893	0.00271074	0.00224793	0.00224793
15.951	0.00243802	0.00267769	0.00224793	0.00224793
15.982	0.00240496	0.00266942	0.00223967	0.00223967
16.014	0.0023719	0.00261157	0.00222314	0.00222314
16.045	0.0023719	0.00252893	0.00221488	0.00221488
16.077	0.00238843	0.00243802	0.00219008	0.00219008
16.108	0.00242149	0.00238017	0.00216529	0.00216529
16.14	0.00247934	0.00228926	0.00214876	0.00214876
16.171	0.00255372	0.00220661	0.00213223	0.00213223
16.203	0.00259504	0.00213223	0.0021157	0.0021157
16.234	0.00265289	0.00204132	0.00207438	0.00207438
16.266	0.00271074	0.002	0.00201653	0.00201653
16.297	0.00280165	0.00199174	0.00199174	0.00199174
16.328	0.0028595	0.00197521	0.00201653	0.00201653
16.36	0.00290083	0.00198347	0.00205785	0.00205785
16.391	0.00289256	0.00200826	0.00205785	0.00205785
16.423	0.00286777	0.00204959	0.00205785	0.00205785
16.454	0.00280992	0.00208264	0.00208264	0.00208264
16.486	0.00271074	0.00214876	0.00212397	0.00212397
16.517	0.00259504	0.00220661	0.00217355	0.00217355
16.549	0.00252893	0.00224793	0.00223967	0.00223967
16.58	0.0025124	0.00232231	0.00232231	0.00232231
16.612	0.00254545	0.00238017	0.00241322	0.00241322
16.643	0.00258678	0.00244628	0.00253719	0.00253719
16.675	0.00266116	0.00257025	0.0026281	0.0026281
16.706	0.00279339	0.00272727	0.00271901	0.00271901
16.737	0.00297521	0.00289256	0.00284298	0.00284298
16.769	0.00319835	0.00306612	0.00295868	0.00295868
16.8	0.0034876	0.00323967	0.00305785	0.00305785
16.832	0.00382645	0.00342149	0.00314876	0.00314876
16.863	0.00416529	0.00361157	0.00323967	0.00323967
16.895	0.00447934	0.00382645	0.00328926	0.00328926
16.926	0.00473554	0.00402479	0.00332231	0.00332231
16.958	0.00491736	0.00419008	0.00333884	0.00333884
16.989	0.00504132	0.00430579	0.00328099	0.00328099
17.021	0.00510744	0.00433884	0.00321488	0.00321488
17.052	0.00509917	0.00429752	0.00310744	0.00310744
17.084	0.00501653	0.00420661	0.00298347	0.00298347
17.115	0.00487603	0.00406612	0.0028595	0.0028595
17.146	0.00466116	0.00390909	0.00273554	0.00273554
17.178	0.0043719	0.00371074	0.00257851	0.00257851
17.209	0.00406612	0.00349587	0.00239669	0.00239669
17.241	0.0037438	0.00324793	0.00224793	0.00224793
17.272	0.00342975	0.00299174	0.00210744	0.00210744
17.304	0.00314876	0.0027438	0.00195868	0.00195868
17.335	0.00289256	0.0025124	0.00185124	0.00185124
17.367	0.00267769	0.00229752	0.00176033	0.00176033
17.398	0.0024876	0.0021405	0.00171901	0.00171901
17.43	0.00234711	0.00203306	0.00169421	0.00169421
17.461	0.00224793	0.00197521	0.00167769	0.00167769
17.493	0.00218182	0.00195868	0.00166116	0.00166116
17.524	0.00218182	0.00199174	0.00169421	0.00169421
17.555	0.00219835	0.00205785	0.00175207	0.00175207
17.587	0.00223967	0.00214876	0.00181818	0.00181818
17.618	0.00228926	0.0022562	0.00189256	0.00189256
17.65	0.00233884	0.00236364	0.00201653	0.00201653
17.681	0.00239669	0.00247934	0.00212397	0.00212397
17.713	0.00245455	0.00261157	0.00223967	0.00223967
17.744	0.00254545	0.00275207	0.00233884	0.00233884
17.776	0.00264463	0.0028843	0.00243802	0.00243802
17.807	0.00269421	0.00300826	0.00252893	0.00252893
17.839	0.0027686	0.00309917	0.0026281	0.0026281
17.87	0.00280165	0.00314876	0.00269421	0.00269421
17.902	0.00284298	0.00315702	0.00273554	0.00273554
17.933	0.00286777	0.0031405	0.00273554	0.00273554
17.964	0.0028843	0.00309917	0.00271074	0.00271074
17.996	0.00290083	0.00306612	0.00261983	0.00261983
18.027	0.00291736	0.00302479	0.00252066	0.00252066
18.059	0.00290909	0.00299174	0.00240496	0.00240496
18.09	0.00285124	0.00289256	0.00228099	0.00228099
18.122	0.0027686	0.00277686	0.0021405	0.0021405
18.153	0.00273554	0.00263636	0.00203306	0.00203306
18.185	0.00266942	0.0024876	0.00191736	0.00191736
18.216	0.0026281	0.00235537	0.00180992	0.00180992
18.248	0.00257851	0.00226446	0.0017438	0.0017438
18.279	0.00254545	0.00221488	0.00171901	0.00171901
18.311	0.00252893	0.00218182	0.00172727	0.00172727
18.342	0.00252066	0.00215702	0.00177686	0.00177686
18.373	0.00252893	0.00215702	0.00186777	0.00186777
18.405	0.00258678	0.00216529	0.00199174	0.00199174
18.436	0.00269421	0.00223967	0.00215702	0.00215702
18.468	0.00279339	0.00234711	0.00233884	0.00233884
18.499	0.0028843	0.0025124	0.00250413	0.00250413
18.531	0.00298347	0.00273554	0.00267769	0.00267769
18.562	0.00305785	0.00298347	0.00286777	0.00286777
18.594	0.0031157	0.00319008	0.00302479	0.00302479
18.625	0.00315702	0.0033719	0.00317355	0.00317355
18.657	0.00319835	0.00357851	0.00329752	0.00329752
18.688	0.0032314	0.00378512	0.00340496	0.00340496
18.72	0.00324793	0.00397521	0.00347934	0.00347934
18.751	0.00319835	0.0041405	0.0035124	0.0035124
18.782	0.00310744	0.00430579	0.0034876	0.0034876
18.814	0.00304959	0.00443802	0.00346281	0.00346281
18.845	0.00297521	0.0044876	0.00342149	0.00342149
18.877	0.00290909	0.00446281	0.00333884	0.00333884
18.908	0.0028843	0.00439669	0.00320661	0.00320661
18.94	0.00290083	0.00435537	0.00308264	0.00308264
18.971	0.00291736	0.00431405	0.00295041	0.00295041
19.003	0.00292562	0.00423967	0.00284298	0.00284298
19.034	0.00294215	0.0041405	0.00275207	0.00275207
19.066	0.00295868	0.00404132	0.00268595	0.00268595
19.097	0.00300826	0.00394215	0.00263636	0.00263636
19.129	0.00306612	0.00377686	0.00261157	0.00261157
19.16	0.00309917	0.00361157	0.00256198	0.00256198
19.191	0.00314876	0.00350413	0.0025124	0.0025124
19.223	0.00319008	0.00343802	0.00252066	0.00252066
19.254	0.00321488	0.00338843	0.00259504	0.00259504
19.286	0.00320661	0.00332231	0.00267769	0.00267769
19.317	0.00327273	0.00327273	0.00276033	0.00276033
19.349	0.00336364	0.00326446	0.00282645	0.00282645
19.38	0.00347934	0.00332231	0.00289256	0.00289256
19.412	0.00361983	0.00340496	0.00293388	0.00293388
19.443	0.00380165	0.00350413	0.00297521	0.00297521
19.475	0.00400826	0.00365289	0.00300826	0.00300826
19.506	0.0042314	0.00381818	0.00305785	0.00305785
19.538	0.00444628	0.00398347	0.00313223	0.00313223
19.569	0.00466942	0.00414876	0.00317355	0.00317355
19.6	0.00487603	0.00430579	0.00318182	0.00318182
19.632	0.00509091	0.00447107	0.00319008	0.00319008
19.663	0.00521488	0.00461157	0.00321488	0.00321488
19.695	0.00526446	0.00468595	0.0032314	0.0032314
19.726	0.00526446	0.00467769	0.00324793	0.00324793
19.758	0.00522314	0.00460331	0.00327273	0.00327273
19.789	0.00510744	0.00453719	0.00328926	0.00328926
19.821	0.00497521	0.00444628	0.00332231	0.00332231
19.852	0.00481818	0.00433884	0.00336364	0.00336364
19.884	0.00465289	0.00419835	0.00338017	0.00338017
19.915	0.00445455	0.00402479	0.00338843	0.00338843
19.947	0.00426446	0.00386777	0.00336364	0.00336364
19.978	0.00405785	0.00370248	0.00330579	0.00330579
20.009	0.00383471	0.00352066	0.00319008	0.00319008
20.041	0.00370248	0.00335537	0.00309917	0.00309917
20.072	0.00357851	0.00319835	0.00298347	0.00298347
20.104	0.00345455	0.00310744	0.0028595	0.0028595
20.135	0.00339669	0.00301653	0.0027438	0.0027438
20.167	0.00336364	0.00297521	0.00261157	0.00261157
20.198	0.0033719	0.00295041	0.00247934	0.00247934
20.23	0.00341322	0.00294215	0.00235537	0.00235537
20.261	0.00350413	0.00299174	0.00226446	0.00226446
20.293	0.00360331	0.00305785	0.00222314	0.00222314
20.324	0.00375207	0.00316529	0.00219835	0.00219835
20.356	0.00394215	0.00330579	0.00221488	0.00221488
20.387	0.00409091	0.00350413	0.00219008	0.00219008
20.418	0.00423967	0.00376033	0.00220661	0.00220661
20.45	0.00440496	0.00399174	0.00223967	0.00223967
20.481	0.00449587	0.00416529	0.00230579	0.00230579
20.513	0.0045124	0.00429752	0.00240496	0.00240496
20.544	0.0044876	0.00440496	0.00247107	0.00247107
20.576	0.00440496	0.00452893	0.00255372	0.00255372
20.607	0.00428926	0.00463636	0.00263636	0.00263636
20.639	0.0041405	0.00471901	0.00271901	0.00271901
20.67	0.00395868	0.00475207	0.00281818	0.00281818
20.702	0.00380165	0.00477686	0.00291736	0.00291736
20.733	0.00361157	0.00473554	0.00303306	0.00303306
20.765	0.00341322	0.00463636	0.0031157	0.0031157
20.796	0.00322314	0.00452066	0.00317355	0.00317355
20.827	0.00306612	0.00445455	0.00317355	0.00317355
20.859	0.00295868	0.0043719	0.00312397	0.00312397
20.89	0.0028843	0.00433884	0.0031157	0.0031157
20.922	0.0028595	0.00428926	0.00307438	0.00307438
20.953	0.00284298	0.00422314	0.00301653	0.00301653
20.985	0.0028595	0.0041405	0.00291736	0.00291736
21.016	0.00284298	0.00403306	0.00280165	0.00280165
21.048	0.00280165	0.00393388	0.00270248	0.00270248
21.079	0.00281818	0.0038595	0.00263636	0.00263636
21.111	0.00287603	0.00380165	0.00255372	0.00255372
21.142	0.00293388	0.0037686	0.0024876	0.0024876
21.174	0.00302479	0.00375207	0.00247107	0.00247107
21.205	0.00312397	0.00378512	0.00249587	0.00249587
21.236	0.00319835	0.00377686	0.00250413	0.00250413
21.268	0.00324793	0.00379339	0.00254545	0.00254545
21.299	0.00329752	0.00380992	0.00259504	0.00259504
21.331	0.00336364	0.00386777	0.00268595	0.00268595
21.362	0.00349587	0.00400826	0.00280992	0.00280992
21.394	0.00366116	0.00417355	0.00292562	0.00292562
21.425	0.00380165	0.00436364	0.00300826	0.00300826
21.457	0.00392562	0.00461157	0.00314876	0.00314876
21.488	0.00404959	0.00486777	0.00333884	0.00333884
21.52	0.00414876	0.00510744	0.00347934	0.00347934
21.551	0.00426446	0.00533884	0.00361157	0.00361157
21.583	0.00441322	0.00559504	0.00376033	0.00376033
21.614	0.00456198	0.00578512	0.00387603	0.00387603
21.645	0.00470248	0.00595868	0.00395041	0.00395041
21.677	0.00478512	0.00608264	0.00398347	0.00398347
21.708	0.00480165	0.00614876	0.00397521	0.00397521
21.74	0.0047438	0.00613223	0.00394215	0.00394215
21.771	0.00466116	0.00604959	0.00391736	0.00391736
21.803	0.00455372	0.0058843	0.00382645	0.00382645
21.834	0.00443802	0.00568595	0.00365289	0.00365289
21.866	0.00433058	0.00544628	0.00350413	0.00350413
21.897	0.00417355	0.00514876	0.00334711	0.00334711
21.929	0.00395868	0.00481818	0.00316529	0.00316529
21.96	0.00375207	0.00455372	0.00302479	0.00302479
21.992	0.00359504	0.00432231	0.00293388	0.00293388
22.023	0.00350413	0.00415702	0.00291736	0.00291736
22.054	0.00349587	0.00403306	0.00293388	0.00293388
22.086	0.00355372	0.00398347	0.00297521	0.00297521
22.117	0.0036281	0.004	0.00302479	0.00302479
22.149	0.00371901	0.00405785	0.00314876	0.00314876
22.18	0.00380165	0.00413223	0.00332231	0.00332231
22.212	0.00386777	0.0042562	0.0035124	0.0035124
22.243	0.00395868	0.00443802	0.00369421	0.00369421
22.275	0.00407438	0.0046281	0.0038595	0.0038595
22.306	0.00418182	0.00478512	0.00397521	0.00397521
22.338	0.00419835	0.00490909	0.00404959	0.00404959
22.369	0.00415702	0.00494215	0.00403306	0.00403306
22.401	0.00403306	0.00493388	0.00399174	0.00399174
22.432	0.00386777	0.00489256	0.00395041	0.00395041
22.463	0.00373554	0.00480992	0.00390083	0.00390083
22.495	0.00361157	0.00469421	0.0037686	0.0037686
22.526	0.0034876	0.00457025	0.00360331	0.00360331
22.558	0.00335537	0.00441322	0.00342149	0.00342149
22.589	0.00324793	0.00424793	0.0032562	0.0032562
22.621	0.00322314	0.00410744	0.00313223	0.00313223
22.652	0.00326446	0.00397521	0.00302479	0.00302479
22.684	0.00338843	0.0038595	0.00294215	0.00294215
22.715	0.00356198	0.00379339	0.00290083	0.00290083
22.747	0.00378512	0.00371901	0.0028595	0.0028595
22.778	0.00401653	0.0036281	0.00280992	0.00280992
22.81	0.00420661	0.00355372	0.00276033	0.00276033
22.841	0.0043719	0.00353719	0.00278512	0.00278512
22.872	0.00457851	0.00356198	0.00282645	0.00282645
22.904	0.00483471	0.0036281	0.00287603	0.00287603
22.935	0.00505785	0.00368595	0.00291736	0.00291736
22.967	0.0051157	0.00368595	0.00294215	0.00294215
22.998	0.00505785	0.00367769	0.00296694	0.00296694
23.03	0.00494215	0.00366116	0.00299174	0.00299174
23.061	0.00476033	0.00364463	0.00300826	0.00300826
23.093	0.00452893	0.00365289	0.00302479	0.00302479
23.124	0.00428926	0.00368595	0.00301653	0.00301653
23.156	0.00405785	0.00372727	0.00299174	0.00299174
23.187	0.00384298	0.00373554	0.00290083	0.00290083
23.219	0.00356198	0.00370248	0.00278512	0.00278512
23.25	0.00324793	0.0036281	0.00265289	0.00265289
23.281	0.00294215	0.00357025	0.00252893	0.00252893
23.313	0.00278512	0.00360331	0.00241322	0.00241322
23.344	0.00271074	0.00367769	0.00233884	0.00233884
23.376	0.00268595	0.00379339	0.00228926	0.00228926
23.407	0.00273554	0.00395041	0.00229752	0.00229752
23.439	0.0028595	0.00418182	0.00238017	0.00238017
23.47	0.00303306	0.00447934	0.00252893	0.00252893
23.502	0.00321488	0.00481818	0.00273554	0.00273554
23.533	0.00338843	0.00514876	0.003	0.003
23.565	0.00359504	0.00547107	0.00330579	0.00330579
23.596	0.00376033	0.00578512	0.00359504	0.00359504
23.628	0.00390909	0.00604132	0.00385124	0.00385124
23.659	0.00394215	0.00619835	0.00408264	0.00408264
23.69	0.00394215	0.0062562	0.00426446	0.00426446
23.722	0.00390909	0.0062562	0.00442975	0.00442975
23.753	0.00384298	0.00619008	0.0045124	0.0045124
23.785	0.00371074	0.006	0.00447934	0.00447934
23.816	0.00352893	0.00571901	0.00436364	0.00436364
23.848	0.00338843	0.0053719	0.00416529	0.00416529
23.879	0.00328099	0.00505785	0.00393388	0.00393388
23.911	0.0032314	0.00478512	0.00367769	0.00367769
23.942	0.00328926	0.00453719	0.00345455	0.00345455
23.974	0.00339669	0.00435537	0.00327273	0.00327273
24.005	0.0036281	0.00427273	0.00313223	0.00313223
24.037	0.00389256	0.00432231	0.00300826	0.00300826
24.068	0.00416529	0.00442975	0.00285124	0.00285124
24.099	0.00446281	0.00457851	0.00272727	0.00272727
24.131	0.00483471	0.00478512	0.00266116	0.00266116
24.162	0.00527273	0.00499174	0.00265289	0.00265289
24.194	0.00568595	0.00520661	0.00271901	0.00271901
24.225	0.00609091	0.00538843	0.00280992	0.00280992
24.257	0.00641322	0.00553719	0.00294215	0.00294215
24.288	0.00666116	0.00571901	0.00308264	0.00308264
24.32	0.00692562	0.00590909	0.00320661	0.00320661
24.351	0.00713223	0.00602479	0.00329752	0.00329752
24.383	0.00732231	0.00600826	0.00338017	0.00338017
24.414	0.0074876	0.00594215	0.00347934	0.00347934
24.446	0.00761157	0.00584298	0.00357025	0.00357025
24.477	0.00767769	0.00573554	0.00364463	0.00364463
24.508	0.00771074	0.00566116	0.00371901	0.00371901
24.54	0.00772727	0.00556198	0.00376033	0.00376033
24.571	0.00773554	0.00545455	0.00380992	0.00380992
24.603	0.00775207	0.00534711	0.00384298	0.00384298
24.634	0.00776033	0.00522314	0.0038595	0.0038595
24.666	0.00767769	0.00505785	0.00387603	0.00387603
24.697	0.00758678	0.00493388	0.00386777	0.00386777
24.729	0.00750413	0.00491736	0.00386777	0.00386777
24.76	0.0074876	0.00489256	0.00386777	0.00386777
24.792	0.00749587	0.00489256	0.00387603	0.00387603
24.823	0.00752893	0.00490909	0.00389256	0.00389256
24.855	0.00755372	0.00494215	0.0038843	0.0038843
24.886	0.00758678	0.00504132	0.00384298	0.00384298
24.917	0.00759504	0.00518182	0.00373554	0.00373554
24.949	0.00760331	0.00532231	0.00356198	0.00356198
24.98	0.0076281	0.00540496	0.00335537	0.00335537
25.012	0.00769421	0.00547107	0.00313223	0.00313223
25.043	0.00773554	0.00552066	0.00295868	0.00295868
25.075	0.0077438	0.00553719	0.00277686	0.00277686
25.106	0.00768595	0.0056281	0.00261157	0.00261157
25.138	0.00760331	0.00571901	0.00245455	0.00245455
25.169	0.00744628	0.00577686	0.00228926	0.00228926
25.201	0.0072314	0.00580165	0.0021157	0.0021157
25.232	0.00700826	0.00583471	0.00197521	0.00197521
25.264	0.00681818	0.0058595	0.00190909	0.00190909
25.295	0.00671901	0.00597521	0.00192562	0.00192562
25.326	0.00669421	0.00622314	0.00204132	0.00204132
25.358	0.0067438	0.00657025	0.00222314	0.00222314
25.389	0.00689256	0.00695041	0.00243802	0.00243802
25.421	0.00709091	0.00734711	0.00271901	0.00271901
25.452	0.00735537	0.00768595	0.00304959	0.00304959
25.484	0.00761157	0.00801653	0.00342975	0.00342975
25.515	0.00794215	0.00838017	0.00384298	0.00384298
25.547	0.00832231	0.0087686	0.00428926	0.00428926
25.578	0.00866942	0.00907438	0.00473554	0.00473554
25.61	0.00899174	0.00932231	0.00512397	0.00512397
25.641	0.00921488	0.00943802	0.00547107	0.00547107
25.673	0.00930579	0.00939669	0.0057438	0.0057438
25.704	0.00922314	0.00921488	0.00593388	0.00593388
25.735	0.00895041	0.00895041	0.00606612	0.00606612
25.767	0.00858678	0.00863636	0.0061405	0.0061405
25.798	0.00815702	0.00831405	0.00615702	0.00615702
25.83	0.00784298	0.00799174	0.00607438	0.00607438
25.861	0.00759504	0.00766116	0.00598347	0.00598347
25.893	0.00740496	0.00732231	0.00590909	0.00590909
25.924	0.00730579	0.00704959	0.00587603	0.00587603
25.956	0.0072562	0.00685124	0.00587603	0.00587603
25.987	0.00721488	0.00668595	0.0058843	0.0058843
26.019	0.00719008	0.00657851	0.00591736	0.00591736
26.05	0.00724793	0.00652893	0.006	0.006
26.082	0.00745455	0.00652893	0.00607438	0.00607438
26.113	0.00775207	0.00656198	0.0061157	0.0061157
26.144	0.00813223	0.0066281	0.0061157	0.0061157
26.176	0.00845455	0.00671901	0.00613223	0.00613223
26.207	0.00870248	0.00683471	0.0061157	0.0061157
26.239	0.00891736	0.00696694	0.00604959	0.00604959
26.27	0.00904959	0.00704959	0.00593388	0.00593388
26.302	0.0091157	0.00709091	0.00583471	0.00583471
26.333	0.00923967	0.00721488	0.00576033	0.00576033
26.365	0.00953719	0.00747934	0.00567769	0.00567769
26.396	0.0100083	0.00790083	0.00559504	0.00559504
26.428	0.0105537	0.00842149	0.00555372	0.00555372
26.459	0.0111405	0.00900826	0.00558678	0.00558678
26.491	0.0117107	0.00964463	0.00572727	0.00572727
26.522	0.012281	0.0103554	0.00596694	0.00596694
26.553	0.0129091	0.0111074	0.00626446	0.00626446
26.585	0.0135124	0.0118512	0.00657025	0.00657025
26.616	0.0141405	0.0126364	0.00689256	0.00689256
26.648	0.0147603	0.013438	0.00717355	0.00717355
26.679	0.0152479	0.0140909	0.00740496	0.00740496
26.711	0.0154628	0.0144793	0.00757851	0.00757851
26.742	0.0153967	0.014595	0.00768595	0.00768595
26.774	0.0151405	0.0145455	0.00773554	0.00773554
26.805	0.0147686	0.0143636	0.00768595	0.00768595
26.837	0.0142727	0.0140579	0.0075124	0.0075124
26.868	0.0136281	0.0135289	0.00719835	0.00719835
26.9	0.012719	0.0127603	0.00680992	0.00680992
26.931	0.0117438	0.0118926	0.00642149	0.00642149
26.962	0.0107686	0.0109917	0.00603306	0.00603306
26.994	0.0098595	0.0100579	0.00567769	0.00567769
27.025	0.00909917	0.0092562	0.00538843	0.00538843
27.057	0.00853719	0.00863636	0.00519835	0.00519835
27.088	0.00815702	0.00814876	0.0051157	0.0051157
27.12	0.0078843	0.00769421	0.00509091	0.00509091
27.151	0.00761983	0.0072314	0.00514876	0.00514876
27.183	0.00744628	0.00679339	0.00527273	0.00527273
27.214	0.00740496	0.0064876	0.0054876	0.0054876
27.246	0.00766116	0.00642975	0.0057438	0.0057438
27.277	0.00798347	0.0065124	0.00603306	0.00603306
27.309	0.00827273	0.00665289	0.00630579	0.00630579
27.34	0.00847107	0.0068595	0.00654545	0.00654545
27.371	0.00855372	0.00702479	0.00672727	0.00672727
27.403	0.00852066	0.00713223	0.00682645	0.00682645
27.434	0.00835537	0.0072314	0.0068595	0.0068595
27.466	0.0081157	0.00740496	0.00686777	0.00686777
27.497	0.00785124	0.00770248	0.0068843	0.0068843
27.529	0.00755372	0.00807438	0.00693388	0.00693388
27.56	0.00719008	0.00844628	0.00698347	0.00698347
27.592	0.00667769	0.00873554	0.00703306	0.00703306
27.623	0.00614876	0.00895868	0.00705785	0.00705785
27.655	0.00566942	0.00914876	0.00709091	0.00709091
27.686	0.00527273	0.00930579	0.0071405	0.0071405
27.718	0.00495868	0.00945455	0.00719835	0.00719835
27.749	0.00469421	0.00959504	0.00726446	0.00726446
27.78	0.00450413	0.00970248	0.00733058	0.00733058
27.812	0.00439669	0.0097686	0.00738017	0.00738017
27.843	0.00443802	0.00979339	0.00736364	0.00736364
27.875	0.0045124	0.0097686	0.00724793	0.00724793
27.906	0.00466942	0.00972727	0.00705785	0.00705785
27.938	0.00490083	0.00966116	0.00682645	0.00682645
27.969	0.00518182	0.00959504	0.00657851	0.00657851
28.001	0.0054876	0.00950413	0.00633058	0.00633058
28.032	0.00583471	0.00941322	0.00608264	0.00608264
28.064	0.00620661	0.00933058	0.00586777	0.00586777
28.095	0.00666942	0.00930579	0.00571074	0.00571074
28.127	0.00718182	0.00936364	0.00557851	0.00557851
28.158	0.00765289	0.00943802	0.00549587	0.00549587
28.189	0.00801653	0.00947934	0.00546281	0.00546281
28.221	0.00839669	0.0095124	0.00553719	0.00553719
28.252	0.00876033	0.00953719	0.00569421	0.00569421
28.284	0.00909091	0.00957851	0.0058843	0.0058843
28.315	0.00938843	0.00960331	0.00609917	0.00609917
28.347	0.0096281	0.00961983	0.00630579	0.00630579
28.378	0.0097686	0.00957025	0.00649587	0.00649587
28.41	0.00979339	0.00943802	0.00660331	0.00660331
28.441	0.00970248	0.00918182	0.00663636	0.00663636
28.473	0.00953719	0.00882645	0.00661157	0.00661157
28.504	0.00938017	0.00838843	0.00649587	0.00649587
28.536	0.00920661	0.00790909	0.00632231	0.00632231
28.567	0.00895868	0.00741322	0.00604959	0.00604959
28.598	0.00863636	0.00690909	0.00571901	0.00571901
28.63	0.00828926	0.00639669	0.00539669	0.00539669
28.661	0.00791736	0.00591736	0.00507438	0.00507438
28.693	0.00756198	0.00547107	0.0047686	0.0047686
28.724	0.00722314	0.00508264	0.00450413	0.00450413
28.756	0.00700826	0.00479339	0.00433884	0.00433884
28.787	0.00685124	0.00461157	0.00424793	0.00424793
28.819	0.00672727	0.00450413	0.00421488	0.00421488
28.85	0.00661983	0.00447934	0.00428926	0.00428926
28.882	0.00657025	0.00454545	0.00447107	0.00447107
28.913	0.00661157	0.00466116	0.0047686	0.0047686
28.945	0.00677686	0.00484298	0.0051405	0.0051405
28.976	0.00703306	0.00508264	0.00554545	0.00554545
29.007	0.00731405	0.00533058	0.00595041	0.00595041
29.039	0.00755372	0.00554545	0.00633884	0.00633884
29.07	0.00778512	0.00575207	0.00671074	0.00671074
29.102	0.00790909	0.00594215	0.00704132	0.00704132
29.133	0.00795868	0.00612397	0.00734711	0.00734711
29.165	0.00795041	0.00628926	0.00765289	0.00765289
29.196	0.00787603	0.00644628	0.00789256	0.00789256
29.228	0.00773554	0.00657025	0.00801653	0.00801653
29.259	0.0075124	0.00668595	0.00800826	0.00800826
29.291	0.00719835	0.00676033	0.00789256	0.00789256
29.322	0.00680992	0.00677686	0.00770248	0.00770248
29.354	0.00644628	0.00677686	0.00752066	0.00752066
29.385	0.00617355	0.00682645	0.00738017	0.00738017
29.416	0.00597521	0.00690083	0.00724793	0.00724793
29.448	0.00589256	0.00695868	0.0071405	0.0071405
29.479	0.00592562	0.00698347	0.00704959	0.00704959
29.511	0.00608264	0.00695868	0.00694215	0.00694215
29.542	0.0063719	0.00690909	0.0068595	0.0068595
29.574	0.0067686	0.00685124	0.0068595	0.0068595
29.605	0.00724793	0.00677686	0.00697521	0.00697521
29.637	0.00776033	0.00666942	0.00719008	0.00719008
29.668	0.00828926	0.00656198	0.00746281	0.00746281
29.7	0.00878512	0.00642975	0.00769421	0.00769421
29.731	0.00915702	0.0062314	0.00784298	0.00784298
29.763	0.00942975	0.00598347	0.00790909	0.00790909
29.794	0.00957851	0.00571901	0.0078843	0.0078843
29.825	0.00957851	0.00542975	0.00776033	0.00776033
29.857	0.00942975	0.00516529	0.00757851	0.00757851
29.888	0.00909917	0.00489256	0.00735537	0.00735537
29.92	0.00863636	0.00461983	0.00704959	0.00704959
29.951	0.00809091	0.00434711	0.00665289	0.00665289
29.983	0.00749587	0.00413223	0.00618182	0.00618182
30.014	0.00685124	0.00396694	0.00565289	0.00565289
30.046	0.00616529	0.00385124	0.00514876	0.00514876
30.077	0.00556198	0.00383471	0.00473554	0.00473554
30.109	0.005	0.00390083	0.00442975	0.00442975
30.14	0.00449587	0.00404959	0.00422314	0.00422314
30.172	0.00409917	0.00432231	0.00413223	0.00413223
30.203	0.00381818	0.00469421	0.00414876	0.00414876
30.234	0.00366116	0.00515702	0.00424793	0.00424793
30.266	0.00357851	0.00566116	0.00441322	0.00441322
30.297	0.00352066	0.00617355	0.00463636	0.00463636
30.329	0.00350413	0.00667769	0.00491736	0.00491736
30.36	0.00354545	0.00713223	0.00524793	0.00524793
30.392	0.00361983	0.00753719	0.00558678	0.00558678
30.423	0.00369421	0.00783471	0.00585124	0.00585124
30.455	0.00378512	0.00804132	0.00604132	0.00604132
30.486	0.00386777	0.00813223	0.00615702	0.00615702
30.518	0.00393388	0.00808264	0.00619008	0.00619008
30.549	0.00393388	0.0078843	0.00612397	0.00612397
30.581	0.00390909	0.00755372	0.00595041	0.00595041
30.612	0.00386777	0.0071405	0.00575207	0.00575207
30.643	0.00382645	0.00671074	0.0055124	0.0055124
30.675	0.00378512	0.00620661	0.00521488	0.00521488
30.706	0.0037438	0.00569421	0.00486777	0.00486777
30.738	0.00375207	0.00520661	0.0044876	0.0044876
30.769	0.0037438	0.00478512	0.00413223	0.00413223
30.801	0.00372727	0.00442975	0.00381818	0.00381818
30.832	0.00375207	0.00417355	0.00354545	0.00354545
30.864	0.00380992	0.00402479	0.00332231	0.00332231
30.895	0.00395041	0.00399174	0.00314876	0.00314876
30.927	0.00413223	0.00407438	0.00304959	0.00304959
30.958	0.00433884	0.0042314	0.00297521	0.00297521
30.989	0.00457851	0.00438843	0.00293388	0.00293388
31.021	0.00483471	0.00461983	0.00295868	0.00295868
31.052	0.00509091	0.0048843	0.00305785	0.00305785
31.084	0.00531405	0.00513223	0.00320661	0.00320661
31.115	0.00557851	0.00533884	0.0033719	0.0033719
31.147	0.00585124	0.0055124	0.00353719	0.00353719
31.178	0.00609917	0.00561983	0.00373554	0.00373554
31.21	0.00629752	0.00563636	0.00394215	0.00394215
31.241	0.00638017	0.00557851	0.00416529	0.00416529
31.273	0.0063719	0.00547934	0.00436364	0.00436364
31.304	0.00630579	0.00539669	0.00452066	0.00452066
31.336	0.00623967	0.00538843	0.00464463	0.00464463
31.367	0.00614876	0.00536364	0.00469421	0.00469421
31.398	0.00604959	0.00530579	0.00466942	0.00466942
31.43	0.00595868	0.00528099	0.00457851	0.00457851
31.461	0.00580165	0.00530579	0.00447107	0.00447107
31.493	0.00561157	0.00534711	0.00434711	0.00434711
31.524	0.0053719	0.00539669	0.00419008	0.00419008
31.556	0.00509917	0.00549587	0.00403306	0.00403306
31.587	0.00489256	0.00561157	0.00389256	0.00389256
31.619	0.00473554	0.00567769	0.0037686	0.0037686
31.65	0.00466942	0.00566116	0.00369421	0.00369421
31.682	0.00457025	0.00557851	0.00366116	0.00366116
31.713	0.00447934	0.0055124	0.00366942	0.00366942
31.745	0.00434711	0.00549587	0.00368595	0.00368595
31.776	0.00419008	0.00544628	0.00373554	0.00373554
31.807	0.00407438	0.00535537	0.00378512	0.00378512
31.839	0.004	0.00524793	0.00384298	0.00384298
31.87	0.00396694	0.00518182	0.00390083	0.00390083
31.902	0.00394215	0.00508264	0.00393388	0.00393388
31.933	0.0038843	0.00497521	0.00390083	0.00390083
31.965	0.00381818	0.00493388	0.0038595	0.0038595
31.996	0.00367769	0.00495041	0.00379339	0.00379339
32.028	0.00357851	0.00494215	0.00372727	0.00372727
32.059	0.00349587	0.00490909	0.00371074	0.00371074
32.091	0.0035124	0.0048595	0.0037686	0.0037686
32.122	0.00357025	0.00485124	0.00387603	0.00387603
32.154	0.00361983	0.00484298	0.00402479	0.00402479
32.185	0.00361983	0.0048595	0.00420661	0.00420661
32.216	0.00361983	0.00490083	0.00440496	0.00440496
32.248	0.00366116	0.00500826	0.0046281	0.0046281
32.279	0.00375207	0.0051157	0.00489256	0.00489256
32.311	0.00390083	0.00519835	0.00516529	0.00516529
32.342	0.00413223	0.00528926	0.00544628	0.00544628
32.374	0.00435537	0.00543802	0.00570248	0.00570248
32.405	0.00455372	0.00556198	0.0058595	0.0058595
32.437	0.00467769	0.00563636	0.00591736	0.00591736
32.468	0.00476033	0.00563636	0.00590083	0.00590083
32.5	0.00486777	0.00568595	0.00583471	0.00583471
32.531	0.00508264	0.00572727	0.00571901	0.00571901
32.563	0.00533058	0.00569421	0.00558678	0.00558678
32.594	0.00560331	0.00559504	0.00543802	0.00543802
32.625	0.00585124	0.00552893	0.00528926	0.00528926
32.657	0.00603306	0.00544628	0.0051405	0.0051405
32.688	0.0061405	0.00530579	0.00497521	0.00497521
32.72	0.0062314	0.00513223	0.00482645	0.00482645
32.751	0.00634711	0.00503306	0.00477686	0.00477686
32.783	0.00649587	0.00502479	0.00484298	0.00484298
32.814	0.00667769	0.0051157	0.00496694	0.00496694
32.846	0.00680992	0.00513223	0.00512397	0.00512397
32.877	0.00685124	0.00509917	0.00527273	0.00527273
32.909	0.00685124	0.00505785	0.00538843	0.00538843
32.94	0.00681818	0.00502479	0.00547107	0.00547107
32.972	0.00680992	0.00498347	0.00553719	0.00553719
33.003	0.00683471	0.00499174	0.00559504	0.00559504
33.034	0.00685124	0.00506612	0.00567769	0.00567769
33.066	0.00685124	0.00515702	0.00576033	0.00576033
33.097	0.00680165	0.00521488	0.0057686	0.0057686
33.129	0.00671074	0.00522314	0.00567769	0.00567769
33.16	0.00657851	0.00516529	0.00554545	0.00554545
33.192	0.00647107	0.00515702	0.00536364	0.00536364
33.223	0.00634711	0.00519835	0.00520661	0.00520661
33.255	0.00619835	0.00528926	0.00509091	0.00509091
33.286	0.00601653	0.00540496	0.00500826	0.00500826
33.318	0.00576033	0.00549587	0.00491736	0.00491736
33.349	0.00542149	0.00552066	0.00480165	0.00480165
33.381	0.00508264	0.00545455	0.00461983	0.00461983
33.412	0.00472727	0.00533884	0.00438017	0.00438017
33.443	0.00440496	0.00517355	0.0041405	0.0041405
33.475	0.00409091	0.00494215	0.00390909	0.00390909
33.506	0.00381818	0.00471074	0.00366116	0.00366116
33.538	0.00353719	0.0044876	0.00342975	0.00342975
33.569	0.00328099	0.00424793	0.00319835	0.00319835
33.601	0.00308264	0.004	0.00296694	0.00296694
33.632	0.00296694	0.00378512	0.0027686	0.0027686
33.664	0.00293388	0.00361157	0.0026281	0.0026281
33.695	0.00300826	0.0034876	0.00255372	0.00255372
33.727	0.00314876	0.00347934	0.00258678	0.00258678
33.758	0.00338017	0.00358678	0.00273554	0.00273554
33.79	0.00364463	0.00377686	0.00295041	0.00295041
33.821	0.00395868	0.00410744	0.00322314	0.00322314
33.852	0.00428099	0.00452066	0.00360331	0.00360331
33.884	0.00465289	0.00495868	0.00405785	0.00405785
33.915	0.00507438	0.00545455	0.00454545	0.00454545
33.947	0.0054876	0.00595041	0.00502479	0.00502479
33.978	0.00584298	0.0063719	0.00544628	0.00544628
34.01	0.00619008	0.00679339	0.00580992	0.00580992
34.041	0.0065124	0.00720661	0.0061157	0.0061157
34.073	0.00676033	0.00753719	0.00635537	0.00635537
34.104	0.00694215	0.0077686	0.0065124	0.0065124
34.136	0.00709091	0.00796694	0.00661157	0.00661157
34.167	0.00719008	0.00806612	0.00666116	0.00666116
34.199	0.00721488	0.00803306	0.00659504	0.00659504
34.23	0.00714876	0.00790083	0.00642149	0.00642149
34.261	0.00700826	0.00766942	0.00619008	0.00619008
34.293	0.00681818	0.0073719	0.00595041	0.00595041
34.324	0.00661983	0.00709917	0.00572727	0.00572727
34.356	0.00636364	0.00678512	0.00552066	0.00552066
34.387	0.00607438	0.00643802	0.00531405	0.00531405
34.419	0.00581818	0.00608264	0.00509917	0.00509917
34.45	0.00552893	0.00572727	0.00489256	0.00489256
34.482	0.00522314	0.00532231	0.00469421	0.00469421
34.513	0.00492562	0.00490083	0.00449587	0.00449587
34.545	0.00467769	0.00454545	0.00432231	0.00432231
34.576	0.0044876	0.00426446	0.00421488	0.00421488
34.608	0.00433884	0.00403306	0.00413223	0.00413223
34.639	0.0042314	0.00387603	0.00405785	0.00405785
34.67	0.00413223	0.00371901	0.00399174	0.00399174
34.702	0.00404959	0.00356198	0.00391736	0.00391736
34.733	0.00395868	0.00341322	0.0038595	0.0038595
34.765	0.00386777	0.00328926	0.00379339	0.00379339
34.796	0.00384298	0.00319008	0.00371901	0.00371901
34.828	0.00381818	0.00313223	0.00364463	0.00364463
34.859	0.00380165	0.0031157	0.00358678	0.00358678
34.891	0.00379339	0.00310744	0.00354545	0.00354545
34.922	0.00378512	0.00309091	0.0034876	0.0034876
34.954	0.0037686	0.00308264	0.00342975	0.00342975
34.985	0.00375207	0.00307438	0.0033719	0.0033719
35.017	0.00373554	0.00309917	0.00332231	0.00332231
35.048	0.00372727	0.00312397	0.00326446	0.00326446
35.079	0.00372727	0.00315702	0.00319008	0.00319008
35.111	0.00371901	0.00321488	0.00314876	0.00314876
35.142	0.00367769	0.00326446	0.00312397	0.00312397
35.174	0.00366116	0.00333058	0.00310744	0.00310744
35.205	0.00364463	0.00342149	0.00309091	0.00309091
35.237	0.00361157	0.0034876	0.00307438	0.00307438
35.268	0.00354545	0.0035124	0.00303306	0.00303306
35.3	0.00345455	0.0035124	0.00296694	0.00296694
35.331	0.00333058	0.00346281	0.0028843	0.0028843
35.363	0.00321488	0.00338017	0.00277686	0.00277686
35.394	0.00312397	0.00333884	0.00271074	0.00271074
35.426	0.00307438	0.00333884	0.00268595	0.00268595
35.457	0.00302479	0.00333058	0.00266942	0.00266942
35.488	0.00298347	0.00335537	0.00266942	0.00266942
35.52	0.00293388	0.00336364	0.00268595	0.00268595
35.551	0.00289256	0.00333884	0.00271901	0.00271901
35.583	0.0028595	0.00334711	0.00275207	0.00275207
35.614	0.00287603	0.00341322	0.00282645	0.00282645
35.646	0.00293388	0.00349587	0.00292562	0.00292562
35.677	0.00303306	0.00364463	0.00304132	0.00304132
35.709	0.00314876	0.00381818	0.00318182	0.00318182
35.74	0.00324793	0.00395041	0.00327273	0.00327273
35.772	0.00331405	0.00402479	0.00330579	0.00330579
35.803	0.00338017	0.00406612	0.00329752	0.00329752
35.835	0.00344628	0.00407438	0.00326446	0.00326446
35.866	0.00352893	0.00410744	0.00322314	0.00322314
35.897	0.00359504	0.00414876	0.00319008	0.00319008
35.929	0.00369421	0.00422314	0.00321488	0.00321488
35.96	0.00380992	0.00432231	0.00328926	0.00328926
35.992	0.00396694	0.00447107	0.00342975	0.00342975
36.023	0.00414876	0.00463636	0.00363636	0.00363636
36.055	0.00434711	0.00480992	0.00389256	0.00389256
36.086	0.00457025	0.00504132	0.0042314	0.0042314
36.118	0.00486777	0.0053719	0.00468595	0.00468595
36.149	0.00524793	0.00578512	0.00522314	0.00522314
36.181	0.00568595	0.0062562	0.00580165	0.00580165
36.212	0.00613223	0.00671074	0.00638017	0.00638017
36.244	0.00661983	0.00720661	0.00693388	0.00693388
36.275	0.00706612	0.0076281	0.00741322	0.00741322
36.306	0.00743802	0.00797521	0.00779339	0.00779339
36.338	0.00772727	0.00826446	0.00808264	0.00808264
36.369	0.00795041	0.00846281	0.0082562	0.0082562
36.401	0.00809917	0.00860331	0.00830579	0.00830579
36.432	0.00818182	0.00865289	0.00823967	0.00823967
36.464	0.00813223	0.00856198	0.00803306	0.00803306
36.495	0.00795868	0.0083719	0.00773554	0.00773554
36.527	0.00766942	0.00807438	0.00736364	0.00736364
36.558	0.00729752	0.00770248	0.00693388	0.00693388
36.59	0.00683471	0.0072314	0.00645455	0.00645455
36.621	0.00636364	0.00677686	0.00595868	0.00595868
36.653	0.00592562	0.00634711	0.00547934	0.00547934
36.684	0.0054876	0.00589256	0.005	0.005
36.715	0.00507438	0.00549587	0.00457851	0.00457851
36.747	0.00471901	0.0051405	0.00427273	0.00427273
36.778	0.00446281	0.00491736	0.00408264	0.00408264
36.81	0.00430579	0.00479339	0.004	0.004
36.841	0.00422314	0.00473554	0.00396694	0.00396694
36.873	0.0042314	0.00477686	0.00400826	0.00400826
36.904	0.00433884	0.00491736	0.00413223	0.00413223
36.936	0.00455372	0.00518182	0.00435537	0.00435537
36.967	0.00479339	0.00543802	0.0046281	0.0046281
36.999	0.00504132	0.00568595	0.00490909	0.00490909
37.03	0.00530579	0.00596694	0.00520661	0.00520661
37.062	0.00552893	0.00618182	0.00547107	0.00547107
37.093	0.00569421	0.00635537	0.0056281	0.0056281
37.124	0.00575207	0.00636364	0.00566942	0.00566942
37.156	0.00573554	0.00628926	0.00560331	0.00560331
37.187	0.00564463	0.00614876	0.0054876	0.0054876
37.219	0.00546281	0.00590909	0.00529752	0.00529752
37.25	0.00520661	0.00561157	0.00505785	0.00505785
37.282	0.00487603	0.00520661	0.0047438	0.0047438
37.313	0.00454545	0.00483471	0.00440496	0.00440496
37.345	0.00420661	0.00447107	0.00406612	0.00406612
37.376	0.00391736	0.0041405	0.00375207	0.00375207
37.408	0.00371901	0.0038843	0.00347934	0.00347934
37.439	0.00361157	0.00370248	0.00328099	0.00328099
37.471	0.00357851	0.00361983	0.00314876	0.00314876
37.502	0.0036281	0.00363636	0.00307438	0.00307438
37.533	0.0037686	0.00371901	0.00304132	0.00304132
37.565	0.00402479	0.00390083	0.00306612	0.00306612
37.596	0.00434711	0.00413223	0.00312397	0.00312397
37.628	0.00471901	0.00442149	0.00321488	0.00321488
37.659	0.00507438	0.00468595	0.00331405	0.00331405
37.691	0.00542975	0.00493388	0.00341322	0.00341322
37.722	0.00572727	0.00512397	0.00347934	0.00347934
37.754	0.00595041	0.00526446	0.00350413	0.00350413
37.785	0.00609917	0.00533884	0.00350413	0.00350413
37.817	0.00621488	0.00540496	0.00349587	0.00349587
37.848	0.00627273	0.00540496	0.00347934	0.00347934
37.88	0.00627273	0.00539669	0.00345455	0.00345455
37.911	0.00617355	0.00532231	0.00340496	0.00340496
37.942	0.00600826	0.0052314	0.00334711	0.00334711
37.974	0.00579339	0.00510744	0.00326446	0.00326446
38.005	0.00557851	0.005	0.00319008	0.00319008
38.037	0.00534711	0.00489256	0.00312397	0.00312397
38.068	0.0051157	0.00482645	0.00309917	0.00309917
38.1	0.00489256	0.00479339	0.00312397	0.00312397
38.131	0.00468595	0.00479339	0.00318182	0.00318182
38.163	0.00445455	0.0047686	0.00324793	0.00324793
38.194	0.00422314	0.00475207	0.00333058	0.00333058
38.226	0.004	0.00469421	0.00340496	0.00340496
38.257	0.00383471	0.00467769	0.00349587	0.00349587
38.289	0.00370248	0.00463636	0.00355372	0.00355372
38.32	0.00357851	0.00461157	0.0036281	0.0036281
38.351	0.00343802	0.00454545	0.00366116	0.00366116
38.383	0.00328926	0.00449587	0.00368595	0.00368595
38.414	0.00314876	0.00440496	0.00366116	0.00366116
38.446	0.00303306	0.00429752	0.00360331	0.00360331
38.477	0.00292562	0.00417355	0.0035124	0.0035124
38.509	0.0028843	0.00407438	0.00340496	0.00340496
38.54	0.00287603	0.00397521	0.00328926	0.00328926
38.572	0.0028843	0.00390083	0.00319008	0.00319008
38.603	0.00286777	0.00378512	0.00308264	0.00308264
38.635	0.00285124	0.00368595	0.003	0.003
38.666	0.00285124	0.00357851	0.00290909	0.00290909
38.698	0.00287603	0.0035124	0.00285124	0.00285124
38.729	0.00292562	0.00343802	0.00280165	0.00280165
38.76	0.00297521	0.00338843	0.0027686	0.0027686
38.792	0.00300826	0.00334711	0.00273554	0.00273554
38.823	0.00302479	0.00329752	0.00270248	0.00270248
38.855	0.00296694	0.00321488	0.00267769	0.00267769
38.886	0.00286777	0.00312397	0.00265289	0.00265289
38.918	0.00276033	0.00302479	0.00260331	0.00260331
38.949	0.00266116	0.00295041	0.00255372	0.00255372
38.981	0.00257025	0.00286777	0.00252066	0.00252066
39.012	0.00249587	0.00280992	0.00252893	0.00252893
39.044	0.00244628	0.00276033	0.00257025	0.00257025
39.075	0.00242149	0.00276033	0.00264463	0.00264463
39.107	0.00242149	0.0027686	0.0027438	0.0027438
39.138	0.00242975	0.00278512	0.00286777	0.00286777
39.169	0.00246281	0.00281818	0.00299174	0.00299174
39.201	0.00255372	0.0028843	0.0031157	0.0031157
39.232	0.00266942	0.00295868	0.00323967	0.00323967
39.264	0.0027686	0.00303306	0.00338843	0.00338843
39.295	0.00285124	0.00309917	0.00352893	0.00352893
39.327	0.00290909	0.00317355	0.00364463	0.00364463
39.358	0.00293388	0.00319835	0.00368595	0.00368595
39.39	0.00290909	0.00316529	0.00365289	0.00365289
39.421	0.00282645	0.00305785	0.00356198	0.00356198
39.453	0.00271074	0.00291736	0.00344628	0.00344628
39.484	0.00259504	0.00276033	0.00328926	0.00328926
39.516	0.00245455	0.00259504	0.0031405	0.0031405
39.547	0.00228926	0.00242149	0.00298347	0.00298347
39.578	0.0021157	0.00226446	0.00281818	0.00281818
39.61	0.00195868	0.00212397	0.00263636	0.00263636
39.641	0.00182645	0.002	0.00245455	0.00245455
39.673	0.00171901	0.0018843	0.00227273	0.00227273
39.704	0.00163636	0.00181818	0.00214876	0.00214876
39.736	0.00160331	0.00182645	0.00209091	0.00209091
39.767	0.0016281	0.00187603	0.00206612	0.00206612
39.799	0.00168595	0.00196694	0.00205785	0.00205785
39.83	0.0017686	0.00207438	0.00209091	0.00209091
39.862	0.00189256	0.00221488	0.00213223	0.00213223
39.893	0.00203306	0.00235537	0.00219008	0.00219008
39.925	0.00218182	0.0024876	0.0022562	0.0022562
39.956	0.00233058	0.00259504	0.00232231	0.00232231
39.987	0.00247107	0.00268595	0.00239669	0.00239669
40.019	0.00260331	0.00276033	0.00247934	0.00247934
40.05	0.00272727	0.00283471	0.00255372	0.00255372
40.082	0.00282645	0.00287603	0.00261157	0.00261157
40.113	0.00290909	0.00292562	0.00267769	0.00267769
40.145	0.00297521	0.00297521	0.00275207	0.00275207
40.176	0.003	0.00303306	0.00282645	0.00282645
40.208	0.00300826	0.00305785	0.0028843	0.0028843
40.239	0.00300826	0.00309091	0.00291736	0.00291736
40.271	0.00301653	0.0031157	0.00294215	0.00294215
40.302	0.00303306	0.00316529	0.00299174	0.00299174
40.334	0.00304959	0.00322314	0.00304959	0.00304959
40.365	0.00307438	0.00328926	0.00310744	0.00310744
40.396	0.00310744	0.00332231	0.0031405	0.0031405
40.428	0.00314876	0.00336364	0.00315702	0.00315702
40.459	0.00319008	0.00338843	0.0031405	0.0031405
40.491	0.0032314	0.00339669	0.00309917	0.00309917
40.522	0.00330579	0.00339669	0.00303306	0.00303306
40.554	0.0033719	0.00341322	0.00298347	0.00298347
40.585	0.00344628	0.00342149	0.00295868	0.00295868
40.617	0.0035124	0.00344628	0.00295868	0.00295868
40.648	0.00356198	0.00347107	0.00294215	0.00294215
40.68	0.00361157	0.00350413	0.00291736	0.00291736
40.711	0.00364463	0.00354545	0.00289256	0.00289256
40.743	0.00365289	0.00361157	0.0028843	0.0028843
40.774	0.00361983	0.00364463	0.00287603	0.00287603
40.805	0.00354545	0.00364463	0.0028595	0.0028595
40.837	0.00346281	0.00361157	0.00283471	0.00283471
40.868	0.00334711	0.00353719	0.00280992	0.00280992
40.9	0.0032314	0.00344628	0.00278512	0.00278512
40.931	0.00310744	0.00335537	0.00275207	0.00275207
40.963	0.00298347	0.0032562	0.00269421	0.00269421
40.994	0.00286777	0.00312397	0.00261983	0.00261983
41.026	0.00276033	0.00297521	0.00253719	0.00253719
41.057	0.00266116	0.00280165	0.00244628	0.00244628
41.089	0.00259504	0.00261983	0.00236364	0.00236364
41.12	0.00258678	0.00247107	0.00228099	0.00228099
41.152	0.00263636	0.00238017	0.00223967	0.00223967
41.183	0.00268595	0.00233058	0.00221488	0.00221488
41.214	0.00273554	0.00230579	0.00217355	0.00217355
41.246	0.00276033	0.00226446	0.00209917	0.00209917
41.277	0.0027686	0.00221488	0.00201653	0.00201653
41.309	0.0027686	0.00216529	0.00194215	0.00194215
41.34	0.00276033	0.00215702	0.00189256	0.00189256
41.372	0.00272727	0.00215702	0.00184298	0.00184298
41.403	0.00269421	0.00218182	0.00179339	0.00179339
41.435	0.00264463	0.00219835	0.00171901	0.00171901
41.466	0.00257025	0.00220661	0.00165289	0.00165289
41.498	0.00245455	0.00218182	0.00157025	0.00157025
41.529	0.00233884	0.0021405	0.00147934	0.00147934
41.561	0.00223967	0.00210744	0.00142149	0.00142149
41.592	0.00215702	0.00210744	0.00138843	0.00138843
41.623	0.00209091	0.00209917	0.00135537	0.00135537
41.655	0.00203306	0.00208264	0.00131405	0.00131405
41.686	0.00199174	0.00204959	0.0012562	0.0012562
41.718	0.00195868	0.00200826	0.00120661	0.00120661
41.749	0.00190083	0.00194215	0.00116529	0.00116529
41.781	0.00181818	0.00186777	0.0011405	0.0011405
41.812	0.00171901	0.0017686	0.0011157	0.0011157
41.844	0.00164463	0.00166116	0.00108264	0.00108264
41.875	0.00157851	0.00155372	0.00104959	0.00104959
41.907	0.00152066	0.00143802	0.001	0.001
41.938	0.0014876	0.00131405	0.000950413	0.000950413
41.97	0.00146281	0.00122314	0.000917355	0.000917355
42.001	0.00144628	0.00114876	0.000900826	0.000900826
42.032	0.00142975	0.00107438	0.000900826	0.000900826
42.064	0.00142975	0.00101653	0.000909091	0.000909091
42.095	0.00147934	0.000991736	0.00092562	0.00092562
42.127	0.00157025	0.000991736	0.000950413	0.000950413
42.158	0.00167769	0.00103306	0.000975207	0.000975207
42.19	0.0017686	0.00109091	0.00100826	0.00100826
42.221	0.00186777	0.00116529	0.00104959	0.00104959
42.253	0.00195868	0.0012562	0.0011157	0.0011157
42.284	0.00202479	0.00134711	0.00119835	0.00119835
42.316	0.00208264	0.00142149	0.00127273	0.00127273
42.347	0.0021405	0.00149587	0.00133884	0.00133884
42.379	0.00219835	0.00158678	0.00139669	0.00139669
42.41	0.00226446	0.00167769	0.00144628	0.00144628
42.441	0.00231405	0.00175207	0.0014876	0.0014876
42.473	0.00234711	0.00182645	0.00152893	0.00152893
42.504	0.00238843	0.00189256	0.00157851	0.00157851
42.536	0.00244628	0.00196694	0.00163636	0.00163636
42.567	0.0024876	0.00204132	0.00171074	0.00171074
42.599	0.00252893	0.00210744	0.0017686	0.0017686
42.63	0.00258678	0.00218182	0.00180165	0.00180165
42.662	0.00264463	0.0022562	0.00185124	0.00185124
42.693	0.00268595	0.00232231	0.00190909	0.00190909
42.725	0.00270248	0.00236364	0.00197521	0.00197521
42.756	0.00268595	0.00239669	0.00204959	0.00204959
42.788	0.00265289	0.00242149	0.00213223	0.00213223
42.819	0.00261157	0.00242975	0.00219835	0.00219835
42.85	0.00255372	0.00242149	0.0022562	0.0022562
42.882	0.00247107	0.00239669	0.00229752	0.00229752
42.913	0.00240496	0.00235537	0.00231405	0.00231405
42.945	0.00233058	0.00232231	0.00233058	0.00233058
42.976	0.00223967	0.00228926	0.00236364	0.00236364
43.008	0.00214876	0.00227273	0.00238017	0.00238017
43.039	0.00206612	0.0022562	0.00238017	0.00238017
43.071	0.002	0.00223967	0.00236364	0.00236364
43.102	0.00195041	0.00222314	0.00233058	0.00233058
43.134	0.00190083	0.00222314	0.00228926	0.00228926
43.165	0.00186777	0.00223967	0.00226446	0.00226446
43.197	0.00185124	0.00228099	0.00223967	0.00223967
43.228	0.0018595	0.00235537	0.00223967	0.00223967
43.259	0.00185124	0.00244628	0.00224793	0.00224793
43.291	0.00184298	0.00252893	0.00224793	0.00224793
43.322	0.00184298	0.00259504	0.00222314	0.00222314
43.354	0.00183471	0.00261983	0.00217355	0.00217355
43.385	0.00181818	0.0026281	0.00212397	0.00212397
43.417	0.00180165	0.00264463	0.00208264	0.00208264
43.448	0.00178512	0.00266116	0.00204959	0.00204959
43.48	0.00178512	0.00266942	0.00200826	0.00200826
43.511	0.00177686	0.00266942	0.00195041	0.00195041
43.543	0.00175207	0.00264463	0.0018843	0.0018843
43.574	0.00171901	0.00258678	0.00178512	0.00178512
43.606	0.00170248	0.00252893	0.00168595	0.00168595
43.637	0.00171074	0.00247107	0.00159504	0.00159504
43.668	0.00172727	0.00242149	0.00152066	0.00152066
43.7	0.00175207	0.00239669	0.00147107	0.00147107
43.731	0.00178512	0.00239669	0.00142975	0.00142975
43.763	0.00181818	0.00238843	0.0013719	0.0013719
43.794	0.0018595	0.00236364	0.00130579	0.00130579
43.826	0.00189256	0.00233058	0.00124793	0.00124793
43.857	0.00192562	0.00228926	0.00119835	0.00119835
43.889	0.00196694	0.00224793	0.00115702	0.00115702
43.92	0.00201653	0.00219835	0.00113223	0.00113223
43.952	0.00205785	0.00212397	0.0011157	0.0011157
43.983	0.00208264	0.00204959	0.00109917	0.00109917
44.015	0.00209917	0.00197521	0.00108264	0.00108264
44.046	0.00212397	0.00190909	0.00107438	0.00107438
44.077	0.00214876	0.00183471	0.00106612	0.00106612
44.109	0.00217355	0.00177686	0.00108264	0.00108264
44.14	0.00218182	0.00173554	0.00110744	0.00110744
44.172	0.00217355	0.00168595	0.00112397	0.00112397
44.203	0.00214876	0.00163636	0.00113223	0.00113223
44.235	0.00212397	0.00159504	0.0011405	0.0011405
44.266	0.00208264	0.00157851	0.00114876	0.00114876
44.298	0.00203306	0.00157851	0.0011405	0.0011405
44.329	0.00197521	0.00157025	0.00113223	0.00113223
44.361	0.00190909	0.00155372	0.00112397	0.00112397
44.392	0.00182645	0.00152066	0.00110744	0.00110744
44.424	0.0017438	0.00147934	0.00109091	0.00109091
44.455	0.00165289	0.00142149	0.00106612	0.00106612
44.486	0.00156198	0.00136364	0.00104132	0.00104132
44.518	0.0014876	0.00132231	0.00101653	0.00101653
44.549	0.00143802	0.00128926	0.001	0.001
44.581	0.00138843	0.00124793	0.000983471	0.000983471
44.612	0.00133884	0.00119008	0.000975207	0.000975207
44.644	0.00130579	0.00113223	0.000975207	0.000975207
44.675	0.00128926	0.00108264	0.000975207	0.000975207
44.707	0.00128099	0.00103306	0.000966942	0.000966942
44.738	0.00128099	0.000991736	0.000958678	0.000958678
44.77	0.00127273	0.000950413	0.000942149	0.000942149
44.801	0.00127273	0.000917355	0.00092562	0.00092562
44.833	0.00128099	0.000884298	0.000900826	0.000900826
44.864	0.00129752	0.000859504	0.000892562	0.000892562
44.895	0.00129752	0.000834711	0.000892562	0.000892562
44.927	0.00130579	0.000826446	0.000900826	0.000900826
44.958	0.00134711	0.000842975	0.000900826	0.000900826
44.99	0.00138843	0.000876033	0.000917355	0.000917355
45.021	0.00142975	0.00092562	0.000942149	0.000942149
45.053	0.00147934	0.00100826	0.001	0.001
45.084	0.00154545	0.00110744	0.00107438	0.00107438
45.116	0.00164463	0.00123967	0.00117355	0.00117355
45.147	0.00175207	0.00138017	0.00128099	0.00128099
45.179	0.00186777	0.00152066	0.00140496	0.00140496
45.21	0.00196694	0.00165289	0.00152066	0.00152066
45.242	0.00207438	0.00178512	0.00161983	0.00161983
45.273	0.00215702	0.00190083	0.00170248	0.00170248
45.304	0.00219008	0.00198347	0.00177686	0.00177686
45.336	0.00219835	0.00203306	0.00180992	0.00180992
45.367	0.00218182	0.00204132	0.00181818	0.00181818
45.399	0.00214876	0.002	0.00177686	0.00177686
45.43	0.00208264	0.00191736	0.00169421	0.00169421
45.462	0.00197521	0.00179339	0.00157851	0.00157851
45.493	0.00185124	0.00165289	0.00143802	0.00143802
45.525	0.00171901	0.0015124	0.00128926	0.00128926
45.556	0.00159504	0.0013719	0.0011405	0.0011405
45.588	0.00146281	0.0012314	0.001	0.001
45.619	0.00134711	0.00109917	0.000867769	0.000867769
45.651	0.0012562	0.000975207	0.000743802	0.000743802
45.682	0.00117355	0.000867769	0.000652893	0.000652893
45.713	0.00110744	0.000793388	0.000586777	0.000586777
45.745	0.00104959	0.000752066	0.000553719	0.000553719
45.776	0.00101653	0.000743802	0.000553719	0.000553719
45.808	0.00100826	0.000752066	0.000570248	0.000570248
45.839	0.00101653	0.000768595	0.00061157	0.00061157
45.871	0.00101653	0.000785124	0.000652893	0.000652893
45.902	0.00101653	0.000809917	0.000694215	0.000694215
45.934	0.00104132	0.000842975	0.000735537	0.000735537
45.965	0.00108264	0.000884298	0.00077686	0.00077686
45.997	0.00113223	0.000950413	0.000826446	0.000826446
46.028	0.00120661	0.00102479	0.000876033	0.000876033
46.06	0.00128926	0.00109091	0.000917355	0.000917355
46.091	0.00138017	0.00114876	0.000950413	0.000950413
46.122	0.00146281	0.00119835	0.000975207	0.000975207
46.154	0.00152893	0.00124793	0.001	0.001
46.185	0.00157851	0.00129752	0.00101653	0.00101653
46.217	0.00163636	0.00134711	0.00102479	0.00102479
46.248	0.00170248	0.00138017	0.00103306	0.00103306
46.28	0.00175207	0.00139669	0.00104132	0.00104132
46.311	0.00177686	0.00139669	0.00104959	0.00104959
46.343	0.00179339	0.0013719	0.00104132	0.00104132
46.374	0.00178512	0.00133058	0.00100826	0.00100826
46.406	0.00176033	0.00128926	0.000966942	0.000966942
46.437	0.00171074	0.00124793	0.00092562	0.00092562
46.469	0.00165289	0.00120661	0.000884298	0.000884298
46.5	0.00160331	0.00116529	0.000842975	0.000842975
46.531	0.00156198	0.00112397	0.000793388	0.000793388
46.563	0.0015124	0.00107438	0.000752066	0.000752066
46.594	0.00144628	0.00102479	0.000710744	0.000710744
46.626	0.0013719	0.000983471	0.000669421	0.000669421
46.657	0.00130579	0.000958678	0.000628099	0.000628099
46.689	0.00123967	0.000950413	0.000595041	0.000595041
46.72	0.00119008	0.000958678	0.000586777	0.000586777
46.752	0.00114876	0.000966942	0.000595041	0.000595041
46.783	0.00113223	0.000975207	0.000603306	0.000603306
46.815	0.00112397	0.000975207	0.00061157	0.00061157
46.846	0.0011157	0.000975207	0.000628099	0.000628099
46.878	0.00110744	0.000975207	0.000661157	0.000661157
46.909	0.0011157	0.000991736	0.000702479	0.000702479
46.94	0.00113223	0.00102479	0.000743802	0.000743802
46.972	0.00115702	0.00105785	0.000785124	0.000785124
47.003	0.00117355	0.00107438	0.000826446	0.000826446
47.035	0.00118182	0.00107438	0.000876033	0.000876033
47.066	0.00118182	0.00106612	0.00092562	0.00092562
47.098	0.00119008	0.00106612	0.000975207	0.000975207
47.129	0.00119835	0.00107438	0.00103306	0.00103306
47.161	0.00121488	0.00110744	0.00109917	0.00109917
47.192	0.00123967	0.0011405	0.00115702	0.00115702
47.224	0.00126446	0.00117355	0.00120661	0.00120661
47.255	0.00128926	0.00119835	0.00124793	0.00124793
47.287	0.00131405	0.00121488	0.00128926	0.00128926
47.318	0.00133884	0.0012314	0.00133058	0.00133058
47.349	0.0013719	0.0012562	0.0013719	0.0013719
47.381	0.00141322	0.00128926	0.00139669	0.00139669
47.412	0.00144628	0.00131405	0.00140496	0.00140496
47.444	0.00147107	0.00132231	0.00139669	0.00139669
47.475	0.00149587	0.00132231	0.0013719	0.0013719
47.507	0.00152066	0.00130579	0.00133884	0.00133884
47.538	0.00154545	0.00129752	0.00131405	0.00131405
47.57	0.00158678	0.00129752	0.00129752	0.00129752
47.601	0.0016281	0.00130579	0.00128099	0.00128099
47.633	0.00167769	0.00131405	0.00126446	0.00126446
47.664	0.00172727	0.00132231	0.00124793	0.00124793
47.696	0.0017686	0.00133058	0.0012314	0.0012314
47.727	0.00180165	0.00133058	0.00121488	0.00121488
47.758	0.00184298	0.00133884	0.00119835	0.00119835
47.79	0.00186777	0.00134711	0.00118182	0.00118182
47.821	0.00186777	0.00134711	0.00117355	0.00117355
47.853	0.00184298	0.00133884	0.00115702	0.00115702
47.884	0.00179339	0.00131405	0.0011157	0.0011157
47.916	0.00171074	0.00127273	0.00105785	0.00105785
47.947	0.00160331	0.00121488	0.001	0.001
47.979	0.00147934	0.00115702	0.000942149	0.000942149
48.01	0.00135537	0.00109917	0.000884298	0.000884298
48.042	0.00124793	0.00104132	0.000826446	0.000826446
48.073	0.00116529	0.00100826	0.000793388	0.000793388
48.105	0.00109091	0.000983471	0.00077686	0.00077686
48.136	0.00104959	0.000983471	0.000785124	0.000785124
48.167	0.00103306	0.001	0.000793388	0.000793388
48.199	0.00104132	0.00103306	0.000818182	0.000818182
48.23	0.00107438	0.00107438	0.000867769	0.000867769
48.262	0.00113223	0.00112397	0.00092562	0.00092562
48.293	0.00120661	0.00118182	0.000983471	0.000983471
48.325	0.00129752	0.00123967	0.00104132	0.00104132
48.356	0.00138843	0.00129752	0.00109917	0.00109917
48.388	0.00147934	0.00135537	0.00115702	0.00115702
48.419	0.00154545	0.00138843	0.00119008	0.00119008
48.451	0.00159504	0.00140496	0.00121488	0.00121488
48.482	0.00161983	0.00139669	0.00121488	0.00121488
48.514	0.0016281	0.0013719	0.00121488	0.00121488
48.545	0.00161983	0.00133058	0.00119835	0.00119835
48.576	0.00159504	0.00128926	0.00116529	0.00116529
48.608	0.00155372	0.00124793	0.00113223	0.00113223
48.639	0.0015124	0.00120661	0.00109917	0.00109917
48.671	0.00145455	0.00116529	0.00106612	0.00106612
48.702	0.00140496	0.00112397	0.00103306	0.00103306
48.734	0.00133884	0.00109091	0.001	0.001
48.765	0.00128926	0.00107438	0.000975207	0.000975207
48.797	0.00124793	0.00107438	0.000950413	0.000950413
48.828	0.00121488	0.00109091	0.000933884	0.000933884
48.86	0.00119008	0.0011157	0.000917355	0.000917355
48.891	0.00116529	0.00114876	0.000909091	0.000909091
48.923	0.00114876	0.00118182	0.000917355	0.000917355
48.954	0.0011405	0.00121488	0.000917355	0.000917355
48.985	0.00113223	0.00123967	0.000917355	0.000917355
49.017	0.00112397	0.0012562	0.000917355	0.000917355
49.048	0.00109917	0.00126446	0.000917355	0.000917355
49.08	0.00108264	0.00124793	0.000917355	0.000917355
49.111	0.00104959	0.00121488	0.000917355	0.000917355
49.143	0.00101653	0.00116529	0.000917355	0.000917355
49.174	0.000983471	0.00109917	0.000917355	0.000917355
49.206	0.000950413	0.00103306	0.000917355	0.000917355
49.237	0.000942149	0.000966942	0.000917355	0.000917355
49.269	0.000933884	0.000900826	0.000909091	0.000909091
49.3	0.00092562	0.000834711	0.000917355	0.000917355
49.332	0.00092562	0.000785124	0.00092562	0.00092562
49.363	0.000942149	0.000752066	0.00092562	0.00092562
49.394	0.000966942	0.000727273	0.000917355	0.000917355
49.426	0.000991736	0.000727273	0.000900826	0.000900826
49.457	0.00102479	0.000735537	0.000884298	0.000884298
49.489	0.00105785	0.000752066	0.000867769	0.000867769
49.52	0.00109091	0.00077686	0.000842975	0.000842975
49.552	0.00112397	0.000801653	0.000809917	0.000809917
49.583	0.00113223	0.000826446	0.000768595	0.000768595
49.615	0.0011405	0.00085124	0.000727273	0.000727273
49.646	0.00114876	0.000876033	0.000677686	0.000677686
49.678	0.00114876	0.000900826	0.000636364	0.000636364
49.709	0.00114876	0.00092562	0.00061157	0.00061157
49.741	0.00114876	0.000966942	0.000603306	0.000603306
49.772	0.00114876	0.001	0.00061157	0.00061157
49.803	0.00115702	0.00104132	0.000619835	0.000619835
49.835	0.00116529	0.00108264	0.000628099	0.000628099
49.866	0.00117355	0.00112397	0.000652893	0.000652893
49.898	0.00118182	0.00116529	0.000694215	0.000694215
49.929	0.00119835	0.00120661	0.000752066	0.000752066
49.961	0.00121488	0.00124793	0.000809917	0.000809917
49.992	0.0012314	0.00128926	0.000867769	0.000867769
50.024	0.00123967	0.00131405	0.000909091	0.000909091
50.055	0.00122314	0.00131405	0.000942149	0.000942149
50.087	0.00120661	0.00128099	0.000966942	0.000966942
50.118	0.00119008	0.00123967	0.000983471	0.000983471
50.15	0.00114876	0.00117355	0.000991736	0.000991736
50.181	0.00109917	0.00109917	0.001	0.001
50.212	0.00104959	0.00102479	0.001	0.001
50.244	0.001	0.000950413	0.000991736	0.000991736
50.275	0.000950413	0.000876033	0.000975207	0.000975207
50.307	0.000900826	0.000793388	0.000950413	0.000950413
50.338	0.000842975	0.000702479	0.000917355	0.000917355
50.37	0.000793388	0.00061157	0.000892562	0.000892562
50.401	0.000760331	0.00053719	0.000859504	0.000859504
50.433	0.000727273	0.000479339	0.000826446	0.000826446
50.464	0.00068595	0.000429752	0.000785124	0.000785124
50.496	0.000669421	0.000404959	0.000760331	0.000760331
50.527	0.000669421	0.000396694	0.000735537	0.000735537
50.559	0.000669421	0.000380165	0.000702479	0.000702479
50.59	0.000669421	0.000363636	0.000661157	0.000661157
50.621	0.000669421	0.000338843	0.000619835	0.000619835
50.653	0.000669421	0.000322314	0.000595041	0.000595041
50.684	0.000677686	0.00031405	0.000586777	0.000586777
50.716	0.00068595	0.00031405	0.000570248	0.000570248
50.747	0.000702479	0.00031405	0.000561983	0.000561983
50.779	0.000719008	0.000322314	0.000545455	0.000545455
50.81	0.000752066	0.000330579	0.000545455	0.000545455
50.842	0.00077686	0.000322314	0.00053719	0.00053719
50.873	0.000793388	0.000305785	0.000528926	0.000528926
50.905	0.000809917	0.000297521	0.000528926	0.000528926
50.936	0.000818182	0.000280992	0.00053719	0.00053719
50.968	0.000818182	0.000272727	0.00053719	0.00053719
50.999	0.000809917	0.000272727	0.000528926	0.000528926
51.03	0.000801653	0.000280992	0.000512397	0.000512397
51.062	0.000793388	0.000297521	0.000504132	0.000504132
51.093	0.000768595	0.00031405	0.000495868	0.000495868
51.125	0.000735537	0.00031405	0.000495868	0.000495868
51.156	0.00068595	0.00031405	0.000479339	0.000479339
51.188	0.000628099	0.000330579	0.000454545	0.000454545
51.219	0.000570248	0.000347107	0.000421488	0.000421488
51.251	0.000504132	0.000363636	0.00038843	0.00038843
51.282	0.000446281	0.00038843	0.000355372	0.000355372
51.314	0.000404959	0.000421488	0.000338843	0.000338843
51.345	0.000371901	0.000446281	0.000322314	0.000322314
51.377	0.000347107	0.00046281	0.000305785	0.000305785
51.408	0.000322314	0.000471074	0.000297521	0.000297521
51.439	0.00031405	0.000487603	0.000297521	0.000297521
51.471	0.00031405	0.000512397	0.000305785	0.000305785
51.502	0.000322314	0.00053719	0.000330579	0.000330579
51.534	0.000347107	0.000545455	0.000371901	0.000371901
51.565	0.000363636	0.000545455	0.000421488	0.000421488
51.597	0.00038843	0.000553719	0.000479339	0.000479339
51.628	0.000413223	0.000561983	0.000545455	0.000545455
51.66	0.000421488	0.000561983	0.000603306	0.000603306
51.691	0.000438017	0.000553719	0.000661157	0.000661157
51.723	0.000438017	0.00053719	0.000710744	0.000710744
51.754	0.000438017	0.000520661	0.000752066	0.000752066
51.785	0.000429752	0.000487603	0.00077686	0.00077686
51.817	0.000429752	0.000454545	0.000785124	0.000785124
51.848	0.000438017	0.000421488	0.00077686	0.00077686
51.88	0.000438017	0.000404959	0.000752066	0.000752066
51.911	0.000454545	0.000404959	0.000727273	0.000727273
51.943	0.000479339	0.00038843	0.00068595	0.00068595
51.974	0.000512397	0.000380165	0.000628099	0.000628099
52.006	0.000561983	0.000363636	0.000570248	0.000570248
52.037	0.000603306	0.000363636	0.000512397	0.000512397
52.069	0.000652893	0.000371901	0.000471074	0.000471074
52.1	0.000702479	0.000371901	0.000429752	0.000429752
52.132	0.000752066	0.00038843	0.000404959	0.000404959
52.163	0.000793388	0.000413223	0.000396694	0.000396694
52.194	0.000826446	0.000446281	0.000404959	0.000404959
52.226	0.000859504	0.000471074	0.000429752	0.000429752
52.257	0.000884298	0.000487603	0.00046281	0.00046281
52.289	0.000900826	0.000512397	0.000504132	0.000504132
52.32	0.000909091	0.000520661	0.000553719	0.000553719
52.352	0.000909091	0.00053719	0.000595041	0.000595041
52.383	0.000909091	0.00053719	0.000628099	0.000628099
52.415	0.000909091	0.00053719	0.000644628	0.000644628
52.446	0.000900826	0.000545455	0.000652893	0.000652893
52.478	0.000884298	0.00053719	0.000644628	0.000644628
52.509	0.000859504	0.000520661	0.000619835	0.000619835
52.541	0.000834711	0.000495868	0.000578512	0.000578512
52.572	0.000809917	0.000471074	0.000520661	0.000520661
52.603	0.000785124	0.000438017	0.000454545	0.000454545
52.635	0.000760331	0.000404959	0.000396694	0.000396694
52.666	0.000735537	0.00038843	0.000338843	0.000338843
52.698	0.000710744	0.000380165	0.000297521	0.000297521
52.729	0.00068595	0.00038843	0.000272727	0.000272727
52.761	0.000669421	0.000404959	0.000264463	0.000264463
52.792	0.000661157	0.000421488	0.000264463	0.000264463
52.824	0.000661157	0.000446281	0.000272727	0.000272727
52.855	0.000669421	0.00046281	0.000297521	0.000297521
52.887	0.000677686	0.000471074	0.000330579	0.000330579
52.918	0.000677686	0.000471074	0.000371901	0.000371901
52.95	0.000669421	0.000479339	0.000404959	0.000404959
52.981	0.000652893	0.000495868	0.000421488	0.000421488
53.012	0.000628099	0.000495868	0.000446281	0.000446281
53.044	0.000603306	0.000487603	0.000454545	0.000454545
53.075	0.000570248	0.00046281	0.000446281	0.000446281
53.107	0.000520661	0.000421488	0.000421488	0.000421488
53.138	0.000479339	0.000380165	0.000396694	0.000396694
53.17	0.000446281	0.000338843	0.000371901	0.000371901
53.201	0.000421488	0.00031405	0.000330579	0.000330579
53.233	0.00038843	0.000305785	0.000297521	0.000297521
53.264	0.000371901	0.000305785	0.000272727	0.000272727
53.296	0.000371901	0.000305785	0.000264463	0.000264463
53.327	0.00038843	0.000289256	0.000264463	0.000264463
53.359	0.000421488	0.000280992	0.000256198	0.000256198
53.39	0.000446281	0.000264463	0.000264463	0.000264463
53.421	0.000479339	0.000264463	0.000289256	0.000289256
53.453	0.000528926	0.000280992	0.000330579	0.000330579
53.484	0.000570248	0.000297521	0.000380165	0.000380165
53.516	0.000595041	0.00031405	0.000429752	0.000429752
53.547	0.000603306	0.00031405	0.000487603	0.000487603
53.579	0.000619835	0.000297521	0.000528926	0.000528926
53.61	0.000619835	0.000280992	0.000553719	0.000553719
53.642	0.00061157	0.000272727	0.000570248	0.000570248
53.673	0.000595041	0.000272727	0.000595041	0.000595041
53.705	0.000570248	0.000272727	0.000619835	0.000619835
53.736	0.000561983	0.000289256	0.000636364	0.000636364
53.768	0.000561983	0.000297521	0.000644628	0.000644628
53.799	0.000545455	0.000289256	0.000636364	0.000636364
53.83	0.000520661	0.000280992	0.000619835	0.000619835
53.862	0.000504132	0.000272727	0.00061157	0.00061157
53.893	0.000504132	0.000280992	0.00061157	0.00061157
53.925	0.000504132	0.000297521	0.000619835	0.000619835
53.956	0.000520661	0.00031405	0.000636364	0.000636364
53.988	0.000528926	0.00031405	0.000644628	0.000644628
54.019	0.00053719	0.00031405	0.000636364	0.000636364
54.051	0.000545455	0.00031405	0.000619835	0.000619835
54.082	0.000545455	0.000297521	0.000603306	0.000603306
54.114	0.00053719	0.000272727	0.000586777	0.000586777
54.145	0.00053719	0.000256198	0.000586777	0.000586777
54.177	0.000545455	0.000239669	0.000578512	0.000578512
54.208	0.000553719	0.00022314	0.000561983	0.000561983
54.239	0.000545455	0.000190083	0.000528926	0.000528926
54.271	0.00053719	0.000157025	0.000495868	0.000495868
54.302	0.000512397	0.000123967	0.00046281	0.00046281
54.334	0.000495868	9.91736e-05	0.000438017	0.000438017
54.365	0.000471074	7.43802e-05	0.000421488	0.000421488
54.397	0.000438017	4.95868e-05	0.000413223	0.000413223
54.428	0.000404959	3.30579e-05	0.000396694	0.000396694
54.46	0.000363636	2.47934e-05	0.000371901	0.000371901
54.491	0.000330579	2.47934e-05	0.000330579	0.000330579
54.523	0.000305785	2.47934e-05	0.000297521	0.000297521
54.554	0.000280992	2.47934e-05	0.000256198	0.000256198
54.586	0.000264463	3.30579e-05	0.00022314	0.00022314
54.617	0.000256198	4.13223e-05	0.000190083	0.000190083
54.648	0.000256198	4.95868e-05	0.000157025	0.000157025
54.68	0.000264463	5.78512e-05	0.000123967	0.000123967
54.711	0.000289256	6.61157e-05	9.09091e-05	9.09091e-05
54.743	0.000330579	7.43802e-05	6.61157e-05	6.61157e-05
54.774	0.000371901	8.26446e-05	5.78512e-05	5.78512e-05
54.806	0.000421488	9.09091e-05	5.78512e-05	5.78512e-05
54.837	0.00046281	8.26446e-05	6.61157e-05	6.61157e-05
54.869	0.000495868	8.26446e-05	8.26446e-05	8.26446e-05
54.9	0.000528926	8.26446e-05	0.000115702	0.000115702
54.932	0.000561983	8.26446e-05	0.000157025	0.000157025
54.963	0.000578512	8.26446e-05	0.000206612	0.000206612
54.995	0.000595041	8.26446e-05	0.000256198	0.000256198
55.026	0.000603306	8.26446e-05	0.00031405	0.00031405
55.057	0.000595041	8.26446e-05	0.000371901	0.000371901
55.089	0.000578512	8.26446e-05	0.000413223	0.000413223
55.12	0.000553719	8.26446e-05	0.000438017	0.000438017
55.152	0.000528926	8.26446e-05	0.000471074	0.000471074
55.183	0.000504132	9.09091e-05	0.000512397	0.000512397
55.215	0.000471074	8.26446e-05	0.000545455	0.000545455
55.246	0.000438017	7.43802e-05	0.000570248	0.000570248
55.278	0.000404959	6.61157e-05	0.000586777	0.000586777
55.309	0.00038843	5.78512e-05	0.000595041	0.000595041
55.341	0.000371901	4.95868e-05	0.00061157	0.00061157
55.372	0.000347107	4.13223e-05	0.000619835	0.000619835
55.404	0.000330579	3.30579e-05	0.000636364	0.000636364
55.435	0.000305785	2.47934e-05	0.000669421	0.000669421
55.466	0.000297521	1.65289e-05	0.000719008	0.000719008
55.498	0.000289256	8.26446e-06	0.000760331	0.000760331
55.529	0.000272727	0	0.000793388	0.000793388
55.561	0.000272727	8.26446e-06	0.000826446	0.000826446
55.592	0.000280992	2.47934e-05	0.000859504	0.000859504
55.624	0.000297521	4.95868e-05	0.000892562	0.000892562
55.655	0.000297521	7.43802e-05	0.00092562	0.00092562
55.687	0.000297521	9.91736e-05	0.000942149	0.000942149
55.718	0.000305785	0.000123967	0.000950413	0.000950413
55.75	0.00031405	0.00014876	0.000942149	0.000942149
55.781	0.000330579	0.000173554	0.000917355	0.000917355
55.813	0.000330579	0.000198347	0.000884298	0.000884298
55.844	0.000330579	0.00022314	0.000842975	0.000842975
55.875	0.000338843	0.000247934	0.000793388	0.000793388
55.907	0.000330579	0.000256198	0.000735537	0.000735537
55.938	0.000305785	0.000247934	0.000669421	0.000669421
55.97	0.000264463	0.000231405	0.000603306	0.000603306
56.001	0.000231405	0.000214876	0.000528926	0.000528926
56.033	0.000198347	0.000198347	0.000471074	0.000471074
56.064	0.000165289	0.000181818	0.000421488	0.000421488
56.096	0.000132231	0.000165289	0.000380165	0.000380165
56.127	9.91736e-05	0.00014876	0.000347107	0.000347107
56.159	7.43802e-05	0.000132231	0.000305785	0.000305785
56.19	4.95868e-05	0.000115702	0.000272727	0.000272727
56.222	2.47934e-05	9.91736e-05	0.000247934	0.000247934
56.253	8.26446e-06	9.09091e-05	0.000239669	0.000239669
56.284	0	9.09091e-05	0.000239669	0.000239669
56.316	0	8.26446e-05	0.000231405	0.000231405
56.347	0	7.43802e-05	0.000231405	0.000231405
56.379	0	6.61157e-05	0.00022314	0.00022314
56.41	0	5.78512e-05	0.00022314	0.00022314
56.442	0	4.95868e-05	0.000231405	0.000231405
56.473	8.26446e-06	4.13223e-05	0.000247934	0.000247934
56.505	2.47934e-05	3.30579e-05	0.000272727	0.000272727
56.536	4.13223e-05	2.47934e-05	0.000297521	0.000297521
56.568	5.78512e-05	1.65289e-05	0.000330579	0.000330579
56.599	8.26446e-05	8.26446e-06	0.000347107	0.000347107
56.631	0.000107438	0	0.000363636	0.000363636
56.662	0.000132231	0	0.00038843	0.00038843
56.693	0.000157025	0	0.000413223	0.000413223
56.725	0.000181818	0	0.000429752	0.000429752
56.756	0.000206612	0	0.000429752	0.000429752
56.788	0.000231405	0	0.000413223	0.000413223
56.819	0.000239669	0	0.000380165	0.000380165
56.851	0.000231405	0	0.000347107	0.000347107
56.882	0.00022314	0	0.00031405	0.00031405
56.914	0.000214876	0	0.000264463	0.000264463
56.945	0.000190083	0	0.000231405	0.000231405
56.977	0.000165289	0	0.000198347	0.000198347
57.008	0.000140496	0	0.000165289	0.000165289
57.04	0.000123967	8.26446e-06	0.000132231	0.000132231
57.071	0.000107438	1.65289e-05	0.000107438	0.000107438
57.102	9.09091e-05	2.47934e-05	9.09091e-05	9.09091e-05
57.134	7.43802e-05	3.30579e-05	9.09091e-05	9.09091e-05
57.165	6.61157e-05	4.13223e-05	0.000107438	0.000107438
57.197	6.61157e-05	4.95868e-05	0.000123967	0.000123967
57.228	6.61157e-05	5.78512e-05	0.000140496	0.000140496
57.26	6.61157e-05	6.61157e-05	0.000165289	0.000165289
57.291	7.43802e-05	7.43802e-05	0.000173554	0.000173554
57.323	8.26446e-05	8.26446e-05	0.000181818	0.000181818
57.354	9.09091e-05	9.09091e-05	0.000198347	0.000198347
57.386	8.26446e-05	8.26446e-05	0.000214876	0.000214876
57.417	8.26446e-05	7.43802e-05	0.000231405	0.000231405
57.449	9.09091e-05	6.61157e-05	0.000247934	0.000247934
57.48	9.91736e-05	5.78512e-05	0.000247934	0.000247934
57.511	0.000107438	4.95868e-05	0.000231405	0.000231405
57.543	0.000115702	4.13223e-05	0.000214876	0.000214876
57.574	0.000123967	3.30579e-05	0.000198347	0.000198347
57.606	0.000132231	2.47934e-05	0.000190083	0.000190083
57.637	0.000140496	1.65289e-05	0.000190083	0.000190083
57.669	0.00014876	8.26446e-06	0.000198347	0.000198347
57.7	0.000157025	0	0.000190083	0.000190083
57.732	0.000173554	0	0.000181818	0.000181818
57.763	0.000173554	0	0.000173554	0.000173554
57.795	0.000157025	0	0.000165289	0.000165289
57.826	0.000140496	0	0.000165289	0.000165289
57.858	0.000123967	0	0.000173554	0.000173554
57.889	0.000107438	0	0.000181818	0.000181818
57.92	9.09091e-05	0	0.000190083	0.000190083
57.952	7.43802e-05	0	0.000181818	0.000181818
57.983	5.78512e-05	0	0.000173554	0.000173554
58.015	4.13223e-05	0	0.000157025	0.000157025
58.046	2.47934e-05	0	0.000157025	0.000157025
58.078	8.26446e-06	0	0.000165289	0.000165289
58.109	0	0	0.000181818	0.000181818
58.141	0	0	0.000206612	0.000206612
58.172	0	0	0.000231405	0.000231405
58.204	0	0	0.000256198	0.000256198
58.235	0	0	0.000280992	0.000280992
58.267	0	0	0.000305785	0.000305785
58.298	0	0	0.000338843	0.000338843
58.329	0	0	0.000371901	0.000371901
58.361	0	0	0.000396694	0.000396694
58.392	0	0	0.000404959	0.000404959
58.424	0	0	0.000396694	0.000396694
58.455	0	0	0.000371901	0.000371901
58.487	0	0	0.000330579	0.000330579
58.518	0	0	0.000289256	0.000289256
58.55	0	0	0.000247934	0.000247934
58.581	8.26446e-06	0	0.000206612	0.000206612
58.613	1.65289e-05	0	0.000173554	0.000173554
58.644	2.47934e-05	0	0.000140496	0.000140496
58.676	3.30579e-05	0	0.000115702	0.000115702
58.707	4.13223e-05	0	9.91736e-05	9.91736e-05
58.738	4.95868e-05	0	9.09091e-05	9.09091e-05
58.77	5.78512e-05	0	9.09091e-05	9.09091e-05
58.801	6.61157e-05	0	9.91736e-05	9.91736e-05
58.833	7.43802e-05	0	0.000115702	0.000115702
58.864	8.26446e-05	0	0.000132231	0.000132231
58.896	9.09091e-05	0	0.00014876	0.00014876
58.927	8.26446e-05	0	0.000165289	0.000165289
58.959	7.43802e-05	0	0.000165289	0.000165289
58.99	6.61157e-05	0	0.000165289	0.000165289
59.022	5.78512e-05	0	0.000157025	0.000157025
59.053	4.95868e-05	0	0.00014876	0.00014876
59.085	4.13223e-05	0	0.000140496	0.000140496
59.116	3.30579e-05	0	0.000132231	0.000132231
59.147	2.47934e-05	0	0.000123967	0.000123967
59.179	1.65289e-05	0	0.000115702	0.000115702
59.21	8.26446e-06	0	0.000107438	0.000107438
59.242	0	0	9.91736e-05	9.91736e-05
59.273	0	0	9.09091e-05	9.09091e-05
59.305	0	0	9.09091e-05	9.09091e-05
59.336	0	0	9.09091e-05	9.09091e-05
59.368	0	0	8.26446e-05	8.26446e-05
59.399	0	0	7.43802e-05	7.43802e-05
59.431	0	0	6.61157e-05	6.61157e-05
59.462	8.26446e-06	0	5.78512e-05	5.78512e-05
59.494	1.65289e-05	0	4.95868e-05	4.95868e-05
59.525	2.47934e-05	0	4.13223e-05	4.13223e-05
59.556	3.30579e-05	0	4.13223e-05	4.13223e-05
59.588	4.13223e-05	0	4.13223e-05	4.13223e-05
59.619	4.95868e-05	0	4.13223e-05	4.13223e-05
59.651	5.78512e-05	0	4.13223e-05	4.13223e-05
59.682	6.61157e-05	0	4.13223e-05	4.13223e-05
59.714	7.43802e-05	0	4.95868e-05	4.95868e-05
59.745	8.26446e-05	0	5.78512e-05	5.78512e-05
59.777	9.09091e-05	0	6.61157e-05	6.61157e-05
59.808	8.26446e-05	0	7.43802e-05	7.43802e-05
59.84	7.43802e-05	0	8.26446e-05	8.26446e-05
59.871	6.61157e-05	0	9.09091e-05	9.09091e-05
59.903	5.78512e-05	0	8.26446e-05	8.26446e-05
59.934	4.95868e-05	0	7.43802e-05	7.43802e-05
59.965	4.13223e-05	0	6.61157e-05	6.61157e-05
59.997	3.30579e-05	0	5.78512e-05	5.78512e-05
60.028	2.47934e-05	0	4.95868e-05	4.95868e-05
60.06	1.65289e-05	0	4.13223e-05	4.13223e-05
60.091	8.26446e-06	0	3.30579e-05	3.30579e-05
60.123	0	0	2.47934e-05	2.47934e-05
60.154	0	0	1.65289e-05	1.65289e-05
60.186	0	0	8.26446e-06	8.26446e-06
60.217	0	0	0	0
60.249	0	0	0	0
60.28	0	0	0	0
60.312	0	0	0	0
60.343	0	0	0	0
60.374	0	0	0	0
60.406	0	0	0	0
60.437	0	0	0	0
60.469	0	0	0	0
60.5	0	0	0	0
60.532	0	0	0	0
60.563	0	0	0	0
60.595	0	0	0	0
60.626	0	0	0	0
60.658	0	0	0	0
60.689	0	0	0	0
60.721	0	0	0	0
60.752	8.26446e-06	0	0	0
60.783	1.65289e-05	0	0	0
60.815	2.47934e-05	0	0	0
60.846	3.30579e-05	0	0	0
60.878	4.13223e-05	0	0	0
60.909	4.95868e-05	0	0	0
60.941	5.78512e-05	0	0	0
60.972	6.61157e-05	0	0	0
61.004	7.43802e-05	0	0	0
61.035	8.26446e-05	0	0	0
61.067	9.91736e-05	0	0	0
61.098	9.91736e-05	0	0	0
61.13	9.91736e-05	0	0	0
61.161	9.91736e-05	0	0	0
61.192	9.91736e-05	0	0	0
61.224	9.91736e-05	0	0	0
61.255	9.91736e-05	0	0	0
61.287	9.91736e-05	0	0	0
61.318	9.91736e-05	0	0	0
61.35	9.91736e-05	0	0	0
61.381	9.91736e-05	0	0	0
61.413	8.26446e-05	0	0	0
61.444	7.43802e-05	0	0	0
61.476	6.61157e-05	0	0	0
61.507	5.78512e-05	0	0	0
61.539	4.95868e-05	0	0	0
61.57	4.13223e-05	0	0	0
61.601	3.30579e-05	0	0	0
61.633	2.47934e-05	0	0	0
61.664	1.65289e-05	0	0	0
61.696	8.26446e-06	0	0	0
61.727	0	0	0	0
61.759	0	0	0	0
61.79	0	0	0	0
61.822	0	0	0	0
61.853	0	0	0	0
61.885	0	0	0	0
61.916	0	0	0	0
61.948	0	0	0	0
61.979	0	0	0	0
62.01	0	0	0	0
62.042	0	0	0	0
62.073	0	0	0	0
62.105	0	0	0	0
62.136	0	0	0	0
62.168	0	0	0	0
62.199	0	0	0	0
62.231	0	0	0	0
62.262	0	0	0	0
62.294	0	0	0	0
62.325	0	0	0	0
62.357	0	0	0	0
62.388	0	0	0	0
62.419	0	0	0	0
62.451	0	0	0	0
62.482	0	0	0	0
62.514	0	0	0	0
62.545	0	0	0	0
62.577	0	0	0	0
62.608	0	0	0	0
62.64	0	0	0	0
62.671	0	0	0	0
62.703	0	0	0	0
62.734	0	0	0	0
62.766	0	0	0	0
62.797	0	0	0	0
62.828	0	0	0	0
62.86	0	0	0	0
62.891	0	0	0	0
62.923	0	0	0	0
[truncated: 30,768 more rows]
