# Supplementary material for: Spectral analysis of layered sites using shaking table tests
Source: PLoS One. 2019 Mar 12;14(3):e0212766. doi: 10.1371/journal.pone.0212766 (PMC6413934; doi:10.1371/journal.pone.0212766)
Supplement: S3 Data — (ZIP) [file pone.0212766.s003.zip › S3 Data Analysis data/Horizontal site.xls]

## Sheet: Sheet1
0.031	1e-10	1e-10	1e-10	1	1	1	1e-10	1e-10	1e-10	0.704545	1.00568	1
0.063	1e-10	1e-10	1e-10	1	1	1	1e-10	1e-10	1e-10	0.732955	1.08523	1
0.094	1e-10	1e-10	1e-10	1	1	1	1e-10	1e-10	1e-10	0.755682	1.15341	1
0.126	1e-10	5.19481e-05	1.2987e-05	7.7e-06	1	1	1e-10	5.19481e-05	1.2987e-05	0.79661	1.21469	1
0.157	1e-10	0.00010101	6.06061e-05	1.65e-06	1	1	1.0101e-05	1.0101e-05	4.0404e-05	0.838889	1.26667	1
0.189	8.26446e-06	0.000173554	0.000132231	0.0625	1.3125	1	4.95868e-05	5.78512e-05	9.91736e-05	0.879781	1.31694	1
0.22	3.30579e-05	0.000231405	0.000190083	0.173913	1.21739	1	7.43802e-05	9.91736e-05	0.000140496	0.93617	1.35638	1
0.252	7.43802e-05	0.000297521	0.000272727	0.272727	1.09091	1	0.000107438	0.000157025	0.000206612	1.00521	1.40625	1
0.283	0.000123967	0.000363636	0.000371901	0.333333	0.977778	1	0.00014876	0.000214876	0.000297521	1.05528	1.42211	1
0.315	0.000190083	0.000438017	0.000479339	0.396552	0.913793	1	0.000198347	0.000280992	0.00038843	1.10194	1.40291	1
0.346	0.000256198	0.000512397	0.000603306	0.424658	0.849315	1	0.000256198	0.000355372	0.000495868	1.15238	1.38095	1
0.378	0.000330579	0.000561983	0.000743802	0.444444	0.755556	1	0.000330579	0.000446281	0.000619835	1.18894	1.34101	1
0.409	0.000421488	0.000619835	0.000884298	0.476636	0.700935	1	0.000421488	0.000553719	0.000752066	1	0.736264	1
0.44	0.000528926	0.000694215	0.00103306	0.512	0.672	1	0.000512397	0.000669421	0.000884298	1	0.757009	1.32099
0.472	0.000644628	0.000735537	0.00118182	0.545455	0.622378	1	0.000595041	0.00077686	0.000991736	0.6	0.783333	0.765957
0.503	0.000768595	0.00077686	0.00132231	0.58125	0.5875	1	0.000669421	0.000876033	0.00110744	1	0.791045	1.26415
0.535	0.000884298	0.000818182	0.00143802	0.614943	0.568966	1	0.000727273	0.000958678	0.00119835	0.606897	0.8	0.758621
0.566	0.000975207	0.000867769	0.00156198	0.624339	0.555556	1	0.000793388	0.00103306	0.00129752	0.611465	0.796178	0.768
0.598	0.00104959	0.000917355	0.00166116	0.631841	0.552239	1	0.00085124	0.00109917	0.00135537	0.628049	0.810976	0.774436
0.629	0.00110744	0.000975207	0.00173554	0.638095	0.561905	1	0.000909091	0.00120661	0.00138017	0.658683	0.874251	0.753425
0.661	0.00117355	0.00105785	0.00182645	0.642534	0.579186	1	0.000966942	0.00133058	0.00142975	0.676301	0.930636	0.726708
0.692	0.00131405	0.00120661	0.00195041	0.673729	0.618644	1	0.00102479	0.00146281	0.00145455	0.704545	1.00568	0.700565
0.724	0.00153719	0.00143802	0.0021157	0.726563	0.679688	1.06897	0.00106612	0.00157851	0.00145455	0.732955	1.08523	0.675393
0.755	0.00180165	0.00171074	0.00232231	0.775801	0.736655	1.05314	0.00109917	0.00167769	0.00145455	0.755682	1.15341	0.655172
0.787	0.00209091	0.00201653	0.00256198	0.816129	0.787097	1.03689	0.00116529	0.00177686	0.00146281	0.79661	1.21469	0.655814
0.818	0.00246281	0.00243802	0.00286777	0.85879	0.850144	1.01017	0.00124793	0.0018843	0.0014876	0.838889	1.26667	0.662281
0.849	0.00291736	0.00293388	0.0032562	0.895939	0.901015	0.994366	0.00133058	0.00199174	0.0015124	0.879781	1.31694	0.66805
0.881	0.00346281	0.0034876	0.00371901	0.931111	0.937778	0.992891	0.00145455	0.00210744	0.00155372	0.93617	1.35638	0.690196
0.912	0.00407438	0.00407438	0.00420661	0.968566	0.968566	1	0.00159504	0.0022314	0.00158678	1.00521	1.40625	0.714815
0.944	0.00469421	0.00466942	0.00471074	0.996491	0.991228	1.00531	0.00173554	0.00233884	0.00164463	1.05528	1.42211	0.742049
0.975	0.00535537	0.00528926	0.00526446	1.01727	1.00471	1.0125	0.00187603	0.00238843	0.00170248	1.10194	1.40291	0.785467
1.007	0.00600826	0.00590083	0.00583471	1.02975	1.01133	1.01821	0.002	0.00239669	0.00173554	1.15238	1.38095	0.834483
1.038	0.00657851	0.00642149	0.00634711	1.03646	1.01172	1.02445	0.00213223	0.00240496	0.00179339	1.18894	1.34101	0.886598
1.07	0.00700826	0.00683471	0.0067686	1.03541	1.00977	1.02539	0.00226446	0.00243802	0.00189256	1.19651	1.28821	0.928814
1.101	0.00735537	0.00718182	0.00713223	1.03129	1.00695	1.02417	0.0023719	0.00250413	0.002	1.18595	1.25207	0.947195
1.133	0.00766116	0.00744628	0.00741322	1.03344	1.00446	1.02886	0.00242975	0.00259504	0.00209091	1.16206	1.24111	0.936306
1.164	0.0078595	0.00759504	0.00759504	1.03482	1	1.03482	0.0024876	0.00267769	0.00218182	1.14015	1.22727	0.929012
1.196	0.00795868	0.00764463	0.00769421	1.03437	0.993555	1.04108	0.00257851	0.00275207	0.00228099	1.13043	1.20652	0.936937
1.227	0.00795868	0.00763636	0.00773554	1.02885	0.987179	1.04221	0.00264463	0.00282645	0.00239669	1.10345	1.17931	0.935673
1.258	0.00794215	0.00759504	0.00776033	1.02343	0.978701	1.0457	0.00268595	0.00289256	0.00253719	1.05863	1.14007	0.928571
1.29	0.008	0.00757025	0.00780165	1.02542	0.970339	1.05677	0.00275207	0.00298347	0.00268595	1.02462	1.11077	0.922438
1.321	0.00804959	0.00752893	0.00779339	1.03287	0.966066	1.06915	0.00281818	0.00309917	0.00286777	0.982709	1.08069	0.909333
1.353	0.00809917	0.00744628	0.00773554	1.04701	0.962607	1.08768	0.00292562	0.00322314	0.00305785	0.956757	1.05405	0.907692
1.384	0.00818182	0.00742149	0.00771901	1.05996	0.961456	1.10245	0.00302479	0.00329752	0.00323967	0.933673	1.01786	0.917293
1.416	0.0083719	0.00749587	0.00780165	1.07309	0.960805	1.11687	0.00313223	0.00333058	0.00339669	0.922141	0.980535	0.940447
1.447	0.00866942	0.00766942	0.00795041	1.09044	0.964657	1.13039	0.00327273	0.00330579	0.00353719	0.925234	0.934579	0.99
1.479	0.00902479	0.00795041	0.00819835	1.10081	0.969758	1.13514	0.00343802	0.00321488	0.00366942	0.936937	0.876126	1.06941
1.51	0.00938017	0.0082314	0.00849587	1.10409	0.968872	1.13956	0.00355372	0.00313223	0.00377686	0.940919	0.829322	1.13456
1.542	0.00970248	0.00847934	0.00875207	1.10859	0.968839	1.14425	0.00361983	0.00307438	0.00385124	0.939914	0.798283	1.17742
1.573	0.01	0.00869421	0.00899174	1.11213	0.966912	1.15019	0.00366116	0.00298347	0.00386777	0.946581	0.771368	1.22715
1.605	0.0102066	0.0088595	0.00919835	1.10961	0.963163	1.15205	0.00370248	0.00289256	0.00386777	0.957265	0.747863	1.28
1.636	0.010281	0.00896694	0.00933058	1.10186	0.961027	1.14654	0.00371074	0.0027686	0.00385124	0.963519	0.718884	1.3403
1.667	0.010314	0.00904959	0.00946281	1.08996	0.956332	1.13973	0.00370248	0.00261983	0.00378512	0.978166	0.69214	1.41325
1.699	0.010281	0.0091157	0.00956198	1.07519	0.953328	1.12783	0.00364463	0.00247934	0.00369421	0.986577	0.671141	1.47
1.73	0.0101653	0.00909091	0.00957025	1.06218	0.949914	1.11818	0.00355372	0.0023719	0.00358678	0.990783	0.66129	1.49826
1.762	0.00995868	0.00895868	0.00949587	1.04874	0.943429	1.11162	0.00344628	0.00228926	0.00344628	1	0.664269	1.50542
1.793	0.00961157	0.00871074	0.00933884	1.0292	0.932743	1.10342	0.00330579	0.0022314	0.00328926	1.00503	0.678392	1.48148
1.825	0.00912397	0.00833884	0.00906612	1.00638	0.919781	1.09415	0.00315702	0.00220661	0.00314876	1.00262	0.700787	1.43071
1.856	0.00861983	0.00795868	0.00871074	0.989564	0.913662	1.08307	0.00304959	0.00217355	0.00304132	1.00272	0.714674	1.40304
1.888	0.00814876	0.00764463	0.00838017	0.972387	0.912229	1.06595	0.00295868	0.00213223	0.00295868	1	0.72067	1.3876
1.919	0.00770248	0.00736364	0.00804132	0.957862	0.915725	1.04602	0.00286777	0.0021405	0.00291736	0.983003	0.733711	1.33977
1.951	0.00733058	0.00715702	0.00770248	0.951717	0.929185	1.02425	0.0027438	0.00215702	0.00283471	0.96793	0.760933	1.27203
1.982	0.00704132	0.00703306	0.00747107	0.942478	0.941372	1.00118	0.00261983	0.00219008	0.0027438	0.954819	0.798193	1.19623
2.014	0.00680165	0.00695041	0.00730579	0.930995	0.951357	0.978597	0.00249587	0.00223967	0.00267769	0.932099	0.83642	1.11439
2.045	0.0066281	0.00692562	0.00719835	0.920781	0.962113	0.957041	0.0023719	0.00230579	0.00263636	0.899687	0.874608	1.02867
2.076	0.00652893	0.00698347	0.00717355	0.910138	0.973502	0.934911	0.00230579	0.00239669	0.00260331	0.885714	0.920635	0.962069
2.108	0.00646281	0.00709091	0.00714876	0.904046	0.991908	0.911422	0.0022562	0.00247107	0.00259504	0.869427	0.952229	0.913043
2.139	0.00642975	0.00719835	0.0071157	0.9036	1.01161	0.893226	0.00222314	0.00256198	0.0026281	0.845912	0.974843	0.867742
2.171	0.00649587	0.00735537	0.00713223	0.910776	1.03129	0.883146	0.00219008	0.00268595	0.00266116	0.822981	1.00932	0.815385
2.202	0.00666116	0.00759504	0.00728926	0.913832	1.04195	0.87704	0.00215702	0.00282645	0.00267769	0.805556	1.05556	0.763158
2.234	0.00691736	0.00787603	0.00755372	0.915755	1.04267	0.878279	0.00210744	0.00296694	0.00268595	0.784615	1.10462	0.710306
2.265	0.00726446	0.00819835	0.0078843	0.921384	1.03983	0.886089	0.00207438	0.00307438	0.00270248	0.767584	1.13761	0.674731
2.297	0.00761157	0.00847934	0.0082562	0.921922	1.02703	0.897661	0.00209091	0.00318182	0.0027686	0.755224	1.14925	0.657143
2.328	0.00796694	0.00871074	0.00857025	0.929605	1.01639	0.914611	0.00213223	0.00330579	0.00283471	0.752187	1.16618	0.645
2.36	0.0083719	0.00898347	0.0088843	0.942326	1.01116	0.931923	0.00219835	0.00343802	0.00290083	0.757835	1.18519	0.639423
2.391	0.00887603	0.00933884	0.00928926	0.955516	1.00534	0.950442	0.00228926	0.00353719	0.00293388	0.780282	1.20563	0.647196
2.423	0.00941322	0.00970248	0.00968595	0.971843	1.00171	0.970187	0.00230579	0.00358678	0.00295868	0.77933	1.21229	0.642857
2.454	0.00989256	0.01	0.0100496	0.984375	0.995066	0.989256	0.00229752	0.00366942	0.00298347	0.770083	1.22992	0.626126
2.485	0.010438	0.0103554	0.0104711	0.996843	0.98895	1.00798	0.00230579	0.0037438	0.00295868	0.77933	1.26536	0.615894
2.517	0.0110248	0.0107686	0.0109504	1.00679	0.983396	1.02379	0.00230579	0.00376033	0.00289256	0.797143	1.3	0.613187
2.548	0.0115455	0.0111405	0.0113471	1.01748	0.981792	1.03635	0.00228926	0.00372727	0.00282645	0.809942	1.31871	0.614191
2.58	0.0119339	0.0114132	0.011595	1.02922	0.984319	1.04562	0.00229752	0.00366942	0.00275207	0.834835	1.33333	0.626126
2.611	0.0121818	0.0115868	0.0117521	1.03657	0.985935	1.05136	0.00233058	0.00361983	0.00264463	0.88125	1.36875	0.643836
2.643	0.0124132	0.0117851	0.0118843	1.04451	0.991655	1.0533	0.00236364	0.00355372	0.00252893	0.934641	1.40523	0.665116
2.674	0.0126198	0.0120083	0.0120413	1.04804	0.997255	1.05093	0.00238017	0.00346281	0.00243802	0.976271	1.42034	0.687351
2.706	0.0126942	0.0120992	0.0120826	1.05062	1.00137	1.04918	0.00238017	0.00335537	0.00234711	1.01408	1.42958	0.70936
2.737	0.0125455	0.0119752	0.0119174	1.0527	1.00485	1.04762	0.00238017	0.00326446	0.00231405	1.02857	1.41071	0.729114
2.769	0.012314	0.0117934	0.0117355	1.0493	1.00493	1.04415	0.00243802	0.00320661	0.00229752	1.06115	1.39568	0.760309
2.8	0.012157	0.0116942	0.0116198	1.04623	1.0064	1.03958	0.00252893	0.00309091	0.00227273	1.11273	1.36	0.818182
2.832	0.0118926	0.0115124	0.0114132	1.042	1.00869	1.03302	0.00259504	0.00294215	0.00228099	1.13768	1.28986	0.882022
2.863	0.0115455	0.0112314	0.0111157	1.03866	1.01041	1.02796	0.00266116	0.00280992	0.00233884	1.13781	1.20141	0.947059
2.894	0.0112149	0.0109174	0.0108099	1.03746	1.00994	1.02725	0.00273554	0.00272727	0.00239669	1.14138	1.13793	1.00303
2.926	0.0109669	0.010686	0.0106116	1.03349	1.00701	1.0263	0.00280992	0.00267769	0.0024876	1.12957	1.07641	1.04938
2.957	0.0107934	0.0104959	0.0104711	1.03078	1.00237	1.02835	0.00285124	0.0026281	0.00261983	1.08833	1.00315	1.08491
2.989	0.010595	0.0102479	0.010314	1.02724	0.99359	1.03387	0.00287603	0.00258678	0.00273554	1.05136	0.945619	1.11182
3.02	0.0103802	0.00995868	0.0101322	1.02447	0.982871	1.04232	0.00289256	0.00254545	0.00280992	1.02941	0.905882	1.13636
3.052	0.0102479	0.0097686	0.0100413	1.02058	0.97284	1.04907	0.00289256	0.00250413	0.0028843	1.00287	0.868195	1.15512
3.083	0.0102893	0.00975207	0.0100909	1.01966	0.966421	1.05508	0.0028843	0.00247934	0.00290909	0.991477	0.852273	1.16333
3.115	0.0103967	0.00979339	0.0101488	1.02443	0.964984	1.0616	0.00284298	0.00244628	0.00292562	0.971751	0.836158	1.16216
3.146	0.0105289	0.00985124	0.0102397	1.02825	0.962066	1.06879	0.0027686	0.00243802	0.00295868	0.935754	0.824022	1.13559
3.178	0.0108017	0.0100248	0.0104711	1.03157	0.95738	1.07749	0.00271074	0.00243802	0.00298347	0.908587	0.817175	1.11186
3.209	0.0111405	0.010281	0.0107851	1.03295	0.953257	1.0836	0.00266942	0.00244628	0.00299174	0.892265	0.81768	1.09122
3.241	0.0114876	0.010562	0.011124	1.03269	0.94948	1.08764	0.00261983	0.00243802	0.00299174	0.875691	0.814917	1.07458
3.272	0.0118347	0.0108264	0.0114463	1.03394	0.945848	1.09313	0.00255372	0.00239669	0.00292562	0.872881	0.819209	1.06552
3.303	0.0122562	0.0111983	0.0118512	1.03417	0.944909	1.09446	0.0024876	0.00235537	0.00280992	0.885294	0.838235	1.05614
3.335	0.0128099	0.0117025	0.0123636	1.0361	0.946524	1.09463	0.00240496	0.00233058	0.00271074	0.887195	0.859756	1.03191
3.366	0.0134545	0.012314	0.0129421	1.03959	0.951469	1.09262	0.00232231	0.00233058	0.00266116	0.872671	0.875776	0.996454
3.398	0.0141818	0.0129835	0.0136116	1.04189	0.953855	1.0923	0.00224793	0.00234711	0.00263636	0.852665	0.890282	0.957746
3.429	0.0149504	0.0136942	0.0143802	1.03966	0.952299	1.09173	0.00216529	0.00235537	0.00263636	0.821317	0.893417	0.919298
3.461	0.0157273	0.0144298	0.0152066	1.03424	0.948913	1.08992	0.0021157	0.00238017	0.00263636	0.802508	0.902821	0.888889
3.492	0.016438	0.0150909	0.0159504	1.03057	0.946114	1.08927	0.00209091	0.00241322	0.00261983	0.798107	0.921136	0.866438
3.524	0.0170248	0.0156694	0.016595	1.0259	0.944223	1.0865	0.00204959	0.00247107	0.00258678	0.792332	0.955272	0.829431
3.555	0.017562	0.0161901	0.0171736	1.02262	0.942733	1.08474	0.002	0.00255372	0.00255372	0.783172	1	0.783172
3.587	0.0180661	0.0167273	0.0177438	1.01816	0.942711	1.08004	0.00199174	0.00265289	0.00253719	0.785016	1.0456	0.750779
3.618	0.0184959	0.0171901	0.0182314	1.01451	0.942883	1.07596	0.00200826	0.00277686	0.00259504	0.773885	1.07006	0.723214
3.65	0.018719	0.0174463	0.0185124	1.01116	0.942411	1.07295	0.00204959	0.00290083	0.00270248	0.75841	1.07339	0.706553
3.681	0.018719	0.0175124	0.0185868	1.00711	0.942197	1.0689	0.00212397	0.00301653	0.00282645	0.751462	1.06725	0.70411
3.712	0.0185041	0.0173719	0.0184959	1.00045	0.939231	1.06518	0.00220661	0.00314876	0.00295041	0.747899	1.06723	0.700787
3.744	0.0180165	0.017	0.0181488	0.992714	0.936703	1.0598	0.00231405	0.00329752	0.00304132	0.76087	1.08424	0.701754
3.775	0.0172975	0.0163967	0.0175124	0.98773	0.936291	1.05494	0.00242975	0.00342149	0.00313223	0.775726	1.09235	0.710145
3.807	0.0164876	0.015686	0.0167603	0.983728	0.935897	1.05111	0.00252893	0.00352066	0.00322314	0.784615	1.09231	0.71831
3.838	0.0157438	0.0150496	0.0160661	0.979938	0.936728	1.04613	0.00260331	0.00363636	0.00331405	0.785536	1.09726	0.715909
3.87	0.0150744	0.0144545	0.0153967	0.979066	0.938808	1.04288	0.00270248	0.00373554	0.00342975	0.787952	1.08916	0.723451
3.901	0.0143884	0.0138512	0.0147025	0.97864	0.942102	1.03878	0.00280992	0.00377686	0.00354545	0.792541	1.06527	0.743982
3.933	0.0136942	0.0131901	0.0139504	0.981635	0.945498	1.03822	0.0028595	0.0037686	0.00363636	0.786364	1.03636	0.758772
3.964	0.0130413	0.0125868	0.0132397	0.985019	0.950687	1.03611	0.0028843	0.00373554	0.00366942	0.786036	1.01802	0.772124
3.996	0.0125041	0.0120909	0.0126281	0.990183	0.957461	1.03418	0.00290083	0.00369421	0.00366116	0.792325	1.00903	0.785235
4.027	0.012	0.0116116	0.0120579	0.995202	0.962988	1.03345	0.00290909	0.00360331	0.00361157	0.805492	0.997712	0.807339
4.059	0.0115289	0.0111405	0.0114711	1.00504	0.971182	1.03487	0.00294215	0.00343802	0.00352893	0.833724	0.974239	0.855769
4.09	0.011157	0.0107355	0.0109421	1.01964	0.981118	1.03926	0.00298347	0.00323967	0.00347107	0.859524	0.933333	0.920918
4.121	0.010876	0.0104298	0.0105455	1.03135	0.989028	1.04279	0.00304959	0.00308264	0.00340496	0.895631	0.90534	0.989276
4.153	0.0106612	0.0101818	0.0102149	1.04369	0.996764	1.04708	0.00313223	0.00296694	0.00333884	0.938119	0.888614	1.05571
4.184	0.0104711	0.00994215	0.00993388	1.05408	1.00083	1.0532	0.0032562	0.00284298	0.00330579	0.985	0.86	1.14535
4.216	0.0103471	0.00975207	0.00973554	1.06282	1.0017	1.06102	0.00336364	0.00272727	0.00327273	1.02778	0.833333	1.23333
4.247	0.0102893	0.0096281	0.00961157	1.07051	1.00172	1.06867	0.00347107	0.00266116	0.00323967	1.07143	0.821429	1.30435
4.279	0.0102893	0.00957851	0.00959504	1.07235	0.998277	1.0742	0.00360331	0.00264463	0.00322314	1.11795	0.820513	1.3625
4.31	0.010438	0.00966116	0.00972727	1.07307	0.993203	1.08041	0.00371901	0.00266116	0.0032314	1.1509	0.823529	1.39752
4.342	0.0107934	0.00995041	0.0100744	1.07137	0.987695	1.08472	0.00379339	0.00269421	0.00323967	1.17092	0.831633	1.40798
4.373	0.0114298	0.0105207	0.0107025	1.06795	0.983012	1.08641	0.00381818	0.00277686	0.00324793	1.17557	0.854962	1.375
4.405	0.012314	0.0113471	0.011595	1.06201	0.978617	1.08521	0.00380992	0.00289256	0.00323967	1.17602	0.892857	1.31714
4.436	0.0133223	0.0123306	0.0126446	1.05359	0.975163	1.08043	0.00377686	0.00299174	0.00320661	1.17784	0.93299	1.26243
4.468	0.0143719	0.0133719	0.013719	1.04759	0.974699	1.07478	0.00369421	0.00305785	0.00318182	1.16104	0.961039	1.20811
4.499	0.0153554	0.0143719	0.0147107	1.04382	0.976966	1.06843	0.00357851	0.00307438	0.00316529	1.13055	0.971279	1.16398
4.53	0.0161736	0.0152479	0.0155289	1.04151	0.981905	1.0607	0.00342149	0.00307438	0.00310744	1.10106	0.989362	1.1129
4.562	0.0168512	0.0160165	0.0162314	1.03819	0.986762	1.05212	0.00323967	0.00309917	0.00303306	1.06812	1.0218	1.04533
4.593	0.0175124	0.0167686	0.0169504	1.03315	0.989274	1.04436	0.00303306	0.0031157	0.00297521	1.01944	1.04722	0.973475
4.625	0.0181488	0.0175041	0.0176364	1.02905	0.992502	1.03683	0.00284298	0.0031157	0.00295041	0.963585	1.05602	0.912467
4.656	0.0185455	0.0180248	0.0180992	1.02466	0.99589	1.02889	0.00270248	0.00309091	0.00294215	0.918539	1.05056	0.874332
4.688	0.0185868	0.0181983	0.0182066	1.02088	0.999546	1.02134	0.0026281	0.00303306	0.00295868	0.888268	1.02514	0.866485
4.719	0.0182562	0.0180083	0.0179256	1.01844	1.00461	1.01377	0.00263636	0.00297521	0.003	0.878788	0.991736	0.886111
4.751	0.0176281	0.0175289	0.0173554	1.01571	1.01	1.00566	0.00266942	0.00294215	0.00308264	0.865952	0.954424	0.907303
4.782	0.016876	0.0168678	0.0166198	1.01542	1.01492	1.00049	0.00268595	0.00296694	0.00318182	0.844156	0.932468	0.905292
4.814	0.016124	0.0161405	0.015876	1.01562	1.01666	0.998976	0.0027438	0.00300826	0.00328926	0.834171	0.914573	0.912088
4.845	0.0154711	0.0154628	0.0152479	1.01463	1.01409	1.00053	0.00285124	0.00306612	0.00342149	0.833333	0.896135	0.929919
4.877	0.0149752	0.0148926	0.0147603	1.01456	1.00896	1.00555	0.00302479	0.00315702	0.00360331	0.83945	0.876147	0.958115
4.908	0.0144959	0.0143471	0.0142645	1.01622	1.00579	1.01037	0.0032562	0.00320661	0.00380992	0.854664	0.841649	1.01546
4.939	0.0139256	0.013719	0.0136446	1.02059	1.00545	1.01506	0.00352893	0.0032562	0.00398347	0.885892	0.817427	1.08376
4.971	0.0132727	0.0129917	0.0129339	1.0262	1.00447	1.02163	0.0037686	0.00333058	0.00412397	0.913828	0.807615	1.13151
5.002	0.0126364	0.0122397	0.0122231	1.03381	1.00135	1.03241	0.00398347	0.00342149	0.00424793	0.937743	0.805447	1.16425
5.034	0.0120744	0.0115289	0.0115702	1.04357	0.996429	1.04731	0.0041405	0.00355372	0.00435537	0.950664	0.815939	1.16512
5.065	0.0116694	0.0109421	0.0110826	1.05295	0.987323	1.06647	0.00422314	0.00366942	0.00442975	0.953358	0.828358	1.1509
5.097	0.0114545	0.0105207	0.0107686	1.0637	0.976976	1.08877	0.00424793	0.0037438	0.00445455	0.953618	0.840445	1.13466
5.128	0.0113636	0.0102645	0.0106033	1.07171	0.968044	1.10709	0.00428099	0.00376033	0.00443802	0.964618	0.8473	1.13846
5.16	0.011314	0.0101074	0.0104959	1.07795	0.962992	1.11938	0.00428099	0.00375207	0.00435537	0.982922	0.86148	1.14097
5.191	0.0112562	0.00999174	0.0103802	1.08439	0.96258	1.12655	0.00421488	0.00373554	0.00419835	1.00394	0.889764	1.12832
5.223	0.0111653	0.00989256	0.0102645	1.08776	0.963768	1.12865	0.00407438	0.00367769	0.004	1.0186	0.919421	1.10787
5.254	0.011157	0.0098595	0.0102397	1.08959	0.962873	1.1316	0.00390083	0.00364463	0.00378512	1.03057	0.962882	1.07029
5.286	0.0112727	0.00990909	0.0103223	1.09207	0.959968	1.13761	0.00369421	0.00357851	0.00361157	1.02288	0.990847	1.03233
5.317	0.0114628	0.0100331	0.0104793	1.09385	0.957413	1.1425	0.0035124	0.00345455	0.00343802	1.02163	1.00481	1.01675
5.348	0.0117686	0.010314	0.0107603	1.0937	0.958525	1.14103	0.00331405	0.00331405	0.00324793	1.02036	1.02036	1
5.38	0.0122479	0.0108099	0.0112479	1.08891	0.961058	1.13303	0.00316529	0.00315702	0.00307438	1.02957	1.02688	1.00262
5.411	0.0127934	0.011438	0.0118099	1.08328	0.968509	1.1185	0.00308264	0.00301653	0.00294215	1.04775	1.02528	1.02192
5.443	0.0132397	0.012	0.0122893	1.07734	0.976463	1.10331	0.00305785	0.00290083	0.00284298	1.07558	1.02035	1.05413
5.474	0.0135868	0.0124545	0.0126777	1.07171	0.982399	1.09091	0.00304959	0.00281818	0.00279339	1.09172	1.00888	1.08211
5.506	0.0139339	0.012876	0.0130496	1.06776	0.9867	1.08216	0.00308264	0.0027686	0.00282645	1.09064	0.979532	1.11343
5.537	0.0142562	0.0132479	0.0133884	1.06481	0.989506	1.07611	0.00319835	0.0027438	0.00292562	1.09322	0.937853	1.16566
5.569	0.0144628	0.0134711	0.0135868	1.06448	0.991484	1.07362	0.0033719	0.00275207	0.00303306	1.11172	0.907357	1.22523
5.6	0.0146116	0.0136198	0.013719	1.06506	0.992771	1.07282	0.00355372	0.00276033	0.00314876	1.12861	0.87664	1.28743
5.632	0.0147273	0.0137934	0.0138678	1.06198	0.994636	1.06771	0.00377686	0.00284298	0.00324793	1.16285	0.875318	1.32849
5.663	0.0148512	0.0139917	0.0140331	1.0583	0.997055	1.06143	0.00404132	0.00300826	0.00338017	1.1956	0.889976	1.34341
5.695	0.0148843	0.0140661	0.014124	1.05383	0.995904	1.05817	0.00438017	0.00320661	0.00358678	1.2212	0.894009	1.36598
5.726	0.0148017	0.014	0.0140744	1.05167	0.994715	1.05726	0.00471074	0.00341322	0.00380165	1.23913	0.897826	1.38015
5.757	0.014686	0.0138182	0.0139587	1.0521	0.989935	1.0628	0.00498347	0.00359504	0.00400826	1.2433	0.896907	1.38621
5.789	0.0146777	0.013719	0.0139174	1.05463	0.985748	1.06988	0.00522314	0.00377686	0.00421488	1.23922	0.896078	1.38293
5.82	0.0146694	0.0136198	0.0138595	1.05844	0.982707	1.07706	0.00542975	0.00395868	0.00440496	1.23265	0.898687	1.37161
5.852	0.0145372	0.0134215	0.013686	1.0622	0.980676	1.08313	0.00560331	0.0041157	0.00454545	1.23273	0.905455	1.36145
5.883	0.014405	0.0132149	0.0135207	1.0654	0.977384	1.09006	0.00566942	0.00421488	0.0046281	1.225	0.910714	1.3451
5.915	0.0145124	0.0132397	0.013595	1.06748	0.97386	1.09613	0.00567769	0.00426446	0.00467769	1.21378	0.911661	1.3314
5.946	0.0146694	0.0133636	0.0137438	1.06735	0.972339	1.09771	0.00566116	0.00430579	0.00471901	1.19965	0.912434	1.31478
5.978	0.0147521	0.0134132	0.0138099	1.06822	0.971275	1.09982	0.00557025	0.0042562	0.00473554	1.17627	0.898778	1.30874
6.009	0.0147521	0.0133967	0.0137934	1.0695	0.97124	1.10117	0.00538017	0.00410744	0.00466116	1.15426	0.881206	1.30986
6.041	0.0147521	0.0134215	0.0137686	1.07143	0.97479	1.09914	0.00509091	0.00390083	0.00447107	1.13863	0.872458	1.30508
6.072	0.0146529	0.0133719	0.0136612	1.0726	0.978826	1.0958	0.00475207	0.00366942	0.0042562	1.1165	0.862136	1.29505
6.104	0.0144545	0.013281	0.0134876	1.07169	0.984681	1.08836	0.00444628	0.00347934	0.00404132	1.1002	0.860941	1.27791
6.135	0.0142314	0.013157	0.0133223	1.06824	0.987593	1.08166	0.00418182	0.00332231	0.00385124	1.08584	0.862661	1.25871
6.166	0.0141157	0.0131488	0.013281	1.06285	0.990044	1.07354	0.00396694	0.00316529	0.00366116	1.08352	0.86456	1.25326
6.198	0.0140413	0.0131901	0.0132975	1.05594	0.99192	1.06454	0.0037438	0.00301653	0.00349587	1.07092	0.862884	1.2411
6.229	0.0137851	0.0130909	0.0131488	1.0484	0.9956	1.05303	0.00357851	0.00292562	0.0033719	1.06127	0.867647	1.22316
6.261	0.0132727	0.0127851	0.0127769	1.03881	1.00065	1.03814	0.00342975	0.00287603	0.00329752	1.0401	0.87218	1.19253
6.292	0.0126694	0.0123471	0.0123058	1.02955	1.00336	1.0261	0.00330579	0.00283471	0.00322314	1.02564	0.879487	1.16618
6.324	0.0120744	0.011876	0.0118017	1.02311	1.0063	1.0167	0.00323967	0.00285124	0.00316529	1.0235	0.900783	1.13623
6.355	0.0116033	0.0114793	0.0113802	1.01961	1.00871	1.0108	0.0032314	0.00292562	0.00318182	1.01558	0.919481	1.10452
6.387	0.0113471	0.0112562	0.0111488	1.01779	1.00964	1.00808	0.00326446	0.00304132	0.0032562	1.00254	0.93401	1.07337
6.418	0.0113636	0.011281	0.0111736	1.01701	1.00962	1.00733	0.00334711	0.00317355	0.00332231	1.00746	0.955224	1.05469
6.45	0.0114876	0.0113967	0.0112893	1.01757	1.00952	1.00798	0.00343802	0.00326446	0.00336364	1.02211	0.970516	1.05316
6.481	0.0114876	0.011405	0.011281	1.01832	1.01099	1.00725	0.0035124	0.00330579	0.00338843	1.03659	0.97561	1.0625
6.513	0.0114298	0.011314	0.0111736	1.02293	1.01257	1.01023	0.00357025	0.00331405	0.00342975	1.04096	0.966265	1.07731
6.544	0.0115455	0.0113636	0.0112066	1.03024	1.01401	1.016	0.00365289	0.00330579	0.00344628	1.05995	0.959233	1.105
6.575	0.0120413	0.0117686	0.011595	1.03849	1.01497	1.02317	0.00373554	0.00327273	0.00344628	1.08393	0.94964	1.14141
6.607	0.0126942	0.0122975	0.0121074	1.04846	1.0157	1.03226	0.00380992	0.0032314	0.00342149	1.11353	0.944444	1.17903
6.638	0.013314	0.0127851	0.0125455	1.06126	1.0191	1.04137	0.00385124	0.00317355	0.00336364	1.14496	0.943489	1.21354
6.67	0.0140744	0.0134298	0.0131405	1.07107	1.02201	1.048	0.00384298	0.00308264	0.00328926	1.16834	0.937186	1.24665
6.701	0.0149008	0.014157	0.0138347	1.07706	1.0233	1.05254	0.00380992	0.00297521	0.00319008	1.1943	0.932642	1.28056
6.733	0.0155868	0.0147686	0.014405	1.08204	1.02524	1.0554	0.00377686	0.00286777	0.00309917	1.21867	0.925333	1.317
6.764	0.0160826	0.0152231	0.0148017	1.08654	1.02848	1.05646	0.00371901	0.0027686	0.00304132	1.22283	0.910326	1.34328
6.796	0.0165207	0.0156281	0.0151653	1.08937	1.03052	1.05711	0.0036281	0.00267769	0.00300826	1.20604	0.89011	1.35494
6.827	0.0170744	0.0161653	0.0156364	1.09197	1.03383	1.05624	0.0035124	0.00258678	0.00295041	1.19048	0.876751	1.35783
6.859	0.0175785	0.0167025	0.0161074	1.09133	1.03694	1.05245	0.00338843	0.00252066	0.0028595	1.18497	0.881503	1.34426
6.89	0.0178182	0.0170165	0.0163471	1.08999	1.04095	1.04711	0.00328099	0.00247934	0.00277686	1.18155	0.892857	1.32333
6.922	0.0176529	0.0169256	0.0161901	1.09035	1.04543	1.04297	0.00319835	0.00243802	0.00270248	1.18349	0.902141	1.31186
6.953	0.0173802	0.0167107	0.0159256	1.09133	1.0493	1.04006	0.00314876	0.00238843	0.00263636	1.19436	0.905956	1.31834
6.984	0.0172562	0.0166777	0.015876	1.08693	1.05049	1.03469	0.00310744	0.00232231	0.00260331	1.19365	0.892063	1.33808
7.016	0.0169339	0.0164628	0.0156529	1.08184	1.05174	1.02861	0.0031157	0.00227273	0.00257851	1.20833	0.88141	1.37091
7.047	0.0162727	0.0159421	0.0151074	1.07713	1.05525	1.02074	0.00316529	0.00223967	0.00255372	1.23948	0.877023	1.41328
7.079	0.0153967	0.0152066	0.0143471	1.07316	1.05991	1.0125	0.0032314	0.00218182	0.00252066	1.28197	0.865574	1.48106
7.11	0.0144463	0.0143636	0.0135124	1.06911	1.063	1.00575	0.00328099	0.0021157	0.00247107	1.32776	0.856187	1.55078
7.142	0.0135124	0.0135207	0.0126612	1.06723	1.06789	0.999389	0.00333058	0.00206612	0.00239669	1.38966	0.862069	1.612
7.173	0.0125702	0.0126364	0.0117851	1.06662	1.07223	0.994768	0.00338843	0.00204959	0.00232231	1.45907	0.882562	1.65323
7.205	0.0116364	0.0117355	0.0109091	1.06667	1.07576	0.991549	0.00344628	0.00204132	0.0022562	1.52747	0.904762	1.68826
7.236	0.010843	0.0109339	0.0101322	1.07015	1.07912	0.991686	0.00347107	0.00202479	0.00220661	1.57303	0.917603	1.71429
7.268	0.010314	0.0103967	0.0096281	1.07124	1.07983	0.992051	0.00343802	0.00204959	0.00215702	1.59387	0.950192	1.67742
7.299	0.0098843	0.00995868	0.0092314	1.07073	1.07878	0.992531	0.0033719	0.00209091	0.0021157	1.59375	0.988281	1.61265
7.331	0.00938843	0.00942149	0.00872727	1.07576	1.07955	0.996491	0.00334711	0.00217355	0.00209917	1.59449	1.03543	1.53992
7.362	0.00898347	0.00895041	0.00831405	1.08052	1.07654	1.00369	0.00330579	0.0022562	0.00209917	1.5748	1.0748	1.4652
7.393	0.00884298	0.00871074	0.00814876	1.08519	1.06897	1.01518	0.00321488	0.00233058	0.00210744	1.52549	1.10588	1.37943
7.425	0.00891736	0.00868595	0.00820661	1.08661	1.05841	1.02664	0.0031157	0.00243802	0.00213223	1.46124	1.14341	1.27797
7.456	0.0091157	0.00877686	0.00836364	1.08992	1.04941	1.03861	0.00307438	0.00253719	0.00214876	1.43077	1.18077	1.21173
7.488	0.00935537	0.00890083	0.00857851	1.09056	1.03757	1.05107	0.00306612	0.0026281	0.00217355	1.41065	1.20913	1.16667
7.519	0.00963636	0.00909091	0.00884298	1.08972	1.02804	1.06	0.00309091	0.00270248	0.00222314	1.39033	1.21561	1.14373
7.551	0.00998347	0.00936364	0.00914876	1.09124	1.02349	1.0662	0.00309091	0.0027686	0.00227273	1.36	1.21818	1.11642
7.582	0.0102479	0.00956198	0.00940496	1.08963	1.0167	1.07174	0.00309091	0.00281818	0.00231405	1.33571	1.21786	1.09677
7.614	0.0103967	0.00961983	0.00952066	1.09201	1.01042	1.08076	0.00315702	0.00280165	0.00238017	1.32639	1.17708	1.12684
7.645	0.0104959	0.00965289	0.00957851	1.09577	1.00777	1.08733	0.00324793	0.00277686	0.00243802	1.3322	1.13898	1.16964
7.677	0.0106198	0.00972727	0.00965289	1.10017	1.00771	1.09176	0.00333058	0.00273554	0.00245455	1.3569	1.11448	1.21752
7.708	0.0107355	0.00980165	0.00968595	1.10836	1.01195	1.09528	0.00343802	0.00271074	0.00247934	1.38667	1.09333	1.26829
7.74	0.0107769	0.00984298	0.00966942	1.11453	1.01795	1.09488	0.00357025	0.00271901	0.00254545	1.4026	1.06818	1.31307
7.771	0.0108264	0.0098843	0.00965289	1.12158	1.02397	1.09532	0.00366116	0.00271901	0.00260331	1.40635	1.04444	1.3465
7.802	0.0109008	0.00996694	0.00966942	1.12735	1.03077	1.0937	0.00370248	0.00272727	0.00266942	1.387	1.02167	1.35758
7.834	0.0109339	0.0100496	0.00965289	1.13271	1.0411	1.08799	0.00371074	0.00272727	0.00275207	1.34835	0.990991	1.36061
7.865	0.010876	0.0100248	0.00955372	1.13841	1.04931	1.08491	0.00366942	0.00271901	0.00282645	1.29825	0.961988	1.34954
7.897	0.0107107	0.0098843	0.00938843	1.14085	1.05282	1.08361	0.00366942	0.00271074	0.00293388	1.2507	0.923944	1.35366
7.928	0.0106281	0.00981818	0.00928926	1.14413	1.05694	1.08249	0.00366942	0.00272727	0.00305785	1.2	0.891892	1.34545
7.96	0.0106198	0.00985124	0.00928099	1.14426	1.06144	1.07802	0.0036281	0.00278512	0.00314876	1.15223	0.884514	1.30267
7.991	0.0106198	0.0098843	0.00929752	1.14222	1.06311	1.07441	0.00356198	0.00283471	0.00321488	1.10797	0.881748	1.25656
8.023	0.0105537	0.00987603	0.00928099	1.13713	1.06411	1.06862	0.00345455	0.00289256	0.00329752	1.04762	0.877193	1.19429
8.054	0.0105041	0.00989256	0.00930579	1.12877	1.06306	1.06182	0.00331405	0.00293388	0.0033719	0.982843	0.870098	1.12958
8.086	0.0104876	0.0098843	0.00931405	1.126	1.06122	1.06104	0.00319008	0.00291736	0.00338017	0.943765	0.863081	1.09348
8.117	0.0104793	0.00986777	0.00931405	1.12511	1.05945	1.06198	0.00309091	0.00287603	0.00333884	0.925743	0.861386	1.07471
8.149	0.0104876	0.0098595	0.00934711	1.12202	1.05482	1.0637	0.00299174	0.00286777	0.00330579	0.905	0.8675	1.04323
8.18	0.0105537	0.00987603	0.00942149	1.12018	1.04825	1.06862	0.00290909	0.00287603	0.00326446	0.891139	0.881013	1.01149
8.211	0.0106777	0.00996694	0.00957025	1.11572	1.04145	1.07131	0.00284298	0.0028843	0.00322314	0.882051	0.894872	0.985673
8.243	0.0109256	0.0101818	0.00981818	1.11279	1.03704	1.07305	0.00275207	0.00289256	0.00312397	0.880952	0.925926	0.951429
8.274	0.0111818	0.0104298	0.0100909	1.10811	1.03358	1.07211	0.00266116	0.00290083	0.00299174	0.889503	0.969613	0.917379
8.306	0.0113554	0.0106116	0.0102893	1.10361	1.03133	1.07009	0.00255372	0.00291736	0.0028595	0.893064	1.02023	0.875354
8.337	0.0114959	0.0107521	0.0104463	1.10047	1.02927	1.06918	0.0024876	0.00294215	0.00277686	0.895833	1.05952	0.845506
8.369	0.0116446	0.0108595	0.010595	1.09906	1.02496	1.0723	0.00247934	0.00293388	0.00271074	0.914634	1.08232	0.84507
8.4	0.0117521	0.0109091	0.0106942	1.09892	1.02009	1.07727	0.0024876	0.00291736	0.0026281	0.946541	1.11006	0.852691
8.432	0.0118347	0.0109504	0.0107934	1.09648	1.01455	1.08075	0.0025124	0.00294215	0.00259504	0.968153	1.13376	0.853933
8.463	0.0118017	0.0108926	0.0108017	1.09258	1.00842	1.08346	0.00256198	0.00297521	0.00263636	0.971787	1.12853	0.861111
8.495	0.011595	0.0107025	0.0106364	1.09013	1.00622	1.0834	0.00265289	0.00297521	0.00266116	0.996894	1.11801	0.891667
8.526	0.0112231	0.0103719	0.0103388	1.08553	1.0032	1.08207	0.00275207	0.00296694	0.00268595	1.02462	1.10462	0.927577
8.558	0.0107851	0.00995868	0.00994215	1.08479	1.00166	1.08299	0.0028843	0.00300826	0.00273554	1.05438	1.0997	0.958791
8.589	0.0102727	0.00946281	0.00946281	1.08559	1	1.08559	0.00302479	0.00305785	0.00283471	1.06706	1.07872	0.989189
8.62	0.00971901	0.00893388	0.00893388	1.08788	1	1.08788	0.00319835	0.0031157	0.00299174	1.06906	1.04144	1.02653
8.652	0.00923967	0.00847107	0.00846281	1.0918	1.00098	1.09073	0.00345455	0.00317355	0.00318182	1.08571	0.997403	1.08854
8.683	0.00879339	0.00805785	0.00803306	1.09465	1.00309	1.09128	0.00366116	0.00323967	0.00334711	1.09383	0.967901	1.1301
8.715	0.00843802	0.00773554	0.00767769	1.09903	1.00753	1.09081	0.00381818	0.00338017	0.00350413	1.08962	0.964623	1.12958
8.746	0.00820661	0.00756198	0.00744628	1.10211	1.01554	1.08525	0.00396694	0.00357851	0.00367769	1.07865	0.973034	1.10855
8.778	0.00801653	0.00746281	0.0072562	1.10478	1.02847	1.0742	0.00406612	0.00377686	0.00383471	1.06034	0.984914	1.07659
8.809	0.00790909	0.00743802	0.0071157	1.1115	1.0453	1.06333	0.00414876	0.00399174	0.00395041	1.05021	1.01046	1.03934
8.841	0.00789256	0.00746281	0.00706612	1.11696	1.05614	1.05759	0.00421488	0.00418182	0.00406612	1.03659	1.02846	1.00791
8.872	0.00797521	0.00756198	0.00707438	1.12734	1.06893	1.05464	0.00428926	0.00438843	0.00419835	1.02165	1.04528	0.977401
8.904	0.00804959	0.00766116	0.0071157	1.13124	1.07666	1.0507	0.00434711	0.00456198	0.00431405	1.00766	1.05747	0.952899
8.935	0.00808264	0.0077438	0.00712397	1.13457	1.08701	1.04376	0.00439669	0.00471074	0.00441322	0.996255	1.06742	0.933333
8.967	0.0081157	0.00778512	0.00710744	1.14186	1.09535	1.04246	0.00442149	0.00483471	0.00445455	0.992579	1.08534	0.91453
8.998	0.00809091	0.00775207	0.00704959	1.14771	1.09965	1.04371	0.00435537	0.00493388	0.00445455	0.977737	1.10761	0.882747
9.029	0.00805785	0.00769421	0.00695868	1.15796	1.1057	1.04726	0.00431405	0.00503306	0.00445455	0.96846	1.12987	0.857143
9.061	0.00794215	0.00757851	0.00678512	1.17052	1.11693	1.04798	0.00427273	0.00505785	0.00442975	0.964552	1.14179	0.844771
9.092	0.00768595	0.00729752	0.00645455	1.19078	1.1306	1.05323	0.00419008	0.00498347	0.00435537	0.962049	1.14421	0.840796
9.124	0.00733884	0.00689256	0.00604959	1.21311	1.13934	1.06475	0.0041157	0.0048595	0.0042562	0.96699	1.14175	0.846939
9.155	0.00694215	0.00647934	0.00564463	1.22987	1.14788	1.07143	0.00404132	0.00473554	0.00416529	0.970238	1.1369	0.853403
9.187	0.00659504	0.00612397	0.00526446	1.25275	1.16327	1.07692	0.00392562	0.0046281	0.00409091	0.959596	1.13131	0.848214
9.218	0.00628099	0.00581818	0.00494215	1.2709	1.17726	1.07955	0.0037686	0.00447934	0.00397521	0.948025	1.12682	0.841328
9.25	0.00598347	0.00554545	0.00461157	1.29749	1.20251	1.07899	0.00357851	0.00428926	0.00382645	0.935205	1.12095	0.834297
9.281	0.00575207	0.00531405	0.00433884	1.32571	1.22476	1.08243	0.00340496	0.00412397	0.00368595	0.923767	1.11883	0.825651
9.313	0.00557851	0.00518182	0.00415702	1.34195	1.24652	1.07656	0.00321488	0.00395868	0.00353719	0.908879	1.11916	0.812109
9.344	0.00546281	0.00512397	0.00402479	1.35729	1.2731	1.06613	0.00302479	0.00379339	0.00339669	0.890511	1.11679	0.797386
9.376	0.00533058	0.00504959	0.00389256	1.36943	1.29724	1.05565	0.00286777	0.0036281	0.0032562	0.880711	1.11421	0.790433
9.407	0.00520661	0.00497521	0.00380165	1.36957	1.3087	1.04651	0.00273554	0.0034876	0.0031405	0.871053	1.11053	0.78436
9.438	0.00523967	0.00503306	0.00387603	1.35181	1.29851	1.04105	0.00265289	0.0033719	0.00306612	0.865229	1.09973	0.786765
9.47	0.00549587	0.00528099	0.0041157	1.33534	1.28313	1.04069	0.00258678	0.00327273	0.00297521	0.869444	1.1	0.790404
9.501	0.00589256	0.00561983	0.00447107	1.31793	1.25693	1.04853	0.00252893	0.00316529	0.0028843	0.876791	1.09742	0.798956
9.533	0.00629752	0.00597521	0.0048595	1.29592	1.22959	1.05394	0.00254545	0.00306612	0.00278512	0.913947	1.10089	0.830189
9.564	0.00666942	0.00628926	0.00520661	1.28095	1.20794	1.06045	0.00264463	0.00301653	0.00273554	0.966767	1.10272	0.876712
9.596	0.00710744	0.00663636	0.00561157	1.26657	1.18262	1.07098	0.00278512	0.00300826	0.00271901	1.02432	1.10638	0.925824
9.627	0.00754545	0.00698347	0.00603306	1.25068	1.15753	1.08047	0.00292562	0.00298347	0.00268595	1.08923	1.11077	0.980609
9.659	0.00790083	0.00723967	0.00638843	1.23674	1.13325	1.09132	0.00308264	0.00295868	0.00268595	1.14769	1.10154	1.0419
9.69	0.00822314	0.00743802	0.00671074	1.22537	1.10837	1.10556	0.00328099	0.00294215	0.00270248	1.21407	1.08869	1.11517
9.722	0.00861157	0.00771901	0.00709917	1.21304	1.08731	1.11563	0.00341322	0.00290083	0.00271901	1.25532	1.06687	1.17664
9.753	0.00906612	0.00807438	0.00753719	1.20285	1.07127	1.12282	0.00352893	0.00284298	0.00271074	1.30183	1.04878	1.24128
9.785	0.00939669	0.00836364	0.00786777	1.19433	1.06303	1.12352	0.00364463	0.00282645	0.00273554	1.33233	1.03323	1.28947
9.816	0.0095124	0.0085124	0.00804959	1.18172	1.05749	1.11748	0.00371074	0.00281818	0.00278512	1.33234	1.01187	1.31672
9.847	0.00953719	0.00858678	0.00813223	1.17276	1.05589	1.11068	0.00375207	0.00280165	0.00281818	1.33138	0.994135	1.33923
9.879	0.00958678	0.00865289	0.00822314	1.16583	1.05226	1.10793	0.0037438	0.00280165	0.00287603	1.30172	0.974138	1.33628
9.91	0.0097438	0.00881818	0.00840496	1.15929	1.04916	1.10497	0.00365289	0.0027686	0.00292562	1.24859	0.946328	1.3194
9.942	0.00990083	0.00900826	0.00859504	1.15192	1.04808	1.09908	0.00355372	0.00272727	0.00297521	1.19444	0.916667	1.30303
9.973	0.0100413	0.00920661	0.00877686	1.14407	1.04896	1.09066	0.00342975	0.00269421	0.00302479	1.13388	0.89071	1.27301
10.005	0.0102479	0.00944628	0.00898347	1.14075	1.05152	1.08486	0.00328926	0.00266116	0.00305785	1.07568	0.87027	1.23602
10.036	0.0104628	0.00973554	0.00919008	1.13849	1.05935	1.0747	0.0031405	0.00260331	0.00305785	1.02703	0.851351	1.20635
10.068	0.0105868	0.00995868	0.00931405	1.13665	1.06921	1.06307	0.00303306	0.00257851	0.00305785	0.991892	0.843243	1.17628
10.099	0.0105702	0.0100331	0.00932231	1.13387	1.07624	1.05354	0.00294215	0.00257851	0.00306612	0.959569	0.84097	1.14103
10.131	0.010562	0.0100744	0.00933884	1.13097	1.07876	1.0484	0.00282645	0.00255372	0.00301653	0.936986	0.846575	1.1068
10.162	0.0106364	0.0101405	0.00938843	1.13292	1.08011	1.0489	0.0027686	0.00253719	0.00298347	0.927978	0.850416	1.09121
10.194	0.010686	0.0101653	0.00942149	1.13421	1.07895	1.05122	0.00272727	0.00252893	0.00299174	0.911602	0.845304	1.07843
10.225	0.0105785	0.0100744	0.00933058	1.13375	1.07972	1.05004	0.00267769	0.00252066	0.00298347	0.897507	0.844875	1.0623
10.256	0.0103223	0.00984298	0.0091157	1.13237	1.07978	1.0487	0.00263636	0.00252893	0.00293388	0.898592	0.861972	1.04248
10.288	0.0100579	0.00960331	0.00889256	1.13104	1.07993	1.04733	0.00257851	0.00250413	0.00284298	0.906977	0.880814	1.0297
10.319	0.00986777	0.00942149	0.00870248	1.1339	1.08262	1.04737	0.00254545	0.00247934	0.0027686	0.919403	0.895522	1.02667
10.351	0.00967769	0.00926446	0.00854545	1.1325	1.08414	1.0446	0.00254545	0.00247107	0.00272727	0.933333	0.906061	1.0301
10.382	0.00952066	0.00908264	0.00842975	1.12941	1.07745	1.04823	0.00256198	0.00252066	0.0027438	0.933735	0.918675	1.01639
10.414	0.00946281	0.00893388	0.00838843	1.12808	1.06502	1.0592	0.00257851	0.00254545	0.00276033	0.934132	0.922156	1.01299
10.445	0.00956198	0.00891736	0.00844628	1.13209	1.05577	1.07229	0.00258678	0.00257025	0.00280165	0.923304	0.917404	1.00643
10.477	0.00966942	0.00893388	0.00849587	1.13813	1.05156	1.08233	0.00263636	0.00261157	0.00287603	0.916667	0.908046	1.00949
10.508	0.00969421	0.00891736	0.00850413	1.13994	1.04859	1.08712	0.00267769	0.00267769	0.00295041	0.907563	0.907563	1
10.54	0.00970248	0.00891736	0.00849587	1.14202	1.04961	1.08804	0.00272727	0.0027438	0.00299174	0.911602	0.917127	0.993976
10.571	0.00986777	0.00904959	0.00860331	1.14697	1.05187	1.09041	0.00280165	0.0027686	0.00301653	0.928767	0.917808	1.01194
10.602	0.010124	0.00926446	0.00879339	1.15132	1.05357	1.09277	0.00290909	0.00278512	0.00309091	0.941176	0.90107	1.04451
10.634	0.010314	0.00939669	0.00890909	1.1577	1.05473	1.09763	0.00303306	0.0028595	0.00323967	0.936224	0.882653	1.06069
10.665	0.0103306	0.00936364	0.00890083	1.16063	1.052	1.10327	0.0031405	0.00293388	0.00338843	0.926829	0.865854	1.07042
10.697	0.0102479	0.0092314	0.00876033	1.16981	1.05377	1.11012	0.0032314	0.003	0.00350413	0.92217	0.856132	1.07713
10.728	0.0100496	0.00905785	0.00853719	1.17715	1.06099	1.10949	0.00332231	0.00303306	0.00357851	0.928406	0.847575	1.09537
10.76	0.0097686	0.00885124	0.00826446	1.182	1.071	1.10364	0.00338843	0.00306612	0.00363636	0.931818	0.843182	1.10512
10.791	0.00942975	0.0086281	0.00795868	1.18484	1.08411	1.09291	0.00345455	0.00308264	0.00366942	0.941441	0.84009	1.12064
10.823	0.00909091	0.00840496	0.00766116	1.18662	1.09709	1.08161	0.00349587	0.00308264	0.00369421	0.946309	0.834452	1.13405
10.854	0.0087686	0.00819835	0.00738843	1.1868	1.10962	1.06956	0.00354545	0.00305785	0.00373554	0.949115	0.818584	1.15946
10.886	0.00847107	0.00796694	0.00713223	1.18772	1.11703	1.06328	0.00358678	0.00303306	0.00380165	0.943478	0.797826	1.18256
10.917	0.00813223	0.00766942	0.00682645	1.19128	1.12349	1.06034	0.00365289	0.00306612	0.0038843	0.940426	0.789362	1.19137
10.949	0.0077686	0.00733884	0.00647934	1.19898	1.13265	1.05856	0.00371074	0.00310744	0.00394215	0.9413	0.78826	1.19415
10.98	0.00744628	0.00704959	0.00617355	1.20616	1.1419	1.05627	0.0037686	0.00314876	0.00395868	0.951983	0.795407	1.19685
11.011	0.00726446	0.00689256	0.00596694	1.21745	1.15512	1.05396	0.0038843	0.00322314	0.00399174	0.973085	0.807453	1.20513
11.043	0.00719008	0.00682645	0.00589256	1.2202	1.15849	1.05327	0.00400826	0.00333058	0.00404132	0.99182	0.824131	1.20347
11.074	0.00723967	0.00680992	0.0058843	1.23034	1.1573	1.06311	0.00409091	0.00343802	0.00408264	1.00202	0.842105	1.1899
11.106	0.00727273	0.00676033	0.0058595	1.24118	1.15374	1.07579	0.00420661	0.00354545	0.00415702	1.01193	0.852883	1.18648
11.137	0.00727273	0.00666116	0.00584298	1.2447	1.14003	1.09181	0.00433058	0.00367769	0.00427273	1.01354	0.860735	1.17753
11.169	0.00733058	0.00661157	0.00589256	1.24404	1.12202	1.10875	0.00443802	0.00382645	0.00439669	1.0094	0.870301	1.15983
11.2	0.00754545	0.00665289	0.00604132	1.24897	1.10123	1.13416	0.0045124	0.00398347	0.0044876	1.00552	0.887661	1.13278
11.232	0.00782645	0.00680992	0.00626446	1.24934	1.08707	1.14927	0.00460331	0.0041405	0.00456198	1.00906	0.907609	1.11178
11.263	0.00806612	0.00697521	0.00647934	1.2449	1.07653	1.1564	0.00463636	0.00424793	0.00460331	1.00718	0.922801	1.09144
11.295	0.00831405	0.00715702	0.00671074	1.23892	1.0665	1.16166	0.00466942	0.00433884	0.00465289	1.00355	0.932504	1.07619
11.326	0.00861983	0.00741322	0.00701653	1.2285	1.05654	1.16276	0.00471074	0.00440496	0.00471074	1	0.935088	1.06942
11.358	0.00898347	0.00770248	0.00738017	1.21725	1.04367	1.16631	0.00467769	0.00442149	0.0047438	0.986063	0.932056	1.05794
11.389	0.00936364	0.00802479	0.00773554	1.21047	1.03739	1.16684	0.00463636	0.00438017	0.00476033	0.973958	0.920139	1.05849
11.42	0.00967769	0.00833058	0.00804959	1.20226	1.03491	1.16171	0.0046281	0.00431405	0.00481818	0.960549	0.895369	1.0728
11.452	0.0100744	0.00871074	0.00840496	1.19862	1.03638	1.15655	0.00461157	0.0042562	0.00486777	0.947368	0.874363	1.0835
11.483	0.0104876	0.00910744	0.00872727	1.2017	1.04356	1.15154	0.00457851	0.00416529	0.00486777	0.940577	0.855688	1.09921
11.515	0.0107851	0.00938843	0.00892562	1.20833	1.05185	1.14877	0.00455372	0.00404959	0.0048595	0.937075	0.833333	1.12449
11.546	0.0108678	0.0095124	0.00896694	1.21198	1.06083	1.14248	0.00452893	0.00389256	0.00483471	0.936752	0.805128	1.16348
11.578	0.0108347	0.00952066	0.00890083	1.21727	1.06964	1.13802	0.00445455	0.00373554	0.00478512	0.930915	0.780656	1.19248
11.609	0.0108182	0.00955372	0.00885124	1.22222	1.07937	1.13235	0.00440496	0.00357851	0.00475207	0.926957	0.753043	1.23095
11.641	0.0107438	0.00957025	0.00877686	1.22411	1.0904	1.12263	0.00432231	0.00341322	0.00466942	0.925664	0.730973	1.26634
11.672	0.0106033	0.00952066	0.00863636	1.22775	1.10239	1.11372	0.00419835	0.00323967	0.00454545	0.923636	0.712727	1.29592
11.704	0.0104132	0.00944628	0.00845455	1.23167	1.1173	1.10236	0.00409091	0.00307438	0.00440496	0.928705	0.697936	1.33065
11.735	0.010281	0.00939669	0.00833884	1.2329	1.12686	1.09411	0.00397521	0.00291736	0.00427273	0.930368	0.682785	1.36261
11.767	0.0103388	0.00952066	0.00840496	1.23009	1.13274	1.08594	0.00383471	0.00279339	0.00409091	0.937374	0.682828	1.37278
11.798	0.0104793	0.0097438	0.00857851	1.22158	1.13584	1.07549	0.00367769	0.00266942	0.00390083	0.942797	0.684322	1.37771
11.829	0.0106694	0.0100083	0.00881818	1.20993	1.13496	1.06606	0.00353719	0.00253719	0.00371074	0.953229	0.683742	1.39414
11.861	0.0109174	0.0102975	0.00909917	1.19982	1.1317	1.06019	0.00340496	0.00243802	0.0035124	0.969412	0.694118	1.39661
11.892	0.0112149	0.0106364	0.00941322	1.1914	1.12994	1.05439	0.00330579	0.00238843	0.00333884	0.990099	0.715347	1.38408
11.924	0.0115537	0.0109917	0.00976033	1.18374	1.12616	1.05113	0.00324793	0.00233058	0.00319008	1.01813	0.73057	1.39362
11.955	0.0119174	0.0113388	0.0101157	1.1781	1.12092	1.05102	0.00315702	0.00228926	0.00304132	1.03804	0.752717	1.37906
11.987	0.0123802	0.0117355	0.0105372	1.1749	1.11373	1.05493	0.00309091	0.00228099	0.00295868	1.04469	0.77095	1.35507
12.018	0.0129008	0.0121488	0.011	1.1728	1.10443	1.0619	0.00302479	0.00226446	0.00290083	1.04274	0.780627	1.33577
12.05	0.0133554	0.0124959	0.0114215	1.16932	1.09407	1.06878	0.00294215	0.00224793	0.0028595	1.0289	0.786127	1.30882
12.081	0.0135785	0.0126694	0.0116529	1.16525	1.08723	1.07175	0.00285124	0.00224793	0.00280165	1.0177	0.80236	1.26838
12.113	0.0134545	0.0125041	0.011562	1.16369	1.08149	1.07601	0.00278512	0.00223967	0.00277686	1.00298	0.806548	1.24354
12.144	0.0131157	0.0120992	0.0112645	1.16434	1.0741	1.08402	0.0027438	0.00224793	0.00276033	0.994012	0.814371	1.22059
12.176	0.0127603	0.0116612	0.0109339	1.16704	1.06652	1.09426	0.00271901	0.00231405	0.00279339	0.973373	0.828402	1.175
12.207	0.0125372	0.0113636	0.0107107	1.17052	1.06096	1.10327	0.0027438	0.00238843	0.00284298	0.965116	0.840116	1.14879
12.238	0.0125124	0.0111983	0.0106281	1.17729	1.05365	1.11734	0.00276033	0.00246281	0.00289256	0.954286	0.851429	1.12081
12.27	0.0125289	0.0110909	0.0106033	1.18161	1.04599	1.12966	0.0027686	0.00255372	0.00295868	0.935754	0.863128	1.08414
12.301	0.0124793	0.0109091	0.0105289	1.18524	1.03611	1.14394	0.00282645	0.00264463	0.00303306	0.93188	0.871935	1.06875
12.333	0.012281	0.0106033	0.0103223	1.18975	1.02722	1.15822	0.00289256	0.00271901	0.00309091	0.935829	0.879679	1.06383
12.364	0.0119174	0.0102066	0.00997521	1.1947	1.0232	1.16761	0.00304132	0.00283471	0.00321488	0.946015	0.881748	1.07289
12.396	0.0115124	0.00980165	0.00957851	1.2019	1.0233	1.17454	0.00329752	0.003	0.00338843	0.973171	0.885366	1.09917
12.427	0.0112562	0.0095124	0.00928099	1.21282	1.02493	1.18332	0.00363636	0.00321488	0.00363636	1	0.884091	1.13111
12.459	0.0112645	0.00946281	0.00920661	1.22352	1.02783	1.19039	0.004	0.00342975	0.0038843	1.02979	0.882979	1.16627
12.49	0.0113471	0.0095124	0.00919008	1.23471	1.03507	1.19288	0.00433058	0.00361157	0.00409917	1.05645	0.881048	1.19908
12.522	0.0113306	0.00952893	0.00912397	1.24185	1.04438	1.18907	0.0046281	0.0037686	0.00427273	1.08317	0.882012	1.22807
12.553	0.0110909	0.00939669	0.00892562	1.24259	1.05278	1.1803	0.00486777	0.00387603	0.00444628	1.0948	0.871747	1.25586
12.585	0.0106033	0.00909917	0.00856198	1.23842	1.06274	1.1653	0.00510744	0.00395041	0.00465289	1.09769	0.849023	1.29289
12.616	0.0100496	0.00869421	0.00809091	1.24208	1.07457	1.15589	0.00539669	0.00404959	0.00484298	1.11433	0.836177	1.33265
12.647	0.00954545	0.0083719	0.00767769	1.24327	1.09042	1.14018	0.00570248	0.00415702	0.00503306	1.133	0.825944	1.37177
12.679	0.0091157	0.00812397	0.00733884	1.24212	1.10698	1.12208	0.00598347	0.0042562	0.00517355	1.15655	0.822684	1.40583
12.71	0.00880165	0.00794215	0.00709917	1.23981	1.11874	1.10822	0.0061405	0.00432231	0.00519008	1.18312	0.832803	1.42065
12.742	0.00857851	0.00780165	0.00694215	1.23571	1.12381	1.09958	0.00614876	0.00430579	0.00508264	1.20976	0.847154	1.42802
12.773	0.00835537	0.00764463	0.00680165	1.22843	1.12394	1.09297	0.00604959	0.00419008	0.00485124	1.24702	0.863714	1.44379
12.805	0.00809917	0.00746281	0.00664463	1.21891	1.12313	1.08527	0.00587603	0.00406612	0.00457851	1.28339	0.888087	1.44512
12.836	0.00793388	0.00736364	0.00657851	1.20603	1.11935	1.07744	0.00571074	0.00395868	0.00432231	1.32122	0.91587	1.44259
12.868	0.00782645	0.00728099	0.00652066	1.20025	1.1166	1.07491	0.00552893	0.00381818	0.00405785	1.36253	0.940937	1.44805
12.899	0.0077686	0.00720661	0.00647107	1.20051	1.11367	1.07798	0.00533058	0.00368595	0.00377686	1.41138	0.97593	1.44619
12.931	0.00781818	0.00719008	0.0064876	1.2051	1.10828	1.08736	0.00510744	0.00355372	0.00343802	1.48558	1.03365	1.43721
12.962	0.00793388	0.00728099	0.00659504	1.20301	1.10401	1.08967	0.00479339	0.00336364	0.00309091	1.5508	1.08824	1.42506
12.994	0.00806612	0.00736364	0.00668595	1.20643	1.10136	1.0954	0.00442149	0.00315702	0.0027686	1.59701	1.1403	1.40052
13.025	0.00828926	0.00750413	0.00683471	1.21282	1.09794	1.10463	0.00408264	0.00296694	0.00249587	1.63576	1.18874	1.37604
13.056	0.00859504	0.00770248	0.00702479	1.22353	1.09647	1.11588	0.00381818	0.00277686	0.00229752	1.66187	1.20863	1.375
13.088	0.0088843	0.00786777	0.00717355	1.23848	1.09677	1.1292	0.00361157	0.00264463	0.00216529	1.66794	1.22137	1.36563
13.119	0.00907438	0.00795041	0.00722314	1.25629	1.10069	1.14137	0.00342975	0.00258678	0.00210744	1.62745	1.22745	1.32588
13.151	0.00908264	0.00786777	0.0071405	1.27199	1.10185	1.15441	0.00328926	0.00253719	0.00209917	1.56693	1.20866	1.29642
13.182	0.009	0.00768595	0.00698347	1.28876	1.10059	1.17097	0.0031405	0.0024876	0.00212397	1.4786	1.17121	1.26246
13.214	0.00896694	0.00753719	0.00689256	1.30096	1.09353	1.18969	0.00301653	0.00247934	0.00214876	1.40385	1.15385	1.21667
13.245	0.00898347	0.00742149	0.0068595	1.30964	1.08193	1.21047	0.00294215	0.00250413	0.00219835	1.33835	1.1391	1.17492
13.277	0.00899174	0.00731405	0.00680992	1.32039	1.07403	1.22938	0.00289256	0.00256198	0.00227273	1.27273	1.12727	1.12903
13.308	0.009	0.00719835	0.00676033	1.3313	1.06479	1.25029	0.0028843	0.00265289	0.00235537	1.22456	1.12632	1.08723
13.34	0.00904959	0.0071157	0.00676033	1.33863	1.05257	1.27178	0.0028843	0.00275207	0.00238843	1.20761	1.15225	1.04805
13.371	0.00904959	0.00701653	0.0067438	1.34191	1.04044	1.28975	0.00283471	0.00282645	0.00242149	1.17065	1.16724	1.00292
13.403	0.00891736	0.00684298	0.00666942	1.33705	1.02602	1.30314	0.00277686	0.0028843	0.00243802	1.13898	1.18305	0.962751
13.434	0.00872727	0.00667769	0.00657025	1.3283	1.01635	1.30693	0.00272727	0.00291736	0.00247107	1.10368	1.1806	0.934844
13.465	0.00864463	0.00661983	0.00656198	1.31738	1.00882	1.30587	0.00270248	0.00291736	0.0025124	1.07566	1.16118	0.926346
13.497	0.0087686	0.00675207	0.00669421	1.30988	1.00864	1.29865	0.00268595	0.00290909	0.00253719	1.05863	1.14658	0.923295
13.528	0.00890909	0.00690083	0.00683471	1.30351	1.00967	1.29102	0.00271074	0.00290083	0.00253719	1.0684	1.14332	0.934473
13.56	0.00903306	0.00704132	0.00693388	1.30274	1.01549	1.28286	0.00272727	0.0028595	0.00258678	1.05431	1.10543	0.953757
13.591	0.00929752	0.00728926	0.00709091	1.31119	1.02797	1.27551	0.00268595	0.00280165	0.00260331	1.03175	1.07619	0.958702
13.623	0.00970248	0.00764463	0.00738843	1.3132	1.03468	1.26919	0.00261983	0.00273554	0.00260331	1.00635	1.05079	0.957704
13.654	0.0101488	0.00804132	0.00771901	1.31478	1.04176	1.26208	0.00254545	0.00264463	0.00258678	0.984026	1.02236	0.9625
13.686	0.0105041	0.00838843	0.00795868	1.31983	1.054	1.25222	0.0025124	0.00255372	0.00259504	0.968153	0.984076	0.983819
13.717	0.0107686	0.00863636	0.00810744	1.32824	1.06524	1.24689	0.0025124	0.00247107	0.00258678	0.971246	0.955272	1.01672
13.749	0.0111405	0.00893388	0.00830579	1.34129	1.07562	1.24699	0.00250413	0.00242149	0.00260331	0.961905	0.930159	1.03413
13.78	0.0116446	0.00928926	0.00861157	1.35221	1.07869	1.25356	0.00250413	0.0023719	0.00261983	0.955836	0.905363	1.05575
13.812	0.012124	0.00961157	0.00891736	1.35959	1.07785	1.26139	0.00250413	0.00233058	0.00260331	0.961905	0.895238	1.07447
13.843	0.0124711	0.00985124	0.00913223	1.36561	1.07873	1.26594	0.0024876	0.00229752	0.00258678	0.961661	0.888179	1.08273
13.874	0.0128182	0.0101074	0.00934711	1.37135	1.08134	1.26819	0.00247107	0.00228099	0.00256198	0.964516	0.890323	1.08333
13.906	0.013157	0.0103719	0.00959504	1.37123	1.08096	1.26853	0.00247934	0.00228926	0.00249587	0.993377	0.917219	1.08303
13.937	0.0132645	0.0104793	0.00971901	1.3648	1.07823	1.26577	0.00252893	0.00228099	0.00243802	1.03729	0.935593	1.1087
13.969	0.0130744	0.0103554	0.00959504	1.36262	1.07924	1.26257	0.00257851	0.00223967	0.00240496	1.07216	0.931271	1.15129
14	0.0126942	0.0100496	0.00931405	1.36291	1.07897	1.26316	0.00264463	0.00221488	0.00239669	1.10345	0.924138	1.19403
14.032	0.0123223	0.00971901	0.00905785	1.3604	1.07299	1.26786	0.00266116	0.00219835	0.00239669	1.11034	0.917241	1.21053
14.063	0.0120331	0.00947934	0.0088595	1.35821	1.06996	1.2694	0.00268595	0.00219835	0.00241322	1.11301	0.910959	1.2218
14.095	0.0116281	0.00918182	0.00857851	1.35549	1.07033	1.26643	0.00271901	0.00219008	0.00241322	1.12671	0.907534	1.24151
14.126	0.0110826	0.00882645	0.00819008	1.35318	1.0777	1.25562	0.00272727	0.00219008	0.00241322	1.13014	0.907534	1.24528
14.158	0.0105372	0.0084876	0.00778512	1.3535	1.09023	1.24148	0.00270248	0.00218182	0.00242975	1.11224	0.897959	1.23864
14.189	0.0101322	0.00819835	0.00747107	1.35619	1.09735	1.23589	0.00270248	0.00218182	0.00243802	1.10847	0.894915	1.23864
14.221	0.0097686	0.00795041	0.00719835	1.35706	1.10448	1.22869	0.00264463	0.0021405	0.00243802	1.08475	0.877966	1.23552
14.252	0.00935537	0.00767769	0.00687603	1.36058	1.11659	1.21851	0.00254545	0.00207438	0.00242149	1.05119	0.856655	1.22709
14.283	0.009	0.00744628	0.00657025	1.36981	1.13333	1.20866	0.00244628	0.00205785	0.00242975	1.0068	0.846939	1.18876
14.315	0.00881818	0.00734711	0.00639669	1.37855	1.14858	1.20022	0.00240496	0.00209091	0.00245455	0.979798	0.851852	1.1502
14.346	0.00879339	0.00739669	0.00633884	1.38722	1.16688	1.18883	0.00234711	0.00212397	0.00245455	0.956229	0.86532	1.10506
14.378	0.00880165	0.00749587	0.00632231	1.39216	1.18562	1.1742	0.00231405	0.00214876	0.00244628	0.945946	0.878378	1.07692
14.409	0.00880165	0.00757025	0.00632231	1.39216	1.19739	1.16266	0.00226446	0.00215702	0.00240496	0.941581	0.896907	1.04981
14.441	0.0088595	0.00768595	0.0063719	1.3904	1.20623	1.15269	0.00222314	0.00217355	0.00235537	0.94386	0.922807	1.02281
14.472	0.00896694	0.00780165	0.00646281	1.38747	1.20716	1.14936	0.00222314	0.00219835	0.00229752	0.967626	0.956835	1.01128
14.504	0.00901653	0.00784298	0.00652893	1.38101	1.20127	1.14963	0.0022562	0.00223967	0.0022562	1	0.992674	1.00738
14.535	0.00892562	0.00780992	0.00650413	1.3723	1.20076	1.14286	0.0022562	0.00228926	0.00222314	1.01487	1.02974	0.98556
14.567	0.00877686	0.00770248	0.00641322	1.36856	1.20103	1.13948	0.00228926	0.00239669	0.00222314	1.02974	1.07807	0.955172
14.598	0.00867769	0.00758678	0.00634711	1.36719	1.19531	1.14379	0.00235537	0.00252893	0.00227273	1.03636	1.11273	0.931373
14.63	0.00861983	0.00750413	0.00633058	1.36162	1.18538	1.14868	0.00240496	0.00260331	0.00227273	1.05818	1.14545	0.92381
14.661	0.00856198	0.00744628	0.00633884	1.35072	1.17471	1.14983	0.00239669	0.0026281	0.0022314	1.07407	1.17778	0.91195
14.692	0.00850413	0.00739669	0.00638017	1.3329	1.15933	1.14972	0.00239669	0.00265289	0.00222314	1.07807	1.19331	0.903427
14.724	0.00846281	0.00734711	0.00640496	1.32129	1.1471	1.15186	0.00242149	0.00266942	0.00221488	1.09328	1.20522	0.907121
14.755	0.00838843	0.00726446	0.00638843	1.31307	1.13713	1.15472	0.00247934	0.00271901	0.0022562	1.0989	1.20513	0.911854
14.787	0.00828926	0.00714876	0.00635537	1.30429	1.12484	1.15954	0.00254545	0.0027686	0.00232231	1.09609	1.19217	0.919403
14.818	0.00819008	0.00704132	0.00632231	1.29542	1.11373	1.16315	0.00257851	0.00279339	0.00238017	1.08333	1.17361	0.923077
14.85	0.00817355	0.00701653	0.00632231	1.29281	1.1098	1.1649	0.00261157	0.00279339	0.00239669	1.08966	1.16552	0.934911
14.881	0.00819008	0.00701653	0.00633058	1.29373	1.10836	1.16726	0.00266942	0.00275207	0.00242149	1.10239	1.13652	0.96997
14.913	0.00823967	0.00705785	0.00638017	1.29145	1.10622	1.16745	0.00272727	0.00265289	0.00242975	1.12245	1.09184	1.02804
14.944	0.00833884	0.00716529	0.00647107	1.28863	1.10728	1.16378	0.00279339	0.00255372	0.00239669	1.16552	1.06552	1.09385
14.976	0.0085124	0.00731405	0.00660331	1.28911	1.10763	1.16384	0.00287603	0.00247107	0.00240496	1.19588	1.02749	1.16388
15.007	0.00871074	0.00745455	0.00671901	1.29643	1.10947	1.16851	0.00295868	0.00242975	0.00243802	1.21356	0.99661	1.21769
15.039	0.00880992	0.00749587	0.00671901	1.31119	1.11562	1.1753	0.00304132	0.00240496	0.00247107	1.23077	0.973244	1.2646
15.07	0.00884298	0.00747934	0.00668595	1.32262	1.11867	1.18232	0.00309091	0.00238843	0.00252066	1.22623	0.947541	1.29412
15.101	0.00892562	0.00755372	0.00671901	1.32841	1.12423	1.18162	0.0031405	0.00235537	0.00256198	1.22581	0.919355	1.33333
15.133	0.00907438	0.00768595	0.00680165	1.33414	1.13001	1.18065	0.00319008	0.00231405	0.00259504	1.2293	0.89172	1.37857
15.164	0.00919008	0.00780992	0.00685124	1.34138	1.13993	1.17672	0.00327273	0.00233058	0.00266116	1.22981	0.875776	1.40426
15.196	0.00926446	0.00792562	0.0068843	1.34574	1.15126	1.16893	0.00339669	0.00240496	0.00278512	1.21958	0.863501	1.41237
15.227	0.00947107	0.00813223	0.00705785	1.34192	1.15222	1.16463	0.00356198	0.00255372	0.00293388	1.21408	0.870423	1.39482
15.259	0.0097438	0.00838843	0.00728926	1.33673	1.15079	1.16158	0.0037686	0.0027686	0.00310744	1.21277	0.890957	1.36119
15.29	0.00996694	0.00859504	0.00747934	1.3326	1.14917	1.15962	0.00397521	0.00298347	0.00329752	1.20551	0.904762	1.33241
15.322	0.0100413	0.00868595	0.00755372	1.32932	1.14989	1.15604	0.00416529	0.00321488	0.00347107	1.2	0.92619	1.29563
15.353	0.01	0.00869421	0.00754545	1.3253	1.15225	1.15019	0.0043719	0.00342149	0.0036281	1.20501	0.943052	1.27778
15.385	0.010124	0.00880992	0.00766116	1.32147	1.14995	1.14916	0.00458678	0.00358678	0.0037438	1.22517	0.958057	1.2788
15.416	0.0103967	0.00904132	0.00786777	1.32143	1.14916	1.14991	0.00480165	0.00373554	0.00381818	1.25758	0.978355	1.2854
15.448	0.010686	0.0092314	0.00804959	1.32752	1.14682	1.15756	0.00498347	0.0038595	0.00385124	1.29399	1.00215	1.29122
15.479	0.0108843	0.00934711	0.00816529	1.333	1.14474	1.16446	0.00513223	0.00397521	0.0038595	1.32976	1.02998	1.29106
15.51	0.0111322	0.00945455	0.00830579	1.3403	1.13831	1.17745	0.00523967	0.00402479	0.00382645	1.36933	1.05184	1.30185
15.542	0.0113719	0.00950413	0.00844628	1.34638	1.12524	1.19652	0.0052562	0.004	0.00373554	1.40708	1.0708	1.31405
15.573	0.0114215	0.00941322	0.00840496	1.3589	1.11996	1.21335	0.00518182	0.00389256	0.00358678	1.4447	1.08525	1.33121
15.605	0.0112562	0.00916529	0.00819008	1.37437	1.11907	1.22813	0.00504132	0.00370248	0.00338843	1.4878	1.09268	1.36161
15.636	0.011	0.00883471	0.00790909	1.3908	1.11703	1.24509	0.0048595	0.00347107	0.00318182	1.52727	1.09091	1.4
15.668	0.0108264	0.00856198	0.00768595	1.4086	1.11398	1.26448	0.00469421	0.00322314	0.00299174	1.56906	1.07735	1.45641
15.699	0.0107686	0.00838017	0.00756198	1.42404	1.1082	1.28501	0.00454545	0.00298347	0.00281818	1.6129	1.05865	1.52355
15.731	0.0105372	0.00810744	0.00733058	1.43743	1.10598	1.29969	0.00439669	0.00278512	0.00267769	1.64198	1.04012	1.57864
15.762	0.0100826	0.00768595	0.00695868	1.44893	1.10451	1.31183	0.0042562	0.00261157	0.00257851	1.65064	1.01282	1.62975
15.794	0.00957025	0.00721488	0.00655372	1.46028	1.10088	1.32646	0.00409091	0.00244628	0.00252066	1.62295	0.970492	1.6723
15.825	0.00919835	0.00683471	0.00622314	1.47809	1.09827	1.34583	0.00395041	0.00228926	0.00247107	1.59866	0.926421	1.72563
15.857	0.00886777	0.00652066	0.00593388	1.49443	1.09889	1.35995	0.00381818	0.00216529	0.00245455	1.55556	0.882155	1.76336
15.888	0.00853719	0.00623967	0.00564463	1.51245	1.10542	1.36821	0.00370248	0.00206612	0.00246281	1.50336	0.838926	1.792
15.919	0.00827273	0.006	0.00541322	1.52824	1.1084	1.37879	0.0036281	0.00198347	0.00247107	1.46823	0.802676	1.82917
15.951	0.00818182	0.0058843	0.00531405	1.53966	1.10731	1.39045	0.00358678	0.00193388	0.0024876	1.44186	0.777409	1.8547
15.982	0.00817355	0.00586777	0.00528926	1.54531	1.10937	1.39296	0.00356198	0.00194215	0.00252893	1.4085	0.767974	1.83404
16.014	0.00808264	0.00580992	0.0052314	1.54502	1.11058	1.39118	0.00352066	0.00198347	0.00257851	1.36538	0.769231	1.775
16.045	0.00797521	0.00572727	0.00515702	1.54647	1.11058	1.3925	0.00346281	0.00204959	0.00260331	1.33016	0.787302	1.68952
16.077	0.00804959	0.00575207	0.00519835	1.54849	1.10652	1.39943	0.00339669	0.0021157	0.00261983	1.29653	0.807571	1.60547
16.108	0.00835537	0.00592562	0.0053719	1.55538	1.10308	1.41004	0.00333058	0.00219835	0.00261157	1.27532	0.841772	1.51504
16.14	0.00867769	0.00614876	0.00556198	1.56018	1.1055	1.41129	0.00333058	0.00228926	0.00257851	1.29167	0.887821	1.45487
16.171	0.00879339	0.00626446	0.00565289	1.55556	1.10819	1.40369	0.00333884	0.00238017	0.00258678	1.29073	0.920128	1.40278
16.203	0.00885124	0.00634711	0.00571074	1.54993	1.11143	1.39453	0.00334711	0.00243802	0.00257025	1.30225	0.948553	1.37288
16.234	0.009	0.0065124	0.00581818	1.54687	1.11932	1.38198	0.00339669	0.00252066	0.00256198	1.32581	0.983871	1.34754
16.266	0.00928926	0.00681818	0.00601653	1.54396	1.13324	1.36242	0.00344628	0.00261983	0.00261983	1.31546	1	1.31546
16.297	0.00965289	0.00717355	0.00626446	1.5409	1.14512	1.34562	0.00345455	0.00276033	0.00271901	1.27052	1.0152	1.2515
16.328	0.0100826	0.00757851	0.00656198	1.53652	1.15491	1.33043	0.00347934	0.0028843	0.00280165	1.24189	1.0295	1.2063
16.36	0.0106446	0.00809917	0.00693388	1.53516	1.16806	1.31429	0.0035124	0.00297521	0.00284298	1.23547	1.04651	1.18056
16.391	0.011157	0.00860331	0.00728099	1.53235	1.18161	1.29683	0.00352893	0.00304132	0.00290083	1.21652	1.04843	1.16033
16.423	0.0114711	0.00899174	0.00752066	1.52527	1.1956	1.27574	0.00353719	0.00309091	0.00298347	1.1856	1.03601	1.14439
16.454	0.0115372	0.00922314	0.0076281	1.51246	1.2091	1.2509	0.00352893	0.00310744	0.00309917	1.13867	1.00267	1.13564
16.486	0.0115455	0.00938017	0.00767769	1.50377	1.22174	1.23084	0.00344628	0.00313223	0.00321488	1.07198	0.974293	1.10026
16.517	0.0117025	0.00961157	0.00780165	1.5	1.23199	1.21754	0.00331405	0.00315702	0.00327273	1.01263	0.964646	1.04974
16.549	0.0118347	0.00980165	0.00790083	1.49791	1.24059	1.20742	0.00319835	0.0032314	0.00333884	0.957921	0.967822	0.98977
16.58	0.0118182	0.00985124	0.00791736	1.49269	1.24426	1.19966	0.00308264	0.00329752	0.00340496	0.90534	0.968447	0.934837
16.612	0.0116033	0.00971901	0.00781818	1.48414	1.24313	1.19388	0.00300826	0.00341322	0.00344628	0.872902	0.990408	0.881356
16.643	0.0112149	0.00946281	0.00760331	1.475	1.24457	1.18515	0.00304132	0.00353719	0.00350413	0.867925	1.00943	0.859813
16.675	0.010719	0.00908264	0.00730579	1.46719	1.24321	1.18016	0.0031157	0.00369421	0.00361157	0.8627	1.02288	0.8434
16.706	0.0101488	0.00858678	0.00695041	1.46017	1.23543	1.18191	0.00321488	0.00386777	0.00379339	0.847495	1.01961	0.831197
16.737	0.00961983	0.00810744	0.00661157	1.455	1.22625	1.18654	0.00335537	0.00403306	0.00399174	0.84058	1.01035	0.831967
16.769	0.00919835	0.00768595	0.00632231	1.4549	1.21569	1.19677	0.00352893	0.00419835	0.00416529	0.847222	1.00794	0.840551
16.8	0.00894215	0.0073719	0.00613223	1.45822	1.20216	1.213	0.0037686	0.00438017	0.00432231	0.871893	1.01338	0.860377
16.832	0.00876033	0.0071405	0.00603306	1.45205	1.18356	1.22685	0.00409091	0.00456198	0.0045124	0.906593	1.01099	0.896739
16.863	0.00856198	0.0068843	0.00594215	1.44089	1.15855	1.2437	0.00447934	0.0047686	0.00473554	0.945899	1.00698	0.939341
16.895	0.00839669	0.00666116	0.00587603	1.42897	1.13361	1.26055	0.0048843	0.00495868	0.00495868	0.985	1	0.985
16.926	0.00827273	0.00647934	0.00582645	1.41986	1.11206	1.27679	0.00526446	0.00513223	0.00516529	1.0192	0.9936	1.02576
16.958	0.0081405	0.00632231	0.00577686	1.40916	1.09442	1.28758	0.00557025	0.00521488	0.00531405	1.04821	0.981337	1.06815
16.989	0.00803306	0.00619008	0.00571901	1.40462	1.08237	1.29773	0.0057438	0.00518182	0.00535537	1.07253	0.967593	1.10845
17.021	0.00793388	0.00609917	0.00565289	1.40351	1.07895	1.30081	0.00581818	0.00504132	0.00528099	1.10172	0.954617	1.1541
17.052	0.0077686	0.00601653	0.00558678	1.39053	1.07692	1.29121	0.00583471	0.00487603	0.0051157	1.14055	0.95315	1.19661
17.084	0.0075124	0.00587603	0.00546281	1.37519	1.07564	1.27848	0.00581818	0.00470248	0.00492562	1.18121	0.954698	1.23726
17.115	0.00719835	0.00571074	0.00530579	1.3567	1.07632	1.26049	0.00573554	0.00449587	0.00470248	1.21968	0.956063	1.27574
17.146	0.0068843	0.00552893	0.00512397	1.34355	1.07903	1.24514	0.00555372	0.00426446	0.00444628	1.24907	0.959108	1.30233
17.178	0.00656198	0.00530579	0.00490083	1.33895	1.08263	1.23676	0.00531405	0.004	0.00413223	1.286	0.968	1.32851
17.209	0.00618182	0.00508264	0.0046281	1.33571	1.09821	1.21626	0.00500826	0.00367769	0.00380165	1.31739	0.967391	1.3618
17.241	0.00577686	0.0048595	0.00434711	1.3289	1.11787	1.18878	0.00467769	0.00332231	0.00347107	1.34762	0.957143	1.40796
17.272	0.00543802	0.00469421	0.0041157	1.32129	1.14056	1.15845	0.00433884	0.00295868	0.00314876	1.37795	0.939633	1.46648
17.304	0.00524793	0.00461157	0.00395868	1.32568	1.16493	1.13799	0.00403306	0.00264463	0.00287603	1.4023	0.91954	1.525
17.335	0.00509917	0.00455372	0.00386777	1.31838	1.17735	1.11978	0.00380992	0.00241322	0.00267769	1.42284	0.901235	1.57877
17.367	0.00495868	0.00449587	0.00378512	1.31004	1.18777	1.10294	0.00364463	0.00224793	0.00255372	1.42718	0.880259	1.62132
17.398	0.00492562	0.00450413	0.00371901	1.32444	1.21111	1.09358	0.0035124	0.00209917	0.00247107	1.4214	0.849498	1.67323
17.43	0.00500826	0.00459504	0.0037438	1.33775	1.22737	1.08993	0.00338843	0.00198347	0.00239669	1.41379	0.827586	1.70833
17.461	0.00515702	0.00471901	0.00381818	1.35065	1.23593	1.09282	0.00335537	0.00193388	0.0023719	1.41463	0.815331	1.73504
17.493	0.0052314	0.00480165	0.00387603	1.34968	1.23881	1.0895	0.00342149	0.00190083	0.00236364	1	0.804196	1.24348
17.524	0.00523967	0.00487603	0.00390909	1.34038	1.24736	1.07458	0.00352066	0.00191736	0.00240496	1.46392	0.797251	1.83621
17.555	0.00527273	0.00495041	0.00395041	1.33473	1.25314	1.06511	0.00365289	0.002	0.00247107	1.47826	0.809365	1.82645
17.587	0.00533884	0.00499174	0.00399174	1.33747	1.25052	1.06954	0.0037686	0.0021405	0.00256198	1.47097	0.835484	1.76062
17.618	0.00533884	0.00497521	0.004	1.33471	1.2438	1.07309	0.00391736	0.00233884	0.00265289	1.47664	0.88162	1.67491
17.65	0.00523967	0.00490909	0.00395868	1.32359	1.24008	1.06734	0.00404132	0.00252893	0.00272727	1.48182	0.927273	1.59804
17.681	0.00516529	0.0048595	0.00391736	1.31857	1.24051	1.06293	0.00409091	0.00272727	0.00279339	1.4645	0.976331	1.5
17.713	0.00517355	0.00486777	0.00395041	1.30962	1.23222	1.06282	0.0041157	0.00292562	0.00284298	1.44767	1.02907	1.40678
17.744	0.00515702	0.00483471	0.00399174	1.29193	1.21118	1.06667	0.00414876	0.00313223	0.00290909	1.42614	1.0767	1.32454
17.776	0.00505785	0.00473554	0.00395041	1.28033	1.19874	1.06806	0.00418182	0.00331405	0.003	1.39394	1.10468	1.26185
17.807	0.00487603	0.00457851	0.00384298	1.26882	1.1914	1.06498	0.00415702	0.00345455	0.00306612	1.3558	1.12668	1.20335
17.839	0.00472727	0.00444628	0.00373554	1.26549	1.19027	1.0632	0.00405785	0.00359504	0.00313223	1.29551	1.14776	1.12874
17.87	0.00465289	0.00434711	0.00366942	1.26802	1.18468	1.07034	0.00391736	0.00369421	0.00318182	1.23117	1.16104	1.0604
17.902	0.00461157	0.0042562	0.00363636	1.26818	1.17045	1.0835	0.00378512	0.00373554	0.00320661	1.18041	1.16495	1.01327
17.933	0.00457851	0.0042314	0.0036281	1.26196	1.16629	1.08203	0.00366116	0.00372727	0.00315702	1.15969	1.18063	0.982262
17.964	0.00461983	0.0042562	0.00364463	1.26757	1.1678	1.08544	0.00352066	0.00365289	0.00309091	1.13904	1.18182	0.963801
17.996	0.00471901	0.00428926	0.00369421	1.2774	1.16107	1.10019	0.00343802	0.00357851	0.00301653	1.13973	1.1863	0.960739
18.027	0.00478512	0.00428926	0.00371074	1.28953	1.1559	1.11561	0.00341322	0.00346281	0.00293388	1.16338	1.18028	0.98568
18.059	0.00477686	0.0042314	0.00365289	1.30769	1.15837	1.12891	0.00340496	0.00335537	0.00286777	1.18732	1.17003	1.01478
18.09	0.00476033	0.00415702	0.00358678	1.32719	1.15899	1.14513	0.00338017	0.0032314	0.0027686	1.2209	1.16716	1.04604
18.122	0.00479339	0.00410744	0.00355372	1.34884	1.15581	1.167	0.00336364	0.0031157	0.0026281	1.27987	1.18553	1.07958
18.153	0.00491736	0.00410744	0.00357025	1.37731	1.15046	1.19718	0.00336364	0.00300826	0.00252893	1.33007	1.18954	1.11813
18.185	0.00506612	0.0041405	0.0036281	1.39636	1.14123	1.22355	0.00338017	0.0028843	0.00247107	1.36789	1.16722	1.17192
18.216	0.0052314	0.00419835	0.00369421	1.41611	1.13647	1.24606	0.00342975	0.00278512	0.00241322	1.42123	1.15411	1.23145
18.248	0.00543802	0.00430579	0.00376033	1.44615	1.14505	1.26296	0.00347934	0.00271901	0.00238017	1.46181	1.14236	1.27964
18.279	0.00571074	0.00443802	0.0038595	1.47966	1.14989	1.28678	0.00353719	0.00266942	0.00242975	1.45578	1.09864	1.32508
18.311	0.00600826	0.00460331	0.00397521	1.51143	1.158	1.30521	0.00359504	0.00263636	0.00252893	1.42157	1.04248	1.36364
18.342	0.00630579	0.00479339	0.00408264	1.54453	1.17409	1.31552	0.00359504	0.00261157	0.00266942	1.34675	0.978328	1.37658
18.373	0.00661157	0.00499174	0.00420661	1.57171	1.18664	1.3245	0.00361983	0.0026281	0.00284298	1.27326	0.924419	1.37736
18.405	0.00693388	0.00521488	0.00435537	1.59203	1.19734	1.32964	0.00367769	0.00265289	0.00304959	1.20596	0.869919	1.38629
18.436	0.00728926	0.0055124	0.00452893	1.60949	1.21715	1.32234	0.00376033	0.00271074	0.00329752	1.14035	0.822055	1.3872
18.468	0.00769421	0.00586777	0.00476033	1.61632	1.23264	1.31127	0.0038595	0.00279339	0.00357851	1.07852	0.7806	1.38166
18.499	0.0081405	0.00627273	0.00502479	1.62007	1.24836	1.29776	0.00396694	0.00290083	0.00383471	1.03448	0.756466	1.36752
18.531	0.00868595	0.00672727	0.00533058	1.62946	1.26202	1.29115	0.00409917	0.00305785	0.00408264	1.00405	0.748988	1.34054
18.562	0.00934711	0.0072562	0.00570248	1.63913	1.27246	1.28815	0.00419835	0.00319835	0.0043719	0.960302	0.731569	1.31266
18.594	0.0100826	0.00782645	0.00612397	1.64642	1.278	1.28828	0.00427273	0.00332231	0.0046281	0.923214	0.717857	1.28607
18.625	0.0107603	0.00835537	0.00650413	1.65438	1.28463	1.28783	0.00435537	0.00343802	0.00484298	0.899317	0.709898	1.26683
18.657	0.0113306	0.00878512	0.00681818	1.66182	1.28848	1.28975	0.00443802	0.00355372	0.00501653	0.884679	0.708402	1.24884
18.688	0.0118843	0.00917355	0.00710744	1.67209	1.2907	1.2955	0.00456198	0.00365289	0.0051405	0.88746	0.710611	1.24887
18.72	0.0125041	0.0096281	0.00742975	1.68298	1.29588	1.29871	0.00461157	0.00373554	0.00523967	0.880126	0.712934	1.23451
18.751	0.0132231	0.0101405	0.00780165	1.69492	1.29979	1.30399	0.00458678	0.00379339	0.00527273	0.869906	0.719436	1.20915
18.782	0.0139504	0.0106446	0.00815702	1.71023	1.30496	1.31056	0.0045124	0.00380165	0.00527273	0.855799	0.721003	1.18696
18.814	0.0146198	0.0110992	0.00845455	1.72923	1.31281	1.3172	0.0043719	0.00377686	0.00523967	0.834385	0.72082	1.15755
18.845	0.0152066	0.0114793	0.00868595	1.75071	1.3216	1.32469	0.00419008	0.00371901	0.00517355	0.809904	0.71885	1.12667
18.877	0.0156529	0.0117603	0.00882645	1.77341	1.3324	1.33099	0.004	0.00364463	0.00504132	0.793443	0.722951	1.09751
18.908	0.0158926	0.0118926	0.00883471	1.79888	1.34612	1.33634	0.0038595	0.00358678	0.00481818	0.801029	0.744425	1.07604
18.94	0.0158843	0.0118678	0.00870248	1.82526	1.36372	1.33844	0.00371901	0.00352893	0.00459504	0.809353	0.767986	1.05386
18.971	0.015719	0.0117438	0.00850413	1.8484	1.38095	1.33849	0.00355372	0.00347934	0.00436364	0.814394	0.797348	1.02138
19.003	0.0155702	0.0116446	0.00833058	1.86905	1.39782	1.33712	0.00339669	0.00345455	0.00413223	0.822	0.836	0.983254
19.034	0.0154132	0.0115868	0.00819008	1.88194	1.41473	1.33024	0.00322314	0.00343802	0.00395041	0.8159	0.870293	0.9375
19.066	0.0151818	0.0114793	0.00802479	1.89186	1.43048	1.32253	0.0031157	0.00341322	0.0037438	0.83223	0.9117	0.912833
19.097	0.0148182	0.0112975	0.00780992	1.89735	1.44656	1.31163	0.00307438	0.00338843	0.00357025	0.861111	0.949074	0.907317
19.129	0.0143884	0.0110413	0.00757851	1.89858	1.45692	1.30314	0.00307438	0.00338017	0.00338843	0.907317	0.997561	0.909535
19.16	0.0139587	0.0107934	0.00735537	1.89775	1.46742	1.29326	0.00312397	0.00338017	0.00322314	0.969231	1.04872	0.924205
19.191	0.0135041	0.0105785	0.00716529	1.88466	1.47636	1.27656	0.00319835	0.0033719	0.00309917	1.032	1.088	0.948529
19.223	0.0129835	0.0103471	0.00695041	1.86801	1.4887	1.25479	0.00326446	0.00332231	0.00304132	1.07337	1.09239	0.982587
19.254	0.0123884	0.0100661	0.00673554	1.83926	1.49448	1.23071	0.00332231	0.00328099	0.00307438	1.08065	1.0672	1.01259
19.286	0.0118512	0.00977686	0.00657851	1.80151	1.48618	1.21217	0.00343802	0.00326446	0.00315702	1.08901	1.03403	1.05316
19.317	0.0114628	0.00956198	0.00647934	1.76913	1.47577	1.19879	0.00360331	0.00326446	0.00328926	1.09548	0.992462	1.1038
19.349	0.0110744	0.00933884	0.0063719	1.738	1.46563	1.18584	0.00379339	0.00327273	0.00346281	1.09547	0.945107	1.15909
19.38	0.0106364	0.00902479	0.00621488	1.71144	1.45213	1.17857	0.00400826	0.00328926	0.0036281	1.10478	0.906606	1.21859
19.412	0.0101653	0.00865289	0.00601653	1.68956	1.43819	1.17479	0.00422314	0.00331405	0.00381818	1.10606	0.867965	1.27431
19.443	0.00969421	0.00824793	0.00578512	1.67571	1.42571	1.17535	0.00441322	0.00334711	0.00399174	1.10559	0.838509	1.31852
19.475	0.0092314	0.00784298	0.00553719	1.66716	1.41642	1.17703	0.00460331	0.00338843	0.00419008	1.09862	0.808679	1.35854
19.506	0.00872727	0.00738017	0.00526446	1.65777	1.40188	1.18253	0.00477686	0.00340496	0.00438843	1.08851	0.775895	1.40291
19.538	0.00819835	0.00684298	0.00495041	1.65609	1.3823	1.19807	0.00495041	0.00342975	0.00457851	1.08123	0.749097	1.44337
19.569	0.0077686	0.00633884	0.00468595	1.65785	1.35273	1.22555	0.00512397	0.00347107	0.00473554	1.08202	0.732984	1.47619
19.6	0.00755372	0.00598347	0.0045124	1.67399	1.32601	1.26243	0.00526446	0.0034876	0.00479339	1.09828	0.727586	1.50948
19.632	0.00747107	0.00576033	0.00438017	1.70566	1.31509	1.29699	0.00534711	0.00350413	0.00478512	1.11744	0.732297	1.52594
19.663	0.00741322	0.00558678	0.0042562	1.74175	1.31262	1.32692	0.00538843	0.00347934	0.00470248	1.14587	0.739895	1.54869
19.695	0.00740496	0.00545455	0.00415702	1.78131	1.31213	1.35758	0.00534711	0.00341322	0.00454545	1.17636	0.750909	1.56659
19.726	0.00745455	0.00538017	0.00409091	1.82222	1.31515	1.38556	0.00528099	0.00333884	0.00434711	1.21483	0.768061	1.58168
19.758	0.00752893	0.00533884	0.00404132	1.86299	1.32106	1.41022	0.00517355	0.00326446	0.00415702	1.24453	0.785288	1.58481
19.789	0.00761157	0.00529752	0.00400826	1.89897	1.32165	1.43682	0.00505785	0.00318182	0.00396694	1.275	0.802083	1.58961
19.821	0.00768595	0.00526446	0.004	1.92149	1.31612	1.45997	0.00493388	0.00309917	0.00375207	1.31498	0.825991	1.592
19.852	0.00780165	0.00528099	0.00400826	1.94639	1.31753	1.47731	0.00482645	0.00304132	0.00352893	1.36768	0.861827	1.58696
19.884	0.00800826	0.0053719	0.00405785	1.97352	1.32383	1.49077	0.00471074	0.00299174	0.0032562	1.4467	0.918782	1.57459
19.915	0.00819008	0.00545455	0.0041157	1.98996	1.3253	1.50152	0.00457025	0.00293388	0.00296694	1.54039	0.988858	1.55775
19.947	0.00821488	0.00540496	0.00409091	2.00808	1.32121	1.51988	0.00442149	0.00286777	0.0027438	1.61145	1.04518	1.54179
19.978	0.00807438	0.0052314	0.00399174	2.02277	1.31056	1.54344	0.00426446	0.00275207	0.00253719	1.68078	1.08469	1.54955
20.009	0.00783471	0.00496694	0.00385124	2.03433	1.2897	1.57737	0.00409091	0.00265289	0.00238017	1.71875	1.11458	1.54206
20.041	0.00755372	0.00467769	0.00371074	2.03563	1.26058	1.61484	0.00395041	0.00254545	0.0022562	1.75092	1.12821	1.55195
20.072	0.00726446	0.00442149	0.00357851	2.03002	1.23557	1.64299	0.00379339	0.00243802	0.00215702	1.75862	1.13027	1.55593
20.104	0.00695041	0.00417355	0.00344628	2.01679	1.21103	1.66535	0.00366942	0.00234711	0.00207438	1.76892	1.13147	1.56338
20.135	0.00664463	0.00397521	0.00333058	1.99504	1.19355	1.67152	0.00357851	0.00231405	0.00203306	1.76016	1.13821	1.54643
20.167	0.00638843	0.00384298	0.0032314	1.97698	1.18926	1.66237	0.00352893	0.00233058	0.00206612	1.708	1.128	1.51418
20.198	0.00614876	0.00376033	0.00317355	1.9375	1.1849	1.63516	0.00349587	0.00236364	0.0021405	1.6332	1.10425	1.47902
20.23	0.0058843	0.00366116	0.00312397	1.8836	1.17196	1.60722	0.00347107	0.00242149	0.00228099	1.52174	1.06159	1.43345
20.261	0.00566942	0.00361157	0.00308264	1.83914	1.17158	1.56979	0.0034876	0.00254545	0.0024876	1.40199	1.02326	1.37013
20.293	0.00557851	0.00368595	0.0031157	1.79045	1.18302	1.51345	0.00358678	0.00271074	0.00272727	1.31515	0.993939	1.32317
20.324	0.00563636	0.00389256	0.00323967	1.7398	1.20153	1.44798	0.00376033	0.00293388	0.00304132	1.23641	0.964674	1.28169
20.356	0.00576033	0.00417355	0.00340496	1.69175	1.22573	1.3802	0.00395868	0.00316529	0.00335537	1.1798	0.94335	1.25065
20.387	0.00589256	0.00446281	0.00355372	1.65814	1.25581	1.32037	0.00420661	0.00345455	0.00370248	1.13616	0.933036	1.2177
20.418	0.00601653	0.00473554	0.00370248	1.625	1.27902	1.27051	0.0044876	0.00377686	0.00408264	1.09919	0.925101	1.18818
20.45	0.00622314	0.00503306	0.00389256	1.59873	1.29299	1.23645	0.00475207	0.00410744	0.00444628	1.06877	0.923792	1.15694
20.481	0.00643802	0.00532231	0.00406612	1.58333	1.30894	1.20963	0.00497521	0.00435537	0.00476033	1.04514	0.914931	1.14231
20.513	0.0066281	0.00556198	0.00421488	1.57255	1.31961	1.19168	0.00513223	0.00452893	0.00497521	1.03156	0.910299	1.13321
20.544	0.00685124	0.00576033	0.00433884	1.57905	1.32762	1.18938	0.00524793	0.00466116	0.00513223	1.02254	0.908213	1.12589
20.576	0.00709917	0.00598347	0.00447107	1.5878	1.33826	1.18646	0.00534711	0.0047686	0.0052562	1.0173	0.907233	1.12132
20.607	0.00735537	0.00618182	0.00460331	1.59785	1.34291	1.18984	0.00542149	0.00481818	0.00533058	1.01705	0.903876	1.12521
20.639	0.0076281	0.00634711	0.00471901	1.61646	1.34501	1.20182	0.00540496	0.00481818	0.0053719	1.00615	0.896923	1.12178
20.67	0.00789256	0.00646281	0.00480992	1.64089	1.34364	1.22123	0.00530579	0.0047686	0.00533884	0.993808	0.893189	1.11265
20.702	0.00819835	0.00657851	0.00490909	1.67003	1.34007	1.24623	0.00519008	0.00472727	0.00529752	0.979719	0.892356	1.0979
20.733	0.00854545	0.00670248	0.00501653	1.70346	1.33608	1.27497	0.00501653	0.00463636	0.0052314	0.958926	0.886256	1.082
20.765	0.00895041	0.00682645	0.00512397	1.74677	1.33226	1.31114	0.00478512	0.00447107	0.00509917	0.938412	0.876823	1.07024
20.796	0.00936364	0.00696694	0.00523967	1.78707	1.32965	1.34401	0.00452893	0.0042562	0.00492562	0.919463	0.864094	1.06408
20.827	0.00983471	0.00715702	0.00541322	1.81679	1.32214	1.37413	0.00428099	0.00405785	0.00475207	0.90087	0.853913	1.05499
20.859	0.0102975	0.00735537	0.00558678	1.8432	1.31657	1.4	0.00404959	0.00390083	0.00464463	0.871886	0.839858	1.03814
20.89	0.0106446	0.00749587	0.00571901	1.86127	1.31069	1.42007	0.00380992	0.00378512	0.00455372	0.836661	0.831216	1.00655
20.922	0.0109256	0.00758678	0.00579339	1.88588	1.30956	1.44009	0.00357025	0.0036281	0.00447107	0.798521	0.81146	0.984055
20.953	0.0111157	0.00764463	0.00580992	1.91323	1.31579	1.45405	0.00334711	0.00346281	0.00440496	0.75985	0.786116	0.966587
20.985	0.0111488	0.00763636	0.0057686	1.93266	1.32378	1.45996	0.00317355	0.00333884	0.00431405	0.735632	0.773946	0.950495
21.016	0.0110992	0.00757025	0.00568595	1.95203	1.3314	1.46616	0.00305785	0.00326446	0.00421488	0.72549	0.77451	0.936709
21.048	0.0110248	0.00747934	0.00561157	1.96465	1.33284	1.47403	0.003	0.00319835	0.00410744	0.730382	0.778672	0.937984
21.079	0.0109669	0.00741322	0.00557025	1.96884	1.33086	1.47938	0.00297521	0.0031405	0.00401653	0.740741	0.781893	0.947368
21.111	0.0108843	0.00736364	0.00553719	1.96567	1.32985	1.47811	0.00300826	0.0031157	0.004	0.752066	0.778926	0.965517
21.142	0.0107521	0.00730579	0.00544628	1.9742	1.34143	1.47172	0.00308264	0.00309917	0.00404959	0.761224	0.765306	0.994667
21.174	0.0105785	0.00719835	0.00530579	1.99377	1.3567	1.46958	0.00316529	0.00309917	0.0041405	0.764471	0.748503	1.02133
21.205	0.0104463	0.00710744	0.00519008	2.01274	1.36943	1.46977	0.00327273	0.00306612	0.00419835	0.779528	0.730315	1.06739
21.236	0.0104711	0.0071405	0.00515702	2.03045	1.38462	1.46644	0.00342149	0.00302479	0.00429752	0.796154	0.703846	1.13115
21.268	0.0106446	0.00727273	0.00521488	2.0412	1.39461	1.46364	0.00360331	0.00304132	0.00440496	0.818011	0.690432	1.18478
21.299	0.0109587	0.00750413	0.00536364	2.04314	1.39908	1.46035	0.00376033	0.00306612	0.0044876	0.837937	0.683241	1.22642
21.331	0.0114298	0.00784298	0.00557851	2.04889	1.40593	1.45732	0.00389256	0.00307438	0.00457851	0.850181	0.67148	1.26613
21.362	0.0119339	0.00826446	0.00583471	2.04533	1.41643	1.444	0.00401653	0.00305785	0.00473554	0.848168	0.645724	1.31351
21.394	0.0124215	0.00871074	0.00606612	2.04768	1.43597	1.426	0.0041405	0.00304132	0.00496694	0.833611	0.612313	1.36141
21.425	0.012843	0.00913223	0.0062562	2.05284	1.45971	1.40633	0.00431405	0.00305785	0.00521488	0.827258	0.586371	1.41081
21.457	0.0131736	0.00950413	0.00639669	2.05943	1.48579	1.38609	0.00449587	0.00309917	0.00542975	0.828006	0.570776	1.45067
21.488	0.013438	0.00978512	0.00653719	2.05563	1.49684	1.37331	0.00466942	0.00317355	0.00560331	0.833333	0.566372	1.47135
21.52	0.0136364	0.0100083	0.00665289	2.04969	1.50435	1.36251	0.00486777	0.00328099	0.00571074	0.852388	0.57453	1.48363
21.551	0.0137438	0.0101818	0.00671901	2.04551	1.51538	1.34984	0.00505785	0.00341322	0.00582645	0.868085	0.585816	1.48184
21.583	0.0136364	0.0101983	0.00666116	2.04715	1.53102	1.33712	0.00523967	0.00353719	0.0058843	0.890449	0.601124	1.48131
21.614	0.0132893	0.0100579	0.00647107	2.05364	1.55428	1.32128	0.00542149	0.00365289	0.00591736	0.916201	0.617318	1.48416
21.645	0.0127851	0.00979339	0.00619835	2.06267	1.58	1.30549	0.0056281	0.00377686	0.00595868	0.944521	0.633842	1.49015
21.677	0.0122066	0.0094876	0.00590909	2.06573	1.60559	1.28659	0.00584298	0.00390083	0.00603306	0.968493	0.646575	1.49788
21.708	0.0116529	0.00912397	0.00561157	2.07658	1.62592	1.27717	0.00601653	0.00401653	0.00606612	0.991826	0.662125	1.49794
21.74	0.0110579	0.00868595	0.00528926	2.09062	1.64219	1.27307	0.00608264	0.00409091	0.00598347	1.01657	0.683702	1.48687
21.771	0.0103884	0.00817355	0.00492562	2.10906	1.6594	1.27098	0.00604132	0.0041157	0.00580992	1.03983	0.708393	1.46787
21.803	0.00977686	0.00767769	0.00459504	2.1277	1.67086	1.27341	0.00595041	0.0041157	0.00561983	1.05882	0.732353	1.44578
21.834	0.00924793	0.00728099	0.00432231	2.13958	1.68451	1.27015	0.0058595	0.00409091	0.00546281	1.07262	0.748865	1.43232
21.866	0.00877686	0.00695041	0.00409917	2.14113	1.69556	1.26278	0.0057438	0.00402479	0.00540496	1.06269	0.744648	1.4271
21.897	0.00834711	0.00663636	0.00390909	2.13531	1.69767	1.25778	0.00561157	0.00395041	0.0053719	1.04462	0.735385	1.4205
21.929	0.0081157	0.00643802	0.00383471	2.11638	1.67888	1.26059	0.00547107	0.00386777	0.00538843	1.01534	0.717791	1.41453
21.96	0.00805785	0.00634711	0.00386777	2.08333	1.64103	1.26953	0.00532231	0.00379339	0.00544628	0.977238	0.69651	1.40305
21.992	0.00808264	0.00630579	0.00394215	2.05031	1.59958	1.28178	0.00518182	0.00375207	0.00553719	0.935821	0.677612	1.38106
22.023	0.00806612	0.00619835	0.00396694	2.03333	1.5625	1.30133	0.00504132	0.00371901	0.00560331	0.899705	0.663717	1.35556
22.054	0.00795041	0.00605785	0.00395868	2.00835	1.53027	1.31241	0.00495041	0.00371901	0.00565289	0.875731	0.657895	1.33111
22.086	0.00786777	0.00597521	0.00398347	1.9751	1.5	1.31674	0.00495868	0.00377686	0.00576033	0.860832	0.655667	1.31291
22.117	0.00798347	0.00600826	0.00409917	1.94758	1.46573	1.32875	0.00503306	0.00390083	0.00594215	0.84701	0.656467	1.29025
22.149	0.00817355	0.00609091	0.0042314	1.93164	1.43945	1.34193	0.00515702	0.00408264	0.00614876	0.83871	0.663978	1.26316
22.18	0.00840496	0.00615702	0.00433058	1.94084	1.42176	1.3651	0.00524793	0.00428926	0.00633058	0.828982	0.677546	1.22351
22.212	0.00868595	0.00624793	0.00441322	1.96816	1.41573	1.39021	0.00531405	0.0044876	0.00644628	0.824359	0.696154	1.18416
22.243	0.00904959	0.00638843	0.0045124	2.00549	1.41575	1.41656	0.00536364	0.00465289	0.00650413	0.824651	0.715375	1.15275
22.275	0.00936364	0.0065124	0.00457025	2.04882	1.42495	1.43782	0.00538843	0.00482645	0.0064876	0.830573	0.743949	1.11644
22.306	0.00966116	0.00664463	0.00460331	2.09874	1.44345	1.45398	0.0053719	0.00495041	0.00642149	0.836551	0.770914	1.08514
22.338	0.00999174	0.00681818	0.00465289	2.14742	1.46536	1.46545	0.00530579	0.00500826	0.00629752	0.84252	0.795276	1.05941
22.369	0.0104545	0.00708264	0.00479339	2.18103	1.47759	1.47608	0.00522314	0.00503306	0.00612397	0.852901	0.821862	1.03777
22.401	0.0110661	0.00743802	0.00498347	2.22056	1.49254	1.48778	0.00508264	0.00499174	0.00594215	0.855355	0.840056	1.01821
22.432	0.0116777	0.00779339	0.00515702	2.26442	1.51122	1.49841	0.00490083	0.00489256	0.00573554	0.854467	0.853026	1.00169
22.463	0.0121157	0.00806612	0.00526446	2.30141	1.53218	1.50205	0.00468595	0.00473554	0.00549587	0.852632	0.861654	0.989529
22.495	0.0123967	0.00822314	0.00532231	2.32919	1.54503	1.50754	0.00442149	0.0044876	0.00518182	0.85327	0.866029	0.985267
22.526	0.0125702	0.00833058	0.0053719	2.34	1.55077	1.50893	0.00417355	0.00422314	0.00482645	0.864726	0.875	0.988258
22.558	0.0127273	0.00842149	0.00543802	2.34043	1.54863	1.51129	0.00395868	0.00399174	0.00444628	0.890335	0.89777	0.991718
22.589	0.0128512	0.00850413	0.0055124	2.33133	1.54273	1.51118	0.00380992	0.00383471	0.00412397	0.923848	0.92986	0.993534
22.621	0.0129256	0.00856198	0.00559504	2.31019	1.53028	1.50965	0.00376033	0.00371901	0.00392562	0.957895	0.947368	1.01111
22.652	0.0129504	0.00857851	0.00567769	2.28093	1.51092	1.50963	0.00382645	0.00369421	0.00380165	1.00652	0.971739	1.03579
22.684	0.0128843	0.00852893	0.00572727	2.24964	1.48918	1.51066	0.004	0.00375207	0.0037438	1.06843	1.00221	1.06608
22.715	0.0126777	0.00841322	0.00570248	2.22319	1.47536	1.50688	0.00421488	0.0038595	0.00376033	1.12088	1.02637	1.09208
22.747	0.0123306	0.00822314	0.00561983	2.19412	1.46324	1.4995	0.00445455	0.00400826	0.00380992	1.1692	1.05206	1.11134
22.778	0.0119174	0.00798347	0.00553719	2.15224	1.44179	1.49275	0.00467769	0.00416529	0.0038595	1.21199	1.07923	1.12302
22.81	0.0115372	0.00775207	0.00546281	2.11195	1.41906	1.48827	0.00491736	0.00433058	0.00392562	1.25263	1.10316	1.1355
22.841	0.011281	0.00761157	0.00542149	2.08079	1.40396	1.48208	0.00517355	0.00452066	0.00406612	1.27236	1.11179	1.14442
22.872	0.0110909	0.0075124	0.00538017	2.06144	1.39631	1.47635	0.00547934	0.00471074	0.00427273	1.2824	1.10251	1.16316
22.904	0.0108347	0.00738843	0.00530579	2.04206	1.39252	1.46644	0.00580165	0.00490909	0.00452066	1.28336	1.08592	1.18182
22.935	0.0105124	0.0072314	0.00519008	2.02548	1.39331	1.45371	0.00604959	0.00505785	0.00471901	1.28196	1.0718	1.19608
22.967	0.0102149	0.00707438	0.00505785	2.01961	1.39869	1.44393	0.00616529	0.00512397	0.00480165	1.28399	1.06713	1.20323
22.998	0.00993388	0.00693388	0.00489256	2.03041	1.41723	1.43266	0.00614876	0.00508264	0.00477686	1.2872	1.06401	1.20976
23.03	0.00972727	0.00685124	0.00471901	2.0613	1.45184	1.41978	0.00600826	0.00495868	0.00468595	1.28219	1.0582	1.21167
23.061	0.0096281	0.00682645	0.00458678	2.0991	1.48829	1.41041	0.00580165	0.00478512	0.00454545	1.27636	1.05273	1.21244
23.093	0.00963636	0.00687603	0.0045124	2.13553	1.52381	1.40144	0.00559504	0.00460331	0.00439669	1.27256	1.04699	1.21544
23.124	0.00976033	0.007	0.00444628	2.19517	1.57435	1.39433	0.00541322	0.00442149	0.00427273	1.26692	1.03482	1.2243
23.156	0.00995868	0.00718182	0.00441322	2.25655	1.62734	1.38665	0.00521488	0.00421488	0.00414876	1.25697	1.01594	1.23725
23.187	0.0101074	0.00734711	0.00438017	2.30755	1.67736	1.3757	0.00501653	0.00402479	0.004	1.25413	1.0062	1.24641
23.219	0.0101983	0.00747107	0.00433884	2.35048	1.7219	1.36504	0.00475207	0.00380165	0.00380992	1.24729	0.997831	1.25
23.25	0.0103388	0.00761983	0.00431405	2.39655	1.76628	1.35683	0.00444628	0.00352066	0.00364463	1.21995	0.965986	1.26291
23.281	0.0105372	0.00780165	0.00431405	2.44253	1.80843	1.35064	0.00418182	0.0032314	0.00352066	1.18779	0.91784	1.29412
23.313	0.0108099	0.00804959	0.00434711	2.48669	1.85171	1.34292	0.00399174	0.00300826	0.00345455	1.1555	0.870813	1.32692
23.344	0.0111405	0.00831405	0.00442149	2.51963	1.88037	1.33996	0.0038595	0.0028595	0.00349587	1.10402	0.817967	1.34971
23.376	0.0114298	0.00852893	0.00450413	2.53761	1.89358	1.34012	0.00379339	0.00276033	0.00357851	1.06005	0.771363	1.37425
23.407	0.0116446	0.00869421	0.00454545	2.56182	1.91273	1.33935	0.00381818	0.00271074	0.00375207	1.01762	0.722467	1.40854
23.439	0.0118099	0.00879339	0.00453719	2.60291	1.93807	1.34305	0.0038843	0.00270248	0.00398347	0.975104	0.678423	1.43731
23.47	0.0119917	0.00890083	0.00455372	2.63339	1.95463	1.34726	0.00398347	0.0027686	0.00426446	0.934109	0.649225	1.43881
23.502	0.0122066	0.00902479	0.00458678	2.66126	1.96757	1.35256	0.0041157	0.00290083	0.00456198	0.902174	0.63587	1.4188
23.533	0.0125537	0.00921488	0.00465289	2.69805	1.98046	1.36233	0.0042562	0.00305785	0.00490083	0.868465	0.623946	1.39189
23.565	0.0130413	0.00950413	0.0047686	2.73484	1.99307	1.37217	0.00440496	0.00327273	0.00526446	0.836735	0.621664	1.34596
23.596	0.0135124	0.0097686	0.00489256	2.76182	1.99662	1.38325	0.00454545	0.0035124	0.00555372	0.818452	0.63244	1.29412
23.628	0.0139091	0.00996694	0.00498347	2.79104	2	1.39552	0.00464463	0.00376033	0.00579339	0.801712	0.649073	1.23516
23.659	0.014124	0.0100331	0.005	2.82479	2.00661	1.40774	0.00468595	0.00394215	0.00598347	0.783149	0.65884	1.18868
23.69	0.0141488	0.00999174	0.00495868	2.85333	2.015	1.41605	0.00469421	0.00405785	0.00606612	0.773842	0.668937	1.15682
23.722	0.0140909	0.00992562	0.00490083	2.87521	2.0253	1.41965	0.00466116	0.00410744	0.0061405	0.759085	0.66891	1.13481
23.753	0.0140331	0.0098595	0.00486777	2.88285	2.02547	1.4233	0.00454545	0.00409917	0.00610744	0.744249	0.671177	1.10887
23.785	0.0139752	0.00982645	0.00486777	2.87097	2.01868	1.4222	0.00436364	0.00402479	0.00596694	0.731302	0.674515	1.08419
23.816	0.0137851	0.00971074	0.00481818	2.86106	2.01544	1.41957	0.00412397	0.00385124	0.00570248	0.723188	0.675362	1.07082
23.848	0.0134545	0.0095124	0.00471074	2.85614	2.0193	1.41442	0.0038843	0.00365289	0.00541322	0.717557	0.674809	1.06335
23.879	0.0129421	0.0092314	0.00455372	2.84211	2.02722	1.40197	0.00368595	0.00342149	0.00507438	0.726384	0.674267	1.07729
23.911	0.012281	0.00886777	0.00436364	2.81439	2.0322	1.3849	0.00354545	0.00318182	0.0047438	0.747387	0.670732	1.11429
23.942	0.011595	0.00849587	0.00416529	2.78373	2.03968	1.36479	0.00347934	0.00299174	0.00447934	0.776753	0.667897	1.16298
23.974	0.0110165	0.00820661	0.00402479	2.73717	2.03901	1.3424	0.00350413	0.00284298	0.00424793	0.824903	0.669261	1.23256
24.005	0.0106281	0.00803306	0.00397521	2.6736	2.02079	1.32305	0.0036281	0.0027686	0.00404959	0.895918	0.683673	1.31045
24.037	0.0104711	0.008	0.00400826	2.61237	1.99588	1.30888	0.00379339	0.0027438	0.00393388	0.964286	0.697479	1.38253
24.068	0.0104628	0.00801653	0.00409091	2.55758	1.9596	1.30515	0.00399174	0.00280165	0.00381818	1.04545	0.733766	1.42478
24.099	0.010438	0.00800826	0.00415702	2.51093	1.92644	1.30341	0.00427273	0.00293388	0.0037686	1.13377	0.778509	1.45634
24.131	0.0103471	0.00795041	0.00419008	2.46943	1.89744	1.30146	0.00467769	0.00314876	0.00379339	1.23312	0.830065	1.48556
24.162	0.0103306	0.00795041	0.0042562	2.42718	1.86796	1.29938	0.00519008	0.00347107	0.00395041	1.31381	0.878661	1.49524
24.194	0.0104298	0.008	0.00433884	2.40381	1.84381	1.30372	0.00572727	0.00383471	0.00415702	1.37773	0.922465	1.49353
24.225	0.0106529	0.00808264	0.00444628	2.39591	1.81784	1.318	0.00623967	0.00424793	0.00436364	1.42992	0.973485	1.46887
24.257	0.0110248	0.0082314	0.00456198	2.41667	1.80435	1.33936	0.00673554	0.00466116	0.00453719	1.48452	1.02732	1.44504
24.288	0.0115041	0.00845455	0.00469421	2.4507	1.80106	1.3607	0.00719835	0.00504132	0.00468595	1.53616	1.07584	1.42787
24.32	0.0119504	0.00864463	0.00479339	2.4931	1.80345	1.38241	0.00763636	0.00543802	0.00487603	1.5661	1.11525	1.40426
24.351	0.0123058	0.00879339	0.00483471	2.5453	1.8188	1.39944	0.00802479	0.00583471	0.00509917	1.57374	1.14425	1.37535
24.383	0.0125207	0.0088595	0.00480992	2.60309	1.84192	1.41325	0.00838843	0.0062314	0.00528926	1.58594	1.17813	1.34615
24.414	0.0126694	0.00890909	0.00475207	2.66609	1.87478	1.42208	0.00871901	0.00657851	0.00547107	1.59366	1.20242	1.32538
24.446	0.0129256	0.00904132	0.00472727	2.73427	1.91259	1.42962	0.00900826	0.00690083	0.00563636	1.59824	1.22434	1.30539
24.477	0.0134215	0.00929752	0.00478512	2.80484	1.94301	1.44356	0.00919008	0.00718182	0.00577686	1.59084	1.2432	1.27963
24.508	0.0140083	0.00957851	0.00487603	2.87288	1.96441	1.46247	0.0092562	0.0073719	0.00581818	1.59091	1.26705	1.25561
24.54	0.0146198	0.00989256	0.00501653	2.91433	1.97199	1.47786	0.00927273	0.00749587	0.00579339	1.60057	1.29387	1.23705
24.571	0.0151818	0.0101901	0.00518182	2.92982	1.96651	1.48986	0.00927273	0.00756198	0.00580992	1.59602	1.30156	1.22623
24.603	0.0155702	0.0103802	0.00533058	2.92093	1.94729	1.5	0.00923967	0.0076281	0.00587603	1.57243	1.29817	1.21127
24.634	0.0157934	0.010438	0.00543802	2.90426	1.91945	1.51306	0.00918182	0.00768595	0.00594215	1.5452	1.29346	1.19462
24.666	0.0160331	0.0105289	0.00556198	2.88262	1.89302	1.52276	0.00906612	0.00766116	0.00593388	1.52786	1.29109	1.18339
24.697	0.016405	0.0107107	0.00575207	2.85201	1.86207	1.53164	0.00893388	0.00761983	0.0058595	1.52468	1.30042	1.17245
24.729	0.0169587	0.011	0.00602479	2.81481	1.82579	1.5417	0.00884298	0.00760331	0.00578512	1.52857	1.31429	1.16304
24.76	0.0176033	0.0113554	0.00634711	2.77344	1.78906	1.55022	0.00882645	0.00763636	0.00572727	1.54113	1.33333	1.15584
24.792	0.018281	0.0117107	0.00669421	2.73086	1.74938	1.56104	0.00879339	0.00766116	0.00565289	1.55556	1.35526	1.14779
24.823	0.0188182	0.012	0.00699174	2.69149	1.71631	1.56818	0.00878512	0.00769421	0.00557851	1.57481	1.37926	1.14178
24.855	0.019281	0.0122727	0.00723967	2.66324	1.69521	1.57104	0.00882645	0.00776033	0.00555372	1.58929	1.39732	1.13738
24.886	0.0197107	0.0125289	0.00746281	2.6412	1.67885	1.57322	0.0088843	0.00781818	0.00554545	1.60209	1.40984	1.13636
24.917	0.0201736	0.0128099	0.00764463	2.63892	1.67568	1.57484	0.00892562	0.00786777	0.0054876	1.62651	1.43373	1.13445
24.949	0.0207769	0.0131983	0.00785124	2.64632	1.68105	1.5742	0.00895868	0.0078595	0.00535537	1.67284	1.46759	1.13985
24.98	0.0215207	0.0137273	0.00809917	2.65714	1.6949	1.56773	0.009	0.00781818	0.00523967	1.71767	1.49211	1.15116
25.012	0.0221818	0.0141818	0.00828926	2.67597	1.71087	1.5641	0.00904959	0.00775207	0.00521488	1.73534	1.48653	1.16738
25.043	0.0225785	0.0144463	0.0083719	2.69694	1.72557	1.56293	0.00908264	0.00759504	0.00524793	1.73071	1.44724	1.19587
25.075	0.0226942	0.0145537	0.00833884	2.72151	1.74529	1.55934	0.00904959	0.0073719	0.00533884	1.69505	1.3808	1.22758
25.106	0.0226777	0.0145868	0.0082314	2.75502	1.77209	1.55467	0.00895868	0.00709917	0.00546281	1.63994	1.29955	1.26193
25.138	0.0225124	0.0145868	0.00806612	2.79098	1.8084	1.54334	0.00885124	0.00676033	0.00558678	1.58432	1.21006	1.30929
25.169	0.0223058	0.0145702	0.0078843	2.82914	1.84801	1.53091	0.00866942	0.00633884	0.00569421	1.5225	1.11321	1.36767
25.201	0.0220413	0.0145041	0.00769421	2.86466	1.88507	1.51966	0.00842149	0.00586777	0.00578512	1.45571	1.01429	1.43521
25.232	0.0215868	0.0143058	0.00742149	2.90869	1.92762	1.50895	0.0081405	0.00540496	0.00590909	1.37762	0.914685	1.50612
25.264	0.0209752	0.0140331	0.00710744	2.95116	1.97442	1.4947	0.00790909	0.00499174	0.00614876	1.28629	0.811828	1.58444
25.295	0.0201736	0.0136446	0.00671901	3.00246	2.03075	1.4785	0.00773554	0.00466942	0.00653719	1.18331	0.714286	1.65664
25.326	0.0191983	0.0131074	0.00626446	3.06464	2.09235	1.46469	0.00765289	0.00446281	0.00699174	1.09456	0.638298	1.71481
25.358	0.018157	0.0125124	0.00583471	3.1119	2.14448	1.45112	0.00771901	0.00442149	0.00744628	1.03663	0.593785	1.74579
25.389	0.0172562	0.0120165	0.00547107	3.15408	2.19637	1.43604	0.00790909	0.00453719	0.00791736	0.998956	0.573069	1.74317
25.421	0.0165124	0.0115868	0.00517355	3.19169	2.23962	1.42511	0.00819835	0.0047438	0.0083719	0.979269	0.566634	1.72822
25.452	0.0158017	0.011157	0.00490909	3.21886	2.27273	1.4163	0.00852066	0.005	0.00877686	0.97081	0.56968	1.70413
25.484	0.0151157	0.0106942	0.00463636	3.26025	2.3066	1.41345	0.00887603	0.00533058	0.00922314	0.962366	0.577957	1.66512
25.515	0.0143306	0.010157	0.00432231	3.31549	2.3499	1.4109	0.00933058	0.00575207	0.00971074	0.960851	0.59234	1.62213
25.547	0.0134793	0.00958678	0.00399174	3.37681	2.40166	1.40603	0.0098595	0.00622314	0.0102066	0.965992	0.609717	1.58433
25.578	0.0127521	0.00909917	0.00372727	3.42129	2.44124	1.40145	0.0104215	0.00671901	0.010686	0.975251	0.62877	1.55105
25.61	0.0121074	0.00863636	0.0035124	3.44706	2.45882	1.40191	0.0109008	0.00716529	0.0110165	0.989497	0.650413	1.52134
25.641	0.0115537	0.00821488	0.00336364	3.43489	2.44226	1.40644	0.0112893	0.00752066	0.0111736	1.01036	0.673077	1.5011
25.673	0.0111405	0.00786777	0.00328099	3.39547	2.39798	1.41597	0.0114959	0.00773554	0.0111818	1.02809	0.691796	1.48611
25.704	0.0108843	0.00764463	0.00321488	3.3856	2.37789	1.42378	0.011438	0.0077686	0.0110248	1.03748	0.704648	1.47234
25.735	0.0106281	0.00741322	0.00313223	3.39314	2.36675	1.43367	0.0111818	0.00764463	0.0107851	1.03678	0.708812	1.4627
25.767	0.0103554	0.00719835	0.00304132	3.40489	2.36685	1.43858	0.0108264	0.00744628	0.0104793	1.03312	0.710568	1.45394
25.798	0.0101157	0.007	0.00295041	3.42857	2.37255	1.4451	0.0104628	0.00724793	0.0101901	1.02676	0.711273	1.44356
25.83	0.00993388	0.00684298	0.00290909	3.41477	2.35227	1.45169	0.0101653	0.00712397	0.00987603	1.02929	0.721339	1.42691
25.861	0.00996694	0.00684298	0.00295868	3.36872	2.31285	1.45652	0.00992562	0.00709091	0.00957025	1.03713	0.740933	1.39977
25.893	0.0102066	0.00696694	0.00307438	3.31989	2.26613	1.46501	0.00976033	0.00714876	0.00930579	1.04885	0.768206	1.36532
25.924	0.0106033	0.00717355	0.0032314	3.28133	2.21995	1.47811	0.00966942	0.00728926	0.00904959	1.06849	0.805479	1.32653
25.956	0.011157	0.00745455	0.00342975	3.25301	2.17349	1.49667	0.00973554	0.00754545	0.00889256	1.0948	0.848513	1.29025
25.987	0.0118182	0.00778512	0.00364463	3.24263	2.13605	1.51805	0.00990083	0.00787603	0.00881818	1.12277	0.893158	1.25708
26.019	0.0124628	0.00812397	0.00384298	3.24301	2.11398	1.53408	0.0100992	0.00823967	0.00878512	1.14958	0.937912	1.22568
26.05	0.0129917	0.00839669	0.00403306	3.22131	2.08197	1.54724	0.010405	0.00868595	0.0088843	1.17116	0.977674	1.19791
26.082	0.0134628	0.00863636	0.00420661	3.20039	2.05305	1.55885	0.0108099	0.00923967	0.00906612	1.19234	1.01914	1.16995
26.113	0.0139174	0.00884298	0.00435537	3.19545	2.03036	1.57383	0.0112479	0.00979339	0.00931405	1.20763	1.05146	1.14852
26.144	0.0143554	0.00904132	0.00449587	3.19301	2.01103	1.58775	0.0116694	0.0103058	0.00955372	1.22145	1.07872	1.13232
26.176	0.0147025	0.00917355	0.00458678	3.20541	2	1.6027	0.0120165	0.0107025	0.00978512	1.22804	1.09375	1.12278
26.207	0.0148843	0.0091405	0.00460331	3.23339	1.98564	1.62839	0.0122727	0.0109421	0.00999174	1.22829	1.09512	1.1216
26.239	0.014876	0.00895041	0.00455372	3.26679	1.96552	1.66205	0.0123967	0.0110413	0.0101322	1.22349	1.08972	1.12275
26.27	0.0146033	0.00860331	0.00442149	3.3028	1.94579	1.69741	0.0123719	0.0109917	0.0102314	1.20921	1.07431	1.12556
26.302	0.0141074	0.00814876	0.00421488	3.34706	1.93333	1.73124	0.0121405	0.0107769	0.0102479	1.18468	1.05161	1.12653
26.333	0.0134959	0.00766116	0.00397521	3.39501	1.92723	1.7616	0.011876	0.0105455	0.0102975	1.15329	1.02408	1.12618
26.365	0.0128512	0.00717355	0.00373554	3.44027	1.92035	1.79147	0.0118595	0.0104711	0.0105124	1.12814	0.996069	1.1326
26.396	0.0122727	0.00670248	0.00352066	3.48592	1.90376	1.83107	0.0120496	0.0105041	0.0108347	1.11213	0.969489	1.14713
26.428	0.0117521	0.00626446	0.00334711	3.51111	1.8716	1.87599	0.0123636	0.0105785	0.0111818	1.10569	0.946046	1.16875
26.459	0.0111983	0.00582645	0.00319835	3.50129	1.82171	1.92199	0.0127521	0.0107438	0.0115455	1.10451	0.930565	1.18692
26.491	0.0105207	0.00534711	0.00304132	3.45924	1.75815	1.96754	0.0132314	0.0109752	0.0120248	1.10034	0.912715	1.20557
26.522	0.00982645	0.00486777	0.0028843	3.40688	1.68768	2.01868	0.0138099	0.0113058	0.0126364	1.09287	0.894702	1.22149
26.553	0.0091405	0.00443802	0.0027438	3.33133	1.61747	2.05959	0.0144298	0.0117107	0.013314	1.0838	0.879578	1.23218
26.585	0.0085124	0.00409091	0.00264463	3.21875	1.54688	2.08081	0.0150826	0.012157	0.0140248	1.07543	0.866824	1.24065
26.616	0.00801653	0.00384298	0.00260331	3.07937	1.47619	2.08602	0.0158099	0.0126612	0.0147686	1.07051	0.857303	1.24869
26.648	0.00760331	0.00363636	0.00258678	2.9393	1.40575	2.09091	0.0166446	0.0132231	0.0155537	1.07014	0.850159	1.25875
26.679	0.00720661	0.00340496	0.00255372	2.82201	1.33333	2.1165	0.0173719	0.0136942	0.0161983	1.07245	0.845408	1.26856
26.711	0.00683471	0.00315702	0.0025124	2.72039	1.25658	2.16492	0.0177273	0.0138926	0.0165124	1.07357	0.841341	1.27603
26.742	0.00646281	0.00292562	0.00243802	2.65085	1.2	2.20904	0.0177686	0.0138678	0.016562	1.07285	0.837325	1.28129
26.774	0.00605785	0.00269421	0.00233058	2.59929	1.15603	2.24847	0.0176116	0.0137107	0.0164628	1.06978	0.832831	1.28451
26.805	0.00570248	0.00249587	0.00221488	2.57463	1.12687	2.28477	0.0173306	0.013438	0.0162727	1.06501	0.8258	1.28967
26.837	0.00553719	0.0023719	0.0021157	2.61719	1.12109	2.33449	0.0168595	0.0130083	0.015876	1.06195	0.819365	1.29606
26.868	0.00547107	0.00233884	0.00205785	2.65863	1.13655	2.33922	0.016124	0.0123884	0.0151901	1.06148	0.81556	1.30153
26.9	0.00549587	0.0023719	0.00202479	2.71429	1.17143	2.31707	0.0151901	0.0116198	0.0142645	1.06489	0.8146	1.30725
26.931	0.00559504	0.00246281	0.00198347	2.82083	1.24167	2.27181	0.0141818	0.0108182	0.0132314	1.07183	0.817614	1.31092
26.962	0.00577686	0.00260331	0.00192562	3	1.35193	2.21905	0.0131322	0.0100165	0.0121405	1.08169	0.825051	1.31106
26.994	0.00607438	0.00283471	0.00190083	3.19565	1.4913	2.14286	0.0121074	0.00929752	0.0110413	1.09656	0.842066	1.30222
27.025	0.00652066	0.00318182	0.00193388	3.37179	1.6453	2.04935	0.0112066	0.00869421	0.0100083	1.11974	0.868704	1.28897
27.057	0.007	0.00356198	0.00198347	3.52917	1.79583	1.9652	0.0105455	0.00829752	0.0092314	1.14235	0.898836	1.27092
27.088	0.00749587	0.00396694	0.00206612	3.628	1.92	1.88958	0.0100413	0.00804959	0.00861157	1.16603	0.934741	1.24743
27.12	0.00808264	0.00441322	0.00218182	3.70455	2.02273	1.83146	0.00963636	0.00787603	0.00808264	1.19223	0.974438	1.2235
27.151	0.00868595	0.0048595	0.00232231	3.74021	2.09253	1.78741	0.00928099	0.00775207	0.00757851	1.22465	1.0229	1.19723
27.183	0.00921488	0.00528926	0.00246281	3.74161	2.14765	1.74219	0.00899174	0.00773554	0.00714876	1.2578	1.08208	1.16239
27.214	0.00976033	0.00570248	0.00258678	3.77316	2.20447	1.71159	0.0088843	0.00784298	0.00690083	1.28743	1.13653	1.13277
27.246	0.0103802	0.00616529	0.00273554	3.79456	2.25378	1.68365	0.009	0.00809917	0.00691736	1.30108	1.17085	1.11122
27.277	0.011124	0.00671074	0.00293388	3.79155	2.28732	1.65764	0.00922314	0.00841322	0.00713223	1.29316	1.17961	1.09627
27.309	0.0119339	0.00731405	0.00316529	3.77023	2.3107	1.63164	0.00947107	0.00871901	0.00747934	1.2663	1.16575	1.08626
27.34	0.0127603	0.00793388	0.00339669	3.75669	2.33577	1.60833	0.00961157	0.00889256	0.00786777	1.22164	1.13025	1.08086
27.371	0.0135868	0.00857025	0.00361983	3.75342	2.36758	1.58534	0.00969421	0.00900826	0.00831405	1.166	1.0835	1.07615
27.403	0.0146033	0.00935537	0.00387603	3.76759	2.41365	1.56095	0.00968595	0.00902479	0.00868595	1.11513	1.03901	1.07326
27.434	0.0158264	0.0102645	0.00414876	3.81474	2.4741	1.54187	0.00961157	0.00897521	0.00904132	1.06307	0.992687	1.0709
27.466	0.0170826	0.0112231	0.00441322	3.87079	2.54307	1.52209	0.00945455	0.00889256	0.0093719	1.00882	0.948854	1.0632
27.497	0.0183719	0.0122149	0.00465289	3.94849	2.62522	1.50406	0.00923967	0.00876033	0.00969421	0.953112	0.903666	1.05472
27.529	0.0197025	0.0132231	0.00489256	4.02703	2.7027	1.49	0.00904132	0.00859504	0.01	0.904132	0.859504	1.05192
27.56	0.0209669	0.0141818	0.00512397	4.09194	2.76774	1.47844	0.00880165	0.00839669	0.0102479	0.858871	0.819355	1.04823
27.592	0.0220496	0.015	0.00528926	4.16875	2.83594	1.46997	0.00842975	0.00814876	0.0103719	0.812749	0.785657	1.03448
27.623	0.022719	0.0155124	0.00534711	4.24884	2.90108	1.46457	0.00795868	0.00781818	0.0102975	0.772873	0.75923	1.01797
27.655	0.0230331	0.0157603	0.00533058	4.32093	2.95659	1.46146	0.0074876	0.00746281	0.0100826	0.742623	0.740164	1.00332
27.686	0.0230661	0.0158017	0.00524793	4.39528	3.01102	1.45973	0.00713223	0.00718182	0.00982645	0.72582	0.730866	0.993096
27.718	0.0228264	0.0156364	0.00509917	4.4765	3.06645	1.45983	0.00678512	0.00687603	0.00953719	0.711438	0.720971	0.986779
27.749	0.0221818	0.0151818	0.0048595	4.56463	3.12415	1.46108	0.00643802	0.00657851	0.00920661	0.699282	0.714542	0.978643
27.78	0.0210744	0.0144132	0.00453719	4.64481	3.17668	1.46216	0.0061157	0.00628099	0.00882645	0.692884	0.71161	0.973684
27.812	0.0197603	0.0134876	0.00419008	4.71598	3.21893	1.46507	0.00584298	0.00598347	0.00846281	0.69043	0.707031	0.976519
27.843	0.0184298	0.0125372	0.0038595	4.77516	3.24839	1.47001	0.00565289	0.00572727	0.00813223	0.695122	0.704268	0.987013
27.875	0.017124	0.011562	0.00354545	4.82984	3.26107	1.48106	0.00549587	0.00549587	0.00787603	0.697796	0.697796	1
27.906	0.0159008	0.0106364	0.0032562	4.88325	3.2665	1.49495	0.0053719	0.00528926	0.00766116	0.701187	0.690399	1.01562
27.938	0.0147686	0.0097686	0.00301653	4.89589	3.23836	1.51184	0.00533058	0.00509091	0.00745455	0.715078	0.682927	1.04708
27.969	0.0139339	0.00910744	0.00285124	4.88696	3.1942	1.52995	0.00541322	0.00498347	0.00735537	0.735955	0.677528	1.08624
28.001	0.0133306	0.00861157	0.00273554	4.87311	3.14804	1.54798	0.00556198	0.00495041	0.00732231	0.759594	0.676072	1.12354
28.032	0.0128595	0.00818182	0.00266942	4.81734	3.06502	1.57172	0.00570248	0.00495868	0.00730579	0.780543	0.678733	1.15
28.064	0.0124876	0.00781818	0.00264463	4.72187	2.95625	1.59725	0.00593388	0.00509091	0.00731405	0.811299	0.696045	1.16558
28.095	0.0122231	0.00752893	0.00266942	4.57895	2.82043	1.62349	0.00628099	0.00529752	0.00746281	0.841639	0.709856	1.18565
28.127	0.0122645	0.00747107	0.00276033	4.44311	2.70659	1.64159	0.00671901	0.00557851	0.00771901	0.87045	0.722698	1.20444
28.158	0.0124959	0.00753719	0.00286777	4.35735	2.62824	1.65789	0.0072314	0.00590083	0.008	0.903926	0.737603	1.22549
28.189	0.0127273	0.00761157	0.00296694	4.28969	2.56546	1.6721	0.0077438	0.00624793	0.00826446	0.937	0.756	1.23942
28.221	0.0129421	0.00773554	0.00304132	4.25543	2.54348	1.67308	0.00828099	0.00665289	0.00845455	0.979472	0.786901	1.24472
28.252	0.0131322	0.00786777	0.00309091	4.24866	2.54545	1.66912	0.00883471	0.00709917	0.00861983	1.02493	0.823586	1.24447
28.284	0.013314	0.00801653	0.00312397	4.2619	2.56614	1.66082	0.00942149	0.00761157	0.00880165	1.07042	0.864789	1.23779
28.315	0.0134711	0.00816529	0.00313223	4.30079	2.60686	1.6498	0.00999174	0.00814876	0.00899174	1.11121	0.90625	1.22617
28.347	0.0136364	0.00831405	0.00313223	4.35356	2.65435	1.64016	0.0104959	0.00864463	0.00917355	1.14414	0.942342	1.21415
28.378	0.0139091	0.00858678	0.0031157	4.46419	2.75597	1.61983	0.0109256	0.00905785	0.00929752	1.17511	0.974222	1.2062
28.41	0.0142397	0.00891736	0.00309917	4.59467	2.87733	1.59685	0.0112397	0.00934711	0.00933884	1.20354	1.00088	1.20248
28.441	0.0146777	0.00931405	0.00309917	4.736	3.00533	1.57587	0.0114463	0.00956198	0.0092314	1.23993	1.03581	1.19706
28.473	0.0150744	0.00963636	0.00309091	4.87701	3.11765	1.56432	0.0115537	0.00971074	0.009	1.28375	1.07897	1.18979
28.504	0.0154298	0.00990083	0.00309917	4.97867	3.19467	1.55843	0.0115868	0.00983471	0.00871074	1.33017	1.12903	1.17815
28.536	0.0157107	0.0100909	0.00310744	5.05585	3.24734	1.55692	0.0115702	0.00990909	0.00838017	1.38067	1.18245	1.16764
28.567	0.0158347	0.0101405	0.0031157	5.08223	3.25464	1.56153	0.0114463	0.00984298	0.00804959	1.42197	1.22279	1.16289
28.598	0.0158182	0.0101074	0.00312397	5.06349	3.23545	1.565	0.0112397	0.00967769	0.00772727	1.45455	1.25241	1.1614
28.63	0.015719	0.0100413	0.0031157	5.04509	3.22281	1.56543	0.0109256	0.00939669	0.00739669	1.47709	1.27039	1.16271
28.661	0.0155207	0.00990083	0.00310744	4.99468	3.18617	1.56761	0.0105207	0.00901653	0.00703306	1.49589	1.28202	1.16682
28.693	0.0152231	0.00971074	0.00308264	4.93834	3.15013	1.56766	0.0101322	0.00865289	0.00670248	1.51171	1.291	1.17096
28.724	0.0147934	0.00941322	0.00306612	4.8248	3.07008	1.57155	0.00981818	0.00833884	0.00647107	1.51724	1.28863	1.1774
28.756	0.0143719	0.00909091	0.00304132	4.72554	2.98913	1.58091	0.00954545	0.00807438	0.00631405	1.51178	1.2788	1.18219
28.787	0.0139587	0.0087686	0.00298347	4.67867	2.93906	1.59189	0.00929752	0.0078595	0.00621488	1.49601	1.26463	1.18297
28.819	0.0134463	0.00841322	0.00289256	4.64857	2.90857	1.59823	0.00906612	0.00765289	0.00618182	1.46658	1.23797	1.18467
28.85	0.0128182	0.00801653	0.00276033	4.64371	2.90419	1.59897	0.00880992	0.00742149	0.0062314	1.41379	1.19098	1.18708
28.882	0.0121983	0.00766942	0.00261157	4.67089	2.93671	1.59052	0.00858678	0.00723967	0.00639669	1.34238	1.13178	1.18607
28.913	0.011686	0.00742975	0.00246281	4.74497	3.01678	1.57286	0.0084876	0.00722314	0.00665289	1.27578	1.08571	1.17506
28.945	0.0112562	0.00722314	0.00230579	4.88172	3.13262	1.55835	0.00849587	0.00732231	0.00696694	1.21945	1.05101	1.16027
28.976	0.0109008	0.007	0.00215702	5.05364	3.24521	1.55726	0.00860331	0.00752893	0.00733058	1.17362	1.02706	1.1427
29.007	0.0106446	0.00682645	0.00200826	5.30041	3.39918	1.55932	0.00875207	0.0077686	0.00773554	1.13141	1.00427	1.1266
29.039	0.0104628	0.00667769	0.0018595	5.62667	3.59111	1.56683	0.00881818	0.00793388	0.00806612	1.09324	0.983607	1.11146
29.07	0.0103058	0.00652893	0.00169421	6.08293	3.85366	1.57848	0.00880992	0.00804132	0.00831405	1.05964	0.967197	1.09558
29.102	0.0100992	0.0063719	0.00152893	6.60541	4.16757	1.58495	0.00877686	0.00810744	0.00854545	1.02708	0.948743	1.08257
29.133	0.00984298	0.00620661	0.00138017	7.13174	4.49701	1.58589	0.00871074	0.00809091	0.00878512	0.991533	0.920978	1.07661
29.165	0.0097438	0.0061405	0.00126446	7.70588	4.85621	1.58681	0.00859504	0.00803306	0.00901653	0.953254	0.890926	1.06996
29.196	0.00980992	0.00619008	0.00118182	8.3007	5.23776	1.58478	0.00846281	0.00797521	0.00916529	0.923354	0.870153	1.06114
29.228	0.00991736	0.0062314	0.0011157	8.88889	5.58519	1.59151	0.00826446	0.00783471	0.00920661	0.897666	0.850987	1.05485
29.259	0.0100826	0.00628099	0.00106612	9.45736	5.89147	1.60526	0.00793388	0.00752893	0.00915702	0.866426	0.822202	1.05379
29.291	0.0103719	0.00638843	0.00104959	9.88189	6.08661	1.62354	0.00752893	0.00713223	0.00902479	0.834249	0.790293	1.05562
29.322	0.0107769	0.00659504	0.00105785	10.1875	6.23438	1.63409	0.00704959	0.00665289	0.00879339	0.801692	0.756579	1.05963
29.354	0.0111653	0.00680165	0.00108264	10.313	6.28244	1.64156	0.00658678	0.00619008	0.00849587	0.775292	0.728599	1.06409
29.385	0.0114711	0.007	0.00113223	10.1314	6.18248	1.63872	0.00624793	0.00583471	0.00827273	0.755245	0.705295	1.07082
29.416	0.0118512	0.00728099	0.00121488	9.7551	5.9932	1.6277	0.00599174	0.00557025	0.00809917	0.739796	0.687755	1.07567
29.448	0.0123388	0.00765289	0.00133058	9.27329	5.75155	1.61231	0.00583471	0.00542149	0.00794215	0.734651	0.682622	1.07622
29.479	0.0128843	0.00805785	0.00145455	8.85795	5.53977	1.59897	0.00576033	0.00539669	0.00775207	0.74307	0.696162	1.06738
29.511	0.0133471	0.00839669	0.00157025	8.5	5.34737	1.58957	0.00583471	0.00549587	0.00755372	0.772429	0.727571	1.06165
29.542	0.013719	0.00865289	0.00169421	8.09756	5.10732	1.58548	0.00606612	0.00570248	0.0073719	0.82287	0.773543	1.06377
29.574	0.0141074	0.00892562	0.00182645	7.72398	4.88688	1.58056	0.00644628	0.00604132	0.0072314	0.891429	0.835429	1.06703
29.605	0.014438	0.00915702	0.00195041	7.40254	4.69492	1.57671	0.00695868	0.00652893	0.0071157	0.977933	0.917538	1.06582
29.637	0.0146529	0.00933884	0.00204959	7.14919	4.55645	1.56903	0.00750413	0.00706612	0.00703306	1.06698	1.0047	1.06199
29.668	0.0146942	0.00942975	0.0021157	6.94531	4.45703	1.55828	0.00808264	0.00763636	0.00699174	1.15603	1.0922	1.05844
29.7	0.014686	0.00949587	0.00216529	6.78244	4.3855	1.54656	0.00864463	0.00820661	0.00695868	1.24228	1.17933	1.05337
29.731	0.014843	0.00959504	0.00221488	6.70149	4.33209	1.54694	0.00915702	0.00871074	0.00685124	1.33655	1.27141	1.05123
29.763	0.0149835	0.0096281	0.00223967	6.69004	4.29889	1.55622	0.00960331	0.00913223	0.00666942	1.4399	1.36927	1.05158
29.794	0.015	0.00954545	0.00221488	6.77239	4.3097	1.57143	0.00993388	0.00941322	0.00645455	1.53905	1.45839	1.05531
29.825	0.0148512	0.00934711	0.00217355	6.8327	4.30038	1.58886	0.0101653	0.00957025	0.00626446	1.62269	1.5277	1.06218
29.857	0.0146446	0.00912397	0.00212397	6.89494	4.29572	1.60507	0.0102149	0.00957851	0.00604132	1.69083	1.5855	1.06644
29.888	0.0143967	0.00890083	0.00204132	7.05263	4.36032	1.61746	0.0100744	0.00942975	0.00577686	1.74392	1.63233	1.06836
29.92	0.0140909	0.00866942	0.00195041	7.22458	4.44492	1.62536	0.00977686	0.00914876	0.00549587	1.77895	1.66466	1.06865
29.951	0.0138099	0.00847934	0.0018595	7.42667	4.56	1.62865	0.00939669	0.00875207	0.0052314	1.79621	1.67299	1.07365
29.983	0.013562	0.00832231	0.00178512	7.59722	4.66204	1.62959	0.00896694	0.00828926	0.00495041	1.81135	1.67446	1.08175
30.014	0.0133802	0.00819835	0.00173554	7.70952	4.72381	1.63206	0.0084876	0.00777686	0.00471074	1.80175	1.65088	1.09139
30.046	0.013314	0.0081405	0.00170248	7.82039	4.78155	1.63553	0.00797521	0.00719008	0.00452893	1.76095	1.58759	1.1092
30.077	0.0132645	0.00814876	0.00166116	7.98507	4.90547	1.62779	0.00740496	0.00657025	0.00445455	1.66234	1.47495	1.12704
30.109	0.0132314	0.00819835	0.00161983	8.16837	5.06122	1.61391	0.00683471	0.00596694	0.0045124	1.51465	1.32234	1.14543
30.14	0.0133058	0.00832231	0.00161157	8.25641	5.1641	1.59881	0.00628926	0.00541322	0.0046281	1.35893	1.16964	1.16183
30.172	0.0136281	0.00859504	0.00161983	8.41327	5.30612	1.58558	0.00579339	0.00490909	0.00480165	1.20654	1.02238	1.18013
30.203	0.0140496	0.00891736	0.00163636	8.58586	5.44949	1.57553	0.00540496	0.00447934	0.00505785	1.06863	0.885621	1.20664
30.234	0.0145455	0.0092562	0.00166116	8.75622	5.57214	1.57143	0.00509091	0.00410744	0.00544628	0.93475	0.754173	1.23944
30.266	0.0150992	0.00959504	0.00167769	9	5.71921	1.57364	0.00480992	0.0037686	0.00587603	0.818565	0.64135	1.27632
30.297	0.0156281	0.00990083	0.00169421	9.22439	5.8439	1.57846	0.00452066	0.00347107	0.00630579	0.716907	0.550459	1.30238
30.329	0.0161322	0.010157	0.00170248	9.47573	5.96602	1.58828	0.00426446	0.0032314	0.00676033	0.630807	0.477995	1.31969
30.36	0.0166281	0.0103884	0.00170248	9.76699	6.10194	1.60064	0.00406612	0.00306612	0.00717355	0.56682	0.427419	1.32615
30.392	0.0169587	0.0105124	0.00169421	10.0098	6.20488	1.61321	0.00391736	0.00297521	0.00752066	0.520879	0.395604	1.31667
30.423	0.0170248	0.0104545	0.00167769	10.1478	6.23153	1.62846	0.00385124	0.00295868	0.0077438	0.497332	0.38207	1.30168
30.455	0.0169835	0.0103388	0.00168595	10.0735	6.13235	1.64269	0.00382645	0.00298347	0.0078595	0.486856	0.3796	1.28255
30.486	0.0168347	0.010157	0.00168595	9.98529	6.02451	1.65745	0.00382645	0.00302479	0.00790083	0.48431	0.382845	1.26503
30.518	0.0165289	0.0098843	0.00166942	9.90099	5.92079	1.67224	0.00385124	0.00309917	0.00784298	0.491043	0.395153	1.24267
30.549	0.0162314	0.00963636	0.00165289	9.82	5.83	1.68439	0.00386777	0.00319835	0.00771901	0.501071	0.414347	1.2093
30.581	0.0159339	0.00939669	0.00165289	9.64	5.685	1.69569	0.0038843	0.00332231	0.0074876	0.518764	0.443709	1.16915
30.612	0.0155372	0.00910744	0.00165289	9.4	5.51	1.70599	0.00395041	0.00347934	0.00720661	0.548165	0.482798	1.13539
30.643	0.0150826	0.00877686	0.00164463	9.17085	5.33668	1.71846	0.00404132	0.00364463	0.0068843	0.587035	0.529412	1.10884
30.675	0.014595	0.00846281	0.00163636	8.91919	5.17172	1.72461	0.00416529	0.00380992	0.00652066	0.638783	0.584284	1.09328
30.706	0.0140579	0.00814876	0.0016281	8.63452	5.00508	1.72515	0.00430579	0.00395868	0.00615702	0.699329	0.642953	1.08768
30.738	0.013595	0.00790083	0.00160331	8.47938	4.92784	1.72071	0.00445455	0.00410744	0.00580992	0.766714	0.70697	1.08451
30.769	0.0133471	0.00778512	0.00158678	8.41146	4.90625	1.71444	0.00457025	0.0042314	0.00547934	0.834087	0.772247	1.08008
30.801	0.0132149	0.00772727	0.00154545	8.5508	5	1.71016	0.00470248	0.00435537	0.00514876	0.913323	0.845907	1.0797
30.832	0.0132149	0.00775207	0.00150413	8.78571	5.15385	1.70469	0.00485124	0.00449587	0.00480992	1.00859	0.934708	1.07904
30.864	0.0133388	0.00785124	0.0014876	8.96667	5.27778	1.69895	0.005	0.00463636	0.0044876	1.11418	1.03315	1.07843
30.895	0.0135041	0.00796694	0.0014876	9.07778	5.35556	1.69502	0.00516529	0.0047686	0.00416529	1.24008	1.14484	1.08319
30.927	0.0137438	0.00814876	0.0014876	9.23889	5.47778	1.68661	0.0053719	0.00491736	0.00385124	1.39485	1.27682	1.09244
30.958	0.0141983	0.00846281	0.00150413	9.43956	5.62637	1.67773	0.00559504	0.00507438	0.00354545	1.57809	1.43124	1.10261
30.989	0.0147934	0.0088595	0.00153719	9.62366	5.76344	1.66978	0.00584298	0.00524793	0.0032562	1.79442	1.61168	1.11339
31.021	0.0154959	0.00928099	0.00157025	9.86842	5.91053	1.66963	0.00606612	0.00542149	0.00301653	1.81	1.79726	1.00709
31.052	0.0163223	0.00976033	0.00160331	10.1804	6.08763	1.67231	0.00626446	0.00559504	0.00285124	1.82	1.88	0.968085
31.084	0.0171983	0.0102479	0.00166942	10.302	6.13861	1.67823	0.00645455	0.00578512	0.00273554	1.83	1.89	0.968254
31.115	0.0180413	0.0107273	0.0017438	10.346	6.15166	1.68182	0.00666942	0.00599174	0.00269421	1.84	1.9	0.968421
31.147	0.0188843	0.0112149	0.00182645	10.3394	6.14027	1.68386	0.00686777	0.00616529	0.00271901	1.85	1.88	0.984043
31.178	0.0196446	0.0116446	0.00190909	10.29	6.09957	1.68701	0.00704959	0.00630579	0.00282645	1.86	1.89	0.984127
31.21	0.0202562	0.0119752	0.00196694	10.2983	6.08824	1.69151	0.00719008	0.00640496	0.00296694	1.88	1.9	0.989474
31.241	0.0207107	0.0121983	0.00199174	10.3983	6.12448	1.69783	0.00729752	0.00647107	0.0031405	1.89	1.9	0.994737
31.273	0.0209835	0.0122975	0.00199174	10.5353	6.17427	1.70632	0.00735537	0.00649587	0.00333884	1.9	1.94554	0.97659
31.304	0.0210744	0.0123058	0.00198347	10.625	6.20417	1.71256	0.00736364	0.0064876	0.00357851	2.05774	1.81293	1.13503
31.336	0.0211074	0.0122975	0.00195041	10.822	6.30508	1.7164	0.00735537	0.00644628	0.00385124	1.90987	1.67382	1.14103
31.367	0.0210909	0.0122727	0.00190909	11.0476	6.42857	1.71852	0.00735537	0.00639669	0.00409917	1.79435	1.56048	1.14987
31.398	0.0209917	0.0121901	0.0018595	11.2889	6.55556	1.72203	0.00738843	0.00634711	0.0042562	1.73592	1.49126	1.16406
31.43	0.0208347	0.0120826	0.00177686	11.7256	6.8	1.72435	0.00740496	0.00627273	0.00436364	1.69697	1.4375	1.1805
31.461	0.0206033	0.0119174	0.00167769	12.2808	7.10345	1.72885	0.0073719	0.00615702	0.00443802	1.66108	1.38734	1.19732
31.493	0.0202479	0.0116777	0.00157025	12.8947	7.43684	1.7339	0.00724793	0.00599174	0.00444628	1.63011	1.34758	1.20966
31.524	0.0198843	0.0114463	0.00145455	13.6705	7.86932	1.73718	0.00709091	0.00580992	0.00438843	1.61582	1.32392	1.22048
31.556	0.0195868	0.0112727	0.00133884	14.6296	8.41975	1.73754	0.00694215	0.00564463	0.00433058	1.60305	1.30344	1.22987
31.587	0.0193719	0.0111488	0.00123967	15.6267	8.99333	1.73758	0.0067686	0.0054876	0.00429752	1.575	1.27692	1.23343
31.619	0.0192397	0.0110579	0.00115702	16.6286	9.55714	1.73991	0.00660331	0.00533884	0.00428099	1.54247	1.2471	1.23684
31.65	0.0191488	0.0109752	0.00108264	17.687	10.1374	1.74473	0.00646281	0.00521488	0.00423967	1.52437	1.23002	1.2393
31.682	0.0190826	0.0109008	0.00104132	18.3254	10.4683	1.75057	0.00634711	0.00513223	0.00419835	1.51181	1.22244	1.23671
31.713	0.0189752	0.0108264	0.00100826	18.8197	10.7377	1.75267	0.0062314	0.00504132	0.00414876	1.50199	1.21514	1.23607
31.745	0.0188264	0.0107521	0.000975207	19.3051	11.0254	1.75096	0.00604959	0.00490909	0.00409917	1.47581	1.19758	1.23232
31.776	0.0186694	0.0106694	0.000958678	19.4741	11.1293	1.74981	0.00585124	0.0047438	0.00402479	1.4538	1.17864	1.23345
31.807	0.0185455	0.0106116	0.000950413	19.513	11.1652	1.74766	0.00567769	0.00459504	0.00391736	1.44937	1.173	1.23561
31.839	0.0184298	0.0105537	0.000950413	19.3913	11.1043	1.74628	0.00557851	0.0045124	0.00384298	1.45161	1.17419	1.23626
31.87	0.0181653	0.010405	0.000958678	18.9483	10.8534	1.74583	0.00546281	0.00443802	0.00380165	1.43696	1.16739	1.23091
31.902	0.0177025	0.010157	0.000975207	18.1525	10.4153	1.74288	0.00531405	0.00434711	0.0037438	1.41943	1.16115	1.22243
31.933	0.0170579	0.00984298	0.000991736	17.2	9.925	1.733	0.00519835	0.0042562	0.00363636	1.42955	1.17045	1.22136
31.69	0.0162562	0.00947934	0.00100826	16.123	9.40164	1.71491	0.00507438	0.00415702	0.0035124	1.44471	1.18353	1.22068
31.996	0.0153306	0.00904132	0.00100826	15.2049	8.96721	1.69561	0.00490083	0.00404959	0.00338843	1.44634	1.19512	1.2102
32.028	0.0141983	0.00847107	0.000983471	14.437	8.61345	1.6761	0.00466942	0.00389256	0.0032314	1.44501	1.2046	1.19958
32.059	0.0130413	0.00787603	0.000950413	13.7217	8.28696	1.65582	0.00444628	0.00377686	0.0031157	1.42706	1.2122	1.17724
32.091	0.0119339	0.00729752	0.00092562	12.8929	7.88393	1.63533	0.00431405	0.00376033	0.00307438	1.40323	1.22312	1.14725
32.122	0.0108843	0.00676033	0.000909091	11.9727	7.43636	1.61002	0.00427273	0.00383471	0.0031157	1.37135	1.23077	1.11422
32.154	0.00986777	0.00622314	0.000892562	11.0556	6.97222	1.58566	0.00428926	0.00395868	0.0032314	1.32737	1.22506	1.08351
32.185	0.00895041	0.0057438	0.000876033	10.217	6.5566	1.55827	0.00431405	0.00409091	0.00336364	1.28256	1.21622	1.05455
32.216	0.00829752	0.00541322	0.00085124	9.74757	6.35922	1.53282	0.00439669	0.00424793	0.00352066	1.24883	1.20657	1.03502
32.248	0.00790083	0.00518182	0.000826446	9.56	6.27	1.52472	0.00449587	0.00439669	0.00370248	1.21429	1.1875	1.02256
32.279	0.00767769	0.00499174	0.000801653	9.57732	6.2268	1.53808	0.00461157	0.00456198	0.00390909	1.1797	1.16702	1.01087
32.311	0.00768595	0.00490083	0.000785124	9.78947	6.24211	1.5683	0.00478512	0.00477686	0.00412397	1.16032	1.15832	1.00173
32.342	0.00789256	0.00491736	0.00077686	10.1596	6.32979	1.60504	0.00508264	0.00503306	0.00434711	1.1692	1.15779	1.00985
32.374	0.00831405	0.00507438	0.00077686	10.7021	6.53191	1.63844	0.00546281	0.00536364	0.00461983	1.18247	1.161	1.01849
32.405	0.00881818	0.00528099	0.000793388	11.1146	6.65625	1.6698	0.00581818	0.00563636	0.00486777	1.19525	1.15789	1.03226
32.437	0.00935537	0.0055124	0.000818182	11.4343	6.73737	1.69715	0.00604132	0.0057686	0.00503306	1.20033	1.14614	1.04728
32.468	0.00982645	0.00569421	0.000826446	11.89	6.89	1.72569	0.00614876	0.00580165	0.00515702	1.19231	1.125	1.05983
32.5	0.0102066	0.00585124	0.000834711	12.2277	7.0099	1.74435	0.00619835	0.00577686	0.00523967	1.18297	1.10252	1.07296
32.531	0.0105124	0.00595868	0.000842975	12.4706	7.06863	1.76422	0.00628926	0.0057686	0.00532231	1.18168	1.08385	1.09026
32.563	0.010595	0.00595041	0.000867769	12.2095	6.85714	1.78056	0.00638843	0.00578512	0.00536364	1.19106	1.07858	1.10429
32.594	0.0105785	0.00592562	0.000884298	11.9626	6.70093	1.78522	0.00656198	0.00586777	0.00538017	1.21966	1.09063	1.11831
32.625	0.010595	0.00596694	0.000909091	11.6545	6.56364	1.77562	0.00673554	0.00597521	0.00539669	1.24809	1.1072	1.12725
32.657	0.0105702	0.006	0.00092562	11.4196	6.48214	1.76171	0.00685124	0.00605785	0.00540496	1.26758	1.1208	1.13097
32.688	0.0105041	0.00603306	0.000942149	11.1491	6.40351	1.7411	0.00686777	0.00609917	0.00538843	1.27454	1.1319	1.12602
32.72	0.0104132	0.00607438	0.000958678	10.8621	6.33621	1.71429	0.00685124	0.00609917	0.00532231	1.28727	1.14596	1.12331
32.751	0.0102727	0.00608264	0.000966942	10.6239	6.2906	1.68886	0.00686777	0.00617355	0.00528099	1.30047	1.16901	1.11245
32.783	0.0100744	0.00604959	0.000966942	10.4188	6.25641	1.6653	0.00703306	0.00638843	0.00533058	1.31938	1.19845	1.10091
32.814	0.00994215	0.00607438	0.000975207	10.1949	6.22881	1.63673	0.00728926	0.00668595	0.00539669	1.35069	1.2389	1.09023
32.846	0.00996694	0.00619008	0.000975207	10.2203	6.34746	1.61015	0.00752893	0.00699174	0.00544628	1.3824	1.28376	1.07683
32.877	0.0100661	0.0063719	0.000975207	10.322	6.5339	1.57977	0.00768595	0.00722314	0.00544628	1.41123	1.32625	1.06407
32.909	0.0103471	0.00664463	0.000975207	10.6102	6.81356	1.55721	0.00780165	0.00738843	0.00541322	1.44122	1.36489	1.05593
32.94	0.0106612	0.00691736	0.000991736	10.75	6.975	1.54122	0.00790083	0.0075124	0.00538017	1.46851	1.39631	1.05171
32.972	0.0109339	0.00713223	0.000983471	11.1176	7.2521	1.53302	0.00799174	0.00760331	0.00533884	1.4969	1.42415	1.05109
33.003	0.0111074	0.00728099	0.000966942	11.4872	7.52991	1.52554	0.0081157	0.00770248	0.00532231	1.52484	1.4472	1.05365
33.034	0.0111653	0.00734711	0.000950413	11.7478	7.73043	1.51969	0.00824793	0.00780165	0.0053719	1.53538	1.45231	1.0572
33.066	0.011124	0.00731405	0.00092562	12.0179	7.90179	1.5209	0.00833884	0.00787603	0.00547107	1.52417	1.43958	1.05876
33.097	0.0110165	0.00723967	0.000892562	12.3426	8.11111	1.52169	0.00839669	0.00787603	0.00555372	1.5119	1.41815	1.06611
33.129	0.0109008	0.00716529	0.00085124	12.8058	8.41748	1.52134	0.00834711	0.00778512	0.00557025	1.49852	1.39763	1.07219
33.16	0.010686	0.00701653	0.000809917	13.1939	8.66327	1.52297	0.00819835	0.00759504	0.00555372	1.47619	1.36756	1.07943
33.192	0.010314	0.00675207	0.000785124	13.1368	8.6	1.52754	0.00805785	0.00738843	0.00555372	1.45089	1.33036	1.0906
33.223	0.00990909	0.00646281	0.000760331	13.0326	8.5	1.53325	0.00793388	0.00722314	0.00561983	1.41176	1.28529	1.0984
33.255	0.00938017	0.0061157	0.000719008	13.046	8.50575	1.53378	0.00781818	0.00709091	0.00575207	1.3592	1.23276	1.10256
33.286	0.0087686	0.00573554	0.000661157	13.2625	8.675	1.52882	0.00759504	0.00691736	0.0058843	1.29073	1.17556	1.09797
33.318	0.00812397	0.00534711	0.000619835	13.1067	8.62667	1.51932	0.00732231	0.00669421	0.00598347	1.22376	1.11878	1.09383
33.349	0.00752066	0.00499174	0.000578512	13	8.62857	1.50662	0.00698347	0.00639669	0.00602479	1.15912	1.06173	1.09173
33.381	0.00700826	0.00468595	0.000528926	13.25	8.85937	1.49559	0.00659504	0.00604132	0.00596694	1.10526	1.01247	1.09166
33.412	0.00660331	0.00447107	0.000487603	13.5424	9.16949	1.47689	0.00619835	0.00565289	0.00583471	1.06232	0.968839	1.09649
33.443	0.00628099	0.00429752	0.000454545	13.8182	9.45455	1.46154	0.00575207	0.00524793	0.00565289	1.01754	0.928363	1.09606
33.475	0.00594215	0.00410744	0.000438017	13.566	9.37736	1.44668	0.00532231	0.00485124	0.00547107	0.97281	0.886707	1.0971
33.506	0.00567769	0.00395868	0.000429752	13.2115	9.21154	1.43424	0.00495868	0.00452066	0.00528099	0.938967	0.856025	1.09689
33.538	0.00547934	0.0038843	0.000413223	13.26	9.4	1.41064	0.00461157	0.00421488	0.00506612	0.910277	0.831974	1.09412
33.569	0.00528099	0.00379339	0.000396694	13.3125	9.5625	1.39216	0.0042562	0.0038843	0.00477686	0.891003	0.813149	1.09574
33.601	0.00517355	0.00372727	0.000380165	13.6087	9.80435	1.38803	0.00391736	0.00356198	0.00445455	0.879406	0.799629	1.09977
33.632	0.00516529	0.00371074	0.000380165	13.587	9.76087	1.39198	0.00372727	0.00333884	0.00418182	0.891304	0.798419	1.11634
33.664	0.00517355	0.00372727	0.00038843	13.3191	9.59574	1.38803	0.00364463	0.0032314	0.00400826	0.909278	0.806186	1.12788
33.695	0.00518182	0.00372727	0.000404959	12.7959	9.20408	1.39024	0.00367769	0.00323967	0.00390083	0.942797	0.830508	1.1352
33.727	0.00513223	0.00370248	0.000429752	11.9423	8.61538	1.38616	0.00383471	0.0033719	0.0038843	0.987234	0.868085	1.13725
33.758	0.00503306	0.00361983	0.000454545	11.0727	7.96364	1.39041	0.00408264	0.00361983	0.00395041	1.03347	0.916318	1.12785
33.79	0.00492562	0.00353719	0.000479339	10.2759	7.37931	1.39252	0.00444628	0.00396694	0.00410744	1.08249	0.965795	1.12083
33.821	0.0048843	0.0034876	0.000495868	9.85	7.03333	1.40047	0.0048595	0.00436364	0.00432231	1.12428	1.00956	1.11364
33.852	0.00480992	0.00342149	0.000495868	9.7	6.9	1.4058	0.00529752	0.00478512	0.00461157	1.14875	1.03763	1.10708
33.884	0.0047686	0.00334711	0.000495868	9.61667	6.75	1.42469	0.00578512	0.0052562	0.00499174	1.15894	1.05298	1.10063
33.915	0.00469421	0.00326446	0.000495868	9.46667	6.58333	1.43797	0.0063719	0.00580992	0.00547934	1.1629	1.06033	1.09673
33.947	0.00454545	0.00316529	0.000504132	9.01639	6.27869	1.43603	0.00698347	0.00638843	0.00600826	1.16231	1.06327	1.09314
33.978	0.00438017	0.00304959	0.000504132	8.68852	6.04918	1.43631	0.00750413	0.00689256	0.00647107	1.15964	1.06513	1.08873
34.01	0.00421488	0.00290909	0.000487603	8.64407	5.9661	1.44886	0.00792562	0.00728926	0.00684298	1.15821	1.06522	1.0873
34.041	0.0041405	0.00281818	0.000479339	8.63793	5.87931	1.46921	0.00826446	0.00761157	0.00718182	1.15075	1.05984	1.08578
34.073	0.00419008	0.00280165	0.000471074	8.89474	5.94737	1.49558	0.00853719	0.0078595	0.00749587	1.13892	1.04851	1.08623
34.104	0.00424793	0.00281818	0.00046281	9.17857	6.08929	1.50733	0.00873554	0.00803306	0.0077686	1.12447	1.03404	1.08745
34.136	0.00432231	0.00286777	0.00046281	9.33929	6.19643	1.5072	0.0088595	0.0081157	0.00798347	1.10973	1.01656	1.09165
34.167	0.00438017	0.00294215	0.00046281	9.46429	6.35714	1.48876	0.00890909	0.00813223	0.00813223	1.09553	1	1.09553
34.199	0.00446281	0.00304959	0.000479339	9.31034	6.36207	1.46341	0.0088843	0.00806612	0.00817355	1.08696	0.986855	1.10143
34.23	0.00449587	0.0031405	0.000487603	9.22034	6.44068	1.43158	0.0087686	0.00790909	0.00810744	1.08155	0.975535	1.10867
34.261	0.00456198	0.0032562	0.000495868	9.2	6.56667	1.40102	0.0085124	0.00764463	0.00791736	1.07516	0.965553	1.11351
34.293	0.00466942	0.00339669	0.000512397	9.1129	6.62903	1.3747	0.00818182	0.00731405	0.00766116	1.06796	0.954693	1.11864
34.324	0.0047438	0.0035124	0.000528926	8.96875	6.64063	1.35059	0.0078595	0.00698347	0.00742149	1.05902	0.94098	1.12544
34.356	0.00485124	0.00364463	0.000553719	8.76119	6.58209	1.33107	0.00756198	0.00668595	0.00718182	1.05293	0.930955	1.13103
34.387	0.0048595	0.00373554	0.000570248	8.52174	6.55072	1.30088	0.00726446	0.00638843	0.00691736	1.05018	0.923536	1.13713
34.419	0.00473554	0.0037438	0.000595041	7.95833	6.29167	1.2649	0.00694215	0.00607438	0.00661157	1.05	0.91875	1.14286
34.45	0.00464463	0.00375207	0.000619835	7.49333	6.05333	1.23789	0.00660331	0.0057438	0.00628099	1.05132	0.914474	1.14964
34.482	0.00456198	0.00371901	0.000628099	7.26316	5.92105	1.22667	0.0062562	0.00542975	0.00590909	1.05874	0.918881	1.15221
34.513	0.00450413	0.00366116	0.000636364	7.07792	5.75325	1.23025	0.00595868	0.00514876	0.00553719	1.07612	0.929851	1.1573
34.545	0.00447934	0.00360331	0.000636364	7.03896	5.66234	1.24312	0.00571901	0.00492562	0.00522314	1.09494	0.943038	1.16107
34.576	0.00447107	0.00354545	0.000652893	6.8481	5.43038	1.26107	0.00552893	0.0047438	0.00494215	1.11873	0.959866	1.16551
34.608	0.00444628	0.00346281	0.000661157	6.725	5.2375	1.28401	0.00541322	0.0046281	0.00473554	1.14311	0.977312	1.16964
34.639	0.0044876	0.00340496	0.000652893	6.87342	5.21519	1.31796	0.00533884	0.00454545	0.00454545	1.17455	1	1.17455
34.67	0.00459504	0.00339669	0.000644628	7.12821	5.26923	1.3528	0.00526446	0.00447934	0.00435537	1.20873	1.02846	1.17528
34.702	0.00470248	0.00340496	0.000644628	7.29487	5.28205	1.38107	0.00519835	0.00442149	0.00419008	1.24063	1.05523	1.1757
34.733	0.00484298	0.00342975	0.000644628	7.51282	5.32051	1.41205	0.00514876	0.00438017	0.00404959	1.27143	1.08163	1.17547
34.765	0.00504132	0.00347107	0.000628099	8.02632	5.52632	1.45238	0.00510744	0.00434711	0.00390909	1.30655	1.11205	1.1749
34.796	0.00519008	0.0034876	0.00061157	8.48649	5.7027	1.48815	0.00509917	0.00432231	0.0037686	1.35307	1.14693	1.17973
34.828	0.00533058	0.00352066	0.000603306	8.83562	5.83562	1.51408	0.00509091	0.00429752	0.00368595	1.38117	1.16592	1.18462
34.859	0.00543802	0.00352893	0.000586777	9.26761	6.01408	1.54098	0.00505785	0.0042562	0.00360331	1.40367	1.18119	1.18835
34.891	0.00547934	0.00347934	0.000561983	9.75	6.19118	1.57482	0.00499174	0.00420661	0.00352893	1.41452	1.19204	1.18664
34.922	0.00552893	0.00342149	0.000528926	10.4531	6.46875	1.61594	0.00492562	0.00415702	0.00347107	1.41905	1.19762	1.18489
34.954	0.00559504	0.00338017	0.000512397	10.9194	6.59677	1.65526	0.00487603	0.00409917	0.00341322	1.42857	1.20097	1.18952
34.985	0.00554545	0.00327273	0.000512397	10.8226	6.3871	1.69444	0.00481818	0.00403306	0.00340496	1.41505	1.18447	1.19467
35.017	0.00542975	0.0031157	0.000504132	10.7705	6.18033	1.74271	0.00472727	0.00395041	0.00341322	1.38499	1.15738	1.19665
35.048	0.00524793	0.00292562	0.000479339	10.9483	6.10345	1.79379	0.00457851	0.00383471	0.00339669	1.34793	1.12895	1.19397
35.079	0.00505785	0.0027438	0.000454545	11.1273	6.03636	1.84337	0.00440496	0.00370248	0.00336364	1.30958	1.10074	1.18973
35.111	0.0048843	0.00260331	0.000438017	11.1509	5.9434	1.87619	0.0042562	0.00359504	0.00334711	1.2716	1.07407	1.18391
35.142	0.00476033	0.00249587	0.000421488	11.2941	5.92157	1.90728	0.0041157	0.00352066	0.00336364	1.22359	1.04668	1.16901
35.174	0.0046281	0.00240496	0.000404959	11.4286	5.93878	1.9244	0.00404132	0.0034876	0.00338017	1.1956	1.03178	1.15877
35.205	0.00455372	0.00239669	0.000404959	11.2449	5.91837	1.9	0.00399174	0.00347934	0.00345455	1.1555	1.00718	1.14727
35.237	0.00454545	0.00247107	0.000413223	11	5.98	1.83946	0.00396694	0.00347107	0.00353719	1.1215	0.981308	1.14286
35.268	0.00458678	0.00259504	0.000421488	10.8824	6.15686	1.76752	0.00392562	0.00346281	0.00360331	1.08945	0.961009	1.13365
35.3	0.00464463	0.00271901	0.000421488	11.0196	6.45098	1.70821	0.00382645	0.00342149	0.00361983	1.05708	0.945205	1.11836
35.331	0.0047438	0.00286777	0.000413223	11.48	6.94	1.65418	0.00372727	0.0033719	0.00357851	1.04157	0.942263	1.10539
35.363	0.0048843	0.00306612	0.000413223	11.82	7.42	1.59299	0.00367769	0.00333884	0.00353719	1.03972	0.943925	1.10149
35.394	0.00510744	0.00329752	0.000429752	11.8846	7.67308	1.54887	0.00371901	0.00335537	0.00356198	1.04408	0.941995	1.10837
35.426	0.00534711	0.00352893	0.000446281	11.9815	7.90741	1.51522	0.00378512	0.00338843	0.00361157	1.04805	0.938215	1.11707
35.457	0.00555372	0.00372727	0.000471074	11.7895	7.91228	1.49002	0.00384298	0.00342149	0.00368595	1.0426	0.928251	1.12319
35.488	0.0057686	0.00393388	0.000504132	11.4426	7.80328	1.46639	0.00390909	0.00343802	0.00377686	1.03501	0.910284	1.13702
35.52	0.00598347	0.00413223	0.000545455	10.9697	7.57576	1.448	0.00392562	0.00342975	0.0038843	1.01064	0.882979	1.14458
35.551	0.00608264	0.00422314	0.000578512	10.5143	7.3	1.44031	0.00394215	0.00342149	0.00396694	0.99375	0.8625	1.15217
35.583	0.00610744	0.00423967	0.00061157	9.98649	6.93243	1.44055	0.00394215	0.00342149	0.00401653	0.981481	0.851852	1.15217
35.614	0.00604959	0.00421488	0.000636364	9.50649	6.62338	1.43529	0.00395868	0.00343802	0.00407438	0.971602	0.843813	1.15144
35.646	0.00595868	0.00419008	0.000652893	9.12658	6.41772	1.42209	0.00403306	0.0034876	0.00417355	0.966337	0.835644	1.1564
35.677	0.0058595	0.00417355	0.000661157	8.8625	6.3125	1.40396	0.00410744	0.00356198	0.00428926	0.957611	0.830443	1.15313
35.709	0.00570248	0.0041157	0.000677686	8.41463	6.07317	1.38554	0.00419835	0.00364463	0.00438843	0.956685	0.830508	1.15193
35.74	0.00550413	0.00404132	0.00068595	8.0241	5.89157	1.36196	0.00426446	0.00371074	0.00442975	0.962687	0.837687	1.14922
35.772	0.00528099	0.00395041	0.00068595	7.6988	5.75904	1.33682	0.00434711	0.00377686	0.00446281	0.974074	0.846296	1.15098
35.803	0.00507438	0.0038595	0.000669421	7.58025	5.76543	1.31478	0.00441322	0.00380992	0.00445455	0.990724	0.855288	1.15835
35.835	0.00479339	0.00371074	0.000636364	7.53247	5.83117	1.29176	0.00442975	0.00382645	0.00439669	1.00752	0.870301	1.15767
35.866	0.00447934	0.00352893	0.000595041	7.52778	5.93056	1.26932	0.00443802	0.00384298	0.00429752	1.03269	0.894231	1.15484
35.897	0.00424793	0.00341322	0.000553719	7.67164	6.16418	1.24455	0.00443802	0.0038595	0.00419008	1.05917	0.921105	1.14989
35.929	0.00408264	0.00335537	0.000512397	7.96774	6.54839	1.21675	0.00449587	0.00389256	0.00414876	1.08367	0.938247	1.15499
35.96	0.00394215	0.00329752	0.000479339	8.22414	6.87931	1.19549	0.00458678	0.00394215	0.00417355	1.09901	0.944554	1.16352
35.992	0.00380165	0.0032314	0.000454545	8.36364	7.10909	1.17647	0.00470248	0.00404132	0.0042562	1.10485	0.949515	1.1636
36.023	0.00368595	0.00316529	0.000438017	8.41509	7.22642	1.16449	0.00490909	0.00419835	0.00440496	1.11445	0.953096	1.16929
36.055	0.00363636	0.0031157	0.000404959	8.97959	7.69388	1.16711	0.00515702	0.00440496	0.00460331	1.12029	0.956912	1.17073
36.086	0.00357851	0.00303306	0.000363636	9.84091	8.34091	1.17984	0.00546281	0.00467769	0.0048595	1.12415	0.962585	1.16784
36.118	0.00356198	0.00297521	0.000330579	10.775	9	1.19722	0.00582645	0.00501653	0.00518182	1.1244	0.968102	1.16145
36.149	0.00355372	0.00294215	0.000305785	11.6216	9.62162	1.20787	0.00627273	0.00545455	0.00560331	1.11947	0.973451	1.15
36.181	0.00358678	0.00294215	0.000297521	12.0556	9.88889	1.2191	0.00682645	0.00597521	0.00610744	1.11773	0.978349	1.14246
36.212	0.00364463	0.00296694	0.000289256	12.6	10.2571	1.22841	0.00747107	0.00654545	0.00666116	1.12159	0.98263	1.14141
36.244	0.00366942	0.00296694	0.000280992	13.0588	10.5588	1.23677	0.00814876	0.00713223	0.00724793	1.12429	0.984036	1.14253
36.275	0.00363636	0.00292562	0.000280992	12.9412	10.4118	1.24294	0.00878512	0.00770248	0.00778512	1.12845	0.989384	1.14056
36.306	0.00361983	0.00290083	0.000280992	12.8824	10.3235	1.24786	0.0093719	0.0082314	0.0082314	1.13855	1	1.13855
36.338	0.00364463	0.00290083	0.000280992	12.9706	10.3235	1.25641	0.00989256	0.00867769	0.00857851	1.15318	1.01156	1.14
36.369	0.00366116	0.00291736	0.000289256	12.6571	10.0857	1.25496	0.010281	0.00900826	0.00884298	1.16262	1.01869	1.14128
36.401	0.00364463	0.00295041	0.000305785	11.9189	9.64865	1.23529	0.0105372	0.00921488	0.00902479	1.16758	1.02106	1.1435
36.432	0.00367769	0.00306612	0.000330579	11.125	9.275	1.19946	0.0106446	0.00928099	0.00910744	1.16878	1.01906	1.14693
36.464	0.00369421	0.00317355	0.000355372	10.3953	8.93023	1.16406	0.010595	0.00920661	0.00906612	1.16864	1.0155	1.15081
36.495	0.00369421	0.00326446	0.000380165	9.71739	8.58696	1.13165	0.0104298	0.00899174	0.00890083	1.17177	1.01021	1.15993
36.527	0.00365289	0.00333058	0.00038843	9.40426	8.57447	1.09677	0.0101322	0.00864463	0.00861157	1.17658	1.00384	1.17208
36.558	0.00366942	0.00342149	0.00038843	9.44681	8.80851	1.07246	0.00967769	0.00818182	0.00822314	1.17688	0.994975	1.18283
36.59	0.00367769	0.00349587	0.000380165	9.67391	9.19565	1.05201	0.00912397	0.0076281	0.0077438	1.17823	0.985059	1.1961
36.621	0.00371074	0.00356198	0.000355372	10.4419	10.0233	1.04176	0.00852893	0.00703306	0.0072314	1.17943	0.972571	1.21269
36.653	0.0037438	0.00361157	0.000338843	11.0488	10.6585	1.03661	0.00791736	0.00642149	0.00671901	1.17835	0.95572	1.23295
36.684	0.00372727	0.0036281	0.000330579	11.275	10.975	1.02733	0.00729752	0.00581818	0.0062314	1.17109	0.933687	1.25426
36.715	0.00371901	0.00333636	0.00031405	11.8421	10.6237	1.11469	0.00672727	0.00526446	0.00577686	1.16452	0.911302	1.27786
36.747	0.00372727	0.00331157	0.000305785	12.1892	10.8297	1.12553	0.00627273	0.00480992	0.00540496	1.16055	0.889908	1.30412
36.778	0.00367769	0.00330413	0.000305785	12.027	10.8054	1.11306	0.00596694	0.00447934	0.00514876	1.15891	0.869984	1.3321
36.81	0.00361157	0.00338017	0.00031405	11.5	10.7632	1.06846	0.00580165	0.00427273	0.00499174	1.16225	0.85596	1.35783
36.841	0.00354545	0.00323967	0.000322314	11	10.0513	1.09439	0.00573554	0.00416529	0.00491736	1.16639	0.847059	1.37698
36.873	0.00352893	0.00313223	0.000338843	10.4146	9.2439	1.12665	0.00575207	0.00415702	0.00495041	1.16194	0.839733	1.3837
36.904	0.00341322	0.00296694	0.000371901	9.17778	7.97778	1.15042	0.00590083	0.00424793	0.00510744	1.15534	0.831715	1.38911
36.936	0.00333058	0.00281818	0.000421488	7.90196	6.68627	1.18182	0.00617355	0.00445455	0.00538017	1.14747	0.827957	1.3859
36.967	0.00328099	0.00270248	0.000487603	6.72881	5.54237	1.21407	0.00649587	0.00471074	0.00570248	1.13913	0.826087	1.37895
36.999	0.00322314	0.00259504	0.000545455	5.90909	4.75758	1.24204	0.00683471	0.00499174	0.00604959	1.12978	0.825137	1.36921
37.03	0.00319008	0.00250413	0.000595041	5.36111	4.20833	1.27393	0.00716529	0.00526446	0.00638017	1.12306	0.82513	1.36107
37.062	0.0031405	0.00238843	0.000644628	4.87179	3.70513	1.31488	0.00746281	0.00550413	0.00666116	1.12035	0.826303	1.35586
37.093	0.00307438	0.00228926	0.00068595	4.48193	3.33735	1.34296	0.00763636	0.00566116	0.00684298	1.11594	0.827295	1.34891
37.124	0.00302479	0.00221488	0.000710744	4.25581	3.11628	1.36567	0.00765289	0.00571074	0.00689256	1.11031	0.828537	1.34009
37.156	0.00293388	0.0021157	0.000719008	4.08046	2.94253	1.38672	0.00753719	0.00566116	0.00682645	1.10412	0.829298	1.33139
37.187	0.00284298	0.00203306	0.000727273	3.90909	2.79545	1.39837	0.00731405	0.00553719	0.00667769	1.0953	0.829208	1.3209
37.219	0.00276033	0.00196694	0.000743802	3.71111	2.64444	1.40336	0.00701653	0.00533058	0.00642975	1.09126	0.829049	1.31628
37.25	0.00272727	0.00193388	0.000752066	3.62637	2.57143	1.41026	0.0066281	0.00505785	0.00607438	1.09116	0.832653	1.31046
37.282	0.00268595	0.00192562	0.000752066	3.57143	2.56044	1.39485	0.00615702	0.00471074	0.00561983	1.09559	0.838235	1.30702
37.313	0.00261157	0.00193388	0.000735537	3.55056	2.62921	1.35043	0.00566116	0.00434711	0.0051405	1.10129	0.845659	1.30228
37.345	0.00250413	0.00193388	0.000710744	3.52326	2.72093	1.29487	0.00519835	0.00399174	0.00466116	1.11525	0.856383	1.30228
37.376	0.00238843	0.00193388	0.00068595	3.48193	2.81928	1.23504	0.00483471	0.00369421	0.0042314	1.14258	0.873047	1.30872
37.408	0.00228926	0.00196694	0.000661157	3.4625	2.975	1.16387	0.00456198	0.0034876	0.00387603	1.17697	0.899787	1.30806
37.439	0.00218182	0.00200826	0.000636364	3.42857	3.15584	1.08642	0.00441322	0.00338017	0.00361157	1.22197	0.935927	1.30562
37.471	0.00207438	0.00208264	0.000628099	3.30263	3.31579	0.996032	0.00442975	0.00338017	0.00347107	1.27619	0.97381	1.31051
37.502	0.00204959	0.00219835	0.000636364	3.22078	3.45455	0.932331	0.00457851	0.00347934	0.00344628	1.32854	1.00959	1.31591
37.533	0.00205785	0.00231405	0.000652893	3.1519	3.5443	0.889286	0.00482645	0.00366942	0.00349587	1.38061	1.04965	1.31532
37.565	0.00204132	0.0023719	0.000652893	3.12658	3.63291	0.860627	0.00519835	0.00396694	0.00365289	1.42308	1.08597	1.31042
37.596	0.00203306	0.00242975	0.000652893	3.11392	3.72152	0.836735	0.00565289	0.00433884	0.00390083	1.44915	1.11229	1.30286
37.628	0.00203306	0.0024876	0.000644628	3.15385	3.85897	0.817276	0.00615702	0.0047686	0.00421488	1.46078	1.13137	1.29116
37.659	0.00203306	0.00252893	0.000652893	3.11392	3.87342	0.803922	0.00669421	0.00521488	0.00454545	1.47273	1.14727	1.28368
37.691	0.00207438	0.00259504	0.000677686	3.06098	3.82927	0.799363	0.00720661	0.00566116	0.0048843	1.47547	1.15905	1.27299
37.722	0.00212397	0.00266942	0.000702479	3.02353	3.8	0.795666	0.00761983	0.00606612	0.00518182	1.47049	1.17065	1.25613
37.754	0.00214876	0.00270248	0.000727273	2.95455	3.71591	0.795107	0.00795041	0.00638017	0.00541322	1.4687	1.17863	1.24611
37.785	0.00219835	0.00271901	0.000752066	2.92308	3.61538	0.808511	0.00820661	0.00661983	0.00558678	1.46893	1.18491	1.2397
37.817	0.00228099	0.00270248	0.000768595	2.96774	3.51613	0.844037	0.00834711	0.00677686	0.00570248	1.46377	1.18841	1.23171
37.848	0.00232231	0.00266116	0.00077686	2.98936	3.42553	0.872671	0.00838843	0.00684298	0.00576033	1.45624	1.18795	1.22585
37.88	0.00231405	0.00260331	0.00077686	2.97872	3.35106	0.888889	0.00834711	0.00681818	0.00577686	1.44492	1.18026	1.22424
37.911	0.00230579	0.00258678	0.000785124	2.93684	3.29474	0.891374	0.00817355	0.00670248	0.00571901	1.42919	1.17197	1.21948
37.942	0.00229752	0.00257851	0.000793388	2.89583	3.25	0.891026	0.00791736	0.00650413	0.00560331	1.41298	1.16077	1.21728
37.974	0.00228926	0.00255372	0.000809917	2.82653	3.15306	0.89644	0.00760331	0.00624793	0.00545455	1.39394	1.14545	1.21693
38.005	0.00228099	0.00250413	0.000818182	2.78788	3.06061	0.910891	0.00722314	0.00594215	0.00528099	1.36776	1.1252	1.21558
38.037	0.00227273	0.00243802	0.000809917	2.80612	3.0102	0.932203	0.00680992	0.00560331	0.00508264	1.33984	1.10244	1.21534
38.068	0.00228926	0.0023719	0.000801653	2.85567	2.95876	0.965157	0.00641322	0.0052562	0.00490083	1.3086	1.07251	1.22013
38.1	0.00234711	0.00234711	0.000793388	2.95833	2.95833	1	0.00602479	0.00493388	0.0047686	1.26343	1.03466	1.22111
38.131	0.00239669	0.00232231	0.00077686	3.08511	2.98936	1.03203	0.00566116	0.0046281	0.00466116	1.21454	0.992908	1.22321
38.163	0.00239669	0.00229752	0.000752066	3.18681	3.05495	1.04317	0.00533884	0.00436364	0.00455372	1.17241	0.958258	1.22348
38.194	0.00238843	0.00229752	0.000719008	3.32184	3.1954	1.03957	0.00504959	0.00413223	0.00445455	1.13358	0.927644	1.222
38.226	0.00242149	0.00233884	0.000677686	3.57317	3.45122	1.03534	0.00479339	0.00394215	0.00438017	1.09434	0.9	1.21593
38.257	0.00247934	0.00238843	0.000636364	3.8961	3.75325	1.03806	0.00460331	0.00378512	0.00434711	1.05894	0.870722	1.21616
38.289	0.00252066	0.00242149	0.000586777	4.29577	4.12676	1.04096	0.00445455	0.00366942	0.00432231	1.03059	0.848948	1.21396
38.32	0.00254545	0.00243802	0.00053719	4.73846	4.53846	1.04407	0.00433058	0.00356198	0.00428099	1.01158	0.832046	1.21578
38.351	0.00261157	0.00247934	0.000487603	5.35593	5.08475	1.05333	0.0042314	0.00346281	0.00423967	0.998051	0.816764	1.22196
38.383	0.00269421	0.00252893	0.000454545	5.92727	5.56364	1.06536	0.0041405	0.00335537	0.00420661	0.984283	0.797642	1.23399
38.414	0.00275207	0.00254545	0.000421488	6.52941	6.03922	1.08117	0.00404132	0.00324793	0.00415702	0.972167	0.781312	1.24427
38.446	0.00278512	0.00253719	0.000380165	7.32609	6.67391	1.09772	0.00395041	0.00314876	0.00408264	0.967611	0.771255	1.25459
38.477	0.00281818	0.00255372	0.000347107	8.11905	7.35714	1.10356	0.00385124	0.00306612	0.00402479	0.956879	0.761807	1.25606
38.509	0.00286777	0.00257851	0.000322314	8.89744	8	1.11218	0.00376033	0.00298347	0.00397521	0.945946	0.75052	1.26039
38.54	0.00294215	0.00260331	0.000305785	9.62162	8.51351	1.13016	0.00369421	0.00292562	0.00393388	0.939076	0.743697	1.26271
38.572	0.00297521	0.00258678	0.000297521	10	8.69444	1.15016	0.00364463	0.00287603	0.00386777	0.942308	0.74359	1.26724
38.603	0.00297521	0.00253719	0.000289256	10.2857	8.77143	1.17264	0.00358678	0.00282645	0.0037686	0.951754	0.75	1.26901
38.635	0.00299174	0.00252066	0.000297521	10.0556	8.47222	1.18689	0.00352893	0.00277686	0.00367769	0.959551	0.755056	1.27083
38.666	0.00302479	0.00252893	0.00031405	9.63158	8.05263	1.19608	0.00347107	0.00273554	0.00361157	0.961098	0.757437	1.26888
38.698	0.00301653	0.00250413	0.000330579	9.125	7.575	1.20462	0.00342149	0.00271901	0.00356198	0.960557	0.763341	1.25836
38.729	0.00296694	0.00244628	0.000330579	8.975	7.4	1.21284	0.00338843	0.00273554	0.00350413	0.966981	0.78066	1.23867
38.76	0.00290909	0.00242975	0.000322314	9.02564	7.53846	1.19728	0.00338843	0.00277686	0.00346281	0.97852	0.801909	1.22024
38.792	0.00283471	0.00242975	0.000322314	8.79487	7.53846	1.16667	0.00338843	0.00280992	0.00342149	0.990338	0.821256	1.20588
38.823	0.00277686	0.00240496	0.000330579	8.4	7.275	1.15464	0.0033719	0.00280992	0.00333058	1.01241	0.843672	1.2
38.855	0.00275207	0.00238843	0.000347107	7.92857	6.88095	1.15225	0.00332231	0.0027686	0.00322314	1.03077	0.858974	1.2
38.886	0.00272727	0.00235537	0.000371901	7.33333	6.33333	1.15789	0.00323967	0.00270248	0.0031157	1.03979	0.867374	1.19878
38.918	0.0027438	0.00233884	0.000396694	6.91667	5.89583	1.17314	0.00314876	0.0026281	0.00302479	1.04098	0.868852	1.19811
38.949	0.00276033	0.00233884	0.000421488	6.54902	5.54902	1.18021	0.00305785	0.00254545	0.00295041	1.03641	0.862745	1.2013
38.981	0.00276033	0.00229752	0.000438017	6.30189	5.24528	1.20144	0.00298347	0.00247934	0.0028843	1.03438	0.859599	1.20333
39.012	0.00272727	0.0022314	0.000438017	6.22642	5.09434	1.22222	0.00294215	0.00244628	0.00284298	1.03488	0.860465	1.2027
39.044	0.00269421	0.00219835	0.000438017	6.15094	5.01887	1.22556	0.00295041	0.00245455	0.00283471	1.04082	0.865889	1.20202
39.075	0.00266942	0.00220661	0.000446281	5.98148	4.94444	1.20974	0.00300826	0.00249587	0.00287603	1.04598	0.867816	1.2053
39.107	0.00264463	0.00219835	0.00046281	5.71429	4.75	1.20301	0.00307438	0.00253719	0.00293388	1.04789	0.864789	1.21173
39.138	0.0026281	0.00216529	0.000479339	5.48276	4.51724	1.21374	0.00315702	0.00259504	0.00301653	1.04658	0.860274	1.21656
39.169	0.00257851	0.00213223	0.000479339	5.37931	4.44828	1.2093	0.00327273	0.00267769	0.0031405	1.04211	0.852632	1.22222
39.201	0.00249587	0.00208264	0.000471074	5.29825	4.42105	1.19841	0.00342975	0.00280992	0.00328926	1.04271	0.854271	1.22059
39.232	0.00239669	0.00204132	0.000446281	5.37037	4.57407	1.17409	0.00360331	0.00295041	0.00343802	1.04808	0.858173	1.22129
39.264	0.00228099	0.002	0.000429752	5.30769	4.65385	1.1405	0.0037686	0.00308264	0.00357025	1.05556	0.863426	1.22252
39.295	0.00219008	0.00194215	0.000413223	5.3	4.7	1.12766	0.00390909	0.00320661	0.00367769	1.06292	0.87191	1.21907
39.327	0.00209917	0.00189256	0.000396694	5.29167	4.77083	1.10917	0.00400826	0.00328099	0.00375207	1.06828	0.874449	1.22166
39.358	0.00203306	0.00186777	0.00038843	5.23404	4.80851	1.0885	0.00405785	0.00329752	0.0037686	1.07675	0.875	1.23058
39.39	0.00195868	0.00183471	0.000371901	5.26667	4.93333	1.06757	0.00402479	0.0032314	0.00370248	1.08705	0.872768	1.24552
39.421	0.00189256	0.0017686	0.000363636	5.20455	4.86364	1.07009	0.00392562	0.00310744	0.00357025	1.09954	0.87037	1.2633
39.453	0.00183471	0.00168595	0.000355372	5.16279	4.74419	1.08824	0.00379339	0.00296694	0.00339669	1.11679	0.873479	1.27855
39.484	0.00178512	0.00161983	0.000347107	5.14286	4.66667	1.10204	0.00365289	0.00280992	0.00318182	1.14805	0.883117	1.3
39.516	0.00175207	0.00157025	0.000347107	5.04762	4.52381	1.11579	0.00350413	0.00265289	0.00295041	1.18768	0.89916	1.32087
39.547	0.00173554	0.00153719	0.000338843	5.12195	4.53659	1.12903	0.00331405	0.00246281	0.00270248	1.2263	0.911315	1.34564
39.578	0.00172727	0.00149587	0.000338843	5.09756	4.41463	1.1547	0.0031157	0.00226446	0.00244628	1.27365	0.925676	1.37591
39.61	0.00171074	0.00146281	0.000330579	5.175	4.425	1.16949	0.00292562	0.00206612	0.00221488	1.3209	0.932836	1.416
39.641	0.00170248	0.00147107	0.000322314	5.28205	4.5641	1.1573	0.00277686	0.00190083	0.00202479	1.37143	0.938776	1.46087
39.673	0.00171901	0.00150413	0.000305785	5.62162	4.91892	1.14286	0.00266116	0.00178512	0.00187603	1.4185	0.951542	1.49074
39.704	0.0017438	0.00153719	0.000297521	5.86111	5.16667	1.13441	0.00257851	0.00171901	0.00177686	1.45116	0.967442	1.5
39.736	0.00178512	0.00157025	0.000305785	5.83784	5.13514	1.13684	0.00256198	0.00171901	0.00175207	1.46226	0.981132	1.49038
39.767	0.00180992	0.00161983	0.000297521	6.08333	5.44444	1.11735	0.00259504	0.0017686	0.00178512	1.4537	0.990741	1.46729
39.799	0.00183471	0.00168595	0.000289256	6.34286	5.82857	1.08824	0.00266116	0.00184298	0.00187603	1.4185	0.982379	1.44395
39.83	0.00186777	0.00175207	0.000289256	6.45714	4	1.06604	0.0027438	0.00194215	0.00201653	1.36066	0.963115	1.41277
39.862	0.00189256	0.00180992	0.000289256	6.54286	5	1.04566	0.00284298	0.00205785	0.00218182	1.30303	0.943182	1.38153
39.893	0.00189256	0.00185124	0.000305785	6.18919	5	1.02232	0.00297521	0.00219008	0.00234711	1.26761	0.933099	1.35849
39.925	0.00189256	0.00190909	0.000322314	5.87179	4	0.991342	0.0031157	0.00233058	0.00252066	1.23607	0.92459	1.33688
39.956	0.00190083	0.00193388	0.000330579	5.75	4	0.982906	0.00326446	0.0024876	0.00268595	1.21538	0.926154	1.31229
39.987	0.00187603	0.00191736	0.000338843	5.53659	5	0.978448	0.00339669	0.0026281	0.00282645	1.20175	0.929825	1.29245
40.019	0.00181818	0.0018595	0.000355372	5.11628	5.23256	0.977778	0.00352893	0.00276033	0.00294215	1.19944	0.938202	1.27844
40.05	0.0017438	0.00177686	0.000355372	4.90698	5	0.981395	0.00365289	0.00287603	0.00303306	1.20436	0.948229	1.27011
40.082	0.00168595	0.00169421	0.000338843	4.97561	5	0.995122	0.0037438	0.00295041	0.00309091	1.21123	0.954545	1.26891
40.113	0.00166942	0.00161983	0.000330579	5.05	4.9	1.03061	0.00380165	0.00299174	0.00312397	1.21693	0.957672	1.27072
40.145	0.00165289	0.00156198	0.000322314	5.12821	4.84615	1.0582	0.00385124	0.00301653	0.00312397	1.2328	0.965608	1.27671
40.176	0.00161983	0.00152066	0.000297521	5.44444	5.11111	1.06522	0.00387603	0.00302479	0.00309917	1.25067	0.976	1.28142
40.208	0.00159504	0.00147934	0.000272727	5.84848	5.42424	1.07821	0.00387603	0.00301653	0.00305785	1.26757	0.986486	1.28493
40.239	0.00158678	0.00144628	0.000231405	6.85714	6.25	1.09714	0.00387603	0.00301653	0.00304132	1.27446	0.991848	1.28493
40.271	0.00157025	0.00141322	0.000190083	5	6	1.11111	0.00387603	0.00301653	0.00302479	1.28142	0.997268	1.28493
40.302	0.00153719	0.00141322	0.000157025	4	5	1.08772	0.0038595	0.003	0.00300826	1.28297	0.997253	1.2865
40.334	0.00152066	0.00144628	0.000123967	5	6	1.05143	0.00383471	0.00298347	0.003	1.27824	0.99449	1.28532
40.365	0.00152066	0.00152893	9.09091e-05	5	5	0.994595	0.00379339	0.00295868	0.003	1.26446	0.986226	1.28212
40.396	0.00152066	0.00163636	6.61157e-05	5	6	0.929293	0.0037686	0.00295041	0.00301653	1.24932	0.978082	1.27731
40.428	0.0014876	0.0017438	4.95868e-05	6	75	0.853081	0.0037686	0.00299174	0.00304959	1.23577	0.98103	1.25967
40.459	0.00141322	0.00184298	3.30579e-05	7	5	0.766816	0.00380165	0.00305785	0.00309091	1.22995	0.989305	1.24324
40.491	0.00133884	0.00192562	2.47934e-05	5	12	0.695279	0.00385124	0.0031405	0.0031405	1.22632	1	1.22632
40.522	0.00127273	0.00197521	2.47934e-05	14	11	0.644351	0.00392562	0.0032314	0.00319835	1.22739	1.01034	1.21483
40.554	0.00119835	0.00201653	3.30579e-05	14	11	0.594262	0.00402479	0.00332231	0.00326446	1.23291	1.01772	1.21144
40.585	0.00113223	0.00204959	5.78512e-05	15	11	0.552419	0.00412397	0.00342149	0.00332231	1.24129	1.02985	1.20531
40.617	0.00107438	0.00206612	8.26446e-05	13	11	0.52	0.0042314	0.00352893	0.00338843	1.24878	1.04146	1.19906
40.648	0.00105785	0.00209917	0.000107438	9.84615	12	0.503937	0.00435537	0.00365289	0.00346281	1.25776	1.05489	1.19231
40.68	0.00104959	0.00210744	0.000132231	7.9375	12	0.498039	0.00449587	0.00377686	0.00354545	1.26807	1.06527	1.19037
40.711	0.00104132	0.00209091	0.000157025	6.63158	12	0.498024	0.00464463	0.00389256	0.0036281	1.28018	1.07289	1.19321
40.743	0.00104959	0.00205785	0.000181818	5.77273	11.3182	0.51004	0.00476033	0.00397521	0.00369421	1.28859	1.07606	1.19751
40.774	0.00107438	0.00201653	0.000206612	5.2	9.76	0.532787	0.00482645	0.00399174	0.0037438	1.28918	1.06623	1.20911
40.805	0.0011157	0.00196694	0.000231405	4.82143	8.5	0.567227	0.00481818	0.00395868	0.00376033	1.28132	1.05275	1.21712
40.837	0.00116529	0.00190909	0.000239669	4.86207	7.96552	0.61039	0.00475207	0.0038843	0.00372727	1.27494	1.04213	1.2234
40.868	0.0012314	0.00186777	0.000256198	4.80645	7.29032	0.659292	0.00466942	0.00379339	0.00366942	1.27252	1.03378	1.23094
40.9	0.00132231	0.00184298	0.000264463	5	6.96875	0.717489	0.00457851	0.00371074	0.00360331	1.27064	1.02982	1.23385
40.931	0.00140496	0.00183471	0.000264463	5.3125	6.9375	0.765766	0.00447934	0.00360331	0.00352066	1.2723	1.02347	1.24312
40.963	0.00149587	0.00184298	0.000272727	5.48485	6.75758	0.811659	0.0043719	0.00347934	0.00342975	1.2747	1.01446	1.25653
40.994	0.00156198	0.00180992	0.000289256	5.4	6.25714	0.863014	0.00424793	0.00333884	0.00332231	1.27861	1.00498	1.27228
41.026	0.00161983	0.00177686	0.000305785	5.2973	5.81081	0.911628	0.0041157	0.00319835	0.00320661	1.28351	0.997423	1.28682
41.057	0.00169421	0.00173554	0.000322314	5.25641	5.38462	0.97619	0.004	0.00307438	0.00309091	1.29412	0.994652	1.30108
41.089	0.00177686	0.00171901	0.000347107	5.11905	4.95238	1.03365	0.00391736	0.00298347	0.00298347	1.31302	1	1.31302
41.12	0.0018595	0.00171901	0.000371901	5	4.62222	1.08173	0.00389256	0.00294215	0.0028843	1.34957	1.02006	1.32303
41.152	0.00194215	0.00172727	0.000396694	4.89583	4.35417	1.1244	0.00394215	0.00295868	0.00281818	1.39883	1.04985	1.3324
41.183	0.002	0.00173554	0.000429752	4.65385	4.03846	1.15238	0.00401653	0.003	0.00280992	1.42941	1.06765	1.33884
41.214	0.00201653	0.00175207	0.000446281	4.51852	3.92593	1.15094	0.00405785	0.00302479	0.00280165	1.44838	1.07965	1.34153
41.246	0.00200826	0.0017438	0.000454545	4.41818	3.83636	1.15166	0.00404959	0.00300826	0.00277686	1.45833	1.08333	1.34615
41.277	0.002	0.00172727	0.00046281	4.32143	3.73214	1.15789	0.00400826	0.00298347	0.00275207	1.45646	1.08408	1.34349
41.309	0.00197521	0.00170248	0.000454545	4.34545	3.74545	1.16019	0.00395041	0.00295868	0.00271901	1.45289	1.08815	1.3352
41.34	0.00193388	0.00168595	0.000429752	4.5	3.92308	1.14706	0.00390083	0.00294215	0.00269421	1.44785	1.09202	1.32584
41.372	0.0018843	0.00168595	0.000404959	4.65306	4.16327	1.11765	0.00385124	0.00292562	0.00266116	1.4472	1.09938	1.31638
41.403	0.00180165	0.00169421	0.000380165	4.73913	4.45652	1.06341	0.0037686	0.00289256	0.0026281	1.43396	1.10063	1.30286
41.435	0.00168595	0.00166942	0.000338843	4.97561	4.92683	1.0099	0.00366116	0.00283471	0.00259504	1.41083	1.09236	1.29155
41.466	0.00157025	0.0016281	0.000297521	5.27778	5.47222	0.964467	0.00352066	0.00275207	0.00256198	1.37419	1.07419	1.27928
41.498	0.00146281	0.00158678	0.000256198	5.70968	6.19355	0.921875	0.00333884	0.0026281	0.00252066	1.32459	1.04262	1.27044
41.529	0.00138017	0.00155372	0.00022314	6.18519	6.96296	0.888298	0.00315702	0.0024876	0.00244628	1.29054	1.01689	1.2691
41.561	0.00133058	0.0015124	0.000198347	6.70833	7.625	0.879781	0.00300826	0.0023719	0.00238843	1.25952	0.99308	1.26829
41.592	0.00128099	0.00149587	0.000181818	7.04545	8.22727	0.856354	0.00290083	0.00228926	0.00233884	1.24028	0.978799	1.26715
41.623	0.0012314	0.0014876	0.000157025	7.84211	9.47368	0.827778	0.00284298	0.0022314	0.00228926	1.24188	0.974729	1.27407
41.655	0.00119008	0.00147934	0.000140496	8.47059	10.5294	0.804469	0.00280992	0.00219008	0.00224793	1.25	0.974265	1.28302
41.686	0.00117355	0.00147107	0.000132231	8.875	11.125	0.797753	0.0027686	0.0021405	0.00219835	1.2594	0.973684	1.29344
41.718	0.00116529	0.00144628	0.000123967	9.4	11.6667	0.805714	0.00271074	0.00208264	0.00214876	1.26154	0.969231	1.30159
41.749	0.00117355	0.00141322	0.000115702	10.1429	12.2143	0.830409	0.00264463	0.00201653	0.00208264	1.26984	0.968254	1.31148
41.781	0.00119835	0.00138843	0.000115702	10.3571	12	0.863095	0.00255372	0.00192562	0.002	1.27686	0.96281	1.32618
41.812	0.00122314	0.0013719	0.000115702	10.5714	11.8571	0.891566	0.00245455	0.00182645	0.00190083	1.2913	0.96087	1.34389
41.844	0.0012314	0.00135537	0.000115702	10.6429	11.7143	0.908537	0.0023719	0.00173554	0.00178512	1.3287	0.972222	1.36667
41.875	0.0012314	0.00133058	9.91736e-05	12.4167	13.4167	0.925466	0.00229752	0.00166942	0.00168595	1.36275	0.990196	1.37624
41.907	0.00122314	0.00129752	8.26446e-05	14.8	15.7	0.942675	0.00222314	0.00161157	0.00158678	1.40104	1.01562	1.37949
41.938	0.00123967	0.00126446	6.61157e-05	18.75	19.125	0.980392	0.00215702	0.00156198	0.0014876	1.45	1.05	1.38095
41.97	0.00124793	0.00121488	6.61157e-05	18.875	18.375	1.02721	0.00208264	0.00150413	0.00139669	1.49112	1.07692	1.38462
42.001	0.00126446	0.00117355	6.61157e-05	19.125	17.75	1.07746	0.00200826	0.00144628	0.00131405	1.5283	1.10063	1.38857
42.032	0.00127273	0.0011405	7.43802e-05	17.1111	15.3333	1.11594	0.00196694	0.00141322	0.00124793	1.57616	1.13245	1.39181
42.064	0.00127273	0.0011157	8.26446e-05	15.4	13.5	1.14074	0.00195868	0.00139669	0.00119835	1.63448	1.16552	1.40237
42.095	0.00127273	0.00110744	9.09091e-05	14	12.1818	1.14925	0.002	0.00141322	0.00118182	1.69231	1.1958	1.4152
42.127	0.00127273	0.00112397	0.000107438	11.8462	10.4615	1.13235	0.00209091	0.0014876	0.00119835	1.74483	1.24138	1.40556
42.158	0.00127273	0.00114876	0.000123967	10.2667	9.26667	1.10791	0.00220661	0.00159504	0.00124793	1.76821	1.27815	1.38342
42.19	0.00127273	0.00117355	0.000140496	9.05882	8.35294	1.08451	0.00232231	0.00171901	0.00132231	1.75625	1.3	1.35096
42.221	0.00126446	0.00122314	0.000165289	7.65	7.4	1.03378	0.00242975	0.00182645	0.00139669	1.73964	1.30769	1.33032
42.253	0.0012562	0.00128926	0.000190083	6.6087	6.78261	0.974359	0.00253719	0.00192562	0.00147107	1.72472	1.30899	1.3176
42.284	0.00122314	0.00134711	0.000214876	5.69231	6.26923	0.907975	0.00264463	0.00202479	0.00156198	1.69312	1.2963	1.30612
42.316	0.00119835	0.00140496	0.00022314	5.37037	6.2963	0.852941	0.0027438	0.00212397	0.00166116	1.65174	1.27861	1.29183
42.347	0.00115702	0.00145455	0.000239669	4.82759	6.06897	0.795455	0.00284298	0.00221488	0.00175207	1.62264	1.26415	1.28358
42.379	0.00110744	0.00152066	0.000239669	4.62069	6.34483	0.728261	0.00291736	0.00229752	0.00185124	1.57589	1.24107	1.26978
42.41	0.00107438	0.00159504	0.000239669	4.48276	6.65517	0.673575	0.00298347	0.00238017	0.00195868	1.52321	1.21519	1.25347
42.441	0.00104132	0.00165289	0.000247934	4.2	6.66667	0.63	0.00303306	0.00245455	0.00205785	1.4739	1.19277	1.23569
42.473	0.001	0.00169421	0.000239669	4.17241	7.06897	0.590244	0.00308264	0.0025124	0.00214876	1.43462	1.16923	1.22697
42.504	0.000958678	0.00173554	0.000231405	4.14286	7.5	0.552381	0.00313223	0.00254545	0.00222314	1.40892	1.14498	1.23052
42.536	0.000933884	0.00178512	0.00022314	4.18519	8	0.523148	0.00319008	0.00257025	0.00229752	1.38849	1.11871	1.24116
42.567	0.000917355	0.00180992	0.00022314	4.11111	8.11111	0.506849	0.00327273	0.00260331	0.00238017	1.375	1.09375	1.25714
42.599	0.000900826	0.00181818	0.00022314	4.03704	8.14815	0.495455	0.00336364	0.00263636	0.00247107	1.3612	1.06689	1.27586
42.63	0.000892562	0.00182645	0.00022314	4	8.18519	0.488688	0.00343802	0.00265289	0.00255372	1.34628	1.03883	1.29595
42.662	0.000884298	0.00184298	0.000231405	3.82143	7.96429	0.479821	0.0035124	0.00266942	0.0026281	1.33648	1.01572	1.31579
42.693	0.000884298	0.00183471	0.00022314	3.96296	8.22222	0.481982	0.00357851	0.00268595	0.00270248	1.32416	0.993884	1.33231
42.725	0.000892562	0.00180165	0.00022314	4	8.07407	0.495413	0.0036281	0.00268595	0.0027438	1.32229	0.978916	1.35077
42.756	0.000900826	0.00175207	0.00022314	4.03704	7.85185	0.514151	0.00365289	0.00266116	0.00275207	1.32733	0.966967	1.37267
42.788	0.000909091	0.00171074	0.000206612	4.4	8.28	0.531401	0.00365289	0.00261157	0.00273554	1.33535	0.954683	1.39873
42.819	0.00092562	0.00166116	0.000198347	4.66667	8.375	0.557214	0.0036281	0.00254545	0.00270248	1.34251	0.941896	1.42532
42.85	0.000933884	0.00157851	0.000190083	4.91304	8.30435	0.591623	0.00358678	0.0024876	0.00266116	1.34783	0.934783	1.44186
42.882	0.000933884	0.00147934	0.000190083	4.91304	7.78261	0.631285	0.00352066	0.00242149	0.00259504	1.35669	0.933121	1.45392
42.913	0.000933884	0.00139669	0.000173554	5.38095	8.04762	0.668639	0.00341322	0.00234711	0.00250413	1.36304	0.937294	1.45423
42.945	0.000942149	0.00133058	0.000157025	6	8.47368	0.708075	0.00328926	0.00226446	0.00240496	1.3677	0.941581	1.45255
42.976	0.000958678	0.0012562	0.000140496	6.82353	8.94118	0.763158	0.00317355	0.00219835	0.00232231	1.36655	0.946619	1.44361
43.008	0.000983471	0.00119835	0.000123967	7.93333	9.66667	0.82069	0.00304959	0.00213223	0.0022562	1.35165	0.945055	1.43023
43.039	0.00100826	0.00119008	0.000123967	8.13333	9.6	0.847222	0.00290909	0.00205785	0.00219008	1.3283	0.939623	1.41365
43.071	0.00103306	0.00120661	0.000123967	8.33333	9.73333	0.856164	0.00278512	0.00198347	0.0021405	1.30116	0.926641	1.40417
43.102	0.00104959	0.00123967	0.000132231	7.9375	9.375	0.846667	0.00266942	0.00192562	0.0021157	1.26172	0.910156	1.38627
43.134	0.00107438	0.00128099	0.000157025	6.84211	8.15789	0.83871	0.00256198	0.0018843	0.0021157	1.21094	0.890625	1.35965
43.165	0.00110744	0.00133884	0.000181818	6.09091	7.36364	0.82716	0.00246281	0.00184298	0.00213223	1.15504	0.864341	1.33632
43.197	0.00115702	0.00142975	0.000206612	5.6	6.92	0.809249	0.0023719	0.00179339	0.00216529	1.09542	0.828244	1.32258
43.228	0.00121488	0.00153719	0.000214876	5.65385	7.15385	0.790323	0.00230579	0.00175207	0.0022314	1.03333	0.785185	1.31604
43.259	0.00128099	0.0016281	0.000231405	5.53571	7.03571	0.786802	0.00228099	0.00173554	0.00233884	0.975265	0.742049	1.31429
43.291	0.00133058	0.00171074	0.000247934	5.36667	6.9	0.777778	0.00226446	0.00172727	0.00244628	0.925676	0.706081	1.311
43.322	0.00135537	0.00180165	0.000264463	5.125	6.8125	0.752294	0.00223967	0.00169421	0.00252066	0.888525	0.672131	1.32195
43.354	0.00135537	0.0018595	0.000280992	4.82353	6.61765	0.728889	0.00221488	0.00165289	0.00255372	0.867314	0.647249	1.34
43.385	0.00135537	0.0018843	0.000289256	4.68571	6.51429	0.719298	0.00220661	0.00161157	0.00257025	0.858521	0.62701	1.36923
43.417	0.00135537	0.0018843	0.000297521	4.55556	6.33333	0.719298	0.00219835	0.00157851	0.00258678	0.84984	0.610224	1.39267
43.448	0.00133884	0.00187603	0.000289256	4.62857	6.48571	0.713656	0.00220661	0.00154545	0.00258678	0.853035	0.597444	1.42781
43.48	0.00130579	0.0018595	0.000264463	4.9375	7.03125	0.702222	0.00223967	0.00152066	0.00257025	0.871383	0.59164	1.47283
43.511	0.0012562	0.00183471	0.000239669	5.24138	7.65517	0.684685	0.00226446	0.0015124	0.00253719	0.892508	0.596091	1.49727
43.543	0.00119835	0.00180992	0.000214876	5.57692	8.42308	0.6621	0.00228926	0.00152066	0.00249587	0.917219	0.609272	1.50543
43.574	0.00112397	0.00177686	0.000198347	5.66667	8.95833	0.632558	0.00231405	0.00153719	0.00242975	0.952381	0.632653	1.50538
43.606	0.00104132	0.00176033	0.000190083	5.47826	9.26087	0.591549	0.00233058	0.00153719	0.00233058	1	0.659574	1.51613
43.637	0.000966942	0.00175207	0.000190083	5.08696	9.21739	0.551887	0.00235537	0.00154545	0.0022314	1.05556	0.692593	1.52406
43.668	0.000917355	0.0017438	0.000198347	4.625	8.79167	0.526066	0.00238843	0.00157851	0.00215702	1.10728	0.731801	1.51309
43.7	0.000892562	0.0017686	0.000214876	4.15385	8.23077	0.504673	0.00242975	0.00161157	0.0021157	1.14844	0.761719	1.50769
43.731	0.000867769	0.00180165	0.00022314	3.88889	8.07407	0.481651	0.00247107	0.00165289	0.00209091	1.18182	0.790514	1.495
43.763	0.000842975	0.00183471	0.000231405	3.64286	7.92857	0.459459	0.00249587	0.00169421	0.00205785	1.21285	0.823293	1.47317
43.794	0.000834711	0.0018595	0.000247934	3.36667	7.5	0.448889	0.00250413	0.00173554	0.00203306	1.23171	0.853659	1.44286
43.826	0.000834711	0.00187603	0.000272727	3.06061	6.87879	0.444934	0.00249587	0.0017686	0.00201653	1.2377	0.877049	1.41121
43.857	0.00085124	0.0018843	0.000297521	2.86111	6.33333	0.451754	0.00249587	0.00178512	0.002	1.24793	0.892562	1.39815
43.889	0.000859504	0.00186777	0.000322314	2.66667	5.79487	0.460177	0.0024876	0.00178512	0.00197521	1.25941	0.903766	1.39352
43.92	0.000867769	0.00185124	0.000347107	2.5	5.33333	0.46875	0.00246281	0.00177686	0.00195868	1.25738	0.907173	1.38605
43.952	0.000867769	0.00182645	0.000355372	2.44186	5.13953	0.475113	0.00242975	0.0017686	0.00195041	1.24576	0.90678	1.37383
43.983	0.000867769	0.00177686	0.000347107	2.5	5.11905	0.488372	0.00238843	0.00176033	0.00194215	1.22979	0.906383	1.35681
44.015	0.000859504	0.00172727	0.000322314	2.66667	5.35897	0.497608	0.0023719	0.00175207	0.00192562	1.23176	0.909871	1.35377
44.046	0.000834711	0.00165289	0.000280992	2.97059	5.88235	0.505	0.0023719	0.0017686	0.00189256	1.25328	0.934498	1.34112
44.077	0.000801653	0.00157851	0.000247934	3.23333	6.36667	0.507853	0.0023719	0.00179339	0.00186777	1.26991	0.960177	1.32258
44.109	0.000768595	0.0015124	0.000214876	3.57692	7.03846	0.508197	0.00239669	0.00181818	0.0018595	1.28889	0.977778	1.31818
44.14	0.000735537	0.00145455	0.000181818	4.04545	8	0.505682	0.00242149	0.00183471	0.00184298	1.3139	0.995516	1.31982
44.172	0.000702479	0.00140496	0.00014876	4.72222	9.44444	0.5	0.00242149	0.00183471	0.00180992	1.3379	1.0137	1.31982
44.203	0.000661157	0.0013719	0.000115702	5.71429	11.8571	0.481928	0.00240496	0.00183471	0.00177686	1.35349	1.03256	1.31081
44.235	0.000636364	0.00136364	8.26446e-05	7.7	16.5	0.466667	0.00239669	0.00184298	0.00175207	1.36792	1.05189	1.30045
44.266	0.000628099	0.00134711	4.95868e-05	12.6667	27.1667	0.466258	0.00239669	0.00185124	0.00172727	1.38756	1.07177	1.29464
44.298	0.000628099	0.00132231	2.47934e-05	25.3333	18	0.475	0.00238843	0.00185124	0.00170248	1.40291	1.08738	1.29018
44.329	0.000619835	0.00132231	8.26446e-06	10	16	0.46875	0.00236364	0.00182645	0.00166942	1.41584	1.09406	1.29412
44.361	0.00061157	0.00133058	8.26446e-06	10	16.1	0.459627	0.00228926	0.00178512	0.00163636	1.39899	1.09091	1.28241
44.392	0.000619835	0.00134711	2.47934e-05	15	15	0.460123	0.00218182	0.00171074	0.00161157	1.35385	1.06154	1.27536
44.424	0.000644628	0.00135537	4.13223e-05	15.6	16	0.47561	0.00206612	0.00161983	0.00157025	1.31579	1.03158	1.27551
44.455	0.000669421	0.00136364	5.78512e-05	11.5714	17	0.490909	0.00193388	0.00152066	0.0015124	1.27869	1.00546	1.27174
44.486	0.000702479	0.00138017	7.43802e-05	9.44444	18.5556	0.508982	0.00180992	0.00142149	0.00146281	1.23729	0.971751	1.27326
44.518	0.000735537	0.00139669	9.09091e-05	8.09091	15.3636	0.526627	0.00171074	0.00133884	0.00143802	1.18966	0.931034	1.27778
44.549	0.000768595	0.00140496	0.000107438	7.15385	13.0769	0.547059	0.0016281	0.00126446	0.00142149	1.14535	0.889535	1.28758
44.581	0.000793388	0.00139669	0.000123967	6.4	11.2667	0.568047	0.00154545	0.00119835	0.00140496	1.1	0.852941	1.28966
44.612	0.000801653	0.00139669	0.000140496	5.70588	9.94118	0.573964	0.00146281	0.00113223	0.00138017	1.05988	0.820359	1.29197
44.644	0.000801653	0.00140496	0.000157025	5.10526	8.94737	0.570588	0.00139669	0.00108264	0.00135537	1.03049	0.79878	1.29008
44.675	0.000818182	0.00140496	0.000173554	4.71429	8.09524	0.582353	0.00136364	0.00106612	0.00133884	1.01852	0.796296	1.27907
44.707	0.000834711	0.00140496	0.000173554	4.80952	8.09524	0.594118	0.00136364	0.00106612	0.00131405	1.03774	0.811321	1.27907
44.738	0.000834711	0.00139669	0.000157025	5.31579	8.89474	0.597633	0.00138017	0.00109091	0.00128926	1.07051	0.846154	1.26515
44.77	0.000818182	0.00139669	0.000140496	5.82353	9.94118	0.585799	0.00140496	0.00112397	0.00126446	1.11111	0.888889	1.25
44.801	0.000801653	0.00139669	0.000123967	6.46667	11.2667	0.573964	0.00143802	0.00116529	0.00124793	1.15232	0.933775	1.23404
44.833	0.00077686	0.00138017	0.000107438	7.23077	12.8462	0.562874	0.00147107	0.00122314	0.00123967	1.18667	0.986667	1.2027
44.864	0.000752066	0.00136364	9.09091e-05	8.27273	15	0.551515	0.0015124	0.00128926	0.00122314	1.23649	1.05405	1.17308
44.895	0.000727273	0.00134711	7.43802e-05	9.77778	18.1111	0.539877	0.00156198	0.00135537	0.00121488	1.28571	1.11565	1.15244
44.927	0.000694215	0.00133884	5.78512e-05	12	23.1429	0.518519	0.00161983	0.00141322	0.00120661	1.34247	1.17123	1.1462
44.958	0.000677686	0.00133058	4.13223e-05	16.4	22	0.509317	0.00169421	0.00147934	0.00122314	1.38514	1.20946	1.14525
44.99	0.000669421	0.00133058	2.47934e-05	27	23	0.503106	0.0017686	0.00154545	0.00124793	1.41722	1.23841	1.14439
45.053	0.000619835	0.00128099	8.26446e-06	22	16	0.483871	0.00183471	0.00159504	0.00128926	1.42308	1.23718	1.15026
45.084	0.000603306	0.00126446	0.000355372	1.69767	12	0.477124	0.00190909	0.00164463	0.00135537	1.40854	1.21341	1.1608
45.116	0.000595041	0.0012562	0.000355372	1.67442	11	0.473684	0.002	0.00170248	0.00142975	1.39884	1.19075	1.17476
45.147	0.000586777	0.00124793	0.000338843	1.73171	9	0.470199	0.00210744	0.00177686	0.00153719	1.37097	1.15591	1.18605
45.179	0.000578512	0.00124793	0.000330579	1.75	8	0.463576	0.0022314	0.0018595	0.00164463	1.35678	1.13065	1.2
45.21	0.000561983	0.00124793	0.000322314	1.74359	9	0.450331	0.00236364	0.00193388	0.00173554	1.3619	1.11429	1.22222
45.242	0.00053719	0.0012314	0.000297521	1.80556	5	0.436242	0.00247934	0.00198347	0.00182645	1.35747	1.08597	1.25
45.273	0.000520661	0.00122314	0.000272727	1.90909	6	0.425676	0.00258678	0.00203306	0.00190083	1.36087	1.06957	1.27236
45.304	0.000495868	0.00120661	0.000231405	2.14286	4	0.410959	0.00266942	0.00207438	0.00196694	1.35714	1.05462	1.28685
45.336	0.000471074	0.00117355	0.000190083	2.47826	5	0.401408	0.00271074	0.00209091	0.002	1.35537	1.04545	1.29644
45.367	0.000454545	0.00114876	0.000157025	2.89474	3	0.395683	0.00272727	0.00208264	0.002	1.36364	1.04132	1.30952
45.399	0.000438017	0.00115702	0.000123967	3.53333	2	0.378571	0.00271074	0.00205785	0.00196694	1.37815	1.04622	1.31727
45.43	0.000421488	0.00113223	9.09091e-05	4.63636	2	0.372263	0.00265289	0.00200826	0.00190083	1.39565	1.05652	1.32099
45.462	0.000413223	0.00109917	6.61157e-05	6.25	16.625	0.37594	0.00256198	0.00192562	0.00180992	1.41553	1.06393	1.33047
45.493	0.000396694	0.00105785	4.95868e-05	8	21.3333	0.375	0.00243802	0.00180992	0.00166942	1.4604	1.08416	1.34703
45.525	0.000371901	0.00101653	3.30579e-05	11.25	21	0.365854	0.00228926	0.00167769	0.00152893	1.4973	1.0973	1.36453
45.556	0.000355372	0.000975207	2.47934e-05	14.3333	20	0.364407	0.00212397	0.00154545	0.00139669	1.52071	1.10651	1.37433
45.588	0.000355372	0.000958678	2.47934e-05	14.3333	19	0.37069	0.00196694	0.00142975	0.0012562	1.56579	1.13816	1.37572
45.619	0.000363636	0.000942149	3.30579e-05	11	18	0.385965	0.00180165	0.00130579	0.00112397	1.60294	1.16176	1.37975
45.651	0.000363636	0.000950413	5.78512e-05	6.28571	16.4286	0.382609	0.00164463	0.00118182	0.000991736	1.65833	1.19167	1.39161
45.682	0.000363636	0.000966942	8.26446e-05	4.4	11.7	0.376068	0.0015124	0.00106612	0.000867769	1.74286	1.22857	1.4186
45.713	0.000371901	0.000983471	0.000107438	3.46154	9.15385	0.378151	0.00138843	0.000966942	0.000768595	1.80645	1.25806	1.4359
45.745	0.000371901	0.000991736	0.000132231	2.8125	7.5	0.375	0.00128926	0.000884298	0.00068595	1.87952	1.28916	1.45794
45.776	0.000371901	0.00101653	0.000157025	2.36842	6.47368	0.365854	0.00121488	0.000818182	0.000619835	1.96	1.32	1.48485
45.808	0.000363636	0.00103306	0.000181818	2	5.68182	0.352	0.00116529	0.000768595	0.000578512	2.01429	1.32857	1.51613
45.839	0.000371901	0.00106612	0.000206612	1.8	5.16	0.348837	0.0011405	0.000743802	0.000570248	2	1.30435	1.53333
45.871	0.000396694	0.00109091	0.000231405	1.71429	4.71429	0.363636	0.00112397	0.000735537	0.000561983	2	1.30882	1.52809
45.902	0.000421488	0.0011157	0.000239669	1.75862	4.65517	0.377778	0.00112397	0.000735537	0.000553719	2.02985	1.32836	1.52809
45.934	0.000429752	0.00113223	0.000256198	1.67742	4.41935	0.379562	0.00112397	0.000743802	0.000570248	1.97101	1.30435	1.51111
45.965	0.000429752	0.00113223	0.000264463	1.625	4.28125	0.379562	0.0011405	0.00077686	0.000595041	1.91667	1.30556	1.46809
45.997	0.000438017	0.0011157	0.000264463	1.65625	4.21875	0.392593	0.00118182	0.000826446	0.000636364	1.85714	1.2987	1.43
46.028	0.000446281	0.00109917	0.000272727	1.63636	4.0303	0.406015	0.0012314	0.000900826	0.000702479	1.75294	1.28235	1.36697
46.06	0.000446281	0.00108264	0.000289256	1.54286	3.74286	0.412214	0.00130579	0.000991736	0.000793388	1.64583	1.25	1.31667
46.091	0.000454545	0.00105785	0.000305785	1.48649	3.45946	0.429688	0.00139669	0.00109091	0.000892562	1.56481	1.22222	1.2803
46.122	0.00046281	0.00104132	0.000322314	1.4359	3.23077	0.444444	0.00150413	0.00119835	0.001	1.50413	1.19835	1.25517
46.154	0.00046281	0.00104132	0.000347107	1.33333	3	0.444444	0.00160331	0.00130579	0.00109917	1.45865	1.18797	1.22785
46.185	0.000446281	0.00103306	0.000371901	1.2	2.77778	0.432	0.00168595	0.00139669	0.00119008	1.41667	1.17361	1.2071
46.217	0.000421488	0.00104132	0.000396694	1.0625	2.625	0.404762	0.00176033	0.00146281	0.00127273	1.38312	1.14935	1.20339
46.248	0.000404959	0.00104959	0.000429752	0.942308	2.44231	0.385827	0.00181818	0.0015124	0.00135537	1.34146	1.11585	1.20219
46.28	0.000404959	0.00106612	0.000446281	0.907407	2.38889	0.379845	0.00189256	0.00155372	0.00141322	1.33918	1.09942	1.21809
46.311	0.000396694	0.00109091	0.000454545	0.872727	2.4	0.363636	0.00196694	0.00157851	0.00146281	1.34463	1.0791	1.24607
46.343	0.000396694	0.0011157	0.00046281	0.857143	2.41071	0.355556	0.00202479	0.00160331	0.0015124	1.3388	1.06011	1.26289
46.374	0.000396694	0.00113223	0.000454545	0.872727	2.49091	0.350365	0.00207438	0.00160331	0.00154545	1.34225	1.03743	1.29381
46.406	0.00038843	0.00114876	0.000429752	0.903846	2.67308	0.338129	0.00209091	0.00157025	0.00153719	1.36022	1.02151	1.33158
46.437	0.000380165	0.00118182	0.000404959	0.938776	2.91837	0.321678	0.00207438	0.00152066	0.0015124	1.37158	1.00546	1.36413
46.469	0.000371901	0.00119835	0.000380165	0.978261	3.15217	0.310345	0.00201653	0.00145455	0.00147107	1.37079	0.988764	1.38636
46.5	0.000371901	0.00119835	0.000338843	1.09756	3.53659	0.310345	0.00195041	0.00138843	0.00142975	1.36416	0.971098	1.40476
46.531	0.000380165	0.00119835	0.000297521	1.27778	4.02778	0.317241	0.00190083	0.00133058	0.00138843	1.36905	0.958333	1.42857
46.563	0.00038843	0.00118182	0.000256198	1.51613	4.6129	0.328671	0.0018595	0.00129752	0.00136364	1.36364	0.951515	1.43312
46.594	0.000380165	0.00116529	0.00022314	1.7037	5.22222	0.326241	0.00182645	0.00127273	0.00133884	1.3642	0.950617	1.43506
46.626	0.000355372	0.00113223	0.000198347	1.79167	5.70833	0.313869	0.0017686	0.00124793	0.00132231	1.3375	0.94375	1.41722
46.657	0.000338843	0.00110744	0.000181818	1.86364	6.09091	0.30597	0.00168595	0.00121488	0.00129752	1.29936	0.936306	1.38776
46.689	0.00031405	0.00106612	0.000157025	2	6.78947	0.294574	0.00159504	0.00116529	0.0012562	1.26974	0.927632	1.36879
46.72	0.000297521	0.00104132	0.000140496	2.11765	7.41176	0.285714	0.00150413	0.00112397	0.00121488	1.2381	0.92517	1.33824
46.752	0.000289256	0.00100826	0.000132231	2.1875	7.625	0.286885	0.00143802	0.00109917	0.00119835	1.2	0.917241	1.30827
46.783	0.000280992	0.000966942	0.000123967	2.26667	7.8	0.290598	0.00138843	0.00108264	0.00119008	1.16667	0.909722	1.28244
46.815	0.000272727	0.000933884	0.000115702	2.35714	8.07143	0.292035	0.0013719	0.00107438	0.00119008	1.15278	0.902778	1.27692
46.846	0.000264463	0.000909091	0.000115702	2.28571	7.85714	0.290909	0.00136364	0.00106612	0.00119008	1.14583	0.895833	1.27907
46.878	0.000264463	0.000892562	0.000115702	2.28571	7.71429	0.296296	0.00133058	0.00104959	0.00119008	1.11806	0.881944	1.26772
46.909	0.000264463	0.000900826	0.000115702	2.28571	7.78571	0.293578	0.00129752	0.00101653	0.00118182	1.0979	0.86014	1.27642
46.94	0.000272727	0.000909091	9.91736e-05	2.75	9.16667	0.3	0.00127273	0.000983471	0.00118182	1.07692	0.832168	1.29412
46.972	0.000289256	0.00092562	8.26446e-05	3.5	11.2	0.3125	0.00124793	0.000950413	0.00118182	1.05594	0.804196	1.31304
47.003	0.000305785	0.000933884	6.61157e-05	4.625	14.125	0.327434	0.00124793	0.00092562	0.00119008	1.04861	0.777778	1.34821
47.035	0.000322314	0.000975207	6.61157e-05	4.875	14.75	0.330508	0.0012562	0.000909091	0.00120661	1.0411	0.753425	1.38182
47.066	0.000330579	0.00101653	6.61157e-05	5	15.375	0.325203	0.00126446	0.000892562	0.00121488	1.04082	0.734694	1.41667
47.098	0.000338843	0.00108264	7.43802e-05	4.55556	14.5556	0.312977	0.00127273	0.000884298	0.00121488	1.04762	0.727891	1.43925
47.129	0.000347107	0.00115702	8.26446e-05	4.2	14	0.3	0.00128926	0.000876033	0.00122314	1.05405	0.716216	1.4717
47.161	0.000355372	0.0012314	9.09091e-05	3.90909	13.5455	0.288591	0.00131405	0.000876033	0.00123967	1.06	0.706667	1.5
47.192	0.000371901	0.00130579	0.000107438	3.46154	12.1538	0.28481	0.00134711	0.000876033	0.00126446	1.06536	0.69281	1.53774
47.224	0.000380165	0.00136364	0.000123967	3.06667	11	0.278788	0.00141322	0.000900826	0.00128926	1.09615	0.698718	1.56881
47.255	0.000380165	0.00140496	0.000140496	2.70588	10	0.270588	0.00147934	0.000942149	0.00130579	1.13291	0.721519	1.57018
47.287	0.00038843	0.00144628	0.000165289	2.35	8.75	0.268571	0.00152893	0.000983471	0.00130579	1.17089	0.753165	1.55462
47.318	0.000404959	0.00149587	0.000190083	2.13043	7.86957	0.270718	0.00158678	0.00102479	0.00129752	1.22293	0.789809	1.54839
47.349	0.000429752	0.00154545	0.000214876	2	7.19231	0.278075	0.00163636	0.00106612	0.00128926	1.26923	0.826923	1.53488
47.381	0.000446281	0.00157025	0.00022314	2	7.03704	0.284211	0.00168595	0.00109917	0.00127273	1.32468	0.863636	1.53383
47.412	0.00046281	0.00157851	0.000239669	1.93103	6.58621	0.293194	0.00173554	0.00113223	0.00126446	1.37255	0.895425	1.53285
47.444	0.000479339	0.00155372	0.000239669	2	6.48276	0.308511	0.0017686	0.00114876	0.00124793	1.41722	0.92053	1.53957
47.475	0.000495868	0.0015124	0.000239669	2.06897	6.31034	0.327869	0.00180165	0.00117355	0.00122314	1.47297	0.959459	1.53521
47.507	0.000512397	0.0014876	0.000247934	2.06667	6	0.344444	0.00181818	0.00119008	0.00119008	1.52778	1	1.52778
47.538	0.000520661	0.00147934	0.000239669	2.17241	6.17241	0.351955	0.00183471	0.00121488	0.00114876	1.59712	1.05755	1.5102
47.57	0.000528926	0.0014876	0.000231405	2.28571	6.42857	0.355556	0.00185124	0.0012314	0.0011157	1.65926	1.1037	1.50336
47.601	0.000553719	0.00149587	0.00022314	2.48148	6.7037	0.370166	0.00189256	0.00124793	0.00110744	1.70896	1.12687	1.51656
47.633	0.000561983	0.0015124	0.00022314	2.51852	6.77778	0.371585	0.00195868	0.00128099	0.0011157	1.75556	1.14815	1.52903
47.664	0.000561983	0.00152066	0.00022314	2.51852	6.81481	0.369565	0.00203306	0.00131405	0.00114876	1.76978	1.14388	1.54717
47.696	0.000545455	0.00152066	0.00022314	2.44444	6.81481	0.358696	0.00209917	0.00134711	0.00118182	1.77622	1.13986	1.55828
47.727	0.00053719	0.00152893	0.000231405	2.32143	6.60714	0.351351	0.00215702	0.00139669	0.00122314	1.76351	1.14189	1.54438
47.758	0.000528926	0.00154545	0.00022314	2.37037	6.92593	0.342246	0.00219835	0.00143802	0.0012562	1.75	1.14474	1.52874
47.79	0.000520661	0.00158678	0.00022314	2.33333	7.11111	0.328125	0.0022314	0.00147934	0.00129752	1.71975	1.14013	1.50838
47.821	0.000512397	0.00163636	0.00022314	2.2963	7.33333	0.313131	0.00223967	0.00150413	0.00132231	1.69375	1.1375	1.48901
47.853	0.000504132	0.00165289	0.000206612	2.44	8	0.305	0.0022314	0.0015124	0.00133058	1.67702	1.13665	1.47541
47.884	0.000487603	0.00163636	0.000198347	2.45833	8.25	0.29798	0.00220661	0.00150413	0.00133058	1.65839	1.13043	1.46703
47.916	0.00046281	0.00159504	0.000190083	2.43478	8.3913	0.290155	0.0021405	0.00147107	0.00131405	1.62893	1.1195	1.45506
47.947	0.000421488	0.00153719	0.000190083	2.21739	8.08696	0.274194	0.00202479	0.00142149	0.00127273	1.59091	1.11688	1.42442
47.979	0.00038843	0.00145455	0.000173554	2.2381	8.38095	0.267045	0.00187603	0.00133884	0.00121488	1.54422	1.10204	1.40123
48.01	0.000347107	0.0013719	0.000157025	2.21053	8.73684	0.253012	0.00171901	0.0012562	0.00113223	1.51825	1.10949	1.36842
48.042	0.00031405	0.00131405	0.000140496	2.23529	9.35294	0.238994	0.00157851	0.00117355	0.00104959	1.50394	1.11811	1.34507
48.073	0.000289256	0.00126446	0.000123967	2.33333	10.2	0.228758	0.00146281	0.00108264	0.000975207	1.5	1.11017	1.35115
48.105	0.000264463	0.00122314	0.000123967	2.13333	9.86667	0.216216	0.00138017	0.00101653	0.00092562	1.49107	1.09821	1.35772
48.136	0.000239669	0.00118182	0.000123967	1.93333	9.53333	0.202797	0.00133884	0.000975207	0.000892562	1.5	1.09259	1.37288
48.167	0.000214876	0.00115702	0.000132231	1.625	8.75	0.185714	0.00133058	0.000950413	0.000892562	1.49074	1.06481	1.4
48.199	0.000198347	0.00115702	0.000157025	1.26316	7.36842	0.171429	0.00135537	0.000958678	0.00092562	1.46429	1.03571	1.41379
48.23	0.000190083	0.00118182	0.000181818	1.04545	6.5	0.160839	0.00138843	0.000983471	0.000966942	1.4359	1.01709	1.41176
48.262	0.000198347	0.00123967	0.000206612	0.96	6	0.16	0.00145455	0.00103306	0.00101653	1.43089	1.01626	1.408
48.293	0.000214876	0.00132231	0.000214876	1	6.15385	0.1625	0.00155372	0.00109091	0.00107438	1.44615	1.01538	1.42424
48.325	0.000231405	0.00142975	0.000231405	1	6.17857	0.16185	0.00167769	0.00116529	0.0011405	1.47101	1.02174	1.43972
48.356	0.000256198	0.00152893	0.000247934	1.03333	6.16667	0.167568	0.00180165	0.00123967	0.00121488	1.48299	1.02041	1.45333
48.388	0.000289256	0.00158678	0.000264463	1.09375	6	0.182292	0.00190909	0.00131405	0.00128926	1.48077	1.01923	1.45283
48.419	0.00031405	0.00163636	0.000280992	1.11765	5.82353	0.191919	0.002	0.00138843	0.00135537	1.47561	1.02439	1.44048
48.451	0.000330579	0.00167769	0.000289256	1.14286	5.8	0.197044	0.00206612	0.00143802	0.00138843	1.4881	1.03571	1.43678
48.482	0.000347107	0.00170248	0.000297521	1.16667	5.72222	0.203883	0.00209091	0.00146281	0.00138843	1.50595	1.05357	1.42938
48.514	0.000363636	0.00170248	0.000289256	1.25714	5.88571	0.213592	0.00208264	0.00147107	0.00136364	1.52727	1.07879	1.41573
48.545	0.000363636	0.00169421	0.000264463	1.375	6.40625	0.214634	0.00204132	0.00145455	0.00130579	1.56329	1.11392	1.40341
48.576	0.000363636	0.00166942	0.000239669	1.51724	6.96552	0.217822	0.00199174	0.00142149	0.00124793	1.59603	1.13907	1.40116
48.608	0.000347107	0.0016281	0.000214876	1.61538	7.57692	0.213198	0.00192562	0.0013719	0.00119008	1.61806	1.15278	1.40361
48.639	0.000330579	0.00158678	0.000198347	1.66667	8	0.208333	0.00185124	0.00132231	0.0011405	1.62319	1.15942	1.4
48.671	0.00031405	0.00155372	0.000190083	1.65217	8.17391	0.202128	0.0017686	0.00128099	0.00109917	1.60902	1.16541	1.38065
48.702	0.000297521	0.00154545	0.000190083	1.56522	8.13043	0.192513	0.00168595	0.00123967	0.00105785	1.59375	1.17187	1.36
48.734	0.000264463	0.00157851	0.000198347	1.33333	7.95833	0.167539	0.00161157	0.00119835	0.00101653	1.58537	1.17886	1.34483
48.765	0.00022314	0.00161983	0.000214876	1.03846	7.53846	0.137755	0.00152893	0.00115702	0.000975207	1.5678	1.18644	1.32143
48.797	0.000190083	0.00165289	0.00022314	0.851852	7.40741	0.115	0.00144628	0.0011157	0.000958678	1.50862	1.16379	1.2963
48.828	0.000157025	0.00170248	0.000231405	0.678571	7.35714	0.092233	0.00138017	0.00108264	0.000958678	1.43966	1.12931	1.27481
48.86	0.000132231	0.00175207	0.000247934	0.533333	7.06667	0.0754717	0.00133884	0.00105785	0.000975207	1.37288	1.08475	1.26563
48.891	0.000123967	0.00180992	0.000272727	0.454545	6.63636	0.0684932	0.00131405	0.00104132	0.00101653	1.29268	1.02439	1.2619
48.923	0.000123967	0.0018843	0.000297521	0.416667	6.33333	0.0657895	0.00129752	0.00103306	0.00105785	1.22656	0.976563	1.256
48.954	0.000132231	0.00195041	0.000322314	0.410256	6.05128	0.0677966	0.00128926	0.00102479	0.00109917	1.17293	0.932331	1.25806
48.985	0.00014876	0.002	0.000347107	0.428571	5.7619	0.0743802	0.00127273	0.00100826	0.0011157	1.14074	0.903704	1.2623
49.017	0.000165289	0.00201653	0.000355372	0.465116	5.67442	0.0819672	0.00124793	0.000966942	0.0011157	1.11852	0.866667	1.2906
49.048	0.000181818	0.00200826	0.000347107	0.52381	5.78571	0.090535	0.00120661	0.000917355	0.00110744	1.08955	0.828358	1.31532
49.08	0.000206612	0.00198347	0.000322314	0.641026	6.15385	0.104167	0.00116529	0.000859504	0.00109091	1.06818	0.787879	1.35577
49.111	0.000239669	0.00193388	0.000280992	0.852941	6.88235	0.123932	0.00113223	0.000801653	0.00107438	1.05385	0.746154	1.41237
49.143	0.000272727	0.00190909	0.000247934	1.1	7.7	0.142857	0.0011157	0.000760331	0.00104959	1.06299	0.724409	1.46739
49.174	0.000305785	0.00187603	0.000214876	1.42308	8.73077	0.162996	0.00109917	0.000719008	0.00102479	1.07258	0.701613	1.52874
49.206	0.000322314	0.00185124	0.000181818	1.77273	10.1818	0.174107	0.00106612	0.000677686	0.000975207	1.09322	0.694915	1.57317
49.237	0.000330579	0.00180165	0.00014876	2.22222	12.1111	0.183486	0.00103306	0.000636364	0.000917355	1.12613	0.693694	1.62338
49.269	0.000330579	0.0017438	0.000115702	2.85714	15.0714	0.189573	0.00100826	0.000595041	0.000859504	1.17308	0.692308	1.69444
49.3	0.000338843	0.00170248	8.26446e-05	4.1	20.6	0.199029	0.000983471	0.000570248	0.000801653	1.2268	0.71134	1.72464
49.332	0.000338843	0.00166942	4.95868e-05	6.83333	22	0.20297	0.000966942	0.000561983	0.000768595	1.25806	0.731183	1.72059
49.363	0.000347107	0.00165289	2.47934e-05	14	22	0.21	0.000958678	0.000578512	0.000743802	1.28889	0.777778	1.65714
49.394	0.000355372	0.0016281	8.26446e-06	16	19	0.218274	0.000983471	0.00061157	0.000735537	1.33708	0.831461	1.60811
49.426	0.000363636	0.00160331	8.26446e-06	15	15	0.226804	0.00100826	0.000661157	0.000743802	1.35556	0.888889	1.525
49.457	0.000371901	0.00160331	2.47934e-05	15	6	0.231959	0.00104132	0.000710744	0.000752066	1.38462	0.945055	1.46512
49.489	0.00038843	0.00157851	4.13223e-05	9.4	3	0.246073	0.00107438	0.000752066	0.000760331	1.41304	0.98913	1.42857
49.52	0.000413223	0.00154545	5.78512e-05	7.14286	3	0.26738	0.00110744	0.000785124	0.000768595	1.44086	1.02151	1.41053
49.552	0.000454545	0.0015124	7.43802e-05	6.11111	11	0.300546	0.0011405	0.000809917	0.000793388	1.4375	1.02083	1.40816
49.583	0.000487603	0.00149587	9.09091e-05	5.36364	15	0.325967	0.00117355	0.000834711	0.000818182	1.43434	1.0202	1.40594
49.615	0.000512397	0.00146281	0.000107438	4.76923	13.6154	0.350282	0.00119008	0.000859504	0.000842975	1.41176	1.01961	1.38462
49.646	0.000520661	0.00140496	0.000123967	4.2	11.3333	0.370588	0.00121488	0.000876033	0.000867769	1.4	1.00952	1.38679
49.678	0.000520661	0.00134711	0.000140496	3.70588	9.58824	0.386503	0.00123967	0.000884298	0.000884298	1.40187	1	1.40187
49.709	0.000504132	0.00128926	0.000157025	3.21053	8.21053	0.391026	0.00127273	0.000892562	0.000900826	1.41284	0.990826	1.42593
49.741	0.000487603	0.00126446	0.000173554	2.80952	7.28571	0.385621	0.00128926	0.000892562	0.000909091	1.41818	0.981818	1.44444
49.772	0.000471074	0.00123967	0.000173554	2.71429	7.14286	0.38	0.00131405	0.000884298	0.000917355	1.43243	0.963964	1.48598
49.803	0.000454545	0.00119835	0.000157025	2.89474	7.63158	0.37931	0.00133058	0.000884298	0.000933884	1.42478	0.946903	1.50467
49.835	0.000421488	0.00116529	0.000140496	3	8.29412	0.361702	0.00133058	0.000884298	0.000950413	1.4	0.930435	1.50467
49.866	0.000371901	0.0011405	0.000123967	3	9.2	0.326087	0.00133884	0.000900826	0.000975207	1.37288	0.923729	1.48624
49.898	0.00031405	0.0011157	0.000107438	2.92308	1.04	0.281481	0.00136364	0.000933884	0.00100826	1.35246	0.92623	1.46018
49.929	0.000272727	0.00109917	9.09091e-05	3	1.2	0.24812	0.00138843	0.000966942	0.00104959	1.32283	0.92126	1.4359
49.961	0.000239669	0.00112397	7.43802e-05	3.22222	1.5	0.213235	0.00142149	0.001	0.00109091	1.30303	0.916667	1.42149
49.992	0.000214876	0.00118182	5.78512e-05	3.71429	2	0.181818	0.00143802	0.00103306	0.00113223	1.27007	0.912409	1.392
49.992	0.000214876	0.00118182	4.13223e-05	5.2	2	0.181818	0.00144628	0.00105785	0.00117355	1.23239	0.901408	1.36719
							0.00142975	0.00106612	0.00120661
							0.00140496	0.00106612	0.0012314
							0.00136364	0.00106612	0.0012314
							0.00131405	0.00104959	0.00121488
							0.00127273	0.00103306	0.00119835
							0.00121488	0.00100826	0.00115702
							0.00114876	0.000966942	0.00109917
							0.00108264	0.000917355	0.00101653
							0.00100826	0.000859504	0.00092562
							0.000933884	0.000793388	0.000826446
							0.000867769	0.000735537	0.000719008
							0.000818182	0.000677686	0.000619835
							0.000768595	0.000628099	0.000528926
							0.000727273	0.000578512	0.00046281
							0.000694215	0.00053719	0.000396694
							0.000652893	0.000487603	0.000322314
							0.000619835	0.000438017	0.000264463
							0.000586777	0.000404959	0.00022314
							0.000553719	0.00038843	0.000198347
							0.00053719	0.00038843	0.000181818
							0.00053719	0.000404959	0.000173554
							0.00053719	0.000421488	0.000173554
							0.000545455	0.000454545	0.000173554
							0.000570248	0.000495868	0.000181818
							0.000595041	0.00053719	0.000173554
							0.000619835	0.000570248	0.000173554
							0.000661157	0.000619835	0.000181818
							0.000702479	0.000669421	0.000198347
							0.000743802	0.000710744	0.000206612
							0.000785124	0.000743802	0.00022314
							0.000818182	0.000768595	0.000247934
							0.000842975	0.000785124	0.000280992
							0.000876033	0.000801653	0.000322314
							0.000892562	0.000801653	0.000363636
							0.000892562	0.000785124	0.00038843
							0.000884298	0.000760331	0.000421488
							0.000867769	0.000743802	0.000454545
							0.000834711	0.000710744	0.000495868
							0.000793388	0.000669421	0.000528926
							0.000752066	0.000628099	0.000561983
							0.000710744	0.000586777	0.000586777
							0.000669421	0.000545455	0.000595041
							0.000628099	0.000504132	0.000586777
							0.000578512	0.000471074	0.000570248
							0.000545455	0.000454545	0.000561983
							0.000528926	0.000446281	0.000561983
							0.000528926	0.000454545	0.000570248
							0.000545455	0.00046281	0.000578512
							0.000570248	0.000479339	0.000570248
							0.00061157	0.000504132	0.000553719
							0.000652893	0.000520661	0.000528926
							0.000694215	0.000528926	0.000504132
							0.000735537	0.00053719	0.000495868
							0.00077686	0.00053719	0.000504132
							0.000809917	0.000520661	0.000512397
							0.000826446	0.000487603	0.000504132
							0.000834711	0.00046281	0.000504132
							0.000834711	0.000429752	0.000495868
							0.000826446	0.000404959	0.000495868
							0.000826446	0.00038843	0.000512397
							0.000818182	0.000371901	0.00053719
							0.000809917	0.000371901	0.000570248
							0.000801653	0.00038843	0.000603306
							0.000793388	0.000404959	0.000619835
							0.000785124	0.000438017	0.000628099
							0.000793388	0.000487603	0.000628099
							0.000818182	0.000545455	0.000636364
							0.000842975	0.000586777	0.000636364
							0.000867769	0.000628099	0.000636364
							0.000892562	0.000652893	0.000619835
							0.000909091	0.000669421	0.000586777
							0.00092562	0.000694215	0.000553719
							0.000942149	0.000702479	0.000520661
							0.000958678	0.000702479	0.000487603
							0.000975207	0.000694215	0.00046281
							0.000991736	0.000669421	0.000429752
							0.001	0.000636364	0.000413223
							0.001	0.00061157	0.000396694
							0.000991736	0.000595041	0.000371901
							0.000975207	0.000570248	0.000338843
							0.000958678	0.000561983	0.000322314
							0.000942149	0.000545455	0.000322314
							0.00092562	0.000512397	0.000322314
							0.000909091	0.000495868	0.000330579
							0.000892562	0.000471074	0.000330579
							0.000876033	0.000454545	0.000338843
							0.00085124	0.000446281	0.000355372
							0.000818182	0.000429752	0.000355372
							0.00077686	0.000396694	0.000355372
							0.000743802	0.000363636	0.000371901
							0.000727273	0.000338843	0.000396694
							0.000702479	0.000297521	0.000404959
							0.000677686	0.000272727	0.000396694
							0.000652893	0.000256198	0.000396694
							0.000619835	0.00022314	0.000380165
							0.000578512	0.000198347	0.000371901
							0.000528926	0.000173554	0.000355372
							0.000487603	0.00014876	0.000338843
							0.000454545	0.000132231	0.000330579
							0.000438017	0.000123967	0.000322314
							0.000429752	0.000123967	0.000305785
							0.000413223	0.000132231	0.000297521
							0.000413223	0.000157025	0.000305785
							0.000413223	0.000165289	0.000322314
							0.000413223	0.000181818	0.000322314
							0.000429752	0.000214876	0.000338843
							0.000454545	0.000247934	0.000355372
							0.000487603	0.000280992	0.000363636
							0.000528926	0.00031405	0.000371901
							0.000570248	0.000347107	0.00038843
							0.000603306	0.000380165	0.000413223
							0.000619835	0.000396694	0.000438017
							0.000636364	0.000396694	0.000446281
							0.000636364	0.000380165	0.000438017
							0.000636364	0.000371901	0.000429752
							0.000628099	0.000347107	0.000429752
							0.000603306	0.000305785	0.000413223
							0.000586777	0.000264463	0.000396694
							0.000570248	0.00022314	0.000396694
							0.000545455	0.000190083	0.000404959
							0.000528926	0.000165289	0.000404959
							0.000512397	0.000140496	0.00038843
							0.000512397	0.000132231	0.000363636
							0.000512397	0.000140496	0.000355372
							0.000528926	0.000157025	0.000363636
							0.00053719	0.000173554	0.000371901
							0.000553719	0.000198347	0.000380165
							0.000578512	0.000231405	0.000396694
							0.000595041	0.000264463	0.000421488
							0.000619835	0.000297521	0.000438017
							0.000636364	0.000322314	0.000446281
							0.000644628	0.000338843	0.000446281
							0.000644628	0.000355372	0.000454545
							0.000628099	0.000355372	0.000471074
							0.00061157	0.000338843	0.000471074
							0.000586777	0.000322314	0.000454545
							0.000578512	0.00031405	0.000438017
							0.000578512	0.000305785	0.000421488
							0.000586777	0.000297521	0.000404959
							0.000595041	0.000289256	0.000371901
							0.000595041	0.000280992	0.000338843
							0.000603306	0.000264463	0.000297521
							0.00061157	0.000247934	0.000272727
							0.000628099	0.000231405	0.000247934
							0.000661157	0.000231405	0.00022314
							0.000694215	0.000247934	0.000206612
							0.000719008	0.000264463	0.000198347
							0.000735537	0.000272727	0.000198347
							0.000743802	0.000280992	0.000198347
							0.000735537	0.000289256	0.000198347
							0.000727273	0.000297521	0.000206612
							0.000719008	0.00031405	0.000214876
							0.000719008	0.000347107	0.000231405
							0.000719008	0.000380165	0.000231405
							0.000719008	0.000413223	0.000231405
							0.000702479	0.000429752	0.000231405
							0.00068595	0.000429752	0.000239669
							0.000677686	0.000429752	0.000247934
							0.000669421	0.000421488	0.000239669
							0.000661157	0.000413223	0.000231405
							0.000661157	0.000404959	0.00022314
							0.000652893	0.000396694	0.000214876
							0.000644628	0.000380165	0.000206612
							0.000619835	0.000347107	0.000198347
							0.000595041	0.000305785	0.000198347
							0.000570248	0.000264463	0.000198347
							0.000553719	0.000231405	0.000206612
							0.00053719	0.000214876	0.000198347
							0.000528926	0.000206612	0.000198347
							0.000512397	0.000206612	0.000206612
							0.000487603	0.000206612	0.000214876
							0.000471074	0.000206612	0.000231405
							0.000471074	0.000214876	0.000247934
							0.000471074	0.00022314	0.000256198
							0.000487603	0.000247934	0.000272727
							0.000504132	0.000289256	0.000297521
							0.000528926	0.000338843	0.000322314
							0.000561983	0.000396694	0.000338843
							0.000595041	0.000438017	0.000363636
							0.00061157	0.00046281	0.000371901
							0.000636364	0.000487603	0.000380165
							0.000669421	0.000512397	0.00038843
							0.00068595	0.00053719	0.000380165
							0.00068595	0.000545455	0.000371901
							0.000677686	0.000545455	0.000371901
							0.000661157	0.00053719	0.000355372
							0.000644628	0.000520661	0.000330579
							0.00061157	0.000487603	0.000305785
							0.000561983	0.000438017	0.000280992
							0.000504132	0.000396694	0.000256198
							0.00046281	0.000363636	0.000239669
							0.000421488	0.000330579	0.00022314
							0.00038843	0.000297521	0.000206612
							0.000363636	0.000264463	0.000198347
							0.000355372	0.000239669	0.000198347
							0.000355372	0.00022314	0.000198347
							0.000355372	0.000198347	0.000206612
							0.000347107	0.000165289	0.000206612
							0.000347107	0.000140496	0.000206612
							0.000363636	0.000132231	0.000206612
							0.000396694	0.000123967	0.000206612
							0.000421488	0.000123967	0.000214876
							0.000454545	0.000132231	0.00022314
							0.000479339	0.000140496	0.000231405
							0.000504132	0.00014876	0.000239669
							0.000512397	0.000157025	0.000231405
							0.000528926	0.000173554	0.000231405
							0.000545455	0.000198347	0.000231405
							0.000570248	0.000231405	0.000239669
							0.000595041	0.000264463	0.000247934
							0.000603306	0.000280992	0.000247934
							0.000603306	0.000297521	0.000247934
							0.000603306	0.000297521	0.000231405
							0.000586777	0.000280992	0.000214876
							0.000561983	0.000264463	0.000198347
							0.00053719	0.000247934	0.000181818
							0.000520661	0.000231405	0.000173554
							0.000487603	0.000198347	0.00014876
							0.000446281	0.000165289	0.000123967
							0.000404959	0.000132231	9.91736e-05
							0.000363636	9.91736e-05	7.43802e-05
							0.000330579	7.43802e-05	5.78512e-05
							0.000289256	4.95868e-05	4.13223e-05
							0.000239669	3.30579e-05	3.30579e-05
							0.000198347	2.47934e-05	2.47934e-05
							0.000165289	1.65289e-05	1.65289e-05
							0.000132231	8.26446e-06	8.26446e-06
							9.91736e-05	0	0
							8.26446e-05	0	0
							7.43802e-05	0	0
							6.61157e-05	0	0
							5.78512e-05	0	0
							4.95868e-05	0	0
							4.95868e-05	8.26446e-06	8.26446e-06
							5.78512e-05	1.65289e-05	1.65289e-05
							6.61157e-05	2.47934e-05	2.47934e-05
							7.43802e-05	3.30579e-05	3.30579e-05
							8.26446e-05	4.13223e-05	4.13223e-05
							9.09091e-05	4.95868e-05	4.95868e-05
							9.09091e-05	5.78512e-05	6.61157e-05
							9.09091e-05	6.61157e-05	8.26446e-05
							9.09091e-05	7.43802e-05	9.91736e-05
							9.09091e-05	8.26446e-05	0.000115702
							9.09091e-05	9.09091e-05	0.000132231
							9.09091e-05	8.26446e-05	0.000132231
							9.09091e-05	7.43802e-05	0.000132231
							9.09091e-05	6.61157e-05	0.000132231
							9.09091e-05	5.78512e-05	0.000132231
							9.91736e-05	4.95868e-05	0.000132231
							0.000107438	4.13223e-05	0.000132231
							0.000107438	3.30579e-05	0.000115702
							0.000107438	2.47934e-05	9.91736e-05
							0.000107438	1.65289e-05	8.26446e-05
							0.000107438	8.26446e-06	6.61157e-05
							0.000107438	0	4.95868e-05
							0.000107438	0	4.13223e-05
							0.000107438	0	3.30579e-05
							0.000107438	0	2.47934e-05
							0.000107438	0	1.65289e-05
							9.91736e-05	8.26446e-06	8.26446e-06
							9.91736e-05	2.47934e-05	8.26446e-06
							0.000107438	4.13223e-05	1.65289e-05
							0.000115702	5.78512e-05	2.47934e-05
							0.000123967	7.43802e-05	3.30579e-05
							0.000132231	9.09091e-05	4.13223e-05
							0.00014876	0.000107438	4.95868e-05
							0.000165289	0.000123967	5.78512e-05
							0.000181818	0.000140496	6.61157e-05
							0.000198347	0.000157025	7.43802e-05
							0.000214876	0.000173554	8.26446e-05
							0.00022314	0.000173554	9.09091e-05
							0.000214876	0.000157025	8.26446e-05
							0.000206612	0.000140496	7.43802e-05
							0.000198347	0.000123967	6.61157e-05
							0.000190083	0.000107438	5.78512e-05
							0.000181818	9.09091e-05	4.95868e-05
							0.000157025	7.43802e-05	4.13223e-05
							0.000132231	5.78512e-05	3.30579e-05
							0.000107438	4.13223e-05	2.47934e-05
							8.26446e-05	2.47934e-05	1.65289e-05
							5.78512e-05	8.26446e-06	8.26446e-06
							4.13223e-05	0	0
							3.30579e-05	0	0
							2.47934e-05	0	0
							2.47934e-05	0	0
							2.47934e-05	0	0
							2.47934e-05	0	0
							3.30579e-05	0	0
							4.13223e-05	0	0
							4.95868e-05	0	0
							5.78512e-05	0	0
							6.61157e-05	0	0
							7.43802e-05	0	0
							8.26446e-05	0	0
							9.09091e-05	0	0
							8.26446e-05	0	0
							7.43802e-05	0	0
							6.61157e-05	0	0
							5.78512e-05	0	0
							4.95868e-05	0	0
							4.13223e-05	0	0
							3.30579e-05	0	0
							2.47934e-05	0	0
							1.65289e-05	0	0
							8.26446e-06	0	0
							0	0	0
							0	0	0
							0	0	0
							0	0	0
							0	0	0
							0	0	0
							0	0	0
							0	0	0
							8.26446e-06	0	0
							1.65289e-05	0	0
							2.47934e-05	0	0
							3.30579e-05	0	0
							4.13223e-05	0	0
							4.95868e-05	0	0
							5.78512e-05	0	0
							6.61157e-05	0	0
							7.43802e-05	0	0
							8.26446e-05	0	0
							9.09091e-05	0	0
							8.26446e-05	0	0
							7.43802e-05	0	0
							6.61157e-05	0	0
							5.78512e-05	0	0
							4.95868e-05	0	0
							4.13223e-05	0	0
							3.30579e-05	0	0
							2.47934e-05	0	0
							1.65289e-05	0	0
							8.26446e-06	0	0
							0	0	0
							0	0	0
							0	0	0
							0	0	0
							0	0	0
							0	0	0
							0	0	0
							0	0	0
							0	0	0
							0	0	0
							0	0	0
							0	0	0
							0	0	0
							0	0	0
							0	0	0
							0	0	0
							0	0	0
							0	0	0
							0	0	0
							0	0	0
							0	0	0
							0	0	0
							0	0	0
							0	0	0
							0	0	0
							0	0	0
							0	0	0
							0	0	0
							0	0	0
							0	0	0
							0	0	0
							0	0	0
							0	0	0
							0	0	0
							0	0	0
							0	0	0
							0	0	0
							0	0	0
							0	0	0
							0	0	0
							0	0	0
							0	0	0
							0	0	0
							0	0	0
							8.26446e-06	0	0
							1.65289e-05	0	0
							2.47934e-05	0	0
							3.30579e-05	0	0
							4.13223e-05	0	0
							4.95868e-05	0	0
							5.78512e-05	0	0
							6.61157e-05	0	0
							7.43802e-05	0	0
							8.26446e-05	0	0
							9.09091e-05	0	0
							8.26446e-05	0	0
							7.43802e-05	0	0
							6.61157e-05	0	0
							5.78512e-05	0	0
							4.95868e-05	0	0
							4.13223e-05	0	0
							3.30579e-05	0	0
							2.47934e-05	0	0
							1.65289e-05	0	0
							8.26446e-06	0	0
							0	0	0
							0	0	0
							0	0	0
							0	0	0
							0	0	0
							0	0	0
							0	0	0
							0	0	0
							0	0	0
							0	0	0
							0	0	0
							0	0	0
[truncated: 30,768 more rows]
