# Supplementary material for: Spectral analysis of layered sites using shaking table tests
Source: PLoS One. 2019 Mar 12;14(3):e0212766. doi: 10.1371/journal.pone.0212766 (PMC6413934; doi:10.1371/journal.pone.0212766)
Supplement: S3 Data — (ZIP) [file pone.0212766.s003.zip › S3 Data Analysis data/Response spectrum of horizontal site.xls]

## Sheet: 层中
	0.10Kobe			0.2Kobe			0.32Kobe			0.5Kobe			0.10Kobe			0.5Kobe
Time	Gravel soil layer	Soft rock layer	Hard rock layer	Gravel soil layer	Soft rock layer	Hard rock layer	Gravel soil layer	Soft rock layer	Hard rock layer	Gravel soil layer	Soft rock layer	Hard rock layer	Gravel soil layer	Soft rock layer	Hard rock layer	Gravel soil layer	Soft rock layer	Hard rock layer
0.04	0.148	0.112	0.0895	0.26	0.244	0.207	0.438	0.373	0.322	0.7	0.56	0.485	1.85	1.4	1.11875	1.4	1.12	0.97	0.28	0
0.042	0.145901	0.112016	0.090054	0.268113	0.241278	0.209298	0.439057	0.372815	0.322309	0.696477	0.572359	0.488279	1.82376	1.4002	1.12568	1.39295	1.14472	0.976557	0.28	2.2
0.044	0.148156	0.112742	0.0936159	0.281386	0.240548	0.219796	0.447814	0.37157	0.337948	0.705276	0.576632	0.508623	1.85195	1.40928	1.1702	1.41055	1.15326	1.01725
0.046	0.15429	0.113906	0.099315	0.304875	0.241311	0.235996	0.468135	0.371544	0.362711	0.724649	0.580641	0.539977	1.92863	1.42383	1.24144	1.4493	1.16128	1.07995
0.048	0.162294	0.115455	0.105717	0.332724	0.243424	0.253898	0.49506	0.373062	0.390318	0.750806	0.585672	0.575131	2.02867	1.44318	1.32147	1.50161	1.17134	1.15026
0.05	0.171586	0.117472	0.112711	0.363463	0.247125	0.273354	0.527723	0.376986	0.42042	0.784492	0.593205	0.613749	2.14483	1.4684	1.40889	1.56898	1.18641	1.2275
0.055	0.179077	0.119271	0.1187	0.390306	0.250156	0.290213	0.555481	0.380612	0.446097	0.813277	0.601616	0.647117	2.23847	1.49089	1.48376	1.62655	1.20323	1.29423
0.06	0.18785	0.121438	0.125285	0.419502	0.254521	0.308682	0.587588	0.385489	0.474687	0.848327	0.610193	0.684218	2.34813	1.51798	1.56607	1.69665	1.22039	1.36844
0.065	0.197541	0.123951	0.132365	0.450933	0.260077	0.328306	0.623745	0.392174	0.505208	0.888929	0.620838	0.724089	2.46926	1.54939	1.65457	1.77786	1.24168	1.44818
0.07	0.207743	0.126851	0.139576	0.483574	0.26703	0.348102	0.663173	0.400938	0.536053	0.934843	0.633951	0.765061	2.59679	1.58564	1.74469	1.86969	1.2679	1.53012
0.075	0.217977	0.13014	0.146702	0.5159	0.275332	0.367389	0.704507	0.411818	0.566259	0.985211	0.649769	0.80609	2.72471	1.62675	1.83377	1.97042	1.29954	1.61218
0.08	0.227568	0.133789	0.153532	0.545781	0.284834	0.385699	0.745462	0.424881	0.595074	1.03824	0.668491	0.846079	2.8446	1.67236	1.91916	2.07648	1.33698	1.69216
0.085	0.236323	0.137788	0.160103	0.572888	0.295532	0.403151	0.785571	0.44009	0.622687	1.09423	0.69005	0.885335	2.95403	1.72235	2.00129	2.18847	1.3801	1.77067
0.09	0.243971	0.142083	0.166233	0.596613	0.307248	0.41927	0.823698	0.457309	0.648372	1.15171	0.714486	0.922944	3.04963	1.77604	2.07791	2.30341	1.42897	1.84589
0.095	0.25037	0.146625	0.171774	0.616626	0.319844	0.433693	0.858983	0.476253	0.671588	1.2095	0.741488	0.958108	3.12962	1.83281	2.14717	2.419	1.48298	1.91622
0.1	0.255444	0.151334	0.176669	0.632663	0.333065	0.446189	0.890763	0.496479	0.692005	1.26625	0.770466	0.990379	3.19305	1.89167	2.20836	2.5325	1.54093	1.98076
0.11	0.259091	0.156072	0.180939	0.644497	0.346554	0.456759	0.918417	0.517479	0.709677	1.32098	0.800733	1.0198	3.23864	1.9509	2.26173	2.64195	1.60147	2.03961
0.12	0.261337	0.160809	0.18466	0.651998	0.360131	0.465636	0.941531	0.538961	0.724978	1.37262	0.832032	1.04672	3.26672	2.01011	2.30825	2.74525	1.66406	2.09344
0.13	0.262178	0.165483	0.187866	0.655135	0.37354	0.473039	0.95959	0.560619	0.738205	1.41978	0.863974	1.07139	3.27723	2.06854	2.34832	2.83957	1.72795	2.14278
0.14	0.261543	0.169905	0.190529	0.653798	0.386277	0.479098	0.971953	0.581745	0.749479	1.46062	0.895443	1.09377	3.26929	2.12381	2.38161	2.92124	1.79089	2.18755
0.15	0.259496	0.1739	0.192597	0.648324	0.397885	0.483917	0.978351	0.601612	0.758887	1.4937	0.925394	1.11374	3.2437	2.17375	2.40746	2.98739	1.85079	2.22748
0.16	0.256337	0.177367	0.194017	0.639752	0.408193	0.487427	0.979467	0.619819	0.766287	1.51895	0.953164	1.13108	3.20422	2.21709	2.42521	3.0379	1.90633	2.26216
0.17	0.25238	0.180215	0.194807	0.629184	0.417011	0.48969	0.976188	0.63585	0.77175	1.53637	0.978095	1.14574	3.15475	2.25269	2.43508	3.07273	1.95619	2.29148
0.18	0.248016	0.182391	0.195043	0.617471	0.424188	0.49093	0.969325	0.649364	0.775596	1.54557	0.999548	1.15786	3.1002	2.27989	2.43804	3.09115	1.9991	2.31571
0.19	0.243372	0.183834	0.194855	0.604948	0.429558	0.491474	0.959427	0.660054	0.778246	1.54688	1.01702	1.16791	3.04215	2.29792	2.43569	3.09376	2.03403	2.33582
0.2	0.238513	0.184529	0.194358	0.591764	0.433085	0.491586	0.946882	0.66786	0.780074	1.54064	1.03034	1.17643	2.98141	2.30661	2.42947	3.08129	2.06067	2.35287
0.21	0.233485	0.184519	0.193576	0.578086	0.434843	0.491395	0.932071	0.672908	0.781224	1.52772	1.0396	1.18354	2.91856	2.30649	2.41971	3.05544	2.07921	2.36707
0.22	0.228446	0.183915	0.192437	0.564249	0.435041	0.490708	0.915527	0.675486	0.781346	1.50893	1.04516	1.1887	2.85557	2.29894	2.40547	3.01786	2.09033	2.3774
0.23	0.223455	0.182771	0.190816	0.550637	0.433835	0.489119	0.897822	0.675792	0.779779	1.48532	1.0472	1.19093	2.79318	2.28464	2.3852	2.97063	2.09439	2.38186
0.24	0.218597	0.181157	0.188588	0.537551	0.431442	0.486136	0.879534	0.674036	0.775716	1.45812	1.046	1.18894	2.73247	2.26446	2.35735	2.91624	2.092	2.37788
0.25	0.214068	0.179271	0.185711	0.525515	0.42831	0.481458	0.861544	0.670814	0.768687	1.42914	1.04251	1.1819	2.67585	2.24089	2.32139	2.85827	2.08502	2.36379
0.26	0.210053	0.177332	0.182235	0.514998	0.424989	0.47499	0.844872	0.666926	0.758539	1.40044	1.0379	1.16946	2.62567	2.21665	2.27794	2.80089	2.0758	2.33891
0.27	0.206612	0.175514	0.178289	0.506003	0.42179	0.466944	0.829836	0.662881	0.745603	1.37308	1.03292	1.15192	2.58264	2.19392	2.22861	2.74617	2.06585	2.30384
0.28	0.203838	0.174023	0.174	0.498624	0.419103	0.457565	0.816863	0.659333	0.730328	1.34818	1.02848	1.12998	2.54798	2.17528	2.17499	2.69636	2.05695	2.25996
0.29	0.201813	0.173044	0.169421	0.493089	0.417356	0.446947	0.806456	0.656977	0.712919	1.32708	1.02561	1.10411	2.52266	2.16305	2.11776	2.65417	2.05121	2.20822
0.3	0.200629	0.172713	0.164542	0.489659	0.416887	0.435053	0.799052	0.656373	0.693379	1.31082	1.02515	1.07439	2.50786	2.15891	2.05677	2.62163	2.05029	2.14878
0.31	0.200303	0.173058	0.159324	0.488415	0.417805	0.421814	0.794768	0.657705	0.67163	1.29972	1.02737	1.0407	2.50378	2.16322	1.99154	2.59944	2.05474	2.0814
0.32	0.200803	0.174048	0.153776	0.489263	0.42009	0.407258	0.793497	0.660935	0.647766	1.29359	1.03228	1.00324	2.51004	2.1756	1.9222	2.58718	2.06456	2.00649
0.33	0.202005	0.175586	0.147993	0.491896	0.423576	0.391664	0.794848	0.665818	0.622243	1.29181	1.03953	0.962733	2.52507	2.19483	1.84991	2.58362	2.07907	1.92547
0.34	0.203811	0.177583	0.142126	0.49595	0.428047	0.375489	0.798334	0.672069	0.595811	1.29365	1.04873	0.92034	2.54764	2.21979	1.77657	2.58729	2.09745	1.84068
0.35	0.206118	0.179954	0.136353	0.501078	0.433261	0.359293	0.803485	0.6794	0.569418	1.29835	1.05941	0.877635	2.57647	2.24943	1.70442	2.59671	2.11882	1.75527
0.36	0.208763	0.18256	0.130805	0.506802	0.438906	0.343524	0.809666	0.687378	0.54382	1.30487	1.0709	0.835968	2.60954	2.282	1.63506	2.60974	2.1418	1.67194
0.37	0.211483	0.185177	0.125514	0.512411	0.444437	0.328384	0.815784	0.695183	0.519384	1.3114	1.08192	0.796119	2.64354	2.31471	1.56892	2.62279	2.16385	1.59224
0.38	0.213996	0.187561	0.120386	0.517298	0.449373	0.313717	0.820941	0.702092	0.495898	1.31647	1.09141	0.757997	2.67495	2.34452	1.50482	2.63295	2.18283	1.51599
0.39	0.215959	0.189421	0.115277	0.520715	0.453119	0.299224	0.824019	0.707205	0.47285	1.31836	1.09802	0.720892	2.69949	2.36776	1.44096	2.63673	2.19605	1.44178
0.4	0.217032	0.19047	0.110091	0.521871	0.455037	0.284692	0.823841	0.709554	0.44986	1.31524	1.1003	0.684229	2.7129	2.38087	1.37614	2.63047	2.20061	1.36846
0.42	0.216997	0.190537	0.104788	0.520249	0.454703	0.270041	0.819591	0.708473	0.426769	1.30574	1.09728	0.647756	2.71246	2.38171	1.30985	2.61149	2.19456	1.29551
0.44	0.215799	0.189598	0.0993849	0.515728	0.45202	0.255316	0.811074	0.703793	0.403624	1.28953	1.08872	0.611556	2.69748	2.36998	1.24231	2.57907	2.17744	1.22311
0.46	0.213445	0.187674	0.0938923	0.508379	0.447016	0.240538	0.798379	0.695557	0.380426	1.26674	1.0747	0.57565	2.66807	2.34593	1.17365	2.53348	2.14939	1.1513
0.48	0.20998	0.18482	0.0883001	0.498379	0.439791	0.225669	0.781757	0.683932	0.357118	1.2378	1.05548	0.539944	2.62475	2.31025	1.10375	2.47559	2.11097	1.07989
0.5	0.205434	0.181075	0.0825933	0.485862	0.430448	0.21066	0.761416	0.669049	0.333618	1.20305	1.03131	0.504311	2.56793	2.26344	1.03242	2.4061	2.06261	1.00862
0.525	0.1998	0.176448	0.0767589	0.470917	0.419044	0.195458	0.737484	0.650968	0.309811	1.1627	1.0023	0.468506	2.49751	2.2056	0.959486	2.32541	2.0046	0.937011
0.55	0.193073	0.170933	0.0708095	0.453637	0.405596	0.180064	0.710079	0.629715	0.285663	1.117	0.968581	0.432389	2.41341	2.13666	0.885118	2.23401	1.93716	0.864779
0.575	0.185324	0.164586	0.0648096	0.434264	0.390234	0.164615	0.679569	0.605522	0.261368	1.0666	0.930543	0.396159	2.31655	2.05732	0.81012	2.13321	1.86109	0.792318
0.6	0.176673	0.157492	0.0588947	0.413071	0.373098	0.149432	0.646327	0.578622	0.237413	1.01211	0.888545	0.360454	2.20842	1.96865	0.736184	2.02422	1.77709	0.720909
0.625	0.167357	0.149832	0.0532215	0.390566	0.354571	0.134892	0.611111	0.549624	0.214406	0.954762	0.843525	0.32615	2.09196	1.8729	0.665269	1.90952	1.68705	0.652301
0.65	0.157639	0.141819	0.0479041	0.367376	0.335166	0.121279	0.574874	0.519317	0.192819	0.896086	0.796693	0.293932	1.97049	1.77274	0.598802	1.79217	1.59339	0.587865
0.675	0.147715	0.133607	0.043009	0.343951	0.315267	0.108754	0.538311	0.488299	0.172922	0.837189	0.748944	0.264215	1.84644	1.67008	0.537613	1.67438	1.49789	0.52843
0.7	0.137675	0.12525	0.0385548	0.320482	0.29505	0.0973578	0.501727	0.45686	0.154794	0.778574	0.700715	0.237112	1.72094	1.56563	0.481935	1.55715	1.40143	0.474224
0.75	0.12758	0.116793	0.0345509	0.297081	0.274633	0.0871185	0.465296	0.425186	0.138495	0.72053	0.652286	0.212692	1.59475	1.45992	0.431886	1.44106	1.30457	0.425384
0.8	0.117486	0.108265	0.0309996	0.273839	0.254125	0.0780445	0.429158	0.393439	0.124042	0.66327	0.603895	0.19097	1.46858	1.35331	0.387496	1.32654	1.20779	0.381941
0.85	0.10748	0.0997343	0.027881	0.250957	0.233707	0.0700793	0.393615	0.361925	0.111344	0.607254	0.555984	0.171813	1.3435	1.24668	0.348512	1.21451	1.11197	0.343627
0.9	0.0977138	0.0913073	0.0251656	0.228709	0.213631	0.0631478	0.359075	0.331044	0.100292	0.553094	0.509126	0.155072	1.22142	1.14134	0.31457	1.10619	1.01825	0.310145
0.95	0.0883657	0.0831439	0.0228151	0.207449	0.194247	0.0571554	0.32607	0.301335	0.0907472	0.501569	0.464085	0.140558	1.10457	1.0393	0.285189	1.00314	0.92817	0.281116
1	0.0796202	0.0754128	0.0207755	0.187553	0.175969	0.0519611	0.295191	0.273395	0.0824901	0.453551	0.421749	0.127951	0.995253	0.942661	0.259694	0.907103	0.843498	0.255901
1.1	0.0716395	0.0682766	0.0189764	0.169376	0.159198	0.0473891	0.26702	0.247817	0.0752405	0.409913	0.38302	0.116841	0.895494	0.853457	0.237205	0.819826	0.766041	0.233683
1.2	0.0644585	0.0617834	0.017351	0.152995	0.144047	0.0432734	0.241685	0.224754	0.0687303	0.370791	0.348117	0.106837	0.805731	0.772292	0.216887	0.741582	0.696235	0.213674
1.3	0.0580465	0.0559185	0.0158591	0.138305	0.130435	0.0395079	0.219016	0.204078	0.0627845	0.335873	0.316836	0.0976825	0.725581	0.698981	0.198238	0.671745	0.633673	0.195365
1.4	0.0523579	0.0506496	0.0144779	0.125197	0.11827	0.0360331	0.198841	0.185642	0.0573042	0.304878	0.288948	0.0892255	0.654473	0.63312	0.180974	0.609756	0.577896	0.178451
1.5	0.0473582	0.0459615	0.0131949	0.113594	0.107479	0.0328156	0.181025	0.169323	0.0522341	0.277578	0.26425	0.0813803	0.591977	0.574519	0.164936	0.555155	0.5285	0.162761
1.6	0.0430175	0.0418317	0.0119982	0.103415	0.0979878	0.0298209	0.165435	0.155003	0.0475155	0.25374	0.242544	0.074065	0.537719	0.522896	0.149977	0.50748	0.485089	0.14813
1.7	0.0393051	0.0382457	0.0108768	0.0945841	0.0897225	0.0270184	0.15194	0.142561	0.0430959	0.233135	0.223628	0.0672073	0.491314	0.478071	0.13596	0.46627	0.447255	0.134415
1.8	0.0361684	0.0351614	0.00983282	0.0869553	0.082558	0.0244126	0.140296	0.131775	0.0389818	0.215366	0.207156	0.0608185	0.452105	0.439518	0.12291	0.430733	0.414312	0.121637
1.9	0.0335165	0.0325256	0.00886494	0.0803609	0.0763521	0.0219981	0.130246	0.122413	0.0351626	0.200022	0.192784	0.0548835	0.418957	0.406569	0.110812	0.400044	0.385567	0.109767
2	0.0312455	0.0302506	0.00796639	0.0745825	0.0709066	0.0197571	0.121446	0.114152	0.0316083	0.186563	0.180035	0.0493546	0.390568	0.378133	0.0995798	0.373126	0.36007	0.0987092
2.1	0.0292297	0.0282258	0.00713455	0.0693573	0.0659613	0.0176845	0.113471	0.106608	0.0283127	0.174329	0.168322	0.0442231	0.365372	0.352823	0.0891819	0.348657	0.336644	0.0884462
2.2	0.0273515	0.0263423	0.00637229	0.0644354	0.0612735	0.0157866	0.105911	0.0994095	0.0252886	0.162688	0.157078	0.0395096	0.341894	0.329279	0.0796536	0.325376	0.314157	0.0790192
2.3	0.0255513	0.0245464	0.00568069	0.059708	0.0567419	0.0140648	0.0985859	0.0924009	0.0225409	0.151371	0.146078	0.0352228	0.319391	0.30683	0.0710086	0.302742	0.292155	0.0704457
2.4	0.0238023	0.0228137	0.00505372	0.0551424	0.0523468	0.0125042	0.0914384	0.0855449	0.0200482	0.140307	0.135272	0.0313309	0.297529	0.285171	0.0631716	0.280613	0.270544	0.0626618
2.5	0.0220985	0.0211398	0.00448431	0.0507257	0.0480825	0.0110877	0.0844483	0.0788331	0.0177845	0.12946	0.124659	0.0277952	0.276231	0.264247	0.0560538	0.25892	0.249318	0.0555904
2.6	0.0204425	0.0195253	0.00396857	0.0464639	0.0439588	0.00980597	0.0776305	0.0722784	0.0157356	0.118849	0.114277	0.0245953	0.255532	0.244066	0.0496071	0.237698	0.228554	0.0491907
2.7	0.0188365	0.0179763	0.00350516	0.0423785	0.0399936	0.00865599	0.0710141	0.0659086	0.0138968	0.108524	0.104184	0.0217236	0.235456	0.224703	0.0438145	0.217048	0.208368	0.0434472
2.8	0.0172826	0.0164899	0.00309349	0.0384789	0.0361967	0.00763614	0.0646161	0.0597551	0.012266	0.0985349	0.0944365	0.0191751	0.216033	0.206124	0.0386686	0.19707	0.188873	0.0383503
2.9	0.015792	0.0150683	0.00272864	0.0347869	0.0325968	0.00673404	0.0584825	0.0538739	0.0108228	0.0889772	0.0851326	0.0169186	0.1974	0.188354	0.034108	0.177954	0.170265	0.0338371
3	0.0143786	0.013709	0.00240702	0.0313123	0.029214	0.00594073	0.0526448	0.048301	0.00955312	0.0799036	0.0763234	0.0149315	0.179733	0.171363	0.0300877	0.159807	0.152647	0.0298631
3.2	0.0130355	0.0124066	0.00212506	0.0280385	0.0260162	0.00524681	0.0470708	0.0429993	0.00844184	0.0712681	0.0679574	0.013191	0.162944	0.155082	0.0265633	0.142536	0.135915	0.0263821
3.4	0.0117837	0.0111847	0.00188071	0.0249859	0.0230399	0.00464704	0.0418081	0.0380301	0.00748096	0.0631671	0.0601271	0.0116843	0.147297	0.139809	0.0235089	0.126334	0.120254	0.0233685
3.6	0.0106408	0.0100623	0.0016693	0.0221687	0.0203132	0.0041302	0.0368975	0.0334481	0.0066529	0.0556744	0.0529018	0.0103838	0.13301	0.125779	0.0208662	0.111349	0.105804	0.0207677
3.8	0.0096236	0.00903498	0.00148631	0.0195953	0.0178739	0.0036852	0.0323769	0.0293383	0.00593943	0.0488952	0.0463811	0.00926145	0.120295	0.112937	0.0185789	0.0977904	0.0927622	0.0185229
4	0.00872923	0.00807032	0.00132907	0.0172293	0.0157485	0.00330127	0.0282769	0.0256908	0.00532288	0.042789	0.0405662	0.00829093	0.109115	0.100879	0.0166134	0.085578	0.0811324	0.0165819
4.2	0.00774846	0.00707775	0.00116148	0.014766	0.0134008	0.00289473	0.0239116	0.021692	0.00467065	0.0362131	0.0342596	0.0072647	0.0968558	0.0884719	0.0145186	0.0724262	0.0685192	0.0145294
4.4	0.00691902	0.00618364	0.00102823	0.0125654	0.0113738	0.00257469	0.0199831	0.0182231	0.00415569	0.0304524	0.0287551	0.00645148	0.0864878	0.0772955	0.0128528	0.0609048	0.0575102	0.012903
4.6	0.00621308	0.00537559	0.000918001	0.0105479	0.009603	0.00231189	0.016396	0.0151715	0.00373235	0.0253124	0.0238622	0.00578012	0.0776635	0.0671949	0.011475	0.0506247	0.0477243	0.0115602
4.8	0.00572357	0.00472329	0.000834412	0.00882722	0.00833728	0.00211328	0.0134353	0.0129657	0.00341279	0.0213332	0.0201465	0.0052692	0.0715446	0.0590411	0.0104302	0.0426663	0.040293	0.0105384
5	0.00546	0.00398	0.000779	0.00738	0.00792	0.00196	0.0115	0.0119	0.00316	0.0188	0.0181	0.00487	0.06825	0.04975	0.0097375	0.0376	0.0362	0.00974

## Sheet: 界面上下
0.04	0.131	0.119	0.0913	0.0989	0.589	0.562	0.512	0.537
0.042	0.129035	0.12095	0.091852	0.101962	0.600266	0.574247	0.512441	0.540422
0.044	0.128412	0.121399	0.0933968	0.102793	0.605904	0.582018	0.51647	0.542614
0.046	0.129079	0.122378	0.0952403	0.103406	0.611764	0.589796	0.522182	0.546184
0.048	0.13067	0.123935	0.097287	0.104158	0.618707	0.598161	0.529122	0.550923
0.05	0.133143	0.126149	0.0995855	0.105165	0.628249	0.608261	0.538146	0.558081
0.055	0.135001	0.128282	0.101702	0.106486	0.638495	0.619127	0.546282	0.565026
0.06	0.137554	0.130555	0.104125	0.10774	0.649613	0.630683	0.55592	0.573032
0.065	0.14078	0.133377	0.106804	0.109256	0.662975	0.644089	0.567333	0.582944
0.07	0.144631	0.136764	0.109748	0.111231	0.679182	0.659942	0.580421	0.594879
0.075	0.149027	0.140685	0.112977	0.113685	0.6984	0.678437	0.595363	0.608935
0.08	0.153792	0.145022	0.116511	0.11662	0.72095	0.699968	0.612407	0.625363
0.085	0.158846	0.149677	0.12038	0.11998	0.746901	0.724639	0.631674	0.644314
0.09	0.164047	0.154559	0.124554	0.12378	0.776238	0.752472	0.653115	0.665751
0.095	0.169312	0.159626	0.129028	0.12801	0.808648	0.783345	0.676598	0.689457
0.1	0.174556	0.164772	0.133787	0.13263	0.843491	0.816883	0.701842	0.714964
0.11	0.179662	0.169887	0.138774	0.137545	0.87996	0.852503	0.728547	0.741741
0.12	0.184556	0.174919	0.143958	0.142659	0.917545	0.889696	0.75667	0.769745
0.13	0.18914	0.179795	0.149254	0.147891	0.955681	0.927899	0.78598	0.798769
0.14	0.1932	0.184315	0.154481	0.153055	0.99301	0.965721	0.815627	0.828041
0.15	0.196566	0.18828	0.159479	0.157979	1.02833	1.00194	0.844736	0.856796
0.16	0.199196	0.191615	0.164134	0.16257	1.06075	1.03552	0.87256	0.884256
0.17	0.201067	0.194325	0.168356	0.166756	1.08936	1.06559	0.898533	0.909806
0.18	0.202228	0.196414	0.172047	0.170477	1.11341	1.09142	0.922046	0.932801
0.19	0.202698	0.197898	0.175124	0.173687	1.13229	1.11242	0.942598	0.952807
0.2	0.202465	0.198745	0.177524	0.176341	1.14582	1.12829	0.959893	0.969682
0.21	0.20154	0.198942	0.179179	0.178398	1.15413	1.13881	0.973682	0.983421
0.22	0.200006	0.198527	0.180095	0.179887	1.15762	1.14406	0.983947	0.994237
0.23	0.19794	0.197524	0.180285	0.180845	1.1567	1.14431	0.990557	1.00206
0.24	0.19543	0.195958	0.179808	0.181302	1.15178	1.13981	0.993508	1.00695
0.25	0.192711	0.193998	0.178843	0.181421	1.14404	1.13172	0.993476	1.0096
0.26	0.190026	0.191879	0.177591	0.181383	1.13491	1.12145	0.991426	1.01089
0.27	0.187533	0.189747	0.176207	0.181321	1.12536	1.11013	0.988143	1.01167
0.28	0.185423	0.18774	0.17485	0.181368	1.11649	1.09875	0.984448	1.01277
0.29	0.183854	0.186021	0.173712	0.181672	1.10949	1.08843	0.981343	1.01519
0.3	0.18294	0.184701	0.172926	0.182316	1.10529	1.08	0.97948	1.01954
0.31	0.182712	0.183835	0.172566	0.183325	1.10421	1.0738	0.979128	1.02594
0.32	0.183172	0.18347	0.1727	0.184712	1.10628	1.07014	0.980518	1.03434
0.33	0.184256	0.183591	0.173328	0.186427	1.11111	1.06895	0.983604	1.04442
0.34	0.185878	0.184169	0.17442	0.188403	1.11821	1.07002	0.988292	1.05584
0.35	0.187949	0.185197	0.175937	0.190592	1.12715	1.07324	0.994548	1.06833
0.36	0.190304	0.1866	0.177776	0.192875	1.13716	1.07811	1.00205	1.08127
0.37	0.192696	0.188182	0.179751	0.195051	1.14688	1.08349	1.00992	1.0936
0.38	0.19489	0.189732	0.181672	0.196911	1.15516	1.08834	1.01726	1.10415
0.39	0.196597	0.190989	0.183306	0.198209	1.16055	1.09138	1.0229	1.11157
0.4	0.197536	0.191684	0.184391	0.198695	1.16151	1.09124	1.02555	1.11445
0.42	0.197534	0.19165	0.184775	0.198238	1.15702	1.08711	1.02451	1.11192
0.44	0.196565	0.190829	0.184387	0.196815	1.14683	1.07872	1.01952	1.10384
0.46	0.194634	0.189196	0.183193	0.194448	1.13105	1.06603	1.01052	1.0903
0.48	0.191773	0.186751	0.181191	0.191193	1.10998	1.04916	0.997602	1.0716
0.5	0.188003	0.183496	0.17839	0.187092	1.08388	1.02822	0.980817	1.048
0.525	0.18333	0.179394	0.174763	0.182152	1.05287	1.00308	0.960005	1.01953
0.55	0.177758	0.174389	0.170268	0.176365	1.01703	0.973539	0.93486	0.986223
0.575	0.17134	0.16849	0.164911	0.169778	0.976723	0.939652	0.905307	0.948373
0.6	0.164138	0.161747	0.158715	0.162456	0.932302	0.901572	0.871393	0.906348
0.625	0.156316	0.154321	0.151814	0.154562	0.884754	0.860079	0.833822	0.861117
0.65	0.148085	0.146419	0.144397	0.146298	0.835344	0.816216	0.793556	0.813895
0.675	0.139584	0.138183	0.136603	0.137803	0.785002	0.770709	0.751271	0.765556
0.7	0.130874	0.129699	0.128516	0.12915	0.734166	0.724012	0.707432	0.716568
0.75	0.122005	0.121028	0.120199	0.120383	0.683116	0.676426	0.662368	0.667231
0.8	0.113032	0.112234	0.111706	0.111538	0.63208	0.628209	0.616379	0.617792
0.85	0.104052	0.103404	0.103114	0.102692	0.581512	0.579814	0.569926	0.568698
0.9	0.095182	0.094662	0.0945444	0.0939576	0.532017	0.531899	0.523679	0.520571
0.95	0.0865829	0.0861885	0.0861754	0.0854998	0.484432	0.485401	0.478626	0.474255
1	0.0784378	0.0781797	0.0782097	0.0774995	0.439727	0.441409	0.435908	0.430722
1.1	0.0709289	0.0708132	0.070837	0.0701304	0.398857	0.400951	0.396602	0.390908
1.2	0.0641176	0.064146	0.0641308	0.0634533	0.362047	0.364348	0.361046	0.355038
1.3	0.05798	0.0581524	0.0580775	0.0574564	0.329079	0.331501	0.329162	0.32291
1.4	0.0524968	0.0527987	0.0526459	0.0521169	0.299715	0.302226	0.300764	0.294296
1.5	0.0476514	0.0480509	0.0478092	0.0474054	0.273753	0.276326	0.275655	0.268986
1.6	0.0434143	0.0438742	0.0435445	0.0432911	0.250993	0.253609	0.253641	0.246777
1.7	0.0397532	0.0402317	0.0398281	0.0397471	0.231225	0.233878	0.234513	0.227463
1.8	0.036608	0.0370697	0.036614	0.0367181	0.214085	0.216792	0.217934	0.210692
1.9	0.0339181	0.0343275	0.033845	0.03414	0.199196	0.201975	0.20353	0.196095
2	0.0315964	0.0319115	0.0314304	0.0319179	0.18603	0.188891	0.190768	0.183171
2.1	0.0295285	0.0297057	0.0292533	0.0299352	0.173948	0.17689	0.178992	0.17129
2.2	0.0276034	0.0276028	0.0272074	0.0280828	0.162348	0.16537	0.167599	0.159867
2.3	0.0257706	0.0255543	0.0252387	0.0263025	0.15099	0.154068	0.156336	0.148672
2.4	0.0240175	0.0235546	0.0233332	0.0245665	0.139828	0.142914	0.145148	0.13766
2.5	0.0223334	0.0216107	0.0214928	0.0228606	0.128858	0.131914	0.134067	0.126833
2.6	0.0207121	0.0197332	0.0197191	0.0211828	0.118112	0.121102	0.12313	0.116225
2.7	0.0191532	0.0179336	0.0180147	0.0195405	0.10765	0.110528	0.112401	0.105897
2.8	0.0176558	0.0162197	0.0163826	0.0179379	0.0975413	0.100253	0.10196	0.0959123
2.9	0.0162286	0.0146021	0.0148309	0.0163846	0.087893	0.0903817	0.091924	0.0863728
3	0.0148681	0.0130871	0.0133637	0.0148834	0.0787745	0.0809807	0.0823745	0.0773352
3.2	0.0135618	0.0116609	0.0119696	0.013425	0.0701447	0.0720126	0.0732707	0.068765
3.4	0.0123227	0.0103535	0.0106662	0.0120287	0.0621149	0.063601	0.0647657	0.0607689
3.6	0.0111586	0.00917591	0.0094644	0.0107142	0.0547684	0.0558239	0.0569648	0.0534228
3.8	0.0100881	0.00813958	0.00838669	0.0095102	0.0482305	0.0488167	0.0500165	0.0468299
4	0.00909393	0.00726026	0.00742896	0.0083963	0.0424496	0.0425503	0.0438593	0.0408976
4.2	0.00803898	0.00628143	0.00638704	0.00720702	0.0361199	0.0357342	0.0370992	0.0345094
4.4	0.00707091	0.00545219	0.00547611	0.00613646	0.0307247	0.0298028	0.0313275	0.0289799
4.6	0.00616513	0.00474942	0.00466735	0.00515551	0.026056	0.0245697	0.0263476	0.0241053
4.8	0.00541763	0.00429199	0.00406574	0.00439694	0.0227227	0.0206501	0.0228696	0.0204097
5	0.00486	0.0042	0.00375	0.00382	0.021	0.0184	0.021	0.0179
