# Supplementary material for: Spectral analysis of layered sites using shaking table tests
Source: PLoS One. 2019 Mar 12;14(3):e0212766. doi: 10.1371/journal.pone.0212766 (PMC6413934; doi:10.1371/journal.pone.0212766)
Supplement: S3 Data — (ZIP) [file pone.0212766.s003.zip › S3 Data Analysis data/Response spectrum of inclined site.xls]

## Sheet: 放大系数
					0.978148
			角度对碎石土层中加速度方法系数的影响
			0.08g	X			Y			Z			X'	Z'
				Kobe	EI	WC	Kobe	EI	WC	Kobe	EI	WC	WC	WC
			0	2.54165	4.40902	2.96112	2.2995	2.60005	3.0185	2.29607	4.55389	4.60542	2.96112	4.60542
			7.5	2.1106	3.61	2.87016	2.27202	3.49405	4.15341	1.87876	4.62633	3.92531	2.33325	4.26636
			10	2.49871	4.90463	3.08147	2.63438	4.07544	4.16181	1.99382	6.17225	4.31574	2.28524	4.78527
			12.5	2.56054	5.1	3.41313	2.29435	2.81544	2.95972	1.98351	6.46008	4.83352	2.28606	5.45768
			7.5	0.830405	0.818776	0.969282	0.988051	1.34384	1.37599	0.81825	1.01591	0.852325	0.787962	0.926379
			10	0.983108	1.11241	1.04064	1.14563	1.56745	1.37877	0.868362	1.35538	1.1	0.47	1.03905
			12.5	1.00743	1.15672	1.15265	0.99776	1.08284	0.980529	0.863874	1.32	1.04953	0.772024	1.18506
			0.20g	X			Y			Z			X'	Z'
				Kobe	EI	WC	Kobe	EI	WC	Kobe	EI	WC	WC	WC
			0	1.78746	4.02059	3.20347	1.94614	2.49562	2.6314	2.11513	5.4777	4.76406	3.20347	4.76406
			7.5	1.87813	3.38772	2.52057	2.05399	3.05986	3.64903	1.83898	3.96798	4.38679	1.92642	4.67826
			10	2.00179	4.08006	2.5855	2.36381	3.48303	3.91044	1.83417	5.48303	5.70949	1.55478	6.07172
			12.5	1.84653	4.80137	3.30311	1.74143	2.53374	2.44221	1.43505	4.57263	4.86034	2.17284	5.46006
			7.5	1.05073	0.842594	0.910144	1.05542	1.22609	1.38673	0.869438	0.92	0.920808	0.601353	0.98199
			10	1.11991	1.01479	0.94647	1.21461	1.39566	1.48607	0.867165	1.1	1.19845	0.485343	1.27448
			12.5	1.03305	1.1942	1.34794	0.894811	1.01528	0.9281	0.678467	1.03	1.02021	0.678277	1.14609
			0.32g	X			Y			Z			X'	Z'
				Kobe	EI	WC	Kobe	EI	WC	Kobe	EI	WC	WC	WC
			0	1.88133	3.99876	2.86212	1.84183	2.61151	2.66166	2.24068	5.61857	4.70548	2.86212	4.70548
			7.5	1.69071	3.73237	2.38248	2.19088	2.99276	3.142	2.29864	3.91965	5.08682	1.69813	5.35427
			10	1.86287	4.26754	2.51577	2.23296	3.15764	3.24486	1.76413	6.56214	6.79758	1.29716	7.13117
			12.5	1.82638	5.15154	3.69441	1.93328	2.63201	2.29222	1.56878	6.66698	5.16028	2.48995	5.83758
			7.5	0.898676	0.933381	0.932417	1.18951	1.14599	1.18047	1.02587	0.95	1.08104	0.593312	1.13788
			10	0.990187	1.06721	0.978988	1.21235	1.20912	1.21911	0.787316	1.16794	1.44461	0.453217	1.5155
			12.5	0.97079	1.28829	1.2908	1.04965	1.00785	0.861199	0.700134	1.1866	1.09665	0.869967	1.24059
			0.50g	X			Y			Z			X'	Z'
				Kobe	EI	WC	Kobe	EI	WC	Kobe	EI	WC	WC	WC
			0	1.92426	5.97782	2.74058	2.06	3.43484	2.43831	2.11513	5.4777	4.76406	2.74058	4.76406
			7.5	1.81985	4.28512	2.68236	2.38039	3.56229	3.36079	2.69721	6.12116	6.13496	1.85864	6.43259
			10	1.78687	6.07541	2.7	2.40732	3.07126	3.18839	2.36006	6.96599	8.79493	1.13176	9.13017
			12.5	1.71186	6.90804	2.84357	2.1581	2.63908	3.18839	1.73247	6.24	6.58948	1.34995	7.04875
			7.5	0.945738	0.716837	0.978758	1.15553	1.0371	1.26	1.2752	1.11747	1.28776	0.678194	1.35023
			10	0.928602	1.01633	0.985193	1.1686	1.13	1.30762	1.1158	1.2717	1.8461	0.412963	1.91647
			12.5	0.889619	1.15561	1.03758	1.04762	1.03	1.06	0.819082	1.13916	1.38316	0.492577	1.47957

## Sheet: 傅里叶幅值
												0	7.5	10	12.5
											X	0.086	0.067	0.096	0.148
											Y	0.12	0.125	0.107	0.116

## Sheet: 反应谱EI
			X倾向							Y走向							Z垂向
			0	7.5	10	12.5	7.5	10	12.5	0	7.5	10	12.5	7.5	10	12.5	0	7.5	10	12.5	7.5	10	12.5
		0.04	1.12	0.7931	0.9167	1.798	0.708125	0.818482	1.60536	0.6829	0.6963	0.629	2.7	1.01962	0.921072	3.95373	1.587	1.009	1.381	1.11967	0.635791	0.870195	0.705524
		0.042	1.192	0.7684	0.9296	1.75	0.644631	0.779866	1.46812	0.6852	0.7155	0.6908	2.87	1.04422	1.00817	4.18856	1.59	1.08	1.472	1.26267	0.679245	0.925786	0.79413
		0.044	1.277	0.8384	0.9012	1.593	0.656539	0.705717	1.24745	0.691	0.7177	0.7596	2.733	1.03864	1.09928	3.95514	1.638	1.196	1.426	1.208	0.730159	0.870574	0.737485
		0.046	1.286	0.9423	0.8506	1.567	0.732737	0.661431	1.21851	0.816	0.7132	0.7961	2.572	0.87402	0.975613	3.15196	1.593	1.269	1.482	1.337	0.79661	0.93032	0.839297
		0.048	1.216	1.008	0.8769	1.569	0.828947	0.721135	1.2903	0.8718	0.744	0.8005	2.611	0.853407	0.918215	2.99495	1.682	1.352	1.581	1.43733	0.803805	0.939952	0.854538
		0.05	1.092	1.059	0.9254	1.683	0.96978	0.847436	1.54121	0.9401	0.7619	0.8386	2.728	0.810446	0.892033	2.90182	1.741	1.396	1.648	1.502	0.801838	0.946582	0.862723
		0.055	1.045	1.2	1.155	2.397	1.14833	1.10526	2.29378	1.125	0.7473	1.026	3.521	0.664267	0.912	3.12978	2.136	1.685	1.829	1.57633	0.788858	0.856273	0.737984
		0.06	1.3	1.166	1.017	2.746	0.896923	0.782308	2.11231	1.308	0.8784	1.19	3.842	0.67156	0.909786	2.93731	2.611	1.785	2.656	2.39567	0.683646	1.01723	0.917528
		0.065	1.326	1.077	1.197	3.391	0.812217	0.902715	2.55732	1.359	1.004	1.398	4.435	0.738779	1.0287	3.26343	3.533	2.341	3.191	2.67967	0.66261	0.903198	0.758468
		0.07	1.171	1.404	1.348	2.871	1.19898	1.15115	2.45175	1.163	1.251	1.661	3.551	1.07567	1.4282	3.05331	3.293	2.856	3.568	3.514	0.867294	1.08351	1.06711
		0.075	1.486	1.571	1.701	2.647	1.0572	1.14468	1.78129	1.329	1.625	1.581	3.072	1.22272	1.18962	2.31151	3.704	3.447	4.182	4.25567	0.930616	1.12905	1.14894
		0.08	1.491	2.048	1.857	2.302	1.37357	1.24547	1.54393	1.283	1.925	1.681	2.518	1.50039	1.31021	1.96259	3.603	3.093	3.97	3.92233	0.858451	1.10186	1.08863
		0.085	1.545	2.293	2.141	2.522	1.48414	1.38576	1.63236	1.118	1.759	1.775	2.415	1.57335	1.58766	2.16011	3.824	3.33	3.314	2.97933	0.870816	0.866632	0.779114
		0.09	1.465	1.992	2.031	2.485	1.35973	1.38635	1.69625	1.167	1.808	2.016	2.292	1.54927	1.72751	1.96401	3.764	3.469	3.502	3.31633	0.921626	0.930393	0.881066
		0.095	1.79	2.285	2.482	2.118	1.27654	1.38659	1.18324	1.236	1.678	1.745	2.033	1.35761	1.41181	1.64482	3.088	2.797	2.962	2.823	0.905764	0.959197	0.914184
		0.1	2.008	2.556	2.734	2.182	1.27291	1.36155	1.08665	1.532	1.412	1.373	2.009	0.921671	0.896214	1.31136	2.872	2.024	2.309	1.83867	0.704735	0.803969	0.640204
		0.11	2.365	1.966	2.743	1.757	0.83129	1.15983	0.742918	2.012	1.721	1.625	1.666	0.855368	0.807654	0.828032	2.64	2.491	2.438	2.321	0.943561	0.923485	0.879167
		0.12	2.704	1.82	2.336	1.612	0.673077	0.863905	0.596154	1.953	1.672	1.725	1.862	0.856119	0.883257	0.953405	2.886	2.675	2.228	1.93833	0.926888	0.772003	0.671633
		0.13	3.255	2.248	2.629	0.8597	0.69063	0.80768	0.264117	2.269	1.412	1.682	1.111	0.622301	0.741296	0.489643	1.619	1.56	1.32	1.20067	0.963558	0.815318	0.74161
		0.14	2.975	1.803	2.148	0.8673	0.60605	0.722017	0.291529	1.559	1.292	1.454	1.057	0.828736	0.932649	0.677999	1.238	1.193	1.085	1.019	0.963651	0.876414	0.823102
		0.15	2.571	1.799	2.199	0.6017	0.699728	0.855309	0.234033	1.624	1.103	1.212	0.9799	0.679187	0.746305	0.603387	0.9314	1.175	0.8632	0.921667	1.26154	0.926777	0.98955
		0.16	1.921	1.265	1.639	0.4806	0.658511	0.853201	0.250182	1.546	1.071	1.101	0.7308	0.692755	0.71216	0.472704	0.7378	0.8578	0.68	0.700733	1.16265	0.921659	0.949761
		0.17	2.049	1.394	1.589	0.4416	0.680332	0.7755	0.21552	1.132	0.8745	1.073	0.6065	0.772527	0.94788	0.535777	0.5573	0.6463	0.6269	0.679767	1.1597	1.12489	1.21975
		0.18	1.866	1.41	1.488	0.3446	0.755627	0.797428	0.184673	1.292	1.033	1.238	0.5052	0.799536	0.958204	0.391022	0.5493	0.5312	0.5061	0.485667	0.967049	0.921354	0.884156
		0.19	1.735	1.303	1.398	0.359	0.751009	0.805764	0.206916	1.294	1.031	1.254	0.473	0.796754	0.969088	0.365533	0.5	0.5007	0.4806	0.474367	1.0014	0.9612	0.948733
		0.2	1.7	1.187	1.262	0.3574	0.698235	0.742353	0.210235	1.131	0.961	1.171	0.3523	0.849691	1.03537	0.311494	0.4973	0.4851	0.46	0.4435	0.975468	0.924995	0.891816
		0.21	1.555	1.254	1.309	0.4038	0.806431	0.841801	0.259678	1.19	1.037	1.191	0.3614	0.871429	1.00084	0.303697	0.6218	0.5154	0.4509	0.358467	0.828884	0.725153	0.576498
		0.22	1.581	1.329	1.366	0.405	0.840607	0.86401	0.256167	1.154	0.9404	1.145	0.4499	0.814905	0.992201	0.389861	0.6119	0.6034	0.5164	0.481733	0.986109	0.843929	0.787275
		0.23	1.694	1.417	1.43	0.3872	0.836482	0.844156	0.228571	1.008	0.7924	0.9735	0.4876	0.786111	0.965774	0.48373	0.499	0.6021	0.5083	0.545767	1.20661	1.01864	1.09372
		0.24	1.805	1.502	1.499	0.3934	0.832133	0.830471	0.21795	0.8927	0.8305	0.9209	0.4496	0.930324	1.03159	0.503641	0.4271	0.5749	0.4995	0.5729	1.34605	1.16952	1.34137
		0.25	1.851	1.525	1.51	0.4212	0.823879	0.815775	0.227553	0.9353	0.8816	0.9577	0.375	0.942585	1.02395	0.400941	0.4297	0.5518	0.5313	0.605867	1.28415	1.23644	1.40998
		0.26	1.786	1.454	1.429	0.4288	0.81411	0.800112	0.24009	0.7961	0.7759	0.823	0.3499	0.974626	1.03379	0.439518	0.4696	0.557	0.5729	0.636467	1.18612	1.21997	1.35534
		0.27	1.648	1.328	1.297	0.3861	0.805825	0.787015	0.234284	0.7994	0.6782	0.7831	0.3729	0.848386	0.97961	0.466475	0.4753	0.5595	0.56	0.6163	1.17715	1.1782	1.29665
		0.28	1.489	1.202	1.169	0.3438	0.807253	0.785091	0.230893	0.7476	0.6546	0.7601	0.4029	0.875602	1.01672	0.538925	0.4272	0.5231	0.4876	0.5397	1.22449	1.14139	1.26334
		0.29	1.346	1.109	1.074	0.3484	0.823923	0.79792	0.258841	0.6875	0.6266	0.7117	0.417	0.911418	1.0352	0.606545	0.4248	0.4694	0.4009	0.4078	1.10499	0.943738	0.959981
		0.3	1.22	1.056	1.017	0.3346	0.865574	0.833607	0.274262	0.6916	0.6533	0.721	0.456	0.944621	1.04251	0.659341	0.4196	0.4141	0.3741	0.3571	0.986892	0.891563	0.851049
		0.31	1.109	1.035	0.993	0.3166	0.933273	0.895401	0.285482	0.6924	0.6918	0.7218	0.4524	0.999133	1.04246	0.65338	0.3954	0.3883	0.3299	0.3057	0.982044	0.834345	0.773141
		0.32	1.073	1.017	0.974	0.322	0.94781	0.907735	0.300093	0.7572	0.7267	0.7987	0.4188	0.95972	1.05481	0.55309	0.3676	0.3604	0.3024	0.278267	0.980413	0.822633	0.756982
		0.33	1.017	0.9898	0.9481	0.3398	0.973255	0.932252	0.33412	0.71	0.6887	0.7478	0.3742	0.97	1.05324	0.527042	0.3671	0.3574	0.3169	0.296933	0.973577	0.863253	0.808862
		0.34	0.9572	0.9529	0.917	0.3393	0.995508	0.958003	0.354471	0.6238	0.6239	0.6453	0.3171	1.00016	1.03447	0.508336	0.3835	0.3695	0.3528	0.3379	0.963494	0.919948	0.881095
		0.35	0.9458	0.9112	0.8823	0.3126	0.963417	0.932861	0.330514	0.6178	0.5959	0.6051	0.3148	0.964552	0.979443	0.50955	0.3822	0.3652	0.3721	0.363067	0.955521	0.973574	0.949939
		0.36	1.05	0.9557	0.9508	0.2769	0.91019	0.905524	0.263714	0.6542	0.5967	0.6103	0.3085	0.912106	0.932895	0.471568	0.3559	0.3366	0.3576	0.351733	0.945771	1.00478	0.988293
		0.37	1.07	0.971	0.9579	0.2515	0.907477	0.895234	0.235047	0.6558	0.6288	0.6466	0.2797	0.958829	0.985971	0.426502	0.3252	0.3032	0.328	0.3216	0.932349	1.00861	0.98893
		0.38	0.9616	0.8888	0.8642	0.2451	0.924293	0.89871	0.254888	0.6925	0.6578	0.6848	0.2769	0.949892	0.988881	0.399856	0.3071	0.2856	0.3051	0.297267	0.92999	0.993487	0.96798
		0.39	0.8751	0.8064	0.7832	0.2485	0.921495	0.894983	0.283968	0.7532	0.7289	0.7572	0.2783	0.967738	1.00531	0.36949	0.3067	0.2885	0.2987	0.289967	0.940659	0.973916	0.945441
		0.4	0.845	0.7898	0.7599	0.2486	0.934675	0.89929	0.294201	0.787	0.7723	0.8051	0.2933	0.981321	1.023	0.372681	0.3147	0.2976	0.2987	0.287667	0.945663	0.949158	0.914098
		0.42	0.8844	0.8229	0.7941	0.2206	0.930461	0.897897	0.249435	0.7135	0.7277	0.7446	0.3025	1.0199	1.04359	0.423966	0.3084	0.2856	0.2711	0.251067	0.92607	0.879053	0.814094
		0.44	0.9769	0.9877	0.961	0.1904	1.01106	0.983724	0.194902	0.7231	0.7174	0.7562	0.3197	0.992117	1.04578	0.442124	0.2577	0.2355	0.2169	0.1959	0.913853	0.841676	0.760186
		0.46	1.142	1.129	1.108	0.1826	0.988616	0.970228	0.159895	0.6955	0.7037	0.7179	0.3026	1.01179	1.03221	0.435083	0.235	0.2289	0.2341	0.231767	0.974043	0.99617	0.986241
		0.48	1.035	0.997	0.9768	0.1743	0.963285	0.943768	0.168406	0.6749	0.6857	0.7226	0.2754	1.016	1.07068	0.40806	0.212	0.2049	0.2253	0.227367	0.966509	1.06274	1.07248
		0.5	1.031	0.9833	0.9604	0.2016	0.953734	0.931523	0.195538	0.7189	0.7152	0.731	0.2646	0.994853	1.01683	0.368062	0.2399	0.2099	0.2202	0.203633	0.874948	0.917882	0.848826
		0.525	1.059	1.014	0.9643	0.2263	0.957507	0.910576	0.213692	0.7466	0.7698	0.7843	0.2358	1.03107	1.0505	0.315832	0.2831	0.2571	0.2701	0.2571	0.90816	0.95408	0.90816
		0.55	0.9652	0.9433	0.9032	0.2429	0.97731	0.935765	0.251658	0.7768	0.792	0.8083	0.2756	1.01957	1.04055	0.354789	0.3065	0.2845	0.295	0.283833	0.928222	0.96248	0.926047
		0.575	0.935	0.8905	0.8615	0.2427	0.952406	0.92139	0.259572	0.7967	0.8191	0.8342	0.2956	1.02812	1.04707	0.371031	0.3083	0.2931	0.2865	0.274167	0.950697	0.92929	0.889285
		0.6	0.9137	0.8625	0.8394	0.2385	0.943964	0.918682	0.261027	0.7403	0.7645	0.7756	0.2927	1.03269	1.04768	0.39538	0.3092	0.2868	0.2967	0.285067	0.927555	0.959573	0.921949
		0.625	0.8747	0.824	0.8061	0.2301	0.942037	0.921573	0.263062	0.631	0.6472	0.6582	0.2498	1.02567	1.04311	0.39588	0.3019	0.2847	0.2823	0.270033	0.943027	0.935078	0.894446
		0.65	0.8292	0.7813	0.7652	0.2	0.942233	0.922817	0.241196	0.5788	0.5865	0.5985	0.2566	1.0133	1.03404	0.443331	0.2677	0.2571	0.2507	0.2415	0.960403	0.936496	0.902129
		0.675	0.7797	0.7461	0.72	0.1593	0.956907	0.923432	0.204309	0.5274	0.5434	0.5531	0.2497	1.03034	1.04873	0.473455	0.2171	0.2146	0.2194	0.219333	0.988485	1.01059	1.01029
		0.7	0.7446	0.7279	0.6957	0.1218	0.977572	0.934327	0.163578	0.5552	0.5848	0.5929	0.2169	1.05331	1.0679	0.39067	0.1727	0.1735	0.2212	0.237633	1.00463	1.28083	1.37599
		0.75	0.6549	0.6509	0.634	0.1115	0.993892	0.968087	0.170255	0.557	0.572	0.573	0.1836	1.02693	1.02873	0.329623	0.1425	0.142	0.1532	0.1566	0.996491	1.07509	1.09895
		0.8	0.7197	0.7065	0.689	0.1013	0.981659	0.957343	0.140753	0.5921	0.5821	0.5804	0.1917	0.983111	0.98024	0.323763	0.1189	0.1193	0.1701	0.1873	1.00336	1.43061	1.57527
		0.85	0.7838	0.7747	0.7521	0.09288	0.98839	0.959556	0.1185	0.4625	0.4512	0.4585	0.167	0.975568	0.991351	0.361081	0.09872	0.1065	0.1687	0.19462	1.07881	1.70887	1.97143
		0.9	0.745	0.7515	0.7313	0.09432	1.00872	0.981611	0.126604	0.4581	0.4544	0.4567	0.1804	0.991923	0.996944	0.3938	0.09687	0.1051	0.1462	0.165387	1.08496	1.50924	1.70731
		0.95	0.7209	0.7327	0.7069	0.08643	1.01637	0.98058	0.119892	0.3716	0.3642	0.3616	0.1807	0.980086	0.973089	0.486276	0.1021	0.1033	0.145	0.1597	1.01175	1.42018	1.56415
		1	0.6445	0.6579	0.6431	0.07856	1.02079	0.997828	0.121893	0.3741	0.3794	0.3736	0.1732	1.01417	0.998663	0.462978	0.09334	0.09994	0.104	0.109753	1.07071	1.11421	1.17584
		1.1	0.4942	0.4789	0.4573	0.05608	0.969041	0.925334	0.113476	0.3387	0.3343	0.3338	0.1413	0.987009	0.985533	0.417183	0.06805	0.0704	0.08619	0.09302	1.03453	1.26657	1.36694
		1.2	0.4586	0.456	0.4448	0.06346	0.994331	0.969908	0.138378	0.4558	0.4495	0.4498	0.1214	0.986178	0.986836	0.266345	0.07739	0.07437	0.09584	0.100983	0.960977	1.2384	1.30486
		1.3	0.3422	0.3509	0.3415	0.05637	1.02542	0.997954	0.164728	0.3758	0.3691	0.3678	0.1013	0.982171	0.978712	0.269558	0.0794	0.07636	0.09144	0.09444	0.961713	1.15164	1.18942
		1.4	0.2456	0.2597	0.2535	0.05523	1.05741	1.03217	0.224878	0.2979	0.2986	0.2984	0.08153	1.00235	1.00168	0.273682	0.08091	0.06601	0.06168	0.0503033	0.815845	0.762329	0.62172
		1.5	0.231	0.2357	0.2287	0.05027	1.02035	0.990043	0.217619	0.2701	0.2759	0.2727	0.06888	1.02147	1.00963	0.255017	0.07938	0.06417	0.07349	0.0664567	0.80839	0.9258	0.837197
		1.6	0.2473	0.2421	0.235	0.04934	0.978973	0.950263	0.199515	0.2361	0.2409	0.24	0.05898	1.02033	1.01652	0.249809	0.07519	0.06537	0.08698	0.0876367	0.869398	1.1568	1.16554
		1.7	0.2631	0.2519	0.2458	0.05006	0.957431	0.934246	0.19027	0.2268	0.2304	0.2282	0.05386	1.01587	1.00617	0.237478	0.06799	0.07149	0.08815	0.0960367	1.05148	1.29651	1.41251
		1.8	0.2702	0.2577	0.2499	0.04422	0.953738	0.92487	0.163657	0.22	0.228	0.2272	0.05659	1.03636	1.03273	0.257227	0.06465	0.06657	0.0847	0.0920233	1.0297	1.31013	1.42341
		1.9	0.2727	0.2614	0.2502	0.04686	0.958563	0.917492	0.171837	0.2609	0.2809	0.2811	0.04911	1.07666	1.07742	0.188233	0.0699	0.06537	0.07513	0.0753633	0.935193	1.07482	1.07816
		2	0.2729	0.2592	0.2466	0.03942	0.949798	0.903628	0.144449	0.2946	0.3138	0.3121	0.03721	1.06517	1.0594	0.126307	0.06906	0.06427	0.06571	0.0629967	0.93064	0.951491	0.912202
		2.1	0.2676	0.2551	0.2429	0.03238	0.953288	0.907698	0.121001	0.284	0.3005	0.2991	0.03491	1.0581	1.05317	0.122923	0.05248	0.04999	0.05662	0.05717	0.952553	1.07889	1.08937
		2.2	0.2525	0.2418	0.2322	0.03029	0.957624	0.919604	0.11996	0.2208	0.2325	0.2318	0.03296	1.05299	1.04982	0.149275	0.04844	0.04539	0.04953	0.0488767	0.937036	1.0225	1.00901
		2.3	0.2352	0.2232	0.2159	0.0287	0.94898	0.917942	0.122024	0.2012	0.2191	0.2196	0.03486	1.08897	1.09145	0.17326	0.04756	0.0428	0.04278	0.0396	0.899916	0.899495	0.832632
		2.4	0.2137	0.2026	0.1972	0.03051	0.948058	0.922789	0.14277	0.1929	0.2073	0.2086	0.03879	1.07465	1.08139	0.201089	0.04728	0.04177	0.0389	0.03427	0.88346	0.822758	0.724831
		2.5	0.2019	0.1901	0.1859	0.03204	0.941555	0.920753	0.158692	0.1766	0.19	0.1916	0.04027	1.07588	1.08494	0.228029	0.04841	0.04797	0.0392	0.0359833	0.990911	0.80975	0.743304
		2.6	0.188	0.1785	0.1735	0.0297	0.949468	0.922872	0.157979	0.158	0.1719	0.1725	0.04287	1.08797	1.09177	0.271329	0.05304	0.05469	0.04756	0.0462833	1.03111	0.896682	0.872612
		2.7	0.1727	0.1662	0.1597	0.02983	0.962362	0.924725	0.172727	0.1436	0.155	0.1546	0.04101	1.07939	1.0766	0.285585	0.04798	0.05011	0.04895	0.0499833	1.04439	1.02022	1.04175
		2.8	0.1555	0.151	0.1439	0.02655	0.971061	0.925402	0.17074	0.1425	0.1517	0.1526	0.03639	1.06456	1.07088	0.255368	0.04367	0.0455	0.04341	0.0439333	1.04191	0.994046	1.00603
		2.9	0.1376	0.1345	0.1291	0.02498	0.977471	0.938227	0.181541	0.1462	0.1518	0.1535	0.03487	1.0383	1.04993	0.238509	0.0397	0.04026	0.03861	0.0384333	1.01411	0.972544	0.968094
		3	0.1287	0.1235	0.1166	0.02289	0.959596	0.905983	0.177855	0.1317	0.1368	0.1392	0.03289	1.03872	1.05695	0.249734	0.03943	0.03857	0.03219	0.02949	0.978189	0.816383	0.747908
		3.2	0.09095	0.0901	0.0879	0.01631	0.990654	0.966465	0.179329	0.09547	0.09807	0.09697	0.0218	1.02723	1.01571	0.228344	0.02945	0.02778	0.02686	0.02544	0.943294	0.912054	0.863837
		3.4	0.06789	0.06832	0.06636	0.01195	1.00633	0.977464	0.17602	0.0757	0.08201	0.08071	0.01815	1.08336	1.06618	0.239762	0.02197	0.02269	0.02347	0.02421	1.03277	1.06827	1.10196
		3.6	0.05542	0.05675	0.05261	0.01039	1.024	0.949296	0.187477	0.06368	0.06847	0.06736	0.01536	1.07522	1.05779	0.241206	0.01829	0.01958	0.02103	0.0223733	1.07053	1.14981	1.22325
		3.8	0.0471	0.0474	0.04403	0.009848	1.00637	0.93482	0.209087	0.05477	0.05718	0.05615	0.01294	1.044	1.0252	0.236261	0.01884	0.01796	0.0183	0.0178267	0.953291	0.971338	0.946214
		4	0.03952	0.04079	0.03718	0.00885	1.03214	0.940789	0.223937	0.04848	0.04979	0.04994	0.01171	1.02702	1.03012	0.241543	0.01903	0.01711	0.01705	0.01575	0.899107	0.895954	0.827641
		4.2	0.03344	0.03557	0.03278	0.008958	1.0637	0.980263	0.267883	0.04289	0.04312	0.04558	0.01049	1.00536	1.06272	0.244579	0.01813	0.0167	0.01656	0.01556	0.921125	0.913403	0.858246
		4.4	0.02933	0.03122	0.02897	0.008463	1.06444	0.987726	0.288544	0.0381	0.03734	0.04154	0.009591	0.980052	1.09029	0.251732	0.01427	0.01497	0.01385	0.0139433	1.04905	0.970568	0.977108
		4.6	0.02669	0.02785	0.0258	0.007242	1.04346	0.966654	0.271338	0.03403	0.03258	0.03745	0.008402	0.957391	1.1005	0.2469	0.01259	0.01405	0.01244	0.0128767	1.11597	0.988086	1.02277
		4.8	0.02472	0.02533	0.02318	0.00579	1.02468	0.937702	0.234223	0.03057	0.02896	0.03347	0.007594	0.947334	1.09486	0.248413	0.01086	0.01251	0.01036	0.0107433	1.15193	0.953959	0.989257
		5	0.02284	0.02341	0.02096	0.004754	1.02496	0.917688	0.208144	0.02759	0.02646	0.02988	0.006916	0.959043	1.083	0.250671	0.009489	0.01024	0.009596	0.009882	1.07914	1.01128	1.04142

## Sheet: 反应谱WC
			0.4gWC
			X							Y							Z
			0	7.5	10	12.5	7.5	10	12.5	0	7.5	10	12.5	7.5	10	12.5	0	7.5	10	12.5	7.5	10	12.5
	1	0.04	1.022	0.7935	0.9703	1.775	0.776419	0.949413	1.73679	0.8924	0.869	1.01	2.885	0.973779	1.13178	3.23286	1.996	1.849	2.238	1.056	0.926353	1.12124	0.529058
	1	0.042	1.141	0.8152	1.011	1.874	0.714461	0.886065	1.64242	0.9696	0.9291	1.053	3.289	0.95823	1.08601	3.39212	1.976	1.866	2.255	1.159	0.944332	1.14119	0.586538
	1	0.044	1.202	0.8403	0.988	2.033	0.699085	0.821963	1.69135	1.079	0.9551	1.287	3.199	0.885171	1.19277	2.96478	2.069	1.791	2.307	1.146	0.865636	1.11503	0.553891
	1	0.046	1.182	0.8099	1.013	2.243	0.685195	0.857022	1.89763	1.157	1.029	1.288	3.276	0.889369	1.11322	2.83146	2.127	1.822	2.174	1.138	0.856606	1.0221	0.535026
	1	0.048	1.166	0.8417	1.11	2.294	0.72187	0.951973	1.96741	1.198	1.063	1.228	3.361	0.887312	1.02504	2.80551	2.194	1.934	2.08	1.219	0.881495	0.94804	0.555606
	1	0.05	1.085	0.9258	1.141	2.352	0.853272	1.05161	2.16774	1.239	1.144	1.365	3.49	0.923325	1.10169	2.81679	2.272	1.955	2.349	1.19	0.860475	1.03389	0.523768
	1	0.055	1.06	0.892	1.156	2.744	0.841509	1.09057	2.58868	1.31	1.174	1.358	4.072	0.896183	1.03664	3.1084	3.016	2.157	2.796	1.317	0.715186	0.927056	0.436671
	1	0.06	1.057	0.8491	1.275	3.43	0.803311	1.20624	3.24503	1.515	1.105	1.537	4.756	0.729373	1.01452	3.13927	4.107	2.637	3.601	1.669	0.642075	0.876796	0.406379
	1	0.065	1.129	1.032	1.29	4.718	0.914083	1.1426	4.17892	1.847	1.291	2.172	5.942	0.698971	1.17596	3.21711	5.286	3.997	5.356	2.173	0.756148	1.01324	0.411086
	1	0.07	1.146	1.334	1.405	4.881	1.16405	1.226	4.25916	1.825	1.431	2.407	6.318	0.78411	1.3189	3.46192	5.556	4.147	5.573	2.259	0.7464	1.00306	0.406587
	1	0.075	1.333	1.696	1.68	4.242	1.27232	1.26032	3.1823	1.584	1.854	2.608	5.309	1.17045	1.2254	3.35164	5.935	4.865	6.153	2.381	0.819714	1.03673	0.401179
	1	0.08	1.46	1.89	1.625	3.663	1.29452	1.11301	2.5089	1.574	2.013	2.634	4.239	1.27891	1.3321	2.69314	5.316	4.714	5.131	2.231	0.886757	0.965199	0.419676
	1	0.085	1.617	2.028	1.611	3.805	1.25417	0.996289	2.35312	1.369	2.278	2.846	4.353	1.66399	1.4784	3.17969	5.529	5.551	5.638	2.452	1.00398	1.01971	0.44348
	1	0.09	1.601	1.8	1.675	3.423	1.1243	1.04622	2.13804	1.355	2.566	2.851	3.433	1.5512	1.3214	2.53358	5.79	5.938	5.511	1.971	1.02556	0.951813	0.340415
	1	0.095	1.78	1.717	1.998	3.551	0.964607	1.12247	1.99494	1.307	2.417	2.353	3.539	1.3514	1.4451	2.70773	4.818	4.896	5.255	1.879	1.01619	1.0907	0.389996
	1	0.1	2.24	2.078	2.269	2.728	0.927679	1.01295	1.21786	1.502	2.237	2.335	2.754	1.48935	1.2654	1.83356	4.459	4.386	4.602	1.929	0.983629	1.03207	0.432608
	1	0.11	3.38	2.741	3.329	1.979	0.810947	0.984911	0.585503	2.137	3.456	2.48	2.331	1.4415	1.16051	1.09078	3.455	3.656	3.301	2.337	1.05818	0.955427	0.676411
	1	0.12	3.64	2.837	4.021	1.585	0.779396	1.10467	0.43544	2.934	3.847	3.216	1.912	1.31118	1.09611	0.65167	2.477	2.665	2.466	2.659	1.0759	0.995559	1.07348
	1	0.13	2.709	1.848	2.707	1.629	0.682171	0.999262	0.601329	3.134	3.298	2.612	1.794	1.05233	0.83344	0.572431	2.842	2.836	2.003	2.618	0.997889	0.704785	0.921182
	1	0.14	1.984	1.185	1.821	1.317	0.597278	0.917843	0.66381	2.978	2.785	2.462	1.422	0.935191	0.826729	0.477502	2.624	2.749	2.048	2.54	1.04764	0.780488	0.967988
	1	0.15	2.224	1.325	1.576	0.9219	0.595773	0.708633	0.414523	2.839	2.281	2.384	1.181	0.803452	0.839732	0.415992	1.752	1.61	1.462	2.615	0.91895	0.834475	1.49258
	1	0.16	2.437	1.672	1.778	1.093	0.686089	0.729586	0.448502	2.694	2.284	2.657	1.276	0.84781	0.986266	0.473645	1.472	1.583	1.393	2.523	1.07541	0.946332	1.71399
	1	0.17	2.434	1.675	1.671	1.144	0.688168	0.686524	0.470008	2.301	1.858	2.197	1.188	0.807475	0.954802	0.516297	1.702	1.802	1.61	1.86	1.05875	0.945946	1.09283
	1	0.18	1.918	1.352	1.397	0.9614	0.704901	0.728363	0.501251	1.915	1.511	1.901	0.8839	0.789034	0.992689	0.461567	1.358	1.386	1.261	1.769	1.02062	0.928571	1.30265
	1	0.19	1.36	1.048	1.075	1.042	0.770588	0.790441	0.766176	1.872	1.419	1.881	0.8892	0.758013	1.00481	0.475	1.129	1.137	1.453	1.736	1.00709	1.28698	1.53764
	1	0.2	1.403	1.16	1.244	1.044	0.8268	0.886671	0.74412	1.757	1.238	1.789	0.8315	0.70461	1.01821	0.47325	1.069	1.182	1.487	1.497	1.10571	1.39102	1.40037
	1	0.21	1.631	1.357	1.465	0.948	0.832005	0.898222	0.581239	1.451	1.126	1.582	0.8611	0.776017	1.09028	0.593453	1.019	1.142	1.422	1.509	1.12071	1.39549	1.48086
	1	0.22	1.655	1.411	1.504	0.7425	0.852568	0.908761	0.44864	1.374	1.131	1.508	0.8517	0.823144	1.09753	0.619869	0.9436	0.9896	1.157	1.407	1.04875	1.22616	1.4911
	1	0.23	1.592	1.376	1.424	0.7121	0.864322	0.894472	0.447299	1.255	1.073	1.278	0.9183	0.85498	1.01833	0.731713	0.9204	0.9542	0.8421	1.105	1.03672	0.914928	1.20056
	1	0.24	2	1.727	1.764	0.7448	0.8635	0.882	0.3724	1.041	0.9451	1.068	1.046	0.907877	1.02594	1.0048	0.9815	1.053	0.8616	0.9505	1.07285	0.87784	0.968416
	1	0.25	2.183	1.867	1.973	0.7139	0.855245	0.903802	0.327027	0.9464	0.8515	0.9341	0.9676	0.899725	0.987003	1.0224	0.9999	1.085	0.897	0.9862	1.08511	0.89709	0.986299
	1	0.26	2.021	1.748	1.818	0.6315	0.864918	0.899555	0.312469	1.054	0.9447	1.128	0.8695	0.8963	1.07021	0.824953	0.9209	1.017	0.8051	1.235	1.10435	0.874253	1.34108
	1	0.27	1.866	1.645	1.672	0.549	0.881565	0.896034	0.294212	1.126	1.06	1.286	0.7476	0.941385	1.1421	0.663943	0.7962	0.8681	0.6975	1.193	1.0903	0.876036	1.49837
	1	0.28	1.714	1.514	1.534	0.5069	0.883314	0.894982	0.295741	0.9744	0.9719	1.218	0.6301	0.997434	1.25	0.646654	0.7505	0.7429	0.6887	1.011	0.989873	0.917655	1.3471
	1	0.29	1.663	1.486	1.491	0.397	0.893566	0.896572	0.238725	0.8196	0.8462	1.048	0.4934	1.03245	1.27867	0.602001	0.6358	0.6562	0.6023	0.8879	1.03209	0.94731	1.39651
	1	0.3	1.516	1.406	1.366	0.3603	0.927441	0.901055	0.237665	0.7312	0.7778	0.9517	0.3856	1.06373	1.30156	0.527352	0.5388	0.5049	0.563	0.7901	0.937082	1.04491	1.46641
	1	0.31	1.688	1.543	1.511	0.3441	0.9141	0.895142	0.203851	0.613	0.6803	0.826	0.4106	1.10979	1.34747	0.669821	0.4694	0.4147	0.4827	0.6321	0.883468	1.02833	1.34661
	1	0.32	1.631	1.459	1.43	0.3256	0.894543	0.876763	0.199632	0.5683	0.5453	0.6592	0.3756	0.959528	1.15995	0.660919	0.4285	0.3762	0.494	0.5808	0.877946	1.15286	1.35543
	1	0.33	1.661	1.51	1.462	0.3081	0.909091	0.880193	0.185491	0.5661	0.5006	0.5777	0.3709	0.884296	1.02049	0.655185	0.3863	0.3617	0.4859	0.5413	0.936319	1.25783	1.40124
	1	0.34	1.545	1.418	1.364	0.2757	0.917799	0.882848	0.178447	0.5139	0.4463	0.516	0.3374	0.868457	1.00409	0.656548	0.3322	0.319	0.4502	0.4503	0.960265	1.35521	1.35551
	1	0.35	1.36	1.25	1.195	0.2568	0.919118	0.878676	0.188824	0.456	0.417	0.4579	0.3308	0.914474	1.00417	0.725439	0.2909	0.2969	0.3856	0.4171	1.02063	1.32554	1.43383
	1	0.36	1.219	1.138	1.128	0.2361	0.933552	0.925349	0.193683	0.414	0.366	0.4098	0.3658	0.884058	0.989855	0.883575	0.2858	0.2841	0.3554	0.3786	0.994052	1.24353	1.3247
	1	0.37	1.391	1.288	1.279	0.2025	0.925953	0.919482	0.145579	0.3491	0.3558	0.3941	0.3825	1.01919	1.1289	1.09567	0.2636	0.2589	0.3255	0.381	0.98217	1.23483	1.44537
	1	0.38	1.463	1.353	1.342	0.1979	0.924812	0.917293	0.13527	0.3151	0.3693	0.4029	0.3686	1.17201	1.27864	1.16979	0.2394	0.2222	0.2788	0.4174	0.928154	1.16458	1.74353
	1	0.39	1.505	1.399	1.38	0.2104	0.929568	0.916944	0.139801	0.3207	0.4143	0.4518	0.3741	1.29186	1.40879	1.16651	0.2155	0.222	0.2939	0.4998	1.03016	1.36381	2.31926
	1	0.4	1.543	1.448	1.416	0.2108	0.938432	0.917693	0.136617	0.3637	0.497	0.539	0.3987	1.36651	1.48199	1.09623	0.226	0.2216	0.3136	0.5697	0.980531	1.38761	2.5208
	1	0.42	1.897	1.767	1.734	0.1957	0.931471	0.914075	0.103163	0.3901	0.5402	0.5829	0.3699	1.38477	1.49423	0.948218	0.237	0.2119	0.3044	0.4839	0.894093	1.28439	2.04177
	1	0.44	1.689	1.597	1.532	0.175	0.94553	0.907046	0.103612	0.3458	0.4788	0.4938	0.3374	1.38462	1.42799	0.975709	0.2085	0.1903	0.2738	0.406	0.91271	1.31319	1.94724
	1	0.46	1.175	1.113	1.071	0.1603	0.947234	0.911489	0.136426	0.3178	0.4063	0.4188	0.2513	1.27848	1.31781	0.790749	0.1827	0.1681	0.2543	0.3596	0.920088	1.3919	1.96825
	1	0.48	0.9544	0.9011	0.8714	0.1466	0.944153	0.913034	0.153604	0.2921	0.3589	0.3692	0.1993	1.22869	1.26395	0.682301	0.1696	0.1604	0.2236	0.3242	0.945755	1.3184	1.91156
	1	0.5	0.8322	0.7801	0.7612	0.1243	0.937395	0.914684	0.149363	0.2635	0.3153	0.3306	0.1662	1.19658	1.25465	0.63074	0.1524	0.1452	0.1991	0.2756	0.952756	1.30643	1.8084
	1	0.525	0.7675	0.7165	0.7017	0.1062	0.93355	0.914267	0.138371	0.231	0.282	0.2972	0.1536	1.22078	1.28658	0.664935	0.1357	0.1219	0.1648	0.2801	0.898305	1.21444	2.06411
	1	0.55	0.7429	0.7128	0.6863	0.1036	0.959483	0.923812	0.139453	0.261	0.3026	0.325	0.1389	1.15939	1.24521	0.532184	0.1346	0.1262	0.1532	0.2887	0.937593	1.13819	2.14487
	1	0.575	0.6362	0.6066	0.5898	0.08686	0.953474	0.927067	0.136529	0.2459	0.2634	0.2904	0.1409	1.07117	1.18097	0.572997	0.1266	0.1197	0.1277	0.2469	0.945498	1.00869	1.95024
	1	0.6	0.4653	0.4398	0.4336	0.07117	0.945197	0.931872	0.152955	0.202	0.2153	0.2407	0.1497	1.06584	1.19158	0.741089	0.1059	0.1044	0.1049	0.2088	0.985836	0.990557	1.97167
	1	0.625	0.4047	0.3836	0.3778	0.07574	0.947863	0.933531	0.187151	0.1865	0.1974	0.2117	0.1501	1.05845	1.13512	0.804826	0.09501	0.1007	0.09143	0.2118	1.05989	0.96232	2.22924
	1	0.65	0.3654	0.348	0.3422	0.06945	0.952381	0.936508	0.190066	0.2058	0.2218	0.2285	0.1351	1.07775	1.1103	0.656463	0.09164	0.1038	0.08197	0.2355	1.13269	0.894478	2.56984
	1	0.675	0.3627	0.3506	0.332	0.05699	0.966639	0.915357	0.157127	0.2256	0.246	0.2582	0.1098	1.09043	1.1445	0.486702	0.08548	0.08891	0.07083	0.2446	1.04013	0.828615	2.86149
	1	0.7	0.3784	0.3654	0.3522	0.05313	0.965645	0.930761	0.140407	0.21	0.2293	0.2435	0.08862	1.0919	1.15952	0.422	0.07862	0.07596	0.06285	0.213	0.966166	0.799415	2.70923
	1	0.75	0.407	0.3909	0.3822	0.04705	0.960442	0.939066	0.115602	0.1395	0.166	0.1743	0.08134	1.18996	1.24946	0.583082	0.0682	0.06869	0.063	0.1465	1.00718	0.923754	2.14809
	1	0.8	0.3365	0.3141	0.3148	0.04906	0.933432	0.935513	0.145795	0.1351	0.1489	0.1559	0.085	1.10215	1.15396	0.629164	0.06079	0.06771	0.06495	0.1411	1.11383	1.06843	2.32111
	1	0.85	0.2869	0.2665	0.2717	0.05808	0.928895	0.94702	0.20244	0.1592	0.1571	0.1701	0.0841	0.986809	1.06847	0.528266	0.06859	0.07582	0.06637	0.1762	1.10541	0.967634	2.56889
	1	0.9	0.2449	0.227	0.2262	0.06219	0.926909	0.923642	0.25394	0.1467	0.1493	0.1556	0.09286	1.01772	1.06067	0.632993	0.07663	0.08598	0.07236	0.1467	1.12201	0.944278	1.91439
	1	0.95	0.2117	0.1967	0.1921	0.05818	0.929145	0.907416	0.274823	0.1378	0.1376	0.1462	0.08699	0.998549	1.06096	0.631277	0.07907	0.08079	0.07281	0.1212	1.02175	0.92083	1.53282
	1	1	0.1696	0.1691	0.1614	0.04695	0.997052	0.951651	0.276828	0.1127	0.1168	0.1234	0.06311	1.03638	1.09494	0.559982	0.06202	0.06121	0.06001	0.09939	0.98694	0.967591	1.60255
	1	1.1	0.1356	0.1371	0.1343	0.03134	1.01106	0.990413	0.231121	0.08032	0.08378	0.0899	0.05021	1.04308	1.11927	0.625125	0.04532	0.03761	0.04213	0.08069	0.829876	0.929612	1.78045
	1	1.2	0.1355	0.1336	0.1306	0.03942	0.985978	0.963838	0.290923	0.08614	0.08886	0.09235	0.05989	1.03158	1.07209	0.695264	0.05202	0.04697	0.03669	0.08061	0.902922	0.705306	1.5496
	1	1.3	0.1604	0.1616	0.1559	0.03573	1.00748	0.971945	0.222756	0.08454	0.08938	0.09532	0.05167	1.05725	1.12751	0.61119	0.04691	0.04557	0.03679	0.07689	0.971435	0.784268	1.6391
	1	1.4	0.1341	0.1303	0.1289	0.03845	0.971663	0.961223	0.286726	0.06648	0.07707	0.07694	0.06003	1.1593	1.15734	0.902978	0.05186	0.05068	0.03617	0.06946	0.977246	0.697455	1.33938
	1	1.5	0.1273	0.1345	0.1288	0.03886	1.05656	1.01178	0.305263	0.06349	0.05842	0.05908	0.06362	0.920145	0.93054	1.00205	0.05171	0.05334	0.03809	0.05807	1.03152	0.736608	1.12299
	1	1.6	0.1183	0.1222	0.1173	0.03126	1.03297	0.991547	0.264243	0.05526	0.04856	0.04956	0.04674	0.878755	0.896851	0.84582	0.04665	0.04683	0.03637	0.04548	1.00386	0.779636	0.97492
	1	1.7	0.1007	0.102	0.09998	0.0245	1.01291	0.99285	0.243297	0.0496	0.04443	0.04309	0.03638	0.895766	0.86875	0.733468	0.03621	0.03687	0.0338	0.03412	1.01823	0.933444	0.942281
	1	1.8	0.09601	0.09578	0.09745	0.01852	0.997604	1.015	0.192897	0.05098	0.04724	0.047	0.02779	0.926638	0.92193	0.545116	0.03046	0.02747	0.02925	0.0407	0.901838	0.960276	1.33618
	1	1.9	0.08082	0.08071	0.08331	0.01751	0.998639	1.03081	0.216654	0.05606	0.05278	0.05232	0.03129	0.941491	0.933286	0.558152	0.02987	0.02838	0.02528	0.0443	0.950117	0.846334	1.48309
	1	2	0.06065	0.06584	0.06849	0.01857	1.08557	1.12927	0.306183	0.05576	0.05338	0.05387	0.03176	0.957317	0.966105	0.569584	0.0279	0.02721	0.02793	0.04269	0.975269	1.00108	1.53011
	1	2.1	0.05377	0.06	0.06207	0.02218	1.11586	1.15436	0.412498	0.04912	0.04748	0.04795	0.02873	0.966612	0.976181	0.584894	0.03161	0.02748	0.02721	0.03628	0.869345	0.860804	1.14774
	1	2.2	0.05135	0.05541	0.05784	0.0226	1.07907	1.12639	0.440117	0.04388	0.04241	0.04442	0.02542	0.9665	1.01231	0.579307	0.03642	0.0319	0.03014	0.02947	0.875892	0.827567	0.809171
	1	2.3	0.04952	0.05269	0.05443	0.02155	1.06401	1.09915	0.435178	0.03952	0.03723	0.03983	0.02217	0.942055	1.00784	0.560982	0.03615	0.03269	0.03087	0.02619	0.904288	0.853942	0.724481
	1	2.4	0.04608	0.05009	0.05049	0.01818	1.08702	1.0957	0.394531	0.03633	0.03448	0.03618	0.01976	0.949078	0.995871	0.543903	0.03002	0.02795	0.02694	0.02614	0.931046	0.897402	0.870753
	1	2.5	0.04175	0.04635	0.04411	0.01365	1.11018	1.05653	0.326946	0.03301	0.03256	0.03279	0.01863	0.986368	0.993335	0.564374	0.02428	0.02232	0.02214	0.02614	0.919275	0.911862	1.07661
	1	2.6	0.03607	0.04146	0.03694	0.01274	1.14943	1.02412	0.353202	0.03072	0.03246	0.03179	0.01715	1.05664	1.03483	0.558268	0.02047	0.01801	0.01649	0.02749	0.879824	0.805569	1.34294
	1	2.7	0.02971	0.03649	0.03068	0.01168	1.22821	1.03265	0.393134	0.03101	0.03279	0.03261	0.01549	1.0574	1.0516	0.499516	0.01614	0.01736	0.01387	0.02499	1.07559	0.859356	1.54833
	1	2.8	0.02529	0.03094	0.02596	0.01054	1.22341	1.02649	0.416766	0.0306	0.02999	0.03024	0.01422	0.980065	0.988235	0.464706	0.01515	0.01625	0.01292	0.02215	1.07261	0.852805	1.46205
	1	2.9	0.02429	0.02607	0.02457	0.009612	1.07328	1.01153	0.395718	0.02877	0.02702	0.02718	0.01323	0.939173	0.944734	0.459854	0.01698	0.01517	0.01407	0.01846	0.893404	0.828622	1.08716
	1	3	0.02418	0.02367	0.02417	0.008988	0.978908	0.999586	0.371712	0.02628	0.02436	0.02437	0.01213	0.926941	0.927321	0.461568	0.01792	0.01644	0.01444	0.01494	0.917411	0.805804	0.833705
	1	3.2	0.02178	0.02048	0.02282	0.007959	0.940312	1.04775	0.365427	0.02066	0.02025	0.02108	0.009851	0.980155	1.02033	0.476815	0.01528	0.01352	0.01169	0.01452	0.884817	0.765052	0.950262
	1	3.4	0.0193	0.01704	0.02014	0.008316	0.882902	1.04352	0.430881	0.02656	0.0244	0.02503	0.007871	0.918675	0.942395	0.296348	0.01287	0.01378	0.01182	0.01605	1.07071	0.918415	1.24709
	1	3.6	0.01713	0.01385	0.01654	0.007776	0.808523	0.965558	0.45394	0.02669	0.02477	0.0253	0.006953	0.928063	0.947921	0.26051	0.01486	0.01558	0.01313	0.01347	1.04845	0.88358	0.90646
	1	3.8	0.01439	0.01154	0.013	0.007461	0.801946	0.903405	0.518485	0.02455	0.02337	0.02401	0.00663	0.951935	0.978004	0.270061	0.01686	0.01555	0.01271	0.01259	0.922301	0.753855	0.746738
	1	4	0.01183	0.01063	0.01093	0.007613	0.898563	0.923922	0.643533	0.01784	0.01756	0.01903	0.006672	0.984305	1.0667	0.373991	0.01652	0.01494	0.01111	0.01057	0.904358	0.672518	0.639831
	1	4.2	0.009379	0.01144	0.01035	0.006213	1.21975	1.10353	0.662437	0.01552	0.01469	0.01862	0.00559	0.946521	1.19974	0.36018	0.01294	0.0133	0.01119	0.009426	1.02782	0.86476	0.728439
	1	4.4	0.008083	0.01134	0.01026	0.004236	1.40294	1.26933	0.524063	0.0142	0.01344	0.01719	0.00517	0.946479	1.21056	0.364085	0.009909	0.01038	0.01015	0.008699	1.04753	1.02432	0.877889
	1	4.6	0.00794	0.01041	0.009851	0.003942	1.31108	1.24068	0.496474	0.01257	0.0105	0.01574	0.00479	0.835322	1.25219	0.381066	0.00757	0.00735	0.007587	0.007743	0.970938	1.00225	1.02285
	1	4.8	0.007758	0.009202	0.008981	0.003619	1.18613	1.15764	0.466486	0.01346	0.009934	0.01513	0.004438	0.738039	1.12407	0.329718	0.007615	0.00655	0.006634	0.006696	0.860144	0.871175	0.879317
	1	5	0.007267	0.008398	0.008104	0.003311	1.15564	1.11518	0.455621	0.01307	0.009669	0.01388	0.004106	0.739786	1.06197	0.314155	0.007291	0.007276	0.006161	0.006664	0.997943	0.845014	0.914004
